# Supplementary material for: Distinctive Behaviors of Druggable Proteins in Cellular Networks
Source: PLoS Comput Biol. 2015 Dec 23;11(12):e1004597. doi: 10.1371/journal.pcbi.1004597 (PMC4689399; doi:10.1371/journal.pcbi.1004597)
Supplement: S1 Table — The full prediction results for 10,998 proteins using the largest Y2H-based models; model quality and AUCs for the Y2H models. (XLSX) [file pcbi.1004597.s002.xlsx]

## Sheet: README
Tab 1	Network based druggability predictions for the full interactome and the non-redundant versions, generated using murcko scaffold chemical similarity, ATC Level 3 grouping or BLAST homology alignments
Tab 2	Network based druggability predictions for the complete Yeast-2-Hybrid generated interactome
Tab 3	Cross-validation AUC results for the Full interactome and the Yeast-2-hybrid inclusive and pubmed interactomes
Tab 4	Cross-validation AUC results for the full interactome and the non-redundant versions, generated using murcko scaffold chemical similarity, ATC Level 3 grouping or BLAST homology alignments

## Sheet: 1. Full and nr predictions
PAC	Gene	Description	Family	Number of Interactions	Rank of Druggabilty	Druggability Percentile	Rank Druggability for Other Therapeutic Areas	Druggability for Other Therapeutic Areas Percentile	Rank Druggability for Cancer	Druggability for Cancer Percentile	Rank Cancer-Associated	Cancer-Associated Percentile	Is this gene a drug target?	Is this gene a target of other therapeutics?	Is this gene a target of cancer therapeutics?	Is this gene associated with cancer?	Is this gene in the CGC?	Maximum Druggability percentile				pac.murcko	pred.murcko	rank.murcko	pc.mercko		pac.atc	pred.atc	rank.atc	pc.atc		pac.blast	pred.blast	rank.blast	pc.blast
A0A5B9	TRBC2	T-cell receptor beta-2 chain C region		5	3049	0.771525	2307	0.827126	480	0.964031	8745	0.344698	0	0	0	0	0	0.964031				A0A5B9	-2.74081	3286	0.753765		A0A5B9	-4.15956	8054	0.396478		A0A5B9	-2.50325	1685	0.873735
A0AV96	RBM47	RNA-binding protein 47	RRM RBM47 family	1	11504	0.137954	5858	0.561034	12439	0.0678906	12391	0.0714874	0	0	0	0	0	0.561034				A0AV96	-3.3656	10502	0.213039		A0AV96	-4.40097	11000	0.175721		A0AV96	-3.54389	11165	0.163357
A0AVK6	E2F8	Transcription factor E2F8, E2F-8	E2F/DP family.	5	12234	0.0832522	12712	0.0474335	8662	0.350918	7527	0.435969	0	0	0	0	0	0.350918				A0AVK6	-3.54633	12528	0.0612214		A0AVK6	-4.28674	9759	0.268715		A0AVK6	-3.67607	12266	0.0808543
A0AVT1	UBA6	Ubiquitin-like modifier-activating enzyme 6, Ubiquitin-activating enzyme 6	ubiquitin-activating E1 family.	12	7473	0.440015	4822	0.638666	3003	0.774972	4088	0.693668	0	0	0	0	0	0.774972				A0AVT1	-3.16867	7808	0.414912		A0AVT1	-4.40318	11019	0.174297		A0AVT1	-3.1752	6815	0.489322
A0FGR8	ESYT2	Extended synaptotagmin-2	extended synaptotagmin family	1	4042	0.697115	1894	0.858074	7853	0.41154	10880	0.184713	0	0	0	0	0	0.858074				A0FGR8	-2.77061	3496	0.738029		A0FGR8	-3.92237	5106	0.617385		A0FGR8	-2.83516	3394	0.745673
A0JLT2	MED19	Mediator of RNA polymerase II transcription subunit 19	Mediator complex subunit 19 family.	12	7982	0.401873	10355	0.224054	5277	0.604571	2523	0.81094	0	0	0	0	0	0.604571				A0JLT2	-3.18656	8062	0.395879		A0JLT2	-4.07693	6998	0.475609		A0JLT2	-3.29738	8238	0.38269
A0JNW5	UHRF1BP1L	UHRF1-binding protein 1-like		1	10039	0.247733	5447	0.591832	12079	0.094867	10116	0.241963	0	0	0	0	0	0.591832				A0JNW5	-3.31564	9783	0.266916		A0JNW5	-4.34223	10441	0.21761		A0JNW5	-3.42866	9838	0.262795
A0MZ66	KIAA1598	Shootin-1	shootin family.	9	5593	0.580892	5769	0.567703	4133	0.690296	3811	0.714425	0	0	0	1	1	0.690296				A0MZ66	-3.02442	6014	0.549344		A0MZ66	-3.86672	4510	0.662046		A0MZ66	-3.00833	4742	0.644661
A0PJX4	SHISA3	Protein shisa-3 homolog	shisa family	1	12300	0.0783065	12879	0.0349194	12698	0.0484826	12629	0.0536531	0	0	0	0	0	0.0783065				A0PJX4	-3.5304	12397	0.0710378		A0PJX4	-4.5231	12099	0.0933683		A0PJX4	-3.65285	12043	0.0975646
A0PK00	TMEM120B	Transmembrane protein 120B	TMEM120 family	1	12282	0.0796553	12529	0.0611465	12819	0.0394155	12851	0.0370176	0	0	0	0	0	0.0796553				A0PK00	-3.53352	12429	0.0686399		A0PK00	-4.50753	11966	0.103335		A0PK00	-3.58811	11528	0.136156
A1A4S6	ARHGAP10	Rho GTPase-activating protein 10		6	2010	0.849382	1804	0.864818	4473	0.664818	5251	0.606519	0	0	0	0	0	0.864818				A1A4S6	-2.56251	2297	0.827876		A1A4S6	-3.46611	1536	0.884901		A1A4S6	-2.5759	1970	0.852379
A1A4T8	C14orf182	Uncharacterized protein C14orf182		4	9979	0.252229	11860	0.111278	11010	0.174972	9906	0.2577	0	0	0	0	0	0.252229				A1A4T8	-3.52298	12359	0.0738854		A1A4T8	-4.47114	11676	0.125066		A1A4T8	-3.40959	9631	0.278306
A1A580	KRTAP23-1	Keratin-associated protein 23-1		2	12780	0.042338	12735	0.04571	12720	0.046834	11058	0.171375	0	0	0	0	0	0.046834				A1A580	-3.66547	12980	0.0273511		A1A580	-4.63125	12491	0.063994		A1A580	-3.75625	12623	0.0541027
A1A5C7	SLC22A23	Solute carrier family 22 member 23	Organic cation transporter (TC 2.A.1.19) family	3	9869	0.260472	7957	0.403747	11556	0.134058	10380	0.222181	0	0	0	0	0	0.403747				A1A5C7	-3.53243	12420	0.0693143		A1A5C7	-4.46764	11652	0.126864		A1A5C7	-3.34367	8758	0.343724
A1A5D9	CCDC64B	Bicaudal D-related protein 2	BICDR family	1	11933	0.105807	11362	0.148595	12633	0.0533533	12762	0.0436868	0	0	0	0	0	0.148595				A1A5D9	-3.49135	12109	0.092619		A1A5D9	-4.43462	11335	0.150618		A1A5D9	-3.58308	11487	0.139228
A1E959	ODAM	Odontogenic ameloblast-associated protein	ODAM family.	2	12420	0.0693143	10107	0.242638	10140	0.240165	8241	0.382465	0	0	0	0	0	0.242638				A1E959	-3.58302	12746	0.0448857		A1E959	-4.77579	12723	0.0466092		A1E959	-3.62233	11824	0.113975
A1KXE4	FAM168B	Protein FAM168B	FAM168 protein family.	2	4907	0.632297	12866	0.0358936	1020	0.923567	7790	0.416261	0	0	0	0	0	0.923567				A1KXE4	-2.92169	4887	0.633795		A1KXE4	-4.67607	12576	0.0576246		A1KXE4	-2.85974	3571	0.732409
A1L0T0	ILVBL	Acetolactate synthase-like protein	TPP enzyme family.	5	8057	0.396253	7849	0.41184	8232	0.38314	5978	0.552042	0	0	0	0	0	0.41184				A1L0T0	-3.26311	9087	0.319071		A1L0T0	-3.9084	4940	0.629824		A1L0T0	-3.28442	8083	0.394305
A1L162		Uncharacterized protein LOC285141		3	7702	0.422855	11970	0.103035	8323	0.376321	5988	0.551293	0	0	0	0	0	0.422855				A1L162	-3.15832	7682	0.424354		A1L162	-4.07737	7004	0.475159		A1L162	-3.29968	8258	0.381191
A1L190	SYCE3	Synaptonemal complex central element protein 3		2	12603	0.0556013	11161	0.163657	12392	0.0714125	10976	0.17752	0	0	0	0	0	0.163657				A1L190	-3.62811	12918	0.031997		A1L190	-4.54152	12189	0.0866242		A1L190	-3.72351	12509	0.0626452
A1L3X0	ELOVL7	Elongation of very long chain fatty acids protein 7	ELO family	1	11712	0.122368	7082	0.469314	12570	0.0580742	12763	0.0436118	0	0	0	0	0	0.469314				A1L3X0	-3.4139	11232	0.158336		A1L3X0	-4.41379	11151	0.164406		A1L3X0	-3.58906	11539	0.135332
A1L443	NUTM2F	NUT family member 2F	NUT family	3	7902	0.407868	2749	0.794005	6567	0.507906	6939	0.48003	0	0	0	0	0	0.794005				A1L443	-3.09303	6794	0.490895		A1L443	-3.99988	6023	0.54867		A1L443	-3.49624	10658	0.201349
A1L4H1	SSC5D	Soluble scavenger receptor cysteine-rich domain-containing protein SSC5D		7	11030	0.173473	10621	0.204121	9560	0.283627	8302	0.377894	0	0	0	0	0	0.283627				A1L4H1	-3.36878	10532	0.210791		A1L4H1	-4.41302	11141	0.165155		A1L4H1	-3.61218	11739	0.120345
A1L4K1	FSD2	Fibronectin type III and SPRY domain-containing protein 2		41	12184	0.0869989	4624	0.653503	5354	0.598801	3143	0.764481	0	0	0	0	0	0.653503				A1L4K1	-3.40597	11101	0.168153		A1L4K1	-4.52273	12089	0.0941176		A1L4K1	-3.70141	12418	0.0694642
A1X283	SH3PXD2B	SH3 and PX domain-containing protein 2B	SH3PXD2 family.	2	2714	0.796628	2719	0.796253	2071	0.844811	5710	0.572124	0	0	0	0	0	0.844811				A1X283	-2.63943	2686	0.798726		A1X283	-3.83401	4163	0.688048		A1X283	-2.57136	1955	0.853503
A1XBS5	FAM92A1	Protein FAM92A1	FAM92 family.	2	5896	0.558187	9998	0.250806	12657	0.0515549	11798	0.115924	0	0	0	0	0	0.558187				A1XBS5	-3.59565	12813	0.0398651		A1XBS5	-4.76439	12710	0.0475834		A1XBS5	-2.742	2797	0.790408
A1YPR0	ZBTB7C	Zinc finger and BTB domain-containing protein 7C		1	10549	0.209517	10674	0.20015	11624	0.128962	9324	0.301311	0	0	0	0	0	0.209517				A1YPR0	-3.41943	11312	0.152342		A1YPR0	-4.19902	8551	0.359236		A1YPR0	-3.46259	10255	0.231547
A2A2V5	SERTM1	Serine-rich and transmembrane domain-containing protein 1		1	13063	0.0211315	13074	0.0203072	13068	0.0207568	13069	0.0206819	0	0	0	0	0	0.0211315				A2A2V5	-5.01571	13074	0.0203072		A2A2V5	-6.75077	13067	0.0208318		A2A2V5	-5.21307	13060	0.0213563
A2RRD8	ZNF320	Zinc finger protein 320	krueppel C2H2-type zinc-finger protein family	1	12564	0.0585238	12677	0.0500562	12104	0.0929936	10850	0.186961	0	0	0	0	0	0.0929936				A2RRD8	-3.54483	12508	0.0627201		A2RRD8	-4.49995	11908	0.107681		A2RRD8	-3.70996	12452	0.0669164
A2RRH5	WDR27	WD repeat-containing protein 27		1	9308	0.30251	9083	0.319371	12997	0.0260772	12712	0.0474335	0	0	0	0	0	0.319371				A2RRH5	-3.30935	9712	0.272237		A2RRH5	-4.39784	10976	0.17752		A2RRH5	-3.52814	11022	0.174073
A2RRL7	TMEM213	Transmembrane protein 213		2	10100	0.243162	7324	0.45118	11399	0.145822	11366	0.148295	0	0	0	0	0	0.45118				A2RRL7	-3.34884	10240	0.232671		A2RRL7	-4.46564	11634	0.128213		A2RRL7	-3.42967	9866	0.260697
A2RRP1	NBAS	Neuroblastoma-amplified sequence		1	4657	0.65103	9124	0.316298	9508	0.287523	11537	0.135481	0	0	0	0	0	0.65103				A2RRP1	-2.89605	4624	0.653503		A2RRP1	-3.81087	3904	0.707456		A2RRP1	-3.05829	5280	0.604346
A2RTX5	TARSL2	Probable threonine--tRNA ligase 2, cytoplasmic	class-II aminoacyl-tRNA synthetase family.	1	9455	0.291495	9263	0.305882	12729	0.0461596	12951	0.0295242	0	0	0	0	0	0.305882				A2RTX5	-3.36265	10456	0.216486		A2RTX5	-4.37502	10793	0.191233		A2RTX5	-3.37992	9266	0.305658
A2RU14	TMEM218	Transmembrane protein 218	TMEM218 family	3	12810	0.0400899	8607	0.355039	11579	0.132334	9241	0.307531	0	0	0	0	0	0.355039				A2RU14	-3.5053	12225	0.0839266		A2RU14	-4.26111	9466	0.290671		A2RU14	-3.7599	12634	0.0532784
A2RU48	SMCO3	Single-pass membrane and coiled-coil domain-containing protein 3		2	11693	0.123792	12516	0.0621206	10485	0.214312	9937	0.255377	0	0	0	0	0	0.214312				A2RU48	-3.39381	10880	0.184713		A2RU48	-4.64968	12526	0.0613713		A2RU48	-3.53798	11116	0.167029
A2RU49	HYKK	Hydroxylysine kinase	aminoglycoside phosphotransferase family	2	12776	0.0426377	12013	0.0998127	12612	0.0549269	12194	0.0862495	0	0	0	0	0	0.0998127				A2RU49	-3.47719	12024	0.0989884		A2RU49	-4.48339	11796	0.116073		A2RU49	-3.7415	12567	0.058299
A2RUG3	XKRY2	Testis-specific XK-related protein, Y-linked 2	XK family	1	11258	0.156388	10594	0.206145	9895	0.258524	6678	0.499588	0	0	0	0	0	0.258524				A2RUG3	-3.45581	11824	0.113975		A2RUG3	-4.31906	10133	0.240689		A2RUG3	-3.51641	10895	0.183589
A2RUH7	MYBPHL	Myosin-binding protein H-like	MyBP family	1	12396	0.0711128	12975	0.0277257	12558	0.0589734	12454	0.0667666	0	0	0	0	0	0.0711128				A2RUH7	-3.55048	12554	0.0592731		A2RUH7	-4.51226	12004	0.100487		A2RUH7	-3.66536	12149	0.0896216
A2RUS2	DENND3	DENN domain-containing protein 3		1	10715	0.197078	10451	0.21686	11591	0.131435	9721	0.271562	0	0	0	0	0	0.21686				A2RUS2	-3.40958	11156	0.164031		A2RUS2	-4.17414	8235	0.382915		A2RUS2	-3.49022	10582	0.207044
A2VCK2	DCDC2B	Doublecortin domain-containing protein 2B		5	11685	0.124391	10121	0.241589	10185	0.236793	8428	0.368453	0	0	0	0	0	0.241589				A2VCK2	-3.4425	11627	0.128737		A2VCK2	-4.50728	11964	0.103484		A2VCK2	-3.63175	11881	0.109704
A2VEC9	SSPO	SCO-spondin	thrombospondin family	3	8580	0.357063	9705	0.272761	10767	0.193181	10760	0.193706	0	0	0	0	0	0.357063				A2VEC9	-3.27373	9236	0.307906		A2VEC9	-4.2979	9901	0.258074		A2VEC9	-3.28595	8100	0.393031
A3KMH1	KIAA0564	Uncharacterized protein KIAA0564		1	7019	0.474035	4432	0.667891	10789	0.191532	11824	0.113975	0	0	0	0	0	0.667891				A3KMH1	-3.10702	6985	0.476583		A3KMH1	-4.05117	6656	0.501236		A3KMH1	-3.16074	6619	0.504009
A4D1E9	GTPBP10	GTP-binding protein 10	GTP1/OBG family.	4	12157	0.0890221	12069	0.0956163	10603	0.20547	9467	0.290596	0	0	0	0	0	0.20547				A4D1E9	-3.49331	12125	0.09142		A4D1E9	-4.50359	11934	0.105732		A4D1E9	-3.72652	12517	0.0620457
A4D1P6	WDR91	WD repeat-containing protein 91		3	4144	0.689472	638	0.952192	10025	0.248782	7205	0.460097	0	0	0	0	0	0.952192				A4D1P6	-2.82788	3960	0.70326		A4D1P6	-3.73141	3202	0.76006		A4D1P6	-3.01969	4836	0.637617
A4D1U4	LCHN	Protein LCHN	LCHN family	1	10492	0.213788	11070	0.170476	12893	0.0338704	12256	0.0816036	0	0	0	0	0	0.213788				A4D1U4	-3.43868	11588	0.13166		A4D1U4	-4.43442	11331	0.150918		A4D1U4	-3.43646	9945	0.254777
A4D2P6	GRID2IP	Delphilin		1	3607	0.729712	3727	0.720719	6739	0.495017	11827	0.11375	0	0	0	0	0	0.729712				A4D2P6	-2.76709	3469	0.740052		A4D2P6	-3.67681	2743	0.794455		A4D2P6	-2.84827	3494	0.738179
A4FU01	MTMR11	Myotubularin-related protein 11	protein-tyrosine phosphatase family. Non-receptor class myotubularin subfamily.	1	11219	0.159311	12187	0.0867741	11824	0.113975	8438	0.367703	0	0	0	0	0	0.159311				A4FU01	-3.44726	11678	0.124916		A4FU01	-4.27368	9607	0.280105		A4FU01	-3.51857	10937	0.180442
A4GXA9	EME2	Probable crossover junction endonuclease EME2	EME1/MMS4 family	3	7698	0.423155	6226	0.533458	11250	0.156988	9956	0.253953	0	0	0	0	0	0.533458				A4GXA9	-3.26727	9139	0.315174		A4GXA9	-4.45221	11506	0.137804		A4GXA9	-3.18443	6940	0.479955
A4QPB2	LRP5L	Low-density lipoprotein receptor-related protein 5-like protein, LRP-5-like		2	9316	0.301911	8742	0.344923	9045	0.322218	8048	0.396928	0	0	0	0	0	0.344923				A4QPB2	-3.34273	10162	0.238516		A4QPB2	-4.12826	7629	0.428325		A4QPB2	-3.37526	9214	0.309554
A4UGR9	XIRP2	Xin actin-binding repeat-containing protein 2	Xin family	2	11160	0.163732	11827	0.11375	11185	0.161858	9586	0.281679	0	0	0	0	0	0.163732				A4UGR9	-3.46926	11957	0.104009		A4UGR9	-4.56113	12291	0.0789809		A4UGR9	-3.49002	10578	0.207344
A5D6W6	FITM1	Fat storage-inducing transmembrane protein 1	FIT family	1	13064	0.0210566	13075	0.0202323	13069	0.0206819	13271	0.00554515	0	0	0	0	0	0.0210566				A5D6W6	-5.01571	13075	0.0202323		A5D6W6	-6.75077	13068	0.0207568		A5D6W6	-5.21307	13061	0.0212814
A5D8T8	CLEC18A	C-type lectin domain family 18 member A		2	11246	0.157287	12705	0.047958	12544	0.0600225	11714	0.122218	0	0	0	0	0	0.157287				A5D8T8	-3.59817	12823	0.0391158		A5D8T8	-4.55649	12274	0.0802548		A5D8T8	-3.50874	10811	0.189884
A5D8V6	VPS37C	Vacuolar protein sorting-associated protein 37C, hVps37C	VPS37 family.	33	12229	0.0836268	10885	0.184339	3002	0.775047	3450	0.741476	0	0	0	0	0	0.775047				A5D8V6	-3.4537	11789	0.116598		A5D8V6	-4.55834	12282	0.0796553		A5D8V6	-3.75682	12626	0.0538779
A5D8V7	CCDC151	Coiled-coil domain-containing protein 151		7	11764	0.118471	10978	0.17737	8971	0.327763	7080	0.469464	0	0	0	0	0	0.327763				A5D8V7	-3.4389	11593	0.131285		A5D8V7	-4.44446	11441	0.142675		A5D8V7	-3.63865	11927	0.106257
A5PKW4	PSD	PH and SEC7 domain-containing protein 1	PSD family.	5	5134	0.615287	1747	0.86909	8341	0.374972	10260	0.231173	0	0	0	0	0	0.86909				A5PKW4	-2.7434	3306	0.752267		A5PKW4	-3.81544	3965	0.702885		A5PKW4	-3.12553	6149	0.539228
A5PL33	KRBA1	Protein KRBA1		1	11082	0.169577	10960	0.178719	10318	0.226827	10625	0.203822	0	0	0	0	0	0.226827				A5PL33	-3.42897	11450	0.142001		A5PL33	-4.41885	11198	0.160884		A5PL33	-3.51604	10889	0.184039
A5PLL7	TMEM189	Transmembrane protein 189		2	12815	0.0397152	10298	0.228325	10039	0.247733	8288	0.378943	0	0	0	0	0	0.247733				A5PLL7	-3.6333	12927	0.0313226		A5PLL7	-4.5606	12289	0.0791308		A5PLL7	-3.65397	12061	0.0962158
A5YKK6	CNOT1	CCR4-NOT transcription complex subunit 1	CNOT1 family.	16	2045	0.846759	6252	0.53151	2205	0.83477	1633	0.877632	0	0	0	0	0	0.846759				A5YKK6	-2.70424	3067	0.770176		A5YKK6	-3.82199	4035	0.69764		A5YKK6	-2.48911	1643	0.876883
A5YM72	CARNS1	Carnosine synthase 1		1	10092	0.243762	10443	0.21746	11331	0.150918	9876	0.259948	0	0	0	0	0	0.243762				A5YM72	-3.38031	10682	0.19955		A5YM72	-4.03737	6483	0.5142		A5YM72	-3.41914	9728	0.271038
A6BM72	MEGF11	Multiple epidermal growth factor-like domains protein 11, Multiple EGF-like domains protein 11	MEGF family.	1	12356	0.0741102	12867	0.0358187	12501	0.0632447	12347	0.0747846	0	0	0	0	0	0.0741102				A6BM72	-3.54466	12505	0.0629449		A6BM72	-4.51269	12010	0.100037		A6BM72	-3.6529	12048	0.09719
A6H8Y1	BDP1	Transcription factor TFIIIB component B'' homolog		4	7624	0.4287	10887	0.184189	5734	0.570326	3313	0.751742	0	0	0	0	0	0.570326				A6H8Y1	-3.16788	7788	0.416411		A6H8Y1	-3.94921	5394	0.595804		A6H8Y1	-3.29764	8242	0.38239
A6NC98	CCDC88B	Coiled-coil domain-containing protein 88B	CCDC88 family.	2	10717	0.196928	3901	0.707681	11133	0.165755	8814	0.339528	0	0	0	0	0	0.707681				A6NC98	-3.18737	8090	0.39378		A6NC98	-4.28609	9754	0.26909		A6NC98	-3.44986	10093	0.243687
A6NDG6	PGP	Phosphoglycolate phosphatase	CbbY/CbbZ/Gph/YieH family	2	10018	0.249307	5529	0.585688	10495	0.213563	9264	0.305807	0	0	0	0	0	0.585688				A6NDG6	-3.39568	10910	0.182465		A6NDG6	-3.95605	5486	0.58891		A6NDG6	-3.41009	9638	0.277782
A6NDI0	TRIM49B	Putative tripartite motif-containing protein 49B	TRIM/RBCC family	1	10226	0.23372	10006	0.250206	10046	0.247209	9784	0.266842	0	0	0	0	0	0.250206				A6NDI0	-3.40105	10983	0.176995		A6NDI0	-4.25718	9357	0.298839		A6NDI0	-3.35378	8897	0.333308
A6NDV4	TMEM8B	Transmembrane protein 8B	TMEM8 family	2	8238	0.38269	5587	0.581341	10964	0.178419	9579	0.282203	0	0	0	0	0	0.581341				A6NDV4	-3.20506	8327	0.376021		A6NDV4	-4.03769	6484	0.514125		A6NDV4	-3.28751	8120	0.391532
A6NE52	KIAA1875	WD repeat-containing protein KIAA1875		1	10916	0.182016	11277	0.154964	12022	0.0991383	9723	0.271413	0	0	0	0	0	0.182016				A6NE52	-3.42478	11374	0.147696		A6NE52	-4.23001	8977	0.327314		A6NE52	-3.49833	10682	0.19955
A6NER0	TBC1D3F	TBC1 domain family member 3F		1	5103	0.61761	3077	0.769427	7333	0.450506	10722	0.196553	0	0	0	0	0	0.769427				A6NER0	-2.89239	4568	0.6577		A6NER0	-3.83939	4220	0.683777		A6NER0	-3.03454	4982	0.626677
A6NFR6	C5orf60	Putative uncharacterized protein C5orf60		4	9740	0.270139	11845	0.112402	11713	0.122293	10843	0.187486	0	0	0	0	0	0.270139				A6NFR6	-3.51742	12326	0.0763582		A6NFR6	-4.52689	12122	0.0916448		A6NFR6	-3.3969	9472	0.290221
A6NGB9	WIPF3	WAS/WASL-interacting protein family member 3	verprolin family	1	6663	0.500712	5633	0.577894	6437	0.517647	12527	0.0612964	0	0	0	0	0	0.577894				A6NGB9	-3.1853	8048	0.396928		A6NGB9	-3.81882	3994	0.700712		A6NGB9	-3.09214	5689	0.573698
A6NH11	GLTPD2	Glycolipid transfer protein domain-containing protein 2	GLTP family	1	9519	0.286699	9691	0.27381	12265	0.0809292	12590	0.0565755	0	0	0	0	0	0.286699				A6NH11	-3.26705	9138	0.315249		A6NH11	-3.98571	5826	0.563432		A6NH11	-3.45367	10141	0.24009
A6NHQ2	FBLL1	rRNA/tRNA 2'-O-methyltransferase fibrillarin-like protein 1	Fibrillarin family	1	11636	0.128063	11853	0.111802	12668	0.0507306	11460	0.141251	0	0	0	0	0	0.128063				A6NHQ2	-3.50141	12182	0.0871487		A6NHQ2	-4.33038	10297	0.2284		A6NHQ2	-3.56352	11323	0.151517
A6NHR9	SMCHD1	Structural maintenance of chromosomes flexible hinge domain-containing protein 1		2	9093	0.318621	11863	0.111053	7901	0.407943	5334	0.6003	0	0	0	0	0	0.407943				A6NHR9	-3.27125	9205	0.310229		A6NHR9	-4.25913	9443	0.292394		A6NHR9	-3.43584	9943	0.254927
A6NHT5	HMX3	Homeobox protein HMX3	HMX homeobox family	1	9965	0.253278	10784	0.191907	12790	0.0415886	12805	0.0404646	0	0	0	0	0	0.253278				A6NHT5	-3.38756	10782	0.192057		A6NHT5	-4.40562	11058	0.171375		A6NHT5	-3.46805	10307	0.227651
A6NI79	CCDC69	Coiled-coil domain-containing protein 69		5	9948	0.254552	6447	0.516898	3557	0.733458	6668	0.500337	0	0	0	0	0	0.733458				A6NI79	-3.22182	8554	0.359011		A6NI79	-4.58209	12364	0.0735107		A6NI79	-3.24457	7630	0.42825
A6NIH7	UNC119B	Protein unc-119 homolog B	PDE6D/unc-119 family	2	1078	0.919221	1415	0.893968	8487	0.364031	11061	0.17115	0	0	0	0	0	0.919221				A6NIH7	-2.25948	1246	0.906632		A6NIH7	-3.58043	2117	0.841364		A6NIH7	-2.45669	1509	0.886924
A6NIX2	WTIP	Wilms tumor protein 1-interacting protein	zyxin/ajuba family	2	6020	0.548895	4798	0.640465	8749	0.344399	7877	0.409741	0	0	0	0	0	0.640465				A6NIX2	-3.04014	6172	0.537505		A6NIX2	-3.80586	3865	0.710378		A6NIX2	-3.07286	5435	0.592731
A6NJ78	METTL15	Probable methyltransferase-like protein 15	RsmH family	1	12312	0.0774073	12308	0.077707	12773	0.0428625	12845	0.0374672	0	0	0	0	0	0.077707				A6NJ78	-3.5313	12407	0.0702885		A6NJ78	-4.50483	11944	0.104983		A6NJ78	-3.66312	12137	0.0905208
A6NJB7	PRR19	Proline-rich protein 19		2	11284	0.15444	12689	0.049157	12622	0.0541776	11652	0.126864	0	0	0	0	0	0.15444				A6NJB7	-3.6027	12843	0.0376171		A6NJB7	-4.52005	12049	0.097115		A6NJB7	-3.50084	10712	0.197302
A6NJZ7	RIMBP3C	RIMS-binding protein 3C, RIM-BP3.C	RIMBP family.	1	5275	0.604721	3578	0.731885	7812	0.414612	11132	0.16583	0	0	0	0	0	0.731885				A6NJZ7	-2.89411	4595	0.655676		A6NJZ7	-3.88653	4708	0.647209		A6NJZ7	-3.0886	5634	0.577819
A6NK53	ZNF233	Zinc finger protein 233	krueppel C2H2-type zinc-finger protein family.	1	9667	0.275609	10837	0.187936	12377	0.0725365	12332	0.0759086	0	0	0	0	0	0.275609				A6NK53	-3.28614	9417	0.294342		A6NK53	-4.12217	7556	0.433795		A6NK53	-3.45263	10127	0.241139
A6NKD2	TSPY2	Testis-specific Y-encoded protein 2	nucleosome assembly protein (NAP) family	1	13065	0.0209816	13076	0.0201574	13070	0.020607	13185	0.0119895	0	0	0	0	0	0.0209816				A6NKD2	-5.01571	13076	0.0201574		A6NKD2	-6.75077	13069	0.0206819		A6NKD2	-5.21307	13062	0.0212064
A6NKD9	CCDC85C	Coiled-coil domain-containing protein 85C	CCDC85 family	1	10905	0.18284	11213	0.15976	12403	0.0705882	11627	0.128737	0	0	0	0	0	0.18284				A6NKD9	-3.43021	11479	0.139828		A6NKD9	-4.70631	12621	0.0542525		A6NKD9	-3.50534	10755	0.19408
A6NKT7	RGPD3	RanBP2-like and GRIP domain-containing protein 3		2	8020	0.399026	8325	0.376171	7124	0.466167	6336	0.525215	0	0	0	0	0	0.466167				A6NKT7	-3.27291	9230	0.308355		A6NKT7	-3.99664	5975	0.552267		A6NKT7	-3.15194	6504	0.512626
A6NLP5	TTC36	Tetratricopeptide repeat protein 36	TTC36 family	1	10227	0.233646	10007	0.250131	10047	0.247134	9785	0.266767	0	0	0	0	0	0.250131				A6NLP5	-3.40105	10984	0.17692		A6NLP5	-4.25718	9358	0.298764		A6NLP5	-3.35378	8898	0.333233
A6NNL0	NUTM2B	NUT family member 2B	NUT family	1	10040	0.247658	5448	0.591757	12080	0.0947921	10715	0.197078	0	0	0	1	1	0.591757				A6NNL0	-3.31564	9784	0.266842		A6NNL0	-4.34223	10442	0.217535		A6NNL0	-3.42866	9839	0.26272
A6NP11	ZNF716	Zinc finger protein 716	krueppel C2H2-type zinc-finger protein family	1	10228	0.233571	10008	0.250056	10048	0.247059	9786	0.266692	0	0	0	0	0	0.250056				A6NP11	-3.40105	10985	0.176845		A6NP11	-4.25718	9359	0.298689		A6NP11	-3.35378	8899	0.333158
A6PVS8	LRRIQ3	Leucine-rich repeat and IQ domain-containing protein 3		1	5195	0.610716	2367	0.82263	7146	0.464519	10748	0.194605	0	0	0	0	0	0.82263				A6PVS8	-2.89386	4591	0.655976		A6PVS8	-3.79652	3775	0.717123		A6PVS8	-3.06061	5299	0.602922
A6ZKI3	FAM127A	Protein FAM127A	FAM127 family	3	11945	0.104908	9459	0.291195	9644	0.277332	8138	0.390184	0	0	0	0	0	0.291195				A6ZKI3	-3.49721	12149	0.0896216		A6ZKI3	-4.72224	12649	0.0521544		A6ZKI3	-3.68618	12341	0.0752342
A7E2F4	GOLGA8A	Golgin subfamily A member 8A	GOLGA8 family	1	5687	0.573848	4064	0.695466	8128	0.390933	11369	0.14807	0	0	0	0	0	0.695466				A7E2F4	-2.91593	4836	0.637617		A7E2F4	-3.89435	4806	0.639865		A7E2F4	-3.14909	6453	0.516448
A7E2V4	KIAA0913	Zinc finger SWIM domain-containing protein KIAA0913		3	9173	0.312626	11154	0.164181	10700	0.198202	8158	0.388685	0	0	0	0	0	0.312626				A7E2V4	-3.36612	10508	0.212589		A7E2V4	-4.21204	8718	0.346722		A7E2V4	-3.26176	7823	0.413788
A7E2Y1	MYH7B	Myosin-7B	Myosin family	1	10015	0.249532	9235	0.307981	12489	0.0641439	11963	0.103559	0	0	0	0	0	0.307981				A7E2Y1	-3.40571	11099	0.168303		A7E2Y1	-4.23226	9010	0.324841		A7E2Y1	-3.34426	8763	0.34335
A7KAX9	ARHGAP32	Rho GTPase-activating protein 32	PX domain-containing GAP family.	34	873	0.934582	3237	0.757437	209	0.984339	382	0.971375	0	0	0	0	0	0.984339				A7KAX9	-1.90135	635	0.952417		A7KAX9	-3.45077	1467	0.890071		A7KAX9	-2.14507	744	0.944249
A7MCY6	TBKBP1	TANK-binding kinase 1-binding protein 1, TBK1-binding protein 1		5	8023	0.398801	9154	0.31405	8000	0.400525	6973	0.477482	0	0	0	0	0	0.400525				A7MCY6	-3.27105	9201	0.310528		A7MCY6	-4.11669	7469	0.440315		A7MCY6	-3.21398	7298	0.453129
A7MD48	SRRM4	Serine/arginine repetitive matrix protein 4	nSR1 family.	1	9668	0.275534	10838	0.187861	12378	0.0724616	12333	0.0758336	0	0	0	0	0	0.275534				A7MD48	-3.28614	9418	0.294268		A7MD48	-4.12217	7557	0.43372		A7MD48	-3.45263	10128	0.241064
A7XYQ1	SOBP	Sine oculis-binding protein homolog	SOBP family.	2	9499	0.288198	11212	0.159835	11319	0.151817	10301	0.2281	0	0	0	0	0	0.288198				A7XYQ1	-3.37369	10594	0.206145		A7XYQ1	-4.22667	8938	0.330236		A7XYQ1	-3.39193	9420	0.294118
A8CG34	POM121C	Nuclear envelope pore membrane protein POM 121C	POM121 family.	3	3701	0.722668	3032	0.772799	5223	0.608617	8085	0.394155	0	0	0	0	0	0.772799				A8CG34	-2.69561	3003	0.774972		A8CG34	-3.60294	2259	0.830723		A8CG34	-3.04119	5068	0.620232
A8K0R7	ZNF839	Zinc finger protein 839		3	6771	0.492619	5186	0.61139	6006	0.549944	6991	0.476133	0	0	0	0	0	0.61139				A8K0R7	-3.07724	6608	0.504833		A8K0R7	-4.05026	6644	0.502136		A8K0R7	-3.07474	5465	0.590483
A8K0Z3	WASH1	WAS protein family homolog 1	WASH1 family	4	9752	0.269239	5893	0.558411	12245	0.0824279	10823	0.188985	0	0	0	0	0	0.558411				A8K0Z3	-3.25166	8950	0.329337		A8K0Z3	-4.41739	11182	0.162083		A8K0Z3	-3.43063	9881	0.259573
A8K4G0	CD300LB	CMRF35-like molecule 7	CD300 family	2	6055	0.546272	4506	0.662345	2783	0.791457	6643	0.502211	0	0	0	0	0	0.791457				A8K4G0	-2.95984	5354	0.598801		A8K4G0	-4.78866	12756	0.0441364		A8K4G0	-2.77895	3014	0.774148
A8K7I4	CLCA1	Calcium-activated chloride channel regulator 1	CLCR family	2	3289	0.753541	3142	0.764556	7269	0.455302	10593	0.20622	0	0	0	0	0	0.764556				A8K7I4	-2.7514	3363	0.747996		A8K7I4	-3.76465	3501	0.737655		A8K7I4	-2.83217	3374	0.747171
A8K8P3	SFI1	Protein SFI1 homolog, hSFI1	SFI1 family.	13	8461	0.36598	8974	0.327538	5357	0.598576	5848	0.561783	0	0	0	0	0	0.598576				A8K8P3	-3.14538	7498	0.438142		A8K8P3	-4.3213	10171	0.237842		A8K8P3	-3.38921	9386	0.296665
A8K8V0	ZNF785	Zinc finger protein 785	krueppel C2H2-type zinc-finger protein family	6	8397	0.370776	8119	0.391607	11902	0.10813	10387	0.221656	0	0	0	0	0	0.391607				A8K8V0	-3.38698	10776	0.192507		A8K8V0	-4.41276	11133	0.165755		A8K8V0	-3.28547	8092	0.393631
A8MPX8	PP2D1	Protein phosphatase 2C-like domain-containing protein 1	PP2C family	1	13066	0.0209067	13077	0.0200824	13071	0.020532	13296	0.00367179	0	0	0	0	0	0.0209067				A8MPX8	-5.01571	13077	0.0200824		A8MPX8	-6.75077	13070	0.020607		A8MPX8	-5.21307	13063	0.0211315
A8MQ03	C9orf169	UPF0574 protein C9orf169	UPF574 family.	1	9669	0.275459	10839	0.187786	12379	0.0723867	12334	0.0757587	0	0	0	0	0	0.275459				A8MQ03	-3.28614	9419	0.294193		A8MQ03	-4.12217	7558	0.433646		A8MQ03	-3.45263	10129	0.240989
A8MT69	STRA13	Centromere protein X	CENPX family	7	8496	0.363357	8105	0.392656	3138	0.764856	2049	0.846459	0	0	0	0	0	0.764856				A8MT69	-3.12637	7239	0.45755		A8MT69	-4.43819	11380	0.147246		A8MT69	-3.29965	8257	0.381266
A8MTJ3	GNAT3	Guanine nucleotide-binding protein G(t) subunit alpha-3	G-alpha family	1	1215	0.908955	1950	0.853878	5938	0.555039	11495	0.138629	0	0	0	0	0	0.908955				A8MTJ3	-2.26679	1271	0.904758		A8MTJ3	-3.5184	1778	0.866767		A8MTJ3	-2.50868	1704	0.872312
A8MUZ8	ZNF705G	Putative zinc finger protein 705G	krueppel C2H2-type zinc-finger protein family	1	10229	0.233496	10009	0.249981	10049	0.246984	9787	0.266617	0	0	0	0	0	0.249981				A8MUZ8	-3.40105	10986	0.17677		A8MUZ8	-4.25718	9360	0.298614		A8MUZ8	-3.35378	8900	0.333084
A8MVW0	FAM171A2	Protein FAM171A2	FAM171 family	2	12732	0.0459348	12336	0.0756088	11943	0.105058	11220	0.159236	0	0	0	0	0	0.105058				A8MVW0	-3.53539	12445	0.067441		A8MVW0	-4.46105	11606	0.130311		A8MVW0	-3.8459	12852	0.0369427
A8MW92	PHF20L1	PHD finger protein 20-like protein 1		11	7871	0.410191	10831	0.188385	3486	0.738779	3582	0.731585	0	0	0	0	0	0.738779				A8MW92	-3.21512	8462	0.365905		A8MW92	-4.12399	7583	0.431772		A8MW92	-3.26279	7832	0.413114
A8MXD5	GRXCR1	Glutaredoxin domain-containing cysteine-rich protein 1	GRXCR1 family.	1	11579	0.132334	12572	0.0579243	12912	0.0324466	11176	0.162533	0	0	0	0	0	0.132334				A8MXD5	-3.45148	11730	0.121019		A8MXD5	-4.62572	12446	0.0673661		A8MXD5	-3.67455	12227	0.0837767
A8MXV4	NUDT19	Nucleoside diphosphate-linked moiety X motif 19, mitochondrial	Nudix hydrolase family	1	5469	0.590184	7308	0.452379	9584	0.281828	10796	0.191008	0	0	0	0	0	0.590184				A8MXV4	-2.92555	4939	0.629899		A8MXV4	-3.91683	5038	0.62248		A8MXV4	-3.11252	5958	0.553541
A8MZ97	C2orf74	Uncharacterized protein C2orf74		1	5658	0.576021	8067	0.395504	9310	0.30236	10751	0.19438	0	0	0	0	0	0.576021				A8MZ97	-2.93613	5073	0.619858		A8MZ97	-3.94575	5350	0.599101		A8MZ97	-3.09097	5663	0.575646
A9QM74	KPNA7	Importin subunit alpha-8	importin alpha family	1	10535	0.210566	11273	0.155264	11933	0.105807	9888	0.259048	0	0	0	0	0	0.210566				A9QM74	-3.4091	11152	0.164331		A9QM74	-4.18188	8327	0.376021		A9QM74	-3.46934	10324	0.226377
A9UF07				5	2303	0.827426	2398	0.820307	1734	0.870064	2361	0.82308	0	0	0	0	0	0.870064				A9UF07	-2.58315	2392	0.820757		A9UF07	-3.54413	1930	0.855377		A9UF07	-2.77566	2995	0.775571
A9UHW6	MIF4GD	MIF4G domain-containing protein	MIF4GD family.	10	5877	0.55961	7979	0.402098	4506	0.662345	4173	0.687299	0	0	0	0	0	0.662345				A9UHW6	-3.10271	6921	0.481379		A9UHW6	-3.97868	5739	0.569951		A9UHW6	-3.06242	5319	0.601424
A9YTQ3	AHRR	Aryl hydrocarbon receptor repressor		1	10974	0.17767	12181	0.0872237	11847	0.112252	9589	0.281454	0	0	0	0	0	0.17767				A9YTQ3	-3.43613	11567	0.133233		A9YTQ3	-4.21593	8794	0.341027		A9YTQ3	-3.50838	10804	0.190408
AAC50053				1	11083	0.169502	10961	0.178644	10319	0.226752	10626	0.203747	0	0	0	0	0	0.226752				AAC50053	-3.42897	11451	0.141926		AAC50053	-4.41885	11199	0.160809		AAC50053	-3.51604	10890	0.183964
B0I1T2	MYO1G	Unconventional myosin-Ig		1	5233	0.607868	4273	0.679805	7747	0.419483	11143	0.165006	0	0	0	0	0	0.679805				B0I1T2	-2.90596	4719	0.646384		B0I1T2	-3.86167	4461	0.665717		B0I1T2	-3.0992	5786	0.566429
B1AH88	TSPO	Putative peripheral benzodiazepine receptor-related protein		3	7643	0.427276	10379	0.222256	10692	0.198801	11399	0.145822	0	0	0	0	0	0.427276				B1AH88	-3.20655	8358	0.373698		B1AH88	-4.32373	10208	0.235069		B1AH88	-3.25334	7727	0.420982
B1AK53	ESPN	Espin		1	8442	0.367404	9702	0.272986	9291	0.303784	11390	0.146497	0	0	0	0	0	0.367404				B1AK53	-3.19069	8132	0.390633		B1AK53	-4.00528	6083	0.544174		B1AK53	-3.37105	9158	0.31375
B2RC85	RSPH10B2	Radial spoke head 10 homolog B2		1	13067	0.0208318	13078	0.0200075	13072	0.0204571	13297	0.00359685	0	0	0	0	0	0.0208318				B2RC85	-5.01571	13078	0.0200075		B2RC85	-6.75077	13071	0.020532		B2RC85	-5.21307	13064	0.0210566
B2RD01	CENPBD1	CENPB DNA-binding domain-containing protein 1		2	12974	0.0278007	12305	0.0779318	12436	0.0681154	10941	0.180142	0	0	0	0	0	0.0779318				B2RD01	-3.63618	12938	0.0304983		B2RD01	-4.38602	10886	0.184264		B2RD01	-4.08607	13004	0.0255526
B2RTY4	MYO9A	Unconventional myosin-IXa		4	7399	0.44556	2652	0.801274	8449	0.366879	11079	0.169801	0	0	0	0	0	0.801274				B2RTY4	-2.93516	5066	0.620382		B2RTY4	-4.14458	7888	0.408917		B2RTY4	-3.1201	6082	0.544249
B6SEH8	ERVV-1	Endogenous retrovirus group V member 1 Env polyprotein	gamma type-C retroviral envelope protein family	1	11220	0.159236	12188	0.0866991	11825	0.1139	8439	0.367628	0	0	0	0	0	0.159236				B6SEH8	-3.44726	11679	0.124841		B6SEH8	-4.27368	9608	0.28003		B6SEH8	-3.51857	10938	0.180367
B7ZAP0	RABGAP1L	Rab GTPase-activating protein 1-like, isoform 10		5	12099	0.0933683	9282	0.304459	11110	0.167478	10776	0.192507	0	0	0	0	0	0.304459				B7ZAP0	-3.39815	10938	0.180367		B7ZAP0	-4.46158	11610	0.130011		B7ZAP0	-3.62002	11812	0.114874
B7ZBB8	PPP1R3G	Putative protein phosphatase 1 regulatory inhibitor subunit 3G		1	11580	0.132259	12573	0.0578494	12913	0.0323717	11177	0.162458	0	0	0	0	0	0.132259				B7ZBB8	-3.45148	11731	0.120944		B7ZBB8	-4.62572	12447	0.0672911		B7ZBB8	-3.67455	12228	0.0837018
C4AMC7	WASH3P	Putative WAS protein family homolog 3	WASH1 family	1	13068	0.0207568	13079	0.0199326	13073	0.0203822	13077	0.0200824	0	0	0	0	0	0.0207568				C4AMC7	-5.01571	13079	0.0199326		C4AMC7	-6.75077	13072	0.0204571		C4AMC7	-5.21307	13065	0.0209816
C9J442	C22orf46	Uncharacterized protein C22orf46		3	10643	0.202473	11980	0.102286	9040	0.322593	7813	0.414537	0	0	0	0	0	0.322593				C9J442	-3.40256	11061	0.17115		C9J442	-4.80113	12776	0.0426377		C9J442	-3.46756	10301	0.2281
D6RGH6	MCI	Multicilin	geminin family.	1	8043	0.397302	9024	0.323792	8548	0.35946	9175	0.312477	0	0	0	0	0	0.397302				D6RGH6	-3.1779	7945	0.404646		D6RGH6	-4.09187	7175	0.462345		D6RGH6	-3.19662	7079	0.469539
E7ETH6	ZNF587B	Zinc finger protein 587B	krueppel C2H2-type zinc-finger protein family	1	11221	0.159161	12189	0.0866242	11826	0.113825	8440	0.367553	0	0	0	0	0	0.159161				E7ETH6	-3.44726	11680	0.124766		E7ETH6	-4.27368	9609	0.279955		E7ETH6	-3.51857	10939	0.180292
E9PAV3				10	4638	0.652454	4743	0.644586	2570	0.807419	2079	0.844211	0	0	0	0	0	0.807419				E9PAV3	-3.02254	5988	0.551293		E9PAV3	-3.57153	2074	0.844586		E9PAV3	-2.98663	4530	0.660547
F7VJQ1	PRNP	Alternative prion protein		52	9077	0.31982	6128	0.540802	2068	0.845036	3803	0.715024	0	0	0	0	0	0.845036				F7VJQ1	-3.10537	6955	0.478831		F7VJQ1	-4.72328	12651	0.0520045		F7VJQ1	-3.61178	11737	0.120495
F8W6Q8				2	2407	0.819633	3073	0.769726	1247	0.906557	4623	0.653578	0	0	0	0	0	0.906557				F8W6Q8	-2.58862	2411	0.819333		F8W6Q8	-3.76265	3482	0.739078		F8W6Q8	-2.5886	2013	0.849157
J3KPC8				1	4744	0.644511	5855	0.561259	8817	0.339303	10370	0.22293	0	0	0	0	0	0.644511				J3KPC8	-2.88594	4499	0.66287		J3KPC8	-3.7757	3588	0.731135		J3KPC8	-3.06638	5361	0.598277
O00115	DNASE2	Deoxyribonuclease-2-alpha	DNase II family.	2	12959	0.0289247	12280	0.0798052	12289	0.0791308	10652	0.201798	0	0	0	0	0	0.0798052				O00115	-3.58874	12783	0.0421132		O00115	-4.36725	10707	0.197677		O00115	-4.055	12999	0.0259273
O00116	AGPS	Alkyldihydroxyacetonephosphate synthase, peroxisomal	FAD-binding oxidoreductase/transferase type 4 family	3	12246	0.0823529	10759	0.19378	11134	0.16568	11047	0.172199	0	0	0	0	0	0.19378				O00116	-3.44196	11623	0.129037		O00116	-4.21357	8749	0.344399		O00116	-3.65975	12104	0.0929936
O00124	UBXN8	UBX domain-containing protein 8		1	11531	0.135931	11544	0.134957	11761	0.118696	12024	0.0989884	0	0	0	0	0	0.135931				O00124	-3.46537	11925	0.106407		O00124	-4.51537	12027	0.0987636		O00124	-3.54801	11219	0.159311
O00139	KIF2A	Kinesin-like protein KIF2A	kinesin-like protein family. MCAK/KIF2 subfamily.	8	6525	0.511053	8791	0.341251	5419	0.59393	6141	0.539828	0	0	0	0	0	0.59393				O00139	-3.09231	6787	0.49142		O00139	-4.06887	6883	0.484226		O00139	-3.08394	5568	0.582765
O00141	SGK1	Serine/threonine-protein kinase Sgk1	protein kinase superfamily. AGC Ser/Thr protein kinase family.	49	1363	0.897864	1800	0.865118	612	0.95414	1147	0.91405	0	0	0	0	0	0.95414				O00141	-2.31788	1397	0.895317		O00141	-3.43808	1421	0.893518		O00141	-2.54441	1847	0.861596
O00144	FZD9	Frizzled-9, Fz-9, hFz9	G-protein coupled receptor Fz/Smo family.	6	9827	0.263619	8203	0.385313	10124	0.241364	5317	0.601574	0	0	0	0	0	0.385313				O00144	-3.26572	9118	0.316748		O00144	-4.29498	9873	0.260172		O00144	-3.3858	9352	0.299213
O00148	DDX39A	ATP-dependent RNA helicase DDX39A	DEAD box helicase family. DECD subfamily.	11	5814	0.564331	7224	0.458674	4549	0.659123	4388	0.671188	0	0	0	0	0	0.659123				O00148	-2.99876	5749	0.569202		O00148	-3.84281	4262	0.680629		O00148	-3.20128	7146	0.464519
O00151	PDLIM1	PDZ and LIM domain protein 1		13	1969	0.852454	915	0.931435	4689	0.648632	3939	0.704833	0	0	0	0	0	0.931435				O00151	-2.53842	2198	0.835294		O00151	-3.65978	2627	0.803147		O00151	-2.60803	2097	0.842862
O00154	ACOT7	Cytosolic acyl coenzyme A thioester hydrolase		10	3170	0.762458	5097	0.618059	3565	0.732859	3096	0.768003	0	0	0	0	0	0.762458				O00154	-2.65269	2759	0.793256		O00154	-3.22608	797	0.940277		O00154	-3.13058	6211	0.534582
O00155	GPR25	Probable G-protein coupled receptor 25	G-protein coupled receptor 1 family	8	4521	0.661221	586	0.956088	7570	0.432746	6774	0.492394	0	0	0	0	0	0.956088				O00155	-2.70414	3066	0.770251		O00155	-3.72805	3174	0.762158		O00155	-2.99072	4573	0.657325
O00159	MYO1C	Unconventional myosin-Ic		7	1648	0.876508	2153	0.838666	2899	0.782765	2771	0.792357	0	0	0	0	0	0.876508				O00159	-2.39222	1625	0.878232		O00159	-3.41846	1347	0.899063		O00159	-2.54889	1865	0.860247
O00160	MYO1F	Unconventional myosin-If		2	9458	0.29127	12834	0.0382915	9328	0.301012	7257	0.456201	0	0	0	0	0	0.301012				O00160	-3.31303	9755	0.269015		O00160	-4.15884	8047	0.397003		O00160	-3.42356	9784	0.266842
O00161	SNAP23	Synaptosomal-associated protein 23, SNAP-23	SNAP-25 family.	34	1404	0.894792	1191	0.910753	4701	0.647733	4575	0.657175	0	0	0	0	0	0.910753				O00161	-2.74433	3312	0.751817		O00161	-4.25792	9420	0.294118		O00161	-2.13393	727	0.945523
O00165	HAX1	HCLS1-associated protein X-1	HAX1 family.	29	4583	0.656575	4566	0.657849	3113	0.766729	2410	0.819408	0	0	0	0	0	0.766729				O00165	-2.85504	4181	0.686699		O00165	-3.68609	2818	0.788835		O00165	-2.91384	3974	0.702211
O00167	EYA2	Eyes absent homolog 2	HAD-like hydrolase superfamily. EYA family.	7	435	0.967404	234	0.982465	7093	0.46849	6592	0.506032	0	0	0	0	0	0.982465				O00167	-1.63898	418	0.968677		O00167	-3.21976	786	0.941102		O00167	-2.41877	1400	0.895092
O00168	FXYD1	Phospholemman	FXYD family	9	1062	0.92042	162	0.987861	3511	0.736905	4342	0.674635	0	0	0	0	0	0.987861				O00168	-2.15879	1002	0.924916		O00168	-2.87573	348	0.973923		O00168	-1.80988	402	0.969876
O00170	AIP	AH receptor-interacting protein, AIP		22	2124	0.840839	4701	0.647733	1767	0.867591	1652	0.876208	0	0	0	0	0	0.867591				O00170	-2.5331	2175	0.837018		O00170	-3.73694	3256	0.756013		O00170	-2.60868	2103	0.842413
O00175	CCL24	C-C motif chemokine 24	intercrine beta (chemokine CC) family.	1	4493	0.66332	4056	0.696066	9377	0.29734	12785	0.0419633	0	0	0	0	0	0.696066				O00175	-2.85218	4159	0.688348		O00175	-3.8032	3834	0.712701		O00175	-3.02671	4890	0.633571
O00178	GTPBP1	GTP-binding protein 1	Classic translation factor GTPase family	2	7715	0.421881	4537	0.660022	6034	0.547846	8988	0.326489	0	0	0	0	0	0.660022				O00178	-3.19811	8233	0.383065		O00178	-4.88059	12850	0.0370925		O00178	-3.00249	4696	0.648108
O00180	KCNK1	Potassium channel subfamily K member 1	two pore domain potassium channel (TC 1.A.1.8) family.	4	4295	0.678157	7447	0.441963	4756	0.643612	4501	0.66272	0	0	0	0	0	0.678157				O00180	-2.89869	4646	0.651855		O00180	-3.82638	4084	0.693968		O00180	-2.94106	4182	0.686624
O00186	STXBP3	Syntaxin-binding protein 3	STXBP/unc-18/SEC1 family.	14	7822	0.413863	631	0.952716	5387	0.596328	4510	0.662046	0	0	0	0	0	0.952716				O00186	-3.29829	9584	0.281828		O00186	-4.23637	9059	0.321169		O00186	-2.81697	3259	0.755789
O00187	MASP2	Mannan-binding lectin serine protease 2	peptidase S1 family	7	3628	0.728138	395	0.970401	6556	0.50873	10868	0.185613	0	0	0	0	0	0.970401				O00187	-2.3343	1442	0.891945		O00187	-3.93246	5213	0.609367		O00187	-2.88739	3782	0.716598
O00189	AP4M1	AP-4 complex subunit mu-1	adaptor complexes medium subunit family.	14	6200	0.535407	2294	0.8281	6329	0.52574	6616	0.504234	0	0	0	0	0	0.8281				O00189	-2.80752	3791	0.715924		O00189	-4.21041	8692	0.34867		O00189	-3.0017	4692	0.648408
O00192	ARVCF	Armadillo repeat protein deleted in velo-cardio-facial syndrome	beta-catenin family	6	1435	0.892469	2433	0.817685	1957	0.853353	5547	0.584339	0	0	0	0	0	0.892469				O00192	-2.11553	920	0.93106		O00192	-3.62865	2419	0.818734		O00192	-2.3023	1078	0.919221
O00193	SMAP	Small acidic protein	SMAP family.	16	6312	0.527014	9400	0.295616	6398	0.52057	5176	0.612139	0	0	0	0	0	0.527014				O00193	-3.12525	7224	0.458674		O00193	-4.13192	7686	0.424054		O00193	-3.22042	7358	0.448632
O00194	RAB27B	Ras-related protein Rab-27B	small GTPase superfamily. Rab family.	8	9193	0.311128	6198	0.535556	11267	0.155714	10881	0.184638	0	0	0	0	0	0.535556				O00194	-3.16638	7768	0.417909		O00194	-4.19758	8528	0.360959		O00194	-3.3236	8514	0.362008
O00198	HRK	Activator of apoptosis harakiri		7	2587	0.806145	2853	0.786212	4562	0.658149	5064	0.620532	0	0	0	0	0	0.806145				O00198	-2.63022	2629	0.802997		O00198	-3.65449	2602	0.805021		O00198	-2.7215	2668	0.800075
O00203	AP3B1	AP-3 complex subunit beta-1	adaptor complexes large subunit family.	14	2950	0.778943	4342	0.674635	2529	0.810491	4697	0.648033	0	0	0	0	0	0.810491				O00203	-2.41518	1705	0.872237		O00203	-3.94606	5360	0.598351		O00203	-2.71434	2630	0.802922
O00204	SULT2B1	Sulfotransferase family cytosolic 2B member 1, ST2B1, Sulfotransferase 2B1	sulfotransferase 1 family.	6	6508	0.512327	7908	0.407419	8791	0.341251	10417	0.219408	0	0	0	0	0	0.512327				O00204	-3.06019	6413	0.519445		O00204	-4.11962	7514	0.436943		O00204	-3.09635	5746	0.569427
O00206	TLR4	Toll-like receptor 4	Toll-like receptor family.	27	881	0.933983	2011	0.849307	495	0.962907	1226	0.90813	0	0	0	0	0	0.962907				O00206	-2.07429	842	0.936905		O00206	-3.98122	5770	0.567628		O00206	-2.14596	746	0.944099
O00212	RHOD	Rho-related GTP-binding protein RhoD	small GTPase superfamily. Rho family.	14	5312	0.601948	6118	0.541551	3940	0.704758	2840	0.787186	0	0	0	0	0	0.704758				O00212	-3.00463	5807	0.564856		O00212	-3.61909	2359	0.82323		O00212	-3.03528	4993	0.625852
O00213	APBB1	Amyloid beta A4 precursor protein-binding family B member 1		67	8271	0.380217	8058	0.396178	1346	0.899138	1601	0.88003	0	0	0	0	0	0.899138				O00213	-3.07677	6601	0.505358		O00213	-4.40519	11051	0.1719		O00213	-3.45907	10206	0.235219
O00214	LGALS8	Galectin-8, Gal-8		10	2141	0.839565	4309	0.677108	2932	0.780292	5287	0.603822	0	0	0	0	0	0.839565				O00214	-2.60558	2499	0.812739		O00214	-3.68845	2837	0.787411		O00214	-2.43934	1461	0.890521
O00217	NDUFS8	NADH dehydrogenase [ubiquinone] iron-sulfur protein 8, mitochondrial	complex I 23 kDa subunit family.	1	11966	0.103335	11358	0.148895	12542	0.0601723	12580	0.0573248	0	0	0	0	0	0.148895				O00217	-3.49743	12151	0.0894717		O00217	-4.44623	11459	0.141326		O00217	-3.58921	11541	0.135182
O00220	TNFRSF10A	Tumor necrosis factor receptor superfamily member 10A		15	6989	0.476283	5947	0.554365	3906	0.707306	3277	0.75444	0	0	0	0	0	0.707306				O00220	-2.96188	5378	0.597003		O00220	-4.06069	6780	0.491945		O00220	-3.10308	5841	0.562308
O00221	NFKBIE	NF-kappa-B inhibitor epsilon, NF-kappa-BIE	NF-kappa-B inhibitor family.	15	4548	0.659198	5172	0.612439	2672	0.799775	715	0.946422	0	0	0	1	1	0.799775				O00221	-3.0044	5801	0.565305		O00221	-3.77365	3569	0.732559		O00221	-2.97267	4420	0.66879
O00222	GRM8	Metabotropic glutamate receptor 8	G-protein coupled receptor 3 family	4	7050	0.471712	10518	0.21184	8285	0.379168	3999	0.700337	0	0	0	0	0	0.471712				O00222	-3.21909	8521	0.361484		O00222	-3.94425	5330	0.600599		O00222	-3.12842	6186	0.536456
O00230	CORT	Cortistatin	somatostatin family	7	931	0.930236	1278	0.904234	8199	0.385613	9422	0.293968	0	0	0	0	0	0.930236				O00230	-2.2725	1287	0.903559		O00230	-2.72566	263	0.980292		O00230	-2.484	1617	0.878831
O00231	PSMD11	26S proteasome non-ATPase regulatory subunit 11	proteasome subunit S9 family.	38	7707	0.42248	2434	0.81761	1418	0.893743	1931	0.855302	0	0	0	0	0	0.893743				O00231	-3.0958	6834	0.487898		O00231	-4.25955	9450	0.29187		O00231	-3.21294	7288	0.453878
O00232	PSMD12	26S proteasome non-ATPase regulatory subunit 12	proteasome subunit p55 family.	5	7773	0.417535	6891	0.483627	5963	0.553166	4323	0.676058	0	0	0	0	0	0.553166				O00232	-3.27386	9239	0.307681		O00232	-4.14159	7835	0.412889		O00232	-3.15342	6520	0.511428
O00233	PSMD9	26S proteasome non-ATPase regulatory subunit 9	proteasome subunit p27 family.	15	8793	0.341102	6880	0.484451	6176	0.537205	3147	0.764181	0	0	0	0	0	0.537205				O00233	-3.22733	8620	0.354065		O00233	-4.14226	7848	0.411915		O00233	-3.32187	8493	0.363582
O00237	RNF103	E3 ubiquitin-protein ligase RNF103		11	7522	0.436343	5080	0.619333	3563	0.733009	4355	0.673661	0	0	0	0	0	0.733009				O00237	-3.19135	8143	0.389809		O00237	-4.1256	7596	0.430798		O00237	-3.31257	8387	0.371525
O00238	BMPR1B	Bone morphogenetic protein receptor type-1B, BMP type-1B receptor, BMPR-1B	protein kinase superfamily. TKL Ser/Thr protein kinase family. TGFB receptor subfamily.	66	5744	0.569577	6232	0.533009	1812	0.864219	2561	0.808093	0	0	0	0	0	0.864219				O00238	-2.9486	5215	0.609217		O00238	-3.92763	5159	0.613413		O00238	-3.11402	5992	0.550993
O00241	SIRPB1	Signal-regulatory protein beta-1, SIRP-beta-1		4	4400	0.670288	2778	0.791832	5172	0.612439	8142	0.389884	0	0	0	0	0	0.791832				O00241	-2.82907	3970	0.70251		O00241	-4.06741	6866	0.4855		O00241	-3.13061	6212	0.534507
O00244	ATOX1	Copper transport protein ATOX1	ATX1 family	6	3247	0.756688	5467	0.590333	7791	0.416186	9916	0.25695	0	0	0	0	0	0.756688				O00244	-2.78851	3644	0.726939		O00244	-3.70873	2999	0.775272		O00244	-2.76079	2907	0.782166
O00253	AGRP	Agouti-related protein		4	1001	0.924991	1962	0.852979	10014	0.249607	12328	0.0762083	0	0	0	0	0	0.924991				O00253	-2.19128	1072	0.91967		O00253	-4.0338	6442	0.517272		O00253	-2.23622	925	0.930686
O00254	F2RL2	Proteinase-activated receptor 3, PAR-3	G-protein coupled receptor 1 family.	8	7763	0.418284	1878	0.859273	7864	0.410716	9070	0.320345	0	0	0	0	0	0.859273				O00254	-2.75404	3381	0.746647		O00254	-3.97031	5639	0.577445		O00254	-3.17386	6798	0.490596
O00255	MEN1	Menin		35	2027	0.848108	9854	0.261596	599	0.955114	110	0.991757	0	0	0	1	1	0.955114				O00255	-2.57113	2331	0.825328		O00255	-3.50496	1729	0.870438		O00255	-2.99304	4600	0.655302
O00257	CBX4	E3 SUMO-protein ligase CBX4		28	5557	0.583589	7011	0.474635	2189	0.835969	1093	0.918097	0	0	0	0	0	0.835969				O00257	-3.04619	6242	0.532259		O00257	-4.07422	6962	0.478306		O00257	-3.09167	5681	0.574297
O00264	PGRMC1	Membrane-associated progesterone receptor component 1, mPR	cytochrome b5 family. MAPR subfamily.	6	9514	0.287074	9231	0.30828	11054	0.171675	9018	0.324241	0	0	0	0	0	0.30828				O00264	-3.25338	8976	0.327389		O00264	-4.08865	7142	0.464818		O00264	-3.42918	9858	0.261296
O00267	SUPT5H	Transcription elongation factor SPT5, hSPT5	SPT5 family.	40	4617	0.654028	8431	0.368228	2212	0.834245	1368	0.89749	0	0	0	0	0	0.834245				O00267	-2.92805	4979	0.626901		O00267	-3.84595	4289	0.678606		O00267	-2.84951	3504	0.73743
O00268	TAF4	Transcription initiation factor TFIID subunit 4	TAF4 family.	22	4592	0.655901	7946	0.404571	1276	0.904384	1362	0.897939	0	0	0	0	0	0.904384				O00268	-2.93472	5060	0.620832		O00268	-3.98331	5802	0.56523		O00268	-3.06279	5324	0.601049
O00273	DFFA	DNA fragmentation factor subunit alpha		12	1850	0.861371	1307	0.902061	3051	0.771375	2982	0.776546	0	0	0	0	0	0.902061				O00273	-2.47949	1950	0.853878		O00273	-3.45856	1495	0.887973		O00273	-2.60147	2068	0.845036
O00287	RFXAP	Regulatory factor X-associated protein, RFX-associated protein		4	10969	0.178044	10797	0.190933	10881	0.184638	8718	0.346722	0	0	0	0	0	0.190933				O00287	-3.32966	9989	0.25148		O00287	-4.22625	8929	0.33091		O00287	-3.42363	9786	0.266692
O00291	HIP1	Huntingtin-interacting protein 1, HIP-1	SLA2 family.	26	4642	0.652154	5605	0.579993	1555	0.883477	1793	0.865643	0	0	0	1	1	0.883477				O00291	-2.90784	4744	0.644511		O00291	-3.97763	5724	0.571075		O00291	-2.85655	3545	0.734357
O00295	TULP2	Tubby-related protein 2	TUB family.	5	7774	0.41746	11613	0.129786	6583	0.506707	4570	0.65755	0	0	0	0	0	0.506707				O00295	-3.26689	9135	0.315474		O00295	-3.95243	5437	0.592581		O00295	-3.2391	7568	0.432896
O00299	CLIC1	Chloride intracellular channel protein 1	chloride channel CLIC family.	19	1711	0.871787	2228	0.833046	5991	0.551068	5048	0.621731	0	0	0	0	0	0.871787				O00299	-2.85644	4191	0.68595		O00299	-3.95273	5444	0.592057		O00299	-2.41088	1379	0.896665
O00300	TNFRSF11B	Tumor necrosis factor receptor superfamily member 11B		7	2012	0.849232	2614	0.804121	4137	0.689996	7010	0.47471	0	0	0	0	0	0.849232				O00300	-2.50093	2042	0.846984		O00300	-3.66726	2678	0.799326		O00300	-2.53008	1790	0.865867
O00303	EIF3F	Eukaryotic translation initiation factor 3 subunit F, eIF3f	eIF-3 subunit F family.	20	3082	0.769052	3274	0.754665	3425	0.74335	3296	0.753016	0	0	0	0	0	0.769052				O00303	-2.81129	3822	0.713601		O00303	-4.0336	6436	0.517722		O00303	-2.73952	2780	0.791682
O00305	CACNB4	Voltage-dependent L-type calcium channel subunit beta-4, CAB4	calcium channel beta subunit family.	9	7265	0.455601	9015	0.324466	8167	0.38801	5633	0.577894	0	0	0	0	0	0.455601				O00305	-3.18347	8017	0.399251		O00305	-4.18812	8398	0.370701		O00305	-3.17753	6849	0.486774
O00308	WWP2	NEDD4-like E3 ubiquitin-protein ligase WWP2		57	3593	0.730761	4936	0.630124	1257	0.905807	1682	0.87396	0	0	0	0	0	0.905807				O00308	-2.78477	3611	0.729412		O00308	-3.7944	3760	0.718247		O00308	-2.8396	3434	0.742675
O00311	CDC7	Cell division cycle 7-related protein kinase, CDC7-related kinase, HsCdc7, huCdc7	protein kinase superfamily. Ser/Thr protein kinase family. CDC7 subfamily.	28	5100	0.617834	10449	0.21701	1892	0.858224	1511	0.886774	0	0	0	0	0	0.858224				O00311	-2.98687	5625	0.578494		O00311	-4.06188	6799	0.490521		O00311	-3.07696	5491	0.588535
O00321	ETV2	ETS translocation variant 2	ETS family	1	9355	0.298988	9605	0.280255	10990	0.176471	10319	0.226752	0	0	0	0	0	0.298988				O00321	-3.33109	10005	0.250281		O00321	-4.13867	7789	0.416336		O00321	-3.35008	8842	0.33743
O00322	UPK1A	Uroplakin-1a	tetraspanin (TM4SF) family	1	819	0.938629	195	0.985388	7074	0.469914	11549	0.134582	0	0	0	0	0	0.985388				O00322	-2.23175	1162	0.912926		O00322	-2.57012	208	0.984414		O00322	-1.86467	437	0.967254
O00327	ARNTL	Aryl hydrocarbon receptor nuclear translocator-like protein 1		21	3115	0.766579	7567	0.432971	1452	0.891195	706	0.947096	0	0	0	0	0	0.891195				O00327	-2.93191	5028	0.62323		O00327	-3.70765	2995	0.775571		O00327	-3.042	5076	0.619633
O00329	PIK3CD	Phosphatidylinositol 4,5-bisphosphate 3-kinase catalytic subunit delta isoform, PI3-kinase subunit delta, PI3K-delta, PI3Kdelta, PtdIns-3-kinase subunit delta	PI3/PI4-kinase family.	14	648	0.951442	788	0.940952	1149	0.9139	2768	0.792581	0	0	0	0	0	0.951442				O00329	-1.68331	447	0.966504		O00329	-3.31874	1042	0.921918		O00329	-1.87419	445	0.966654
O00330	PDHX	Pyruvate dehydrogenase protein X component, mitochondrial	2-oxoacid dehydrogenase family.	8	10716	0.197003	9914	0.2571	7691	0.423679	5963	0.553166	0	0	0	0	0	0.423679				O00330	-3.24396	8845	0.337205		O00330	-4.21816	8825	0.338704		O00330	-3.48985	10576	0.207493
O00338	SULT1C2	Sulfotransferase 1C2, ST1C2	sulfotransferase 1 family.	6	907	0.932034	783	0.941326	713	0.946572	4702	0.647658	0	0	0	0	0	0.946572				O00338	-1.96694	701	0.947471		O00338	-3.20953	760	0.94305		O00338	-2.74243	2800	0.790184
O00339	MATN2	Matrilin-2		18	1216	0.90888	958	0.928213	3385	0.746347	3387	0.746197	0	0	0	0	0	0.928213				O00339	-2.28975	1326	0.900637		O00339	-3.28006	914	0.93151		O00339	-2.84898	3499	0.737804
O00341	SLC1A7	Excitatory amino acid transporter 5	sodium:dicarboxylate (SDF) symporter (TC 2.A.23) family. SLC1A7 subfamily.	2	2982	0.776546	2703	0.797452	6140	0.539903	10036	0.247958	0	0	0	0	0	0.797452				O00341	-2.64739	2726	0.795729		O00341	-3.57959	2112	0.841738		O00341	-2.70927	2596	0.80547
O00358	FOXE1	Forkhead box protein E1		1	5853	0.561409	5391	0.596028	9048	0.321993	11885	0.109404	0	0	0	0	0	0.596028				O00358	-2.95511	5293	0.603372		O00358	-3.88359	4683	0.649082		O00358	-3.10749	5893	0.558411
O00391	QSOX1	Sulfhydryl oxidase 1, hQSOX	quiescin-sulfhydryl oxidase (QSOX) family.	3	10408	0.220082	7521	0.436418	8667	0.350543	6988	0.476358	0	0	0	0	0	0.436418				O00391	-3.23335	8701	0.347996		O00391	-4.04892	6625	0.503559		O00391	-3.47028	10338	0.225328
O00399	DCTN6	Dynactin subunit 6	dynactin subunits 5/6 family. Dynactin subunit 6 subfamily.	4	4289	0.678606	9279	0.304683	2457	0.815886	4277	0.679505	0	0	0	0	0	0.815886				O00399	-2.975	5512	0.586961		O00399	-4.09784	7244	0.457175		O00399	-2.86022	3576	0.732034
O00401	WASL	Neural Wiskott-Aldrich syndrome protein, N-WASP		52	2125	0.840764	4079	0.694342	656	0.950843	1533	0.885126	0	0	0	0	0	0.950843				O00401	-2.42231	1737	0.869839		O00401	-3.76198	3475	0.739603		O00401	-2.78807	3057	0.770925
O00409	FOXN3	Forkhead box protein N3		3	12946	0.0298988	12605	0.0554515	11308	0.152641	9037	0.322818	0	0	0	0	0	0.152641				O00409	-3.51032	12257	0.0815287		O00409	-4.40763	11084	0.169427		O00409	-3.89371	12918	0.031997
O00410	IPO5	Importin-5, Imp5	importin beta family.	27	12538	0.0604721	7748	0.419408	3984	0.701461	2597	0.805395	0	0	0	0	0	0.701461				O00410	-3.41898	11296	0.153541		O00410	-4.20735	8650	0.351817		O00410	-3.67881	12279	0.0798801
O00411	POLRMT	DNA-directed RNA polymerase, mitochondrial, MtRPOL	phage and mitochondrial RNA polymerase family.	2	6605	0.505058	4392	0.670888	11020	0.174223	12090	0.0940427	0	0	0	0	0	0.670888				O00411	-3.07761	6611	0.504608		O00411	-4.17343	8233	0.383065		O00411	-3.23676	7540	0.434994
O00418	EEF2K	Eukaryotic elongation factor 2 kinase, eEF-2 kinase, eEF-2K	protein kinase superfamily. Alpha-type protein kinase family.	20	3027	0.773173	5330	0.600599	2064	0.845335	1950	0.853878	0	0	0	0	0	0.845335				O00418	-2.75022	3355	0.748595		O00418	-3.67398	2722	0.796028		O00418	-2.75496	2876	0.784489
O00422	SAP18	Histone deacetylase complex subunit SAP18	SAP18 family.	14	7321	0.451405	9010	0.324841	5347	0.599326	3079	0.769277	0	0	0	0	0	0.599326				O00422	-3.19286	8159	0.38861		O00422	-3.94108	5298	0.602997		O00422	-3.2356	7528	0.435894
O00423	EML1	Echinoderm microtubule-associated protein-like 1, EMAP-1, HuEMAP-1	WD repeat EMAP family.	3	1499	0.887673	2072	0.844736	6736	0.495242	11266	0.155789	0	0	0	0	0	0.887673				O00423	-2.50708	2076	0.844436		O00423	-3.4714	1568	0.882503		O00423	-2.48761	1634	0.877557
O00425	IGF2BP3	Insulin-like growth factor 2 mRNA-binding protein 3, IGF2 mRNA-binding protein 3, IMP-3	RRM IMP/VICKZ family.	3	9785	0.266767	10293	0.2287	9128	0.315999	7316	0.45178	0	0	0	0	0	0.315999				O00425	-3.2892	9455	0.291495		O00425	-4.28411	9735	0.270513		O00425	-3.44858	10083	0.244436
O00429	DNM1L	Dynamin-1-like protein	dynamin family.	17	2625	0.803297	5953	0.553915	440	0.967029	997	0.92529	0	0	0	0	0	0.967029				O00429	-2.7495	3350	0.74897		O00429	-3.75457	3413	0.744249		O00429	-2.67507	2406	0.819708
O00443	PIK3C2A	Phosphatidylinositol 4-phosphate 3-kinase C2 domain-containing subunit alpha	PI3/PI4-kinase family	3	1289	0.90341	1389	0.895916	791	0.940727	3974	0.702211	0	0	0	0	0	0.940727				O00443	-2.35724	1514	0.886549		O00443	-3.63455	2458	0.815811		O00443	-2.12216	710	0.946797
O00444	PLK4	Serine/threonine-protein kinase PLK4	protein kinase superfamily. Ser/Thr protein kinase family. CDC5/Polo subfamily.	14	2640	0.802173	6158	0.538554	2831	0.787861	2875	0.784564	0	0	0	0	0	0.802173				O00444	-2.66611	2822	0.788535		O00444	-3.41862	1349	0.898913		O00444	-2.74935	2849	0.786512
O00445	SYT5	Synaptotagmin-5	synaptotagmin family.	4	5522	0.586212	2098	0.842788	6998	0.475609	10763	0.193481	0	0	0	0	0	0.842788				O00445	-2.76397	3445	0.741851		O00445	-3.98009	5761	0.568303		O00445	-3.0276	4900	0.632821
O00451	GFRA2	GDNF family receptor alpha-2	GDNFR family	2	2025	0.848258	2690	0.798426	6069	0.545223	10635	0.203072	0	0	0	0	0	0.848258				O00451	-2.58405	2396	0.820457		O00451	-3.60063	2244	0.831847		O00451	-2.61975	2149	0.838966
O00453	LST1	Leukocyte-specific transcript 1 protein	LST1 family.	2	3720	0.721244	2768	0.792581	8371	0.372724	10095	0.243537	0	0	0	0	0	0.792581				O00453	-2.91727	4849	0.636643		O00453	-4.35187	10545	0.209816		O00453	-2.79919	3123	0.76598
O00458	IFRD1	Interferon-related developmental regulator 1	IFRD family.	6	4217	0.684001	9314	0.302061	4061	0.695691	3053	0.771225	0	0	0	0	0	0.695691				O00458	-2.95109	5237	0.607568		O00458	-3.92841	5171	0.612514		O00458	-2.7884	3060	0.770701
O00459	PIK3R2	Phosphatidylinositol 3-kinase regulatory subunit beta, PI3-kinase regulatory subunit beta, PI3K regulatory subunit beta, PtdIns-3-kinase regulatory subunit beta	PI3K p85 subunit family.	60	437	0.967254	1874	0.859573	296	0.977819	571	0.957212	0	0	0	0	0	0.977819				O00459	-1.55631	369	0.972349		O00459	-2.54041	197	0.985238		O00459	-1.97445	526	0.960584
O00463	TRAF5	TNF receptor-associated factor 5	TNF receptor-associated factor family. A subfamily.	42	3999	0.700337	5950	0.55414	1952	0.853728	2386	0.821206	0	0	0	0	0	0.853728				O00463	-2.89351	4584	0.656501		O00463	-4.1177	7483	0.439266		O00463	-2.86841	3627	0.728213
O00468	AGRN	Agrin		6	4604	0.655002	1703	0.872387	3683	0.724016	6958	0.478606	0	0	0	0	0	0.872387				O00468	-2.88164	4445	0.666916		O00468	-3.89106	4766	0.642862		O00468	-3.03557	5005	0.624953
O00469	PLOD2	Procollagen-lysine,2-oxoglutarate 5-dioxygenase 2		1	2536	0.809966	4865	0.635444	5662	0.575721	9885	0.259273	0	0	0	0	0	0.809966				O00469	-2.54322	2223	0.833421		O00469	-3.57071	2065	0.84526		O00469	-2.70741	2583	0.806444
O00470	MEIS1	Homeobox protein Meis1	TALE/MEIS homeobox family.	27	6612	0.504534	5011	0.624504	7358	0.448632	2116	0.841439	0	0	0	0	0	0.624504				O00470	-3.04035	6175	0.53728		O00470	-4.09691	7229	0.458299		O00470	-3.16986	6740	0.494942
O00471	EXOC5	Exocyst complex component 5	SEC1 family.	42	2735	0.795054	1605	0.87973	4205	0.684901	4447	0.666767	0	0	0	0	0	0.87973				O00471	-2.62355	2592	0.80577		O00471	-3.94241	5314	0.601798		O00471	-2.64274	2248	0.831547
O00472	ELL2	RNA polymerase II elongation factor ELL2	ELL/occludin family.	3	12056	0.0965905	11446	0.1423	10581	0.207119	9612	0.27973	0	0	0	0	0	0.207119				O00472	-3.46498	11919	0.106857		O00472	-4.32565	10241	0.232596		O00472	-3.74398	12575	0.0576995
O00478	BTN3A3	Butyrophilin subfamily 3 member A3	immunoglobulin superfamily. BTN/MOG family.	2	9731	0.270813	4535	0.660172	10802	0.190558	12699	0.0484076	0	0	0	0	0	0.660172				O00478	-3.10872	7006	0.475009		O00478	-4.01009	6147	0.539378		O00478	-3.38268	9312	0.302211
O00479	HMGN4	High mobility group nucleosome-binding domain-containing protein 4	HMGN family	4	5071	0.620007	6641	0.50236	5554	0.583814	6534	0.510378	0	0	0	0	0	0.620007				O00479	-2.89914	4653	0.65133		O00479	-3.68874	2841	0.787111		O00479	-3.46708	10294	0.228625
O00481	BTN3A1	Butyrophilin subfamily 3 member A1	immunoglobulin superfamily. BTN/MOG family.	1	4405	0.669914	2354	0.823604	9733	0.270663	12553	0.0593481	0	0	0	0	0	0.823604				O00481	-2.84075	4066	0.695317		O00481	-3.71875	3079	0.769277		O00481	-2.99993	4675	0.649682
O00482	NR5A2	Nuclear receptor subfamily 5 group A member 2	nuclear hormone receptor family. NR5 subfamily.	21	3551	0.733908	5768	0.567778	1384	0.896291	402	0.969876	0	0	0	0	0	0.896291				O00482	-2.86238	4231	0.682952		O00482	-3.72124	3113	0.766729		O00482	-3.06906	5391	0.596028
O00483	NDUFA4	NADH dehydrogenase [ubiquinone] 1 alpha subcomplex subunit 4	complex I NDUFA4 subunit family.	3	5617	0.579093	9796	0.265942	998	0.925215	7069	0.470288	0	0	0	0	0	0.925215				O00483	-2.95473	5289	0.603672		O00483	-4.79954	12772	0.0429374		O00483	-2.93294	4125	0.690895
O00487	PSMD14	26S proteasome non-ATPase regulatory subunit 14	peptidase M67A family. PSMD14 subfamily.	9	7153	0.463994	4813	0.639341	2896	0.78299	4640	0.652304	0	0	0	0	0	0.78299				O00487	-3.11777	7128	0.465867		O00487	-3.7749	3582	0.731585		O00487	-3.19412	7048	0.471862
O00488	ZNF593	Zinc finger protein 593	ZNF593/BUD2 C2H2-type zinc-finger protein family.	8	6540	0.509929	8408	0.369951	7564	0.433196	6189	0.536231	0	0	0	0	0	0.509929				O00488	-3.16053	7712	0.422106		O00488	-4.09608	7220	0.458973		O00488	-3.17619	6832	0.488048
O00499	BIN1	Myc box-dependent-interacting protein 1		43	1433	0.892619	5092	0.618434	1173	0.912102	2148	0.839041	0	0	0	0	0	0.912102				O00499	-2.34084	1459	0.890671		O00499	-3.67317	2717	0.796403		O00499	-2.67337	2397	0.820382
O00501	CLDN5	Claudin-5	claudin family	3	1246	0.906632	1206	0.909629	4423	0.668565	9180	0.312102	0	0	0	0	0	0.909629				O00501	-2.30238	1353	0.898614		O00501	-3.60333	2263	0.830423		O00501	-2.29403	1049	0.921394
O00505	KPNA3	Importin subunit alpha-3	importin alpha family.	27	7584	0.431697	6075	0.544773	4159	0.688348	1765	0.867741	0	0	0	0	0	0.688348				O00505	-3.17182	7854	0.411465		O00505	-4.06131	6788	0.491345		O00505	-3.45818	10195	0.236043
O00506	STK25	Serine/threonine-protein kinase 25	protein kinase superfamily. STE Ser/Thr protein kinase family. STE2 subfamily.	15	6115	0.541776	10444	0.217385	3222	0.758561	3731	0.72042	0	0	0	0	0	0.758561				O00506	-3.05471	6348	0.524316		O00506	-4.2825	9719	0.271712		O00506	-3.03375	4970	0.627576
O00507	USP9Y	Probable ubiquitin carboxyl-terminal hydrolase FAF-Y	peptidase C19 family	2	7043	0.472237	3450	0.741476	6731	0.495616	6521	0.511353	0	0	0	0	0	0.741476				O00507	-3.19479	8180	0.387036		O00507	-3.62614	2404	0.819858		O00507	-3.12662	6165	0.538029
O00512	BCL9	B-cell CLL/lymphoma 9 protein, B-cell lymphoma 9 protein, Bcl-9	BCL9 family.	3	8330	0.375796	11795	0.116148	7226	0.458524	2261	0.830573	0	0	0	1	1	0.458524				O00512	-3.27412	9242	0.307456		O00512	-4.03876	6500	0.512926		O00512	-3.2962	8224	0.383739
O00515	LAD1	Ladinin-1, Lad-1		2	5273	0.604871	582	0.956388	10983	0.176995	6057	0.546122	0	0	0	0	0	0.956388				O00515	-3.31051	9722	0.271487		O00515	-4.71002	12639	0.0529037		O00515	-3.01186	4770	0.642563
O00522	KRIT1	Krev interaction trapped protein 1, Krev interaction trapped 1		10	6374	0.522368	6717	0.496665	6344	0.524616	5517	0.586587	0	0	0	0	0	0.524616				O00522	-3.02068	5976	0.552192		O00522	-3.14587	640	0.952042		O00522	-3.2254	7416	0.444286
O00526	UPK2	Uroplakin-2	uroplakin-2 family	2	633	0.952567	244	0.981716	8023	0.398801	11371	0.147921	0	0	0	0	0	0.981716				O00526	-2.27702	1298	0.902735		O00526	-2.41035	164	0.987711		O00526	-1.8704	443	0.966804
O00534	VWA5A	von Willebrand factor A domain-containing protein 5A		1	13069	0.0206819	13080	0.0198576	13074	0.0203072	13157	0.0140877	0	0	0	0	0	0.0206819				O00534	-5.01571	13080	0.0198576		O00534	-6.75077	13073	0.0203822		O00534	-5.21307	13066	0.0209067
O00541	PES1	Pescadillo homolog	pescadillo family.	1	9436	0.292919	8280	0.379543	10558	0.208842	9318	0.301761	0	0	0	0	0	0.379543				O00541	-3.31808	9827	0.263619		O00541	-4.08906	7146	0.464519		O00541	-3.30532	8316	0.376845
O00548	DLL1	Delta-like protein 1		11	8133	0.390558	9648	0.277033	5556	0.583664	3199	0.760285	0	0	0	0	0	0.583664				O00548	-3.03021	6071	0.545073		O00548	-4.10641	7366	0.448033		O00548	-3.19942	7117	0.466692
O00555	CACNA1A	Voltage-dependent P/Q-type calcium channel subunit alpha-1A	calcium channel alpha-1 subunit (TC 1.A.1.11) family. CACNA1A subfamily.	91	1932	0.855227	1540	0.884601	4209	0.684601	3170	0.762458	0	0	0	0	0	0.884601				O00555	-2.45744	1868	0.860022		O00555	-3.76996	3547	0.734208		O00555	-2.41829	1397	0.895317
O00559	EBAG9	Receptor-binding cancer antigen expressed on SiSo cells		2	4580	0.6568	6861	0.485875	6212	0.534507	9116	0.316898	0	0	0	0	0	0.6568				O00559	-2.99544	5712	0.571975		O00559	-4.11846	7496	0.438291		O00559	-2.94819	4236	0.682578
O00560	SDCBP	Syntenin-1		164	13011	0.0250281	5784	0.566579	1549	0.883927	1520	0.8861	0	0	0	0	0	0.883927				O00560	-3.51203	12286	0.0793556		O00560	-5.06455	12972	0.0279505		O00560	-3.74919	12607	0.0553016
O00562	PITPNM1	Membrane-associated phosphatidylinositol transfer protein 1	PtdIns transfer protein family	6	3982	0.701611	6630	0.503185	3962	0.70311	3918	0.706407	0	0	0	0	0	0.70311				O00562	-2.91244	4803	0.64009		O00562	-3.62732	2409	0.819483		O00562	-3.01697	4818	0.638966
O00566	MPHOSPH10	U3 small nucleolar ribonucleoprotein protein MPP10	MPP1 family.	5	7339	0.450056	9313	0.302136	8251	0.381716	5926	0.555939	0	0	0	0	0	0.450056				O00566	-3.18188	8002	0.400375		O00566	-4.17923	8301	0.377969		O00566	-3.34685	8795	0.340952
O00567	NOP56	Nucleolar protein 56	NOP5/NOP56 family.	7	6245	0.532034	8810	0.339828	5074	0.619783	2175	0.837018	0	0	0	0	0	0.619783				O00567	-3.10609	6967	0.477932		O00567	-3.97625	5712	0.571975		O00567	-3.14637	6419	0.518996
O00570	SOX1	Transcription factor SOX-1		1	5729	0.570701	3867	0.710229	7236	0.457774	8870	0.335332	0	0	0	0	0	0.710229				O00570	-2.95722	5325	0.600974		O00570	-3.91407	4995	0.625703		O00570	-3.15858	6586	0.506482
O00571	DDX3X	ATP-dependent RNA helicase DDX3X	DEAD box helicase family. DDX3/DED1 subfamily.	22	6702	0.497789	8905	0.332709	2101	0.842563	1767	0.867591	0	0	0	0	0	0.842563				O00571	-3.19053	8130	0.390783		O00571	-4.00924	6134	0.540352		O00571	-3.15591	6548	0.509329
O00574	CXCR6	C-X-C chemokine receptor type 6	G-protein coupled receptor 1 family	1	11918	0.106931	5934	0.555339	12730	0.0460847	12540	0.0603222	0	0	0	0	0	0.555339				O00574	-3.4989	12161	0.0887224		O00574	-4.21271	8732	0.345673		O00574	-3.57629	11441	0.142675
O00585	CCL21	C-C motif chemokine 21	intercrine beta (chemokine CC) family.	12	2247	0.831622	2506	0.812214	7397	0.44571	7301	0.452904	0	0	0	0	0	0.831622				O00585	-2.54438	2226	0.833196		O00585	-4.06228	6806	0.489996		O00585	-2.55409	1888	0.858524
O00587	MFNG	Beta-1,3-N-acetylglucosaminyltransferase manic fringe	glycosyltransferase 31 family	4	12324	0.0765081	11822	0.114125	12164	0.0884976	6615	0.504309	0	0	0	0	0	0.114125				O00587	-3.46587	11929	0.106107		O00587	-4.42264	11232	0.158336		O00587	-3.53116	11061	0.17115
O00590	ACKR2	Atypical chemokine receptor 2	G-protein coupled receptor 1 family	16	2977	0.77692	1655	0.875984	7452	0.441589	7310	0.452229	0	0	0	0	0	0.875984				O00590	-2.67361	2859	0.785762		O00590	-3.9159	5028	0.62323		O00590	-2.71971	2659	0.800749
O00592	PODXL	Podocalyxin	podocalyxin family.	2	2559	0.808243	2847	0.786662	3970	0.70251	9454	0.29157	0	0	0	0	0	0.808243				O00592	-2.58196	2388	0.821057		O00592	-3.42943	1392	0.895691		O00592	-2.52495	1769	0.867441
O00602	FCN1	Ficolin-1	ficolin lectin family	2	2050	0.846384	3711	0.721918	6259	0.530985	10474	0.215137	0	0	0	0	0	0.846384				O00602	-2.50179	2046	0.846684		O00602	-3.67563	2730	0.795429		O00602	-2.60572	2089	0.843462
O00622	CYR61	Protein CYR61	CCN family	2	3548	0.734133	3844	0.711952	6520	0.511428	10368	0.22308	0	0	0	0	0	0.734133				O00622	-2.84227	4085	0.693893		O00622	-3.67807	2754	0.793631		O00622	-2.61412	2127	0.840614
O00623	PEX12	Peroxisome assembly protein 12	pex2/pex1/pex12 family.	3	2229	0.832971	1235	0.907456	8175	0.387411	7096	0.468265	0	0	0	0	0	0.907456				O00623	-2.3667	1541	0.884526		O00623	-3.7109	3019	0.773773		O00623	-2.5556	1896	0.857924
O00624	SLC17A2	Sodium-dependent phosphate transport protein 3	Sodium/anion cotransporter family	1	10230	0.233421	10010	0.249906	10050	0.246909	9788	0.266542	0	0	0	0	0	0.249906				O00624	-3.40105	10987	0.176695		O00624	-4.25718	9361	0.298539		O00624	-3.35378	8901	0.333009
O00625	PIR	Pirin	pirin family.	4	6919	0.481529	8282	0.379393	8161	0.38846	6020	0.548895	0	0	0	0	0	0.481529				O00625	-3.18682	8067	0.395504		O00625	-3.89281	4783	0.641589		O00625	-3.15256	6510	0.512177
O00626	CCL22	C-C motif chemokine 22	intercrine beta (chemokine CC) family.	7	1847	0.861596	2530	0.810416	4723	0.646085	8499	0.363132	0	0	0	0	0	0.861596				O00626	-2.49815	2028	0.848033		O00626	-3.66161	2640	0.802173		O00626	-2.50283	1684	0.87381
O00628	PEX7	Peroxisomal targeting signal 2 receptor	WD repeat peroxin-7 family	7	7222	0.458824	4937	0.630049	7111	0.467141	5585	0.581491	0	0	0	0	0	0.630049				O00628	-2.93024	5005	0.624953		O00628	-3.62158	2377	0.821881		O00628	-3.29762	8241	0.382465
O00629	KPNA4	Importin subunit alpha-4	importin alpha family.	19	6759	0.493518	10351	0.224354	2620	0.803672	1500	0.887598	0	0	0	0	0	0.803672				O00629	-3.1445	7484	0.439191		O00629	-4.0052	6081	0.544324		O00629	-3.21976	7353	0.449007
O00631	SLN	Sarcolipin	sarcolipin family	6	9004	0.32529	1641	0.877033	9204	0.310303	7409	0.444811	0	0	0	0	0	0.877033				O00631	-3.0089	5863	0.560659		O00631	-4.10714	7374	0.447433		O00631	-3.1684	6724	0.496141
O00634	NTN3	Netrin-3		1	8305	0.37767	7886	0.409067	8855	0.336456	12075	0.0951667	0	0	0	0	0	0.409067				O00634	-3.18306	8013	0.39955		O00634	-3.74803	3355	0.748595		O00634	-3.36641	9102	0.317947
O00635	TRIM38	Tripartite motif-containing protein 38		21	4585	0.656426	5364	0.598052	2078	0.844286	2887	0.783664	0	0	0	0	0	0.844286				O00635	-2.92112	4878	0.63447		O00635	-3.7972	3781	0.716673		O00635	-3.03235	4955	0.6287
O00712	NFIB	Nuclear factor 1 B-type	CTF/NF-I family	3	7269	0.455302	6529	0.510753	11434	0.1432	9100	0.318097	0	0	0	1	1	0.510753				O00712	-3.27002	9185	0.311727		O00712	-4.22659	8935	0.330461		O00712	-3.14705	6429	0.518247
O00716	E2F3	Transcription factor E2F3, E2F-3	E2F/DP family.	25	4497	0.66302	7367	0.447958	2009	0.849457	435	0.967404	0	0	0	0	0	0.849457				O00716	-2.98338	5595	0.580742		O00716	-3.93374	5228	0.608243		O00716	-3.09513	5729	0.570701
O00743	PPP6C	Serine/threonine-protein phosphatase 6 catalytic subunit, PP6C	PPP phosphatase family. PP-6 (PP-V) subfamily.	6	6250	0.53166	6413	0.519445	7728	0.420907	4841	0.637242	0	0	0	1	1	0.53166				O00743	-3.17854	7955	0.403897		O00743	-4.30624	10007	0.250131		O00743	-3.16722	6709	0.497265
O00746	NME4	Nucleoside diphosphate kinase, mitochondrial, NDK, NDP kinase, mitochondrial	NDK family.	6	7264	0.455676	9346	0.299663	6007	0.549869	7475	0.439865	0	0	0	0	0	0.549869				O00746	-3.10596	6964	0.478157		O00746	-4.04372	6571	0.507606		O00746	-3.17538	6819	0.489022
O00750	PIK3C2B	Phosphatidylinositol 4-phosphate 3-kinase C2 domain-containing subunit beta, PI3K-C2-beta, PtdIns-3-kinase C2 subunit beta	PI3/PI4-kinase family.	10	521	0.960959	828	0.937954	388	0.970925	1468	0.889996	0	0	0	0	0	0.970925				O00750	-1.79079	533	0.96006		O00750	-3.08679	561	0.957962		O00750	-1.96617	522	0.960884
O00754	MAN2B1	Lysosomal alpha-mannosidase	glycosyl hydrolase 38 family	2	9571	0.282803	11293	0.153765	11176	0.162533	8042	0.397377	0	0	0	0	0	0.282803				O00754	-3.35103	10280	0.229674		O00754	-4.10756	7386	0.446534		O00754	-3.38004	9270	0.305358
O00755	WNT7A	Protein Wnt-7a	Wnt family.	4	10785	0.191832	8778	0.342226	11529	0.136081	11129	0.166055	0	0	0	0	0	0.342226				O00755	-3.36053	10414	0.219633		O00755	-4.32133	10172	0.237767		O00755	-3.64746	12008	0.100187
O00757	FBP2	Fructose-1,6-bisphosphatase isozyme 2, FBPase 2	FBPase class 1 family.	2	5586	0.581416	9529	0.28595	7921	0.406444	10330	0.225927	0	0	0	0	0	0.581416				O00757	-3.05812	6391	0.521094		O00757	-4.32402	10215	0.234545		O00757	-3.04563	5128	0.615736
O00762	UBE2C	Ubiquitin-conjugating enzyme E2 C	ubiquitin-conjugating enzyme family.	35	2989	0.776021	5715	0.57175	1336	0.899888	1759	0.86819	0	0	0	0	0	0.899888				O00762	-2.69936	3027	0.773173		O00762	-4.04117	6545	0.509554		O00762	-2.80093	3136	0.765006
O00763	ACACB	Acetyl-CoA carboxylase 2		3	9983	0.25193	11694	0.123717	10436	0.217984	9974	0.252604	0	0	0	0	0	0.25193				O00763	-3.38072	10692	0.198801		O00763	-4.28185	9706	0.272686		O00763	-3.43604	9944	0.254852
O00764	PDXK	Pyridoxal kinase	pyridoxine kinase family.	2	4509	0.662121	3606	0.729786	7706	0.422555	7356	0.448782	0	0	0	0	0	0.729786				O00764	-2.97621	5526	0.585912		O00764	-4.02886	6385	0.521544		O00764	-2.87033	3639	0.727314
O00767	SCD	Acyl-CoA desaturase	fatty acid desaturase family.	3	6991	0.476133	1099	0.917647	7006	0.475009	8884	0.334283	0	0	0	0	0	0.917647				O00767	-2.80347	3766	0.717797		O00767	-4.04086	6537	0.510154		O00767	-2.94527	4215	0.684151
O14490	DLGAP1	Disks large-associated protein 1, DAP-1	SAPAP family.	21	1098	0.917722	519	0.961109	3231	0.757887	3072	0.769801	0	0	0	0	0	0.961109				O14490	-2.05539	824	0.938254		O14490	-3.52268	1801	0.865043		O14490	-2.44566	1480	0.889097
O14492	SH2B2	SH2B adapter protein 2	SH2B adapter family.	22	155	0.988385	485	0.963657	178	0.986662	422	0.968378	0	0	0	0	0	0.988385				O14492	-1.20591	214	0.983964		O14492	-2.46656	176	0.986812		O14492	-0.863499	85	0.993631
O14493	CLDN4	Claudin-4	claudin family	5	2292	0.82825	1791	0.865792	4730	0.64556	6211	0.534582	0	0	0	0	0	0.865792				O14493	-2.55685	2279	0.829224		O14493	-3.5416	1914	0.856575		O14493	-2.75931	2898	0.78284
O14494	PPAP2A	Lipid phosphate phosphohydrolase 1	PA-phosphatase related phosphoesterase family.	2	2704	0.797377	2699	0.797752	8061	0.395954	11436	0.14305	0	0	0	0	0	0.797752				O14494	-2.61866	2566	0.807718		O14494	-3.71424	3042	0.772049		O14494	-2.68473	2456	0.815961
O14495	PPAP2B	Lipid phosphate phosphohydrolase 3	PA-phosphatase related phosphoesterase family	3	3184	0.761409	5464	0.590558	1845	0.861746	5679	0.574447	0	0	0	0	0	0.861746				O14495	-2.58716	2406	0.819708		O14495	-3.78255	3656	0.72604		O14495	-2.87912	3715	0.721619
O14497	ARID1A	AT-rich interactive domain-containing protein 1A, ARID domain-containing protein 1A		13	4334	0.675234	8622	0.353915	2208	0.834545	229	0.98284	0	0	0	1	1	0.834545				O14497	-2.82494	3938	0.704908		O14497	-3.81356	3941	0.704683		O14497	-3.06029	5298	0.602997
O14503	BHLHE40	Class E basic helix-loop-helix protein 40, bHLHe40		45	9028	0.323492	8129	0.390858	2640	0.802173	2161	0.838067	0	0	0	0	0	0.802173				O14503	-3.15297	7613	0.429524		O14503	-4.22893	8965	0.328213		O14503	-3.40555	9584	0.281828
O14508	SOCS2	Suppressor of cytokine signaling 2, SOCS-2		18	739	0.944623	1448	0.891495	405	0.969652	1463	0.890371	0	0	0	0	0	0.969652				O14508	-1.72445	471	0.964706		O14508	-3.22714	800	0.940052		O14508	-1.95341	507	0.962008
O14511	NRG2	Pro-neuregulin-2, membrane-bound isoform	neuregulin family	2	3857	0.710978	4825	0.638441	2920	0.781191	7810	0.414762	0	0	0	0	0	0.781191				O14511	-2.7169	3146	0.764256		O14511	-3.91367	4991	0.626002		O14511	-2.68721	2474	0.814612
O14512	SOCS7	Suppressor of cytokine signaling 7, SOCS-7		13	782	0.941401	2839	0.787261	497	0.962758	1492	0.888198	0	0	0	0	0	0.962758				O14512	-2.03375	786	0.941102		O14512	-3.37494	1209	0.909404		O14512	-2.29695	1062	0.92042
O14513	NCKAP5	Nck-associated protein 5, NAP-5		3	3273	0.75474	4022	0.698614	6049	0.546722	8079	0.394605	0	0	0	0	0	0.75474				O14513	-2.70802	3095	0.768078		O14513	-3.64484	2539	0.809741		O14513	-2.8254	3321	0.751143
O14514	BAI1	Brain-specific angiogenesis inhibitor 1	G-protein coupled receptor 2 family. LN-TM7 subfamily.	16	628	0.952941	501	0.962458	4428	0.66819	5537	0.585088	0	0	0	0	0	0.962458				O14514	-1.80006	539	0.95961		O14514	-3.26372	865	0.935182		O14514	-2.27177	1000	0.925066
O14519	CDK2AP1	Cyclin-dependent kinase 2-associated protein 1, CDK2-associated protein 1	CDK2AP family.	7	8656	0.351368	8627	0.353541	6591	0.506107	3531	0.735407	0	0	0	0	0	0.506107				O14519	-3.21625	8481	0.364481		O14519	-4.0395	6508	0.512327		O14519	-3.46622	10285	0.229299
O14522	PTPRT	Receptor-type tyrosine-protein phosphatase T, R-PTP-T	protein-tyrosine phosphatase family. Receptor class 2B subfamily.	2	2858	0.785837	2581	0.806594	2588	0.80607	7186	0.461521	0	0	0	0	0	0.806594				O14522	-2.53549	2182	0.836493		O14522	-3.61709	2352	0.823754		O14522	-2.71927	2656	0.800974
O14523	C2CD2L	C2 domain-containing protein 2-like		1	5184	0.61154	3349	0.749045	7167	0.462945	10846	0.187261	0	0	0	0	0	0.749045				O14523	-2.86464	4259	0.680854		O14523	-3.72905	3182	0.761559		O14523	-3.02755	4899	0.632896
O14526	FCHO1	FCH domain only protein 1		7	12722	0.0466842	11608	0.130161	6968	0.477857	5678	0.574522	0	0	0	0	0	0.477857				O14526	-3.49928	12167	0.0882728		O14526	-4.26933	9563	0.283402		O14526	-3.7459	12597	0.056051
O14529	CUX2	Homeobox protein cut-like 2	CUT homeobox family	1	11259	0.156313	10595	0.20607	9896	0.258449	6639	0.50251	0	0	0	0	0	0.258449				O14529	-3.45581	11825	0.1139		O14529	-4.31906	10134	0.240614		O14529	-3.51641	10896	0.183514
O14530	TXNDC9	Thioredoxin domain-containing protein 9		20	7305	0.452604	8298	0.378194	5793	0.565905	4299	0.677857	0	0	0	0	0	0.565905				O14530	-3.15185	7596	0.430798		O14530	-4.33439	10343	0.224953		O14530	-3.19628	7070	0.470214
O14531	DPYSL4	Dihydropyrimidinase-related protein 4, DRP-4	DHOase family. Hydantoinase/dihydropyrimidinase subfamily.	8	2263	0.830423	2193	0.835669	4156	0.688572	4619	0.653878	0	0	0	0	0	0.835669				O14531	-2.55171	2252	0.831248		O14531	-3.59099	2185	0.836268		O14531	-2.64472	2256	0.830948
O14543	SOCS3	Suppressor of cytokine signaling 3, SOCS-3		56	389	0.970851	2566	0.807718	168	0.987411	553	0.958561	0	0	0	0	0	0.987411				O14543	-1.51461	346	0.974073		O14543	-3.21259	769	0.942375		O14543	-2.10581	687	0.94852
O14544	SOCS6	Suppressor of cytokine signaling 6, SOCS-6		26	840	0.937055	1385	0.896216	345	0.974148	659	0.950618	0	0	0	0	0	0.974148				O14544	-1.87789	606	0.95459		O14544	-3.74399	3323	0.750993		O14544	-2.23136	915	0.931435
O14545	TRAFD1	TRAF-type zinc finger domain-containing protein 1		4	5301	0.602773	4593	0.655826	5953	0.553915	5246	0.606894	0	0	0	0	0	0.655826				O14545	-3.20396	8315	0.37692		O14545	-3.77673	3596	0.730536		O14545	-3.02312	4856	0.636118
O14548	COX7A2L	Cytochrome c oxidase subunit 7A-related protein, mitochondrial	cytochrome c oxidase VIIa family.	1	12142	0.0901461	12859	0.0364181	12461	0.066242	12362	0.0736605	0	0	0	0	0	0.0901461				O14548	-3.52354	12361	0.0737355		O14548	-4.48174	11777	0.117497		O14548	-3.61523	11776	0.117572
O14556	GAPDHS	Glyceraldehyde-3-phosphate dehydrogenase, testis-specific	glyceraldehyde-3-phosphate dehydrogenase family.	2	9224	0.308805	4645	0.65193	10316	0.226976	10402	0.220532	0	0	0	0	0	0.65193				O14556	-3.21643	8483	0.364331		O14556	-4.70657	12633	0.0533533		O14556	-3.31279	8390	0.3713
O14558	HSPB6	Heat shock protein beta-6, HspB6	small heat shock protein (HSP2) family.	4	2919	0.781266	1757	0.86834	5075	0.619708	5906	0.557437	0	0	0	0	0	0.86834				O14558	-2.64956	2741	0.794605		O14558	-3.53424	1882	0.858973		O14558	-2.68681	2470	0.814912
O14559	ARHGAP33	Rho GTPase-activating protein 33	PX domain-containing GAP family.	3	2929	0.780517	2982	0.776546	4773	0.642338	6367	0.522892	0	0	0	0	0	0.780517				O14559	-2.62897	2622	0.803522		O14559	-3.49024	1649	0.876433		O14559	-2.8711	3647	0.726714
O14561	NDUFAB1	Acyl carrier protein, mitochondrial, ACP		4	11161	0.163657	8076	0.39483	11819	0.11435	11736	0.12057	0	0	0	0	0	0.39483				O14561	-3.32859	9973	0.252679		O14561	-4.60368	12412	0.0699138		O14561	-3.46542	10277	0.229899
O14562	UBFD1	Ubiquitin domain-containing protein UBFD1		1	10231	0.233346	10011	0.249831	10051	0.246834	9789	0.266467	0	0	0	0	0	0.249831				O14562	-3.40105	10988	0.17662		O14562	-4.25718	9362	0.298464		O14562	-3.35378	8902	0.332934
O14569	CYB561D2	Cytochrome b561 domain-containing protein 2		3	11885	0.109404	12934	0.0307981	10658	0.201349	8178	0.387186	0	0	0	0	0	0.201349				O14569	-3.53736	12460	0.066317		O14569	-4.81997	12796	0.041139		O14569	-3.58315	11488	0.139153
O14576	DYNC1I1	Cytoplasmic dynein 1 intermediate chain 1	dynein intermediate chain family.	30	4875	0.634695	3215	0.759086	4211	0.684451	3243	0.756988	0	0	0	0	0	0.759086				O14576	-3.15906	7694	0.423454		O14576	-4.16413	8102	0.392881		O14576	-3.01588	4808	0.639715
O14578	CIT	Citron Rho-interacting kinase, CRIK	protein kinase superfamily. AGC Ser/Thr protein kinase family.	12	3094	0.768153	3775	0.717123	4614	0.654253	4717	0.646534	0	0	0	0	0	0.768153				O14578	-2.63429	2656	0.800974		O14578	-3.77549	3585	0.73136		O14578	-2.86783	3621	0.728662
O14579	COPE	Coatomer subunit epsilon	COPE family.	9	1825	0.863245	1200	0.910079	6469	0.515249	6722	0.496291	0	0	0	0	0	0.910079				O14579	-2.50388	2067	0.845111		O14579	-4.06185	6797	0.490671		O14579	-2.45702	1512	0.886699
O14593	RFXANK	DNA-binding protein RFXANK		9	8668	0.350468	8581	0.356988	8101	0.392956	3231	0.757887	0	0	0	0	0	0.392956				O14593	-3.1766	7917	0.406744		O14593	-4.13612	7752	0.419108		O14593	-3.26398	7853	0.41154
O14594	NCAN	Neurocan core protein	aggrecan/versican proteoglycan family	7	1839	0.862196	3612	0.729337	3828	0.713151	6864	0.48565	0	0	0	0	0	0.862196				O14594	-2.48876	1992	0.850731		O14594	-3.65956	2624	0.803372		O14594	-2.51698	1736	0.869914
O14595	CTDSP2	Carboxy-terminal domain RNA polymerase II polypeptide A small phosphatase 2		4	6939	0.48003	10177	0.237392	6204	0.535107	3005	0.774822	0	0	0	0	0	0.535107				O14595	-3.14962	7570	0.432746		O14595	-4.03279	6422	0.518771		O14595	-3.27967	8036	0.397827
O14598	VCY,VCY1B	Testis-specific basic protein Y 1	VCX/VCY family	1	13070	0.020607	13081	0.0197827	13075	0.0202323	13306	0.00292244	0	0	0	0	0	0.020607				O14598	-5.01571	13081	0.0197827		O14598	-6.75077	13074	0.0203072		O14598	-5.21307	13067	0.0208318
O14599	BPY2	Testis-specific basic protein Y 2	VCX/VCY family.	2	12745	0.0449607	3477	0.739453	10737	0.195429	10153	0.239191	0	0	0	0	0	0.739453				O14599	-3.42981	11465	0.140877		O14599	-4.09365	7196	0.460772		O14599	-3.7019	12419	0.0693893
O14602	EIF1AY	Eukaryotic translation initiation factor 1A, Y-chromosomal, eIF-1A Y isoform	eIF-1A family.	4	8928	0.330985	11247	0.157212	9571	0.282803	7480	0.43949	0	0	0	0	0	0.330985				O14602	-3.32783	9962	0.253503		O14602	-4.06566	6845	0.487074		O14602	-3.33237	8631	0.353241
O14604	TMSB4Y	Thymosin beta-4, Y-chromosomal	thymosin beta family.	6	3914	0.706707	3551	0.733908	4638	0.652454	5041	0.622256	0	0	0	0	0	0.733908				O14604	-2.64711	2723	0.795954		O14604	-3.59163	2190	0.835894		O14604	-3.32564	8541	0.359985
O14607	UTY	Histone demethylase UTY	UTX family.	3	6349	0.524241	12357	0.0740352	7413	0.444511	6907	0.482428	0	0	0	0	0	0.524241				O14607	-3.05566	6355	0.523792		O14607	-3.9214	5092	0.618434		O14607	-3.10299	5838	0.562533
O14609	XKRY	Testis-specific XK-related protein, Y-linked	XK family	1	11260	0.156238	10596	0.205995	9897	0.258374	6685	0.499063	0	0	0	0	0	0.258374				O14609	-3.45581	11826	0.113825		O14609	-4.31906	10135	0.24054		O14609	-3.51641	10897	0.183439
O14610	GNGT2	Guanine nucleotide-binding protein G(I)/G(S)/G(O) subunit gamma-T2	G protein gamma family	4	937	0.929786	564	0.957737	9031	0.323267	8639	0.352641	0	0	0	0	0	0.957737				O14610	-2.23697	1180	0.911577		O14610	-3.3116	1021	0.923492		O14610	-2.66541	2347	0.824129
O14613	CDC42EP2	Cdc42 effector protein 2	BORG/CEP family.	7	3496	0.738029	1654	0.876058	4901	0.632746	1237	0.907306	0	0	0	0	0	0.876058				O14613	-2.58986	2421	0.818584		O14613	-3.74233	3304	0.752417		O14613	-2.83691	3407	0.744698
O14617	AP3D1	AP-3 complex subunit delta-1	adaptor complexes large subunit family.	11	3875	0.709629	3235	0.757587	2520	0.811165	4708	0.647209	0	0	0	0	0	0.811165				O14617	-2.68969	2967	0.77767		O14617	-3.94008	5292	0.603447		O14617	-2.73483	2750	0.79393
O14618	CCS	Copper chaperone for superoxide dismutase		4	933	0.930086	1023	0.923342	4186	0.686324	7125	0.466092	0	0	0	0	0	0.930086				O14618	-2.08335	857	0.935781		O14618	-3.33641	1087	0.918546		O14618	-2.46337	1536	0.884901
O14625	CXCL11	C-X-C motif chemokine 11	intercrine alpha (chemokine CxC) family.	6	2359	0.82323	1719	0.871188	7526	0.436043	8729	0.345897	0	0	0	0	0	0.871188				O14625	-2.56132	2292	0.82825		O14625	-3.77723	3599	0.730311		O14625	-2.65362	2293	0.828175
O14627	CDX4	Homeobox protein CDX-4	Caudal homeobox family	6	10807	0.190184	9651	0.276808	9249	0.306931	8355	0.373923	0	0	0	0	0	0.306931				O14627	-3.37845	10654	0.201649		O14627	-4.38907	10907	0.18269		O14627	-3.56896	11385	0.146871
O14628	ZNF195	Zinc finger protein 195	krueppel C2H2-type zinc-finger protein family	1	10880	0.184713	11548	0.134657	11651	0.126939	9377	0.29734	0	0	0	0	0	0.184713				O14628	-3.42583	11396	0.146047		O14628	-4.18277	8342	0.374897		O14628	-3.52072	10971	0.177894
O14639	ABLIM1	Actin-binding LIM protein 1, abLIM-1		17	12384	0.072012	10666	0.200749	4983	0.626602	4271	0.679955	0	0	0	0	0	0.626602				O14639	-3.4625	11902	0.10813		O14639	-4.4861	11812	0.114874		O14639	-3.76581	12653	0.0518546
O14640	DVL1	Segment polarity protein dishevelled homolog DVL-1, Dishevelled-1	DSH family.	40	3643	0.727014	6441	0.517347	937	0.929786	1357	0.898314	0	0	0	0	0	0.929786				O14640	-2.76265	3434	0.742675		O14640	-3.59929	2234	0.832596		O14640	-2.80761	3192	0.760809
O14641	DVL2	Segment polarity protein dishevelled homolog DVL-2, Dishevelled-2	DSH family.	70	6265	0.530536	5949	0.554215	390	0.970776	1007	0.924541	0	0	0	0	0	0.970776				O14641	-2.80642	3786	0.716298		O14641	-4.02051	6258	0.53106		O14641	-3.2609	7812	0.414612
O14645	DNALI1	Axonemal dynein light intermediate polypeptide 1	inner dynein arm light chain family.	6	6661	0.500862	9722	0.271487	2115	0.841514	6379	0.521993	0	0	0	0	0	0.841514				O14645	-3.09618	6838	0.487598		O14645	-4.16112	8067	0.395504		O14645	-3.10555	5866	0.560435
O14646	CHD1	Chromodomain-helicase-DNA-binding protein 1	SNF2/RAD54 helicase family	11	5029	0.623155	7836	0.412814	4101	0.692694	1896	0.857924	0	0	0	0	0	0.692694				O14646	-3.04579	6233	0.532934		O14646	-3.82485	4068	0.695167		O14646	-3.07351	5447	0.591832
O14647	CHD2	Chromodomain-helicase-DNA-binding protein 2, CHD-2	SNF2/RAD54 helicase family.	7	11382	0.147096	11062	0.171075	7578	0.432147	6323	0.52619	0	0	0	0	0	0.432147				O14647	-3.38537	10752	0.194305		O14647	-4.33653	10362	0.223529		O14647	-3.63291	11888	0.109179
O14649	KCNK3	Potassium channel subfamily K member 3	two pore domain potassium channel (TC 1.A.1.8) family.	11	1687	0.873586	1625	0.878232	2433	0.817685	3065	0.770326	0	0	0	0	0	0.878232				O14649	-2.48672	1987	0.851105		O14649	-3.12846	615	0.953915		O14649	-2.58709	2005	0.849756
O14653	GOSR2	Golgi SNAP receptor complex member 2	GOSR2 family	9	6691	0.498614	5359	0.598426	7603	0.430274	6545	0.509554	0	0	0	0	0	0.598426				O14653	-2.97106	5477	0.589584		O14653	-4.17748	8275	0.379918		O14653	-3.11036	5928	0.555789
O14654	IRS4	Insulin receptor substrate 4, IRS-4		29	249	0.981341	300	0.97752	462	0.96538	867	0.935032	0	0	0	0	0	0.981341				O14654	-1.23419	224	0.983215		O14654	-2.7088	258	0.980667		O14654	-1.32591	180	0.986512
O14656	TOR1A	Torsin-1A	clpA/clpB family. Torsin subfamily.	7	2649	0.801499	7216	0.459273	3686	0.723792	6158	0.538554	0	0	0	0	0	0.801499				O14656	-2.59926	2464	0.815362		O14656	-3.68447	2805	0.789809		O14656	-2.74324	2809	0.789509
O14657	TOR1B	Torsin-1B	clpA/clpB family. Torsin subfamily.	2	6290	0.528662	6375	0.522293	9856	0.261446	10299	0.22825	0	0	0	0	0	0.528662				O14657	-3.09859	6861	0.485875		O14657	-3.84661	4297	0.678007		O14657	-3.12025	6083	0.544174
O14662	STX16	Syntaxin-16, Syn16	syntaxin family.	10	2155	0.838516	1422	0.893443	9495	0.288498	7458	0.441139	0	0	0	0	0	0.893443				O14662	-2.79497	3696	0.723042		O14662	-4.1844	8359	0.373623		O14662	-2.57472	1966	0.852679
O14668	PRRG1	Transmembrane gamma-carboxyglutamic acid protein 1		3	8798	0.340727	8229	0.383365	1655	0.875984	8075	0.394904	0	0	0	0	0	0.875984				O14668	-3.30268	9643	0.277407		O14668	-4.25862	9433	0.293143		O14668	-3.19956	7121	0.466392
O14669	PRRG2	Transmembrane gamma-carboxyglutamic acid protein 2		3	11722	0.121619	5839	0.562458	10474	0.215137	9768	0.26804	0	0	0	0	0	0.562458				O14669	-3.29234	9498	0.288273		O14669	-4.11074	7415	0.444361		O14669	-3.53761	11113	0.167254
O14672	ADAM10	Disintegrin and metalloproteinase domain-containing protein 10, ADAM 10		8	53	0.996028	697	0.947771	78	0.994155	309	0.976845	0	0	0	0	0	0.996028				O14672	-0.223579	41	0.996928		O14672	-3.97936	5748	0.569277		O14672	-3.03771	5023	0.623604
O14678	ABCD4	ATP-binding cassette sub-family D member 4	ABC transporter superfamily. ABCD family. Peroxisomal fatty acyl CoA transporter (TC 3.A.1.23) subfamily.	4	7749	0.419333	7422	0.443837	9957	0.253878	8949	0.329412	0	0	0	0	0	0.443837				O14678	-3.27467	9255	0.306482		O14678	-4.2114	8706	0.347621		O14678	-3.24923	7683	0.424279
O14682	ENC1	Ectoderm-neural cortex protein 1		10	1179	0.911652	3051	0.771375	2909	0.782016	2419	0.818734	0	0	0	0	0	0.911652				O14682	-2.10623	901	0.932484		O14682	-3.51809	1774	0.867066		O14682	-2.33736	1164	0.912776
O14683	TP53I11	Tumor protein p53-inducible protein 11		1	10041	0.247583	5449	0.591682	12081	0.0947171	10112	0.242263	0	0	0	0	0	0.591682				O14683	-3.31564	9785	0.266767		O14683	-4.34223	10443	0.21746		O14683	-3.42866	9840	0.262645
O14684	PTGES	Prostaglandin E synthase	MAPEG family	2	1659	0.875684	572	0.957138	7520	0.436493	11273	0.155264	0	0	0	0	0	0.957138				O14684	-2.11062	910	0.93181		O14684	-3.00642	460	0.96553		O14684	-2.48178	1611	0.879281
O14686	MLL2	Histone-lysine N-methyltransferase MLL2	histone-lysine methyltransferase family. TRX/MLL subfamily.	12	4194	0.685725	6708	0.49734	1806	0.864668	226	0.983065	0	0	0	1	1	0.864668				O14686	-2.92964	5000	0.625328		O14686	-3.80237	3825	0.713376		O14686	-2.96185	4326	0.675834
O14709	ZNF197	Zinc finger protein 197	krueppel C2H2-type zinc-finger protein family.	4	5329	0.600674	9560	0.283627	5217	0.609067	4405	0.669914	0	0	0	0	0	0.609067				O14709	-3.04899	6282	0.529262		O14709	-3.86515	4495	0.66317		O14709	-2.95508	4274	0.67973
O14713	ITGB1BP1	Integrin beta-1-binding protein 1		11	3309	0.752042	4322	0.676133	4146	0.689322	5748	0.569277	0	0	0	0	0	0.752042				O14713	-2.70541	3079	0.769277		O14713	-3.68083	2775	0.792057		O14713	-2.80195	3145	0.764331
O14715	RGPD8	RANBP2-like and GRIP domain-containing protein 8		1	11351	0.149419	10653	0.201723	10257	0.231398	8028	0.398426	0	0	0	0	0	0.231398				O14715	-3.45505	11806	0.115324		O14715	-4.32877	10280	0.229674		O14715	-3.50626	10781	0.192132
O14717	TRDMT1	tRNA (cytosine(38)-C(5))-methyltransferase	C5-methyltransferase family.	14	8025	0.398651	10565	0.208318	6781	0.49187	4584	0.656501	0	0	0	0	0	0.49187				O14717	-3.27021	9190	0.311353		O14717	-4.28311	9727	0.271113		O14717	-3.31743	8441	0.367478
O14718	RRH	Visual pigment-like receptor peropsin	G-protein coupled receptor 1 family	1	10185	0.236793	10364	0.22338	11736	0.12057	11699	0.123342	0	0	0	0	0	0.236793				O14718	-3.33409	10054	0.246609		O14718	-4.07399	6956	0.478756		O14718	-3.47671	10417	0.219408
O14727	APAF1	Apoptotic protease-activating factor 1, APAF-1		20	2547	0.809142	1249	0.906407	2605	0.804796	2535	0.810041	0	0	0	0	0	0.906407				O14727	-2.62164	2586	0.80622		O14727	-3.94119	5301	0.602773		O14727	-2.5553	1894	0.858074
O14730	RIOK3	Serine/threonine-protein kinase RIO3	protein kinase superfamily. RIO-type Ser/Thr kinase family.	10	8539	0.360135	5267	0.60532	2080	0.844136	3902	0.707606	0	0	0	0	0	0.844136				O14730	-3.12898	7266	0.455526		O14730	-4.32978	10290	0.228925		O14730	-3.16689	6707	0.497415
O14732	IMPA2	Inositol monophosphatase 2, IMP 2, IMPase 2	inositol monophosphatase family.	4	1245	0.906707	387	0.971	6189	0.536231	8723	0.346347	1	1	0	0	0	0.971				O14732	-2.94835	5213	0.609367		O14732	-4.12709	7613	0.429524		O14732	-2.0089	564	0.957737
O14733	MAP2K7	Dual specificity mitogen-activated protein kinase kinase 7, MAP kinase kinase 7, MAPKK 7	protein kinase superfamily. STE Ser/Thr protein kinase family. MAP kinase kinase subfamily.	33	1652	0.876208	3261	0.755639	1011	0.924241	1623	0.878381	0	0	0	0	0	0.924241				O14733	-2.31443	1382	0.896441		O14733	-3.59692	2218	0.833795		O14733	-2.47266	1575	0.881978
O14734	ACOT8	Acyl-coenzyme A thioesterase 8	C/M/P thioester hydrolase family	2	6360	0.523417	3646	0.726789	9089	0.318921	7609	0.429824	0	0	0	0	0	0.726789				O14734	-2.63247	2647	0.801649		O14734	-3.59886	2228	0.833046		O14734	-3.32433	8525	0.361184
O14735	CDIPT	CDP-diacylglycerol--inositol 3-phosphatidyltransferase	CDP-alcohol phosphatidyltransferase class-I family.	4	12871	0.0355189	13015	0.0247284	10309	0.227501	9332	0.300712	0	0	0	0	0	0.227501				O14735	-3.59311	12809	0.0401649		O14735	-4.87919	12847	0.0373173		O14735	-3.79264	12724	0.0465343
O14737	PDCD5	Programmed cell death protein 5	PDCD5 family.	12	6033	0.547921	10420	0.219183	2706	0.797227	2305	0.827276	0	0	0	0	0	0.797227				O14737	-3.12925	7273	0.455002		O14737	-4.24671	9228	0.308505		O14737	-3.15377	6525	0.511053
O14744	PRMT5	Protein arginine N-methyltransferase 5	protein arginine N-methyltransferase family.	69	7621	0.428925	8515	0.361933	1874	0.859573	1971	0.852304	0	0	0	0	0	0.859573				O14744	-3.12151	7165	0.463095		O14744	-4.03769	6485	0.51405		O14744	-3.26456	7857	0.41124
O14745	SLC9A3R1	Na(+)/H(+) exchange regulatory cofactor NHE-RF1, NHERF-1		55	1823	0.863395	669	0.949869	1134	0.915024	1866	0.860172	0	0	0	0	0	0.949869				O14745	-2.16456	1016	0.923867		O14745	-3.6824	2784	0.791383		O14745	-2.46998	1561	0.883027
O14746	TERT	Telomerase reverse transcriptase	reverse transcriptase family. Telomerase subfamily.	57	530	0.960285	525	0.960659	681	0.94897	171	0.987186	0	0	0	1	1	0.960659				O14746	-1.62047	405	0.969652		O14746	-2.56058	206	0.984564		O14746	-1.89626	462	0.96538
O14753	OVOL1	Putative transcription factor Ovo-like 1, hOvo1		1	10573	0.207718	12510	0.0625703	12034	0.098239	9946	0.254702	0	0	0	0	0	0.207718				O14753	-3.39889	10947	0.179693		O14753	-4.21253	8726	0.346122		O14753	-3.50931	10815	0.189584
O14757	CHEK1	Serine/threonine-protein kinase Chk1	protein kinase superfamily. CAMK Ser/Thr protein kinase family. NIM1 subfamily.	164	2642	0.802023	320	0.976021	784	0.941251	805	0.939678	0	0	0	0	0	0.976021				O14757	-2.802	3753	0.718771		O14757	-3.92658	5144	0.614537		O14757	-2.56554	1930	0.855377
O14763	TNFRSF10B	Tumor necrosis factor receptor superfamily member 10B		10	10128	0.241064	6197	0.535631	7243	0.45725	4832	0.637917	0	0	0	0	0	0.535631				O14763	-3.2342	8712	0.347171		O14763	-4.35386	10565	0.208318		O14763	-3.34826	8819	0.339153
O14764	GABRD	Gamma-aminobutyric acid receptor subunit delta	ligand-gated ion channel (TC 1.A.9) family. Gamma-aminobutyric acid receptor (TC 1.A.9.5) subfamily. GABRD sub-subfamily.	2	10139	0.24024	5592	0.580967	12471	0.0654927	10303	0.227951	0	0	0	0	0	0.580967				O14764	-3.4298	11463	0.141027		O14764	-4.28787	9775	0.267516		O14764	-3.41777	9707	0.272611
O14770	MEIS2	Homeobox protein Meis2	TALE/MEIS homeobox family.	10	4752	0.643912	9110	0.317347	3825	0.713376	2241	0.832072	0	0	0	0	0	0.713376				O14770	-2.90151	4680	0.649307		O14770	-3.92258	5108	0.617235		O14770	-3.02191	4848	0.636718
O14771	ZNF213	Zinc finger protein 213	krueppel C2H2-type zinc-finger protein family	1	10232	0.233271	10012	0.249756	10052	0.246759	9790	0.266392	0	0	0	0	0	0.249756				O14771	-3.40105	10989	0.176546		O14771	-4.25718	9363	0.298389		O14771	-3.35378	8903	0.332859
O14773	TPP1	Tripeptidyl-peptidase 1		3	2350	0.823904	4827	0.638291	6151	0.539078	7684	0.424204	0	0	0	0	0	0.823904				O14773	-2.66926	2834	0.787636		O14773	-3.32103	1047	0.921544		O14773	-2.79586	3096	0.768003
O14775	GNB5	Guanine nucleotide-binding protein subunit beta-5	WD repeat G protein beta family.	38	725	0.945673	294	0.977969	2907	0.782166	2477	0.814387	0	0	0	0	0	0.977969				O14775	-1.91179	644	0.951742		O14775	-2.81757	312	0.97662		O14775	-2.23145	916	0.93136
O14776	TCERG1	Transcription elongation regulator 1		53	8203	0.385313	9391	0.296291	1979	0.851705	1525	0.885725	0	0	0	0	0	0.851705				O14776	-3.19612	8199	0.385613		O14776	-4.20929	8677	0.349794		O14776	-3.48607	10529	0.211015
O14777	NDC80	Kinetochore protein NDC80 homolog	NDC8/HEC1 family.	45	9165	0.313226	7730	0.420757	2596	0.80547	3063	0.770476	0	0	0	0	0	0.80547				O14777	-3.11239	7052	0.471562		O14777	-4.34071	10414	0.219633		O14777	-3.38446	9336	0.300412
O14782	KIF3C	Kinesin-like protein KIF3C	kinesin-like protein family. Kinesin II subfamily.	3	3635	0.727613	5098	0.617984	4872	0.634919	7936	0.40532	0	0	0	0	0	0.727613				O14782	-2.81046	3815	0.714125		O14782	-3.74563	3337	0.749944		O14782	-2.81762	3261	0.755639
O14786	NRP1	Neuropilin-1	neuropilin family.	23	686	0.948595	1721	0.871038	1323	0.900862	2921	0.781117	0	0	0	0	0	0.948595				O14786	-2.04183	797	0.940277		O14786	-3.54441	1932	0.855227		O14786	-1.86995	441	0.966954
O14787	TNPO2	Transportin-2	importin beta family.	16	9403	0.295392	7759	0.418584	6728	0.495841	3931	0.705433	0	0	0	0	0	0.495841				O14787	-3.29449	9528	0.286025		O14787	-4.16127	8068	0.395429		O14787	-3.34911	8834	0.338029
O14788	TNFSF11	Tumor necrosis factor ligand superfamily member 11	tumor necrosis factor family.	31	131	0.990184	38	0.997152	1048	0.921469	1265	0.905208	1	1	0	0	0	0.997152				O14788	-1.3002	254	0.980967		O14788	-3.29236	958	0.928213		O14788	-0.960784	95	0.992881
O14791	APOL1	Apolipoprotein L1	apolipoprotein L family	2	6097	0.543125	6191	0.536081	6208	0.534807	9133	0.315624	0	0	0	0	0	0.543125				O14791	-3.0416	6180	0.536905		O14791	-3.59292	2195	0.835519		O14791	-3.10253	5833	0.562907
O14792	HS3ST1	Heparan sulfate glucosamine 3-O-sulfotransferase 1	sulfotransferase 1 family	1	13071	0.020532	13082	0.0197078	13076	0.0201574	13153	0.0143874	0	0	0	0	0	0.020532				O14792	-5.01571	13082	0.0197078		O14792	-6.75077	13075	0.0202323		O14792	-5.21307	13068	0.0207568
O14793	MSTN	Growth/differentiation factor 8	TGF-beta family	9	9778	0.267291	7108	0.467366	3263	0.755489	5873	0.55991	0	0	0	0	0	0.755489				O14793	-3.10876	7007	0.474934		O14793	-4.06311	6820	0.488947		O14793	-3.34216	8731	0.345747
O14795	UNC13B	Protein unc-13 homolog B	unc-13 family.	9	2168	0.837542	1462	0.890446	10359	0.223754	9645	0.277257	0	0	0	0	0	0.890446				O14795	-2.78206	3590	0.730985		O14795	-4.21692	8804	0.340277		O14795	-2.60393	2078	0.844286
O14796	SH2D1B	SH2 domain-containing protein 1B		12	1079	0.919146	4640	0.652304	575	0.956913	1025	0.923192	0	0	0	0	0	0.956913				O14796	-2.1749	1030	0.922818		O14796	-3.11649	597	0.955264		O14796	-2.32103	1123	0.915849
O14798	TNFRSF10C	Tumor necrosis factor receptor superfamily member 10C		9	6283	0.529187	6579	0.507006	7765	0.418134	7001	0.475384	0	0	0	0	0	0.529187				O14798	-3.13381	7324	0.45118		O14798	-4.08845	7140	0.464968		O14798	-3.17406	6802	0.490296
O14802	POLR3A	DNA-directed RNA polymerase III subunit RPC1	RNA polymerase beta' chain family	13	2278	0.829299	3047	0.771675	4054	0.696216	3507	0.737205	0	0	0	0	0	0.829299				O14802	-2.62949	2626	0.803222		O14802	-3.73968	3280	0.754215		O14802	-2.73194	2732	0.795279
O14807	MRAS	Ras-related protein M-Ras	small GTPase superfamily. Ras family.	10	1317	0.901311	1451	0.89127	3169	0.762533	3893	0.70828	0	0	0	0	0	0.901311				O14807	-2.2333	1167	0.912552		O14807	-3.44476	1449	0.89142		O14807	-2.2897	1039	0.922143
O14810	CPLX1	Complexin-1	complexin/synaphin family.	3	3557	0.733458	862	0.935407	12961	0.0287748	11855	0.111652	0	0	0	0	0	0.935407				O14810	-2.77237	3513	0.736755		O14810	-4.43224	11308	0.152641		O14810	-2.72485	2691	0.798351
O14813	PHOX2A	Paired mesoderm homeobox protein 2A	paired homeobox family	5	3881	0.709179	7921	0.406444	2782	0.791532	2403	0.819933	0	0	0	0	0	0.791532				O14813	-2.86864	4309	0.677108		O14813	-3.84544	4283	0.679056		O14813	-2.86594	3604	0.729936
O14817	TSPAN4	Tetraspanin-4	tetraspanin (TM4SF) family	7	2264	0.830348	1923	0.855901	4894	0.633271	7986	0.401574	0	0	0	0	0	0.855901				O14817	-2.60317	2482	0.814013		O14817	-3.78834	3705	0.722368		O14817	-2.54783	1860	0.860622
O14818	PSMA7	Proteasome subunit alpha type-7	peptidase T1A family.	36	2171	0.837317	7734	0.420457	506	0.962083	2134	0.84009	0	0	0	0	0	0.962083				O14818	-2.94555	5187	0.611315		O14818	-4.33043	10304	0.227876		O14818	-2.46041	1528	0.8855
O14827	RASGRF2	Ras-specific guanine nucleotide-releasing factor 2, Ras-GRF2		2	4143	0.689547	4122	0.69112	9118	0.316748	10688	0.199101	0	0	0	0	0	0.69112				O14827	-2.90312	4697	0.648033		O14827	-4.0472	6606	0.504983		O14827	-2.96638	4371	0.672462
O14828	SCAMP3	Secretory carrier-associated membrane protein 3	SCAMP family	8	7487	0.438966	6693	0.498464	3679	0.724316	3662	0.72559	0	0	0	0	0	0.724316				O14828	-3.23577	8737	0.345298		O14828	-4.02118	6264	0.530611		O14828	-3.2444	7624	0.4287
O14829	PPEF1	Serine/threonine-protein phosphatase with EF-hands 1	PPP phosphatase family	1	2773	0.792207	1880	0.859123	4631	0.652979	9082	0.319445	0	0	0	0	0	0.859123				O14829	-2.58041	2382	0.821506		O14829	-3.766	3513	0.736755		O14829	-2.69636	2517	0.81139
O14830	PPEF2	Serine/threonine-protein phosphatase with EF-hands 2	PPP phosphatase family	1	5528	0.585762	3410	0.744474	6960	0.478456	10003	0.250431	0	0	0	0	0	0.744474				O14830	-2.91006	4766	0.642862		O14830	-3.8874	4718	0.646459		O14830	-3.0497	5174	0.612289
O14832	PHYH	Phytanoyl-CoA dioxygenase, peroxisomal	PhyH family.	10	12120	0.0917947	9789	0.266467	6843	0.487224	6151	0.539078	0	0	0	0	0	0.487224				O14832	-3.29516	9537	0.28535		O14832	-4.7245	12657	0.0515549		O14832	-3.62877	11867	0.110753
O14836	TNFRSF13B	Tumor necrosis factor receptor superfamily member 13B		7	9056	0.321394	5201	0.610266	6996	0.475759	2448	0.816561	0	0	0	0	0	0.610266				O14836	-3.16099	7720	0.421506		O14836	-4.28708	9764	0.26834		O14836	-3.22791	7449	0.441813
O14841	OPLAH	5-oxoprolinase	oxoprolinase family.	1	6863	0.485725	9025	0.323717	10864	0.185912	12883	0.0346197	0	0	0	0	0	0.485725				O14841	-3.08432	6699	0.498014		O14841	-4.09505	7211	0.459648		O14841	-3.0439	5111	0.61701
O14842	FFAR1	Free fatty acid receptor 1	G-protein coupled receptor 1 family	2	274	0.979468	218	0.983664	8544	0.35976	9660	0.276133	0	0	0	0	0	0.983664				O14842	-1.76009	503	0.962308		O14842	-2.86425	341	0.974447		O14842	-1.73456	361	0.972949
O14862	AIM2	Interferon-inducible protein AIM2	HIN-200 family	1	7937	0.405245	7867	0.410491	8701	0.347996	10898	0.183365	0	0	0	0	0	0.410491				O14862	-3.17757	7939	0.405096		O14862	-4.58196	12362	0.0736605		O14862	-3.20111	7144	0.464668
O14867	BACH1	Transcription regulator protein BACH1	bZIP family. CNC subfamily.	12	3420	0.743724	7467	0.440465	1924	0.855826	1081	0.918996	0	0	0	0	0	0.855826				O14867	-2.77175	3509	0.737055		O14867	-3.80526	3855	0.711128		O14867	-2.86577	3602	0.730086
O14874	BCKDK	[3-methyl-2-oxobutanoate dehydrogenase [lipoamide]] kinase, mitochondrial	PDK/BCKDK protein kinase family.	7	5400	0.595354	5803	0.565155	6913	0.481978	6278	0.529562	0	0	0	0	0	0.595354				O14874	-2.97539	5515	0.586737		O14874	-4.40912	11094	0.168677		O14874	-3.12922	6196	0.535706
O14879	IFIT3	Interferon-induced protein with tetratricopeptide repeats 3, IFIT-3	IFIT family.	20	4974	0.627276	9999	0.250731	2840	0.787186	3983	0.701536	0	0	0	0	0	0.787186				O14879	-2.88134	4440	0.667291		O14879	-3.99883	6011	0.549569		O14879	-2.88946	3797	0.715474
O14880	MGST3	Microsomal glutathione S-transferase 3, Microsomal GST-3	MAPEG family.	2	732	0.945148	216	0.983814	10302	0.228025	12125	0.09142	0	0	0	0	0	0.983814				O14880	-2.10245	893	0.933084		O14880	-3.95073	5414	0.594305		O14880	-2.10241	678	0.949194
O14893	GEMIN2	Gem-associated protein 2, Gemin-2	gemin-2 family.	21	7284	0.454178	7379	0.447059	2775	0.792057	3843	0.712027	0	0	0	0	0	0.792057				O14893	-3.09949	6876	0.484751		O14893	-4.2157	8789	0.341401		O14893	-3.20999	7238	0.457625
O14896	IRF6	Interferon regulatory factor 6	IRF family	5	7818	0.414163	11107	0.167703	8554	0.359011	5355	0.598726	0	0	0	0	0	0.414163				O14896	-3.16946	7820	0.414013		O14896	-4.02178	6275	0.529786		O14896	-3.32462	8528	0.360959
O14901	KLF11	Krueppel-like factor 11	Sp1 C2H2-type zinc-finger protein family.	13	5294	0.603297	8057	0.396253	3251	0.756388	1379	0.896665	0	0	0	0	0	0.756388				O14901	-2.96356	5401	0.595279		O14901	-3.86414	4486	0.663844		O14901	-3.0969	5754	0.568827
O14907	TAX1BP3	Tax1-binding protein 3		13	4260	0.680779	5675	0.574747	4636	0.652604	3655	0.726115	0	0	0	0	0	0.680779				O14907	-2.9025	4688	0.648707		O14907	-3.60057	2243	0.831922		O14907	-3.03053	4935	0.630199
O14908	GIPC1	PDZ domain-containing protein GIPC1	GIPC family.	30	1042	0.921918	1316	0.901386	3259	0.755789	3200	0.76021	0	0	0	0	0	0.921918				O14908	-2.04585	806	0.939603		O14908	-2.89164	362	0.972874		O14908	-2.28789	1035	0.922443
O14910	LIN7A	Protein lin-7 homolog A, Lin-7A, hLin-7	lin-7 family.	18	2173	0.837167	817	0.938779	5085	0.618958	4948	0.629224	0	0	0	0	0	0.938779				O14910	-2.47578	1933	0.855152		O14910	-3.8521	4358	0.673436		O14910	-2.9137	3971	0.702435
O14917	PCDH17	Protocadherin-17		3	6277	0.529637	9228	0.308505	9413	0.294642	9131	0.315774	0	0	0	0	0	0.529637				O14917	-3.10346	6928	0.480854		O14917	-3.87703	4620	0.653803		O14917	-3.17481	6810	0.489697
O14920	IKBKB	Inhibitor of nuclear factor kappa-B kinase subunit beta, I-kappa-B-kinase beta, IKK-B, IKK-beta, IkBKB	protein kinase superfamily. Ser/Thr protein kinase family. I-kappa-B kinase subfamily.	104	77	0.99423	7305	0.452604	38	0.997152	42	0.996853	1	0	1	1	1	0.997152				O14920	-0.898436	119	0.991083		O14920	-3.40742	1314	0.901536		O14920	-0.525368	43	0.996778
O14921	RGS13	Regulator of G-protein signaling 13		3	416	0.968827	289	0.978344	6288	0.528812	6783	0.49172	0	0	0	0	0	0.978344				O14921	-1.62534	406	0.969577		O14921	-3.07442	542	0.959386		O14921	-1.96119	513	0.961559
O14924	RGS12	Regulator of G-protein signaling 12, RGS12		17	332	0.975122	251	0.981191	3560	0.733233	3195	0.760584	0	0	0	0	0	0.981191				O14924	-1.14558	186	0.986062		O14924	-2.89537	365	0.972649		O14924	-2.15616	767	0.942525
O14925	TIMM23	Mitochondrial import inner membrane translocase subunit Tim23	Tim17/Tim22/Tim23 family.	4	4600	0.655302	5439	0.592432	10256	0.231472	10643	0.202473	0	0	0	0	0	0.655302				O14925	-3.13806	7383	0.446759		O14925	-4.06034	6777	0.492169		O14925	-3.07773	5503	0.587636
O14929	HAT1	Histone acetyltransferase type B catalytic subunit	HAT1 family.	12	8085	0.394155	8045	0.397152	4934	0.630274	2114	0.841589	0	0	0	0	0	0.630274				O14929	-3.18387	8021	0.398951		O14929	-4.04611	6598	0.505583		O14929	-3.38013	9271	0.305283
O14931	NCR3	Natural cytotoxicity triggering receptor 3	natural cytotoxicity receptor (NCR) family	3	2413	0.819183	1941	0.854552	9001	0.325515	11244	0.157437	0	0	0	0	0	0.854552				O14931	-2.6302	2628	0.803072		O14931	-3.58847	2167	0.837617		O14931	-2.70567	2569	0.807493
O14933	UBE2L6	Ubiquitin/ISG15-conjugating enzyme E2 L6	ubiquitin-conjugating enzyme family.	34	8176	0.387336	6136	0.540202	3352	0.74882	2931	0.780367	0	0	0	0	0	0.74882				O14933	-3.13188	7304	0.452679		O14933	-4.5359	12160	0.0887973		O14933	-3.26264	7831	0.413188
O14936	CASK	Peripheral plasma membrane protein CASK, hCASK	MAGUK family.	62	841	0.93698	1130	0.915324	2732	0.795279	2702	0.797527	0	0	0	0	0	0.93698				O14936	-1.9885	729	0.945373		O14936	-3.46866	1549	0.883927		O14936	-2.38876	1304	0.902286
O14939	PLD2	Phospholipase D2, PLD 2, hPLD2	phospholipase D family.	29	1575	0.881978	3992	0.700862	673	0.949569	1241	0.907006	0	0	0	0	0	0.949569				O14939	-2.40181	1664	0.875309		O14939	-3.47796	1593	0.880629		O14939	-2.70412	2561	0.808093
O14944	EREG	Proepiregulin		2	2849	0.786512	3613	0.729262	1841	0.862046	5409	0.59468	0	0	0	0	0	0.862046				O14944	-2.60812	2512	0.811765		O14944	-3.85519	4392	0.670888		O14944	-2.46105	1530	0.88535
O14948	TFEC	Transcription factor EC, TFE-C	MiT/TFE family.	8	7845	0.412139	9071	0.32027	7300	0.452979	1498	0.887748	0	0	0	0	0	0.452979				O14948	-3.01151	5890	0.558636		O14948	-4.00488	6074	0.544848		O14948	-3.08844	5630	0.578119
O14949	UQCRQ	Cytochrome b-c1 complex subunit 8	UQCRQ/QCR8 family.	5	7084	0.469164	3640	0.727239	8627	0.353541	11160	0.163732	0	0	0	0	0	0.727239				O14949	-2.92472	4925	0.630948		O14949	-4.13585	7744	0.419708		O14949	-3.13412	6258	0.53106
O14950	MYL12B	Myosin regulatory light chain 12B		13	7118	0.466617	8003	0.4003	2814	0.789135	3400	0.745223	0	0	0	0	0	0.789135				O14950	-3.17154	7851	0.41169		O14950	-4.33658	10363	0.223454		O14950	-3.20256	7158	0.463619
O14957	UQCR11	Cytochrome b-c1 complex subunit 10	UQCR11/QCR1 family.	1	12348	0.0747096	8868	0.335481	12111	0.0924691	13337	0.000599475	0	0	0	0	0	0.335481				O14957	-3.41885	11293	0.153765		O14957	-4.40535	11054	0.171675		O14957	-3.65859	12096	0.0935931
O14958	CASQ2	Calsequestrin-2	calsequestrin family	4	3623	0.728513	7912	0.407119	4477	0.664519	4645	0.65193	0	0	0	0	0	0.728513				O14958	-2.88155	4441	0.667216		O14958	-3.81251	3927	0.705732		O14958	-2.84665	3483	0.739003
O14964	HGS	Hepatocyte growth factor-regulated tyrosine kinase substrate		153	12981	0.0272761	1700	0.872611	727	0.945523	1432	0.892694	0	0	0	0	0	0.945523				O14964	-3.35781	10367	0.223155		O14964	-5.04031	12960	0.0288498		O14964	-3.45262	10126	0.241214
O14965	AURKA	Aurora kinase A	protein kinase superfamily. Ser/Thr protein kinase family. Aurora subfamily.	81	2746	0.79423	8846	0.33713	587	0.956013	980	0.926564	0	0	0	0	0	0.956013				O14965	-2.63821	2680	0.799176		O14965	-4.05894	6764	0.493143		O14965	-2.59569	2040	0.847134
O14966	RAB7L1	Ras-related protein Rab-7L1	small GTPase superfamily. Rab family.	6	11174	0.162683	9533	0.28565	8453	0.366579	7766	0.418059	0	0	0	0	0	0.366579				O14966	-3.3794	10667	0.200674		O14966	-4.31038	10052	0.246759		O14966	-3.59203	11561	0.133683
O14967	CLGN	Calmegin	calreticulin family	3	2785	0.791308	3113	0.766729	9085	0.319221	11380	0.147246	0	0	0	0	0	0.791308				O14967	-2.72115	3170	0.762458		O14967	-3.55907	2001	0.850056		O14967	-2.81183	3226	0.758262
O14972	DSCR3	Down syndrome critical region protein 3	VPS26 family.	1	10853	0.186737	9061	0.321019	12039	0.0978644	10825	0.188835	0	0	0	0	0	0.321019				O14972	-3.41006	11164	0.163432		O14972	-4.43467	11336	0.150543		O14972	-3.49931	10688	0.199101
O14974	PPP1R12A	Protein phosphatase 1 regulatory subunit 12A		18	1497	0.887823	856	0.935856	2927	0.780667	2719	0.796253	0	0	0	0	0	0.935856				O14974	-2.43744	1790	0.865867		O14974	-3.44995	1465	0.890221		O14974	-2.46596	1546	0.884151
O14975	SLC27A2	Very long-chain acyl-CoA synthetase, VLACS, VLCS	ATP-dependent AMP-binding enzyme family.	3	512	0.961634	161	0.987936	5742	0.569726	7997	0.400749	0	0	0	0	0	0.987936				O14975	-1.75129	493	0.963057		O14975	-3.4283	1386	0.896141		O14975	-2.14891	755	0.943425
O14976	GAK	Cyclin-G-associated kinase	protein kinase superfamily. Ser/Thr protein kinase family.	15	9127	0.316073	4632	0.652904	2882	0.784039	1880	0.859123	0	0	0	0	0	0.784039				O14976	-3.208	8379	0.372124		O14976	-4.43611	11350	0.149494		O14976	-3.5524	11238	0.157887
O14977	AZIN1	Antizyme inhibitor 1, AZI	Orn/Lys/Arg decarboxylase class-II family. ODC antizyme inhibitor subfamily.	6	778	0.941701	4676	0.649607	7627	0.428475	8612	0.354665	0	0	0	0	0	0.941701				O14977	-2.74829	3341	0.749644		O14977	-3.67172	2704	0.797377		O14977	-1.84462	419	0.968602
O14978	ZNF263	Zinc finger protein 263	krueppel C2H2-type zinc-finger protein family.	15	10984	0.17692	8081	0.394455	7493	0.438516	5857	0.561109	0	0	0	0	0	0.438516				O14978	-3.34903	10242	0.232522		O14978	-4.36723	10706	0.197752		O14978	-3.61025	11729	0.121094
O14979	HNRPDL	Heterogeneous nuclear ribonucleoprotein D-like, hnRNP D-like, hnRNP DL		7	7662	0.425852	8647	0.352042	5683	0.574148	4249	0.681604	0	0	0	0	0	0.574148				O14979	-3.22689	8615	0.35444		O14979	-3.92782	5162	0.613188		O14979	-3.21995	7356	0.448782
O14980	XPO1	Exportin-1, Exp1	exportin family.	74	2756	0.793481	7451	0.441664	691	0.94822	94	0.992956	0	0	0	1	1	0.94822				O14980	-2.74708	3334	0.750169		O14980	-3.83726	4199	0.68535		O14980	-2.86118	3581	0.73166
O14981	BTAF1	TATA-binding protein-associated factor 172	SNF2/RAD54 helicase family.	4	10028	0.248558	11457	0.141476	9205	0.310229	7076	0.469764	0	0	0	0	0	0.310229				O14981	-3.3444	10185	0.236793		O14981	-4.06964	6908	0.482353		O14981	-3.58884	11538	0.135407
O14983	ATP2A1	Sarcoplasmic/endoplasmic reticulum calcium ATPase 1, SERCA1, SR Ca(2+)-ATPase 1	cation transport ATPase (P-type) (TC 3.A.3) family. Type IIA subfamily.	5	4300	0.677782	2716	0.796478	5685	0.573998	7413	0.444511	0	0	0	0	0	0.796478				O14983	-2.76866	3485	0.738854		O14983	-3.77162	3560	0.733233		O14983	-3.03057	4937	0.630049
O14986	PIP5K1B	Phosphatidylinositol 4-phosphate 5-kinase type-1 beta, PIP5K1-beta, PtdIns(4)P-5-kinase 1 beta		3	2395	0.820532	3879	0.709329	5510	0.587111	6777	0.492169	0	0	0	0	0	0.820532				O14986	-2.69361	2987	0.776171		O14986	-3.7476	3352	0.74882		O14986	-2.71129	2611	0.804346
O14990	PPP1R2P9	Putative type-1 protein phosphatase inhibitor 4	protein phosphatase inhibitor 2 family	1	11581	0.132184	12574	0.0577744	12914	0.0322967	11178	0.162383	0	0	0	0	0	0.132184				O14990	-3.45148	11732	0.120869		O14990	-4.62572	12448	0.0672162		O14990	-3.67455	12229	0.0836268
O14994	SYN3	Synapsin-3	synapsin family	3	811	0.939228	1032	0.922668	4315	0.676658	7329	0.450806	0	0	0	0	0	0.939228				O14994	-2.08316	856	0.935856		O14994	-2.79189	293	0.978044		O14994	-2.21311	882	0.933908
O15014	ZNF609	Zinc finger protein 609		2	4475	0.664668	1635	0.877482	7444	0.442188	7084	0.469164	0	0	0	0	0	0.877482				O15014	-2.86162	4228	0.683177		O15014	-3.29957	982	0.926414		O15014	-2.87665	3696	0.723042
O15015	ZNF646	Zinc finger protein 646	krueppel C2H2-type zinc-finger protein family.	6	9014	0.324541	10675	0.200075	7804	0.415212	6822	0.488797	0	0	0	0	0	0.415212				O15015	-3.28446	9384	0.296815		O15015	-4.19253	8456	0.366354		O15015	-3.32916	8596	0.355864
O15018	PDZD2	PDZ domain-containing protein 2		6	5380	0.596853	2272	0.829749	6219	0.533983	10086	0.244211	0	0	0	0	0	0.829749				O15018	-2.70195	3043	0.771975		O15018	-3.83028	4124	0.69097		O15018	-3.03533	4997	0.625553
O15020	SPTBN2	Spectrin beta chain, brain 2	spectrin family.	9	4245	0.681903	7965	0.403147	5841	0.562308	6165	0.538029	0	0	0	0	0	0.681903				O15020	-2.91159	4800	0.640315		O15020	-3.84224	4256	0.681079		O15020	-3.0012	4687	0.648782
O15021	MAST4	Microtubule-associated serine/threonine-protein kinase 4	protein kinase superfamily. AGC Ser/Thr protein kinase family.	1	10756	0.194005	10589	0.206519	10872	0.185313	8686	0.34912	0	0	0	0	0	0.206519				O15021	-3.42637	11405	0.145373		O15021	-4.21261	8729	0.345897		O15021	-3.49787	10672	0.2003
O15027	SEC16A	Protein transport protein Sec16A	SEC16 family.	1	11322	0.151592	9040	0.322593	12960	0.0288498	12485	0.0644436	0	0	0	0	0	0.322593				O15027	-3.38721	10778	0.192357		O15027	-4.25255	9309	0.302435		O15027	-3.60982	11724	0.121469
O15031	PLXNB2	Plexin-B2	plexin family.	10	3872	0.709854	7950	0.404271	2721	0.796103	5402	0.595204	0	0	0	0	0	0.796103				O15031	-2.90063	4669	0.650131		O15031	-4.27391	9617	0.279356		O15031	-2.91342	3970	0.70251
O15033	AREL1	Apoptosis-resistant E3 ubiquitin protein ligase 1		4	7737	0.420232	6500	0.512926	5780	0.566879	6705	0.497565	0	0	0	0	0	0.566879				O15033	-3.08165	6658	0.501087		O15033	-4.53944	12176	0.0875984		O15033	-3.13261	6242	0.532259
O15034	RIMBP2	RIMS-binding protein 2, RIM-BP2	RIMBP family.	2	10580	0.207194	12559	0.0588985	11797	0.115999	9341	0.300037	0	0	0	0	0	0.207194				O15034	-3.40385	11076	0.170026		O15034	-4.38051	10839	0.187786		O15034	-3.57019	11394	0.146197
O15040	TECPR2	Tectonin beta-propeller repeat-containing protein 2	WD repeat KIAA329 family.	5	12661	0.0512552	6760	0.493443	11285	0.154365	9936	0.255451	0	0	0	0	0	0.493443				O15040	-3.45906	11871	0.110453		O15040	-4.3068	10016	0.249457		O15040	-3.67513	12258	0.0814537
O15041	SEMA3E	Semaphorin-3E	semaphorin family.	1	4336	0.675084	3436	0.742525	7201	0.460397	11535	0.135631	0	0	0	0	0	0.742525				O15041	-2.80808	3801	0.715174		O15041	-3.73881	3271	0.754889		O15041	-2.93121	4109	0.692094
O15042	U2SURP	U2 snRNP-associated SURP motif-containing protein	splicing factor SR family.	10	8806	0.340127	8669	0.350393	5559	0.583439	4667	0.650281	0	0	0	0	0	0.583439				O15042	-3.28334	9370	0.297864		O15042	-4.01099	6155	0.538779		O15042	-3.48326	10498	0.213338
O15047	SETD1A	Histone-lysine N-methyltransferase SETD1A		7	7150	0.464219	10571	0.207868	5740	0.569876	1810	0.864369	0	0	0	0	0	0.569876				O15047	-3.13405	7328	0.45088		O15047	-3.97906	5747	0.569352		O15047	-3.26493	7862	0.410865
O15049	N4BP3	NEDD4-binding protein 3		2	6154	0.538854	4842	0.637167	6652	0.501536	7550	0.434245	0	0	0	0	0	0.637167				O15049	-3.04751	6261	0.530836		O15049	-4.10037	7284	0.454178		O15049	-3.08216	5548	0.584264
O15054	KDM6B	Lysine-specific demethylase 6B	UTX family.	3	8637	0.352791	12016	0.0995879	9394	0.296066	7510	0.437242	0	0	0	0	0	0.352791				O15054	-3.3165	9805	0.265268		O15054	-4.27229	9598	0.280779		O15054	-3.28065	8047	0.397003
O15055	PER2	Period circadian protein homolog 2, hPER2		8	8130	0.390783	9537	0.28535	7329	0.450806	4210	0.684526	0	0	0	0	0	0.450806				O15055	-3.22418	8580	0.357063		O15055	-4.08998	7157	0.463694		O15055	-3.23773	7550	0.434245
O15056	SYNJ2	Synaptojanin-2	synaptojanin family.	9	729	0.945373	1064	0.92027	956	0.928363	2071	0.844811	0	0	0	0	0	0.945373				O15056	-1.89877	630	0.952791		O15056	-3.19677	735	0.944923		O15056	-2.23202	918	0.93121
O15061	SYNM	Synemin	intermediate filament family.	2	1734	0.870064	3321	0.751143	4665	0.650431	9930	0.255901	0	0	0	0	0	0.870064				O15061	-2.42524	1748	0.869015		O15061	-3.60747	2285	0.828775		O15061	-2.52322	1764	0.867816
O15062	ZBTB5	Zinc finger and BTB domain-containing protein 5		8	9254	0.306557	9011	0.324766	8120	0.391532	6798	0.490596	0	0	0	0	0	0.391532				O15062	-3.29906	9597	0.280854		O15062	-4.09337	7195	0.460847		O15062	-3.36287	9065	0.320719
O15066	KIF3B	Kinesin-like protein KIF3B	kinesin-like protein family. Kinesin II subfamily.	10	6330	0.525665	8122	0.391383	5063	0.620607	5169	0.612664	0	0	0	0	0	0.620607				O15066	-3.06491	6469	0.515249		O15066	-3.85352	4371	0.672462		O15066	-3.16862	6727	0.495916
O15068	MCF2L	Guanine nucleotide exchange factor DBS	MCF2 family.	7	1938	0.854777	2032	0.847733	4324	0.675984	4440	0.667291	0	0	0	0	0	0.854777				O15068	-2.51413	2101	0.842563		O15068	-3.1897	720	0.946047		O15068	-2.66815	2362	0.823005
O15069	NACAD	NAC-alpha domain-containing protein 1	NAC-alpha family.	8	3648	0.726639	5070	0.620082	6974	0.477407	6427	0.518396	0	0	0	0	0	0.726639				O15069	-2.84027	4062	0.695616		O15069	-4.07733	7003	0.475234		O15069	-2.95665	4285	0.678906
O15075	DCLK1	Serine/threonine-protein kinase DCLK1	protein kinase superfamily. CAMK Ser/Thr protein kinase family. CaMK subfamily.	1	13072	0.0204571	13083	0.0196328	13077	0.0200824	13064	0.0210566	0	0	0	0	0	0.0204571				O15075	-5.01571	13083	0.0196328		O15075	-6.75077	13076	0.0201574		O15075	-5.21307	13069	0.0206819
O15078	CEP290	Centrosomal protein of 290 kDa, Cep290		4	6799	0.490521	11418	0.144399	7889	0.408842	4698	0.647958	0	0	0	0	0	0.490521				O15078	-3.16923	7818	0.414163		O15078	-3.98956	5891	0.558561		O15078	-3.20111	7145	0.464593
O15079	SNPH	Syntaphilin		1	6484	0.514125	607	0.954515	12971	0.0280255	12479	0.0648932	0	0	0	0	0	0.954515				O15079	-2.6376	2673	0.7997		O15079	-4.13606	7750	0.419258		O15079	-3.14946	6463	0.515699
O15083	ERC2	ERC protein 2		8	5143	0.614612	1035	0.922443	7704	0.422705	7528	0.435894	0	0	0	0	0	0.922443				O15083	-2.68281	2926	0.780742		O15083	-4.23439	9036	0.322892		O15083	-2.89029	3806	0.7148
O15084	ANKRD28	Serine/threonine-protein phosphatase 6 regulatory ankyrin repeat subunit A, PP6-ARS-A, Serine/threonine-protein phosphatase 6 regulatory subunit ARS-A		9	7279	0.454552	7595	0.430873	8075	0.394904	4426	0.66834	0	0	0	0	0	0.454552				O15084	-3.17134	7844	0.412214		O15084	-4.19791	8532	0.360659		O15084	-3.31578	8423	0.368827
O15085	ARHGEF11	Rho guanine nucleotide exchange factor 11		13	1201	0.910004	3242	0.757063	1575	0.881978	4033	0.697789	0	0	0	0	0	0.910004				O15085	-2.08722	866	0.935107		O15085	-3.65035	2574	0.807119		O15085	-2.26885	993	0.92559
O15091	KIAA0391	Mitochondrial ribonuclease P protein 3		1	9367	0.298089	9793	0.266167	12552	0.059423	12765	0.043462	0	0	0	0	0	0.298089				O15091	-3.36017	10407	0.220157		O15091	-4.00965	6140	0.539903		O15091	-3.37083	9151	0.314275
O15105	SMAD7	Mothers against decapentaplegic homolog 7, MAD homolog 7, Mothers against DPP homolog 7	dwarfin/SMAD family.	57	2748	0.79408	7584	0.431697	746	0.944099	456	0.96583	0	0	0	0	0	0.944099				O15105	-2.60911	2515	0.81154		O15105	-3.74443	3327	0.750693		O15105	-2.79999	3129	0.76553
O15111	CHUK	Inhibitor of nuclear factor kappa-B kinase subunit alpha, I-kappa-B kinase alpha, IKK-A, IKK-alpha, IkBKA, IkappaB kinase	protein kinase superfamily. Ser/Thr protein kinase family. I-kappa-B kinase subfamily.	94	579	0.956613	5770	0.567628	243	0.981791	230	0.982765	0	0	0	0	0	0.981791				O15111	-1.866	596	0.955339		O15111	-3.38404	1228	0.907981		O15111	-1.8324	414	0.968977
O15116	LSM1	U6 snRNA-associated Sm-like protein LSm1	snRNP Sm proteins family.	25	7147	0.464444	8660	0.351068	5577	0.582091	2704	0.797377	0	0	0	0	0	0.582091				O15116	-3.17724	7933	0.405545		O15116	-4.04559	6589	0.506257		O15116	-3.1523	6508	0.512327
O15117	FYB	FYN-binding protein		14	682	0.948895	970	0.927314	647	0.951517	1763	0.867891	0	0	0	0	0	0.951517				O15117	-1.98534	724	0.945747		O15117	-3.5257	1824	0.86332		O15117	-2.00646	562	0.957887
O15118	NPC1	Niemann-Pick C1 protein	patched family	1	13009	0.025178	8288	0.378943	9010	0.324841	12966	0.0284001	0	0	0	0	0	0.378943				O15118	-3.75451	13036	0.0231547		O15118	-4.24335	9174	0.312552		O15118	-4.07563	13003	0.0256276
O15119	TBX3	T-box transcription factor TBX3, T-box protein 3		4	8638	0.352716	9401	0.295541	6141	0.539828	8286	0.379093	0	0	0	1	1	0.539828				O15119	-3.16555	7757	0.418734		O15119	-4.1651	8125	0.391158		O15119	-3.3651	9088	0.318996
O15120	AGPAT2	1-acyl-sn-glycerol-3-phosphate acyltransferase beta	1-acyl-sn-glycerol-3-phosphate acyltransferase family.	6	6642	0.502286	7686	0.424054	11450	0.142001	10325	0.226302	0	0	0	0	0	0.502286				O15120	-3.12343	7197	0.460697		O15120	-4.34527	10488	0.214088		O15120	-3.27556	7988	0.401424
O15121	DEGS1	Sphingolipid delta(4)-desaturase DES1	fatty acid desaturase family. DEGS subfamily.	5	11450	0.142001	6804	0.490146	7933	0.405545	5694	0.573323	0	0	0	0	0	0.490146				O15121	-3.3107	9726	0.271188		O15121	-4.36452	10669	0.200525		O15121	-3.52587	11002	0.175571
O15123	ANGPT2	Angiopoietin-2, ANG-2		5	3230	0.757962	8394	0.371	1369	0.897415	5430	0.593106	0	0	0	0	0	0.897415				O15123	-2.8816	4443	0.667066		O15123	-4.11896	7507	0.437467		O15123	-2.79648	3099	0.767778
O15126	SCAMP1	Secretory carrier-associated membrane protein 1, Secretory carrier membrane protein 1	SCAMP family.	15	2297	0.827876	4644	0.652004	2225	0.833271	2559	0.808243	0	0	0	0	0	0.833271				O15126	-2.68265	2925	0.780817		O15126	-3.61234	2316	0.826452		O15126	-2.76201	2921	0.781117
O15127	SCAMP2	Secretory carrier-associated membrane protein 2, Secretory carrier membrane protein 2	SCAMP family.	5	3425	0.74335	3487	0.738704	8305	0.37767	9479	0.289697	0	0	0	0	0	0.74335				O15127	-2.76741	3473	0.739753		O15127	-3.86784	4526	0.660847		O15127	-2.71083	2607	0.804646
O15130	NPFF	Pro-FMRFamide-related neuropeptide FF	FARP (FMRFamide related peptide) family	3	2616	0.803972	1062	0.92042	10536	0.210491	12385	0.0719371	0	0	0	0	0	0.92042				O15130	-2.57985	2377	0.821881		O15130	-3.79852	3788	0.716148		O15130	-2.65345	2290	0.8284
O15131	KPNA5	Importin subunit alpha-6	importin alpha family.	40	8518	0.361709	7058	0.471113	5747	0.569352	2194	0.835594	0	0	0	0	0	0.569352				O15131	-3.2373	8760	0.343574		O15131	-4.14328	7863	0.410791		O15131	-3.49581	10654	0.201649
O15143	ARPC1B	Actin-related protein 2/3 complex subunit 1B	WD repeat ARPC1 family.	11	9306	0.30266	5116	0.616635	3784	0.716448	5534	0.585313	0	0	0	0	0	0.716448				O15143	-3.04687	6254	0.53136		O15143	-4.13766	7773	0.417535		O15143	-3.35594	8979	0.327164
O15144	ARPC2	Actin-related protein 2/3 complex subunit 2	ARPC2 family.	7	6345	0.524541	1840	0.862121	5875	0.55976	6567	0.507906	0	0	0	0	0	0.862121				O15144	-2.82646	3949	0.704084		O15144	-3.89226	4779	0.641888		O15144	-3.00445	4713	0.646834
O15145	ARPC3	Actin-related protein 2/3 complex subunit 3	ARPC3 family.	22	7070	0.470214	4372	0.672387	5141	0.614762	5131	0.615511	0	0	0	0	0	0.672387				O15145	-2.82611	3947	0.704234		O15145	-3.94716	5370	0.597602		O15145	-3.19782	7095	0.46834
O15146	MUSK	Muscle, skeletal receptor tyrosine-protein kinase	Tyr protein kinase family	8	1837	0.862345	2601	0.805096	4479	0.664369	4436	0.667591	0	0	0	0	0	0.862345				O15146	-2.51885	2118	0.841289		O15146	-3.8315	4135	0.690146		O15146	-2.59831	2053	0.84616
O15151	MDM4	Protein Mdm4	MDM2/MDM4 family.	44	2501	0.812589	1781	0.866542	323	0.975796	80	0.994005	0	0	0	1	1	0.975796				O15151	-2.35407	1503	0.887374		O15151	-3.72383	3139	0.764781		O15151	-2.44784	1491	0.888273
O15155	BET1	BET1 homolog, hBET1	BET1 family.	8	6827	0.488423	4771	0.642488	8901	0.333009	7004	0.475159	0	0	0	0	0	0.642488				O15155	-2.98966	5655	0.576246		O15155	-4.05375	6693	0.498464		O15155	-3.21928	7345	0.449607
O15156	ZBTB7B	Zinc finger and BTB domain-containing protein 7B		16	1898	0.857774	2381	0.821581	1051	0.921244	2270	0.829899	0	0	0	0	0	0.921244				O15156	-2.3657	1539	0.884676		O15156	-3.86677	4514	0.661746		O15156	-2.59743	2050	0.846384
O15160	POLR1C	DNA-directed RNA polymerases I and III subunit RPAC1, DNA-directed RNA polymerase I subunit C, RNA polymerases I and III subunit AC1	archaeal rpoD/eukaryotic RPB3 RNA polymerase subunit family.	33	8997	0.325815	6504	0.512626	4526	0.660847	2211	0.83432	0	0	0	0	0	0.660847				O15160	-3.19936	8251	0.381716		O15160	-4.35854	10609	0.205021		O15160	-3.36212	9055	0.321469
O15162	PLSCR1	Phospholipid scramblase 1, PL scramblase 1	phospholipid scramblase family.	126	5431	0.593031	9915	0.257025	457	0.965755	1515	0.886474	0	0	0	0	0	0.965755				O15162	-3.08888	6742	0.494792		O15162	-4.92484	12879	0.0349194		O15162	-3.27078	7923	0.406294
O15164	TRIM24	Transcription intermediary factor 1-alpha, TIF1-alpha		40	1820	0.863619	3065	0.770326	574	0.956988	163	0.987786	0	0	0	1	1	0.956988				O15164	-2.51642	2107	0.842113		O15164	-3.52279	1802	0.864968		O15164	-2.62146	2160	0.838142
O15169	AXIN1	Axin-1		50	2657	0.800899	6376	0.522218	618	0.953691	285	0.978644	0	0	0	1	1	0.953691				O15169	-2.64145	2697	0.797902		O15169	-3.57609	2099	0.842713		O15169	-2.73873	2774	0.792132
O15182	CETN3	Centrin-3	centrin family.	6	4984	0.626527	3273	0.75474	8304	0.377744	7900	0.408018	0	0	0	0	0	0.75474				O15182	-2.93602	5071	0.620007		O15182	-4.23874	9098	0.318247		O15182	-2.93787	4151	0.688947
O15194	CTDSPL	CTD small phosphatase-like protein		2	9812	0.264743	12134	0.0907456	10549	0.209517	7651	0.426677	0	0	0	0	0	0.264743				O15194	-3.40701	11132	0.16583		O15194	-4.06869	6881	0.484376		O15194	-3.37978	9264	0.305807
O15197	EPHB6	Ephrin type-B receptor 6	protein kinase superfamily. Tyr protein kinase family. Ephrin receptor subfamily.	14	310	0.97677	1296	0.902885	86	0.993556	731	0.945223	1	0	1	1	0	0.993556				O15197	-1.08153	164	0.987711		O15197	-3.14769	641	0.951967		O15197	-1.14444	134	0.989959
O15198	SMAD9	Mothers against decapentaplegic homolog 9, MAD homolog 9, Mothers against DPP homolog 9	dwarfin/SMAD family.	120	6491	0.513601	3896	0.708055	2360	0.823155	1107	0.917048	0	0	0	0	0	0.823155				O15198	-3.11953	7144	0.464668		O15198	-4.37861	10820	0.189209		O15198	-2.88295	3746	0.719296
O15205	UBD	Ubiquitin D		13	3644	0.726939	6087	0.543874	2832	0.787786	3471	0.739903	0	0	0	0	0	0.787786				O15205	-2.83697	4028	0.698164		O15205	-3.78642	3688	0.723642		O15205	-2.79257	3080	0.769202
O15209	ZBTB22	Zinc finger and BTB domain-containing protein 22	krueppel C2H2-type zinc-finger protein family.	10	10342	0.225028	9682	0.274485	6515	0.511802	4604	0.655002	0	0	0	0	0	0.511802				O15209	-3.27976	9317	0.301836		O15209	-4.2628	9488	0.289022		O15209	-3.57721	11449	0.142076
O15211	RGL2	Ral guanine nucleotide dissociation stimulator-like 2, RalGDS-like 2		13	6887	0.483927	6809	0.489771	6146	0.539453	4276	0.67958	0	0	0	0	0	0.539453				O15211	-3.17539	7894	0.408468		O15211	-4.24942	9259	0.306182		O15211	-3.16695	6708	0.49734
O15212	PFDN6	Prefoldin subunit 6	prefoldin subunit beta family.	2	2889	0.783514	5877	0.55961	9618	0.279281	10615	0.204571	0	0	0	0	0	0.783514				O15212	-2.70978	3104	0.767404		O15212	-3.75708	3435	0.7426		O15212	-2.80292	3152	0.763807
O15217	GSTA4	Glutathione S-transferase A4	Alpha family	4	596	0.955339	228	0.982915	3258	0.755864	6243	0.532184	0	0	0	0	0	0.982915				O15217	-2.03158	781	0.941476		O15217	-3.35199	1136	0.914874		O15217	-2.12977	721	0.945972
O15226	NKRF	NF-kappa-B-repressing factor, NFkB-repressing factor		9	5880	0.559386	8929	0.33091	3033	0.772724	2385	0.821281	0	0	0	0	0	0.772724				O15226	-3.13058	7287	0.453953		O15226	-3.91578	5026	0.62338		O15226	-3.07337	5444	0.592057
O15228	GNPAT	Dihydroxyacetone phosphate acyltransferase, DAP-AT, DHAP-AT	GPAT/DAPAT family.	5	2540	0.809667	659	0.950618	8238	0.38269	8909	0.332409	0	0	0	0	0	0.950618				O15228	-2.61355	2536	0.809966		O15228	-3.95032	5410	0.594605		O15228	-2.6394	2236	0.832447
O15230	LAMA5	Laminin subunit alpha-5		16	2529	0.810491	2929	0.780517	5131	0.615511	4330	0.675534	0	0	0	0	0	0.810491				O15230	-2.61615	2552	0.808767		O15230	-3.59152	2189	0.835969		O15230	-2.74913	2846	0.786737
O15232	MATN3	Matrilin-3		6	2463	0.815436	4260	0.680779	4942	0.629674	8126	0.391083	0	0	0	0	0	0.815436				O15232	-2.42922	1761	0.86804		O15232	-3.23207	814	0.939003		O15232	-2.73429	2742	0.79453
O15234	CASC3	Protein CASC3	CASC3 family.	5	8929	0.33091	11387	0.146722	7757	0.418734	6011	0.549569	0	0	0	0	0	0.418734				O15234	-3.28326	9368	0.298014		O15234	-4.02248	6286	0.528962		O15234	-3.54519	11185	0.161858
O15235	MRPS12	28S ribosomal protein S12, mitochondrial, MRP-S12, S12mt	ribosomal protein S12P family.	5	8087	0.394005	10946	0.179768	10341	0.225103	8613	0.35459	0	0	0	0	0	0.394005				O15235	-3.27081	9196	0.310903		O15235	-4.30534	9992	0.251255		O15235	-3.29453	8198	0.385688
O15239	NDUFA1	NADH dehydrogenase [ubiquinone] 1 alpha subcomplex subunit 1	complex I NDUFA1 subunit family.	1	7588	0.431398	3601	0.730161	11787	0.116748	12371	0.0729861	0	0	0	0	0	0.730161				O15239	-3.06264	6447	0.516898		O15239	-4.08164	7057	0.471188		O15239	-3.29661	8232	0.38314
O15243	LEPROT	Leptin receptor gene-related protein	OB-RGRP/VPS55 family.	1	5485	0.588985	4345	0.67441	8423	0.368827	11473	0.140277	0	0	0	0	0	0.67441				O15243	-2.9216	4886	0.63387		O15243	-3.80396	3843	0.712027		O15243	-3.11008	5924	0.556088
O15244	SLC22A2	Solute carrier family 22 member 2	major facilitator (TC 2.A.1) superfamily. Organic cation transporter (TC 2.A.1.19) family.	9	3063	0.770476	2076	0.844436	6254	0.53136	6091	0.543574	0	0	0	0	0	0.844436				O15244	-2.8393	4052	0.696366		O15244	-3.80389	3842	0.712102		O15244	-3.03473	4984	0.626527
O15245	SLC22A1	Solute carrier family 22 member 1	major facilitator (TC 2.A.1) superfamily. Organic cation transporter (TC 2.A.1.19) family.	2	5000	0.625328	3768	0.717647	9625	0.278756	11071	0.170401	0	0	0	0	0	0.717647				O15245	-2.87853	4404	0.669989		O15245	-3.86376	4481	0.664219		O15245	-3.04542	5125	0.615961
O15247	CLIC2	Chloride intracellular channel protein 2	chloride channel CLIC family	4	11035	0.173099	9294	0.303559	9830	0.263395	9498	0.288273	0	0	0	0	0	0.303559				O15247	-3.37052	10558	0.208842		O15247	-4.16781	8158	0.388685		O15247	-3.49667	10661	0.201124
O15254	ACOX3	Peroxisomal acyl-coenzyme A oxidase 3	acyl-CoA oxidase family.	3	11643	0.127538	990	0.925815	10369	0.223005	7181	0.461896	0	0	0	0	0	0.925815				O15254	-3.26699	9137	0.315324		O15254	-4.04954	6633	0.50296		O15254	-3.59207	11562	0.133608
O15258	RER1	Protein RER1	RER1 family.	3	8536	0.36036	1691	0.873286	11256	0.156538	9882	0.259498	0	0	0	0	0	0.873286				O15258	-3.36487	10497	0.213413		O15258	-4.34446	10479	0.214762		O15258	-3.25156	7712	0.422106
O15259	NPHP1	Nephrocystin-1	nephrocystin-1 family.	20	381	0.97145	752	0.943649	370	0.972274	1028	0.922967	0	0	0	0	0	0.972274				O15259	-1.32143	258	0.980667		O15259	-3.24201	829	0.937879		O15259	-1.63457	313	0.976546
O15260	SURF4	Surfeit locus protein 4	SURF4 family.	4	10390	0.221431	6168	0.537804	10411	0.219858	11165	0.163357	0	0	0	0	0	0.537804				O15260	-3.24127	8808	0.339978		O15260	-4.34352	10464	0.215886		O15260	-3.44162	10013	0.249682
O15263	DEFB4A,DEFB4B	Beta-defensin 4A	beta-defensin family	3	3611	0.729412	6429	0.518247	7267	0.455451	10337	0.225403	0	0	0	0	0	0.729412				O15263	-2.84689	4111	0.691945		O15263	-3.71524	3049	0.771525		O15263	-2.91463	3976	0.702061
O15264	MAPK13	Mitogen-activated protein kinase 13, MAP kinase 13, MAPK 13	protein kinase superfamily. CMGC Ser/Thr protein kinase family. MAP kinase subfamily.	19	6007	0.549869	8169	0.387861	3456	0.741027	3104	0.767404	0	0	0	0	0	0.741027				O15264	-3.06323	6452	0.516523		O15264	-3.84585	4287	0.678756		O15264	-3.22388	7397	0.44571
O15265	ATXN7	Ataxin-7	ataxin-7 family.	63	11501	0.138179	9879	0.259723	3583	0.73151	2330	0.825403	0	0	0	0	0	0.73151				O15265	-3.38318	10724	0.196403		O15265	-4.45944	11592	0.13136		O15265	-3.44808	10076	0.244961
O15266	SHOX	Short stature homeobox protein	paired homeobox family. Bicoid subfamily.	1	11261	0.156163	10597	0.20592	9898	0.258299	6667	0.500412	0	0	0	0	0	0.258299				O15266	-3.45581	11827	0.11375		O15266	-4.31906	10136	0.240465		O15266	-3.51641	10898	0.183365
O15269	SPTLC1	Serine palmitoyltransferase 1	class-II pyridoxal-phosphate-dependent aminotransferase family.	3	4549	0.659123	7295	0.453353	6930	0.480704	7862	0.410865	0	0	0	0	0	0.659123				O15269	-2.97211	5489	0.588685		O15269	-3.83774	4205	0.684901		O15269	-3.06806	5379	0.596928
O15270	SPTLC2	Serine palmitoyltransferase 2	class-II pyridoxal-phosphate-dependent aminotransferase family	1	7470	0.44024	6896	0.483252	8977	0.327314	11917	0.107006	0	0	0	0	0	0.483252				O15270	-3.13346	7322	0.45133		O15270	-3.73586	3248	0.756613		O15270	-3.2477	7674	0.424953
O15273	TCAP	Telethonin		14	2969	0.77752	5076	0.619633	2269	0.829974	1638	0.877257	0	0	0	0	0	0.829974				O15273	-2.6493	2738	0.79483		O15273	-3.60837	2293	0.828175		O15273	-2.90486	3908	0.707156
O15287	FANCG	Fanconi anemia group G protein, Protein FACG		23	2066	0.845185	5831	0.563057	3573	0.732259	541	0.95946	0	0	0	1	1	0.845185				O15287	-2.37617	1577	0.881828		O15287	-3.50526	1730	0.870363		O15287	-2.62611	2182	0.836493
O15294	OGT	UDP-N-acetylglucosamine--peptide N-acetylglucosaminyltransferase 110 kDa subunit	O-GlcNAc transferase family.	22	3236	0.757512	6569	0.507756	1802	0.864968	1186	0.911128	0	0	0	0	0	0.864968				O15294	-2.78341	3603	0.730011		O15294	-3.93751	5258	0.605995		O15294	-2.8472	3486	0.738779
O15296	ALOX15B	Arachidonate 15-lipoxygenase B	lipoxygenase family	2	9726	0.271188	12718	0.0469839	8480	0.364556	5050	0.621581	0	0	0	0	0	0.364556				O15296	-3.41551	11253	0.156763		O15296	-4.24939	9258	0.306257		O15296	-3.34525	8776	0.342375
O15297	PPM1D	Protein phosphatase 1D	PP2C family.	6	3967	0.702735	6150	0.539153	1338	0.899738	1977	0.851855	0	0	0	0	0	0.899738				O15297	-3.05753	6378	0.522068		O15297	-3.55652	1989	0.850955		O15297	-2.99847	4660	0.650806
O15303	GRM6	Metabotropic glutamate receptor 6	G-protein coupled receptor 3 family	1	1335	0.899963	2109	0.841963	7076	0.469764	10764	0.193406	0	0	0	0	0	0.899963				O15303	-2.34809	1484	0.888797		O15303	-3.4934	1667	0.875084		O15303	-2.59251	2026	0.848183
O15304	SIVA1	Apoptosis regulatory protein Siva		17	7853	0.41154	10336	0.225478	4785	0.641439	3374	0.747171	0	0	0	0	0	0.641439				O15304	-3.23544	8733	0.345598		O15304	-4.18427	8358	0.373698		O15304	-3.27036	7919	0.406594
O15305	PMM2	Phosphomannomutase 2	eukaryotic PMM family	1	11526	0.136306	7870	0.410266	12676	0.0501311	12933	0.030873	0	0	0	0	0	0.410266				O15305	-3.40993	11162	0.163582		O15305	-4.37329	10778	0.192357		O15305	-3.54322	11159	0.163807
O15315	RAD51B	DNA repair protein RAD51 homolog 2, R51H2	RecA family. RAD51 subfamily.	9	5784	0.566579	6514	0.511877	2939	0.779768	851	0.936231	0	0	0	1	1	0.779768				O15315	-3.07226	6559	0.508505		O15315	-3.8605	4450	0.666542		O15315	-3.05373	5231	0.608018
O15318	POLR3G	DNA-directed RNA polymerase III subunit RPC7, RNA polymerase III subunit C7	eukaryotic RPC7 RNA polymerase subunit family.	1	12110	0.092544	5305	0.602473	12354	0.07426	12142	0.0901461	0	0	0	0	0	0.602473				O15318	-3.55387	12586	0.0568752		O15318	-4.15577	8017	0.399251		O15318	-3.49086	10590	0.206444
O15320	CTAGE5	Cutaneous T-cell lymphoma-associated antigen 5, Protein cTAGE-5	cTAGE family.	10	6393	0.520944	3224	0.758411	6228	0.533308	4804	0.640015	0	0	0	0	0	0.758411				O15320	-2.98411	5602	0.580217		O15320	-4.08416	7092	0.468565		O15320	-3.24691	7665	0.425628
O15321	TM9SF1	Transmembrane 9 superfamily member 1	nonaspanin (TM9SF) family.	3	11303	0.153016	9264	0.305807	12131	0.0909704	11949	0.104608	0	0	0	0	0	0.305807				O15321	-3.29849	9587	0.281604		O15321	-4.08443	7096	0.468265		O15321	-3.5143	10875	0.185088
O15335	CHAD	Chondroadherin	small leucine-rich proteoglycan (SLRP) family	1	5621	0.578794	4070	0.695017	10610	0.204946	12587	0.0568003	0	0	0	0	0	0.695017				O15335	-2.92851	4982	0.626677		O15335	-3.8763	4607	0.654777		O15335	-3.11669	6034	0.547846
O15342	ATP6V0E1	V-type proton ATPase subunit e 1	V-ATPase e1/e2 subunit family	1	7072	0.470064	4106	0.692319	10941	0.180142	12108	0.0926939	0	0	0	0	0	0.692319				O15342	-3.09307	6795	0.490821		O15342	-4.37312	10777	0.192432		O15342	-3.16908	6732	0.495541
O15344	MID1	Midline-1	TRIM/RBCC family.	29	5194	0.610791	5870	0.560135	1800	0.865118	2949	0.779018	0	0	0	0	0	0.865118				O15344	-2.93106	5018	0.623979		O15344	-3.8944	4809	0.63964		O15344	-3.09166	5680	0.574372
O15347	HMGB3	High mobility group protein B3	HMGB family	3	4239	0.682353	6616	0.504234	6021	0.54882	7683	0.424279	0	0	0	0	0	0.682353				O15347	-2.86377	4244	0.681978		O15347	-3.63454	2457	0.815886		O15347	-3.4886	10558	0.208842
O15350	TP73	Tumor protein p73	p53 family.	63	1642	0.876958	8268	0.380442	377	0.97175	290	0.978269	0	0	0	0	0	0.97175				O15350	-2.27132	1283	0.903859		O15350	-2.96799	414	0.968977		O15350	-2.60832	2101	0.842563
O15354	GPR37	Prosaposin receptor GPR37	G-protein coupled receptor 1 family	9	1623	0.878381	1082	0.918921	4022	0.698614	3023	0.773473	0	0	0	0	0	0.918921				O15354	-2.44157	1809	0.864444		O15354	-3.44012	1427	0.893069		O15354	-2.376	1273	0.904608
O15355	PPM1G	Protein phosphatase 1G	PP2C family.	13	8841	0.337505	5958	0.553541	6617	0.504159	3684	0.723942	0	0	0	0	0	0.553541				O15355	-3.23909	8782	0.341926		O15355	-3.93105	5204	0.610041		O15355	-3.48352	10504	0.212889
O15357	INPPL1	Phosphatidylinositol 3,4,5-trisphosphate 5-phosphatase 2	inositol 1,4,5-trisphosphate 5-phosphatase family.	19	263	0.980292	552	0.958636	189	0.985837	442	0.966879	0	0	0	0	0	0.985837				O15357	-1.46758	321	0.975946		O15357	-2.65705	232	0.982615		O15357	-1.45638	231	0.98269
O15360	FANCA	Fanconi anemia group A protein, Protein FACA		48	1418	0.893743	5716	0.571675	985	0.92619	193	0.985538	0	0	0	1	1	0.92619				O15360	-2.28773	1320	0.901087		O15360	-3.35779	1158	0.913226		O15360	-2.48257	1614	0.879056
O15370	SOX12	Transcription factor SOX-12		3	7244	0.457175	9821	0.264069	8917	0.33181	7516	0.436793	0	0	0	0	0	0.457175				O15370	-3.19309	8164	0.388235		O15370	-4.07819	7013	0.474485		O15370	-3.20109	7143	0.464743
O15371	EIF3D	Eukaryotic translation initiation factor 3 subunit D, eIF3d	eIF-3 subunit D family.	14	4520	0.661296	2383	0.821431	7021	0.473885	5456	0.591158	0	0	0	0	0	0.821431				O15371	-2.88789	4518	0.661446		O15371	-4.19897	8549	0.359386		O15371	-2.99228	4592	0.655901
O15372	EIF3H	Eukaryotic translation initiation factor 3 subunit H, eIF3h	eIF-3 subunit H family.	10	6529	0.510753	10095	0.243537	7960	0.403522	5903	0.557662	0	0	0	0	0	0.510753				O15372	-3.1314	7296	0.453278		O15372	-4.26496	9509	0.287448		O15372	-3.14905	6452	0.516523
O15379	HDAC3	Histone deacetylase 3, HD3	histone deacetylase family. HD type 1 subfamily.	110	81	0.99393	6296	0.528213	28	0.997902	29	0.997827	1	0	1	1	0	0.997902				O15379	-0.578597	74	0.994455		O15379	-3.11743	600	0.955039		O15379	-0.764261	69	0.99483
O15381	NVL	Nuclear valosin-containing protein-like, NVLp, Nuclear VCP-like protein	AAA ATPase family.	4	8432	0.368153	6045	0.547021	10880	0.184713	9638	0.277782	0	0	0	0	0	0.547021				O15381	-3.31879	9835	0.26302		O15381	-4.30306	9967	0.253129		O15381	-3.30226	8284	0.379243
O15382	BCAT2	Branched-chain-amino-acid aminotransferase, mitochondrial, BCAT(m)	class-IV pyridoxal-phosphate-dependent aminotransferase family.	4	7053	0.471487	6454	0.516373	2223	0.833421	7365	0.448108	0	0	0	0	0	0.833421				O15382	-3.07996	6637	0.50266		O15382	-3.82786	4102	0.692619		O15382	-3.21397	7297	0.453203
O15389	SIGLEC5	Sialic acid-binding Ig-like lectin 5, Siglec-5	immunoglobulin superfamily. SIGLEC (sialic acid binding Ig-like lectin) family.	2	7661	0.425927	9569	0.282952	8087	0.394005	10664	0.200899	0	0	0	0	0	0.425927				O15389	-3.12711	7249	0.4568		O15389	-4.29969	9926	0.256201		O15389	-3.20024	7131	0.465643
O15392	BIRC5	Baculoviral IAP repeat-containing protein 5	IAP family.	28	3793	0.715774	6384	0.521619	1416	0.893893	615	0.953915	0	0	0	0	0	0.893893				O15392	-2.87647	4381	0.671712		O15392	-3.85345	4370	0.672537		O15392	-2.8036	3160	0.763207
O15394	NCAM2	Neural cell adhesion molecule 2, N-CAM-2, NCAM-2		1	11499	0.138329	12501	0.0632447	12327	0.0762833	11509	0.13758	0	0	0	0	0	0.138329				O15394	-3.47486	11999	0.100862		O15394	-4.75345	12694	0.0487823		O15394	-3.567	11361	0.14867
O15397	IPO8	Importin-8, Imp8	importin beta family.	10	6688	0.498839	5655	0.576246	7477	0.439715	6935	0.48033	0	0	0	0	0	0.576246				O15397	-2.71787	3152	0.763807		O15397	-3.91516	5015	0.624204		O15397	-3.10407	5852	0.561484
O15399	GRIN2D	Glutamate [NMDA] receptor subunit epsilon-4	glutamate-gated ion channel (TC 1.A.1.1) family. NR2D/GRIN2D subfamily.	33	1550	0.883852	1250	0.906332	2291	0.828325	2213	0.83417	0	0	0	0	0	0.906332				O15399	-2.39024	1619	0.878681		O15399	-3.57124	2071	0.844811		O15399	-2.56555	1931	0.855302
O15400	STX7	Syntaxin-7	syntaxin family.	14	2302	0.827501	898	0.932709	8451	0.366729	7323	0.451255	0	0	0	0	0	0.932709				O15400	-2.8655	4275	0.679655		O15400	-4.40257	11008	0.175122		O15400	-2.47678	1595	0.88048
O15409	FOXP2	Forkhead box protein P2		13	8076	0.39483	5502	0.587711	4682	0.649157	3049	0.771525	0	0	0	0	0	0.649157				O15409	-3.14296	7458	0.441139		O15409	-4.21972	8843	0.337355		O15409	-3.33714	8687	0.349045
O15427	SLC16A3	Monocarboxylate transporter 4	Monocarboxylate porter (TC 2.A.1.13) family	4	11801	0.115699	10493	0.213713	11415	0.144623	10575	0.207568	0	0	0	0	0	0.213713				O15427	-3.44163	11621	0.129187		O15427	-4.42223	11227	0.158711		O15427	-3.67322	12215	0.0846759
O15428	PIN1P1	Putative PIN1-like protein		1	4778	0.641963	4398	0.670438	6139	0.539978	9534	0.285575	0	0	0	0	0	0.670438				O15428	-2.86671	4291	0.678456		O15428	-3.74567	3339	0.749794		O15428	-3.03915	5039	0.622405
O15432	SLC31A2	Probable low affinity copper uptake protein 2	copper transporter (Ctr) (TC 1.A.56) family	5	7999	0.400599	2800	0.790184	10798	0.190858	11672	0.125365	0	0	0	0	0	0.790184				O15432	-2.97562	5517	0.586587		O15432	-4.05857	6759	0.493518		O15432	-3.24127	7592	0.431098
O15438	ABCC3	Canalicular multispecific organic anion transporter 2	ABC transporter superfamily. ABCC family. Conjugate transporter (TC 3.A.1.28) subfamily.	1	10109	0.242488	9673	0.275159	12179	0.0873735	9448	0.292019	0	0	0	0	0	0.275159				O15438	-3.33165	10010	0.249906		O15438	-4.05626	6732	0.495541		O15438	-3.49376	10620	0.204196
O15439	ABCC4	Multidrug resistance-associated protein 4	ABCC family	5	7623	0.428775	2715	0.796553	7133	0.465493	9362	0.298464	0	0	0	0	0	0.796553				O15439	-2.92917	4994	0.625777		O15439	-3.95799	5507	0.587336		O15439	-3.14081	6342	0.524766
O15440	ABCC5	Multidrug resistance-associated protein 5	ABC transporter superfamily. ABCC family. Conjugate transporter (TC 3.A.1.28) subfamily.	4	2544	0.809367	1650	0.876358	9015	0.324466	10819	0.189284	0	0	0	0	0	0.876358				O15440	-2.6201	2574	0.807119		O15440	-3.72032	3104	0.767404		O15440	-2.80349	3159	0.763282
O15442	MPPED1	Metallophosphoesterase domain-containing protein 1	UPF46 family.	4	7117	0.466692	6324	0.526115	8842	0.33743	7372	0.447583	0	0	0	0	0	0.526115				O15442	-3.16293	7732	0.420607		O15442	-4.0469	6604	0.505133		O15442	-3.2198	7354	0.448932
O15444	CCL25	C-C motif chemokine 25	intercrine beta (chemokine CC) family	4	2112	0.841738	1634	0.877557	9885	0.259273	11684	0.124466	0	0	0	0	0	0.877557				O15444	-2.54759	2246	0.831697		O15444	-3.67647	2740	0.79468		O15444	-2.72483	2689	0.798501
O15446	CD3EAP	DNA-directed RNA polymerase I subunit RPA34	eukaryotic RPA34 RNA polymerase subunit family.	10	6711	0.497115	8924	0.331285	5654	0.576321	2102	0.842488	0	0	0	0	0	0.576321				O15446	-3.10004	6883	0.484226		O15446	-4.07643	6989	0.476283		O15446	-3.13936	6322	0.526265
O15455	TLR3	Toll-like receptor 3	Toll-like receptor family.	8	2362	0.823005	4223	0.683552	1646	0.876658	4629	0.653129	0	0	0	0	0	0.876658				O15455	-2.56357	2299	0.827726		O15455	-4.07109	6923	0.481229		O15455	-2.22456	902	0.932409
O15457	MSH4	MutS protein homolog 4, hMSH4	DNA mismatch repair MutS family.	6	1483	0.888872	5403	0.595129	4356	0.673586	7202	0.460322	0	0	0	0	0	0.888872				O15457	-2.36825	1545	0.884226		O15457	-3.57617	2100	0.842638		O15457	-2.39929	1340	0.899588
O15460	P4HA2	Prolyl 4-hydroxylase subunit alpha-2, 4-PH alpha-2	P4HA family.	3	3572	0.732334	5646	0.57692	4373	0.672312	8161	0.38846	0	0	0	0	0	0.732334				O15460	-2.86899	4310	0.677033		O15460	-3.88401	4690	0.648558		O15460	-2.61843	2143	0.839416
O15466	ST8SIA5	Alpha-2,8-sialyltransferase 8E	glycosyltransferase 29 family	1	10906	0.182765	11214	0.159685	12404	0.0705133	11628	0.128662	0	0	0	0	0	0.182765				O15466	-3.43021	11480	0.139753		O15466	-4.70631	12622	0.0541776		O15466	-3.50534	10756	0.194005
O15467	CCL16	C-C motif chemokine 16	intercrine beta (chemokine CC) family.	5	2921	0.781117	3141	0.764631	10261	0.231098	12236	0.0831023	0	0	0	0	0	0.781117				O15467	-2.66347	2803	0.789959		O15467	-4.03728	6481	0.51435		O15467	-2.66014	2312	0.826752
O15479	MAGEB2	Melanoma-associated antigen B2		3	11307	0.152716	9505	0.287748	10728	0.196103	8487	0.364031	0	0	0	0	0	0.287748				O15479	-3.43846	11586	0.13181		O15479	-4.1718	8208	0.384938		O15479	-3.65573	12072	0.0953915
O15481	MAGEB4	Melanoma-associated antigen B4		16	11049	0.172049	9274	0.305058	7129	0.465792	5681	0.574297	0	0	0	0	0	0.465792				O15481	-3.35229	10295	0.22855		O15481	-4.41774	11188	0.161634		O15481	-3.62609	11853	0.111802
O15482	TEX28	Testis-specific protein TEX28	TEX28 family.	1	9662	0.275984	9670	0.275384	9577	0.282353	11294	0.153691	0	0	0	0	0	0.282353				O15482	-3.27691	9282	0.304459		O15482	-4.05127	6660	0.500937		O15482	-3.46731	10297	0.2284
O15484	CAPN5	Calpain-5	peptidase C2 family.	1	10110	0.242413	9674	0.275084	12180	0.0872986	9593	0.281154	0	0	0	0	0	0.275084				O15484	-3.33165	10011	0.249831		O15484	-4.05638	6733	0.495466		O15484	-3.49376	10621	0.204121
O15488	GYG2	Glycogenin-2, GN-2, GN2	glycogenin family.	5	3134	0.765155	5571	0.58254	8946	0.329637	8133	0.390558	0	0	0	0	0	0.765155				O15488	-3.47298	11991	0.101461		O15488	-4.78	12739	0.0454103		O15488	-2.65067	2283	0.828925
O15492	RGS16	Regulator of G-protein signaling 16, RGS16		14	145	0.989135	547	0.959011	1836	0.86242	1965	0.852754	0	0	0	0	0	0.989135				O15492	-1.45664	312	0.97662		O15492	-2.84951	335	0.974897		O15492	-1.64582	320	0.976021
O15496	PLA2G10	Group 10 secretory phospholipase A2	phospholipase A2 family.	2	3166	0.762758	4164	0.687973	4046	0.696815	11570	0.133009	0	0	0	0	0	0.762758				O15496	-2.80728	3789	0.716073		O15496	-3.98611	5837	0.562608		O15496	-2.63857	2232	0.832746
O15498	YKT6	Synaptobrevin homolog YKT6	synaptobrevin family	3	9704	0.272836	8799	0.340652	11791	0.116448	9137	0.315324	0	0	0	0	0	0.340652				O15498	-3.36	10402	0.220532		O15498	-4.01625	6217	0.534133		O15498	-3.42046	9748	0.269539
O15499	GSC2	Homeobox protein goosecoid-2	paired homeobox family	1	10983	0.176995	11798	0.115924	11729	0.121094	12092	0.0938928	0	0	0	0	0	0.176995				O15499	-3.43803	11582	0.132109		O15499	-4.46972	11660	0.126265		O15499	-3.50159	10724	0.196403
O15503	INSIG1	Insulin-induced gene 1 protein	INSIG family	8	6172	0.537505	6329	0.52574	7047	0.471937	6183	0.53668	0	0	0	0	0	0.537505				O15503	-3.14698	7526	0.436043		O15503	-4.10438	7337	0.450206		O15503	-3.12997	6205	0.535032
O15504	NUPL2	Nucleoporin-like protein 2		3	7992	0.401124	11606	0.130311	10225	0.233795	8888	0.333983	0	0	0	0	0	0.401124				O15504	-3.3038	9651	0.276808		O15504	-4.098	7247	0.45695		O15504	-3.20758	7210	0.459723
O15511	ARPC5	Actin-related protein 2/3 complex subunit 5	ARPC5 family.	7	5268	0.605245	1943	0.854402	5481	0.589284	6258	0.53106	0	0	0	0	0	0.854402				O15511	-2.81262	3834	0.712701		O15511	-3.87017	4547	0.659273		O15511	-2.88392	3753	0.718771
O15514	POLR2D	DNA-directed RNA polymerase II subunit RPB4, RNA polymerase II subunit B4	eukaryotic RPB4 RNA polymerase subunit family.	16	4027	0.698239	7407	0.444961	2643	0.801948	1354	0.898539	0	0	0	0	0	0.801948				O15514	-2.86185	4229	0.683102		O15514	-3.93553	5243	0.607119		O15514	-2.88794	3787	0.716223
O15516	CLOCK	Circadian locomoter output cycles protein kaput, hCLOCK		10	5116	0.616635	6386	0.521469	2370	0.822405	919	0.931135	0	0	0	0	0	0.822405				O15516	-3.02318	5996	0.550693		O15516	-3.93765	5263	0.60562		O15516	-3.081	5535	0.585238
O15519	CFLAR	CASP8 and FADD-like apoptosis regulator	peptidase C14A family.	42	1753	0.86864	2648	0.801574	629	0.952866	890	0.933308	0	0	0	0	0	0.952866				O15519	-2.39543	1637	0.877332		O15519	-3.27604	896	0.932859		O15519	-2.33469	1158	0.913226
O15520	FGF10	Fibroblast growth factor 10, FGF-10	heparin-binding growth factors family.	2	1853	0.861146	341	0.974447	8605	0.355189	9268	0.305508	0	0	0	0	0	0.974447				O15520	-2.48214	1961	0.853054		O15520	-2.92588	380	0.971525		O15520	-2.67145	2391	0.820832
O15523	DDX3Y	ATP-dependent RNA helicase DDX3Y	DEAD box helicase family	1	5928	0.555789	3093	0.768228	9933	0.255676	11836	0.113076	0	0	0	0	0	0.768228				O15523	-2.91374	4814	0.639266		O15523	-3.81443	3949	0.704084		O15523	-3.1138	5986	0.551442
O15524	SOCS1	Suppressor of cytokine signaling 1, SOCS-1		43	272	0.979618	505	0.962158	230	0.982765	85	0.993631	0	0	0	1	1	0.982765				O15524	-1.23926	229	0.98284		O15524	-2.4585	173	0.987036		O15524	-1.4447	225	0.98314
O15525	MAFG	Transcription factor MafG	bZIP family. Maf subfamily.	26	3810	0.7145	8202	0.385388	2594	0.80562	1006	0.924616	0	0	0	0	0	0.80562				O15525	-2.84837	4125	0.690895		O15525	-3.95519	5474	0.589809		O15525	-2.90246	3885	0.70888
O15527	OGG1	N-glycosylase/DNA lyase	type-1 OGG1 family.	4	5192	0.61094	9903	0.257924	3999	0.700337	3336	0.750019	0	0	0	0	0	0.700337				O15527	-2.95173	5247	0.606819		O15527	-3.88397	4688	0.648707		O15527	-3.05853	5282	0.604196
O15530	PDPK1	3-phosphoinositide-dependent protein kinase 1, hPDK1	protein kinase superfamily. AGC Ser/Thr protein kinase family. PDK1 subfamily.	77	921	0.930985	2767	0.792656	441	0.966954	1242	0.906931	0	0	0	0	0	0.966954				O15530	-2.01501	766	0.9426		O15530	-3.65891	2619	0.803747		O15530	-2.42288	1420	0.893593
O15533	TAPBP	Tapasin, TPN, TPSN		9	1589	0.880929	2502	0.812514	1771	0.867291	4322	0.676133	0	0	0	0	0	0.880929				O15533	-2.39767	1646	0.876658		O15533	-3.49017	1647	0.876583		O15533	-2.17498	807	0.939528
O15534	PER1	Period circadian protein homolog 1, hPER1		19	6138	0.540052	6516	0.511727	4267	0.680255	411	0.969202	0	0	0	1	1	0.680255				O15534	-3.07863	6623	0.503709		O15534	-4.03526	6462	0.515774		O15534	-3.129	6193	0.535931
O15535	ZSCAN9	Zinc finger and SCAN domain-containing protein 9	krueppel C2H2-type zinc-finger protein family	6	11936	0.105583	11197	0.160959	8549	0.359386	7324	0.45118	0	0	0	0	0	0.359386				O15535	-3.43678	11572	0.132859		O15535	-4.17844	8295	0.378419		O15535	-3.7397	12557	0.0590483
O15539	RGS5	Regulator of G-protein signaling 5		6	471	0.964706	2222	0.833496	5470	0.590109	6423	0.518696	0	0	0	0	0	0.964706				O15539	-1.9869	726	0.945598		O15539	-3.23618	820	0.938554		O15539	-2.2282	909	0.931885
O15541	RNF113A	RING finger protein 113A		10	9928	0.256051	10133	0.240689	8119	0.391607	6121	0.541326	0	0	0	0	0	0.391607				O15541	-3.35037	10263	0.230948		O15541	-4.1389	7792	0.416111		O15541	-3.5671	11366	0.148295
O15547	P2RX6	P2X purinoceptor 6	P2X receptor family	3	11425	0.143874	12439	0.0678906	10394	0.221132	7996	0.400824	0	0	0	0	0	0.221132				O15547	-3.50601	12233	0.0833271		O15547	-4.79959	12773	0.0428625		O15547	-3.4926	10606	0.205245
O15550	KDM6A	Lysine-specific demethylase 6A	UTX family.	8	6690	0.498689	8620	0.354065	6205	0.535032	1135	0.914949	0	0	0	1	1	0.535032				O15550	-3.11395	7074	0.469914		O15550	-4.02843	6377	0.522143		O15550	-3.1426	6357	0.523642
O15551	CLDN3	Claudin-3	claudin family	7	1640	0.877108	1550	0.883852	5463	0.590633	7153	0.463994	0	0	0	0	0	0.883852				O15551	-2.41426	1699	0.872686		O15551	-3.52455	1810	0.864369		O15551	-2.70233	2546	0.809217
O15552	FFAR2	Free fatty acid receptor 2	G-protein coupled receptor 1 family.	4	368	0.972424	222	0.983365	6511	0.512102	7765	0.418134	0	0	0	0	0	0.983365				O15552	-1.48135	329	0.975347		O15552	-3.01071	468	0.964931		O15552	-2.09096	660	0.950543
O15553	MEFV	Pyrin		4	11955	0.104159	11690	0.124016	11508	0.137655	11542	0.135107	0	0	0	0	0	0.137655				O15553	-3.39384	10881	0.184638		O15553	-4.44693	11468	0.140652		O15553	-3.56451	11336	0.150543
O15554	KCNN4	Intermediate conductance calcium-activated potassium channel protein 4, SK4, SKCa 4, SKCa4	potassium channel KCNN family. KCa3.1/KCNN4 subfamily.	4	3074	0.769652	3315	0.751592	5943	0.554665	6983	0.476733	0	0	0	0	0	0.769652				O15554	-2.74389	3308	0.752117		O15554	-3.54847	1949	0.853953		O15554	-2.84838	3496	0.738029
O43143	DHX15	Putative pre-mRNA-splicing factor ATP-dependent RNA helicase DHX15	DEAD box helicase family. DEAH subfamily. DDX15/PRP43 sub-subfamily.	16	8807	0.340052	8242	0.38239	3993	0.700787	2984	0.776396	0	0	0	0	0	0.700787				O43143	-3.25926	9038	0.322743		O43143	-4.02279	6288	0.528812		O43143	-3.41687	9698	0.273286
O43147	SGSM2	Small G protein signaling modulator 2	RUTBC family.	14	5783	0.566654	6082	0.544249	6609	0.504758	5118	0.616486	0	0	0	0	0	0.566654				O43147	-3.11383	7070	0.470214		O43147	-4.16964	8185	0.386662		O43147	-3.11746	6043	0.547171
O43148	RNMT	mRNA cap guanine-N7 methyltransferase	mRNA cap 0 methyltransferase family	2	8167	0.38801	9911	0.257325	11140	0.16523	8586	0.356613	0	0	0	0	0	0.38801				O43148	-3.26691	9136	0.315399		O43148	-4.13406	7714	0.421956		O43148	-3.27659	7998	0.400674
O43149	ZZEF1	Zinc finger ZZ-type and EF-hand domain-containing protein 1		4	9003	0.325365	11779	0.117347	11160	0.163732	9970	0.252904	0	0	0	0	0	0.325365				O43149	-3.32777	9961	0.253578		O43149	-4.31523	10104	0.242862		O43149	-3.37031	9144	0.3148
O43150	ASAP2	Arf-GAP with SH3 domain, ANK repeat and PH domain-containing protein 2		15	798	0.940202	1399	0.895167	682	0.948895	1660	0.875609	0	0	0	0	0	0.948895				O43150	-2.03541	787	0.941027		O43150	-2.99068	443	0.966804		O43150	-2.3608	1228	0.907981
O43151	TET3	Methylcytosine dioxygenase TET3	TET family	16	1897	0.857849	1177	0.911802	2687	0.798651	3830	0.713001	0	0	0	0	0	0.911802				O43151	-2.72106	3169	0.762533		O43151	-3.73766	3262	0.755564		O43151	-2.39438	1319	0.901161
O43157	PLXNB1	Plexin-B1	plexin family.	14	1207	0.909554	1711	0.871787	1729	0.870438	3781	0.716673	0	0	0	0	0	0.909554				O43157	-2.12382	944	0.929262		O43157	-3.44613	1455	0.89097		O43157	-2.32355	1126	0.915624
O43159	RRP8	Ribosomal RNA-processing protein 8	methyltransferase superfamily. RRP8 family.	2	11545	0.134882	12629	0.0536531	10779	0.192282	7064	0.470663	0	0	0	0	0	0.192282				O43159	-3.44775	11690	0.124016		O43159	-4.1914	8444	0.367254		O43159	-3.68739	12349	0.0746347
O43164	PJA2	E3 ubiquitin-protein ligase Praja-2, Praja2		13	7812	0.414612	5876	0.559685	1651	0.876283	2773	0.792207	0	0	0	0	0	0.876283				O43164	-3.20224	8296	0.378344		O43164	-4.21936	8838	0.337729		O43164	-3.16063	6616	0.504234
O43166	SIPA1L1	Signal-induced proliferation-associated 1-like protein 1, SIPA1-like protein 1		4	8163	0.38831	3665	0.725365	8033	0.398052	10124	0.241364	0	0	0	0	0	0.725365				O43166	-2.96287	5393	0.595879		O43166	-3.92766	5160	0.613338		O43166	-3.29105	8164	0.388235
O43167	ZBTB24	Zinc finger and BTB domain-containing protein 24	krueppel C2H2-type zinc-finger protein family.	32	12121	0.0917197	10085	0.244286	3285	0.75384	3780	0.716748	0	0	0	0	0	0.75384				O43167	-3.44105	11613	0.129786		O43167	-4.50202	11927	0.106257		O43167	-3.61925	11810	0.115024
O43169	CYB5B	Cytochrome b5 type B	cytochrome b5 family.	2	12355	0.0741851	3669	0.725066	10285	0.229299	10536	0.210491	0	0	0	0	0	0.725066				O43169	-3.28365	9374	0.297565		O43169	-4.39833	10981	0.177145		O43169	-3.56741	11369	0.14807
O43172	PRPF4	U4/U6 small nuclear ribonucleoprotein Prp4		14	8465	0.36568	10442	0.217535	4246	0.681828	4339	0.674859	0	0	0	0	0	0.681828				O43172	-3.19833	8235	0.382915		O43172	-4.14498	7891	0.408692		O43172	-3.38363	9327	0.301087
O43173	ST8SIA3	Sia-alpha-2,3-Gal-beta-1,4-GlcNAc-R:alpha 2,8-sialyltransferase	glycosyltransferase 29 family	1	4566	0.657849	2744	0.79438	7711	0.422181	11585	0.131885	0	0	0	0	0	0.79438				O43173	-2.85215	4158	0.688423		O43173	-3.75438	3409	0.744549		O43173	-3.0197	4837	0.637542
O43175	PHGDH	D-3-phosphoglycerate dehydrogenase, 3-PGDH	D-isomer specific 2-hydroxyacid dehydrogenase family.	10	8059	0.396103	7135	0.465343	5115	0.61671	4525	0.660922	0	0	0	0	0	0.61671				O43175	-3.22274	8566	0.358112		O43175	-4.12355	7575	0.432372		O43175	-3.24257	7607	0.429974
O43181	NDUFS4	NADH dehydrogenase [ubiquinone] iron-sulfur protein 4, mitochondrial	complex I NDUFS4 subunit family.	3	10162	0.238516	4642	0.652154	3397	0.745448	8012	0.399625	0	0	0	0	0	0.745448				O43181	-3.1359	7348	0.449382		O43181	-4.81466	12792	0.0414387		O43181	-3.33157	8623	0.35384
O43182	ARHGAP6	Rho GTPase-activating protein 6		1	12697	0.0485575	12633	0.0533533	11882	0.109629	10991	0.176396	0	0	0	0	0	0.109629				O43182	-3.60577	12849	0.0371675		O43182	-4.47842	11731	0.120944		O43182	-3.7448	12577	0.0575496
O43184	ADAM12	Disintegrin and metalloproteinase domain-containing protein 12, ADAM 12		12	1307	0.902061	3180	0.761709	1496	0.887898	2430	0.817909	0	0	0	0	0	0.902061				O43184	-2.23205	1163	0.912851		O43184	-3.46227	1508	0.886999		O43184	-2.65633	2304	0.827351
O43186	CRX	Cone-rod homeobox protein	paired homeobox family.	40	9936	0.255451	5287	0.603822	2811	0.789359	3089	0.768528	0	0	0	0	0	0.789359				O43186	-3.15093	7582	0.431847		O43186	-4.34426	10476	0.214987		O43186	-3.56062	11302	0.153091
O43187	IRAK2	Interleukin-1 receptor-associated kinase-like 2, IRAK-2	protein kinase superfamily. TKL Ser/Thr protein kinase family. Pelle subfamily.	21	2163	0.837917	4892	0.633421	1090	0.918321	1721	0.871038	0	0	0	0	0	0.918321				O43187	-2.54078	2209	0.83447		O43187	-3.98041	5763	0.568153		O43187	-2.22859	911	0.931735
O43189	PHF1	PHD finger protein 1, Protein PHF1		15	10645	0.202323	7543	0.43477	6862	0.4858	5011	0.624504	0	0	0	0	0	0.4858				O43189	-3.32856	9972	0.252754		O43189	-4.41286	11139	0.165305		O43189	-3.577	11446	0.1423
O43193	MLNR	Motilin receptor	G-protein coupled receptor 1 family	4	2924	0.780892	1379	0.896665	10228	0.233571	11488	0.139153	0	0	0	0	0	0.896665				O43193	-2.62434	2598	0.80532		O43193	-3.78423	3676	0.724541		O43193	-2.78595	3047	0.771675
O43194	GPR39	G-protein coupled receptor 39	G-protein coupled receptor 1 family.	1	10721	0.196628	12786	0.0418883	11199	0.160809	10719	0.196778	0	0	0	0	0	0.196628				O43194	-3.43021	11475	0.140127		O43194	-4.53205	12144	0.0899963		O43194	-3.5268	11010	0.174972
O43196	MSH5	MutS protein homolog 5, hMSH5	DNA mismatch repair MutS family.	13	2446	0.81671	3690	0.723492	1577	0.881828	4096	0.693069	0	0	0	0	0	0.881828				O43196	-2.66095	2793	0.790708		O43196	-3.689	2846	0.786737		O43196	-2.74107	2791	0.790858
O43236	SEPT4	Septin-4	septin family.	10	3596	0.730536	5526	0.585912	2159	0.838217	3118	0.766354	0	0	0	0	0	0.838217				O43236	-2.83017	3977	0.701986		O43236	-3.80019	3807	0.714725		O43236	-2.73857	2771	0.792357
O43237	DYNC1LI2	Cytoplasmic dynein 1 light intermediate chain 2	dynein light intermediate chain family.	3	4277	0.679505	2712	0.796778	5729	0.570701	7555	0.43387	0	0	0	0	0	0.796778				O43237	-2.79565	3702	0.722593		O43237	-3.72867	3180	0.761709		O43237	-2.82235	3299	0.752791
O43240	KLK10	Kallikrein-10	peptidase S1 family. Kallikrein subfamily.	2	9376	0.297415	9913	0.257175	1139	0.91465	7783	0.416785	0	0	0	0	0	0.91465				O43240	-3.68714	13002	0.0257025		O43240	-4.72202	12646	0.0523792		O43240	-3.36221	9057	0.321319
O43242	PSMD3	26S proteasome non-ATPase regulatory subunit 3	proteasome subunit S3 family.	11	1719	0.871188	978	0.926714	1901	0.85755	3887	0.70873	0	0	0	0	0	0.926714				O43242	-2.57577	2352	0.823754		O43242	-3.4713	1566	0.882653		O43242	-2.49932	1675	0.874485
O43247	TEX33	Testis-expressed sequence 33 protein		2	6497	0.513151	4281	0.679206	9451	0.291795	10219	0.234245	0	0	0	0	0	0.679206				O43247	-3.04956	6289	0.528737		O43247	-4.35686	10589	0.206519		O43247	-3.03124	4946	0.629374
O43248	HOXC11	Homeobox protein Hox-C11	Abd-B homeobox family.	12	5322	0.601199	9216	0.309404	2810	0.789434	297	0.977744	0	0	0	1	1	0.789434				O43248	-3.03073	6076	0.544698		O43248	-3.92071	5085	0.618958		O43248	-3.16398	6673	0.499963
O43251	RBFOX2	RNA binding protein fox-1 homolog 2		50	7431	0.443162	7776	0.41731	2004	0.849831	1716	0.871413	0	0	0	0	0	0.849831				O43251	-3.05613	6362	0.523267		O43251	-4.15921	8048	0.396928		O43251	-3.27085	7925	0.406145
O43252	PAPSS1	Bifunctional 3'-phosphoadenosine 5'-phosphosulfate synthase 1, PAPS synthase 1, PAPSS 1		3	4184	0.686474	6987	0.476433	11630	0.128513	11282	0.15459	0	0	0	0	0	0.686474				O43252	-2.68045	2898	0.78284		O43252	-4.46808	11654	0.126714		O43252	-2.54907	1867	0.860097
O43255	SIAH2	E3 ubiquitin-protein ligase SIAH2	SINA (Seven in absentia) family.	43	2910	0.781941	6346	0.524466	935	0.929936	797	0.940277	0	0	0	0	0	0.929936				O43255	-2.77426	3530	0.735481		O43255	-3.29251	960	0.928063		O43255	-2.80331	3157	0.763432
O43257	ZNHIT1	Zinc finger HIT domain-containing protein 1	ZNHIT1 family.	7	9345	0.299738	7557	0.43372	3207	0.759685	3453	0.741251	0	0	0	0	0	0.759685				O43257	-3.26904	9164	0.313301		O43257	-4.03314	6427	0.518396		O43257	-3.36187	9051	0.321768
O43261	DLEU1	Leukemia-associated protein 1		19	3966	0.70281	1853	0.861146	3585	0.73136	3155	0.763582	0	0	0	0	0	0.861146				O43261	-3.06032	6416	0.519221		O43261	-4.23262	9015	0.324466		O43261	-2.88111	3732	0.720345
O43264	ZW10	Centromere/kinetochore protein zw10 homolog	ZW1 family.	6	6022	0.548745	5307	0.602323	4518	0.661446	5690	0.573623	0	0	0	0	0	0.661446				O43264	-3.05328	6329	0.52574		O43264	-4.09455	7204	0.460172		O43264	-3.11162	5943	0.554665
O43278	SPINT1	Kunitz-type protease inhibitor 1		4	2519	0.81124	3010	0.774447	5439	0.592432	9265	0.305732	0	0	0	0	0	0.81124				O43278	-2.58383	2394	0.820607		O43278	-3.78204	3653	0.726265		O43278	-2.59333	2030	0.847883
O43281	EFS	Embryonal Fyn-associated substrate, hEFS	CAS family.	20	501	0.962458	447	0.966504	139	0.989584	1087	0.918546	0	0	0	0	0	0.989584				O43281	-1.62013	404	0.969726		O43281	-2.90429	372	0.972124		O43281	-1.4496	227	0.98299
O43283	MAP3K13	Mitogen-activated protein kinase kinase kinase 13	protein kinase superfamily. STE Ser/Thr protein kinase family. MAP kinase kinase kinase subfamily.	7	2630	0.802922	2419	0.818734	3606	0.729786	3669	0.725066	0	0	0	1	1	0.818734				O43283	-2.67945	2893	0.783215		O43283	-3.49222	1661	0.875534		O43283	-2.69309	2501	0.812589
O43290	SART1	U4/U6.U5 tri-snRNP-associated protein 1	SNU66/SART1 family.	14	8135	0.390408	10555	0.209067	3964	0.70296	3985	0.701386	0	0	0	0	0	0.70296				O43290	-3.19911	8247	0.382016		O43290	-4.12965	7652	0.426602		O43290	-3.39352	9442	0.292469
O43291	SPINT2	Kunitz-type protease inhibitor 2		7	2670	0.799925	2052	0.846235	6262	0.530761	7398	0.445635	0	0	0	0	0	0.846235				O43291	-2.7004	3033	0.772724		O43291	-3.65586	2607	0.804646		O43291	-2.81082	3219	0.758786
O43292	GPAA1	Glycosylphosphatidylinositol anchor attachment 1 protein, GPI anchor attachment protein 1		7	11249	0.157063	10193	0.236193	9893	0.258674	8006	0.400075	0	0	0	0	0	0.258674				O43292	-3.3357	10082	0.244511		O43292	-4.26446	9502	0.287973		O43292	-3.50574	10771	0.192881
O43293	DAPK3	Death-associated protein kinase 3, DAP kinase 3	protein kinase superfamily. CAMK Ser/Thr protein kinase family. DAP kinase subfamily.	24	3792	0.715849	6716	0.49674	1468	0.889996	1275	0.904459	0	0	0	0	0	0.889996				O43293	-2.84476	4100	0.692769		O43293	-4.05814	6755	0.493818		O43293	-2.80491	3172	0.762308
O43294	TGFB1I1	Transforming growth factor beta-1-induced transcript 1 protein	paxillin family.	31	700	0.947546	1252	0.906182	295	0.977894	649	0.951368	0	0	0	0	0	0.977894				O43294	-1.8557	587	0.956013		O43294	-3.13059	618	0.953691		O43294	-2.3209	1122	0.915924
O43295	SRGAP3	SLIT-ROBO Rho GTPase-activating protein 3, srGAP3		9	6256	0.53121	8253	0.381566	5486	0.58891	4415	0.669164	0	0	0	1	1	0.58891				O43295	-2.98303	5591	0.581042		O43295	-3.89137	4769	0.642638		O43295	-3.33822	8696	0.34837
O43296	ZNF264	Zinc finger protein 264	krueppel C2H2-type zinc-finger protein family	7	9137	0.315324	10461	0.216111	8652	0.351667	7332	0.450581	0	0	0	0	0	0.351667				O43296	-3.44965	11720	0.121768		O43296	-4.39661	10967	0.178194		O43296	-3.33889	8702	0.347921
O43298	ZBTB43	Zinc finger and BTB domain-containing protein 43	krueppel C2H2-type zinc-finger protein family.	20	8557	0.358786	7829	0.413338	4395	0.670663	4550	0.659048	0	0	0	0	0	0.670663				O43298	-3.12498	7218	0.459123		O43298	-4.30227	9954	0.254103		O43298	-3.37789	9242	0.307456
O43299	KIAA0415	Protein KIAA0415		1	12615	0.0547021	12684	0.0495317	12605	0.0554515	11998	0.100937	0	0	0	0	0	0.0554515				O43299	-3.56898	12692	0.0489322		O43299	-4.58184	12358	0.0739603		O43299	-3.695	12370	0.0730611
O43301	HSPA12A	Heat shock 70 kDa protein 12A	heat shock protein 7 family.	1	3799	0.715324	1663	0.875384	7327	0.450955	11759	0.118846	0	0	0	0	0	0.875384				O43301	-2.68122	2908	0.782091		O43301	-3.56218	2025	0.848258		O43301	-2.79397	3086	0.768752
O43303	CCP110	Centriolar coiled-coil protein of 110 kDa		13	9606	0.28018	7195	0.460847	6660	0.500937	3872	0.709854	0	0	0	0	0	0.500937				O43303	-3.29593	9550	0.284376		O43303	-4.11312	7438	0.442638		O43303	-3.54856	11223	0.159011
O43306	ADCY6	Adenylate cyclase type 6	adenylyl cyclase class-4/guanylyl cyclase family.	5	3014	0.774148	1914	0.856575	6627	0.50341	5035	0.622705	0	0	0	0	0	0.856575				O43306	-2.8222	3913	0.706782		O43306	-3.68731	2826	0.788235		O43306	-2.70977	2601	0.805096
O43307	ARHGEF9	Rho guanine nucleotide exchange factor 9		4	11418	0.144399	8223	0.383814	8213	0.384564	6175	0.53728	0	0	0	0	0	0.384564				O43307	-3.31593	9798	0.265792		O43307	-4.11555	7457	0.441214		O43307	-3.52203	10983	0.176995
O43312	MTSS1	Metastasis suppressor protein 1	MTSS1 family.	4	12819	0.0394155	11654	0.126714	11727	0.121244	6933	0.48048	0	0	0	0	0	0.126714				O43312	-3.54358	12501	0.0632447		O43312	-4.49582	11869	0.110603		O43312	-3.78514	12702	0.0481828
O43313	ATMIN	ATM interactor		2	9897	0.258374	12935	0.0307231	8818	0.339228	5599	0.580442	0	0	0	0	0	0.339228				O43313	-3.4248	11377	0.147471		O43313	-4.25744	9411	0.294792		O43313	-3.36054	9035	0.322967
O43315	AQP9	Aquaporin-9	MIP/aquaporin (TC 1.A.8) family	3	8114	0.391982	2656	0.800974	8794	0.341027	10414	0.219633	0	0	0	0	0	0.800974				O43315	-2.99097	5668	0.575272		O43315	-3.94982	5402	0.595204		O43315	-3.2101	7240	0.457475
O43316	PAX4	Paired box protein Pax-4	paired homeobox family	1	12595	0.0562008	11333	0.150768	12642	0.0526789	11924	0.106482	0	0	0	0	0	0.150768				O43316	-3.58383	12758	0.0439865		O43316	-4.4268	11269	0.155564		O43316	-3.71611	12472	0.0654178
O43318	MAP3K7	Mitogen-activated protein kinase kinase kinase 7	protein kinase superfamily. STE Ser/Thr protein kinase family. MAP kinase kinase kinase subfamily.	79	2811	0.789359	8590	0.356313	765	0.942675	1312	0.901686	0	0	0	0	0	0.942675				O43318	-2.69615	3007	0.774672		O43318	-4.08189	7062	0.470813		O43318	-2.77397	2983	0.776471
O43320	FGF16	Fibroblast growth factor 16	heparin-binding growth factors family	1	13073	0.0203822	13084	0.0195579	13078	0.0200075	13170	0.0131135	0	0	0	0	0	0.0203822				O43320	-5.01571	13084	0.0195579		O43320	-6.75077	13077	0.0200824		O43320	-5.21307	13070	0.020607
O43323	DHH	Desert hedgehog protein	hedgehog family	5	7458	0.441139	3647	0.726714	1707	0.872087	1707	0.872087	0	0	0	0	0	0.872087				O43323	-3.13437	7333	0.450506		O43323	-4.29055	9806	0.265193		O43323	-2.85114	3513	0.736755
O43324	EEF1E1	Eukaryotic translation elongation factor 1 epsilon-1		5	7900	0.408018	11912	0.107381	8230	0.38329	4273	0.679805	0	0	0	0	0	0.408018				O43324	-3.23637	8750	0.344324		O43324	-3.98177	5778	0.567029		O43324	-3.25253	7720	0.421506
O43325	LYRM1	LYR motif-containing protein 1	complex I LYR family.	1	9757	0.268865	9904	0.257849	11238	0.157887	10382	0.222031	0	0	0	0	0	0.268865				O43325	-3.3127	9748	0.269539		O43325	-4.15373	7991	0.401199		O43325	-3.43134	9891	0.258824
O43345	ZNF208	Zinc finger protein 208	krueppel C2H2-type zinc-finger protein family	1	6351	0.524091	4712	0.646909	9978	0.252304	10157	0.238891	0	0	0	0	0	0.646909				O43345	-2.95373	5275	0.604721		O43345	-3.85335	4369	0.672611		O43345	-3.06775	5374	0.597302
O43347	MSI1	RNA-binding protein Musashi homolog 1, Musashi-1	Musashi family.	2	12790	0.0415886	12535	0.0606969	11626	0.128812	9490	0.288872	0	0	0	0	0	0.128812				O43347	-3.57702	12729	0.0461596		O43347	-5.04836	12962	0.0286999		O43347	-3.87305	12881	0.0347696
O43353	RIPK2	Receptor-interacting serine/threonine-protein kinase 2	protein kinase superfamily. TKL Ser/Thr protein kinase family.	35	3363	0.747996	6066	0.545448	1151	0.91375	1438	0.892244	0	0	0	0	0	0.91375				O43353	-2.78559	3622	0.728587		O43353	-3.91393	4993	0.625852		O43353	-2.76987	2960	0.778194
O43364	HOXA2	Homeobox protein Hox-A2	Antp homeobox family	4	6518	0.511577	11758	0.118921	3118	0.766354	8521	0.361484	0	0	0	0	0	0.766354				O43364	-3.39533	10906	0.182765		O43364	-4.10431	7336	0.450281		O43364	-3.07043	5404	0.595054
O43365	HOXA3	Homeobox protein Hox-A3	Antp homeobox family	8	2274	0.829599	4352	0.673885	3781	0.716673	2137	0.839865	0	0	0	0	0	0.829599				O43365	-2.52002	2122	0.840989		O43365	-3.56743	2047	0.846609		O43365	-2.79731	3104	0.767404
O43374	RASA4	Ras GTPase-activating protein 4		4	7466	0.44054	2313	0.826677	8298	0.378194	11009	0.175047	0	0	0	0	0	0.826677				O43374	-2.93642	5085	0.618958		O43374	-4.13545	7732	0.420607		O43374	-3.13935	6321	0.526339
O43379	WDR62	WD repeat-containing protein 62		10	7886	0.409067	6085	0.544024	4204	0.684976	4680	0.649307	0	0	0	0	0	0.684976				O43379	-3.09671	6842	0.487299		O43379	-3.97888	5744	0.569577		O43379	-3.38699	9359	0.298689
O43390	HNRNPR	Heterogeneous nuclear ribonucleoprotein R, hnRNP R		8	8890	0.333833	11202	0.160584	8301	0.377969	6814	0.489397	0	0	0	0	0	0.377969				O43390	-3.27007	9187	0.311577		O43390	-4.08364	7085	0.46909		O43390	-3.49643	10659	0.201274
O43395	PRPF3	U4/U6 small nuclear ribonucleoprotein Prp3		37	6608	0.504833	5253	0.606369	2296	0.827951	2291	0.828325	0	0	0	0	0	0.827951				O43395	-3.04328	6201	0.535332		O43395	-4.09649	7224	0.458674		O43395	-3.20058	7136	0.465268
O43396	TXNL1	Thioredoxin-like protein 1		4	3324	0.750918	4059	0.695841	7297	0.453203	8838	0.337729	0	0	0	0	0	0.750918				O43396	-2.65603	2776	0.791982		O43396	-3.72002	3095	0.768078		O43396	-3.0615	5310	0.602098
O43399	TPD52L2	Tumor protein D54, hD54	TPD52 family.	7	2244	0.831847	7868	0.410416	6945	0.47958	8182	0.386886	0	0	0	0	0	0.831847				O43399	-3.22065	8539	0.360135		O43399	-4.36359	10664	0.200899		O43399	-3.38559	9349	0.299438
O43402	COX4NB	Neighbor of COX4	UPF172 (NOC4) family.	2	11317	0.151967	13027	0.0238291	11090	0.168977	10169	0.237992	0	0	0	0	0	0.168977				O43402	-3.44811	11693	0.123792		O43402	-5.03735	12957	0.0290746		O43402	-3.52219	10984	0.17692
O43405	COCH	Cochlin		3	4398	0.670438	3829	0.713076	10197	0.235894	9522	0.286474	0	0	0	0	0	0.713076				O43405	-2.79365	3685	0.723867		O43405	-3.42634	1375	0.896965		O43405	-3.48622	10531	0.210865
O43414	ERI3	ERI1 exoribonuclease 3		2	8944	0.329786	12456	0.0666167	10921	0.181641	10383	0.221956	0	0	0	0	0	0.329786				O43414	-3.31219	9739	0.270214		O43414	-4.58058	12353	0.074335		O43414	-3.36811	9122	0.316448
O43422	PRKRIR	52 kDa repressor of the inhibitor of the protein kinase		7	1472	0.889697	5367	0.597827	3141	0.764631	4506	0.662345	0	0	0	0	0	0.889697				O43422	-2.34635	1477	0.889322		O43422	-3.40605	1308	0.901986		O43422	-2.40479	1361	0.898014
O43423	ANP32C	Acidic leucine-rich nuclear phosphoprotein 32 family member C	ANP32 family	1	11043	0.172499	11444	0.14245	11528	0.136156	9331	0.300787	0	0	0	0	0	0.172499				O43423	-3.44449	11645	0.127389		O43423	-4.18322	8348	0.374447		O43423	-3.52507	11001	0.175646
O43424	GRID2	Glutamate receptor ionotropic, delta-2	glutamate-gated ion channel (TC 1.A.10.1) family	10	2815	0.78906	833	0.93758	5391	0.596028	6896	0.483252	0	0	0	0	0	0.93758				O43424	-2.41469	1703	0.872387		O43424	-3.64065	2500	0.812664		O43424	-2.63703	2226	0.833196
O43426	SYNJ1	Synaptojanin-1	synaptojanin family.	26	1554	0.883552	713	0.946572	2190	0.835894	2449	0.816486	0	0	0	0	0	0.946572				O43426	-2.37405	1570	0.882353		O43426	-3.37012	1185	0.911203		O43426	-2.51126	1713	0.871637
O43427	FIBP	Acidic fibroblast growth factor intracellular-binding protein, aFGF intracellular-binding protein		7	5584	0.581566	8311	0.37722	3531	0.735407	4872	0.634919	0	0	0	0	0	0.735407				O43427	-3.02419	6011	0.549569		O43427	-4.2909	9815	0.264519		O43427	-2.97762	4449	0.666617
O43432	EIF4G3	Eukaryotic translation initiation factor 4 gamma 3, eIF-4-gamma 3, eIF-4G 3, eIF4G 3	eIF4G family.	10	7828	0.413413	7358	0.448632	7506	0.437542	4879	0.634395	0	0	0	0	0	0.448632				O43432	-3.27204	9215	0.309479		O43432	-4.03571	6469	0.515249		O43432	-3.2221	7378	0.447134
O43439	CBFA2T2	Protein CBFA2T2	CBFA2T family.	22	7863	0.410791	8174	0.387486	3081	0.769127	2143	0.839416	0	0	0	0	0	0.769127				O43439	-3.07465	6580	0.506931		O43439	-4.01898	6242	0.532259		O43439	-3.25556	7749	0.419333
O43447	PPIH	Peptidyl-prolyl cis-trans isomerase H, PPIase H	cyclophilin-type PPIase family. PPIase H subfamily.	7	4348	0.674185	9174	0.312552	6624	0.503634	6858	0.4861	0	0	0	0	0	0.674185				O43447	-2.98114	5570	0.582615		O43447	-3.98399	5810	0.564631		O43447	-2.88981	3800	0.715249
O43448	KCNAB3	Voltage-gated potassium channel subunit beta-3	shaker potassium channel beta subunit family	2	12390	0.0715624	10131	0.240839	10493	0.213713	8325	0.376171	0	0	0	0	0	0.240839				O43448	-3.57073	12703	0.0481079		O43448	-4.7896	12757	0.0440614		O43448	-3.60416	11673	0.12529
O43451	MGAM	Maltase-glucoamylase, intestinal	glycosyl hydrolase 31 family	1	6567	0.507906	4552	0.658898	8975	0.327463	11311	0.152417	1	1	0	0	0	0.658898				O43451	-2.94381	5155	0.613713		O43451	-3.93397	5232	0.607943		O43451	-3.18364	6928	0.480854
O43462	MBTPS2	Membrane-bound transcription factor site-2 protease	peptidase M50A family	1	9430	0.293368	9094	0.318546	11463	0.141027	10181	0.237093	0	0	0	0	0	0.318546				O43462	-3.32691	9945	0.254777		O43462	-4.14114	7829	0.413338		O43462	-3.40166	9538	0.285275
O43463	SUV39H1	Histone-lysine N-methyltransferase SUV39H1	histone-lysine methyltransferase family. Suvar3-9 subfamily.	126	11349	0.149569	7577	0.432222	1121	0.915999	873	0.934582	0	0	0	0	0	0.915999				O43463	-3.19254	8156	0.388835		O43463	-4.31301	10076	0.244961		O43463	-3.55452	11254	0.156688
O43464	HTRA2	Serine protease HTRA2, mitochondrial	peptidase S1B family.	40	1397	0.895317	2281	0.829075	986	0.926115	1705	0.872237	0	0	0	0	0	0.926115				O43464	-2.26378	1261	0.905508		O43464	-3.99247	5919	0.556463		O43464	-2.36649	1239	0.907156
O43474	KLF4	Krueppel-like factor 4	krueppel C2H2-type zinc-finger protein family.	13	6643	0.502211	10323	0.226452	1293	0.90311	242	0.981866	0	0	0	1	1	0.90311				O43474	-3.01567	5932	0.555489		O43474	-3.99988	6024	0.548595		O43474	-3.14421	6378	0.522068
O43482	OIP5	Protein Mis18-beta		21	10463	0.215961	8377	0.372274	5830	0.563132	4306	0.677332	0	0	0	0	0	0.563132				O43482	-3.31396	9765	0.268265		O43482	-4.38082	10850	0.186961		O43482	-3.56352	11322	0.151592
O43488	AKR7A2	Aflatoxin B1 aldehyde reductase member 2	aldo/keto reductase family. Aldo/keto reductase 2 subfamily.	3	1792	0.865717	3566	0.732784	5317	0.601574	9160	0.313601	0	0	0	0	0	0.865717				O43488	-2.43269	1774	0.867066		O43488	-3.49874	1696	0.872911		O43488	-2.55315	1886	0.858674
O43490	PROM1	Prominin-1	prominin family.	3	5763	0.568153	2278	0.829299	2437	0.817385	4017	0.698988	0	0	0	0	0	0.829299				O43490	-2.83189	3996	0.700562		O43490	-3.85815	4420	0.66879		O43490	-3.13533	6267	0.530386
O43491	EPB41L2	Band 4.1-like protein 2		13	3419	0.743799	3013	0.774223	3677	0.724466	4316	0.676583	0	0	0	0	0	0.774223				O43491	-2.77679	3547	0.734208		O43491	-3.64774	2557	0.808393		O43491	-2.8888	3792	0.715849
O43493	TGOLN2	Trans-Golgi network integral membrane protein 2		9	2693	0.798202	872	0.934657	6425	0.518546	6031	0.54807	0	0	0	0	0	0.934657				O43493	-2.49867	2032	0.847733		O43493	-3.64893	2565	0.807793		O43493	-2.65304	2288	0.82855
O43497	CACNA1G	Voltage-dependent T-type calcium channel subunit alpha-1G	calcium channel alpha-1 subunit (TC 1.A.1.11) family. CACNA1G subfamily.	1	10795	0.191083	10631	0.203372	11710	0.122518	11124	0.166429	0	0	0	0	0	0.203372				O43497	-3.37505	10619	0.204271		O43497	-4.10233	7304	0.452679		O43497	-3.54174	11142	0.165081
O43502	RAD51C	DNA repair protein RAD51 homolog 3, R51H3	RecA family. RAD51 subfamily.	7	8485	0.364181	10163	0.238441	7948	0.404421	6181	0.53683	0	0	0	0	0	0.404421				O43502	-3.29014	9473	0.290146		O43502	-4.25752	9414	0.294567		O43502	-3.2809	8052	0.396628
O43504	HBXIP	Hepatitis B virus X-interacting protein, HBV X-interacting protein, HBX-interacting protein	HBXIP family.	16	5670	0.575122	7848	0.411915	5183	0.611615	4139	0.689846	0	0	0	0	0	0.611615				O43504	-3.10824	7001	0.475384		O43504	-4.20626	8632	0.353166		O43504	-3.08687	5613	0.579393
O43505	B3GNT1	Beta-1,4-glucuronyltransferase 1	glycosyltransferase 49 family	1	10943	0.179993	11012	0.174822	12792	0.0414387	11034	0.173173	0	0	0	0	0	0.179993				O43505	-3.40599	11102	0.168078		O43505	-4.52105	12056	0.0965905		O43505	-3.64488	11971	0.10296
O43508	TNFSF12	Tumor necrosis factor ligand superfamily member 12	tumor necrosis factor family	3	12409	0.0701386	4581	0.656725	11632	0.128363	11693	0.123792	0	0	0	0	0	0.656725				O43508	-3.40874	11145	0.164856		O43508	-4.14931	7937	0.405245		O43508	-3.67358	12218	0.0844511
O43513	MED7	Mediator of RNA polymerase II transcription subunit 7, hMED7	Mediator complex subunit 7 family.	22	4116	0.69157	8344	0.374747	1491	0.888273	537	0.95976	0	0	0	0	0	0.888273				O43513	-2.94371	5153	0.613863		O43513	-3.96318	5575	0.582241		O43513	-3.10189	5820	0.563882
O43516	WIPF1	WAS/WASL-interacting protein family member 1	verprolin family.	23	1294	0.903035	1119	0.916148	875	0.934432	1654	0.876058	0	0	0	0	0	0.934432				O43516	-2.29427	1335	0.899963		O43516	-3.29288	963	0.927838		O43516	-2.44742	1489	0.888423
O43521	BCL2L11	Bcl-2-like protein 11, Bcl2-L-11	Bcl-2 family.	40	829	0.937879	2575	0.807044	530	0.960285	1430	0.892844	0	0	0	0	0	0.960285				O43521	-2.16141	1009	0.924391		O43521	-3.15743	662	0.950393		O43521	-2.26065	980	0.926564
O43524	FOXO3	Forkhead box protein O3		34	1328	0.900487	8336	0.375347	171	0.987186	30	0.997752	0	0	0	1	1	0.987186				O43524	-2.40713	1677	0.874335		O43524	-2.31873	140	0.989509		O43524	-2.45949	1524	0.8858
O43525	KCNQ3	Potassium voltage-gated channel subfamily KQT member 3	potassium channel family	4	1618	0.878756	2147	0.839116	4403	0.670064	7824	0.413713	0	0	0	0	0	0.878756				O43525	-2.47164	1911	0.8568		O43525	-3.68202	2782	0.791532		O43525	-2.39121	1310	0.901836
O43526	KCNQ2	Potassium voltage-gated channel subfamily KQT member 2	potassium channel family. KQT (TC 1.A.1.15) subfamily. Kv7.2/KCNQ2 sub-subfamily.	4	2118	0.841289	1209	0.909404	4922	0.631173	6290	0.528662	0	0	0	0	0	0.909404				O43526	-2.58096	2384	0.821356		O43526	-3.61679	2351	0.823829		O43526	-2.50174	1679	0.874185
O43529	CHST10	Carbohydrate sulfotransferase 10	sulfotransferase 2 family.	2	7025	0.473586	9305	0.302735	10631	0.203372	10274	0.230124	0	0	0	0	0	0.473586				O43529	-3.20464	8324	0.376246		O43529	-3.82258	4041	0.69719		O43529	-3.2886	8131	0.390708
O43541	SMAD6	Mothers against decapentaplegic homolog 6, MAD homolog 6, Mothers against DPP homolog 6	dwarfin/SMAD family.	18	7187	0.461446	8357	0.373773	3663	0.725515	1446	0.891645	0	0	0	0	0	0.725515				O43541	-3.17203	7856	0.411315		O43541	-3.99038	5901	0.557812		O43541	-3.14929	6457	0.516148
O43542	XRCC3	DNA repair protein XRCC3	RecA family. RAD51 subfamily.	7	6649	0.501761	8750	0.344324	8986	0.326639	7373	0.447508	0	0	0	0	0	0.501761				O43542	-3.15381	7626	0.42855		O43542	-4.07991	7034	0.472911		O43542	-3.11477	6007	0.549869
O43543	XRCC2	DNA repair protein XRCC2	RecA family. RAD51 subfamily.	5	8962	0.328438	11165	0.163357	8186	0.386587	6650	0.501686	0	0	0	0	0	0.386587				O43543	-3.2396	8790	0.341326		O43543	-4.24003	9120	0.316598		O43543	-3.37275	9181	0.312027
O43555	GNRH2	Progonadoliberin-2	GnRH family	2	13038	0.0230049	4337	0.675009	13063	0.0211315	13012	0.0249532	0	0	0	0	0	0.675009				O43555	-4.65432	13064	0.0210566		O43555	-6.2589	13051	0.0220307		O43555	-4.60916	13038	0.0230049
O43556	SGCE	Epsilon-sarcoglycan, Epsilon-SG	sarcoglycan alpha/epsilon family.	3	8413	0.369577	2629	0.802997	11022	0.174073	8806	0.340127	0	0	0	0	0	0.802997				O43556	-3.29009	9472	0.290221		O43556	-4.25543	9337	0.300337		O43556	-3.48983	10575	0.207568
O43557	TNFSF14	Tumor necrosis factor ligand superfamily member 14	tumor necrosis factor family.	5	1814	0.864069	4850	0.636568	127	0.990483	4519	0.661371	0	0	0	0	0	0.990483				O43557	-2.32363	1411	0.894268		O43557	-4.36618	10691	0.198876		O43557	-2.19921	855	0.935931
O43559	FRS3	Fibroblast growth factor receptor substrate 3, FGFR substrate 3		20	2709	0.797003	1690	0.873361	1385	0.896216	1828	0.86302	0	0	0	0	0	0.896216				O43559	-2.53609	2187	0.836118		O43559	-3.72857	3179	0.761783		O43559	-2.93756	4150	0.689022
O43561	LAT	Linker for activation of T-cells family member 1		30	384	0.971225	1050	0.921319	191	0.985688	560	0.958037	0	0	0	0	0	0.985688				O43561	-1.76161	504	0.962233		O43561	-2.83121	326	0.975571		O43561	-1.50711	256	0.980817
O43566	RGS14	Regulator of G-protein signaling 14, RGS14		15	447	0.966504	733	0.945073	3532	0.735332	2862	0.785538	0	0	0	0	0	0.966504				O43566	-1.76573	508	0.961933		O43566	-2.83907	329	0.975347		O43566	-1.67171	330	0.975272
O43567	RNF13	E3 ubiquitin-protein ligase RNF13		10	8679	0.349644	5635	0.577744	3080	0.769202	4196	0.685575	0	0	0	0	0	0.769202				O43567	-3.29096	9483	0.289397		O43567	-4.31383	10090	0.243912		O43567	-3.26869	7893	0.408543
O43570	CA12	Carbonic anhydrase 12	alpha-carbonic anhydrase family.	10	2382	0.821506	1813	0.864144	4566	0.657849	6978	0.477108	0	0	0	0	0	0.864144				O43570	-2.3021	1352	0.898689		O43570	-3.92084	5087	0.618809		O43570	-2.67745	2424	0.818359
O43572	AKAP10	A-kinase anchor protein 10, mitochondrial, AKAP-10		5	7005	0.475084	2107	0.842113	9246	0.307156	8980	0.327089	0	0	0	0	0	0.842113				O43572	-2.89903	4652	0.651405		O43572	-4.17506	8249	0.381866		O43572	-3.21951	7349	0.449307
O43581	SYT7	Synaptotagmin-7	synaptotagmin family	8	1403	0.894867	735	0.944923	7211	0.459648	7670	0.425253	0	0	0	0	0	0.944923				O43581	-2.48142	1958	0.853278		O43581	-3.95974	5533	0.585388		O43581	-2.24357	952	0.928662
O43583	DENR	Density-regulated protein, DRP	DENR family.	4	7356	0.448782	1503	0.887374	7212	0.459573	5540	0.584863	0	0	0	0	0	0.887374				O43583	-3.0116	5891	0.558561		O43583	-4.13398	7713	0.422031		O43583	-2.92754	4083	0.694043
O43586	PSTPIP1	Proline-serine-threonine phosphatase-interacting protein 1, PEST phosphatase-interacting protein 1		36	2401	0.820082	2504	0.812364	2362	0.823005	2542	0.809517	0	0	0	0	0	0.823005				O43586	-2.53736	2193	0.835669		O43586	-3.62866	2420	0.818659		O43586	-2.81824	3270	0.754964
O43592	XPOT	Exportin-T	exportin family.	6	7800	0.415511	8939	0.330161	9345	0.299738	6384	0.521619	0	0	0	0	0	0.415511				O43592	-3.25914	9036	0.322892		O43592	-4.06235	6808	0.489846		O43592	-3.15824	6584	0.506632
O43593	HR	Protein hairless		9	6344	0.524616	10706	0.197752	4149	0.689097	1807	0.864593	0	0	0	0	0	0.689097				O43593	-3.11473	7087	0.46894		O43593	-4.06748	6868	0.48535		O43593	-3.14627	6415	0.519296
O43597	SPRY2	Protein sprouty homolog 2, Spry-2	sprouty family.	91	9861	0.261072	8734	0.345523	859	0.935631	1133	0.915099	0	0	0	0	0	0.935631				O43597	-3.08162	6657	0.501161		O43597	-4.68843	12597	0.056051		O43597	-3.27232	7951	0.404196
O43598	RCL	Deoxyribonucleoside 5'-monophosphate N-glycosidase	deoxyribonucleoside 5'-monophosphate N-glycosidase family.	3	1458	0.890746	3792	0.715849	4394	0.670738	5491	0.588535	0	0	0	0	0	0.890746				O43598	-2.42139	1733	0.870139		O43598	-3.63012	2423	0.818434		O43598	-2.34087	1174	0.912027
O43602	DCX	Neuronal migration protein doublecortin		31	11935	0.105658	9754	0.26909	2746	0.79423	2580	0.806669	0	0	0	0	0	0.79423				O43602	-3.28827	9445	0.292244		O43602	-4.49701	11880	0.109779		O43602	-3.60696	11692	0.123867
O43603	GALR2	Galanin receptor type 2	G-protein coupled receptor 1 family	2	593	0.955564	1056	0.920869	5972	0.552492	10188	0.236568	0	0	0	0	0	0.955564				O43603	-1.94143	668	0.949944		O43603	-3.41872	1350	0.898839		O43603	-2.33978	1171	0.912252
O43609	SPRY1	Protein sprouty homolog 1, Spry-1	sprouty family.	25	7645	0.427126	9172	0.312701	1620	0.878606	1806	0.864668	0	0	0	0	0	0.878606				O43609	-3.2582	9024	0.323792		O43609	-4.25773	9417	0.294342		O43609	-3.20691	7199	0.460547
O43612	HCRT	Orexin	orexin family	5	1941	0.854552	1051	0.921244	7808	0.414912	10775	0.192581	0	0	0	0	0	0.921244				O43612	-2.59393	2438	0.81731		O43612	-3.61547	2341	0.824578		O43612	-2.32573	1130	0.915324
O43613	HCRTR1	Orexin receptor type 1	G-protein coupled receptor 1 family	5	638	0.952192	232	0.982615	1186	0.911128	6300	0.527913	0	0	0	0	0	0.982615				O43613	-2.03311	783	0.941326		O43613	-3.26148	861	0.935481		O43613	-2.74637	2827	0.78816
O43614	HCRTR2	Orexin receptor type 2	G-protein coupled receptor 1 family	2	2439	0.817235	2320	0.826152	8387	0.371525	12022	0.0991383	0	0	0	0	0	0.826152				O43614	-2.6367	2668	0.800075		O43614	-3.71088	3018	0.773848		O43614	-2.72314	2679	0.799251
O43615	TIMM44	Mitochondrial import inner membrane translocase subunit TIM44	Tim44 family.	6	3539	0.734807	9945	0.254777	6015	0.549269	7541	0.434919	0	0	0	0	0	0.734807				O43615	-2.87493	4365	0.672911		O43615	-4.17777	8283	0.379318		O43615	-2.76136	2914	0.781641
O43617	TRAPPC3	Trafficking protein particle complex subunit 3	TRAPP small subunits family. BET3 subfamily.	12	11620	0.129262	7000	0.475459	8463	0.36583	6485	0.51405	0	0	0	0	0	0.475459				O43617	-3.41986	11325	0.151368		O43617	-4.41226	11127	0.166205		O43617	-3.5369	11109	0.167553
O43623	SNAI2	Zinc finger protein SNAI2	snail C2H2-type zinc-finger protein family	5	9732	0.270738	12812	0.0399401	7556	0.433795	6090	0.543649	0	0	0	0	0	0.433795				O43623	-3.39815	10937	0.180442		O43623	-4.40403	11033	0.173248		O43623	-3.43789	9968	0.253054
O43633	CHMP2A	Charged multivesicular body protein 2a	SNF7 family.	12	7944	0.404721	6103	0.542675	6597	0.505658	6735	0.495317	0	0	0	0	0	0.542675				O43633	-3.01126	5888	0.558786		O43633	-4.14183	7840	0.412514		O43633	-3.0409	5061	0.620757
O43638	FOXS1	Forkhead box protein S1		3	10708	0.197602	13023	0.0241289	8278	0.379693	6793	0.49097	0	0	0	0	0	0.379693				O43638	-3.35838	10374	0.22263		O43638	-4.81428	12791	0.0415137		O43638	-3.53497	11097	0.168453
O43639	NCK2	Cytoplasmic protein NCK2		85	221	0.983439	849	0.936381	180	0.986512	450	0.96628	0	0	0	0	0	0.986512				O43639	-1.27212	242	0.981866		O43639	-2.28915	135	0.989884		O43639	-1.80692	399	0.970101
O43657	TSPAN6	Tetraspanin-6, Tspan-6	tetraspanin (TM4SF) family.	3	8969	0.327913	11765	0.118396	11395	0.146122	9712	0.272237	0	0	0	0	0	0.327913				O43657	-3.36818	10524	0.21139		O43657	-4.43277	11316	0.152042		O43657	-3.29616	8223	0.383814
O43660	PLRG1	Pleiotropic regulator 1	WD repeat PRL1/PRL2 family.	7	7873	0.410041	5911	0.557063	5719	0.57145	3777	0.716973	0	0	0	0	0	0.57145				O43660	-3.19384	8168	0.387936		O43660	-4.10633	7364	0.448183		O43660	-3.24198	7599	0.430573
O43663	PRC1	Protein regulator of cytokinesis 1	MAP65/ASE1 family.	14	3398	0.745373	7141	0.464893	1642	0.876958	1321	0.901012	0	0	0	0	0	0.876958				O43663	-2.82052	3901	0.707681		O43663	-3.81291	3932	0.705358		O43663	-2.80361	3161	0.763132
O43665	RGS10	Regulator of G-protein signaling 10, RGS10		10	483	0.963807	2041	0.847059	4546	0.659348	4545	0.659423	0	0	0	0	0	0.963807				O43665	-1.8491	579	0.956613		O43665	-3.22227	794	0.940502		O43665	-2.08179	652	0.951143
O43670	ZNF207	Zinc finger protein 207		8	6752	0.494043	7631	0.428175	7911	0.407194	5123	0.616111	0	0	0	0	0	0.494043				O43670	-3.18959	8114	0.391982		O43670	-4.01168	6161	0.538329		O43670	-3.08297	5562	0.583215
O43676	NDUFB3	NADH dehydrogenase [ubiquinone] 1 beta subcomplex subunit 3	complex I NDUFB3 subunit family.	2	8883	0.334357	3289	0.753541	9326	0.301161	8620	0.354065	0	0	0	0	0	0.753541				O43676	-3.29357	9512	0.287224		O43676	-4.79361	12762	0.0436868		O43676	-3.10123	5809	0.564706
O43678	NDUFA2	NADH dehydrogenase [ubiquinone] 1 alpha subcomplex subunit 2		2	12484	0.0645185	13041	0.0227801	11356	0.149045	9056	0.321394	0	0	0	0	0	0.149045				O43678	-3.59934	12833	0.0383664		O43678	-4.91553	12873	0.0353691		O43678	-3.65544	12069	0.0956163
O43679	LDB2	LIM domain-binding protein 2, LDB-2	LDB family.	5	11455	0.141626	10251	0.231847	10355	0.224054	7396	0.445785	0	0	0	0	0	0.231847				O43679	-3.34645	10211	0.234845		O43679	-4.43305	11318	0.151892		O43679	-3.48683	10536	0.210491
O43680	TCF21	Transcription factor 21, TCF-21		9	11009	0.175047	9284	0.304309	7503	0.437767	5273	0.604871	0	0	0	0	0	0.437767				O43680	-3.36773	10520	0.21169		O43680	-4.189	8409	0.369876		O43680	-3.6211	11819	0.11435
O43681	ASNA1	ATPase ASNA1	arsA ATPase family.	11	2579	0.806744	2739	0.794755	6992	0.476058	7928	0.40592	0	0	0	0	0	0.806744				O43681	-2.85287	4163	0.688048		O43681	-3.82768	4098	0.692919		O43681	-2.95702	4289	0.678606
O43683	BUB1	Mitotic checkpoint serine/threonine-protein kinase BUB1, hBUB1	protein kinase superfamily. Ser/Thr protein kinase family. BUB1 subfamily.	19	5037	0.622555	8092	0.393631	2415	0.819033	1952	0.853728	0	0	0	0	0	0.819033				O43683	-3.00025	5761	0.568303		O43683	-4.13957	7802	0.415362		O43683	-3.13875	6312	0.527014
O43684	BUB3	Mitotic checkpoint protein BUB3	WD repeat BUB3 family.	19	6823	0.488722	9072	0.320195	4165	0.687898	2699	0.797752	0	0	0	0	0	0.687898				O43684	-3.12412	7209	0.459798		O43684	-4.17278	8224	0.383739		O43684	-3.15005	6471	0.515099
O43687	AKAP7	A-kinase anchor protein 7 isoforms alpha and beta		5	9474	0.290071	4817	0.639041	12154	0.0892469	11264	0.155939	0	0	0	0	0	0.639041				O43687	-3.13665	7363	0.448258		O43687	-4.34698	10501	0.213114		O43687	-3.34102	8720	0.346572
O43688	PPAP2C	Lipid phosphate phosphohydrolase 2	PA-phosphatase related phosphoesterase family.	3	8566	0.358112	12099	0.0933683	10678	0.19985	8801	0.340502	0	0	0	0	0	0.358112				O43688	-3.3127	9747	0.269614		O43688	-4.28337	9731	0.270813		O43688	-3.31914	8459	0.36613
O43699	SIGLEC6	Sialic acid-binding Ig-like lectin 6	SIGLEC (sialic acid binding Ig-like lectin) family	3	7797	0.415736	8554	0.359011	9075	0.31997	7879	0.409592	0	0	0	0	0	0.415736				O43699	-3.20563	8342	0.374897		O43699	-3.72891	3181	0.761634		O43699	-3.33078	8617	0.35429
O43704	SULT1B1	Sulfotransferase family cytosolic 1B member 1	sulfotransferase 1 family	4	9518	0.286774	9570	0.282877	9702	0.272986	8788	0.341476	0	0	0	0	0	0.286774				O43704	-3.30677	9690	0.273885		O43704	-4.24253	9158	0.31375		O43704	-3.32483	8531	0.360734
O43707	ACTN4	Alpha-actinin-4	alpha-actinin family.	47	1406	0.894642	1114	0.916523	909	0.931885	794	0.940502	0	0	0	0	0	0.931885				O43707	-2.32398	1412	0.894193		O43707	-3.15526	656	0.950843		O43707	-2.33188	1149	0.9139
O43708	GSTZ1	Maleylacetoacetate isomerase, MAAI	GST superfamily. Zeta family.	2	5432	0.592956	9539	0.2852	8491	0.363732	10123	0.241439	0	0	0	0	0	0.592956				O43708	-2.96573	5421	0.59378		O43708	-4.36125	10636	0.202997		O43708	-3.19598	7068	0.470363
O43709	WBSCR22	Uncharacterized methyltransferase WBSCR22	methyltransferase superfamily.	3	9997	0.25088	12058	0.0964406	10203	0.235444	10400	0.220682	0	0	0	0	0	0.25088				O43709	-3.28288	9364	0.298314		O43709	-4.37698	10807	0.190184		O43709	-3.59821	11611	0.129936
O43711	TLX3	T-cell leukemia homeobox protein 3		18	7709	0.42233	7402	0.445335	5779	0.566954	1800	0.865118	0	0	0	1	1	0.566954				O43711	-3.15413	7628	0.4284		O43711	-4.02831	6374	0.522368		O43711	-3.39437	9451	0.291795
O43715	TRIAP1	TP53-regulated inhibitor of apoptosis 1	TRIAP1/MDM35 family.	4	2023	0.848408	4127	0.690746	5210	0.609592	5849	0.561709	0	0	0	0	0	0.848408				O43715	-2.56226	2294	0.8281		O43715	-3.6636	2654	0.801124		O43715	-2.58735	2007	0.849607
O43716	GATC	Glutamyl-tRNA(Gln) amidotransferase subunit C, mitochondrial, Glu-AdT subunit C	GatC family.	2	8719	0.346647	10995	0.176096	11757	0.118996	10893	0.183739	0	0	0	0	0	0.346647				O43716	-3.33424	10059	0.246235		O43716	-4.17694	8269	0.380367		O43716	-3.33779	8693	0.348595
O43719	HTATSF1	HIV Tat-specific factor 1, Tat-SF1	HTATSF1 family.	15	6498	0.513076	7906	0.407568	3465	0.740352	2878	0.784339	0	0	0	0	0	0.740352				O43719	-3.04217	6187	0.536381		O43719	-3.9581	5509	0.587186		O43719	-3.23659	7538	0.435144
O43734	TRAF3IP2	Adapter protein CIKS		19	3772	0.717347	6482	0.514275	1597	0.88033	2324	0.825852	0	0	0	0	0	0.88033				O43734	-2.87194	4344	0.674485		O43734	-3.93758	5262	0.605695		O43734	-2.77153	2965	0.777819
O43736	ITM2A	Integral membrane protein 2A	ITM2 family.	1	12517	0.0620457	12665	0.0509554	12528	0.0612214	12011	0.0999625	0	0	0	0	0	0.0620457				O43736	-3.55856	12616	0.0546272		O43736	-4.55142	12241	0.0827276		O43736	-3.68431	12315	0.0771825
O43739	CYTH3	Cytohesin-3		9	2943	0.779468	6878	0.484601	6800	0.490446	8162	0.388385	0	0	0	0	0	0.779468				O43739	-2.79597	3706	0.722293		O43739	-3.82681	4089	0.693593		O43739	-2.94998	4245	0.681903
O43741	PRKAB2	5'-AMP-activated protein kinase subunit beta-2, AMPK subunit beta-2	5'-AMP-activated protein kinase beta subunit family.	58	7676	0.424803	8000	0.400525	1975	0.852004	2312	0.826752	0	0	0	0	0	0.852004				O43741	-3.1739	7873	0.410041		O43741	-4.2029	8587	0.356538		O43741	-3.23259	7496	0.438291
O43745	CHP2	Calcineurin B homologous protein 2		5	4275	0.679655	5636	0.57767	7966	0.403072	9968	0.253054	0	0	0	0	0	0.679655				O43745	-2.86313	4239	0.682353		O43745	-3.8878	4729	0.645635		O43745	-2.99603	4637	0.652529
O43747	AP1G1	AP-1 complex subunit gamma-1	adaptor complexes large subunit family.	21	2291	0.828325	6040	0.547396	6631	0.50311	5884	0.559086	0	0	0	0	0	0.828325				O43747	-2.99175	5673	0.574897		O43747	-4.16175	8075	0.394904		O43747	-2.32599	1132	0.915174
O43752	STX6	Syntaxin-6	syntaxin family	17	1009	0.924391	687	0.94852	6664	0.500637	5855	0.561259	0	0	0	0	0	0.94852				O43752	-2.36996	1554	0.883552		O43752	-3.93394	5230	0.608093		O43752	-2.02645	586	0.956088
O43759	SYNGR1	Synaptogyrin-1	synaptogyrin family	1	11391	0.146422	4970	0.627576	13010	0.025103	12470	0.0655676	0	0	0	0	0	0.627576				O43759	-3.41938	11303	0.153016		O43759	-4.29268	9840	0.262645		O43759	-3.58636	11505	0.137879
O43760	SYNGR2	Synaptogyrin-2	synaptogyrin family	1	6814	0.489397	5593	0.580892	8248	0.381941	12864	0.0360435	0	0	0	0	0	0.580892				O43760	-3.23883	8776	0.342375		O43760	-4.1946	8487	0.364031		O43760	-3.20701	7203	0.460247
O43761	SYNGR3	Synaptogyrin-3	synaptogyrin family	1	9548	0.284526	8708	0.347471	11768	0.118172	12392	0.0714125	0	0	0	0	0	0.347471				O43761	-3.29921	9601	0.280555		O43761	-3.993	5923	0.556163		O43761	-3.46213	10239	0.232746
O43763	TLX2	T-cell leukemia homeobox protein 2		9	7151	0.464144	8815	0.339453	6209	0.534732	2593	0.805695	0	0	0	0	0	0.534732				O43763	-3.13454	7335	0.450356		O43763	-4.01256	6172	0.537505		O43763	-3.22852	7460	0.440989
O43765	SGTA	Small glutamine-rich tetratricopeptide repeat-containing protein alpha	SGT family.	114	3558	0.733383	2808	0.789584	1887	0.858599	2111	0.841813	0	0	0	0	0	0.858599				O43765	-2.72449	3191	0.760884		O43765	-3.73796	3265	0.755339		O43765	-2.82873	3350	0.74897
O43768	ENSA	Alpha-endosulfine	endosulfine family.	9	2049	0.846459	4169	0.687598	4851	0.636493	4511	0.661971	0	0	0	0	0	0.846459				O43768	-2.54126	2215	0.83402		O43768	-3.53139	1868	0.860022		O43768	-2.54539	1852	0.861221
O43772	SLC25A20	Mitochondrial carnitine/acylcarnitine carrier protein	mitochondrial carrier family.	1	5875	0.55976	4681	0.649232	10109	0.242488	10092	0.243762	0	0	0	0	0	0.649232				O43772	-2.96502	5416	0.594155		O43772	-3.93011	5191	0.611015		O43772	-3.05703	5263	0.60562
O43776	NARS	Asparagine--tRNA ligase, cytoplasmic	class-II aminoacyl-tRNA synthetase family.	4	8808	0.339978	9490	0.288872	10322	0.226527	8308	0.377445	0	0	0	0	0	0.339978				O43776	-3.33976	10122	0.241514		O43776	-4.04244	6558	0.50858		O43776	-3.30935	8353	0.374073
O43781	DYRK3	Dual specificity tyrosine-phosphorylation-regulated kinase 3	protein kinase superfamily. CMGC Ser/Thr protein kinase family. MNB/DYRK subfamily.	7	4127	0.690746	3403	0.744998	5324	0.601049	5114	0.616785	0	0	0	0	0	0.744998				O43781	-2.82435	3933	0.705283		O43781	-4.18991	8421	0.368977		O43781	-3.09355	5712	0.571975
O43790	KRT86	Keratin, type II cuticular Hb6	intermediate filament family	2	12691	0.0490071	12707	0.0478082	11836	0.113076	10518	0.21184	0	0	0	0	0	0.113076				O43790	-3.5701	12701	0.0482578		O43790	-4.48261	11788	0.116673		O43790	-3.83244	12828	0.0387411
O43791	SPOP	Speckle-type POZ protein	Tdpoz family.	23	4998	0.625478	7110	0.467216	2203	0.834919	457	0.965755	0	0	0	1	1	0.834919				O43791	-3.01484	5925	0.556013		O43791	-4.10731	7377	0.447209		O43791	-3.09858	5777	0.567104
O43795	MYO1B	Unconventional myosin-Ib		2	8989	0.326414	11799	0.115849	10467	0.215661	9009	0.324916	0	0	0	0	0	0.326414				O43795	-3.34273	10161	0.238591		O43795	-4.23789	9079	0.31967		O43795	-3.36079	9038	0.322743
O43805	SSNA1	Sjoegren syndrome nuclear autoantigen 1	SSNA1 family	8	7723	0.421281	7871	0.410191	1431	0.892769	7011	0.474635	0	0	0	0	0	0.892769				O43805	-3.14679	7524	0.436193		O43805	-4.25516	9332	0.300712		O43805	-3.31417	8404	0.370251
O43808	SLC25A17	Peroxisomal membrane protein PMP34	mitochondrial carrier family.	1	4396	0.670588	5349	0.599176	8827	0.338554	11276	0.155039	0	0	0	0	0	0.670588				O43808	-2.83034	3979	0.701836		O43808	-3.75576	3425	0.74335		O43808	-2.99574	4632	0.652904
O43809	NUDT21	Cleavage and polyadenylation specificity factor subunit 5	Nudix hydrolase family. CPSF5 subfamily.	61	5946	0.55444	5935	0.555264	2444	0.81686	2482	0.814013	0	0	0	0	0	0.81686				O43809	-3.01212	5902	0.557737		O43809	-4.2408	9127	0.316073		O43809	-3.07562	5479	0.589434
O43813	LANCL1	LanC-like protein 1	LanC-like protein family.	3	12716	0.0471338	12737	0.0455601	11645	0.127389	9212	0.309704	0	0	0	0	0	0.127389				O43813	-3.53115	12406	0.0703634		O43813	-4.22809	8954	0.329037		O43813	-3.72327	12508	0.0627201
O43815	STRN	Striatin	WD repeat striatin family.	12	1470	0.889846	1293	0.90311	2595	0.805545	1919	0.856201	0	0	0	1	1	0.90311				O43815	-2.41222	1695	0.872986		O43815	-3.41342	1335	0.899963		O43815	-2.63835	2229	0.832971
O43818	RRP9	U3 small nucleolar RNA-interacting protein 2	WD repeat RRP9 family.	3	8583	0.356838	10516	0.21199	7692	0.423604	6494	0.513376	0	0	0	0	0	0.423604				O43818	-3.27934	9313	0.302136		O43818	-4.18944	8416	0.369352		O43818	-3.27956	8035	0.397902
O43819	SCO2	Protein SCO2 homolog, mitochondrial	SCO1/2 family.	2	12978	0.0275009	10535	0.210566	12351	0.0744848	10668	0.200599	0	0	0	0	0	0.210566				O43819	-3.69714	13012	0.0249532		O43819	-5.0105	12944	0.0300487		O43819	-3.91008	12934	0.0307981
O43820	HYAL3	Hyaluronidase-3, Hyal-3	glycosyl hydrolase 56 family.	2	12058	0.0964406	5733	0.570401	11079	0.169801	10597	0.20592	0	0	0	0	0	0.570401				O43820	-3.39604	10914	0.182166		O43820	-4.1407	7822	0.413863		O43820	-3.7694	12661	0.0512552
O43822	C21orf2	Protein C21orf2		2	7370	0.447733	6900	0.482952	10736	0.195504	11113	0.167254	0	0	0	0	0	0.482952				O43822	-3.13837	7388	0.446384		O43822	-3.88935	4742	0.644661		O43822	-3.25915	7784	0.41671
O43823	AKAP8	A-kinase anchor protein 8, AKAP-8	AKAP95 family.	12	4178	0.686924	9480	0.289622	1849	0.861446	725	0.945673	0	0	0	0	0	0.861446				O43823	-2.81368	3844	0.711952		O43823	-3.71744	3069	0.770026		O43823	-3.10459	5857	0.561109
O43825	B3GALT2	Beta-1,3-galactosyltransferase 2	glycosyltransferase 31 family	1	10037	0.247883	4859	0.635894	2404	0.819858	12509	0.0626452	0	0	0	0	0	0.819858				O43825	-3.31087	9729	0.270963		O43825	-4.33119	10315	0.227051		O43825	-3.3429	8746	0.344623
O43826	SLC37A4	Glucose-6-phosphate translocase	Organophosphate:Pi antiporter (OPA) (TC 2.A.1.4) family	1	5929	0.555714	3094	0.768153	9934	0.255601	11837	0.113001	0	0	0	0	0	0.768153				O43826	-2.91374	4815	0.639191		O43826	-3.81443	3950	0.704009		O43826	-3.1138	5987	0.551368
O43827	ANGPTL7	Angiopoietin-related protein 7		1	13057	0.0215811	3163	0.762982	13053	0.0218809	13029	0.0236793	0	0	0	0	0	0.762982				O43827	-4.77219	13069	0.0206819		O43827	-6.62631	13061	0.0212814		O43827	-4.91876	13051	0.0220307
O43829	ZBTB14	Zinc finger and BTB domain-containing protein 14	krueppel C2H2-type zinc-finger protein family	37	11537	0.135481	4853	0.636343	4892	0.633421	3661	0.725665	0	0	0	0	0	0.636343				O43829	-3.33972	10121	0.241589		O43829	-4.32456	10226	0.23372		O43829	-3.56708	11364	0.148445
O43837	IDH3B	Isocitrate dehydrogenase [NAD] subunit beta, mitochondrial	isocitrate and isopropylmalate dehydrogenases family.	6	5636	0.57767	1649	0.876433	8080	0.39453	8588	0.356463	0	0	0	0	0	0.876433				O43837	-2.77551	3540	0.734732		O43837	-3.86695	4520	0.661296		O43837	-3.01818	4827	0.638291
O43847	NRD1	Nardilysin	peptidase M16 family	5	3481	0.739153	7560	0.433496	6331	0.52559	8261	0.380967	0	0	0	0	0	0.739153				O43847	-2.8019	3752	0.718846		O43847	-3.6876	2829	0.78801		O43847	-2.88086	3731	0.72042
O43852	CALU	Calumenin	CREC family.	13	1758	0.868265	3936	0.705058	4760	0.643312	3700	0.722743	0	0	0	0	0	0.868265				O43852	-2.52901	2160	0.838142		O43852	-3.75094	3377	0.746946		O43852	-2.4894	1645	0.876733
O43854	EDIL3	EGF-like repeat and discoidin I-like domain-containing protein 3		1	5179	0.611915	3381	0.746647	10393	0.221206	12615	0.0547021	0	0	0	0	0	0.746647				O43854	-2.92284	4899	0.632896		O43854	-3.74484	3332	0.750318		O43854	-3.10422	5855	0.561259
O43865	AHCYL1	Putative adenosylhomocysteinase 2	adenosylhomocysteinase family	14	6606	0.504983	8305	0.37767	4513	0.661821	5281	0.604271	0	0	0	0	0	0.661821				O43865	-3.08881	6741	0.494867		O43865	-4.00762	6117	0.541626		O43865	-3.14999	6470	0.515174
O43866	CD5L	CD5 antigen-like		1	5428	0.593256	4268	0.68018	10451	0.21686	12736	0.0456351	0	0	0	0	0	0.68018				O43866	-2.93499	5062	0.620682		O43866	-3.73749	3261	0.755639		O43866	-3.11265	5975	0.552267
O43889	CREB3	Cyclic AMP-responsive element-binding protein 3, CREB-3, cAMP-responsive element-binding protein 3	bZIP family. ATF subfamily.	26	3853	0.711278	7637	0.427726	951	0.928737	1074	0.91952	0	0	0	0	0	0.928737				O43889	-2.85894	4210	0.684526		O43889	-3.88802	4732	0.64541		O43889	-2.87111	3648	0.726639
O43896	KIF1C	Kinesin-like protein KIF1C	kinesin-like protein family. Unc-14 subfamily.	9	1158	0.913226	1118	0.916223	1477	0.889322	2595	0.805545	0	0	0	0	0	0.916223				O43896	-2.24557	1205	0.909704		O43896	-2.88633	357	0.973248		O43896	-2.24042	942	0.929412
O43897	TLL1	Tolloid-like protein 1	peptidase M12A family	2	7865	0.410641	3989	0.701087	10447	0.21716	10539	0.210266	0	0	0	0	0	0.701087				O43897	-3.25802	9022	0.323942		O43897	-4.84334	12823	0.0391158		O43897	-3.10158	5816	0.564181
O43900	PRICKLE3	Prickle-like protein 3	prickle / espinas / testin family.	2	9372	0.297714	7625	0.428625	11638	0.127913	11622	0.129112	0	0	0	0	0	0.428625				O43900	-3.29234	9497	0.288348		O43900	-4.3738	10785	0.191832		O43900	-3.3793	9258	0.306257
O43903	GAS2	Growth arrest-specific protein 2	GAS2 family	3	4227	0.683252	3060	0.770701	5570	0.582615	7600	0.430498	0	0	0	0	0	0.770701				O43903	-2.75612	3396	0.745523		O43903	-3.65786	2616	0.803972		O43903	-2.86142	3584	0.731435
O43908	KLRC4	NKG2-F type II integral membrane protein		5	3762	0.718097	1990	0.85088	6764	0.493143	11427	0.143724	0	0	0	0	0	0.85088				O43908	-2.60498	2493	0.813188		O43908	-4.0104	6151	0.539078		O43908	-2.86052	3578	0.731885
O43909	EXTL3	Exostosin-like 3	glycosyltransferase 47 family.	1	4704	0.647508	3626	0.728288	7886	0.409067	11658	0.126414	0	0	0	0	0	0.728288				O43909	-2.85221	4160	0.688273		O43909	-3.8243	4065	0.695392		O43909	-3.09686	5753	0.568902
O43913	ORC5	Origin recognition complex subunit 5	ORC5 family.	29	6595	0.505807	7862	0.410865	2145	0.839266	1319	0.901161	0	0	0	0	0	0.839266				O43913	-2.97176	5483	0.589135		O43913	-4.09328	7194	0.460922		O43913	-2.91692	4004	0.699963
O43914	TYROBP	TYRO protein tyrosine kinase-binding protein	TYROBP family.	15	3677	0.724466	993	0.92559	6420	0.518921	7256	0.456276	0	0	0	0	0	0.92559				O43914	-2.59629	2452	0.816261		O43914	-3.86836	4529	0.660622		O43914	-2.8376	3415	0.744099
O43915	FIGF	Vascular endothelial growth factor D	PDGF/VEGF growth factor family	3	1401	0.895017	2775	0.792057	4307	0.677257	8935	0.330461	0	0	0	0	0	0.895017				O43915	-2.38844	1613	0.879131		O43915	-3.63384	2451	0.816336		O43915	-2.3845	1292	0.903185
O43916	CHST1	Carbohydrate sulfotransferase 1	sulfotransferase 1 family. Gal/GlcNAc/GalNAc subfamily.	2	7647	0.426976	3635	0.727613	8525	0.361184	9046	0.322143	0	0	0	0	0	0.727613				O43916	-3.10045	6891	0.483627		O43916	-3.89401	4799	0.64039		O43916	-3.33108	8619	0.35414
O43918	AIRE	Autoimmune regulator		6	4139	0.689846	7992	0.401124	3303	0.752492	2039	0.847209	0	0	0	0	0	0.752492				O43918	-2.89508	4608	0.654702		O43918	-3.85594	4403	0.670064		O43918	-2.89085	3812	0.71435
O43921	EFNA2	Ephrin-A2	ephrin family.	7	67	0.994979	2539	0.809741	80	0.994005	268	0.979918	0	0	0	0	0	0.994979				O43921	-0.273597	47	0.996478		O43921	-3.96522	5596	0.580667		O43921	-3.15013	6472	0.515024
O43924	PDE6D	Retinal rod rhodopsin-sensitive cGMP 3',5'-cyclic phosphodiesterase subunit delta, GMP-PDE delta	PDE6D/unc-119 family.	24	1769	0.867441	2062	0.845485	3840	0.712252	4090	0.693518	0	0	0	0	0	0.867441				O43924	-2.40931	1685	0.873735		O43924	-3.39579	1273	0.904608		O43924	-2.5572	1902	0.857475
O43927	CXCL13	C-X-C motif chemokine 13	intercrine alpha (chemokine CxC) family.	8	2352	0.823754	1727	0.870588	8889	0.333908	9188	0.311502	0	0	0	0	0	0.870588				O43927	-2.53915	2203	0.834919		O43927	-4.07246	6934	0.480405		O43927	-2.59354	2032	0.847733
O43929	ORC4	Origin recognition complex subunit 4	ORC4 family.	26	8708	0.347471	10782	0.192057	3115	0.766579	1792	0.865717	0	0	0	0	0	0.766579				O43929	-3.26554	9116	0.316898		O43929	-4.23016	8980	0.327089		O43929	-3.31125	8374	0.372499
O43933	PEX1	Peroxisome biogenesis factor 1	AAA ATPase family.	2	8105	0.392656	4272	0.67988	12159	0.0888722	11937	0.105508	0	0	0	0	0	0.67988				O43933	-3.30598	9678	0.274785		O43933	-4.66216	12549	0.0596478		O43933	-3.06733	5367	0.597827
O60216	RAD21	Double-strand-break repair protein rad21 homolog, hHR21	rad21 family.	38	6845	0.487074	3639	0.727314	6111	0.542076	1359	0.898164	0	0	0	1	1	0.727314				O60216	-3.16668	7772	0.41761		O60216	-3.96912	5627	0.578344		O60216	-3.21316	7291	0.453653
O60218	AKR1B10	Aldo-keto reductase family 1 member B10	aldo/keto reductase family.	1	5242	0.607194	8063	0.395804	9337	0.300337	10828	0.18861	0	0	0	0	0	0.607194				O60218	-2.92388	4908	0.632222		O60218	-3.92673	5147	0.614312		O60218	-3.0717	5417	0.59408
O60220	TIMM8A	Mitochondrial import inner membrane translocase subunit Tim8 A	small Tim family.	5	9300	0.30311	11176	0.162533	9727	0.271113	8599	0.355639	0	0	0	0	0	0.30311				O60220	-3.27784	9303	0.302885		O60220	-4.44413	11437	0.142975		O60220	-3.50993	10823	0.188985
O60224	SSX4	Protein SSX4	SSX family.	4	8042	0.397377	8385	0.371675	8289	0.378868	3995	0.700637	0	0	0	1	1	0.397377				O60224	-3.21768	8505	0.362683		O60224	-4.0788	7021	0.473885		O60224	-3.29378	8189	0.386362
O60225	SSX5	Protein SSX5	SSX family	4	8582	0.356913	11731	0.120944	8340	0.375047	4995	0.625703	0	0	0	0	0	0.375047				O60225	-3.22792	8640	0.352567		O60225	-4.05889	6762	0.493293		O60225	-3.40114	9529	0.28595
O60229	KALRN	Kalirin	protein kinase superfamily. CAMK Ser/Thr protein kinase family.	15	9081	0.31952	8430	0.368303	5716	0.571675	4317	0.676508	0	0	0	0	0	0.571675				O60229	-3.25153	8947	0.329562		O60229	-4.225	8912	0.332184		O60229	-3.31875	8455	0.366429
O60231	DHX16	Putative pre-mRNA-splicing factor ATP-dependent RNA helicase DHX16	DEAD box helicase family. DEAH subfamily. DDX16/PRP8 sub-subfamily.	12	10065	0.245785	11058	0.171375	5854	0.561334	4681	0.649232	0	0	0	0	0	0.561334				O60231	-3.38103	10698	0.198351		O60231	-4.30036	9934	0.255601		O60231	-3.58873	11537	0.135481
O60232	SSSCA1	Sjoegren syndrome/scleroderma autoantigen 1		19	5774	0.567329	8470	0.365305	4099	0.692844	3260	0.755714	0	0	0	0	0	0.692844				O60232	-2.95999	5356	0.598651		O60232	-4.0838	7087	0.46894		O60232	-3.04781	5152	0.613938
O60234	GMFG	Glia maturation factor gamma, GMF-gamma	actin-binding proteins ADF family. GMF subfamily.	3	2194	0.835594	371	0.972199	7441	0.442413	10743	0.194979	0	0	0	0	0	0.972199				O60234	-2.36208	1533	0.885126		O60234	-3.39569	1271	0.904758		O60234	-2.35671	1219	0.908655
O60235	TMPRSS11D	Transmembrane protease serine 11D	peptidase S1 family.	1	4810	0.639565	4216	0.684076	10410	0.219933	12803	0.0406145	0	0	0	0	0	0.684076				O60235	-2.88996	4539	0.659873		O60235	-3.80307	3833	0.712776		O60235	-3.02109	4845	0.636943
O60237	PPP1R12B	Protein phosphatase 1 regulatory subunit 12B		4	3183	0.761484	3195	0.760584	6440	0.517422	8750	0.344324	0	0	0	0	0	0.761484				O60237	-2.72853	3218	0.758861		O60237	-3.62213	2381	0.821581		O60237	-2.90336	3899	0.707831
O60238	BNIP3L	BCL2/adenovirus E1B 19 kDa protein-interacting protein 3-like	NIP3 family.	25	1724	0.870813	1736	0.869914	2894	0.78314	2028	0.848033	0	0	0	0	0	0.870813				O60238	-2.3203	1403	0.894867		O60238	-3.54048	1909	0.85695		O60238	-2.32479	1128	0.915474
O60239	SH3BP5	SH3 domain-binding protein 5, SH3BP-5	SH3BP5 family.	14	2488	0.813563	3823	0.713526	3165	0.762833	3713	0.721768	0	0	0	0	0	0.813563				O60239	-2.62741	2614	0.804121		O60239	-3.63046	2427	0.818134		O60239	-2.69215	2497	0.812889
O60240	PLIN1	Perilipin-1	perilipin family	2	7529	0.435819	6399	0.520495	10987	0.176695	8762	0.343425	0	0	0	0	0	0.520495				O60240	-3.15754	7676	0.424803		O60240	-4.42236	11229	0.158561		O60240	-3.2605	7809	0.414837
O60241	BAI2	Brain-specific angiogenesis inhibitor 2	G-protein coupled receptor 2 family. LN-TM7 subfamily.	8	2236	0.832447	3197	0.760435	8529	0.360884	10150	0.239416	0	0	0	0	0	0.832447				O60241	-2.37485	1573	0.882128		O60241	-3.81239	3923	0.706032		O60241	-2.87591	3690	0.723492
O60242	BAI3	Brain-specific angiogenesis inhibitor 3	G-protein coupled receptor 2 family. LN-TM7 subfamily.	2	4345	0.67441	3066	0.770251	860	0.935556	10128	0.241064	0	0	0	0	0	0.935556				O60242	-2.76587	3461	0.740652		O60242	-3.96412	5583	0.581641		O60242	-2.89863	3867	0.710229
O60244	MED14	Mediator of RNA polymerase II transcription subunit 14	Mediator complex subunit 14 family.	20	3501	0.737655	7006	0.475009	627	0.953016	482	0.963882	0	0	0	0	0	0.953016				O60244	-2.78357	3605	0.729861		O60244	-3.81191	3915	0.706632		O60244	-3.02368	4863	0.635594
O60245	PCDH7	Protocadherin-7		1	11582	0.132109	12575	0.0576995	12915	0.0322218	11179	0.162308	0	0	0	0	0	0.132109				O60245	-3.45148	11733	0.120794		O60245	-4.62572	12449	0.0671413		O60245	-3.67455	12230	0.0835519
O60248	SOX15	Protein SOX-15		2	12687	0.0493069	12337	0.0755339	12280	0.0798052	11601	0.130686	0	0	0	0	0	0.0798052				O60248	-3.57448	12719	0.046909		O60248	-4.44622	11458	0.141401		O60248	-3.84692	12853	0.0368677
O60256	PRPSAP2	Phosphoribosyl pyrophosphate synthase-associated protein 2, PRPP synthase-associated protein 2	ribose-phosphate pyrophosphokinase family.	2	11732	0.120869	12722	0.0466842	11573	0.132784	10044	0.247359	0	0	0	0	0	0.132784				O60256	-3.49969	12171	0.087973		O60256	-5.08755	12983	0.0271263		O60256	-3.5717	11408	0.145148
O60258	FGF17	Fibroblast growth factor 17	heparin-binding growth factors family	4	2633	0.802698	3151	0.763882	610	0.95429	4479	0.664369	0	0	0	0	0	0.95429				O60258	-2.60109	2473	0.814687		O60258	-4.01575	6210	0.534657		O60258	-3.33295	8637	0.352791
O60259	KLK8	Kallikrein-8, hK8	peptidase S1 family. Kallikrein subfamily.	2	8717	0.346797	12602	0.0556763	11798	0.115924	11105	0.167853	0	0	0	0	0	0.346797				O60259	-3.42254	11355	0.14912		O60259	-4.41234	11129	0.166055		O60259	-3.34313	8751	0.344249
O60260	PARK2	E3 ubiquitin-protein ligase parkin	RBR family. Parkin subfamily.	77	4721	0.646235	5381	0.596778	792	0.940652	1744	0.869314	0	0	0	0	0	0.940652				O60260	-2.86633	4286	0.678831		O60260	-4.17443	8239	0.382615		O60260	-2.84499	3470	0.739978
O60262	GNG7	Guanine nucleotide-binding protein G(I)/G(S)/G(O) subunit gamma-7	G protein gamma family.	8	698	0.947696	209	0.984339	7176	0.462271	6606	0.504983	0	0	0	0	0	0.984339				O60262	-1.89181	622	0.953391		O60262	-3.24443	832	0.937655		O60262	-2.51187	1716	0.871413
O60264	SMARCA5	SWI/SNF-related matrix-associated actin-dependent regulator of chromatin subfamily A member 5, SWI/SNF-related matrix-associated actin-dependent regulator of chromatin A5	SNF2/RAD54 helicase family. ISWI subfamily.	17	5958	0.553541	7199	0.460547	3778	0.716898	1115	0.916448	0	0	0	0	0	0.716898				O60264	-3.07277	6565	0.508055		O60264	-4.05423	6700	0.497939		O60264	-3.08766	5621	0.578794
O60266	ADCY3	Adenylate cyclase type 3	adenylyl cyclase class-4/guanylyl cyclase family	3	625	0.953166	478	0.964181	8588	0.356463	8276	0.379843	0	0	0	0	0	0.964181				O60266	-1.8738	600	0.955039		O60266	-2.97203	420	0.968528		O60266	-2.44156	1466	0.890146
O60268	KIAA0513	Uncharacterized protein KIAA0513		4	7022	0.47381	3360	0.74822	7634	0.427951	7611	0.429674	0	0	0	0	0	0.74822				O60268	-3.09744	6849	0.486774		O60268	-4.38341	10864	0.185912		O60268	-3.11582	6023	0.54867
O60269	GPRIN2	G protein-regulated inducer of neurite outgrowth 2, GRIN2		11	8662	0.350918	9978	0.252304	3120	0.766205	5506	0.587411	0	0	0	0	0	0.766205				O60269	-3.40526	11095	0.168602		O60269	-4.37099	10750	0.194455		O60269	-3.29036	8156	0.388835
O60271	SPAG9	C-Jun-amino-terminal kinase-interacting protein 4, JIP-4, JNK-interacting protein 4	JIP scaffold family.	14	4005	0.699888	7905	0.407643	2619	0.803747	1449	0.89142	0	0	0	0	0	0.803747				O60271	-2.9071	4734	0.64526		O60271	-3.81403	3947	0.704234		O60271	-2.87448	3679	0.724316
O60282	KIF5C	Kinesin heavy chain isoform 5C	kinesin-like protein family. Kinesin subfamily.	9	2695	0.798052	1175	0.911952	2820	0.788685	3344	0.749419	0	0	0	0	0	0.911952				O60282	-2.47967	1953	0.853653		O60282	-3.87504	4597	0.655526		O60282	-2.81777	3265	0.755339
O60285	NUAK1	NUAK family SNF1-like kinase 1	protein kinase superfamily. CAMK Ser/Thr protein kinase family. SNF1 subfamily.	15	4837	0.637542	896	0.932859	2180	0.836643	2657	0.800899	0	0	0	0	0	0.932859				O60285	-3.00388	5797	0.565605		O60285	-3.79339	3753	0.718771		O60285	-3.08935	5645	0.576995
O60287	URB1	Nucleolar pre-ribosomal-associated protein 1		2	9508	0.287523	9588	0.281529	11210	0.159985	10443	0.21746	0	0	0	0	0	0.287523				O60287	-3.35019	10260	0.231173		O60287	-4.28001	9681	0.27456		O60287	-3.37366	9190	0.311353
O60291	MGRN1	E3 ubiquitin-protein ligase MGRN1		12	6873	0.484976	6395	0.520794	4484	0.663994	4390	0.671038	0	0	0	0	0	0.663994				O60291	-3.19739	8212	0.384638		O60291	-4.07153	6926	0.481004		O60291	-3.20223	7155	0.463844
O60293	ZFC3H1	Zinc finger C3H1 domain-containing protein		14	11728	0.121169	6235	0.532784	4376	0.672087	4150	0.689022	0	0	0	0	0	0.672087				O60293	-3.43282	11533	0.135781		O60293	-4.39952	10988	0.17662		O60293	-3.6994	12405	0.0704384
O60296	TRAK2	Trafficking kinesin-binding protein 2		3	3652	0.726339	3769	0.717572	7977	0.402248	10377	0.222405	0	0	0	0	0	0.726339				O60296	-2.77373	3524	0.735931		O60296	-3.80456	3850	0.711502		O60296	-2.93403	4129	0.690596
O60306	AQR	Intron-binding protein aquarius	CWF11 family	6	10826	0.18876	9343	0.299888	10512	0.212289	8342	0.374897	0	0	0	0	0	0.299888				O60306	-3.43993	11604	0.130461		O60306	-4.2566	9351	0.299288		O60306	-3.60871	11707	0.122743
O60307	MAST3	Microtubule-associated serine/threonine-protein kinase 3	protein kinase superfamily. AGC Ser/Thr protein kinase family.	2	7183	0.461746	8610	0.354815	9091	0.318771	10428	0.218584	0	0	0	0	0	0.461746				O60307	-3.13714	7372	0.447583		O60307	-4.17598	8262	0.380892		O60307	-3.1849	6950	0.479206
O60313	OPA1	Dynamin-like 120 kDa protein, mitochondrial	dynamin family.	1	13074	0.0203072	13085	0.019483	13079	0.0199326	13259	0.00644436	0	0	0	0	0	0.0203072				O60313	-5.01571	13085	0.019483		O60313	-6.75077	13078	0.0200075		O60313	-5.21307	13071	0.020532
O60315	ZEB2	Zinc finger E-box-binding homeobox 2	delta-EF1/ZFH-1 C2H2-type zinc-finger family.	11	7534	0.435444	10369	0.223005	2359	0.82323	1150	0.913825	0	0	0	0	0	0.82323				O60315	-3.1263	7238	0.457625		O60315	-4.08169	7059	0.471038		O60315	-3.30037	8263	0.380817
O60318	MCM3AP	80 kDa MCM3-associated protein	SAC3 family.	20	5868	0.560285	6939	0.48003	2851	0.786362	2766	0.792731	0	0	0	0	0	0.786362				O60318	-3.10706	6990	0.476208		O60318	-4.14068	7820	0.414013		O60318	-3.17844	6862	0.4858
O60330	PCDHGA12	Protocadherin gamma-A12		1	13075	0.0202323	13086	0.019408	13080	0.0198576	13152	0.0144623	0	0	0	0	0	0.0202323				O60330	-5.01571	13086	0.019408		O60330	-6.75077	13079	0.0199326		O60330	-5.21307	13072	0.0204571
O60331	PIP5K1C	Phosphatidylinositol 4-phosphate 5-kinase type-1 gamma		14	970	0.927314	1685	0.873735	1319	0.901161	1798	0.865268	0	0	0	0	0	0.927314				O60331	-2.24029	1188	0.910978		O60331	-3.17675	700	0.947546		O60331	-2.48006	1603	0.87988
O60333	KIF1B	Kinesin-like protein KIF1B, Klp	kinesin-like protein family. Unc-14 subfamily.	18	948	0.928962	722	0.945897	3464	0.740427	3923	0.706032	0	0	0	0	0	0.945897				O60333	-2.18804	1063	0.920345		O60333	-3.5428	1923	0.855901		O60333	-2.71061	2606	0.804721
O60336	MAPKBP1	Mitogen-activated protein kinase-binding protein 1		29	6899	0.483027	8754	0.344024	3190	0.760959	4171	0.687448	0	0	0	0	0	0.760959				O60336	-3.39341	10871	0.185388		O60336	-4.14025	7811	0.414687		O60336	-3.1007	5797	0.565605
O60337	MARCH6	E3 ubiquitin-protein ligase MARCH6		3	9831	0.26332	8584	0.356763	7621	0.428925	6539	0.510004	0	0	0	0	0	0.428925				O60337	-3.35004	10256	0.231472		O60337	-4.38927	10909	0.18254		O60337	-3.28043	8045	0.397152
O60341	KDM1A	Lysine-specific histone demethylase 1A	flavin monoamine oxidase family.	226	12941	0.0302735	4146	0.689322	1110	0.916823	1137	0.9148	0	0	0	0	0	0.916823				O60341	-3.40653	11121	0.166654		O60341	-4.92221	12878	0.0349944		O60341	-3.51711	10915	0.182091
O60343	TBC1D4	TBC1 domain family member 4		17	6890	0.483702	6495	0.513301	4977	0.627051	3114	0.766654	0	0	0	0	0	0.627051				O60343	-3.17539	7893	0.408543		O60343	-4.14423	7881	0.409442		O60343	-3.20747	7206	0.460022
O60344	ECE2	Endothelin-converting enzyme 2, ECE-2		4	11626	0.128812	7105	0.467591	7465	0.440614	6755	0.493818	0	0	0	0	0	0.467591				O60344	-3.39136	10844	0.187411		O60344	-4.16752	8155	0.38891		O60344	-3.4913	10593	0.20622
O60346	PHLPP1	PH domain leucine-rich repeat-containing protein phosphatase 1		5	4002	0.700112	4982	0.626677	4554	0.658749	4118	0.69142	0	0	0	0	0	0.700112				O60346	-2.87916	4413	0.669314		O60346	-3.45782	1494	0.888048		O60346	-3.06321	5328	0.600749
O60353	FZD6	Frizzled-6	G-protein coupled receptor Fz/Smo family	2	12628	0.053728	4834	0.637767	13050	0.0221057	10916	0.182016	0	0	0	0	0	0.637767				O60353	-3.63819	12946	0.0298988		O60353	-4.2922	9833	0.26317		O60353	-3.52592	11004	0.175422
O60356	NUPR1	Nuclear protein 1		7	5987	0.551368	9910	0.2574	1193	0.910603	3438	0.742375	0	0	0	0	0	0.910603				O60356	-3.11265	7056	0.471263		O60356	-3.80576	3863	0.710528		O60356	-3.15042	6477	0.51465
O60359	CACNG3	Voltage-dependent calcium channel gamma-3 subunit	PMP-22/EMP/MP20 family	2	12983	0.0271263	13038	0.0230049	12998	0.0260022	11339	0.150318	0	0	0	0	0	0.0271263				O60359	-3.79993	13041	0.0227801		O60359	-5.29449	13025	0.023979		O60359	-3.83422	12832	0.0384414
O60381	HBP1	HMG box-containing protein 1		17	4695	0.648183	6373	0.522443	1462	0.890446	647	0.951517	0	0	0	0	0	0.890446				O60381	-2.88424	4479	0.664369		O60381	-3.88437	4696	0.648108		O60381	-3.03854	5032	0.62293
O60383	GDF9	Growth/differentiation factor 9, GDF-9	TGF-beta family.	45	7946	0.404571	6072	0.544998	4421	0.668715	3565	0.732859	0	0	0	0	0	0.668715				O60383	-3.23263	8693	0.348595		O60383	-4.34115	10430	0.218434		O60383	-3.26531	7867	0.410491
O60391	GRIN3B	Glutamate receptor ionotropic, NMDA 3B	glutamate-gated ion channel (TC 1.A.10.1) family	2	2859	0.785762	3252	0.756313	11181	0.162158	11709	0.122593	0	0	0	0	0	0.785762				O60391	-2.6967	3014	0.774148		O60391	-3.80719	3877	0.709479		O60391	-2.93474	4132	0.690371
O60427	FADS1	Fatty acid desaturase 1	fatty acid desaturase family.	1	12916	0.0321469	12262	0.081154	12989	0.0266767	12127	0.0912701	0	0	0	0	0	0.081154				O60427	-3.59072	12788	0.0417385		O60427	-4.52138	12071	0.0954665		O60427	-3.87663	12887	0.03432
O60437	PPL	Periplakin	plakin or cytolinker family.	22	9495	0.288498	7596	0.430798	2386	0.821206	1649	0.876433	0	0	0	0	0	0.821206				O60437	-3.25312	8970	0.327838		O60437	-4.08748	7129	0.465792		O60437	-3.34697	8800	0.340577
O60443	DFNA5	Non-syndromic hearing impairment protein 5	gasdermin family.	1	11004	0.175422	12776	0.0426377	12764	0.0435369	12433	0.0683402	0	0	0	0	0	0.175422				O60443	-3.43899	11595	0.131135		O60443	-4.53028	12131	0.0909704		O60443	-3.5352	11098	0.168378
O60447	EVI5	Ecotropic viral integration site 5 protein homolog, EVI-5		5	8318	0.376695	11770	0.118022	8633	0.353091	5588	0.581266	0	0	0	0	0	0.376695				O60447	-3.33229	10025	0.248782		O60447	-4.05938	6766	0.492994		O60447	-3.25015	7694	0.423454
O60462	NRP2	Neuropilin-2	neuropilin family.	8	1925	0.855751	1733	0.870139	7905	0.407643	8540	0.36006	0	0	0	0	0	0.870139				O60462	-2.6158	2551	0.808842		O60462	-3.69542	2901	0.782615		O60462	-2.58903	2017	0.848857
O60469	DSCAM	Down syndrome cell adhesion molecule		1	8937	0.330311	9386	0.296665	8318	0.376695	9870	0.260397	0	0	0	0	0	0.376695				O60469	-3.24852	8903	0.332859		O60469	-3.99585	5966	0.552941		O60469	-3.40162	9535	0.2855
O60476	MAN1A2	Mannosyl-oligosaccharide 1,2-alpha-mannosidase IB	glycosyl hydrolase 47 family.	2	8915	0.33196	8733	0.345598	7569	0.432821	7378	0.447134	0	0	0	0	0	0.432821				O60476	-3.30743	9698	0.273286		O60476	-3.72729	3165	0.762833		O60476	-3.14332	6364	0.523117
O60477	DBC1	Deleted in bladder cancer protein 1	FAM5 family.	13	5887	0.558861	6771	0.492619	3280	0.754215	3380	0.746722	0	0	0	0	0	0.754215				O60477	-3.10165	6909	0.482278		O60477	-4.28893	9784	0.266842		O60477	-3.1019	5821	0.563807
O60479	DLX3	Homeobox protein DLX-3	distal-less homeobox family.	4	2269	0.829974	264	0.980217	5772	0.567478	5288	0.603747	0	0	0	0	0	0.980217				O60479	-2.82491	3937	0.704983		O60479	-3.47359	1579	0.881679		O60479	-2.54393	1845	0.861746
O60481	ZIC3	Zinc finger protein ZIC 3	GLI C2H2-type zinc-finger protein family	1	8765	0.3432	8025	0.398651	11842	0.112626	9774	0.267591	0	0	0	0	0	0.398651				O60481	-3.32559	9924	0.256351		O60481	-3.67606	2737	0.794904		O60481	-3.41284	9668	0.275534
O60487	MPZL2	Myelin protein zero-like protein 2	myelin P protein family.	3	6457	0.516148	10510	0.212439	11635	0.128138	10778	0.192357	0	0	0	0	0	0.516148				O60487	-3.13981	7410	0.444736		O60487	-4.33087	10309	0.227501		O60487	-3.19926	7113	0.466991
O60488	ACSL4	Long-chain-fatty-acid--CoA ligase 4	ATP-dependent AMP-binding enzyme family.	3	5020	0.623829	3972	0.70236	7467	0.440465	8227	0.383514	0	0	0	0	0	0.70236				O60488	-2.92919	4996	0.625628		O60488	-4.57712	12345	0.0749344		O60488	-2.93439	4131	0.690446
O60493	SNX3	Sorting nexin-3	sorting nexin family.	9	6761	0.493368	8726	0.346122	5262	0.605695	3044	0.7719	0	0	0	0	0	0.605695				O60493	-3.15175	7591	0.431173		O60493	-4.10503	7347	0.449457		O60493	-3.16343	6666	0.500487
O60494	CUBN	Cubilin		9	533	0.96006	2413	0.819183	1316	0.901386	2881	0.784114	0	0	0	0	0	0.96006				O60494	-1.97787	712	0.946647		O60494	-3.33933	1097	0.917797		O60494	-1.98929	541	0.95946
O60496	DOK2	Docking protein 2	DOK family. Type A subfamily.	14	639	0.952117	1718	0.871263	369	0.972349	957	0.928288	0	0	0	0	0	0.972349				O60496	-1.87445	603	0.954815		O60496	-3.24304	830	0.937804		O60496	-2.04888	609	0.954365
O60500	NPHS1	Nephrin	immunoglobulin superfamily.	13	581	0.956463	1766	0.867666	526	0.960584	1320	0.901087	0	0	0	0	0	0.960584				O60500	-1.76379	506	0.962083		O60500	-3.04825	508	0.961933		O60500	-1.90444	466	0.965081
O60502	MGEA5	Bifunctional protein NCOAT		13	3943	0.704534	7930	0.40577	3340	0.749719	2890	0.783439	0	0	0	0	0	0.749719				O60502	-2.87071	4331	0.675459		O60502	-3.67077	2699	0.797752		O60502	-2.78779	3056	0.771
O60504	SORBS3	Vinexin		43	2216	0.833945	1018	0.923717	1162	0.912926	1069	0.919895	0	0	0	0	0	0.923717				O60504	-2.38921	1615	0.878981		O60504	-3.61766	2354	0.823604		O60504	-2.55719	1901	0.85755
O60506	SYNCRIP	Heterogeneous nuclear ribonucleoprotein Q, hnRNP Q		31	5885	0.559011	4370	0.672537	2645	0.801798	2344	0.824354	0	0	0	0	0	0.801798				O60506	-3.04669	6251	0.531585		O60506	-3.77379	3573	0.732259		O60506	-3.20293	7162	0.46332
O60507	TPST1	Protein-tyrosine sulfotransferase 1	protein sulfotransferase family	7	1297	0.90281	314	0.976471	8555	0.358936	10860	0.186212	0	0	0	0	0	0.976471				O60507	-2.11524	918	0.93121		O60507	-3.81303	3934	0.705208		O60507	-2.03151	592	0.955639
O60508	CDC40	Pre-mRNA-processing factor 17		4	10135	0.24054	11805	0.115399	8872	0.335182	7041	0.472387	0	0	0	0	0	0.335182				O60508	-3.38972	10821	0.189135		O60508	-4.08394	7089	0.46879		O60508	-3.57749	11450	0.142001
O60512	B4GALT3	Beta-1,4-galactosyltransferase 3, Beta-1,4-GalTase 3, Beta4Gal-T3, b4Gal-T3	glycosyltransferase 7 family.	3	9110	0.317347	10150	0.239416	11207	0.16021	10415	0.219558	0	0	0	0	0	0.317347				O60512	-3.35971	10397	0.220907		O60512	-4.32818	10271	0.230348		O60512	-3.62479	11844	0.112477
O60516	EIF4EBP3	Eukaryotic translation initiation factor 4E-binding protein 3, 4E-BP3, eIF4E-binding protein 3	eIF4E-binding protein family.	4	3645	0.726864	2790	0.790933	7349	0.449307	7325	0.451105	0	0	0	0	0	0.790933				O60516	-2.874	4358	0.673436		O60516	-3.70032	2941	0.779618		O60516	-2.92182	4039	0.69734
O60518	RANBP6	Ran-binding protein 6, RanBP6	importin beta family.	1	10978	0.17737	12459	0.0663919	10740	0.195204	8363	0.373323	0	0	0	0	0	0.195204				O60518	-3.43012	11471	0.140427		O60518	-4.25208	9300	0.30311		O60518	-3.48269	10490	0.213938
O60543	CIDEA	Cell death activator CIDE-A		4	6426	0.518471	9811	0.264818	8592	0.356163	7006	0.475009	0	0	0	0	0	0.518471				O60543	-3.16273	7729	0.420832		O60543	-4.02072	6259	0.530985		O60543	-3.13228	6238	0.532559
O60547	GMDS	GDP-mannose 4,6 dehydratase	NAD(P)-dependent epimerase/dehydratase family	1	9953	0.254178	10128	0.241064	8661	0.350993	11614	0.129712	0	0	0	0	0	0.350993				O60547	-3.29061	9477	0.289846		O60547	-4.37984	10834	0.18816		O60547	-3.34255	8738	0.345223
O60551	NMT2	Glycylpeptide N-tetradecanoyltransferase 2	NMT family.	12	6973	0.477482	9958	0.253803	3278	0.754365	2725	0.795804	0	0	0	0	0	0.754365				O60551	-3.21042	8403	0.370326		O60551	-4.13183	7685	0.424129		O60551	-3.25527	7746	0.419558
O60563	CCNT1	Cyclin-T1, CycT1, Cyclin-T	cyclin family. Cyclin C subfamily.	28	2842	0.787036	6859	0.486025	1014	0.924016	394	0.970476	0	0	0	0	0	0.924016				O60563	-2.6151	2548	0.809067		O60563	-3.71614	3056	0.771		O60563	-2.84819	3493	0.738254
O60565	GREM1	Gremlin-1	DAN family.	3	7179	0.462046	3014	0.774148	7318	0.45163	9690	0.273885	0	0	0	0	0	0.774148				O60565	-2.91938	4865	0.635444		O60565	-3.93873	5276	0.604646		O60565	-3.20155	7147	0.464444
O60566	BUB1B	Mitotic checkpoint serine/threonine-protein kinase BUB1 beta	protein kinase superfamily. Ser/Thr protein kinase family. BUB1 subfamily.	29	5171	0.612514	7169	0.462795	1830	0.86287	698	0.947696	0	0	0	1	1	0.86287				O60566	-3.00072	5767	0.567853		O60566	-4.19699	8517	0.361783		O60566	-3.07927	5516	0.586662
O60568	PLOD3	Procollagen-lysine,2-oxoglutarate 5-dioxygenase 3		8	5488	0.58876	8221	0.383964	6123	0.541176	8264	0.380742	0	0	0	0	0	0.58876				O60568	-2.96588	5425	0.593481		O60568	-4.21644	8799	0.340652		O60568	-2.97937	4466	0.665343
O60573	EIF4E2	Eukaryotic translation initiation factor 4E type 2, eIF-4E type 2, eIF4E type 2	eukaryotic initiation factor 4E family.	41	12862	0.0361933	10650	0.201948	3757	0.718471	4381	0.671712	0	0	0	0	0	0.718471				O60573	-3.57666	12726	0.0463844		O60573	-4.61669	12434	0.0682653		O60573	-3.84951	12857	0.036568
O60583	CCNT2	Cyclin-T2	cyclin family	6	7221	0.458898	11398	0.145897	6587	0.506407	3416	0.744024	0	0	0	0	0	0.506407				O60583	-3.18524	8044	0.397227		O60583	-4.10759	7387	0.446459		O60583	-3.20682	7198	0.460622
O60602	TLR5	Toll-like receptor 5	Toll-like receptor family.	6	5960	0.553391	6408	0.51982	3067	0.770176	7187	0.461446	0	0	0	0	0	0.770176				O60602	-2.98988	5658	0.576021		O60602	-4.37367	10782	0.192057		O60602	-2.94252	4197	0.6855
O60603	TLR2	Toll-like receptor 2	Toll-like receptor family.	19	2726	0.795729	3851	0.711428	1137	0.9148	1948	0.854028	0	0	0	0	0	0.9148				O60603	-2.53752	2194	0.835594		O60603	-4.17697	8271	0.380217		O60603	-2.60384	2076	0.844436
O60610	DIAPH1	Protein diaphanous homolog 1	formin homology family. Diaphanous subfamily.	17	2713	0.796703	2844	0.786886	3519	0.736306	2889	0.783514	0	0	0	0	0	0.796703				O60610	-2.68743	2953	0.778719		O60610	-3.65216	2585	0.806294		O60610	-2.66903	2374	0.822106
O60613	SEPT14	15 kDa selenoprotein	selenoprotein M/SEP15 family.	4	6868	0.48535	8370	0.372799	10273	0.230199	9012	0.324691	0	0	0	0	0	0.48535				O60613	-3.18108	7992	0.401124		O60613	-4.47756	11727	0.121244		O60613	-3.16777	6719	0.496516
O60635	TSPAN1	Tetraspanin-1, Tspan-1	tetraspanin (TM4SF) family.	2	6224	0.533608	7292	0.453578	6220	0.533908	9250	0.306857	0	0	0	0	0	0.533908				O60635	-3.06173	6433	0.517947		O60635	-3.55258	1969	0.852454		O60635	-3.036	5008	0.624728
O60636	TSPAN2	Tetraspanin-2, Tspan-2	tetraspanin (TM4SF) family.	3	2403	0.819933	2485	0.813788	1617	0.878831	4785	0.641439	0	0	0	0	0	0.878831				O60636	-2.52843	2158	0.838291		O60636	-3.94994	5405	0.594979		O60636	-2.68344	2448	0.816561
O60637	TSPAN3	Tetraspanin-3, Tspan-3	tetraspanin (TM4SF) family.	2	8086	0.39408	11784	0.116973	11215	0.15961	10430	0.218434	0	0	0	0	0	0.39408				O60637	-3.28184	9352	0.299213		O60637	-4.32633	10249	0.231997		O60637	-3.25145	7710	0.422256
O60641	SNAP91	Clathrin coat assembly protein AP180		9	2199	0.835219	2919	0.781266	4194	0.685725	4608	0.654702	0	0	0	0	0	0.835219				O60641	-2.54118	2214	0.834095		O60641	-3.49311	1665	0.875234		O60641	-2.68898	2478	0.814312
O60645	EXOC3	Exocyst complex component 3	SEC6 family.	6	8031	0.398202	7722	0.421356	5380	0.596853	7719	0.421581	0	0	0	0	0	0.596853				O60645	-3.12313	7191	0.461146		O60645	-4.29025	9800	0.265643		O60645	-3.27948	8033	0.398052
O60662	KLHL41	Kelch-like protein 41		3	3704	0.722443	3847	0.711727	5999	0.550468	8940	0.330086	0	0	0	0	0	0.722443				O60662	-2.76122	3422	0.743574		O60662	-3.87381	4581	0.656725		O60662	-2.80617	3182	0.761559
O60663	LMX1B	LIM homeobox transcription factor 1-beta		4	10035	0.248033	10455	0.216561	7550	0.434245	4556	0.658599	0	0	0	0	0	0.434245				O60663	-3.37288	10586	0.206744		O60663	-4.25025	9269	0.305433		O60663	-3.40233	9547	0.284601
O60664	PLIN3	Perilipin-3	perilipin family.	10	4609	0.654627	6382	0.521768	2131	0.840315	2964	0.777894	0	0	0	0	0	0.840315				O60664	-2.83283	4003	0.700037		O60664	-3.58598	2151	0.838816		O60664	-3.07093	5407	0.59483
O60667	FAIM3	Fas apoptotic inhibitory molecule 3		3	8586	0.356613	10457	0.216411	9676	0.274934	6562	0.50828	0	0	0	0	0	0.356613				O60667	-3.26225	9072	0.320195		O60667	-4.11678	7470	0.44024		O60667	-3.41064	9648	0.277033
O60669	SLC16A7	Monocarboxylate transporter 2	Monocarboxylate porter (TC 2.A.1.13) family	2	3340	0.749719	3247	0.756688	6464	0.515624	10255	0.231547	0	0	0	0	0	0.756688				O60669	-2.70273	3055	0.771075		O60669	-3.69708	2917	0.781416		O60669	-2.85249	3521	0.736156
O60671	RAD1	Cell cycle checkpoint protein RAD1, hRAD1	rad1 family.	17	6768	0.492844	8132	0.390633	3977	0.701986	1524	0.8858	0	0	0	0	0	0.701986				O60671	-3.11702	7118	0.466617		O60671	-4.12579	7599	0.430573		O60671	-3.15076	6485	0.51405
O60673	REV3L	DNA polymerase zeta catalytic subunit	DNA polymerase type-B family	6	7744	0.419708	8473	0.365081	6290	0.528662	3069	0.770026	0	0	0	0	0	0.528662				O60673	-3.20218	8294	0.378494		O60673	-3.98539	5823	0.563657		O60673	-3.26362	7846	0.412064
O60674	JAK2	Tyrosine-protein kinase JAK2	protein kinase superfamily. Tyr protein kinase family. JAK subfamily.	105	6	0.99955	451	0.966205	99	0.992581	21	0.998426	1	0	0	1	1	0.99955				O60674	0.721425	5	0.999625		O60674	-2.55495	204	0.984713		O60674	0.868519	2	0.99985
O60675	MAFK	Transcription factor MafK	bZIP family. Maf subfamily.	11	4441	0.667216	9139	0.315174	4346	0.674335	2048	0.846534	0	0	0	0	0	0.674335				O60675	-2.94336	5150	0.614088		O60675	-3.97619	5710	0.572124		O60675	-2.91584	3992	0.700862
O60678	PRMT3	Protein arginine N-methyltransferase 3	protein arginine N-methyltransferase family.	7	7985	0.401649	11177	0.162458	7980	0.402023	5772	0.567478	0	0	0	0	0	0.402023				O60678	-3.27697	9285	0.304234		O60678	-3.9618	5556	0.583664		O60678	-3.29562	8213	0.384564
O60682	MSC	Musculin		5	9906	0.2577	10559	0.208767	7657	0.426227	4561	0.658224	0	0	0	0	0	0.426227				O60682	-3.36339	10464	0.215886		O60682	-4.21874	8832	0.338179		O60682	-3.39685	9468	0.290521
O60683	PEX10	Peroxisome biogenesis factor 10	pex2/pex1/pex12 family.	10	2479	0.814238	2867	0.785163	3801	0.715174	3353	0.748745	0	0	0	0	0	0.814238				O60683	-2.50768	2078	0.844286		O60683	-3.71216	3024	0.773398		O60683	-2.83729	3411	0.744399
O60684	KPNA6	Importin subunit alpha-7	importin alpha family.	55	7530	0.435744	8437	0.367778	2119	0.841214	810	0.939303	0	0	0	0	0	0.841214				O60684	-3.15176	7592	0.431098		O60684	-4.05867	6761	0.493368		O60684	-3.38827	9372	0.297714
O60687	SRPX2	Sushi repeat-containing protein SRPX2		4	2938	0.779843	4263	0.680555	5533	0.585388	9525	0.28625	0	0	0	0	0	0.779843				O60687	-2.68737	2952	0.778794		O60687	-3.74477	3329	0.750543		O60687	-2.69303	2500	0.812664
O60701	UGDH	UDP-glucose 6-dehydrogenase, UDP-Glc dehydrogenase, UDP-GlcDH, UDPGDH	UDP-glucose/GDP-mannose dehydrogenase family.	4	4376	0.672087	10097	0.243387	5219	0.608917	5272	0.604946	0	0	0	0	0	0.672087				O60701	-2.94944	5223	0.608617		O60701	-3.91683	5037	0.622555		O60701	-2.94561	4219	0.683852
O60704	TPST2	Protein-tyrosine sulfotransferase 2	protein sulfotransferase family	6	2165	0.837767	2189	0.835969	8590	0.356313	10940	0.180217	0	0	0	0	0	0.837767				O60704	-2.50057	2039	0.847209		O60704	-3.78679	3692	0.723342		O60704	-2.65429	2296	0.827951
O60706	ABCC9	ATP-binding cassette sub-family C member 9	ABCC family	5	477	0.964256	153	0.988535	7189	0.461296	8646	0.352117	1	1	0	0	0	0.988535				O60706	-1.87718	604	0.95474		O60706	-3.78403	3672	0.724841		O60706	-1.39392	205	0.984638
O60711	LPXN	Leupaxin	paxillin family.	22	6735	0.495317	3189	0.761034	3697	0.722967	3635	0.727613	0	0	0	0	0	0.761034				O60711	-2.95193	5249	0.606669		O60711	-4.12194	7551	0.43417		O60711	-3.30415	8300	0.378044
O60716	CTNND1	Catenin delta-1	beta-catenin family.	30	428	0.967928	503	0.962308	386	0.971075	1455	0.89097	0	0	0	0	0	0.971075				O60716	-1.71745	465	0.965155		O60716	-3.22697	799	0.940127		O60716	-1.75776	372	0.972124
O60725	ICMT	Protein-S-isoprenylcysteine O-methyltransferase	Isoprenylcysteine carboxyl methyltransferase family	4	2656	0.800974	1995	0.850506	5621	0.578794	7619	0.429075	0	0	0	0	0	0.850506				O60725	-2.63066	2630	0.802922		O60725	-3.57989	2114	0.841589		O60725	-2.76375	2933	0.780217
O60729	CDC14B	Dual specificity protein phosphatase CDC14B	protein-tyrosine phosphatase family. Non-receptor class CDC14 subfamily.	3	8141	0.389959	11407	0.145223	6479	0.5145	4169	0.687598	0	0	0	0	0	0.5145				O60729	-3.21138	8414	0.369502		O60729	-4.06591	6850	0.486699		O60729	-3.2408	7586	0.431547
O60732	MAGEC1	Melanoma-associated antigen C1		8	2380	0.821656	2118	0.841289	8194	0.385987	8525	0.361184	0	0	0	0	0	0.841289				O60732	-2.5741	2345	0.824279		O60732	-4.22946	8973	0.327613		O60732	-2.68033	2436	0.81746
O60739	EIF1B	Eukaryotic translation initiation factor 1b, eIF1b	SUI1 family.	3	12378	0.0724616	3244	0.756913	11578	0.132409	6431	0.518097	0	0	0	0	0	0.756913				O60739	-3.43131	11507	0.137729		O60739	-3.91562	5022	0.623679		O60739	-3.43406	9920	0.25665
O60741	HCN1	Potassium/sodium hyperpolarization-activated cyclic nucleotide-gated channel 1	potassium channel HCN family	2	3960	0.70326	6193	0.535931	5459	0.590933	7844	0.412214	0	0	0	0	0	0.70326				O60741	-2.92889	4989	0.626152		O60741	-3.99768	5993	0.550918		O60741	-2.81088	3220	0.758711
O60749	SNX2	Sorting nexin-2	sorting nexin family.	20	458	0.96568	1164	0.912776	484	0.963732	1966	0.852679	0	0	0	0	0	0.96568				O60749	-1.73029	477	0.964256		O60749	-3.29162	951	0.928737		O60749	-1.86291	435	0.967404
O60756	BCE1	Putative protein BCE-1		11	3748	0.719146	8324	0.376246	3474	0.739678	1677	0.874335	0	0	0	0	0	0.739678				O60756	-2.8343	4014	0.699213		O60756	-3.85832	4424	0.66849		O60756	-2.92473	4055	0.696141
O60759	CYTIP	Cytohesin-interacting protein		4	2288	0.82855	2605	0.804796	6415	0.519296	9848	0.262046	0	0	0	0	0	0.82855				O60759	-2.58737	2407	0.819633		O60759	-3.72013	3099	0.767778		O60759	-2.69093	2489	0.813488
O60760	HPGDS	Hematopoietic prostaglandin D synthase	Sigma family	4	1625	0.878232	1536	0.884901	6027	0.54837	10507	0.212664	0	0	0	0	0	0.884901				O60760	-2.40656	1675	0.874485		O60760	-3.58815	2165	0.837767		O60760	-2.46047	1529	0.885425
O60762	DPM1	Dolichol-phosphate mannosyltransferase	glycosyltransferase 2 family.	5	5882	0.559236	2630	0.802922	7337	0.450206	9494	0.288572	0	0	0	0	0	0.802922				O60762	-2.86916	4312	0.676883		O60762	-3.97472	5694	0.573323		O60762	-2.97784	4450	0.666542
O60763	USO1	General vesicular transport factor p115	VDP/USO1/EDE1 family.	25	3339	0.749794	4250	0.681529	3424	0.743425	3019	0.773773	0	0	0	0	0	0.749794				O60763	-2.65043	2746	0.79423		O60763	-3.76318	3485	0.738854		O60763	-2.81545	3246	0.756763
O60765	ZNF354A	Zinc finger protein 354A	krueppel C2H2-type zinc-finger protein family	3	9162	0.313451	10670	0.20045	7496	0.438291	3627	0.728213	0	0	0	0	0	0.438291				O60765	-3.3061	9681	0.27456		O60765	-4.04259	6561	0.508355		O60765	-3.41126	9655	0.276508
O60779	SLC19A2	Thiamine transporter 1, ThTr-1, ThTr1	reduced folate carrier (RFC) transporter (TC 2.A.48) family.	1	7495	0.438366	3999	0.700337	7193	0.460997	12450	0.0670663	0	0	0	0	0	0.700337				O60779	-3.05802	6388	0.521319		O60779	-4.09046	7161	0.463395		O60779	-3.25002	7692	0.423604
O60783	MRPS14	28S ribosomal protein S14, mitochondrial, MRP-S14, S14mt	ribosomal protein S14P family.	3	10440	0.217685	2444	0.81686	11113	0.167254	11723	0.121544	0	0	0	0	0	0.81686				O60783	-3.1968	8205	0.385163		O60783	-4.14396	7877	0.409741		O60783	-3.50148	10723	0.196478
O60784	TOM1	Target of Myb protein 1	TOM1 family.	15	5993	0.550918	2525	0.810791	3302	0.752567	3883	0.70903	0	0	0	0	0	0.810791				O60784	-3.07979	6633	0.50296		O60784	-3.46602	1534	0.885051		O60784	-3.14767	6440	0.517422
O60806	TBX19	T-box transcription factor TBX19		1	10530	0.21094	11283	0.154515	11936	0.105583	9997	0.25088	0	0	0	0	0	0.21094				O60806	-3.40694	11130	0.16598		O60806	-4.19071	8434	0.368003		O60806	-3.47348	10377	0.222405
O60814	HIST1H2BK	Histone H2B type 1-K, H2B K	histone H2B family.	5	8501	0.362982	11599	0.130836	7912	0.407119	4385	0.671413	0	0	0	0	0	0.407119				O60814	-3.26999	9183	0.311877		O60814	-4.13825	7786	0.416561		O60814	-3.30698	8332	0.375646
O60825	PFKFB2	6-phosphofructo-2-kinase/fructose-2,6-bisphosphatase 2, 6PF-2-K/Fru-2,6-P2ase 2, PFK/FBPase 2		9	1338	0.899738	1631	0.877782	2222	0.833496	2675	0.79955	0	0	0	0	0	0.899738				O60825	-2.30894	1368	0.89749		O60825	-3.3379	1093	0.918097		O60825	-2.37146	1256	0.905882
O60826	CCDC22	Coiled-coil domain-containing protein 22	CCDC22 family.	5	5384	0.596553	7709	0.42233	6954	0.478906	7777	0.417235	0	0	0	0	0	0.596553				O60826	-3.01086	5884	0.559086		O60826	-3.81531	3962	0.70311		O60826	-3.10642	5877	0.55961
O60828	PQBP1	Polyglutamine-binding protein 1, PQBP-1		25	11814	0.114725	10626	0.203747	5261	0.60577	3779	0.716823	0	0	0	0	0	0.60577				O60828	-3.43331	11540	0.135257		O60828	-4.2938	9860	0.261146		O60828	-3.70544	12430	0.068565
O60829	PAGE4	P antigen family member 4	GAGE family	1	10923	0.181491	11959	0.103859	12202	0.0856501	9747	0.269614	0	0	0	0	0	0.181491				O60829	-3.43194	11517	0.13698		O60829	-4.18484	8363	0.373323		O60829	-3.50617	10776	0.192507
O60830	TIMM17B	Mitochondrial import inner membrane translocase subunit Tim17-B	Tim17/Tim22/Tim23 family	2	11334	0.150693	10207	0.235144	10232	0.233271	9506	0.287673	0	0	0	0	0	0.235144				O60830	-3.45123	11727	0.121244		O60830	-4.76296	12708	0.0477332		O60830	-3.51873	10948	0.179618
O60831	PRAF2	PRA1 family protein 2	PRA1 family.	2	1982	0.85148	2672	0.799775	6952	0.479056	10782	0.192057	0	0	0	0	0	0.85148				O60831	-2.56981	2327	0.825628		O60831	-3.84098	4235	0.682653		O60831	-2.42271	1419	0.893668
O60832	DKC1	H/ACA ribonucleoprotein complex subunit 4	pseudouridine synthase TruB family.	9	6720	0.496441	8619	0.35414	6994	0.475909	6072	0.544998	0	0	0	0	0	0.496441				O60832	-3.16865	7807	0.414987		O60832	-4.20095	8564	0.358262		O60832	-3.17365	6793	0.49097
O60841	EIF5B	Eukaryotic translation initiation factor 5B, eIF-5B	IF-2 family.	10	5768	0.567778	10403	0.220457	3093	0.768228	1911	0.8568	0	0	0	0	0	0.768228				O60841	-3.11242	7053	0.471487		O60841	-3.7216	3117	0.766429		O60841	-3.15966	6598	0.505583
O60844	ZG16	Zymogen granule membrane protein 16, Zymogen granule protein 16, hZG16	jacalin lectin family.	4	4055	0.696141	2555	0.808543	8877	0.334807	8457	0.36628	0	0	0	0	0	0.808543				O60844	-2.83794	4037	0.69749		O60844	-3.89963	4849	0.636643		O60844	-2.95998	4309	0.677108
O60858	TRIM13	E3 ubiquitin-protein ligase TRIM13	TRIM/RBCC family	6	6152	0.539003	6125	0.541027	5182	0.61169	6283	0.529187	0	0	0	0	0	0.61169				O60858	-3.03437	6114	0.541851		O60858	-3.91567	5024	0.623529		O60858	-2.99257	4595	0.655676
O60861	GAS7	Growth arrest-specific protein 7, GAS-7		29	1536	0.884901	1533	0.885126	2197	0.835369	682	0.948895	0	0	0	1	1	0.885126				O60861	-2.42756	1757	0.86834		O60861	-3.55906	2000	0.850131		O60861	-2.30145	1073	0.919595
O60869	EDF1	Endothelial differentiation-related factor 1, EDF-1		18	4377	0.672012	8303	0.377819	1657	0.875834	584	0.956238	0	0	0	0	0	0.875834				O60869	-2.94181	5134	0.615287		O60869	-3.95285	5445	0.591982		O60869	-3.00852	4746	0.644361
O60879	DIAPH2	Protein diaphanous homolog 2	formin homology family. Diaphanous subfamily.	9	3630	0.727988	4672	0.649906	5300	0.602848	4205	0.684901	0	0	0	0	0	0.727988				O60879	-2.76429	3449	0.741551		O60879	-3.8404	4225	0.683402		O60879	-2.96912	4394	0.670738
O60880	SH2D1A	SH2 domain-containing protein 1A		22	380	0.971525	1335	0.899963	272	0.979618	563	0.957812	0	0	0	0	0	0.979618				O60880	-1.51499	348	0.973923		O60880	-3.09656	580	0.956538		O60880	-1.77934	384	0.971225
O60882	MMP20	Matrix metalloproteinase-20	peptidase M10A family	1	4627	0.653278	4313	0.676808	10270	0.230423	12787	0.0418134	0	0	0	0	0	0.676808				O60882	-2.87076	4332	0.675384		O60882	-3.82143	4028	0.698164		O60882	-3.03623	5012	0.624429
O60883	GPR37L1	Endothelin B receptor-like protein 2, ETBR-LP-2	G-protein coupled receptor 1 family.	1	4223	0.683552	3785	0.716373	9766	0.26819	12886	0.0343949	0	0	0	0	0	0.716373				O60883	-2.84564	4104	0.692469		O60883	-3.73968	3281	0.75414		O60883	-2.98152	4482	0.664144
O60884	DNAJA2	DnaJ homolog subfamily A member 2		4	3581	0.73166	1955	0.853503	8444	0.367254	8753	0.344099	0	0	0	0	0	0.853503				O60884	-2.73269	3238	0.757362		O60884	-3.90755	4934	0.630274		O60884	-2.89064	3808	0.71465
O60885	BRD4	Bromodomain-containing protein 4		23	6061	0.545822	7120	0.466467	3299	0.752791	433	0.967553	0	0	0	1	1	0.752791				O60885	-3.03699	6147	0.539378		O60885	-4.0269	6353	0.523942		O60885	-3.11218	5954	0.55384
O60888	CUTA	Protein CutA	CutA family.	5	7572	0.432596	11750	0.11952	7224	0.458674	5977	0.552117	0	0	0	0	0	0.458674				O60888	-3.25309	8969	0.327913		O60888	-3.88322	4681	0.649232		O60888	-3.31485	8409	0.369876
O60890	OPHN1	Oligophrenin-1		3	3463	0.740502	2622	0.803522	6245	0.532034	6885	0.484076	0	0	0	0	0	0.803522				O60890	-2.83312	4004	0.699963		O60890	-3.48398	1613	0.879131		O60890	-2.81076	3217	0.758936
O60894	RAMP1	Receptor activity-modifying protein 1	RAMP family	6	6875	0.484826	1876	0.859423	10351	0.224354	11657	0.126489	0	0	0	0	0	0.859423				O60894	-2.8854	4492	0.663395		O60894	-3.84444	4276	0.67958		O60894	-3.07712	5495	0.588235
O60895	RAMP2	Receptor activity-modifying protein 2	RAMP family	5	3562	0.733084	1586	0.881154	7489	0.438816	11557	0.133983	0	0	0	0	0	0.881154				O60895	-2.6093	2516	0.811465		O60895	-3.87672	4616	0.654103		O60895	-2.83953	3432	0.742825
O60896	RAMP3	Receptor activity-modifying protein 3	RAMP family.	9	3490	0.738479	8001	0.40045	4809	0.63964	5640	0.57737	0	0	0	0	0	0.738479				O60896	-2.76821	3482	0.739078		O60896	-3.6411	2505	0.812289		O60896	-2.85464	3533	0.735257
O60902	SHOX2	Short stature homeobox protein 2	paired homeobox family. Bicoid subfamily.	2	12130	0.0910453	12249	0.0821281	8716	0.346871	6763	0.493218	0	0	0	0	0	0.346871				O60902	-3.503	12199	0.0858749		O60902	-4.21793	8820	0.339078		O60902	-3.68249	12299	0.0783814
O60906	SMPD2	Sphingomyelin phosphodiesterase 2	neutral sphingomyelinase family	1	5012	0.624429	4509	0.662121	8055	0.396403	11588	0.13166	0	0	0	0	0	0.662121				O60906	-2.87841	4403	0.670064		O60906	-3.78005	3626	0.728288		O60906	-3.05113	5199	0.610416
O60907	TBL1X	F-box-like/WD repeat-containing protein TBL1X	WD repeat EBI family.	25	3724	0.720944	7290	0.453728	1150	0.913825	1293	0.90311	0	0	0	0	0	0.913825				O60907	-2.87065	4329	0.675609		O60907	-3.92561	5136	0.615137		O60907	-2.88903	3794	0.715699
O60909	B4GALT2	Beta-1,4-galactosyltransferase 2, Beta-1,4-GalTase 2, Beta4Gal-T2, b4Gal-T2	glycosyltransferase 7 family.	1	2368	0.822555	5936	0.555189	3929	0.705583	11300	0.153241	0	0	0	0	0	0.822555				O60909	-2.7958	3704	0.722443		O60909	-3.7063	2987	0.776171		O60909	-2.87017	3637	0.727463
O60911	CTSV	Cathepsin L2	peptidase C1 family	1	8963	0.328363	9147	0.314575	12091	0.0939678	12739	0.0454103	0	0	0	0	0	0.328363				O60911	-3.25188	8955	0.328962		O60911	-3.97801	5730	0.570626		O60911	-3.38895	9382	0.296965
O60921	HUS1	Checkpoint protein HUS1, hHUS1	HUS1 family.	16	6320	0.526414	8621	0.35399	3928	0.705658	1575	0.881978	0	0	0	0	0	0.705658				O60921	-3.12218	7176	0.462271		O60921	-4.11569	7460	0.440989		O60921	-3.05178	5210	0.609592
O60925	PFDN1	Prefoldin subunit 1	prefoldin subunit beta family.	55	8360	0.373548	5613	0.579393	5706	0.572424	2454	0.816111	0	0	0	0	0	0.579393				O60925	-3.23204	8686	0.34912		O60925	-4.4229	11236	0.158037		O60925	-3.27583	7990	0.401274
O60927	PPP1R11	Protein phosphatase 1 regulatory subunit 11		2	7693	0.423529	5488	0.58876	11062	0.171075	9103	0.317872	0	0	0	0	0	0.58876				O60927	-3.14281	7451	0.441664		O60927	-4.24422	9187	0.311577		O60927	-3.39401	9448	0.292019
O60928	KCNJ13	Inward rectifier potassium channel 13	inward rectifier-type potassium channel (TC 1.A.2.1) family	2	1877	0.859348	386	0.971075	5208	0.609741	7034	0.472911	0	0	0	0	0	0.971075				O60928	-2.62907	2624	0.803372		O60928	-3.07041	537	0.95976		O60928	-2.30066	1069	0.919895
O60930	RNASEH1	Ribonuclease H1, RNase H1	RNase H family.	1	12571	0.0579993	9500	0.288123	11793	0.116298	13019	0.0244286	0	0	0	0	0	0.288123				O60930	-3.46151	11896	0.10858		O60930	-4.27849	9670	0.275384		O60930	-3.65514	12066	0.0958411
O60934	NBN	Nibrin		28	6335	0.52529	7712	0.422106	1241	0.907006	262	0.980367	0	0	0	1	1	0.907006				O60934	-2.87739	4396	0.670588		O60934	-4.10056	7291	0.453653		O60934	-3.20372	7171	0.462645
O60936	NOL3	Nucleolar protein 3		16	2299	0.827726	4466	0.665343	1463	0.890371	2060	0.845635	0	0	0	0	0	0.890371				O60936	-2.46681	1894	0.858074		O60936	-3.38854	1247	0.906557		O60936	-3.11301	5977	0.552117
O60941	DTNB	Dystrobrevin beta, DTN-B	dystrophin family. Dystrobrevin subfamily.	32	9270	0.305358	7497	0.438217	3379	0.746797	3242	0.757063	0	0	0	0	0	0.746797				O60941	-3.18185	8001	0.40045		O60941	-4.3325	10328	0.226077		O60941	-3.40553	9582	0.281978
O60942	RNGTT	mRNA-capping enzyme		1	9178	0.312252	9116	0.316898	6136	0.540202	10477	0.214912	0	0	0	0	0	0.540202				O60942	-3.31273	9749	0.269464		O60942	-4.06011	6771	0.492619		O60942	-3.32327	8511	0.362233
O75015	FCGR3B	Low affinity immunoglobulin gamma Fc region receptor III-B		2	3480	0.739228	3540	0.734732	9612	0.27973	11818	0.114425	0	0	0	0	0	0.739228				O75015	-2.75848	3404	0.744923		O75015	-3.7213	3115	0.766579		O75015	-2.87951	3720	0.721244
O75027	ABCB7	ATP-binding cassette sub-family B member 7, mitochondrial	ABCB family	2	13044	0.0225553	4336	0.675084	13062	0.0212064	12975	0.0277257	0	0	0	0	0	0.675084				O75027	-4.63273	13062	0.0212064		O75027	-6.26851	13057	0.0215811		O75027	-4.6146	13043	0.0226302
O75030	MITF	Microphthalmia-associated transcription factor	MiT/TFE family.	30	4299	0.677857	9492	0.288722	1018	0.923717	269	0.979843	0	0	0	1	1	0.923717				O75030	-2.88239	4455	0.666167		O75030	-3.73986	3283	0.75399		O75030	-3.07981	5524	0.586062
O75031	HSF2BP	Heat shock factor 2-binding protein		4	9588	0.281529	9038	0.322743	5678	0.574522	5836	0.562683	0	0	0	0	0	0.574522				O75031	-3.20725	8366	0.373099		O75031	-4.09894	7261	0.455901		O75031	-3.3378	8694	0.34852
O75037	KIF21B	Kinesin-like protein KIF21B	kinesin-like protein family.	2	12080	0.0947921	4527	0.660772	11575	0.132634	10605	0.20532	0	0	0	0	0	0.660772				O75037	-3.46074	11885	0.109404		O75037	-4.64708	12522	0.061671		O75037	-3.61442	11765	0.118396
O75044	SRGAP2	SLIT-ROBO Rho GTPase-activating protein 2, srGAP2		7	4858	0.635969	9532	0.285725	5803	0.565155	6238	0.532559	0	0	0	0	0	0.635969				O75044	-2.9747	5509	0.587186		O75044	-3.82556	4079	0.694342		O75044	-3.07664	5489	0.588685
O75051	PLXNA2	Plexin-A2	plexin family.	7	5975	0.552267	6121	0.541326	11500	0.138254	10108	0.242563	0	0	0	0	0	0.552267				O75051	-3.10703	6988	0.476358		O75051	-4.15137	7961	0.403447		O75051	-3.09686	5752	0.568977
O75052	NOS1AP	Carboxyl-terminal PDZ ligand of neuronal nitric oxide synthase protein		12	3386	0.746272	5010	0.624578	4114	0.69172	5875	0.55976	0	0	0	0	0	0.746272				O75052	-2.66969	2837	0.787411		O75052	-3.65897	2620	0.803672		O75052	-2.811	3222	0.758561
O75056	SDC3	Syndecan-3, SYND3	syndecan proteoglycan family.	18	706	0.947096	2178	0.836793	2094	0.843087	3178	0.761858	0	0	0	0	0	0.947096				O75056	-1.99686	737	0.944773		O75056	-3.40461	1302	0.902435		O75056	-2.06159	623	0.953316
O75061	DNAJC6	Putative tyrosine-protein phosphatase auxilin		3	3639	0.727314	3958	0.70341	6222	0.533758	7479	0.439565	0	0	0	0	0	0.727314				O75061	-2.80571	3780	0.716748		O75061	-3.58879	2170	0.837392		O75061	-2.84265	3451	0.741401
O75069	TMCC2	Transmembrane and coiled-coil domains protein 2	TEX28 family.	24	10280	0.229674	10459	0.216261	3349	0.749045	3789	0.716073	0	0	0	0	0	0.749045				O75069	-3.22625	8609	0.354889		O75069	-4.50986	11980	0.102286		O75069	-3.53415	11089	0.169052
O75074	LRP3	Low-density lipoprotein receptor-related protein 3, LRP-3	LDLR family.	2	5359	0.598426	5482	0.589209	13022	0.0242038	11318	0.151892	0	0	0	0	0	0.598426				O75074	-3.44418	11643	0.127538		O75074	-4.36117	10634	0.203147		O75074	-2.57756	1977	0.851855
O75077	ADAM23	Disintegrin and metalloproteinase domain-containing protein 23, ADAM 23		1	11482	0.139603	12503	0.0630948	12342	0.0751592	11512	0.137355	0	0	0	0	0	0.139603				O75077	-3.47486	11998	0.100937		O75077	-4.75344	12693	0.0488572		O75077	-3.56496	11341	0.150169
O75078	ADAM11	Disintegrin and metalloproteinase domain-containing protein 11, ADAM 11		1	10097	0.243387	11004	0.175422	12825	0.0389659	12867	0.0358187	0	0	0	0	0	0.243387				O75078	-3.39474	10895	0.183589		O75078	-4.40739	11078	0.169876		O75078	-3.48095	10474	0.215137
O75081	CBFA2T3	Protein CBFA2T3	CBFA2T family.	14	4034	0.697714	8843	0.337355	3930	0.705508	925	0.930686	0	0	0	1	1	0.705508				O75081	-2.90097	4673	0.649831		O75081	-3.8146	3956	0.703559		O75081	-2.90278	3890	0.708505
O75083	WDR1	WD repeat-containing protein 1	WD repeat AIP1 family.	6	1462	0.890446	1263	0.905358	3549	0.734058	5140	0.614837	0	0	0	0	0	0.905358				O75083	-2.25676	1236	0.907381		O75083	-2.7804	285	0.978644		O75083	-2.55266	1883	0.858898
O75084	FZD7	Frizzled-7, Fz-7, hFz7	G-protein coupled receptor Fz/Smo family.	7	1240	0.907081	731	0.945223	5091	0.618509	5310	0.602098	0	0	0	0	0	0.945223				O75084	-2.25198	1226	0.90813		O75084	-3.47131	1567	0.882578		O75084	-2.64059	2240	0.832147
O75093	SLIT1	Slit homolog 1 protein, Slit-1		3	6239	0.532484	6870	0.4852	9963	0.253428	9932	0.255751	0	0	0	0	0	0.532484				O75093	-3.08249	6669	0.500262		O75093	-3.82785	4101	0.692694		O75093	-3.21061	7252	0.456575
O75094	SLIT3	Slit homolog 3 protein		2	8162	0.388385	9877	0.259873	11708	0.122668	10932	0.180817	0	0	0	0	0	0.388385				O75094	-3.25741	9016	0.324391		O75094	-3.9081	4938	0.629974		O75094	-3.44433	10037	0.247883
O75095	MEGF6	Multiple epidermal growth factor-like domains protein 6, Multiple EGF-like domains protein 6		8	3709	0.722068	701	0.947471	5817	0.564106	5289	0.603672	0	0	0	0	0	0.947471				O75095	-2.79215	3669	0.725066		O75095	-3.81955	4009	0.699588		O75095	-2.93229	4118	0.69142
O75096	LRP4	Low-density lipoprotein receptor-related protein 4	LDLR family	3	11660	0.126265	10652	0.201798	11477	0.139978	12388	0.0717123	0	0	0	0	0	0.201798				O75096	-3.32109	9859	0.261221		O75096	-4.23353	9028	0.323492		O75096	-3.52	10960	0.178719
O75112	LDB3	LIM domain-binding protein 3		4	4390	0.671038	4402	0.670139	8097	0.393256	8930	0.330836	0	0	0	0	0	0.671038				O75112	-2.82188	3909	0.707081		O75112	-3.84743	4308	0.677182		O75112	-2.82807	3349	0.749045
O75113	N4BP1	NEDD4-binding protein 1, N4BP1	N4BP1 family.	5	6323	0.52619	5699	0.572949	4069	0.695092	5871	0.56006	0	0	0	0	0	0.695092				O75113	-3.14923	7567	0.432971		O75113	-3.83244	4146	0.689322		O75113	-3.01778	4824	0.638516
O75116	ROCK2	Rho-associated protein kinase 2	protein kinase superfamily. AGC Ser/Thr protein kinase family.	15	2783	0.791457	3101	0.767628	3694	0.723192	4434	0.667741	0	0	0	0	0	0.791457				O75116	-2.66513	2814	0.789135		O75116	-3.44108	1432	0.892694		O75116	-2.79415	3087	0.768677
O75122	CLASP2	CLIP-associating protein 2	CLASP family.	8	6311	0.527089	7526	0.436043	4882	0.63417	3752	0.718846	0	0	0	0	0	0.63417				O75122	-3.15374	7624	0.4287		O75122	-4.15061	7953	0.404046		O75122	-3.09914	5784	0.566579
O75128	COBL	Protein cordon-bleu		1	5373	0.597377	3949	0.704084	8534	0.36051	11946	0.104833	0	0	0	0	0	0.704084				O75128	-2.90612	4722	0.64616		O75128	-3.87419	4586	0.656351		O75128	-3.12488	6142	0.539753
O75131	CPNE3	Copine-3	copine family.	5	4944	0.629524	6131	0.540577	4572	0.6574	5194	0.610791	0	0	0	0	0	0.6574				O75131	-2.87897	4409	0.669614		O75131	-3.47534	1586	0.881154		O75131	-3.45718	10185	0.236793
O75132	ZBED4	Zinc finger BED domain-containing protein 4		7	946	0.929112	2088	0.843537	3336	0.750019	4750	0.644061	0	0	0	0	0	0.929112				O75132	-2.27163	1284	0.903784		O75132	-3.59416	2205	0.83477		O75132	-2.28136	1022	0.923417
O75143	ATG13	Autophagy-related protein 13	ATG13 metazoan family.	11	12749	0.0446609	5095	0.618209	8561	0.358486	5550	0.584114	0	0	0	0	0	0.618209				O75143	-3.45559	11821	0.1142		O75143	-4.41558	11168	0.163132		O75143	-3.58555	11500	0.138254
O75144	ICOSLG	ICOS ligand	BTN/MOG family	1	12900	0.0333458	8247	0.382016	9307	0.302585	11468	0.140652	0	0	0	0	0	0.382016				O75144	-3.55439	12589	0.0566504		O75144	-4.39044	10916	0.182016		O75144	-3.6559	12073	0.0953166
O75145	PPFIA3	Liprin-alpha-3	liprin family. Liprin-alpha subfamily.	12	4513	0.661821	1303	0.90236	3160	0.763207	5747	0.569352	0	0	0	0	0	0.90236				O75145	-2.73035	3227	0.758187		O75145	-4.23502	9044	0.322293		O75145	-2.81373	3240	0.757212
O75146	HIP1R	Huntingtin-interacting protein 1-related protein	SLA2 family	11	2873	0.784713	4121	0.691195	2054	0.846085	2384	0.821356	0	0	0	0	0	0.846085				O75146	-2.63587	2661	0.800599		O75146	-3.55537	1977	0.851855		O75146	-2.66267	2328	0.825553
O75147	OBSL1	Obscurin-like protein 1		2	615	0.953915	3059	0.770776	8895	0.333458	12299	0.0783814	0	0	0	0	0	0.953915				O75147	-1.66949	439	0.967104		O75147	-1.86711	80	0.994005		O75147	-1.59562	292	0.978119
O75150	RNF40	E3 ubiquitin-protein ligase BRE1B, BRE1-B	BRE1 family.	32	4494	0.663245	7286	0.454028	2443	0.816935	1342	0.899438	0	0	0	0	0	0.816935				O75150	-2.89327	4579	0.656875		O75150	-3.98932	5888	0.558786		O75150	-2.97921	4462	0.665643
O75151	PHF2	Lysine-specific demethylase PHF2	JHDM1 histone demethylase family	1	9771	0.267816	6610	0.504683	10110	0.242413	8719	0.346647	0	0	0	0	0	0.504683				O75151	-3.35464	10330	0.225927		O75151	-4.12993	7656	0.426302		O75151	-3.38237	9305	0.302735
O75152	ZC3H11A	Zinc finger CCCH domain-containing protein 11A		4	7018	0.47411	7632	0.4281	5136	0.615137	3007	0.774672	0	0	0	0	0	0.615137				O75152	-3.15503	7640	0.427501		O75152	-3.98494	5819	0.563957		O75152	-3.18775	6983	0.476733
O75153	KIAA0664	Protein KIAA0664	KIAA664/TIF31 family.	1	5291	0.603522	4271	0.679955	9224	0.308805	12981	0.0272761	0	0	0	0	0	0.679955				O75153	-3.00118	5776	0.567179		O75153	-4.25125	9290	0.303859		O75153	-3.03726	5019	0.623904
O75154	RAB11FIP3	Rab11 family-interacting protein 3, FIP3-Rab11, Rab11-FIP3		11	3120	0.766205	2801	0.790109	6052	0.546497	5099	0.617909	0	0	0	0	0	0.790109				O75154	-2.72691	3204	0.75991		O75154	-3.74358	3318	0.751368		O75154	-2.73452	2745	0.794305
O75155	CAND2	Cullin-associated NEDD8-dissociated protein 2	CAND family	4	5393	0.595879	10153	0.239191	5483	0.589135	5997	0.550618	0	0	0	0	0	0.595879				O75155	-3.05799	6386	0.521469		O75155	-3.92368	5115	0.61671		O75155	-3.00974	4758	0.643462
O75159	SOCS5	Suppressor of cytokine signaling 5, SOCS-5		9	770	0.9423	1074	0.91952	626	0.953091	2407	0.819633	0	0	0	0	0	0.953091				O75159	-2.12168	939	0.929637		O75159	-3.28846	942	0.929412		O75159	-2.11656	704	0.947246
O75161	NPHP4	Nephrocystin-4	NPHP4 family	2	6994	0.475909	9579	0.282203	7890	0.408767	10687	0.199176	0	0	0	0	0	0.475909				O75161	-3.1082	7000	0.475459		O75161	-4.17296	8226	0.383589		O75161	-3.14742	6436	0.517722
O75164	KDM4A	Lysine-specific demethylase 4A	JHDM3 histone demethylase family.	7	7460	0.440989	11141	0.165155	4522	0.661146	2014	0.849082	0	0	0	0	0	0.661146				O75164	-3.19297	8160	0.388535		O75164	-4.02283	6290	0.528662		O75164	-3.24663	7663	0.425777
O75165	DNAJC13	DnaJ homolog subfamily C member 13		5	5903	0.557662	4543	0.659573	8284	0.379243	6694	0.498389	0	0	0	0	0	0.659573				O75165	-3.24682	8888	0.333983		O75165	-4.27647	9647	0.277108		O75165	-3.24014	7581	0.431922
O75170	PPP6R2	Serine/threonine-protein phosphatase 6 regulatory subunit 2	SAPS family.	4	6781	0.49187	2915	0.781566	7764	0.418209	7322	0.45133	0	0	0	0	0	0.781566				O75170	-2.97793	5536	0.585163		O75170	-4.18674	8376	0.372349		O75170	-3.24531	7643	0.427276
O75173	ADAMTS4	A disintegrin and metalloproteinase with thrombospondin motifs 4, ADAM-TS 4, ADAM-TS4, ADAMTS-4		12	990	0.925815	2306	0.827201	2945	0.779318	5575	0.582241	0	0	0	0	0	0.925815				O75173	-2.11917	933	0.930086		O75173	-3.59293	2196	0.835444		O75173	-2.19336	841	0.93698
O75175	CNOT3	CCR4-NOT transcription complex subunit 3	CNOT2/3/5 family.	8	4663	0.650581	7459	0.441064	4527	0.660772	1228	0.907981	0	0	0	1	1	0.660772				O75175	-2.99126	5672	0.574972		O75175	-4.0223	6283	0.529187		O75175	-2.85672	3548	0.734133
O75177	SS18L1	Calcium-responsive transactivator	SS18 family.	29	3435	0.7426	8131	0.390708	1334	0.900037	273	0.979543	0	0	0	1	1	0.900037				O75177	-2.74204	3293	0.753241		O75177	-3.69046	2860	0.785688		O75177	-2.88966	3798	0.715399
O75179	ANKRD17	Ankyrin repeat domain-containing protein 17		7	4504	0.662495	5481	0.589284	4298	0.677932	4366	0.672836	0	0	0	0	0	0.677932				O75179	-2.95653	5308	0.602248		O75179	-3.63412	2453	0.816186		O75179	-3.0351	4989	0.626152
O75182	SIN3B	Paired amphipathic helix protein Sin3b		19	4671	0.649981	7512	0.437093	1750	0.868865	877	0.934283	0	0	0	0	0	0.868865				O75182	-2.9628	5389	0.596178		O75182	-3.97177	5660	0.575871		O75182	-3.10376	5848	0.561783
O75190	DNAJB6	DnaJ homolog subfamily B member 6		14	4181	0.686699	5539	0.584938	2344	0.824354	2668	0.800075	0	0	0	0	0	0.824354				O75190	-2.72358	3189	0.761034		O75190	-3.8702	4548	0.659198		O75190	-2.995	4619	0.653878
O75192	PEX11A	Peroxisomal membrane protein 11A, HsPEX11p	peroxin-11 family.	2	3123	0.76598	4531	0.660472	8949	0.329412	10727	0.196178	0	0	0	0	0	0.76598				O75192	-2.8121	3831	0.712926		O75192	-3.85147	4351	0.67396		O75192	-2.72985	2716	0.796478
O75197	LRP5	Low-density lipoprotein receptor-related protein 5, LRP-5	LDLR family.	8	13007	0.0253278	9053	0.321619	10487	0.214163	6406	0.51997	0	0	0	0	0	0.321619				O75197	-3.60156	12841	0.037767		O75197	-4.49092	11841	0.112701		O75197	-4.07009	13002	0.0257025
O75208	COQ9	Ubiquinone biosynthesis protein COQ9, mitochondrial	COQ9 family.	2	7207	0.459948	8800	0.340577	12896	0.0336456	12048	0.09719	0	0	0	0	0	0.459948				O75208	-3.2209	8548	0.35946		O75208	-4.11224	7430	0.443237		O75208	-3.16273	6656	0.501236
O75223	GGCT	Gamma-glutamylcyclotransferase	gamma-glutamylcyclotransferase family	1	13076	0.0201574	13087	0.0193331	13081	0.0197827	13233	0.00839266	0	0	0	0	0	0.0201574				O75223	-5.01571	13087	0.0193331		O75223	-6.75077	13080	0.0198576		O75223	-5.21307	13073	0.0203822
O75251	NDUFS7	NADH dehydrogenase [ubiquinone] iron-sulfur protein 7, mitochondrial	complex I 2 kDa subunit family.	3	956	0.928363	2617	0.803897	5292	0.603447	7992	0.401124	0	0	0	0	0	0.928363				O75251	-2.08253	854	0.936006		O75251	-3.07367	541	0.95946		O75251	-2.14863	754	0.943499
O75293	GADD45B	Growth arrest and DNA damage-inducible protein GADD45 beta	GADD45 family.	13	4990	0.626077	7707	0.42248	2373	0.822181	1330	0.900337	0	0	0	0	0	0.822181				O75293	-3.03864	6156	0.538704		O75293	-3.85412	4377	0.672012		O75293	-3.02706	4895	0.633196
O75298	RTN2	Reticulon-2		1	4692	0.648408	8023	0.398801	9481	0.289547	11326	0.151293	0	0	0	0	0	0.648408				O75298	-2.88618	4505	0.66242		O75298	-3.85261	4361	0.673211		O75298	-3.05501	5244	0.607044
O75306	NDUFS2	NADH dehydrogenase [ubiquinone] iron-sulfur protein 2, mitochondrial	complex I 49 kDa subunit family.	5	10357	0.223904	11593	0.131285	9645	0.277257	7730	0.420757	0	0	0	0	0	0.277257				O75306	-3.42023	11331	0.150918		O75306	-4.45807	11572	0.132859		O75306	-3.47308	10373	0.222705
O75309	CDH16	Cadherin-16		2	8050	0.396778	11829	0.113601	8929	0.33091	7887	0.408992	0	0	0	0	0	0.396778				O75309	-3.27171	9209	0.309929		O75309	-4.5256	12117	0.0920195		O75309	-3.27825	8019	0.399101
O75312	ZNF259	Zinc finger protein ZPR1	ZPR1 family.	7	4863	0.635594	4856	0.636118	6317	0.526639	5006	0.624878	0	0	0	0	0	0.636118				O75312	-2.96878	5451	0.591532		O75312	-4.03989	6517	0.511652		O75312	-3.0671	5366	0.597902
O75317	USP12	Ubiquitin carboxyl-terminal hydrolase 12	peptidase C19 family	5	8521	0.361484	13019	0.0244286	4517	0.661521	3292	0.753316	0	0	0	0	0	0.661521				O75317	-3.29606	9552	0.284226		O75317	-4.02369	6306	0.527463		O75317	-3.32637	8548	0.35946
O75319	DUSP11	RNA/RNP complex-1-interacting phosphatase	protein-tyrosine phosphatase family. Non-receptor class dual specificity subfamily.	3	10837	0.187936	11975	0.10266	10935	0.180592	9031	0.323267	0	0	0	0	0	0.187936				O75319	-3.42485	11378	0.147396		O75319	-4.11514	7453	0.441514		O75319	-3.68402	12314	0.0772574
O75323	GBAS	Protein NipSnap homolog 2, NipSnap2	NipSnap family.	5	12662	0.0511802	6761	0.493368	11286	0.15429	9692	0.273735	0	0	0	0	0	0.493368				O75323	-3.45906	11872	0.110378		O75323	-4.30533	9991	0.25133		O75323	-3.67513	12259	0.0813788
O75325	LRRN2	Leucine-rich repeat neuronal protein 2		1	4573	0.657325	6312	0.527014	8418	0.369202	10530	0.21094	0	0	0	0	0	0.657325				O75325	-2.9381	5102	0.617685		O75325	-3.43289	1405	0.894717		O75325	-3.0984	5776	0.567179
O75330	HMMR	Hyaluronan mediated motility receptor		10	1744	0.869314	449	0.966354	2779	0.791757	3148	0.764106	0	0	0	0	0	0.966354				O75330	-2.39217	1624	0.878306		O75330	-3.45637	1484	0.888797		O75330	-2.54613	1854	0.861072
O75334	PPFIA2	Liprin-alpha-2	liprin family. Liprin-alpha subfamily.	14	10585	0.206819	7899	0.408093	6616	0.504234	5208	0.609741	0	0	0	0	0	0.504234				O75334	-3.2151	8461	0.36598		O75334	-4.51407	12021	0.0992132		O75334	-3.32057	8479	0.364631
O75335	PPFIA4	Liprin-alpha-4	liprin family. Liprin-alpha subfamily.	5	9439	0.292694	3150	0.763957	9914	0.2571	8179	0.387111	0	0	0	0	0	0.763957				O75335	-3.1055	6957	0.478681		O75335	-4.34757	10509	0.212514		O75335	-3.263	7834	0.412964
O75340	PDCD6	Programmed cell death protein 6		21	3550	0.733983	6465	0.515549	3494	0.738179	2489	0.813488	0	0	0	0	0	0.738179				O75340	-2.77945	3570	0.732484		O75340	-3.63571	2467	0.815137		O75340	-2.89216	3824	0.713451
O75342	ALOX12B	Arachidonate 12-lipoxygenase, 12R-type	lipoxygenase family	2	9964	0.253353	9711	0.272312	8759	0.343649	9977	0.252379	0	0	0	0	0	0.343649				O75342	-3.27424	9248	0.307006		O75342	-3.96764	5615	0.579243		O75342	-3.61717	11790	0.116523
O75344	FKBP6	Peptidyl-prolyl cis-trans isomerase FKBP6, PPIase FKBP6		21	3067	0.770176	4519	0.661371	1492	0.888198	2703	0.797452	0	0	0	0	0	0.888198				O75344	-2.70133	3040	0.772199		O75344	-3.47384	1580	0.881604		O75344	-2.86657	3609	0.729562
O75346	ZNF253	Zinc finger protein 253	krueppel C2H2-type zinc-finger protein family.	2	11864	0.110978	11811	0.114949	11864	0.110978	10409	0.220007	0	0	0	0	0	0.114949				O75346	-3.38054	10686	0.199251		O75346	-4.46571	11635	0.128138		O75346	-3.53335	11082	0.169577
O75347	TBCA	Tubulin-specific chaperone A	TBCA family.	3	9017	0.324316	11691	0.123942	8172	0.387636	5526	0.585912	0	0	0	0	0	0.387636				O75347	-3.26452	9103	0.317872		O75347	-4.02705	6356	0.523717		O75347	-3.43565	9940	0.255152
O75348	ATP6V1G1	V-type proton ATPase subunit G 1, V-ATPase subunit G 1	V-ATPase G subunit family.	8	10623	0.203972	10820	0.189209	8102	0.392881	6682	0.499288	0	0	0	0	0	0.392881				O75348	-3.40652	11120	0.166729		O75348	-4.36794	10713	0.197227		O75348	-3.45588	10165	0.238291
O75351	VPS4B	Vacuolar protein sorting-associated protein 4B	AAA ATPase family	10	9811	0.264818	4447	0.666767	9622	0.278981	8535	0.360435	0	0	0	0	0	0.666767				O75351	-3.1875	8092	0.393631		O75351	-4.09618	7221	0.458898		O75351	-3.23427	7510	0.437242
O75352	MPDU1	Mannose-P-dolichol utilization defect 1 protein	MPDU1 (TC 2.A.43.3) family.	3	5075	0.619708	2830	0.787936	8336	0.375347	9052	0.321694	0	0	0	0	0	0.787936				O75352	-2.96635	5428	0.593256		O75352	-3.72021	3102	0.767553		O75352	-2.96294	4338	0.674934
O75354	ENTPD6	Ectonucleoside triphosphate diphosphohydrolase 6, NTPDase 6	GDA1/CD39 NTPase family.	2	9324	0.301311	10520	0.21169	9525	0.28625	7578	0.432147	0	0	0	0	0	0.301311				O75354	-3.35096	10274	0.230124		O75354	-4.26791	9546	0.284676		O75354	-3.36906	9129	0.315924
O75355	ENTPD3	Ectonucleoside triphosphate diphosphohydrolase 3	GDA1/CD39 NTPase family	1	7594	0.430948	3731	0.72042	11118	0.166879	12203	0.0855751	0	0	0	0	0	0.72042				O75355	-3.00771	5849	0.561709		O75355	-4.04005	6526	0.510978		O75355	-3.2282	7454	0.441439
O75356	ENTPD5	Ectonucleoside triphosphate diphosphohydrolase 5	GDA1/CD39 NTPase family	2	2423	0.818434	1218	0.90873	5143	0.614612	7708	0.422405	0	0	0	0	0	0.90873				O75356	-2.71657	3143	0.764481		O75356	-3.95416	5461	0.590783		O75356	-2.82136	3293	0.753241
O75360	PROP1	Homeobox protein prophet of Pit-1	paired homeobox family	3	9642	0.277482	10940	0.180217	8658	0.351218	5173	0.612364	0	0	0	0	0	0.351218				O75360	-3.30341	9647	0.277108		O75360	-3.78789	3698	0.722892		O75360	-3.50124	10719	0.196778
O75362	ZNF217	Zinc finger protein 217	krueppel C2H2-type zinc-finger protein family	1	11279	0.154815	12795	0.0412139	11566	0.133308	9201	0.310528	0	0	0	0	0	0.154815				O75362	-3.45511	11810	0.115024		O75362	-4.27447	9623	0.278906		O75362	-3.52927	11038	0.172874
O75363	BCAS1	Breast carcinoma-amplified sequence 1		1	5947	0.554365	5470	0.590109	5915	0.556763	10549	0.209517	0	0	0	0	0	0.590109				O75363	-2.95236	5258	0.605995		O75363	-3.82378	4062	0.695616		O75363	-3.06872	5386	0.596403
O75365	PTP4A3	Protein tyrosine phosphatase type IVA 3	protein-tyrosine phosphatase family.	9	8533	0.360584	8615	0.35444	9068	0.320495	6395	0.520794	0	0	0	0	0	0.360584				O75365	-3.21866	8516	0.361858		O75365	-3.7337	3225	0.758336		O75365	-3.32135	8488	0.363957
O75366	AVIL	Advillin	villin/gelsolin family	1	5085	0.618958	4026	0.698314	7518	0.436643	10724	0.196403	0	0	0	0	0	0.698314				O75366	-2.899	4651	0.65148		O75366	-3.86318	4474	0.664743		O75366	-3.1082	5901	0.557812
O75367	H2AFY	Core histone macro-H2A.1, Histone macroH2A1, mH2A1		10	7778	0.41716	10818	0.189359	3517	0.736456	1457	0.890821	0	0	0	0	0	0.736456				O75367	-3.22389	8578	0.357212		O75367	-4.00889	6131	0.540577		O75367	-3.30537	8317	0.37677
O75369	FLNB	Filamin-B, FLN-B	filamin family.	16	1299	0.90266	1952	0.853728	3288	0.753616	3399	0.745298	0	0	0	0	0	0.90266				O75369	-2.2123	1115	0.916448		O75369	-3.29012	948	0.928962		O75369	-2.34686	1188	0.910978
O75376	NCOR1	Nuclear receptor corepressor 1, N-CoR, N-CoR1	N-CoR nuclear receptor corepressors family.	98	321	0.975946	7125	0.466092	118	0.991158	37	0.997227	0	0	0	1	1	0.991158				O75376	-1.76937	514	0.961484		O75376	-3.62803	2414	0.819108		O75376	-1.93653	499	0.962608
O75379	VAMP4	Vesicle-associated membrane protein 4, VAMP-4	synaptobrevin family.	9	1243	0.906857	316	0.976321	6221	0.533833	5468	0.590259	0	0	0	0	0	0.976321				O75379	-2.46587	1890	0.858374		O75379	-3.95525	5475	0.589734		O75379	-2.23989	940	0.929562
O75380	NDUFS6	NADH dehydrogenase [ubiquinone] iron-sulfur protein 6, mitochondrial	complex I NDUFS6 subunit family.	5	3263	0.755489	5881	0.559311	4119	0.691345	6747	0.494417	0	0	0	0	0	0.755489				O75380	-2.75655	3397	0.745448		O75380	-3.72128	3114	0.766654		O75380	-2.81611	3253	0.756238
O75381	PEX14	Peroxisomal membrane protein PEX14	peroxin-14 family.	10	3843	0.712027	4740	0.644811	4041	0.69719	3584	0.731435	0	0	0	0	0	0.712027				O75381	-2.60949	2518	0.811315		O75381	-3.57708	2102	0.842488		O75381	-3.08813	5627	0.578344
O75382	TRIM3	Tripartite motif-containing protein 3	TRIM/RBCC family.	8	5843	0.562158	2277	0.829374	5185	0.611465	7110	0.467216	0	0	0	0	0	0.829374				O75382	-2.91618	4843	0.637093		O75382	-4.36619	10692	0.198801		O75382	-2.91496	3983	0.701536
O75385	ULK1	Serine/threonine-protein kinase ULK1	protein kinase superfamily. Ser/Thr protein kinase family. APG1/unc-51/ULK1 subfamily.	21	8774	0.342525	2085	0.843762	4771	0.642488	3568	0.732634	0	0	0	0	0	0.843762				O75385	-3.00713	5838	0.562533		O75385	-4.10926	7399	0.44556		O75385	-3.17067	6753	0.493968
O75386	TULP3	Tubby-related protein 3	TUB family	6	9019	0.324166	6605	0.505058	11593	0.131285	9300	0.30311	0	0	0	0	0	0.505058				O75386	-3.40526	11094	0.168677		O75386	-4.35086	10538	0.210341		O75386	-3.3594	9016	0.324391
O75390	CS	Citrate synthase, mitochondrial	citrate synthase family.	7	2048	0.846534	1796	0.865418	4447	0.666767	5128	0.615736	0	0	0	0	0	0.865418				O75390	-2.47527	1927	0.855601		O75390	-3.55381	1972	0.852229		O75390	-2.67439	2403	0.819933
O75391	SPAG7	Sperm-associated antigen 7		1	5030	0.62308	2952	0.778794	10600	0.205695	12670	0.0505807	0	0	0	0	0	0.778794				O75391	-2.88051	4434	0.667741		O75391	-3.82299	4045	0.69689		O75391	-3.06883	5387	0.596328
O75394	MRPL33	39S ribosomal protein L33, mitochondrial	ribosomal protein L33P family	2	7605	0.430124	11464	0.140952	9408	0.295017	9783	0.266916	0	0	0	0	0	0.430124				O75394	-3.13617	7355	0.448857		O75394	-3.98198	5781	0.566804		O75394	-3.17457	6809	0.489771
O75396	SEC22B	Vesicle-trafficking protein SEC22b	synaptobrevin family.	6	7429	0.443312	6110	0.542151	11234	0.158187	9190	0.311353	0	0	0	0	0	0.542151				O75396	-3.10241	6915	0.481828		O75396	-4.06241	6812	0.489547		O75396	-3.21411	7301	0.452904
O75398	DEAF1	Deformed epidermal autoregulatory factor 1 homolog		19	6197	0.535631	6942	0.479805	3810	0.7145	2383	0.821431	0	0	0	0	0	0.7145				O75398	-3.14116	7434	0.442937		O75398	-4.11323	7439	0.442563		O75398	-3.14551	6401	0.520345
O75400	PRPF40A	Pre-mRNA-processing factor 40 homolog A	PRPF4 family.	120	10305	0.227801	9514	0.287074	1355	0.898464	1576	0.881903	0	0	0	0	0	0.898464				O75400	-3.22035	8535	0.360435		O75400	-4.44003	11400	0.145747		O75400	-3.42501	9802	0.265493
O75409	HYPM	Huntingtin-interacting protein M		4	8624	0.353765	12372	0.0729112	7735	0.420382	5342	0.5997	0	0	0	0	0	0.420382				O75409	-3.26119	9059	0.321169		O75409	-4.01184	6166	0.537954		O75409	-3.36937	9134	0.315549
O75410	TACC1	Transforming acidic coiled-coil-containing protein 1	TACC family.	17	6001	0.550318	9405	0.295242	4252	0.681379	1805	0.864743	0	0	0	0	0	0.681379				O75410	-2.99654	5718	0.571525		O75410	-3.93384	5229	0.608168		O75410	-3.22629	7423	0.443762
O75414	NME6	Nucleoside diphosphate kinase 6, NDK 6, NDP kinase 6	NDK family.	3	11436	0.14305	8878	0.334732	10465	0.215811	8462	0.365905	0	0	0	0	0	0.334732				O75414	-3.48156	12061	0.0962158		O75414	-4.68737	12594	0.0562758		O75414	-3.50979	10820	0.189209
O75419	CDC45	Cell division control protein 45 homolog	CDC45 family.	20	5363	0.598127	7506	0.437542	1397	0.895317	1307	0.902061	0	0	0	0	0	0.895317				O75419	-3.10619	6971	0.477632		O75419	-4.09136	7171	0.462645		O75419	-3.02441	4871	0.634994
O75420	GIGYF1	PERQ amino acid-rich with GYF domain-containing protein 1	PERQ family.	7	2632	0.802773	2835	0.787561	5331	0.600525	6552	0.50903	0	0	0	0	0	0.802773				O75420	-2.62357	2593	0.805695		O75420	-3.40302	1297	0.90281		O75420	-2.7005	2534	0.810116
O75426	FBXO24	F-box only protein 24		14	2417	0.818883	3615	0.729112	3516	0.736531	3622	0.728587	0	0	0	0	0	0.818883				O75426	-2.66537	2817	0.78891		O75426	-3.73558	3242	0.757063		O75426	-2.7406	2787	0.791158
O75427	LRCH4	Leucine-rich repeat and calponin homology domain-containing protein 4		8	8124	0.391233	9571	0.282803	7947	0.404496	6635	0.50281	0	0	0	0	0	0.404496				O75427	-3.40174	11045	0.172349		O75427	-4.35031	10532	0.210791		O75427	-3.32035	8473	0.365081
O75431	MTX2	Metaxin-2	metaxin family	3	7518	0.436643	2418	0.818809	10606	0.205245	11283	0.154515	0	0	0	0	0	0.818809				O75431	-2.77933	3568	0.732634		O75431	-3.90876	4944	0.629524		O75431	-3.16006	6606	0.504983
O75438	NDUFB1	NADH dehydrogenase [ubiquinone] 1 beta subcomplex subunit 1	complex I NDUFB1 subunit family.	3	12230	0.0835519	13006	0.0254028	10953	0.179243	8436	0.367853	0	0	0	0	0	0.179243				O75438	-3.52733	12380	0.0723117		O75438	-4.99733	12939	0.0304234		O75438	-3.74017	12560	0.0588235
O75439	PMPCB	Mitochondrial-processing peptidase subunit beta	peptidase M16 family.	3	2478	0.814312	3295	0.753091	6545	0.509554	9939	0.255227	0	0	0	0	0	0.814312				O75439	-2.61066	2522	0.811015		O75439	-3.65307	2596	0.80547		O75439	-2.73886	2776	0.791982
O75444	MAF	Transcription factor Maf	bZIP family. Maf subfamily.	16	3407	0.744698	7204	0.460172	870	0.934807	302	0.97737	0	0	0	1	1	0.934807				O75444	-2.75552	3391	0.745897		O75444	-3.909	4954	0.628775		O75444	-2.7995	3126	0.765755
O75445	USH2A	Usherin		4	8851	0.336755	4334	0.675234	7670	0.425253	5360	0.598351	0	0	0	0	0	0.675234				O75445	-3.04412	6215	0.534283		O75445	-3.49982	1700	0.872611		O75445	-3.76533	12651	0.0520045
O75446	SAP30	Histone deacetylase complex subunit SAP30	SAP3 family.	27	7427	0.443462	7960	0.403522	2098	0.842788	1315	0.901461	0	0	0	0	0	0.842788				O75446	-3.13304	7314	0.45193		O75446	-4.19047	8431	0.368228		O75446	-3.21928	7346	0.449532
O75448	MED24	Mediator of RNA polymerase II transcription subunit 24	Mediator complex subunit 24 family.	14	6453	0.516448	9657	0.276358	1473	0.889622	744	0.944249	0	0	0	0	0	0.889622				O75448	-3.04115	6178	0.537055		O75448	-3.97504	5699	0.572949		O75448	-3.17884	6870	0.4852
O75449	KATNA1	Katanin p60 ATPase-containing subunit A1, Katanin p60 subunit A1	AAA ATPase family.	11	6347	0.524391	7132	0.465568	4813	0.639341	2056	0.845935	0	0	0	0	0	0.639341				O75449	-3.13683	7367	0.447958		O75449	-3.74092	3293	0.753241		O75449	-3.04098	5066	0.620382
O75459	PAGE1	P antigen family member 1	GAGE family	1	12334	0.0757587	12898	0.0334957	12745	0.0449607	12729	0.0461596	0	0	0	0	0	0.0757587				O75459	-3.53336	12423	0.0690895		O75459	-4.5229	12093	0.0938179		O75459	-3.66082	12113	0.0923192
O75460	ERN1	Serine/threonine-protein kinase/endoribonuclease IRE1	protein kinase superfamily. Ser/Thr protein kinase family.	14	3516	0.736531	6093	0.543425	1992	0.850731	2218	0.833795	0	0	0	0	0	0.850731				O75460	-2.86116	4226	0.683327		O75460	-3.79599	3769	0.717572		O75460	-2.8443	3463	0.740502
O75461	E2F6	Transcription factor E2F6, E2F-6	E2F/DP family.	15	5539	0.584938	9895	0.258524	2164	0.837842	2035	0.847508	0	0	0	0	0	0.837842				O75461	-2.97455	5508	0.587261		O75461	-3.93464	5238	0.607493		O75461	-3.08145	5539	0.584938
O75462	CRLF1	Cytokine receptor-like factor 1	type I cytokine receptor family	2	3384	0.746422	1367	0.897565	11311	0.152417	12370	0.0730611	0	0	0	0	0	0.897565				O75462	-2.97206	5488	0.58876		O75462	-4.36816	10715	0.197078		O75462	-2.63305	2214	0.834095
O75469	NR1I2	Nuclear receptor subfamily 1 group I member 2	nuclear hormone receptor family. NR1 subfamily.	33	2372	0.822256	7070	0.470214	845	0.93668	753	0.943574	0	0	0	0	0	0.93668				O75469	-2.6791	2890	0.783439		O75469	-3.564	2028	0.848033		O75469	-2.74432	2817	0.78891
O75473	LGR5	Leucine-rich repeat-containing G-protein coupled receptor 5	G-protein coupled receptor 1 family	2	6838	0.487598	5598	0.580517	11401	0.145673	12183	0.0870738	0	0	0	0	0	0.580517				O75473	-3.26886	9159	0.313676		O75473	-4.43438	11329	0.151068		O75473	-3.0529	5220	0.608842
O75474	FRAT2	GSK-3-binding protein FRAT2	GSK-3-binding protein family	1	10724	0.196403	12785	0.0419633	11198	0.160884	10718	0.196853	0	0	0	0	0	0.196403				O75474	-3.43021	11478	0.139903		O75474	-4.53205	12147	0.0897714		O75474	-3.5268	11013	0.174747
O75475	PSIP1	PC4 and SFRS1-interacting protein	HDGF family.	13	5540	0.584863	7499	0.438067	3238	0.757362	532	0.960135	0	0	0	1	1	0.757362				O75475	-3.03411	6110	0.542151		O75475	-4.02692	6354	0.523867		O75475	-3.09894	5781	0.566804
O75477	ERLIN1	Erlin-1	band 7/mec-2 family.	5	5574	0.582315	6703	0.497714	5255	0.60622	10738	0.195354	0	0	0	0	0	0.60622				O75477	-3.02375	6004	0.550094		O75477	-3.95801	5508	0.587261		O75477	-3.01272	4780	0.641813
O75478	TADA2A	Transcriptional adapter 2-alpha		33	10458	0.216336	6655	0.501311	4016	0.699063	3227	0.758187	0	0	0	0	0	0.699063				O75478	-3.3093	9710	0.272387		O75478	-4.35858	10611	0.204871		O75478	-3.60765	11696	0.123567
O75486	SUPT3H	Transcription initiation protein SPT3 homolog		4	8081	0.394455	11728	0.121169	7760	0.418509	4901	0.632746	0	0	0	0	0	0.418509				O75486	-3.22474	8586	0.356613		O75486	-4.11794	7490	0.438741		O75486	-3.30123	8271	0.380217
O75487	GPC4	Glypican-4	glypican family	3	5543	0.584638	3616	0.729037	4990	0.626077	10264	0.230873	0	0	0	0	0	0.729037				O75487	-2.89589	4622	0.653653		O75487	-3.70171	2952	0.778794		O75487	-3.2613	7815	0.414387
O75489	NDUFS3	NADH dehydrogenase [ubiquinone] iron-sulfur protein 3, mitochondrial	complex I 3 kDa subunit family.	2	9091	0.318771	11926	0.106332	11312	0.152342	10671	0.200375	0	0	0	0	0	0.318771				O75489	-3.31599	9800	0.265643		O75489	-4.46815	11655	0.126639		O75489	-3.38198	9297	0.303335
O75493	CA11	Carbonic anhydrase-related protein 11	alpha-carbonic anhydrase family	1	10133	0.240689	5233	0.607868	10917	0.181941	11809	0.115099	0	0	0	0	0	0.607868				O75493	-3.34268	10159	0.238741		O75493	-4.35497	10575	0.207568		O75493	-3.4219	9770	0.267891
O75494	SRSF10	Serine/arginine-rich splicing factor 10	splicing factor SR family.	12	9978	0.252304	8351	0.374223	4625	0.653428	3386	0.746272	0	0	0	0	0	0.653428				O75494	-3.34076	10137	0.24039		O75494	-4.24148	9141	0.315024		O75494	-3.48191	10482	0.214537
O75496	GMNN	Geminin	geminin family.	28	5131	0.615511	6203	0.535182	2522	0.811015	570	0.957287	0	0	0	0	0	0.811015				O75496	-3.02005	5969	0.552716		O75496	-3.99344	5941	0.554815		O75496	-3.15861	6589	0.506257
O75506	HSBP1	Heat shock factor-binding protein 1	HSBP1 family.	11	9252	0.306707	6389	0.521244	3306	0.752267	4410	0.669539	0	0	0	0	0	0.752267				O75506	-3.13133	7295	0.453353		O75506	-4.29517	9875	0.260022		O75506	-3.37532	9218	0.309254
O75508	CLDN11	Claudin-11	claudin family	2	3811	0.714425	4183	0.686549	9500	0.288123	10865	0.185837	0	0	0	0	0	0.714425				O75508	-2.89259	4569	0.657625		O75508	-3.90522	4912	0.631922		O75508	-2.87087	3644	0.726939
O75509	TNFRSF21	Tumor necrosis factor receptor superfamily member 21		7	5920	0.556388	1688	0.873511	8492	0.363657	7336	0.450281	0	0	0	0	0	0.873511				O75509	-2.94734	5205	0.609966		O75509	-4.48917	11833	0.113301		O75509	-3.16649	6699	0.498014
O75521	ECI2	Enoyl-CoA delta isomerase 2, mitochondrial		7	5961	0.553316	2510	0.811915	5274	0.604796	6589	0.506257	0	0	0	0	0	0.811915				O75521	-2.91594	4839	0.637392		O75521	-4.20245	8580	0.357063		O75521	-3.15807	6582	0.506782
O75525	KHDRBS3	KH domain-containing, RNA-binding, signal transduction-associated protein 3	KHDRBS family.	31	3866	0.710303	4168	0.687673	3131	0.76538	2826	0.788235	0	0	0	0	0	0.76538				O75525	-2.68917	2962	0.778044		O75525	-4.08087	7042	0.472312		O75525	-2.97303	4423	0.668565
O75526	RBMXL2	RNA-binding motif protein, X-linked-like-2		1	11181	0.162158	12238	0.0829524	12681	0.0497565	11731	0.120944	0	0	0	0	0	0.162158				O75526	-3.47184	11985	0.101911		O75526	-4.27532	9629	0.278456		O75526	-3.53833	11119	0.166804
O75528	TADA3	Transcriptional adapter 3	NGG1 family.	26	4559	0.658374	4258	0.680929	1310	0.901836	798	0.940202	0	0	0	0	0	0.901836				O75528	-2.8243	3932	0.705358		O75528	-3.72804	3172	0.762308		O75528	-3.11335	5979	0.551967
O75529	TAF5L	TAF5-like RNA polymerase II p300/CBP-associated factor-associated factor 65 kDa subunit 5L	WD repeat TAF5 family.	6	6343	0.524691	9917	0.256875	7567	0.432971	6574	0.507381	0	0	0	0	0	0.524691				O75529	-3.16705	7777	0.417235		O75529	-4.1781	8290	0.378794		O75529	-3.13613	6281	0.529337
O75530	EED	Polycomb protein EED, hEED	WD repeat ESC family.	43	5178	0.61199	7172	0.46257	1669	0.874934	1164	0.912776	0	0	0	0	0	0.874934				O75530	-2.89095	4552	0.658898		O75530	-4.05485	6707	0.497415		O75530	-2.99701	4645	0.65193
O75531	BANF1	Barrier-to-autointegration factor	BAF family.	7	3924	0.705957	7252	0.456575	4153	0.688797	6613	0.504459	0	0	0	0	0	0.705957				O75531	-2.80092	3737	0.71997		O75531	-3.10378	583	0.956313		O75531	-2.87431	3678	0.724391
O75533	SF3B1	Splicing factor 3B subunit 1	SF3B1 family.	29	7990	0.401274	8972	0.327688	2195	0.835519	359	0.973099	0	0	0	1	1	0.835519				O75533	-3.19304	8162	0.388385		O75533	-3.83987	4223	0.683552		O75533	-3.42062	9751	0.269314
O75534	CSDE1	Cold shock domain-containing protein E1		8	8185	0.386662	9801	0.265568	8173	0.387561	5401	0.595279	0	0	0	0	0	0.387561				O75534	-3.29586	9548	0.284526		O75534	-4.05575	6723	0.496216		O75534	-3.24135	7593	0.431023
O75541	ZNF821	Zinc finger protein 821	krueppel C2H2-type zinc-finger protein family.	4	11782	0.117123	6999	0.475534	10968	0.178119	9891	0.258824	0	0	0	0	0	0.475534				O75541	-3.39256	10859	0.186287		O75541	-4.31901	10131	0.240839		O75541	-3.69316	12365	0.0734357
O75553	DAB1	Disabled homolog 1		72	5204	0.610041	1640	0.877108	507	0.962008	1210	0.909329	0	0	0	0	0	0.962008				O75553	-2.73699	3256	0.756013		O75553	-4.20234	8579	0.357138		O75553	-3.30243	8286	0.379093
O75554	WBP4	WW domain-binding protein 4, WBP-4		44	9901	0.258074	8256	0.381341	3811	0.714425	2924	0.780892	0	0	0	0	0	0.714425				O75554	-3.3417	10148	0.239565		O75554	-4.38749	10896	0.183514		O75554	-3.52593	11005	0.175347
O75558	STX11	Syntaxin-11	syntaxin family.	59	11440	0.14275	5418	0.594005	2684	0.798876	3348	0.74912	0	0	0	0	0	0.798876				O75558	-3.11715	7121	0.466392		O75558	-4.78337	12743	0.0451105		O75558	-3.58082	11473	0.140277
O75563	SKAP2	Src kinase-associated phosphoprotein 2	SKAP family.	12	777	0.941776	3900	0.707756	524	0.960734	1497	0.887823	0	0	0	0	0	0.960734				O75563	-2.02219	773	0.942076		O75563	-3.56113	2012	0.849232		O75563	-1.90191	465	0.965155
O75569	PRKRA	Interferon-inducible double stranded RNA-dependent protein kinase activator A	PRKRA family.	23	3048	0.7716	7419	0.444061	1641	0.877033	1917	0.856351	0	0	0	0	0	0.877033				O75569	-2.77272	3515	0.736605		O75569	-3.87872	4636	0.652604		O75569	-2.85916	3565	0.732859
O75575	CRCP	DNA-directed RNA polymerase III subunit RPC9, RNA polymerase III subunit C9	eukaryotic RPC9 RNA polymerase subunit family.	5	6833	0.487973	9497	0.288348	7962	0.403372	9254	0.306557	0	0	0	0	0	0.487973				O75575	-3.08561	6716	0.49674		O75575	-4.11982	7516	0.436793		O75575	-3.1359	6278	0.529562
O75578	ITGA10	Integrin alpha-10	integrin alpha chain family.	1	6038	0.547546	4003	0.700037	10499	0.213263	12250	0.0820532	0	0	0	0	0	0.700037				O75578	-2.95739	5327	0.600824		O75578	-3.90977	4963	0.6281		O75578	-3.1389	6314	0.526864
O75581	LRP6	Low-density lipoprotein receptor-related protein 6, LRP-6	LDLR family.	20	3730	0.720495	1720	0.871113	3644	0.726939	2313	0.826677	0	0	0	0	0	0.871113				O75581	-2.42673	1756	0.868415		O75581	-3.96473	5589	0.581191		O75581	-2.80619	3183	0.761484
O75582	RPS6KA5	Ribosomal protein S6 kinase alpha-5, S6K-alpha-5	protein kinase superfamily. AGC Ser/Thr protein kinase family. S6 kinase subfamily.	66	4445	0.666916	9143	0.314874	510	0.961783	862	0.935407	0	0	0	0	0	0.961783				O75582	-2.71897	3157	0.763432		O75582	-4.05308	6687	0.498913		O75582	-2.82612	3328	0.750618
O75586	MED6	Mediator of RNA polymerase II transcription subunit 6	Mediator complex subunit 6 family.	18	4884	0.63402	7003	0.475234	1879	0.859198	1068	0.91997	0	0	0	0	0	0.859198				O75586	-2.98538	5614	0.579318		O75586	-3.92237	5105	0.61746		O75586	-3.06561	5351	0.599026
O75592	MYCBP2	Probable E3 ubiquitin-protein ligase MYCBP2	highwire family.	7	3351	0.748895	4855	0.636193	3758	0.718396	4289	0.678606	0	0	0	0	0	0.748895				O75592	-2.71297	3124	0.765905		O75592	-3.67433	2725	0.795804		O75592	-2.90784	3929	0.705583
O75593	FOXH1	Forkhead box protein H1		6	7076	0.469764	11191	0.161409	2504	0.812364	1967	0.852604	0	0	0	0	0	0.812364				O75593	-3.1866	8063	0.395804		O75593	-4.09928	7269	0.455302		O75593	-3.20197	7152	0.464069
O75594	PGLYRP1	Peptidoglycan recognition protein 1	N-acetylmuramoyl-L-alanine amidase 2 family.	1	4179	0.686849	3040	0.772199	9203	0.310378	10770	0.192956	0	0	0	0	0	0.772199				O75594	-2.87888	4408	0.669689		O75594	-3.48561	1624	0.878306		O75594	-2.99633	4639	0.652379
O75600	GCAT	2-amino-3-ketobutyrate coenzyme A ligase, mitochondrial, AKB ligase	class-II pyridoxal-phosphate-dependent aminotransferase family.	3	6470	0.515174	8801	0.340502	9164	0.313301	6513	0.511952	0	0	0	0	0	0.515174				O75600	-3.15218	7601	0.430423		O75600	-4.07249	6935	0.48033		O75600	-3.14945	6461	0.515849
O75602	SPAG6	Sperm-associated antigen 6		2	13048	0.0222555	3462	0.740577	13061	0.0212814	12902	0.033196	0	0	0	0	0	0.740577				O75602	-4.64397	13063	0.0211315		O75602	-6.26715	13056	0.0216561		O75602	-4.71363	13046	0.0224054
O75603	GCM2	Chorion-specific transcription factor GCMb		3	12096	0.0935931	12618	0.0544773	11353	0.149269	10423	0.218958	0	0	0	0	0	0.149269				O75603	-3.47479	11997	0.101012		O75603	-4.44253	11417	0.144474		O75603	-3.73638	12546	0.0598726
O75604	USP2	Ubiquitin carboxyl-terminal hydrolase 2	peptidase C19 family. USP2 subfamily.	68	10375	0.222555	5612	0.579468	1069	0.919895	1644	0.876808	0	0	0	0	0	0.919895				O75604	-3.20836	8382	0.3719		O75604	-5.01618	12949	0.029674		O75604	-3.38852	9380	0.297115
O75607	NPM3	Nucleoplasmin-3	nucleoplasmin family.	4	9843	0.26242	11922	0.106632	8955	0.328962	6479	0.5145	0	0	0	0	0	0.328962				O75607	-3.34154	10145	0.23979		O75607	-4.04565	6592	0.506032		O75607	-3.5611	11306	0.152791
O75608	LYPLA1	Acyl-protein thioesterase 1, APT-1, hAPT1	AB hydrolase 2 family.	2	4579	0.656875	6371	0.522593	5959	0.553466	8469	0.36538	0	0	0	0	0	0.656875				O75608	-2.9226	4896	0.633121		O75608	-3.20145	743	0.944324		O75608	-2.99519	4625	0.653428
O75616	ERAL1	GTPase Era, mitochondrial	Era GTPase family	3	7448	0.441888	10100	0.243162	8981	0.327014	8474	0.365006	0	0	0	0	0	0.441888				O75616	-3.17636	7910	0.407269		O75616	-3.79319	3750	0.718996		O75616	-3.28632	8104	0.392731
O75618	DEDD	Death effector domain-containing protein		16	5010	0.624578	9893	0.258674	2414	0.819108	1846	0.861671	0	0	0	0	0	0.819108				O75618	-3.00682	5832	0.562982		O75618	-3.84044	4226	0.683327		O75618	-3.02942	4920	0.631323
O75626	PRDM1	PR domain zinc finger protein 1		22	2909	0.782016	5415	0.59423	2703	0.797452	926	0.930611	0	0	0	1	1	0.797452				O75626	-2.63588	2662	0.800525		O75626	-3.40215	1292	0.903185		O75626	-2.79523	3092	0.768303
O75628	REM1	GTP-binding protein REM 1	RGK family	7	1018	0.923717	1193	0.910603	2235	0.832522	4351	0.67396	0	0	0	0	0	0.923717				O75628	-2.26478	1267	0.905058		O75628	-3.25744	852	0.936156		O75628	-2.2058	868	0.934957
O75629	CREG1	Protein CREG1	CREG family	6	6947	0.47943	10475	0.215062	5848	0.561783	2758	0.793331	0	0	0	0	0	0.561783				O75629	-3.14382	7473	0.440015		O75629	-3.95495	5472	0.589959		O75629	-3.26176	7822	0.413863
O75631	UPK3A	Uroplakin-3a	uroplakin-3 family	2	6008	0.549794	1837	0.862345	11801	0.115699	11097	0.168453	0	0	0	0	0	0.862345				O75631	-2.72131	3172	0.762308		O75631	-3.60229	2254	0.831098		O75631	-3.26505	7864	0.410716
O75638	CTAG2	Cancer/testis antigen 2	CTAG/PCC1 family	2	8215	0.384414	5623	0.578644	8935	0.330461	10002	0.250506	0	0	0	0	0	0.578644				O75638	-3.20793	8376	0.372349		O75638	-3.82661	4088	0.693668		O75638	-3.37927	9257	0.306332
O75643	SNRNP200	U5 small nuclear ribonucleoprotein 200 kDa helicase	helicase family. SKI2 subfamily.	23	5165	0.612964	9271	0.305283	1786	0.866167	1024	0.923267	0	0	0	0	0	0.866167				O75643	-2.94674	5201	0.610266		O75643	-3.89004	4748	0.644211		O75643	-3.17274	6780	0.491945
O75663	TIPRL	TIP41-like protein	TIP41 family.	4	11370	0.147996	12931	0.0310229	10028	0.248558	7876	0.409816	0	0	0	0	0	0.248558				O75663	-3.49066	12104	0.0929936		O75663	-4.74482	12685	0.0494567		O75663	-3.54154	11139	0.165305
O75665	OFD1	Oral-facial-digital syndrome 1 protein	OFD1 family.	8	6968	0.477857	5599	0.580442	7852	0.411615	5952	0.55399	0	0	0	0	0	0.580442				O75665	-3.22291	8570	0.357812		O75665	-4.2581	9425	0.293743		O75665	-3.18636	6969	0.477782
O75674	TOM1L1	TOM1-like protein 1	TOM1 family.	28	2369	0.82248	3719	0.721319	2162	0.837992	2554	0.808617	0	0	0	0	0	0.837992				O75674	-2.54582	2237	0.832372		O75674	-3.74521	3334	0.750169		O75674	-2.89948	3873	0.709779
O75676	RPS6KA4	Ribosomal protein S6 kinase alpha-4, S6K-alpha-4	protein kinase superfamily. AGC Ser/Thr protein kinase family. S6 kinase subfamily.	11	2259	0.830723	7363	0.448258	1581	0.881529	644	0.951742	0	0	0	0	0	0.881529				O75676	-2.84178	4082	0.694118		O75676	-3.68595	2817	0.78891		O75676	-2.74182	2795	0.790558
O75679	RFPL3	Ret finger protein-like 3		2	12785	0.0419633	11618	0.129412	9466	0.290671	8206	0.385088	0	0	0	0	0	0.290671				O75679	-3.57978	12738	0.0454852		O75679	-4.29001	9794	0.266092		O75679	-3.90356	12928	0.0312477
O75683	SURF6	Surfeit locus protein 6	SURF6 family.	1	11262	0.156088	10598	0.205845	9899	0.258224	6720	0.496441	0	0	0	0	0	0.258224				O75683	-3.45581	11828	0.113676		O75683	-4.31906	10137	0.24039		O75683	-3.51641	10899	0.18329
O75688	PPM1B	Protein phosphatase 1B	PP2C family.	9	5050	0.621581	5829	0.563207	4495	0.66317	4034	0.697714	0	0	0	0	0	0.66317				O75688	-3.06275	6448	0.516823		O75688	-4.03089	6404	0.52012		O75688	-2.89188	3821	0.713676
O75689	ADAP1	Arf-GAP with dual PH domain-containing protein 1		24	2300	0.827651	4586	0.656351	2150	0.838891	2797	0.790408	0	0	0	0	0	0.838891				O75689	-2.46006	1876	0.859423		O75689	-3.35491	1151	0.91375		O75689	-2.75734	2888	0.783589
O75691	UTP20	Small subunit processome component 20 homolog	UTP2 family.	1	8412	0.369652	9102	0.317947	5491	0.588535	12937	0.0305732	0	0	0	0	0	0.588535				O75691	-3.28136	9346	0.299663		O75691	-4.25796	9422	0.293968		O75691	-3.31948	8462	0.365905
O75694	NUP155	Nuclear pore complex protein Nup155	non-repetitive/WGA-negative nucleoporin family.	4	5801	0.565305	9218	0.309254	8472	0.365155	8053	0.396553	0	0	0	0	0	0.565305				O75694	-3.0791	6629	0.50326		O75694	-3.78442	3679	0.724316		O75694	-3.1656	6685	0.499063
O75695	RP2	Protein XRP2	TBCC family	1	9941	0.255077	11942	0.105133	12848	0.0372424	12917	0.0320719	0	0	0	0	0	0.255077				O75695	-3.38528	10749	0.19453		O75695	-4.42386	11249	0.157063		O75695	-3.47045	10346	0.224728
O75711	SCRG1	Scrapie-responsive protein 1	SCRG1 family	1	11873	0.110303	12303	0.0780817	12551	0.0594979	12639	0.0529037	0	0	0	0	0	0.110303				O75711	-3.48282	12072	0.0953915		O75711	-4.43233	11310	0.152492		O75711	-3.58859	11536	0.135556
O75712	GJB3	Gap junction beta-3 protein	connexin family. Beta-type (group I) subfamily.	4	7036	0.472761	2498	0.812814	9696	0.273436	10584	0.206894	0	0	0	0	0	0.812814				O75712	-2.96819	5441	0.592282		O75712	-4.17779	8284	0.379243		O75712	-3.14632	6417	0.519146
O75716	STK16	Serine/threonine-protein kinase 16	protein kinase superfamily. Ser/Thr protein kinase family.	45	10540	0.210191	7246	0.457025	2121	0.841064	3027	0.773173	0	0	0	0	0	0.841064				O75716	-3.20692	8361	0.373473		O75716	-4.49248	11852	0.111877		O75716	-3.46204	10236	0.232971
O75746	SLC25A12	Calcium-binding mitochondrial carrier protein Aralar1	mitochondrial carrier family.	1	11024	0.173923	9833	0.26317	11984	0.101986	9693	0.273661	0	0	0	0	0	0.26317				O75746	-3.44149	11620	0.129262		O75746	-4.20773	8654	0.351517		O75746	-3.50324	10738	0.195354
O75751	SLC22A3	Solute carrier family 22 member 3	major facilitator (TC 2.A.1) superfamily. Organic cation transporter (TC 2.A.1.19) family.	1	3979	0.701836	2949	0.779018	6733	0.495466	10705	0.197827	0	0	0	0	0	0.779018				O75751	-2.76169	3428	0.743125		O75751	-3.66514	2666	0.800225		O75751	-2.93994	4170	0.687523
O75752	B3GALNT1	UDP-GalNAc:beta-1,3-N-acetylgalactosaminyltransferase 1, Beta-1,3-GalNAc-T1	glycosyltransferase 31 family.	1	10706	0.197752	11826	0.113825	11854	0.111727	9642	0.277482	0	0	0	0	0	0.197752				O75752	-3.41709	11280	0.15474		O75752	-4.21483	8767	0.34305		O75752	-3.48207	10484	0.214387
O75764	TCEA3	Transcription elongation factor A protein 3	TFS-II family	1	9754	0.26909	8159	0.38861	12829	0.0386662	12354	0.07426	0	0	0	0	0	0.38861				O75764	-3.31747	9815	0.264519		O75764	-4.1648	8110	0.392282		O75764	-3.47687	10422	0.219033
O75771	RAD51D	DNA repair protein RAD51 homolog 4	RecA family. RAD51 subfamily.	21	8972	0.327688	6497	0.513151	4409	0.669614	3112	0.766804	0	0	0	0	0	0.669614				O75771	-3.17881	7959	0.403597		O75771	-4.35987	10625	0.203822		O75771	-3.32059	8480	0.364556
O75781	PALM	Paralemmin-1	paralemmin family	1	5659	0.575946	8068	0.395429	9311	0.302286	10752	0.194305	0	0	0	0	0	0.575946				O75781	-2.93613	5074	0.619783		O75781	-3.94575	5351	0.599026		O75781	-3.09097	5664	0.575571
O75787	ATP6AP2	Renin receptor		4	3056	0.771	3718	0.721394	7844	0.412214	9174	0.312552	0	0	0	0	0	0.771				O75787	-2.73027	3226	0.758262		O75787	-3.77918	3614	0.729187		O75787	-2.80659	3188	0.761109
O75791	GRAP2	GRB2-related adapter protein 2	GRB2/sem-5/DRK family.	34	393	0.970551	813	0.939078	314	0.976471	374	0.971975	0	0	0	0	0	0.976471				O75791	-1.44286	309	0.976845		O75791	-2.90452	373	0.972049		O75791	-2.01371	571	0.957212
O75792	RNASEH2A	Ribonuclease H2 subunit A	RNase HII family	2	6260	0.53091	4608	0.654702	7043	0.472237	12685	0.0494567	0	0	0	0	0	0.654702				O75792	-3.21579	8471	0.36523		O75792	-3.96691	5610	0.579618		O75792	-2.91654	3999	0.700337
O75794	CDC123	Cell division cycle protein 123 homolog, Protein D123	CDC123 family.	2	10769	0.193031	10232	0.233271	13041	0.0227801	12381	0.0722368	0	0	0	0	0	0.233271				O75794	-3.34602	10208	0.235069		O75794	-4.33851	10383	0.221956		O75794	-3.57388	11427	0.143724
O75800	ZMYND10	Zinc finger MYND domain-containing protein 10		8	9531	0.2858	5679	0.574447	10419	0.219258	9263	0.305882	0	0	0	0	0	0.574447				O75800	-3.10224	6913	0.481978		O75800	-4.01323	6182	0.536755		O75800	-3.4203	9744	0.269839
O75807	PPP1R15A	Protein phosphatase 1 regulatory subunit 15A	PPP1R15 family.	18	6206	0.534957	7371	0.447658	5069	0.620157	1188	0.910978	0	0	0	0	0	0.620157				O75807	-3.12213	7174	0.46242		O75807	-3.94233	5312	0.601948		O75807	-3.12358	6122	0.541251
O75808	CAPN15	Calpain-15	peptidase C2 family	3	12847	0.0373173	6926	0.481004	12514	0.0622705	11470	0.140502	0	0	0	0	0	0.481004				O75808	-3.48527	12082	0.0946422		O75808	-4.29682	9890	0.258898		O75808	-3.82047	12803	0.0406145
O75815	BCAR3	Breast cancer anti-estrogen resistance protein 3		16	1864	0.860322	5224	0.608543	751	0.943724	2315	0.826527	0	0	0	0	0	0.943724				O75815	-2.3316	1436	0.892394		O75815	-3.51734	1773	0.867141		O75815	-2.63638	2225	0.833271
O75817	POP7	Ribonuclease P protein subunit p20, RNaseP protein p20	histone-like Alba family.	8	7104	0.467666	10586	0.206744	5280	0.604346	6844	0.487149	0	0	0	0	0	0.604346				O75817	-2.88845	4528	0.660697		O75817	-4.02294	6291	0.528587		O75817	-3.14421	6379	0.521993
O75818	RPP40	Ribonuclease P protein subunit p40, RNaseP protein p40		6	4321	0.676208	3558	0.733383	9817	0.264369	11078	0.169876	0	0	0	0	0	0.733383				O75818	-2.89391	4593	0.655826		O75818	-4.17139	8203	0.385313		O75818	-2.83645	3398	0.745373
O75821	EIF3G	Eukaryotic translation initiation factor 3 subunit G, eIF3g	eIF-3 subunit G family.	23	5510	0.587111	9653	0.276658	3497	0.737954	3309	0.752042	0	0	0	0	0	0.737954				O75821	-3.04586	6235	0.532784		O75821	-4.20876	8665	0.350693		O75821	-3.06513	5348	0.599251
O75822	EIF3J	Eukaryotic translation initiation factor 3 subunit J, eIF3j	eIF-3 subunit J family.	13	1003	0.924841	408	0.969427	3187	0.761184	3834	0.712701	0	0	0	0	0	0.969427				O75822	-2.12637	951	0.928737		O75822	-3.33495	1081	0.918996		O75822	-2.31434	1110	0.916823
O75828	CBR3	Carbonyl reductase [NADPH] 3	short-chain dehydrogenases/reductases (SDR) family.	4	9182	0.311952	7910	0.407269	7132	0.465568	6761	0.493368	0	0	0	0	0	0.465568				O75828	-3.21396	8445	0.367179		O75828	-4.00998	6145	0.539528		O75828	-3.27774	8012	0.399625
O75829	LECT1	Leukocyte cell-derived chemotaxin 1	chondromodulin-1 family	1	5965	0.553016	4378	0.671937	10992	0.176321	12656	0.0516298	0	0	0	0	0	0.671937				O75829	-2.96584	5422	0.593706		O75829	-3.90573	4916	0.631622		O75829	-3.16939	6735	0.495317
O75830	SERPINI2	Serpin I2	serpin family.	2	10166	0.238217	5585	0.581491	12470	0.0655676	10302	0.228025	0	0	0	0	0	0.581491				O75830	-3.43079	11504	0.137954		O75830	-4.28787	9776	0.267441		O75830	-3.41687	9697	0.273361
O75832	PSMD10	26S proteasome non-ATPase regulatory subunit 10		10	5175	0.612214	8397	0.370776	2993	0.775721	1373	0.897115	0	0	0	0	0	0.775721				O75832	-3.06706	6495	0.513301		O75832	-3.94811	5379	0.596928		O75832	-3.06825	5383	0.596628
O75838	CIB2	Calcium and integrin-binding family member 2		2	9784	0.266842	12020	0.0992881	9036	0.322892	5489	0.588685	0	0	0	0	0	0.322892				O75838	-3.42097	11339	0.150318		O75838	-4.25556	9339	0.300187		O75838	-3.32633	8546	0.35961
O75840	KLF7	Krueppel-like factor 7	krueppel C2H2-type zinc-finger protein family	2	12751	0.0445111	6144	0.539603	12859	0.0364181	10360	0.223679	0	0	0	0	0	0.539603				O75840	-3.52971	12392	0.0714125		O75840	-5.43454	13034	0.0233046		O75840	-3.54444	11171	0.162907
O75841	UPK1B	Uroplakin-1b	tetraspanin (TM4SF) family	5	4943	0.629599	4967	0.627801	11974	0.102735	10610	0.204946	0	0	0	0	0	0.629599				O75841	-2.91741	4851	0.636493		O75841	-4.08098	7044	0.472162		O75841	-3.11206	5951	0.554065
O75843	AP1G2	AP-1 complex subunit gamma-like 2	adaptor complexes large subunit family.	12	2971	0.77737	3794	0.715699	8266	0.380592	6905	0.482578	0	0	0	0	0	0.77737				O75843	-3.04457	6219	0.533983		O75843	-4.07168	6928	0.480854		O75843	-2.4188	1402	0.894942
O75844	ZMPSTE24	CAAX prenyl protease 1 homolog	peptidase M48A family.	1	9483	0.289397	9661	0.276058	9184	0.311802	10833	0.188235	0	0	0	0	0	0.311802				O75844	-3.27757	9297	0.303335		O75844	-4.02168	6271	0.530086		O75844	-3.43894	9987	0.25163
O75864	PPP1R37	Protein phosphatase 1 regulatory subunit 37	PPP1R37 family.	3	11235	0.158112	11426	0.143799	10693	0.198726	8993	0.326115	0	0	0	0	0	0.198726				O75864	-3.45725	11849	0.112102		O75864	-4.1958	8499	0.363132		O75864	-3.51063	10829	0.188535
O75865	TRAPPC6A	Trafficking protein particle complex subunit 6A, TRAPP complex subunit 6A	TRAPP small subunits family. BET3 subfamily.	18	6645	0.502061	7122	0.466317	3219	0.758786	6214	0.534357	0	0	0	0	0	0.758786				O75865	-3.03327	6102	0.54275		O75865	-4.20796	8656	0.351368		O75865	-3.05874	5285	0.603972
O75874	IDH1	Isocitrate dehydrogenase [NADP] cytoplasmic, IDH	isocitrate and isopropylmalate dehydrogenases family.	3	5461	0.590783	1512	0.886699	8270	0.380292	5951	0.554065	0	0	0	1	1	0.886699				O75874	-2.64922	2735	0.795054		O75874	-3.69945	2933	0.780217		O75874	-3.25227	7718	0.421656
O75880	SCO1	Protein SCO1 homolog, mitochondrial	SCO1/2 family.	1	7957	0.403747	2456	0.815961	12854	0.0367928	12950	0.0295991	0	0	0	0	0	0.815961				O75880	-3.39078	10833	0.188235		O75880	-4.42456	11254	0.156688		O75880	-3.26875	7894	0.408468
O75882	ATRN	Attractin		3	12951	0.0295242	12470	0.0655676	11296	0.153541	8856	0.336381	0	0	0	0	0	0.153541				O75882	-3.53223	12415	0.069689		O75882	-4.34647	10498	0.213338		O75882	-3.89916	12923	0.0316223
O75884	RBBP9	Putative hydrolase RBBP9	RBBP9 family	5	6026	0.548445	8919	0.33166	8736	0.345373	5156	0.613638	0	0	0	0	0	0.548445				O75884	-3.12407	7207	0.459948		O75884	-4.04797	6616	0.504234		O75884	-3.1056	5867	0.56036
O75886	STAM2	Signal transducing adapter molecule 2, STAM-2	STAM family.	38	3174	0.762158	4442	0.667141	971	0.927239	1400	0.895092	0	0	0	0	0	0.927239				O75886	-2.63145	2637	0.802398		O75886	-4.06126	6785	0.49157		O75886	-2.83818	3421	0.743649
O75888	TNFSF13	Tumor necrosis factor ligand superfamily member 13	tumor necrosis factor family.	10	8526	0.361109	6279	0.529487	7970	0.402773	3644	0.726939	0	0	0	0	0	0.529487				O75888	-3.19808	8232	0.38314		O75888	-4.24346	9176	0.312402		O75888	-3.36417	9074	0.320045
O75896	TUSC2	Tumor suppressor candidate 2	TUSC2 family.	4	9963	0.253428	12024	0.0989884	9181	0.312027	8213	0.384564	0	0	0	0	0	0.312027				O75896	-3.36126	10433	0.218209		O75896	-4.21428	8760	0.343574		O75896	-3.43311	9907	0.257625
O75899	GABBR2	Gamma-aminobutyric acid type B receptor subunit 2, GABA-B receptor 2, GABA-B-R2, GABA-BR2, GABABR2, Gb2	G-protein coupled receptor 3 family. GABA-B receptor subfamily.	8	243	0.981791	76	0.994305	7464	0.440689	5513	0.586886	0	0	0	0	0	0.994305				O75899	-1.24988	234	0.982465		O75899	-2.44367	170	0.987261		O75899	-2.16196	775	0.941926
O75900	MMP23A	Matrix metalloproteinase-23, MMP-23	peptidase M1A family.	1	8611	0.35474	4828	0.638217	12310	0.0775571	12989	0.0266767	0	0	0	0	0	0.638217				O75900	-3.22875	8653	0.351592		O75900	-4.03823	6492	0.513526		O75900	-3.34844	8821	0.339003
O75901	RASSF9	Ras association domain-containing protein 9		1	4531	0.660472	4472	0.664893	8002	0.400375	11857	0.111502	0	0	0	0	0	0.664893				O75901	-2.87632	4379	0.671862		O75901	-3.76259	3481	0.739153		O75901	-3.06824	5381	0.596778
O75907	DGAT1	Diacylglycerol O-acyltransferase 1	membrane-bound acyltransferase family. Sterol o-acyltransferase subfamily.	2	3686	0.723792	5942	0.55474	8535	0.360435	10497	0.213413	0	0	0	0	0	0.723792				O75907	-3.01748	5945	0.554515		O75907	-3.98612	5839	0.562458		O75907	-2.80255	3150	0.763957
O75909	CCNK	Cyclin-K	cyclin family. Cyclin C subfamily.	36	9511	0.287299	8120	0.391532	2662	0.800525	2150	0.838891	0	0	0	0	0	0.800525				O75909	-3.23813	8765	0.3432		O75909	-4.29587	9879	0.259723		O75909	-3.3476	8809	0.339903
O75912	DGKI	Diacylglycerol kinase iota, DAG kinase iota	eukaryotic diacylglycerol kinase family.	1	10639	0.202773	12067	0.0957662	10884	0.184414	8663	0.350843	0	0	0	0	0	0.202773				O75912	-3.42975	11461	0.141176		O75912	-4.18162	8322	0.376396		O75912	-3.48698	10537	0.210416
O75914	PAK3	Serine/threonine-protein kinase PAK 3	protein kinase superfamily. STE Ser/Thr protein kinase family. STE2 subfamily.	12	764	0.94275	555	0.958411	2157	0.838366	2417	0.818883	0	0	0	0	0	0.958411				O75914	-2.13895	975	0.926939		O75914	-3.44202	1438	0.892244		O75914	-2.18225	819	0.938629
O75915	ARL6IP5	PRA1 family protein 3	PRA1 family.	7	4716	0.646609	1978	0.85178	8138	0.390184	9749	0.269464	0	0	0	0	0	0.85178				O75915	-2.76655	3464	0.740427		O75915	-3.86676	4513	0.661821		O75915	-2.99834	4658	0.650955
O75916	RGS9	Regulator of G-protein signaling 9		11	1591	0.880779	1154	0.913526	3761	0.718172	5014	0.624279	0	0	0	0	0	0.913526				O75916	-2.4753	1929	0.855451		O75916	-3.75163	3386	0.746272		O75916	-2.62954	2203	0.834919
O75920	SERF1A	Small EDRK-rich factor 1	SERF family.	4	12167	0.0882728	12537	0.060547	9244	0.307306	7333	0.450506	0	0	0	0	0	0.307306				O75920	-3.57001	12700	0.0483327		O75920	-4.39054	10918	0.181866		O75920	-3.76549	12652	0.0519296
O75923	DYSF	Dysferlin	ferlin family	4	2675	0.79955	3748	0.719146	5856	0.561184	8004	0.400225	0	0	0	0	0	0.79955				O75923	-2.68507	2940	0.779693		O75923	-3.52944	1855	0.860997		O75923	-2.87679	3700	0.722743
O75925	PIAS1	E3 SUMO-protein ligase PIAS1	PIAS family.	95	939	0.929637	5289	0.603672	282	0.978868	173	0.987036	0	0	0	0	0	0.978868				O75925	-2.10885	907	0.932034		O75925	-3.66922	2690	0.798426		O75925	-2.42375	1424	0.893293
O75928	PIAS2	E3 SUMO-protein ligase PIAS2	PIAS family.	71	1541	0.884526	2700	0.797677	352	0.973623	129	0.990333	0	0	0	0	0	0.973623				O75928	-2.31641	1392	0.895691		O75928	-3.38043	1221	0.908505		O75928	-2.27242	1002	0.924916
O75934	BCAS2	Pre-mRNA-splicing factor SPF27	SPF27 family.	21	8009	0.39985	7095	0.46834	1604	0.879805	1302	0.902435	0	0	0	0	0	0.879805				O75934	-3.14789	7542	0.434845		O75934	-3.88434	4695	0.648183		O75934	-3.40827	9614	0.27958
O75935	DCTN3	Dynactin subunit 3	dynactin subunit 3 family.	4	7416	0.444286	5057	0.621057	8998	0.32574	7420	0.443987	0	0	0	0	0	0.621057				O75935	-3.09923	6871	0.485126		O75935	-4.30453	9980	0.252154		O75935	-3.35175	8869	0.335407
O75936	BBOX1	Gamma-butyrobetaine dioxygenase	gamma-BBH/TMLD family.	2	4675	0.649682	8130	0.390783	8005	0.40015	10669	0.200525	0	0	0	0	0	0.649682				O75936	-2.97304	5495	0.588235		O75936	-4.14088	7825	0.413638		O75936	-2.95763	4295	0.678157
O75937	DNAJC8	DnaJ homolog subfamily C member 8		6	10130	0.240914	12397	0.0710378	7031	0.473136	5147	0.614312	0	0	0	0	0	0.473136				O75937	-3.45709	11847	0.112252		O75937	-4.1364	7755	0.418883		O75937	-3.44663	10060	0.24616
O75940	SMNDC1	Survival of motor neuron-related-splicing factor 30	SMN family.	8	7397	0.44571	9862	0.260997	8174	0.387486	7141	0.464893	0	0	0	0	0	0.44571				O75940	-3.22355	8575	0.357437		O75940	-4.03163	6411	0.519595		O75940	-3.22366	7394	0.445935
O75943	RAD17	Cell cycle checkpoint protein RAD17, hRad17	rad17/RAD24 family.	16	7030	0.473211	9437	0.292844	1476	0.889397	1945	0.854253	0	0	0	0	0	0.889397				O75943	-3.16495	7748	0.419408		O75943	-4.15211	7968	0.402922		O75943	-3.21952	7350	0.449232
O75947	ATP5H	ATP synthase subunit d, mitochondrial, ATPase subunit d	ATPase d subunit family.	2	12389	0.0716373	13051	0.0220307	11444	0.14245	9248	0.307006	0	0	0	0	0	0.14245				O75947	-3.57097	12705	0.047958		O75947	-4.98812	12929	0.0311727		O75947	-3.6393	11929	0.106107
O75952	CABYR	Calcium-binding tyrosine phosphorylation-regulated protein		3	6522	0.511278	10812	0.189809	6181	0.53683	6203	0.535182	0	0	0	0	0	0.53683				O75952	-3.083	6676	0.499738		O75952	-3.85163	4352	0.673885		O75952	-3.11752	6045	0.547021
O75953	DNAJB5	DnaJ homolog subfamily B member 5		2	6809	0.489771	9118	0.316748	12472	0.0654178	12198	0.0859498	0	0	0	0	0	0.489771				O75953	-3.03553	6129	0.540727		O75953	-4.04362	6570	0.507681		O75953	-3.21304	7289	0.453803
O75955	FLOT1	Flotillin-1	band 7/mec-2 family. Flotillin subfamily.	19	1726	0.870663	3021	0.773623	1166	0.912626	1915	0.856501	0	0	0	0	0	0.912626				O75955	-2.47597	1935	0.855002		O75955	-3.30671	1001	0.924991		O75955	-2.60464	2083	0.843912
O75956	CDK2AP2	Cyclin-dependent kinase 2-associated protein 2, CDK2-associated protein 2	CDK2AP family.	17	8183	0.386812	8381	0.371975	6993	0.475984	4338	0.674934	0	0	0	0	0	0.475984				O75956	-3.24986	8923	0.33136		O75956	-4.27864	9672	0.275234		O75956	-3.3303	8611	0.35474
O75962	TRIO	Triple functional domain protein	protein kinase superfamily. CAMK Ser/Thr protein kinase family.	11	3946	0.704309	5678	0.574522	4393	0.670813	3761	0.718172	0	0	0	0	0	0.704309				O75962	-2.9402	5125	0.615961		O75962	-3.83094	4131	0.690446		O75962	-3.03239	4958	0.628475
O75964	ATP5L	ATP synthase subunit g, mitochondrial, ATPase subunit g	ATPase g subunit family.	1	10145	0.23979	10865	0.185837	11789	0.116598	12640	0.0528288	0	0	0	0	0	0.23979				O75964	-3.39711	10927	0.181191		O75964	-4.67322	12572	0.0579243		O75964	-3.4677	10305	0.227801
O75969	AKAP3	A-kinase anchor protein 3	AKAP110 family	7	6096	0.5432	8888	0.333983	11667	0.12574	9150	0.31435	0	0	0	0	0	0.5432				O75969	-3.07696	6603	0.505208		O75969	-4.34135	10434	0.218134		O75969	-3.21215	7277	0.454702
O75970	MPDZ	Multiple PDZ domain protein		19	695	0.947921	537	0.95976	3152	0.763807	5179	0.611915	0	0	0	0	0	0.95976				O75970	-1.9491	679	0.94912		O75970	-3.37176	1191	0.910753		O75970	-2.04397	605	0.954665
O75971	SNAPC5	snRNA-activating protein complex subunit 5, SNAPc subunit 5		14	9856	0.261446	8814	0.339528	6345	0.524541	3926	0.705807	0	0	0	0	0	0.524541				O75971	-3.30003	9617	0.279356		O75971	-4.16035	8062	0.395879		O75971	-3.58296	11485	0.139378
O75976	CPD	Carboxypeptidase D	peptidase M14 family.	2	11206	0.160285	12451	0.0669914	12352	0.0744099	10424	0.218883	0	0	0	0	0	0.160285				O75976	-3.39941	10960	0.178719		O75976	-4.06979	6911	0.482128		O75976	-3.58196	11481	0.139678
O75995	SASH3	SAM and SH3 domain-containing protein 3		5	9487	0.289097	11753	0.119296	6884	0.484151	4924	0.631023	0	0	0	0	0	0.484151				O75995	-3.38748	10781	0.192132		O75995	-4.09172	7173	0.462495		O75995	-3.35987	9023	0.323867
O76003	GLRX3	Glutaredoxin-3		53	4983	0.626602	7079	0.469539	2243	0.831922	3540	0.734732	0	0	0	0	0	0.831922				O76003	-3.14128	7438	0.442638		O76003	-4.13801	7779	0.417085		O76003	-2.77101	2962	0.778044
O76013	KRT36	Keratin, type I cuticular Ha6	intermediate filament family.	4	12248	0.0822031	6461	0.515849	2109	0.841963	6922	0.481304	0	0	0	0	0	0.841963				O76013	-3.47203	11988	0.101686		O76013	-4.76576	12711	0.0475084		O76013	-3.44782	10073	0.245185
O76015	KRT38	Keratin, type I cuticular Ha8	intermediate filament family.	41	11931	0.105957	6854	0.486399	4015	0.699138	2782	0.791532	0	0	0	0	0	0.699138				O76015	-3.39684	10921	0.181641		O76015	-4.59502	12389	0.0716373		O76015	-3.74023	12562	0.0586737
O76021	RSL1D1	Ribosomal L1 domain-containing protein 1	ribosomal protein L1P family. Highly divergent.	3	6920	0.481454	12989	0.0266767	7164	0.46317	7364	0.448183	0	0	0	0	0	0.481454				O76021	-3.04814	6270	0.530161		O76021	-3.89267	4781	0.641738		O76021	-3.11936	6069	0.545223
O76024	WFS1	Wolframin		4	8307	0.37752	11117	0.166954	9262	0.305957	7047	0.471937	0	0	0	0	0	0.37752				O76024	-3.28023	9329	0.300937		O76024	-4.20912	8673	0.350094		O76024	-3.33078	8616	0.354365
O76027	ANXA9	Annexin A9	annexin family.	3	12820	0.0393406	12869	0.0356688	11518	0.136905	9851	0.261821	0	0	0	0	0	0.136905				O76027	-3.55671	12596	0.0561259		O76027	-4.61004	12426	0.0688647		O76027	-3.79297	12727	0.0463095
O76036	NCR1	Natural cytotoxicity triggering receptor 1	natural cytotoxicity receptor (NCR) family	3	2827	0.78816	3116	0.766504	6408	0.51982	9947	0.254627	0	0	0	0	0	0.78816				O76036	-2.66518	2815	0.78906		O76036	-3.56201	2023	0.848408		O76036	-2.79068	3070	0.769951
O76038	SCGN	Secretagogin		1	9283	0.304384	1588	0.881004	12979	0.027426	12695	0.0487074	0	0	0	0	0	0.881004				O76038	-3.07282	6566	0.507981		O76038	-4.11249	7433	0.443012		O76038	-3.38204	9300	0.30311
O76039	CDKL5	Cyclin-dependent kinase-like 5	protein kinase superfamily. CMGC Ser/Thr protein kinase family. CDC2/CDKX subfamily.	3	9410	0.294867	9527	0.2861	8030	0.398277	10110	0.242413	0	0	0	0	0	0.398277				O76039	-3.16291	7730	0.420757		O76039	-4.14167	7837	0.412739		O76039	-3.35252	8881	0.334507
O76041	NEBL	Nebulette		18	8660	0.351068	7928	0.40592	5960	0.553391	4408	0.669689	0	0	0	0	0	0.553391				O76041	-3.24904	8912	0.332184		O76041	-4.34054	10412	0.219783		O76041	-3.28592	8099	0.393106
O76050	NEURL	Neuralized-like protein 1A, h-neu, h-neuralized 1		4	12411	0.0699888	6954	0.478906	10029	0.248483	4398	0.670438	0	0	0	0	0	0.478906				O76050	-3.45972	11881	0.109704		O76050	-4.49925	11901	0.108205		O76050	-3.63632	11911	0.107456
O76054	SEC14L2	SEC14-like protein 2		2	2126	0.840689	2361	0.82308	2279	0.829224	7132	0.465568	0	0	0	0	0	0.840689				O76054	-2.33922	1452	0.891195		O76054	-3.66675	2676	0.799475		O76054	-2.38049	1281	0.904009
O76061	STC2	Stanniocalcin-2, STC-2	stanniocalcin family.	12	6243	0.532184	8840	0.33758	7502	0.437842	4930	0.630573	0	0	0	0	0	0.532184				O76061	-3.11959	7146	0.464519		O76061	-4.17624	8264	0.380742		O76061	-3.13257	6240	0.532409
O76062	TM7SF2	Delta(14)-sterol reductase, Delta-14-SR	ERG4/ERG24 family.	1	4470	0.665043	2219	0.83372	7745	0.419633	11404	0.145448	0	0	0	0	0	0.83372				O76062	-2.83264	4001	0.700187		O76062	-3.72572	3151	0.763882		O76062	-2.963	4339	0.674859
O76064	RNF8	E3 ubiquitin-protein ligase RNF8	RNF8 family.	39	4290	0.678531	5087	0.618809	1299	0.90266	1608	0.879505	0	0	0	0	0	0.90266				O76064	-2.77723	3554	0.733683		O76064	-3.88095	4664	0.650506		O76064	-2.95373	4269	0.680105
O76070	SNCG	Gamma-synuclein	synuclein family.	11	244	0.981716	214	0.983964	2969	0.77752	2610	0.804421	0	0	0	0	0	0.983964				O76070	-1.5164	352	0.973623		O76070	-2.8019	299	0.977595		O76070	-2.03399	593	0.955564
O76071	CIAO1	Probable cytosolic iron-sulfur protein assembly protein CIAO1	WD repeat CIA1 family.	14	10919	0.181791	9323	0.301386	5405	0.594979	6339	0.524991	0	0	0	0	0	0.594979				O76071	-3.33665	10088	0.244061		O76071	-4.26378	9496	0.288423		O76071	-3.51951	10957	0.178943
O76074	PDE5A	cGMP-specific 3',5'-cyclic phosphodiesterase	cyclic nucleotide phosphodiesterase family.	3	973	0.927089	188	0.985912	6125	0.541027	6468	0.515324	1	1	0	0	0	0.985912				O76074	-2.37661	1579	0.881679		O76074	-3.63323	2446	0.81671		O76074	-2.03967	599	0.955114
O76075	DFFB	DNA fragmentation factor subunit beta		6	2374	0.822106	2126	0.840689	4344	0.674485	6619	0.504009	0	0	0	0	0	0.840689				O76075	-2.52186	2132	0.84024		O76075	-4.10342	7317	0.451705		O76075	-2.57074	1953	0.853653
O76076	WISP2	WNT1-inducible-signaling pathway protein 2	CCN family	4	4610	0.654552	8097	0.393256	4957	0.62855	5646	0.57692	0	0	0	0	0	0.654552				O76076	-2.97336	5499	0.587936		O76076	-3.79252	3740	0.719745		O76076	-2.91935	4026	0.698314
O76080	ZFAND5	AN1-type zinc finger protein 5		10	5326	0.600899	5999	0.550468	1485	0.888722	3572	0.732334	0	0	0	0	0	0.888722				O76080	-2.99042	5661	0.575796		O76080	-4.04299	6565	0.508055		O76080	-3.16267	6652	0.501536
O76081	RGS20	Regulator of G-protein signaling 20, RGS20		36	6746	0.494492	8727	0.346047	342	0.974372	3240	0.757212	0	0	0	0	0	0.974372				O76081	-3.18792	8095	0.393406		O76081	-4.29063	9808	0.265043		O76081	-3.25112	7708	0.422405
O76082	SLC22A5	Solute carrier family 22 member 5	Organic cation transporter (TC 2.A.1.19) family	4	6232	0.533009	2474	0.814612	7315	0.451855	10388	0.221581	0	0	0	0	0	0.814612				O76082	-2.8391	4048	0.696665		O76082	-3.90047	4867	0.635294		O76082	-3.04378	5107	0.61731
O76083	PDE9A	High affinity cGMP-specific 3',5'-cyclic phosphodiesterase 9A	cyclic nucleotide phosphodiesterase family. PDE9 subfamily.	17	6547	0.509404	9374	0.297565	2720	0.796178	5211	0.609517	0	0	0	0	0	0.796178				O76083	-3.16019	7708	0.422405		O76083	-4.28574	9751	0.269314		O76083	-3.07467	5464	0.590558
O76087	GAGE7	G antigen 7	GAGE family	1	12596	0.0561259	11334	0.150693	12643	0.052604	11925	0.106407	0	0	0	0	0	0.150693				O76087	-3.58383	12759	0.0439116		O76087	-4.4268	11270	0.155489		O76087	-3.71611	12473	0.0653428
O76090	BEST1	Bestrophin-1	bestrophin family	4	2596	0.80547	1873	0.859648	5018	0.623979	5294	0.603297	0	0	0	0	0	0.859648				O76090	-2.69631	3011	0.774372		O76090	-3.45181	1471	0.889771		O76090	-2.62855	2196	0.835444
O76093	FGF18	Fibroblast growth factor 18, FGF-18	heparin-binding growth factors family.	5	1918	0.856276	1797	0.865343	555	0.958411	4134	0.690221	0	0	0	0	0	0.958411				O76093	-2.45128	1845	0.861746		O76093	-3.89504	4814	0.639266		O76093	-3.21154	7267	0.455451
O76094	SRP72	Signal recognition particle 72 kDa protein, SRP72	SRP72 family.	5	5748	0.569277	5718	0.571525	6019	0.54897	5444	0.592057	0	0	0	0	0	0.571525				O76094	-3.06394	6464	0.515624		O76094	-3.67223	2708	0.797078		O76094	-3.1104	5929	0.555714
O76095	JTB	Protein JTB	JTB family.	4	10558	0.208842	10901	0.18314	7854	0.411465	5141	0.614762	0	0	0	0	0	0.411465				O76095	-3.37585	10628	0.203597		O76095	-4.268	9547	0.284601		O76095	-3.50648	10787	0.191682
O76096	CST7	Cystatin-F	cystatin family	6	5256	0.606145	6288	0.528812	9631	0.278306	8707	0.347546	0	0	0	0	0	0.606145				O76096	-3.03406	6108	0.5423		O76096	-3.79706	3779	0.716823		O76096	-3.10093	5804	0.565081
O77932	DOM3Z	Protein Dom3Z	Dom3Z family.	8	12236	0.0831023	9249	0.306931	6984	0.476658	6132	0.540502	0	0	0	0	0	0.476658				O77932	-3.26083	9052	0.321694		O77932	-4.37046	10742	0.195054		O77932	-3.5191	10955	0.179093
O94759	TRPM2	Transient receptor potential cation channel subfamily M member 2	transient receptor (TC 1.A.4) family	3	10071	0.245335	4225	0.683402	9353	0.299138	10420	0.219183	0	0	0	0	0	0.683402				O94759	-3.09984	6878	0.484601		O94759	-4.1551	8010	0.399775		O94759	-3.32687	8557	0.358786
O94760	DDAH1	N(G),N(G)-dimethylarginine dimethylaminohydrolase 1	DDAH family	1	5529	0.585688	3411	0.744399	6961	0.478381	10004	0.250356	0	0	0	0	0	0.744399				O94760	-2.91006	4767	0.642788		O94760	-3.8874	4719	0.646384		O94760	-3.0497	5175	0.612214
O94761	RECQL4	ATP-dependent DNA helicase Q4	helicase family. RecQ subfamily.	9	3497	0.737954	5631	0.578044	3623	0.728513	1748	0.869015	0	0	0	1	1	0.737954				O94761	-2.63738	2671	0.79985		O94761	-3.56919	2057	0.84586		O94761	-3.36242	9059	0.321169
O94762	RECQL5	ATP-dependent DNA helicase Q5	helicase family. RecQ subfamily.	19	6936	0.480255	8879	0.334657	5506	0.587411	2280	0.829149	0	0	0	0	0	0.587411				O94762	-3.13332	7320	0.45148		O94762	-3.9583	5513	0.586886		O94762	-3.18897	7004	0.475159
O94763	URI1	Unconventional prefoldin RPB5 interactor 1	RNA polymerase II subunit 5-mediating protein family.	24	2272	0.829749	5729	0.570701	2603	0.804946	3144	0.764406	0	0	0	0	0	0.829749				O94763	-2.56429	2302	0.827501		O94763	-3.66044	2631	0.802848		O94763	-2.66695	2354	0.823604
O94766	B3GAT3	Galactosylgalactosylxylosylprotein 3-beta-glucuronosyltransferase 3	glycosyltransferase 43 family.	2	6184	0.536605	8668	0.350468	7899	0.408093	9315	0.301986	0	0	0	0	0	0.536605				O94766	-3.01874	5962	0.553241		O94766	-3.97778	5726	0.570925		O94766	-3.0895	5647	0.576845
O94768	STK17B	Serine/threonine-protein kinase 17B	protein kinase superfamily. CAMK Ser/Thr protein kinase family. DAP kinase subfamily.	3	8088	0.39393	10356	0.223979	6563	0.508205	8219	0.384114	0	0	0	0	0	0.508205				O94768	-3.18236	8006	0.400075		O94768	-4.69273	12602	0.0556763		O94768	-3.25927	7786	0.416561
O94772	LY6H	Lymphocyte antigen 6H, Ly-6H		3	6002	0.550244	6491	0.513601	11623	0.129037	10201	0.235594	0	0	0	0	0	0.550244				O94772	-2.75271	3373	0.747246		O94772	-4.40526	11053	0.17175		O94772	-2.67095	2386	0.821206
O94776	MTA2	Metastasis-associated protein MTA2		24	3951	0.703934	7017	0.474185	1423	0.893368	596	0.955339	0	0	0	0	0	0.893368				O94776	-2.89621	4625	0.653428		O94776	-3.94727	5371	0.597527		O94776	-3.04364	5106	0.617385
O94777	DPM2	Dolichol phosphate-mannose biosynthesis regulatory protein	DPM2 family	6	3737	0.71997	1775	0.866991	6463	0.515699	10494	0.213638	0	0	0	0	0	0.866991				O94777	-2.62107	2583	0.806444		O94777	-3.94157	5303	0.602623		O94777	-2.82969	3356	0.74852
O94779	CNTN5	Contactin-5	immunoglobulin superfamily. Contactin family.	1	11314	0.152192	12152	0.0893968	12469	0.0656426	12056	0.0965905	0	0	0	0	0	0.152192				O94779	-3.46631	11935	0.105658		O94779	-4.47154	11680	0.124766		O94779	-3.60005	11622	0.129112
O94782	USP1	Ubiquitin carboxyl-terminal hydrolase 1	peptidase C19 family	11	4381	0.671712	5325	0.600974	2743	0.794455	2691	0.798351	0	0	0	0	0	0.794455				O94782	-2.95667	5310	0.602098		O94782	-3.86792	4527	0.660772		O94782	-2.96226	4332	0.675384
O94788	ALDH1A2	Retinal dehydrogenase 2, RALDH 2, RalDH2	aldehyde dehydrogenase family.	1	10672	0.2003	8571	0.357737	11015	0.174597	11821	0.1142	0	0	0	0	0	0.357737				O94788	-3.39172	10849	0.187036		O94788	-4.32632	10247	0.232147		O94788	-3.4917	10598	0.205845
O94804	STK10	Serine/threonine-protein kinase 10	STE Ser/Thr protein kinase family	4	2923	0.780967	4721	0.646235	2759	0.793256	6216	0.534208	0	0	0	0	0	0.793256				O94804	-2.73285	3240	0.757212		O94804	-3.71006	3011	0.774372		O94804	-2.60316	2072	0.844736
O94805	ACTL6B	Actin-like protein 6B	actin family.	11	7660	0.426002	1932	0.855227	5332	0.60045	4078	0.694417	0	0	0	0	0	0.855227				O94805	-3.28594	9412	0.294717		O94805	-4.33473	10345	0.224803		O94805	-3.23258	7495	0.438366
O94806	PRKD3	Serine/threonine-protein kinase D3	protein kinase superfamily. CAMK Ser/Thr protein kinase family. PKD subfamily.	14	2220	0.833646	1395	0.895466	2802	0.790034	2646	0.801723	0	0	0	0	0	0.895466				O94806	-2.57225	2339	0.824728		O94806	-3.82103	4025	0.698389		O94806	-2.53941	1822	0.863469
O94808	GFPT2	Glutamine--fructose-6-phosphate aminotransferase [isomerizing] 2		2	4860	0.635819	4819	0.638891	5336	0.60015	6555	0.508805	0	0	0	0	0	0.638891				O94808	-2.85438	4172	0.687374		O94808	-3.43409	1411	0.894268		O94808	-3.46044	10220	0.23417
O94810	RGS11	Regulator of G-protein signaling 11		13	2322	0.826002	4328	0.675684	2976	0.776995	4007	0.699738	0	0	0	0	0	0.826002				O94810	-2.67554	2868	0.785088		O94810	-3.64534	2544	0.809367		O94810	-2.74092	2790	0.790933
O94811	TPPP	Tubulin polymerization-promoting protein, TPPP	TPPP family.	8	3404	0.744923	6969	0.477782	2110	0.841888	2524	0.810865	0	0	0	0	0	0.841888				O94811	-2.86544	4274	0.67973		O94811	-3.65484	2603	0.804946		O94811	-2.78899	3064	0.770401
O94812	BAIAP3	BAI1-associated protein 3, BAP3		1	4301	0.677707	3938	0.704908	7782	0.41686	11862	0.111128	0	0	0	0	0	0.704908				O94812	-2.8024	3758	0.718396		O94812	-3.68846	2838	0.787336		O94812	-2.98749	4545	0.659423
O94813	SLIT2	Slit homolog 2 protein, Slit-2		4	2698	0.797827	5269	0.60517	4579	0.656875	6459	0.515999	0	0	0	0	0	0.797827				O94813	-2.71349	3127	0.76568		O94813	-3.33673	1089	0.918396		O94813	-2.55188	1879	0.859198
O94817	ATG12	Ubiquitin-like protein ATG12	ATG12 family.	16	12177	0.0875234	10311	0.227351	6806	0.489996	5440	0.592357	0	0	0	0	0	0.489996				O94817	-3.37162	10568	0.208093		O94817	-4.45249	11509	0.13758		O94817	-3.62382	11836	0.113076
O94818	NOL4	Nucleolar protein 4		8	9593	0.281154	10433	0.218209	7537	0.435219	5013	0.624354	0	0	0	0	0	0.435219				O94818	-3.33141	10008	0.250056		O94818	-4.12715	7614	0.429449		O94818	-3.40466	9574	0.282578
O94822	LTN1	E3 ubiquitin-protein ligase listerin	LTN1 family.	6	3043	0.771975	6253	0.531435	2019	0.848707	4742	0.644661	0	0	0	0	0	0.848707				O94822	-2.66277	2799	0.790259		O94822	-3.97512	5700	0.572874		O94822	-2.69434	2507	0.812139
O94826	TOMM70A	Mitochondrial import receptor subunit TOM70	Tom70 family	4	2953	0.778719	3546	0.734283	6095	0.543275	5789	0.566205	0	0	0	0	0	0.778719				O94826	-2.68353	2934	0.780142		O94826	-3.66179	2642	0.802023		O94826	-2.73503	2752	0.79378
O94827	PLEKHG5	Pleckstrin homology domain-containing family G member 5		1	12698	0.0484826	12634	0.0532784	11883	0.109554	10992	0.176321	0	0	0	0	0	0.109554				O94827	-3.60577	12850	0.0370925		O94827	-4.47842	11732	0.120869		O94827	-3.7448	12578	0.0574747
O94829	IPO13	Importin-13, Imp13	importin beta family.	13	6110	0.542151	9270	0.305358	6314	0.526864	2834	0.787636	0	0	0	0	0	0.542151				O94829	-3.09177	6781	0.49187		O94829	-3.88342	4682	0.649157		O94829	-3.13568	6277	0.529637
O94830	DDHD2	Phospholipase DDHD2	PA-PLA1 family.	1	13077	0.0200824	13088	0.0192581	13082	0.0197078	13171	0.0130386	0	0	0	0	0	0.0200824				O94830	-5.01571	13088	0.0192581		O94830	-6.75077	13081	0.0197827		O94830	-5.21307	13074	0.0203072
O94832	MYO1D	Unconventional myosin-Id		2	4442	0.667141	12079	0.094867	1207	0.909554	8216	0.384339	0	0	0	0	0	0.909554				O94832	-2.85429	4171	0.687448		O94832	-4.42025	11206	0.160285		O94832	-2.94706	4228	0.683177
O94842	TOX4	TOX high mobility group box family member 4		15	3216	0.759011	784	0.941251	7046	0.472012	5658	0.576021	0	0	0	0	0	0.941251				O94842	-2.77714	3552	0.733833		O94842	-4.02511	6327	0.52589		O94842	-2.82502	3316	0.751517
O94844	RHOBTB1	Rho-related BTB domain-containing protein 1	Rho family	2	11872	0.110378	3786	0.716298	10735	0.195579	10811	0.189884	0	0	0	0	0	0.716298				O94844	-3.34557	10201	0.235594		O94844	-4.43147	11304	0.152941		O94844	-3.57997	11470	0.140502
O94850	DDN	Dendrin		3	3834	0.712701	3383	0.746497	6144	0.539603	8961	0.328513	0	0	0	0	0	0.746497				O94850	-2.79195	3665	0.725365		O94850	-3.58324	2135	0.840015		O94850	-2.87499	3684	0.723942
O94855	SEC24D	Protein transport protein Sec24D	SEC23/SEC24 family. SEC24 subfamily.	7	4209	0.684601	3001	0.775122	7898	0.408168	6469	0.515249	0	0	0	0	0	0.775122				O94855	-2.83804	4038	0.697415		O94855	-3.91881	5067	0.620307		O94855	-2.82663	3333	0.750244
O94856	NFASC	Neurofascin	immunoglobulin superfamily. L1/neurofascin/NgCAM family.	10	6174	0.537355	9525	0.28625	5595	0.580742	6620	0.503934	0	0	0	0	0	0.580742				O94856	-3.044	6213	0.534432		O94856	-4.09115	7169	0.462795		O94856	-3.07567	5480	0.589359
O94864	SUPT7L	STAGA complex 65 subunit gamma		7	7032	0.473061	10175	0.237542	6058	0.546047	2464	0.815362	0	0	0	0	0	0.546047				O94864	-3.11421	7075	0.469839		O94864	-4.04747	6608	0.504833		O94864	-3.23856	7560	0.433496
O94868	FCHSD2	FCH and double SH3 domains protein 2		27	5064	0.620532	6866	0.4855	4247	0.681753	3829	0.713076	0	0	0	0	0	0.681753				O94868	-2.92841	4981	0.626752		O94868	-3.85179	4355	0.673661		O94868	-3.02952	4923	0.631098
O94874	UFL1	E3 UFM1-protein ligase 1	UFL1 family.	1	10328	0.226077	10805	0.190333	12076	0.0950918	9973	0.252679	0	0	0	0	0	0.226077				O94874	-3.39567	10909	0.18254		O94874	-4.17093	8198	0.385688		O94874	-3.45327	10137	0.24039
O94875	SORBS2	Sorbin and SH3 domain-containing protein 2		35	269	0.979843	470	0.964781	164	0.987711	489	0.963357	0	0	0	0	0	0.987711				O94875	-1.38169	278	0.979168		O94875	-3.21727	783	0.941326		O94875	-1.64556	319	0.976096
O94880	PHF14	PHD finger protein 14		2	9895	0.258524	12505	0.0629449	8994	0.32604	6209	0.534732	0	0	0	0	0	0.32604				O94880	-3.3295	9984	0.251855		O94880	-4.12138	7542	0.434845		O94880	-3.504	10743	0.194979
O94885	SASH1	SAM and SH3 domain-containing protein 1		2	7817	0.414238	9081	0.31952	7741	0.419933	8129	0.390858	0	0	0	0	0	0.419933				O94885	-3.1802	7977	0.402248		O94885	-3.79301	3748	0.719146		O94885	-3.28752	8121	0.391457
O94887	FARP2	FERM, RhoGEF and pleckstrin domain-containing protein 2		4	4175	0.687149	2968	0.777595	2178	0.836793	5422	0.593706	0	0	0	0	0	0.836793				O94887	-2.71598	3138	0.764856		O94887	-3.80781	3882	0.709105		O94887	-2.95663	4284	0.678981
O94888	UBXN7	UBX domain-containing protein 7		3	11952	0.104384	9795	0.266017	7090	0.468715	7488	0.438891	0	0	0	0	0	0.468715				O94888	-3.46133	11892	0.10888		O94888	-4.63409	12497	0.0635444		O94888	-3.51205	10837	0.187936
O94889	KLHL18	Kelch-like protein 18		1	10298	0.228325	6046	0.546946	12718	0.0469839	12382	0.0721619	0	0	0	0	0	0.546946				O94889	-3.41417	11236	0.158037		O94889	-4.49686	11878	0.109929		O94889	-3.44169	10014	0.249607
O94901	SUN1	SUN domain-containing protein 1		1	12138	0.0904459	11339	0.150318	12515	0.0621956	12426	0.0688647	0	0	0	0	0	0.150318				O94901	-3.53449	12440	0.0678157		O94901	-4.35717	10593	0.20622		O94901	-3.64189	11944	0.104983
O94905	ERLIN2	Erlin-2	band 7/mec-2 family	2	9616	0.27943	9951	0.254327	12006	0.100337	10861	0.186137	0	0	0	0	0	0.27943				O94905	-3.29875	9594	0.281079		O94905	-4.11163	7423	0.443762		O94905	-3.47411	10382	0.222031
O94906	PRPF6	Pre-mRNA-processing factor 6		24	5505	0.587486	7460	0.440989	1086	0.918621	1162	0.912926	0	0	0	0	0	0.918621				O94906	-2.88711	4515	0.661671		O94906	-3.90124	4877	0.634545		O94906	-3.13562	6275	0.529786
O94907	DKK1	Dickkopf-related protein 1, Dickkopf-1, Dkk-1, hDkk-1	dickkopf family.	8	9197	0.310828	8249	0.381866	9653	0.276658	8869	0.335407	0	0	0	0	0	0.381866				O94907	-3.16678	7774	0.41746		O94907	-4.31459	10098	0.243312		O94907	-3.34627	8789	0.341401
O94910	LPHN1	Latrophilin-1	G-protein coupled receptor 2 family. LN-TM7 subfamily.	9	2231	0.832821	2027	0.848108	7364	0.448183	6856	0.48625	0	0	0	0	0	0.848108				O94910	-2.50555	2073	0.844661		O94910	-3.81334	3937	0.704983		O94910	-2.87989	3723	0.721019
O94913	PCF11	Pre-mRNA cleavage complex 2 protein Pcf11		2	11145	0.164856	10878	0.184863	11271	0.155414	10071	0.245335	0	0	0	0	0	0.184863				O94913	-3.42637	11404	0.145448		O94913	-4.13378	7712	0.422106		O94913	-3.67697	12272	0.0804046
O94915	FRYL	Protein furry homolog-like	furry protein family.	4	1931	0.855302	2803	0.789959	2117	0.841364	5929	0.555714	0	0	0	0	0	0.855302				O94915	-2.31629	1391	0.895766		O94915	-3.56399	2027	0.848108		O94915	-2.51811	1740	0.869614
O94916	NFAT5	Nuclear factor of activated T-cells 5, NF-AT5		7	7067	0.470438	6278	0.529562	3480	0.739228	3785	0.716373	0	0	0	0	0	0.739228				O94916	-2.95487	5290	0.603597		O94916	-3.90021	4865	0.635444		O94916	-3.08857	5633	0.577894
O94921	CDK14	Cyclin-dependent kinase 14	protein kinase superfamily. CMGC Ser/Thr protein kinase family. CDC2/CDKX subfamily.	13	3781	0.716673	4404	0.669989	2737	0.794904	2480	0.814163	0	0	0	0	0	0.794904				O94921	-2.83608	4023	0.698539		O94921	-3.50574	1732	0.870214		O94921	-2.75763	2892	0.78329
O94925	GLS	Glutaminase kidney isoform, mitochondrial, GLS	glutaminase family.	4	712	0.946647	878	0.934208	4893	0.633346	9948	0.254552	0	0	0	0	0	0.946647				O94925	-1.94893	678	0.949194		O94925	-3.27055	880	0.934058		O94925	-2.27419	1007	0.924541
O94927	HAUS5	HAUS augmin-like complex subunit 5	HAUS5 family.	4	3495	0.738104	3053	0.771225	7944	0.404721	8804	0.340277	0	0	0	0	0	0.771225				O94927	-2.79461	3694	0.723192		O94927	-4.2709	9583	0.281903		O94927	-2.77435	2986	0.776246
O94929	ABLIM3	Actin-binding LIM protein 3		4	9723	0.271413	11733	0.120794	9894	0.258599	8777	0.3423	0	0	0	0	0	0.271413				O94929	-3.33221	10023	0.248932		O94929	-4.25866	9434	0.293069		O94929	-3.43116	9888	0.259048
O94941	UBOX5	RING finger protein 37		19	8285	0.379168	6101	0.542825	3101	0.767628	3567	0.732709	0	0	0	0	0	0.767628				O94941	-3.22042	8536	0.36036		O94941	-4.15572	8016	0.399326		O94941	-3.35376	8894	0.333533
O94952	FBXO21	F-box only protein 21		1	4697	0.648033	4540	0.659798	8404	0.370251	12273	0.0803297	0	0	0	0	0	0.659798				O94952	-2.86646	4289	0.678606		O94952	-3.82579	4080	0.694268		O94952	-3.0466	5138	0.614987
O94953	KDM4B	Lysine-specific demethylase 4B	JHDM3 histone demethylase family.	4	10193	0.236193	11664	0.125965	9323	0.301386	6361	0.523342	0	0	0	0	0	0.301386				O94953	-3.35625	10345	0.224803		O94953	-4.2095	8682	0.349419		O94953	-3.57612	11440	0.14275
O94955	RHOBTB3	Rho-related BTB domain-containing protein 3		9	8685	0.349194	5915	0.556763	4706	0.647359	5027	0.623305	0	0	0	0	0	0.647359				O94955	-3.09916	6869	0.485275		O94955	-4.2486	9249	0.306931		O94955	-3.19271	7036	0.472761
O94956	SLCO2B1	Solute carrier organic anion transporter family member 2B1	organo anion transporter (TC 2.A.60) family	1	13078	0.0200075	13089	0.0191832	13083	0.0196328	13087	0.0193331	0	0	0	0	0	0.0200075				O94956	-5.01571	13089	0.0191832		O94956	-6.75077	13082	0.0197078		O94956	-5.21307	13075	0.0202323
O94964	KIAA0889	Uncharacterized protein KIAA0889		1	4705	0.647433	3627	0.728213	7887	0.408992	11659	0.126339	0	0	0	0	0	0.728213				O94964	-2.85698	4194	0.685725		O94964	-3.8243	4066	0.695317		O94964	-3.09726	5756	0.568677
O94966	USP19	Ubiquitin carboxyl-terminal hydrolase 19	peptidase C19 family.	42	2397	0.820382	4559	0.658374	1540	0.884601	1802	0.864968	0	0	0	0	0	0.884601				O94966	-2.54703	2243	0.831922		O94966	-3.63565	2465	0.815287		O94966	-2.67733	2423	0.818434
O94967	WDR47	WD repeat-containing protein 47		4	11812	0.114874	11989	0.101611	10360	0.223679	9186	0.311652	0	0	0	0	0	0.223679				O94967	-3.45269	11776	0.117572		O94967	-4.3107	10054	0.246609		O94967	-3.71896	12490	0.0640689
O94972	TRIM37	E3 ubiquitin-protein ligase TRIM37	TRIM/RBCC family.	56	9074	0.320045	7614	0.429449	1663	0.875384	2520	0.811165	0	0	0	0	0	0.875384				O94972	-3.2213	8551	0.359236		O94972	-4.06152	6794	0.490895		O94972	-3.53331	11080	0.169726
O94973	AP2A2	AP-2 complex subunit alpha-2	adaptor complexes large subunit family.	18	1808	0.864519	4755	0.643687	1778	0.866767	2582	0.806519	0	0	0	0	0	0.866767				O94973	-2.44036	1802	0.864968		O94973	-3.54828	1948	0.854028		O94973	-2.68263	2447	0.816635
O94979	SEC31A	Protein transport protein Sec31A	WD repeat SEC31 family.	7	8187	0.386512	10102	0.243012	8643	0.352342	6916	0.481753	0	0	0	0	0	0.386512				O94979	-3.19929	8249	0.381866		O94979	-3.99843	6004	0.550094		O94979	-3.291	8163	0.38831
O94983	CAMTA2	Calmodulin-binding transcription activator 2	CAMTA family	2	9364	0.298314	11291	0.153915	9228	0.308505	5502	0.587711	0	0	0	0	0	0.308505				O94983	-3.31772	9819	0.264219		O94983	-4.10683	7372	0.447583		O94983	-3.38828	9374	0.297565
O94985	CLSTN1	Calsyntenin-1		15	3936	0.705058	8008	0.399925	3318	0.751368	3710	0.721993	0	0	0	0	0	0.751368				O94985	-2.91029	4779	0.641888		O94985	-4.01162	6160	0.538404		O94985	-2.88308	3747	0.719221
O94986	CEP152	Centrosomal protein of 152 kDa, Cep152		2	7926	0.40607	9353	0.299138	8431	0.368228	9978	0.252304	0	0	0	0	0	0.40607				O94986	-3.17151	7850	0.411765		O94986	-3.74699	3346	0.749269		O94986	-3.28711	8112	0.392132
O94989	ARHGEF15	Rho guanine nucleotide exchange factor 15		8	7789	0.416336	10527	0.211165	5314	0.601798	3758	0.718396	0	0	0	0	0	0.601798				O94989	-3.1564	7660	0.426002		O94989	-4.12011	7519	0.436568		O94989	-3.46915	10322	0.226527
O94992	HEXIM1	Protein HEXIM1	HEXIM family.	9	2804	0.789884	7265	0.455601	1683	0.873885	732	0.945148	0	0	0	0	0	0.873885				O94992	-2.67274	2854	0.786137		O94992	-3.42739	1383	0.896366		O94992	-2.78343	3034	0.772649
O94993	SOX30	Transcription factor SOX-30		16	10396	0.220982	8439	0.367628	5360	0.598351	4378	0.671937	0	0	0	0	0	0.598351				O94993	-3.24597	8874	0.335032		O94993	-4.47679	11721	0.121694		O94993	-3.41114	9652	0.276733
O95045	UPP2	Uridine phosphorylase 2	PNP/UDP phosphorylase family	2	4343	0.67456	6023	0.54867	5663	0.575646	8143	0.389809	0	0	0	0	0	0.67456				O95045	-2.93086	5013	0.624354		O95045	-4.08533	7105	0.467591		O95045	-2.89001	3803	0.715024
O95049	TJP3	Tight junction protein ZO-3	MAGUK family.	6	1263	0.905358	1723	0.870888	7667	0.425478	9162	0.313451	0	0	0	0	0	0.905358				O95049	-2.36191	1532	0.8852		O95049	-3.7171	3064	0.770401		O95049	-2.53325	1802	0.864968
O95050	INMT	Indolethylamine N-methyltransferase	NNMT/PNMT/TEMT family	1	12666	0.0508805	12254	0.0817535	12421	0.0692394	12200	0.0857999	0	0	0	0	0	0.0817535				O95050	-3.60126	12840	0.0378419		O95050	-4.43647	11354	0.149194		O95050	-3.7373	12549	0.0596478
O95057	DIRAS1	GTP-binding protein Di-Ras1	Di-Ras family	1	13079	0.0199326	13090	0.0191083	13084	0.0195579	13175	0.0127389	0	0	0	0	0	0.0199326				O95057	-5.01571	13090	0.0191083		O95057	-6.75077	13083	0.0196328		O95057	-5.21307	13076	0.0201574
O95059	RPP14	Ribonuclease P protein subunit p14	eukaryotic/archaeal RNase P protein component 2 family.	19	6650	0.501686	6565	0.508055	4700	0.647808	5954	0.55384	0	0	0	0	0	0.647808				O95059	-2.89718	4633	0.652829		O95059	-3.9431	5321	0.601274		O95059	-2.84494	3468	0.740127
O95067	CCNB2	G2/mitotic-specific cyclin-B2	cyclin family. Cyclin AB subfamily.	9	4813	0.639341	5577	0.582091	2403	0.819933	1743	0.869389	0	0	0	0	0	0.819933				O95067	-3.10149	6906	0.482503		O95067	-3.94273	5315	0.601723		O95067	-3.06577	5352	0.598951
O95070	YIF1A	Protein YIF1A	YIF1 family.	5	7278	0.454627	5634	0.577819	10879	0.184788	8254	0.381491	0	0	0	0	0	0.577819				O95070	-3.07915	6631	0.50311		O95070	-3.93913	5278	0.604496		O95070	-3.26026	7806	0.415062
O95071	UBR5	E3 ubiquitin-protein ligase UBR5		26	2920	0.781191	7218	0.459123	1031	0.922743	227	0.98299	0	0	0	1	1	0.922743				O95071	-2.76887	3486	0.738779		O95071	-3.75809	3444	0.741926		O95071	-2.7525	2866	0.785238
O95072	REC8	Meiotic recombination protein REC8 homolog	rad21 family	11	848	0.936456	742	0.944399	2406	0.819708	3744	0.719445	0	0	0	0	0	0.944399				O95072	-2.14107	982	0.926414		O95072	-3.75031	3370	0.747471		O95072	-2.25119	961	0.927988
O95073	FSBP	Fibrinogen silencer-binding protein		19	7739	0.420082	7357	0.448707	3629	0.728063	3284	0.753915	0	0	0	0	0	0.728063				O95073	-3.11372	7068	0.470363		O95073	-4.23769	9075	0.31997		O95073	-3.32048	8478	0.364706
O95081	AGFG2	Arf-GAP domain and FG repeat-containing protein 2		4	6366	0.522967	4613	0.654327	6916	0.481753	7294	0.453428	0	0	0	0	0	0.654327				O95081	-3.07066	6534	0.510378		O95081	-4.11737	7479	0.439565		O95081	-2.96645	4373	0.672312
O95084	PRSS23	Serine protease 23	peptidase S1 family.	24	704	0.947246	344	0.974223	3699	0.722818	3682	0.724091	0	0	0	0	0	0.974223				O95084	-2.072	840	0.937055		O95084	-2.89828	367	0.972499		O95084	-2.31031	1098	0.917722
O95096	NKX2-2	Homeobox protein Nkx-2.2	NK-2 homeobox family	1	10292	0.228775	12351	0.0744848	12205	0.0854253	10199	0.235744	0	0	0	0	0	0.228775				O95096	-3.3849	10744	0.194904		O95096	-4.11768	7482	0.439341		O95096	-3.46025	10218	0.23432
O95104	SCAF4	Splicing factor, arginine/serine-rich 15	splicing factor SR family.	2	11777	0.117497	12509	0.0626452	11341	0.150169	9734	0.270588	0	0	0	0	0	0.150169				O95104	-3.48953	12101	0.0932184		O95104	-4.14116	7830	0.413263		O95104	-3.71801	12488	0.0642188
O95125	ZNF202	Zinc finger protein 202		7	12011	0.0999625	10927	0.181191	9611	0.279805	8885	0.334208	0	0	0	0	0	0.279805				O95125	-3.35321	10303	0.227951		O95125	-4.35365	10563	0.208468		O95125	-3.60997	11727	0.121244
O95136	S1PR2	Sphingosine 1-phosphate receptor 2	G-protein coupled receptor 1 family	3	198	0.985163	129	0.990333	8141	0.389959	9126	0.316148	0	0	0	0	0	0.990333				O95136	-1.7712	516	0.961334		O95136	-2.95782	405	0.969652		O95136	-1.99092	546	0.959086
O95139	NDUFB6	NADH dehydrogenase [ubiquinone] 1 beta subcomplex subunit 6	complex I NDUFB6 subunit family.	1	13080	0.0198576	13091	0.0190333	13085	0.019483	13125	0.0164856	0	0	0	0	0	0.0198576				O95139	-5.01571	13091	0.0190333		O95139	-6.75077	13084	0.0195579		O95139	-5.21307	13077	0.0200824
O95140	MFN2	Mitofusin-2	mitofusin family.	2	8459	0.36613	4560	0.658299	8723	0.346347	10032	0.248258	0	0	0	0	0	0.658299				O95140	-3.1026	6920	0.481454		O95140	-4.37445	10791	0.191383		O95140	-3.25947	7790	0.416261
O95147	DUSP14	Dual specificity protein phosphatase 14	protein-tyrosine phosphatase family. Non-receptor class dual specificity subfamily.	4	6597	0.505658	2094	0.843087	8703	0.347846	7792	0.416111	0	0	0	0	0	0.843087				O95147	-3.02976	6068	0.545298		O95147	-3.95676	5494	0.58831		O95147	-3.12563	6150	0.539153
O95149	SNUPN	Snurportin-1	snurportin family.	17	6588	0.506332	9145	0.314725	6885	0.484076	5089	0.618659	0	0	0	0	0	0.506332				O95149	-3.14553	7503	0.437767		O95149	-4.2271	8946	0.329637		O95149	-3.15704	6568	0.507831
O95150	TNFSF15	Tumor necrosis factor ligand superfamily member 15	tumor necrosis factor family	2	6481	0.51435	4806	0.639865	10554	0.209142	12082	0.0946422	0	0	0	0	0	0.639865				O95150	-3.16566	7759	0.418584		O95150	-4.07675	6996	0.475759		O95150	-3.20205	7153	0.463994
O95153	BZRAP1	Peripheral-type benzodiazepine receptor-associated protein 1, PRAX-1	RIMBP family.	4	7441	0.442413	6892	0.483552	10159	0.238741	8549	0.359386	0	0	0	0	0	0.483552				O95153	-3.16959	7823	0.413788		O95153	-4.03504	6458	0.516073		O95153	-3.25771	7765	0.418134
O95154	AKR7A3	Aflatoxin B1 aldehyde reductase member 3	aldo/keto reductase family. Aldo/keto reductase 2 subfamily.	4	3538	0.734882	2488	0.813563	6701	0.497864	7799	0.415586	0	0	0	0	0	0.813563				O95154	-2.88539	4491	0.663469		O95154	-3.98751	5861	0.560809		O95154	-2.79732	3106	0.767254
O95155	UBE4B	Ubiquitin conjugation factor E4 B	ubiquitin conjugation factor E4 family.	16	3059	0.770776	2529	0.810491	1345	0.899213	1672	0.87471	0	0	0	0	0	0.899213				O95155	-2.66001	2791	0.790858		O95155	-3.71457	3046	0.77175		O95155	-2.69956	2530	0.810416
O95156	NXPH2	Neurexophilin-2	neurexophilin family	1	6679	0.499513	3277	0.75444	10952	0.179318	12129	0.0911203	0	0	0	0	0	0.75444				O95156	-2.97017	5465	0.590483		O95156	-4.00555	6089	0.543724		O95156	-3.13193	6233	0.532934
O95157	NXPH3	Neurexophilin-3	neurexophilin family.	2	12892	0.0339453	7420	0.443987	12723	0.0466092	11843	0.112552	0	0	0	0	0	0.443987				O95157	-3.50377	12211	0.0849756		O95157	-4.25233	9308	0.30251		O95157	-3.81884	12800	0.0408393
O95159	ZFPL1	Zinc finger protein-like 1	ZFPL1 family.	1	9677	0.274859	11008	0.175122	12746	0.0448857	12857	0.036568	0	0	0	0	0	0.274859				O95159	-3.37261	10583	0.206969		O95159	-4.40398	11032	0.173323		O95159	-3.47261	10368	0.22308
O95163	IKBKAP	Elongator complex protein 1, ELP1	ELP1/IKA1 family.	26	3721	0.721169	5497	0.588085	1872	0.859723	1890	0.858374	0	0	0	0	0	0.859723				O95163	-2.91803	4858	0.635969		O95163	-4.13236	7691	0.423679		O95163	-2.87268	3657	0.725965
O95164	UBL3	Ubiquitin-like protein 3		1	13081	0.0197827	13092	0.0189584	13086	0.019408	13252	0.0069689	0	0	0	0	0	0.0197827				O95164	-5.01571	13092	0.0189584		O95164	-6.75077	13085	0.019483		O95164	-5.21307	13078	0.0200075
O95166	GABARAP	Gamma-aminobutyric acid receptor-associated protein	MAP1 LC3 family.	66	11713	0.122293	3468	0.740127	4379	0.671862	3523	0.736006	0	0	0	0	0	0.740127				O95166	-3.09416	6806	0.489996		O95166	-4.33821	10382	0.222031		O95166	-3.50776	10798	0.190858
O95169	NDUFB8	NADH dehydrogenase [ubiquinone] 1 beta subcomplex subunit 8, mitochondrial	complex I NDUFB8 subunit family.	6	7112	0.467066	10681	0.199625	9677	0.274859	7820	0.414013	0	0	0	0	0	0.467066				O95169	-3.18693	8071	0.395204		O95169	-4.17741	8273	0.380067		O95169	-3.25669	7754	0.418958
O95171	SCEL	Sciellin		9	12169	0.0881229	10669	0.200525	7593	0.431023	6271	0.530086	0	0	0	0	0	0.431023				O95171	-3.47702	12022	0.0991383		O95171	-4.43699	11360	0.148745		O95171	-3.75456	12620	0.0543275
O95178	NDUFB2	NADH dehydrogenase [ubiquinone] 1 beta subcomplex subunit 2, mitochondrial	complex I NDUFB2 subunit family.	1	8436	0.367853	9260	0.306107	9667	0.275609	11687	0.124241	0	0	0	0	0	0.367853				O95178	-3.20518	8330	0.375796		O95178	-3.94541	5342	0.5997		O95178	-3.35543	8971	0.327763
O95180	CACNA1H	Voltage-dependent T-type calcium channel subunit alpha-1H	calcium channel alpha-1 subunit (TC 1.A.1.11) family	3	385	0.97115	329	0.975347	6655	0.501311	9095	0.318471	1	1	0	0	0	0.975347				O95180	-1.46165	315	0.976396		O95180	-3.78702	3696	0.723042		O95180	-1.44162	224	0.983215
O95182	NDUFA7	NADH dehydrogenase [ubiquinone] 1 alpha subcomplex subunit 7	complex I NDUFA7 subunit family.	5	8265	0.380667	8164	0.388235	9000	0.32559	8247	0.382016	0	0	0	0	0	0.388235				O95182	-3.23641	8751	0.344249		O95182	-4.20746	8652	0.351667		O95182	-3.32096	8484	0.364256
O95183	VAMP5	Vesicle-associated membrane protein 5	synaptobrevin family	5	2531	0.810341	936	0.929861	11728	0.121169	10630	0.203447	0	0	0	0	0	0.929861				O95183	-2.80423	3770	0.717497		O95183	-4.30813	10030	0.248408		O95183	-2.57624	1974	0.852079
O95185	UNC5C	Netrin receptor UNC5C	unc-5 family.	2	8755	0.343949	11671	0.12544	10792	0.191308	11262	0.156088	0	0	0	0	0	0.343949				O95185	-3.27094	9199	0.310678		O95185	-4.31403	10092	0.243762		O95185	-3.33864	8700	0.34807
O95190	OAZ2	Ornithine decarboxylase antizyme 2, AZ2, ODC-Az 2	ODC antizyme family.	3	3200	0.76021	6934	0.480405	12307	0.0777819	11417	0.144474	0	0	0	0	0	0.76021				O95190	-3.45032	11723	0.121544		O95190	-4.48031	11766	0.118321		O95190	-2.4639	1539	0.884676
O95196	CSPG5	Chondroitin sulfate proteoglycan 5		1	8999	0.325665	3968	0.70266	10217	0.234395	11962	0.103634	0	0	0	0	0	0.70266				O95196	-3.13637	7360	0.448483		O95196	-4.16632	8136	0.390333		O95196	-3.26385	7850	0.411765
O95197	RTN3	Reticulon-3		19	9573	0.282653	9035	0.322967	6128	0.540802	6215	0.534283	0	0	0	0	0	0.540802				O95197	-3.1054	6956	0.478756		O95197	-4.20587	8623	0.35384		O95197	-3.29685	8233	0.383065
O95198	KLHL2	Kelch-like protein 2		16	4064	0.695466	5938	0.555039	3719	0.721319	4581	0.656725	0	0	0	0	0	0.721319				O95198	-2.87533	4372	0.672387		O95198	-3.89002	4747	0.644286		O95198	-2.88234	3744	0.719445
O95199	RCBTB2	RCC1 and BTB domain-containing protein 2		5	6941	0.47988	5234	0.607793	4466	0.665343	5996	0.550693	0	0	0	0	0	0.665343				O95199	-3.0512	6303	0.527688		O95199	-4.3625	10653	0.201723		O95199	-3.06026	5297	0.603072
O95201	ZNF205	Zinc finger protein 205	krueppel C2H2-type zinc-finger protein family.	12	2145	0.839266	1596	0.880405	2565	0.807793	4042	0.697115	0	0	0	0	0	0.880405				O95201	-2.5391	2202	0.834994		O95201	-3.232	813	0.939078		O95201	-2.60984	2108	0.842038
O95202	LETM1	LETM1 and EF-hand domain-containing protein 1, mitochondrial		1	12402	0.0706632	12871	0.0355189	12454	0.0667666	12318	0.0769577	0	0	0	0	0	0.0706632				O95202	-3.55109	12560	0.0588235		O95202	-4.51047	11987	0.101761		O95202	-3.68311	12306	0.0778569
O95206	PCDH8	Protocadherin-8		2	3410	0.744474	4748	0.644211	5745	0.569502	8536	0.36036	0	0	0	0	0	0.744474				O95206	-2.78715	3633	0.727763		O95206	-3.54075	1910	0.856875		O95206	-2.85724	3550	0.733983
O95208	EPN2	Epsin-2	epsin family	10	6271	0.530086	4781	0.641738	3652	0.726339	3551	0.733908	0	0	0	0	0	0.726339				O95208	-3.12264	7184	0.461671		O95208	-3.83275	4153	0.688797		O95208	-3.05006	5190	0.61109
O95210	STBD1	Starch-binding domain-containing protein 1		6	11463	0.141027	3982	0.701611	9680	0.274635	8122	0.391383	0	0	0	0	0	0.701611				O95210	-3.33021	9992	0.251255		O95210	-4.23488	9043	0.322368		O95210	-3.47301	10372	0.22278
O95214	LEPROTL1	Leptin receptor overlapping transcript-like 1	OB-RGRP/VPS55 family	3	3102	0.767553	2460	0.815661	9746	0.269689	11265	0.155864	0	0	0	0	0	0.815661				O95214	-2.66272	2798	0.790333		O95214	-3.88127	4665	0.650431		O95214	-2.81775	3264	0.755414
O95218	ZRANB2	Zinc finger Ran-binding domain-containing protein 2	ZRANB2 family.	14	5910	0.557138	7649	0.426827	1996	0.850431	2753	0.793706	0	0	0	0	0	0.850431				O95218	-3.0086	5861	0.560809		O95218	-3.88182	4668	0.650206		O95218	-3.20157	7148	0.464369
O95219	SNX4	Sorting nexin-4	sorting nexin family.	15	791	0.940727	1403	0.894867	1275	0.904459	2414	0.819108	0	0	0	0	0	0.940727				O95219	-1.96049	690	0.948295		O95219	-3.45191	1472	0.889697		O95219	-2.0621	624	0.953241
O95229	ZWINT	ZW10 interactor		11	8921	0.33151	10786	0.191757	6158	0.538554	4387	0.671263	0	0	0	0	0	0.538554				O95229	-3.24312	8832	0.338179		O95229	-4.64392	12516	0.0621206		O95229	-3.37693	9233	0.30813
O95231	VENTX	Homeobox protein VENTX		10	6482	0.514275	9167	0.313076	4396	0.670588	4297	0.678007	0	0	0	0	0	0.670588				O95231	-3.0044	5802	0.56523		O95231	-4.11189	7426	0.443537		O95231	-3.1144	6001	0.550318
O95232	LUC7L3	Luc7-like protein 3	Luc7 family.	8	7315	0.451855	9212	0.309704	4436	0.667591	4473	0.664818	0	0	0	0	0	0.667591				O95232	-3.14289	7456	0.441289		O95232	-4.02685	6352	0.524016		O95232	-3.24456	7628	0.4284
O95235	KIF20A	Kinesin-like protein KIF20A	kinesin-like protein family.	6	8976	0.327389	11458	0.141401	9548	0.284526	7756	0.418809	0	0	0	0	0	0.327389				O95235	-3.24291	8829	0.338404		O95235	-3.96259	5565	0.58299		O95235	-3.41979	9738	0.270288
O95237	LRAT	Lecithin retinol acyltransferase	H-rev107 family	2	3448	0.741626	4854	0.636268	7194	0.460922	10915	0.182091	0	0	0	0	0	0.741626				O95237	-2.75698	3401	0.745148		O95237	-4.09178	7174	0.46242		O95237	-2.83048	3363	0.747996
O95238	SPDEF	SAM pointed domain-containing Ets transcription factor	ETS family	3	8280	0.379543	12775	0.0427126	6648	0.501836	3134	0.765155	0	0	0	0	0	0.501836				O95238	-3.23292	8695	0.348445		O95238	-3.99823	5999	0.550468		O95238	-3.34224	8732	0.345673
O95239	KIF4A	Chromosome-associated kinesin KIF4A	kinesin-like protein family. Chromokinesin subfamily.	7	8300	0.378044	10871	0.185388	5434	0.592806	3423	0.743499	0	0	0	0	0	0.592806				O95239	-3.21768	8504	0.362758		O95239	-4.13004	7661	0.425927		O95239	-3.36483	9083	0.319371
O95243	MBD4	Methyl-CpG-binding domain protein 4		13	6066	0.545448	7837	0.412739	3338	0.749869	1300	0.902585	0	0	0	0	0	0.749869				O95243	-3.04363	6210	0.534657		O95243	-4.03826	6493	0.513451		O95243	-3.10665	5885	0.559011
O95248	SBF1	Myotubularin-related protein 5	protein-tyrosine phosphatase family. Non-receptor class myotubularin subfamily.	5	7216	0.459273	8563	0.358336	6508	0.512327	6981	0.476883	0	0	0	0	0	0.512327				O95248	-3.05923	6405	0.520045		O95248	-3.75724	3437	0.74245		O95248	-3.43889	9986	0.251705
O95249	GOSR1	Golgi SNAP receptor complex member 1	GOSR1 family	8	7998	0.400674	1573	0.882128	8685	0.349194	6683	0.499213	0	0	0	0	0	0.882128				O95249	-3.12332	7194	0.460922		O95249	-4.21046	8694	0.34852		O95249	-3.24548	7644	0.427201
O95251	KAT7	Histone acetyltransferase KAT7	MYST (SAS/MOZ) family.	50	6440	0.517422	9031	0.323267	1407	0.894567	1288	0.903484	0	0	0	0	0	0.894567				O95251	-3.02596	6030	0.548145		O95251	-4.23468	9038	0.322743		O95251	-3.17384	6796	0.490746
O95255	ABCC6	Multidrug resistance-associated protein 6	ABC transporter superfamily. ABCC family. Conjugate transporter (TC 3.A.1.28) subfamily.	5	5720	0.571375	8215	0.384414	10582	0.207044	9995	0.25103	0	0	0	0	0	0.571375				O95255	-3.04805	6269	0.530236		O95255	-3.84242	4257	0.681004		O95255	-3.12657	6164	0.538104
O95256	IL18RAP	Interleukin-18 receptor accessory protein	interleukin-1 receptor family	4	12298	0.0784564	11353	0.149269	10523	0.211465	9452	0.29172	0	0	0	0	0	0.211465				O95256	-3.47046	11977	0.10251		O95256	-4.54688	12221	0.0842263		O95256	-3.59755	11608	0.130161
O95257	GADD45G	Growth arrest and DNA damage-inducible protein GADD45 gamma	GADD45 family.	57	8179	0.387111	9017	0.324316	1582	0.881454	1844	0.861821	0	0	0	0	0	0.881454				O95257	-3.1945	8172	0.387636		O95257	-4.55313	12256	0.0816036		O95257	-3.2916	8166	0.388085
O95259	KCNH1	Potassium voltage-gated channel subfamily H member 1	potassium channel family. H (Eag) (TC 1.A.1.2) subfamily. Kv1.1/KCNH1 sub-subfamily.	9	3583	0.73151	9902	0.257999	5892	0.558486	7847	0.41199	0	0	0	0	0	0.73151				O95259	-2.7269	3203	0.759985		O95259	-4.05853	6758	0.493593		O95259	-2.64983	2278	0.829299
O95260	ATE1	Arginyl-tRNA--protein transferase 1, Arginyltransferase 1, R-transferase 1	R-transferase family.	1	10961	0.178644	11645	0.127389	11585	0.131885	8730	0.345822	0	0	0	0	0	0.178644				O95260	-3.42529	11384	0.146946		O95260	-4.22684	8941	0.330011		O95260	-3.48855	10554	0.209142
O95267	RASGRP1	RAS guanyl-releasing protein 1	RASGRP family.	3	3706	0.722293	3448	0.741626	6788	0.491345	8896	0.333383	0	0	0	0	0	0.741626				O95267	-2.84128	4075	0.694642		O95267	-3.72283	3128	0.765605		O95267	-2.82411	3306	0.752267
O95271	TNKS	Tankyrase-1, TANK1		15	2917	0.781416	5505	0.587486	3100	0.767703	2882	0.784039	0	0	0	0	0	0.781416				O95271	-2.74625	3330	0.750468		O95271	-3.58719	2158	0.838291		O95271	-2.56384	1920	0.856126
O95273	CCNDBP1	Cyclin-D1-binding protein 1	CCNDBP1 family.	67	8809	0.339903	4987	0.626302	5133	0.615362	4209	0.684601	0	0	0	0	0	0.626302				O95273	-3.17106	7842	0.412364		O95273	-4.4132	11144	0.164931		O95273	-3.30383	8294	0.378494
O95274	LYPD3	Ly6/PLAUR domain-containing protein 3		3	2954	0.778644	855	0.935931	7996	0.400824	8705	0.347696	0	0	0	0	0	0.935931				O95274	-2.59705	2454	0.816111		O95274	-2.88145	354	0.973473		O95274	-2.99162	4581	0.656725
O95278	EPM2A	Laforin	protein-tyrosine phosphatase family.	8	6488	0.513825	9137	0.315324	4736	0.645111	4718	0.646459	0	0	0	0	0	0.645111				O95278	-3.09345	6799	0.490521		O95278	-4.05488	6709	0.497265		O95278	-3.11628	6028	0.548295
O95279	KCNK5	Potassium channel subfamily K member 5	two pore domain potassium channel (TC 1.A.1.8) family.	2	9620	0.279131	4766	0.642862	9133	0.315624	8709	0.347396	0	0	0	0	0	0.642862				O95279	-3.24871	8908	0.332484		O95279	-4.72027	12645	0.0524541		O95279	-3.3435	8755	0.343949
O95292	VAPB	Vesicle-associated membrane protein-associated protein B/C, VAMP-B/VAMP-C, VAMP-associated protein B/C, VAP-B/VAP-C	VAMP-associated protein (VAP) (TC 9.B.17) family.	15	1829	0.862945	1835	0.862495	7265	0.455601	6083	0.544174	0	0	0	0	0	0.862945				O95292	-2.82687	3951	0.703934		O95292	-3.02671	481	0.963957		O95292	-2.22007	897	0.932784
O95295	SNAPIN	SNARE-associated protein Snapin	SNAPIN family.	37	7469	0.440315	5957	0.553616	1567	0.882578	900	0.932559	0	0	0	0	0	0.882578				O95295	-2.97564	5518	0.586512		O95295	-4.09213	7177	0.462196		O95295	-3.37003	9142	0.314949
O95297	MPZL1	Myelin protein zero-like protein 1	myelin P protein family.	4	3353	0.748745	2432	0.817759	2091	0.843312	5059	0.620907	0	0	0	0	0	0.843312				O95297	-2.65233	2757	0.793406		O95297	-3.54117	1911	0.8568		O95297	-2.89503	3846	0.711802
O95319	CELF2	CUGBP Elav-like family member 2, CELF-2	CELF/BRUNOL family.	6	11142	0.165081	11583	0.132034	8717	0.346797	6914	0.481903	0	0	0	0	0	0.346797				O95319	-3.43141	11508	0.137655		O95319	-4.2531	9314	0.302061		O95319	-3.65924	12101	0.0932184
O95336	PGLS	6-phosphogluconolactonase, 6PGL	glucosamine/galactosamine-6-phosphate isomerase family. 6-phosphogluconolactonase subfamily.	14	8820	0.339078	7569	0.432821	3952	0.703859	4496	0.663095	0	0	0	0	0	0.703859				O95336	-3.43274	11531	0.135931		O95336	-4.36477	10675	0.200075		O95336	-3.21197	7275	0.454852
O95340	PAPSS2	Bifunctional 3'-phosphoadenosine 5'-phosphosulfate synthase 2, PAPS synthase 2, PAPSS 2		1	13082	0.0197078	13093	0.0188835	13087	0.0193331	13316	0.0021731	0	0	0	0	0	0.0197078				O95340	-5.01571	13093	0.0188835		O95340	-6.75077	13086	0.019408		O95340	-5.21307	13079	0.0199326
O95342	ABCB11	Bile salt export pump	ABC transporter superfamily. ABCB family. Multidrug resistance exporter (TC 3.A.1.21) subfamily.	3	7731	0.420682	11192	0.161334	10732	0.195804	9629	0.278456	0	0	0	0	0	0.420682				O95342	-3.18527	8046	0.397078		O95342	-4.01907	6243	0.532184		O95342	-3.27833	8020	0.399026
O95343	SIX3	Homeobox protein SIX3	SIX/Sine oculis homeobox family	8	7013	0.474485	9256	0.306407	6407	0.519895	4379	0.671862	0	0	0	0	0	0.519895				O95343	-3.10687	6982	0.476808		O95343	-4.13023	7665	0.425628		O95343	-3.24651	7660	0.426002
O95347	SMC2	Structural maintenance of chromosomes protein 2, SMC protein 2, SMC-2	SMC family. SMC2 subfamily.	8	5628	0.578269	8307	0.37752	8514	0.362008	6932	0.480555	0	0	0	0	0	0.578269				O95347	-2.90585	4718	0.646459		O95347	-3.75293	3397	0.745448		O95347	-3.12053	6087	0.543874
O95352	ATG7	Ubiquitin-like modifier-activating enzyme ATG7	ATG7 family.	11	11105	0.167853	1034	0.922518	7902	0.407868	5032	0.62293	0	0	0	0	0	0.922518				O95352	-3.22331	8574	0.357512		O95352	-4.30813	10029	0.248483		O95352	-3.5272	11018	0.174372
O95359	TACC2	Transforming acidic coiled-coil-containing protein 2	TACC family.	11	5379	0.596928	7678	0.424653	1596	0.880405	943	0.929337	0	0	0	0	0	0.880405				O95359	-2.91504	4829	0.638142		O95359	-3.7104	3014	0.774148		O95359	-2.9844	4507	0.662271
O95361	TRIM16	Tripartite motif-containing protein 16	TRIM/RBCC family.	6	4478	0.664444	3294	0.753166	3172	0.762308	5737	0.570101	0	0	0	0	0	0.762308				O95361	-2.73865	3268	0.755114		O95361	-3.46315	1513	0.886624		O95361	-3.47895	10454	0.216635
O95363	FARS2	Phenylalanine--tRNA ligase, mitochondrial	class-II aminoacyl-tRNA synthetase family	20	11734	0.120719	8117	0.391757	4770	0.642563	4419	0.668865	0	0	0	0	0	0.642563				O95363	-3.38662	10770	0.192956		O95363	-4.41178	11117	0.166954		O95363	-3.65763	12089	0.0941176
O95365	ZBTB7A	Zinc finger and BTB domain-containing protein 7A		11	2676	0.799475	7720	0.421506	1221	0.908505	994	0.925515	0	0	0	0	0	0.908505				O95365	-2.7096	3102	0.767553		O95365	-3.66336	2652	0.801274		O95365	-2.69563	2513	0.81169
O95372	LYPLA2	Acyl-protein thioesterase 2, APT-2	AB hydrolase 2 family.	4	7453	0.441514	5609	0.579693	9039	0.322668	8508	0.362458	0	0	0	0	0	0.579693				O95372	-3.14125	7437	0.442713		O95372	-4.29054	9805	0.265268		O95372	-3.25345	7729	0.420832
O95373	IPO7	Importin-7, Imp7	importin beta family.	7	7743	0.419783	9486	0.289172	8714	0.347021	6220	0.533908	0	0	0	0	0	0.419783				O95373	-3.22629	8610	0.354815		O95373	-3.95644	5489	0.588685		O95373	-3.21896	7340	0.449981
O95376	ARIH2	E3 ubiquitin-protein ligase ARIH2, ARI-2, Protein ariadne-2 homolog	RBR family. Ariadne subfamily.	45	5790	0.56613	6470	0.515174	1113	0.916598	1741	0.869539	0	0	0	0	0	0.916598				O95376	-2.91018	4774	0.642263		O95376	-3.99859	6006	0.549944		O95376	-3.02473	4874	0.63477
O95377	GJB5	Gap junction beta-5 protein	connexin family. Beta-type (group I) subfamily.	5	6665	0.500562	10735	0.195579	8107	0.392507	6156	0.538704	0	0	0	0	0	0.500562				O95377	-3.189	8106	0.392581		O95377	-4.22787	8953	0.329112		O95377	-3.06152	5312	0.601948
O95379	TNFAIP8	Tumor necrosis factor alpha-induced protein 8, TNF alpha-induced protein 8	TNFAIP8 family.	6	8949	0.329412	4133	0.690296	8272	0.380142	7821	0.413938	0	0	0	0	0	0.690296				O95379	-3.22263	8564	0.358262		O95379	-4.32135	10173	0.237692		O95379	-3.38748	9363	0.298389
O95382	MAP3K6	Mitogen-activated protein kinase kinase kinase 6	protein kinase superfamily. STE Ser/Thr protein kinase family. MAP kinase kinase kinase subfamily.	3	1975	0.852004	2225	0.833271	3275	0.75459	5509	0.587186	0	0	0	0	0	0.852004				O95382	-2.59063	2423	0.818434		O95382	-3.66402	2659	0.800749		O95382	-2.47034	1564	0.882803
O95388	WISP1	WNT1-inducible-signaling pathway protein 1, WISP-1	CCN family.	2	3358	0.74837	3957	0.703484	5994	0.550843	10289	0.229	0	0	0	0	0	0.74837				O95388	-2.73959	3275	0.75459		O95388	-3.68408	2800	0.790184		O95388	-2.78187	3030	0.772949
O95390	GDF11	Growth/differentiation factor 11, GDF-11	TGF-beta family.	1	8341	0.374972	8384	0.37175	11860	0.111278	12721	0.0467591	0	0	0	0	0	0.374972				O95390	-3.21738	8499	0.363132		O95390	-3.95641	5488	0.58876		O95390	-3.36124	9042	0.322443
O95391	SLU7	Pre-mRNA-splicing factor SLU7, hSlu7	SLU7 family.	20	9800	0.265643	8779	0.342151	5711	0.572049	4233	0.682803	0	0	0	0	0	0.572049				O95391	-3.31232	9740	0.270139		O95391	-4.31512	10103	0.242937		O95391	-3.49321	10612	0.204796
O95393	BMP10	Bone morphogenetic protein 10, BMP-10	TGF-beta family.	4	12254	0.0817535	6640	0.502435	11856	0.111577	7924	0.40622	0	0	0	0	0	0.502435				O95393	-3.39249	10857	0.186437		O95393	-4.16149	8072	0.395129		O95393	-3.65305	12052	0.0968902
O95394	PGM3	Phosphoacetylglucosamine mutase	phosphohexose mutase family	1	13083	0.0196328	13094	0.0188085	13088	0.0192581	13257	0.00659423	0	0	0	0	0	0.0196328				O95394	-5.01571	13094	0.0188085		O95394	-6.75077	13087	0.0193331		O95394	-5.21307	13080	0.0198576
O95395	GCNT3	Beta-1,3-galactosyl-O-glycosyl-glycoprotein beta-1,6-N-acetylglucosaminyltransferase 3	glycosyltransferase 14 family.	4	12077	0.0950169	10712	0.197302	11549	0.134582	10762	0.193556	0	0	0	0	0	0.197302				O95395	-3.42748	11424	0.143949		O95395	-4.62962	12486	0.0643687		O95395	-3.59533	11593	0.131285
O95396	MOCS3	Adenylyltransferase and sulfurtransferase MOCS3		3	11572	0.132859	9402	0.295466	11802	0.115624	11290	0.15399	0	0	0	0	0	0.295466				O95396	-3.35242	10298	0.228325		O95396	-4.42689	11275	0.155114		O95396	-3.53912	11123	0.166504
O95398	RAPGEF3	Rap guanine nucleotide exchange factor 3		7	3205	0.759835	4043	0.69704	6215	0.534283	7840	0.412514	0	0	0	0	0	0.759835				O95398	-2.68605	2943	0.779468		O95398	-3.74014	3288	0.753616		O95398	-2.88915	3796	0.715549
O95400	CD2BP2	CD2 antigen cytoplasmic tail-binding protein 2, CD2 cytoplasmic domain-binding protein 2, CD2 tail-binding protein 2		25	9563	0.283402	7997	0.400749	4870	0.635069	3560	0.733233	0	0	0	0	0	0.635069				O95400	-3.28373	9377	0.29734		O95400	-4.17238	8215	0.384414		O95400	-3.53055	11054	0.171675
O95402	MED26	Mediator of RNA polymerase II transcription subunit 26	Mediator complex subunit 26 family.	8	7308	0.452379	8679	0.349644	6132	0.540502	1876	0.859423	0	0	0	0	0	0.540502				O95402	-3.16321	7733	0.420532		O95402	-4.0927	7181	0.461896		O95402	-3.16585	6690	0.498689
O95405	ZFYVE9	Zinc finger FYVE domain-containing protein 9		40	6145	0.539528	4579	0.656875	1682	0.87396	1475	0.889472	0	0	0	0	0	0.87396				O95405	-2.98049	5563	0.58314		O95405	-3.56088	2009	0.849457		O95405	-3.14214	6355	0.523792
O95407	TNFRSF6B	Tumor necrosis factor receptor superfamily member 6B		4	6156	0.538704	8680	0.349569	8626	0.353616	8524	0.361259	0	0	0	0	0	0.538704				O95407	-3.08702	6731	0.495616		O95407	-4.27848	9669	0.275459		O95407	-3.13922	6319	0.526489
O95409	ZIC2	Zinc finger protein ZIC 2	GLI C2H2-type zinc-finger protein family.	5	5963	0.553166	8190	0.386287	10267	0.230648	6919	0.481529	0	0	0	0	0	0.553166				O95409	-3.12569	7228	0.458374		O95409	-4.11423	7445	0.442113		O95409	-3.06773	5373	0.597377
O95411	TIAF1	TGFB1-induced anti-apoptotic factor 1		3	4550	0.659048	4456	0.666092	8537	0.360285	9060	0.321094	0	0	0	0	0	0.666092				O95411	-2.89581	4619	0.653878		O95411	-3.82033	4020	0.698764		O95411	-3.05373	5230	0.608093
O95415	BRI3	Brain protein I3	BRI3 family	1	5333	0.600375	3746	0.719296	10349	0.224504	12187	0.0867741	0	0	0	0	0	0.719296				O95415	-2.93926	5112	0.616935		O95415	-3.79191	3738	0.719895		O95415	-3.13944	6323	0.52619
O95416	SOX14	Transcription factor SOX-14		1	3091	0.768378	6374	0.522368	4019	0.698839	11489	0.139078	0	0	0	0	0	0.768378				O95416	-2.76671	3467	0.740202		O95416	-3.66341	2653	0.801199		O95416	-2.82679	3334	0.750169
O95424	DEXI	Dexamethasone-induced protein	DEXI family.	2	10838	0.187861	1387	0.896066	12951	0.0295242	3882	0.709105	0	0	0	0	0	0.896066				O95424	-3.3905	10831	0.188385		O95424	-4.44289	11422	0.144099		O95424	-3.33687	8682	0.349419
O95425	SVIL	Supervillin	villin/gelsolin family.	68	1685	0.873735	909	0.931885	952	0.928662	727	0.945523	0	0	0	0	0	0.931885				O95425	-2.33946	1456	0.890895		O95425	-3.582	2126	0.840689		O95425	-2.65413	2295	0.828025
O95427	PIGN	GPI ethanolamine phosphate transferase 1	PIGG/PIGN/PIGO family. PIGN subfamily.	1	13051	0.0220307	3833	0.712776	13001	0.0257774	12637	0.0530536	0	0	0	0	0	0.712776				O95427	-3.30457	9664	0.275834		O95427	-5.18112	13017	0.0245785		O95427	-3.89941	12924	0.0315474
O95429	BAG4	BAG family molecular chaperone regulator 4		15	1781	0.866542	5851	0.561559	2060	0.845635	1619	0.878681	0	0	0	0	0	0.866542				O95429	-2.48514	1979	0.851705		O95429	-3.73987	3284	0.753915		O95429	-2.65604	2302	0.827501
O95433	AHSA1	Activator of 90 kDa heat shock protein ATPase homolog 1, AHA1	AHA1 family.	6	2552	0.808767	4397	0.670513	3292	0.753316	4003	0.700037	0	0	0	0	0	0.808767				O95433	-2.70531	3077	0.769427		O95433	-3.63258	2440	0.81716		O95433	-2.72491	2693	0.798202
O95445	APOM	Apolipoprotein M, Apo-M, ApoM	calycin superfamily. Lipocalin family. Highly divergent.	2	9289	0.303934	1139	0.91465	12264	0.0810041	12439	0.0678906	0	0	0	0	0	0.91465				O95445	-3.35103	10279	0.229749		O95445	-4.22153	8863	0.335856		O95445	-3.32877	8593	0.356088
O95447	LCA5L	Lebercilin-like protein	LCA5 family	4	12091	0.0939678	11998	0.100937	11248	0.157138	9124	0.316298	0	0	0	0	0	0.157138				O95447	-3.47976	12046	0.0973398		O95447	-4.43598	11349	0.149569		O95447	-3.7273	12519	0.0618958
O95450	ADAMTS2	A disintegrin and metalloproteinase with thrombospondin motifs 2, ADAM-TS 2, ADAM-TS2, ADAMTS-2		1	4693	0.648333	3229	0.758037	6625	0.503559	9763	0.268415	0	0	0	0	0	0.758037				O95450	-2.87652	4383	0.671562		O95450	-3.83538	4178	0.686924		O95450	-3.08679	5608	0.579768
O95452	GJB6	Gap junction beta-6 protein	connexin family	2	9321	0.301536	1522	0.88595	12314	0.0772574	12844	0.0375422	0	0	0	0	0	0.88595				O95452	-3.14296	7460	0.440989		O95452	-4.37568	10797	0.190933		O95452	-3.11477	6008	0.549794
O95453	PARN	Poly(A)-specific ribonuclease PARN	CAF1 family.	7	10567	0.208168	11677	0.124991	8919	0.33166	7523	0.436268	0	0	0	0	0	0.33166				O95453	-3.315	9776	0.267441		O95453	-4.12157	7545	0.43462		O95453	-3.44301	10031	0.248333
O95456	PSMG1	Proteasome assembly chaperone 1	PSMG1 family	2	10125	0.241289	12956	0.0291495	9126	0.316148	7744	0.419708	0	0	0	0	0	0.316148				O95456	-3.4176	11285	0.154365		O95456	-4.55083	12237	0.0830274		O95456	-3.40738	9603	0.280405
O95460	MATN4	Matrilin-4		3	3582	0.731585	2110	0.841888	10431	0.218359	11655	0.126639	0	0	0	0	0	0.841888				O95460	-2.79675	3711	0.721918		O95460	-3.9663	5605	0.579993		O95460	-2.67046	2383	0.821431
O95466	FMNL1	Formin-like protein 1	formin homology family.	10	5709	0.572199	4219	0.683852	6224	0.533608	4990	0.626077	0	0	0	0	0	0.683852				O95466	-2.94225	5142	0.614687		O95466	-3.93339	5220	0.608842		O95466	-3.11479	6009	0.549719
O95467	GNAS	Neuroendocrine secretory protein 55	NESP55 family	15	349	0.973848	199	0.985088	4092	0.693368	353	0.973548	0	0	0	1	1	0.985088				O95467	-1.4228	300	0.97752		O95467	-2.82352	316	0.976321		O95467	-1.56514	281	0.978943
O95470	SGPL1	Sphingosine-1-phosphate lyase 1, S1PL, SP-lyase 1, SPL 1, hSPL	group II decarboxylase family. Sphingosine-1-phosphate lyase subfamily.	1	10379	0.222256	9955	0.254028	11873	0.110303	12566	0.0583739	0	0	0	0	0	0.254028				O95470	-3.38974	10822	0.18906		O95470	-4.38591	10883	0.184489		O95470	-3.47042	10345	0.224803
O95471	CLDN7	Claudin-7, CLDN-7	claudin family.	7	710	0.946797	207	0.984489	5236	0.607643	7414	0.444436	0	0	0	0	0	0.984489				O95471	-2.11939	935	0.929936		O95471	-3.56194	2022	0.848483		O95471	-2.52665	1777	0.866842
O95475	SIX6	Homeobox protein SIX6	SIX/Sine oculis homeobox family	3	8333	0.375571	11495	0.138629	8420	0.369052	6740	0.494942	0	0	0	0	0	0.375571				O95475	-3.24074	8801	0.340502		O95475	-4.21315	8742	0.344923		O95475	-3.3405	8716	0.346871
O95476	CTDNEP1	CTD nuclear envelope phosphatase 1	dullard family	1	11457	0.141476	12499	0.0633945	12637	0.0530536	11408	0.145148	0	0	0	0	0	0.141476				O95476	-3.49175	12117	0.0920195		O95476	-4.30845	10033	0.248183		O95476	-3.5502	11228	0.158636
O95477	ABCA1	ATP-binding cassette sub-family A member 1	ABC transporter superfamily. ABCA family.	42	831	0.937729	136	0.989809	3095	0.768078	1779	0.866692	0	0	0	0	0	0.989809				O95477	-2.01639	769	0.942375		O95477	-3.44031	1429	0.892919		O95477	-2.32174	1125	0.915699
O95478	NSA2	Ribosome biogenesis protein NSA2 homolog	ribosomal protein S8e family.	1	9448	0.292019	10507	0.212664	12207	0.0852754	12992	0.0264519	0	0	0	0	0	0.292019				O95478	-3.32044	9849	0.261971		O95478	-4.49871	11893	0.108805		O95478	-3.38794	9367	0.298089
O95486	SEC24A	Protein transport protein Sec24A	SEC23/SEC24 family. SEC24 subfamily.	7	8015	0.399401	10226	0.23372	9774	0.267591	7282	0.454327	0	0	0	0	0	0.399401				O95486	-3.18463	8031	0.398202		O95486	-4.07361	6951	0.479131		O95486	-3.23448	7514	0.436943
O95487	SEC24B	Protein transport protein Sec24B	SEC23/SEC24 family. SEC24 subfamily.	2	9212	0.309704	11006	0.175272	12441	0.0677407	11810	0.115024	0	0	0	0	0	0.309704				O95487	-3.2634	9091	0.318771		O95487	-4.2094	8680	0.349569		O95487	-3.44934	10090	0.243912
O95490	LPHN2	Latrophilin-2	G-protein coupled receptor 2 family. LN-TM7 subfamily.	3	2557	0.808393	3629	0.728063	10344	0.224878	11587	0.131735	0	0	0	0	0	0.808393				O95490	-2.45273	1852	0.861221		O95490	-3.65427	2601	0.805096		O95490	-2.98672	4533	0.660322
O95498	VNN2	Vascular non-inflammatory molecule 2	BTD/VNN family	1	5638	0.57752	3678	0.724391	7723	0.421281	11523	0.136531	0	0	0	0	0	0.724391				O95498	-2.888	4520	0.661296		O95498	-3.7734	3565	0.732859		O95498	-3.12761	6176	0.537205
O95502	NPTXR	Neuronal pentraxin receptor		2	950	0.928812	4331	0.675459	1609	0.87943	9552	0.284226	0	0	0	0	0	0.928812				O95502	-2.55217	2257	0.830873		O95502	-2.9491	398	0.970176		O95502	-2.69374	2504	0.812364
O95503	CBX6	Chromobox protein homolog 6		13	7292	0.453578	8586	0.356613	4604	0.655002	2906	0.782241	0	0	0	0	0	0.655002				O95503	-3.14726	7529	0.435819		O95503	-4.24045	9124	0.316298		O95503	-3.21957	7351	0.449157
O95544	NADK	NAD kinase	NAD kinase family.	7	7260	0.455976	8753	0.344099	3950	0.704009	5218	0.608992	0	0	0	0	0	0.704009				O95544	-3.06026	6414	0.519371		O95544	-4.10788	7389	0.446309		O95544	-3.36125	9043	0.322368
O95551	TDP2	Tyrosyl-DNA phosphodiesterase 2, Tyr-DNA phosphodiesterase 2	CCR4/nocturin family.	31	6723	0.496216	7782	0.41686	1611	0.879281	1691	0.873286	0	0	0	0	0	0.879281				O95551	-3.10292	6924	0.481154		O95551	-4.20277	8584	0.356763		O95551	-3.11239	5956	0.553691
O95561	C1orf105	Uncharacterized protein C1orf105		2	12825	0.0389659	13070	0.020607	11597	0.130985	9625	0.278756	0	0	0	0	0	0.130985				O95561	-3.60083	12838	0.0379918		O95561	-5.05768	12968	0.0282503		O95561	-3.90445	12930	0.0310978
O95563	BRP44	Brain protein 44	UPF41 (-44) family.	1	10465	0.215811	11241	0.157662	12751	0.0445111	12465	0.0659423	0	0	0	0	0	0.215811				O95563	-3.41554	11257	0.156463		O95563	-4.457	11562	0.133608		O95563	-3.49527	10643	0.202473
O95568	METTL18	Histidine protein methyltransferase 1 homolog	methyltransferase superfamily. METTL18 family.	4	3662	0.72559	3259	0.755789	8335	0.375422	9343	0.299888	0	0	0	0	0	0.755789				O95568	-2.76008	3414	0.744174		O95568	-4.00652	6102	0.54275		O95568	-2.89463	3844	0.711952
O95571	ETHE1	Protein ETHE1, mitochondrial	metallo-beta-lactamase superfamily. Glyoxalase II family.	5	10487	0.214163	12391	0.0714874	7437	0.442713	6569	0.507756	0	0	0	0	0	0.442713				O95571	-3.43041	11491	0.138928		O95571	-4.56126	12292	0.078906		O95571	-3.4758	10398	0.220832
O95573	ACSL3	Long-chain-fatty-acid--CoA ligase 3	ATP-dependent AMP-binding enzyme family.	2	11895	0.108655	5424	0.593556	10501	0.213114	5891	0.558561	0	0	0	1	1	0.593556				O95573	-3.54724	12533	0.0608468		O95573	-4.7882	12754	0.0442862		O95573	-3.58829	11534	0.135706
O95600	KLF8	Krueppel-like factor 8	Sp1 C2H2-type zinc-finger protein family	4	10613	0.204721	12995	0.0262271	8595	0.355939	5675	0.574747	0	0	0	0	0	0.355939				O95600	-3.4557	11822	0.114125		O95600	-4.21153	8712	0.347171		O95600	-3.44744	10072	0.24526
O95602	POLR1A	DNA-directed RNA polymerase I subunit RPA1, RNA polymerase I subunit A1	RNA polymerase beta' chain family.	9	7004	0.475159	8096	0.393331	5283	0.604121	1888	0.858524	0	0	0	0	0	0.604121				O95602	-3.12532	7225	0.458599		O95602	-4.06529	6844	0.487149		O95602	-3.19737	7086	0.469015
O95613	PCNT	Pericentrin		13	8593	0.356088	8569	0.357887	6429	0.518247	4404	0.669989	0	0	0	0	0	0.518247				O95613	-3.26012	9044	0.322293		O95613	-4.21294	8737	0.345298		O95613	-3.2701	7913	0.407044
O95619	YEATS4	YEATS domain-containing protein 4		14	6205	0.535032	8883	0.334357	6615	0.504309	2530	0.810416	0	0	0	0	0	0.535032				O95619	-3.1171	7120	0.466467		O95619	-4.04226	6554	0.50888		O95619	-3.12391	6127	0.540877
O95620	DUS4L	tRNA-dihydrouridine(20a/20b) synthase [NAD(P)+]-like	Dus family	1	5515	0.586737	8587	0.356538	9540	0.285126	11102	0.168078	0	0	0	0	0	0.586737				O95620	-2.93392	5053	0.621356		O95620	-3.91492	5011	0.624504		O95620	-3.1093	5918	0.556538
O95622	ADCY5	Adenylate cyclase type 5	adenylyl cyclase class-4/guanylyl cyclase family	7	89	0.993331	69	0.99483	1456	0.890895	4153	0.688797	0	0	0	0	0	0.99483				O95622	-0.873713	114	0.991457		O95622	-1.72696	70	0.994755		O95622	-1.12449	128	0.990408
O95625	ZBTB11	Zinc finger and BTB domain-containing protein 11		3	8065	0.395654	9364	0.298314	8638	0.352716	5665	0.575496	0	0	0	0	0	0.395654				O95625	-3.2624	9079	0.31967		O95625	-3.97656	5714	0.571825		O95625	-3.25952	7791	0.416186
O95628	CNOT4	CCR4-NOT transcription complex subunit 4		14	4438	0.667441	6215	0.534283	862	0.935407	2314	0.826602	0	0	0	0	0	0.935407				O95628	-2.91135	4796	0.640614		O95628	-3.82219	4039	0.69734		O95628	-2.91316	3967	0.702735
O95630	STAMBP	STAM-binding protein	peptidase M67C family.	38	8409	0.369876	5074	0.619783	2130	0.84039	2463	0.815436	0	0	0	0	0	0.84039				O95630	-3.00188	5783	0.566654		O95630	-3.92218	5102	0.617685		O95630	-3.19231	7032	0.473061
O95631	NTN1	Netrin-1		5	4699	0.647883	5007	0.624803	7867	0.410491	10085	0.244286	0	0	0	0	0	0.647883				O95631	-2.92221	4893	0.633346		O95631	-3.60545	2277	0.829374		O95631	-3.07536	5472	0.589959
O95633	FSTL3	Follistatin-related protein 3		6	10993	0.176246	6406	0.51997	9494	0.288572	4642	0.652154	0	0	0	1	1	0.51997				O95633	-3.25885	9034	0.323042		O95633	-4.07771	7007	0.474934		O95633	-3.52023	10966	0.178269
O95639	CPSF4	Cleavage and polyadenylation specificity factor subunit 4	CPSF4/YTH1 family.	5	6741	0.494867	10371	0.222855	10370	0.22293	8810	0.339828	0	0	0	0	0	0.494867				O95639	-3.16828	7797	0.415736		O95639	-4.14824	7922	0.406369		O95639	-3.11926	6066	0.545448
O95644	NFATC1	Nuclear factor of activated T-cells, cytoplasmic 1, NF-ATc1, NFATc1		20	4206	0.684826	6791	0.49112	1644	0.876808	670	0.949794	0	0	0	0	0	0.876808				O95644	-2.98317	5594	0.580817		O95644	-3.8034	3839	0.712327		O95644	-3.00762	4735	0.645185
O95665	NTSR2	Neurotensin receptor type 2	G-protein coupled receptor 1 family	1	4439	0.667366	2986	0.776246	9521	0.286549	12854	0.0367928	0	0	0	0	0	0.776246				O95665	-2.85934	4214	0.684226		O95665	-3.79095	3729	0.72057		O95665	-3.03401	4973	0.627351
O95670	ATP6V1G2	V-type proton ATPase subunit G 2, V-ATPase subunit G 2	V-ATPase G subunit family.	1	7065	0.470588	4035	0.69764	11173	0.162758	12111	0.0924691	0	0	0	0	0	0.69764				O95670	-3.09505	6816	0.489247		O95670	-4.37941	10826	0.18876		O95670	-3.17708	6845	0.487074
O95671	ASMTL	N-acetylserotonin O-methyltransferase-like protein	Cation-independent O-methyltransferase family	7	6794	0.490895	7843	0.412289	3788	0.716148	5240	0.607344	0	0	0	0	0	0.716148				O95671	-3.11677	7115	0.466842		O95671	-4.08825	7137	0.465193		O95671	-3.11117	5938	0.555039
O95672	ECEL1	Endothelin-converting enzyme-like 1	peptidase M13 family	1	4079	0.694342	2471	0.814837	9024	0.323792	10931	0.180892	0	0	0	0	0	0.814837				O95672	-2.85707	4195	0.68565		O95672	-3.78256	3658	0.72589		O95672	-2.99773	4654	0.651255
O95674	CDS2	Phosphatidate cytidylyltransferase 2	CDS family.	2	7861	0.41094	7575	0.432372	11249	0.157063	10573	0.207718	0	0	0	0	0	0.432372				O95674	-3.13565	7343	0.449756		O95674	-4.09757	7242	0.457325		O95674	-3.3125	8385	0.371675
O95677	EYA4	Eyes absent homolog 4	EYA family	1	9967	0.253129	10783	0.191982	12789	0.0416635	12804	0.0405395	0	0	0	0	0	0.253129				O95677	-3.38756	10783	0.191982		O95677	-4.40563	11059	0.1713		O95677	-3.46853	10313	0.227201
O95684	FGFR1OP	FGFR1 oncogene partner	FGFR1OP family.	5	9200	0.310603	11134	0.16568	10041	0.247583	7901	0.407943	0	0	0	1	1	0.310603				O95684	-3.22771	8636	0.352866		O95684	-4.15173	7965	0.403147		O95684	-3.35341	8889	0.333908
O95685	PPP1R3D	Protein phosphatase 1 regulatory subunit 3D		3	9278	0.304758	11408	0.145148	11051	0.1719	8562	0.358411	0	0	0	0	0	0.304758				O95685	-3.3283	9967	0.253129		O95685	-4.26197	9481	0.289547		O95685	-3.50827	10802	0.190558
O95696	BRD1	Bromodomain-containing protein 1		9	7614	0.429449	9817	0.264369	7389	0.446309	5396	0.595654	0	0	0	0	0	0.446309				O95696	-3.22588	8606	0.355114		O95696	-4.24545	9202	0.310453		O95696	-3.25396	7736	0.420307
O95704	APBB3	Amyloid beta A4 precursor protein-binding family B member 3		6	5727	0.570851	4555	0.658674	2274	0.829599	3925	0.705882	0	0	0	0	0	0.829599				O95704	-2.9982	5738	0.570026		O95704	-4.40036	10995	0.176096		O95704	-3.03343	4969	0.627651
O95707	POP4	Ribonuclease P protein subunit p29, hPOP4	eukaryotic/archaeal RNase P protein component 1 family.	7	7670	0.425253	8562	0.358411	6357	0.523642	8450	0.366804	0	0	0	0	0	0.523642				O95707	-3.00583	5817	0.564106		O95707	-4.11358	7442	0.442338		O95707	-3.047	5143	0.614612
O95711	LY86	Lymphocyte antigen 86		2	13039	0.0229299	4338	0.674934	13064	0.0210566	13013	0.0248782	0	0	0	0	0	0.674934				O95711	-4.65432	13065	0.0209816		O95711	-6.2589	13052	0.0219558		O95711	-4.60916	13039	0.0229299
O95714	HERC2	E3 ubiquitin-protein ligase HERC2		14	2900	0.78269	5115	0.61671	1208	0.909479	878	0.934208	0	0	0	0	0	0.909479				O95714	-2.64398	2710	0.796928		O95714	-3.64449	2536	0.809966		O95714	-2.72365	2684	0.798876
O95715	CXCL14	C-X-C motif chemokine 14	intercrine alpha (chemokine CxC) family.	4	12794	0.0412889	12937	0.0305732	9633	0.278157	8404	0.370251	0	0	0	0	0	0.278157				O95715	-3.5971	12818	0.0394904		O95715	-4.54611	12218	0.0844511		O95715	-3.89328	12917	0.0320719
O95716	RAB3D	Ras-related protein Rab-3D	small GTPase superfamily. Rab family.	12	3449	0.741551	2394	0.820607	4025	0.698389	4803	0.64009	0	0	0	0	0	0.820607				O95716	-2.72614	3199	0.760285		O95716	-3.88283	4679	0.649382		O95716	-2.7613	2913	0.781716
O95718	ESRRB	Steroid hormone receptor ERR2	nuclear hormone receptor family	5	7085	0.46909	10522	0.21154	5797	0.565605	2329	0.825478	0	0	0	0	0	0.565605				O95718	-3.1744	7878	0.409667		O95718	-3.99169	5914	0.556838		O95718	-3.28729	8115	0.391907
O95721	SNAP29	Synaptosomal-associated protein 29, SNAP-29	SNAP-25 family.	24	878	0.934208	806	0.939603	5352	0.598951	5919	0.556463	0	0	0	0	0	0.939603				O95721	-2.35369	1500	0.887598		O95721	-4.18677	8378	0.372199		O95721	-1.91679	477	0.964256
O95727	CRTAM	Cytotoxic and regulatory T-cell molecule	nectin family	1	7589	0.431323	5241	0.607269	8831	0.338254	11770	0.118022	0	0	0	0	0	0.607269				O95727	-3.11667	7114	0.466916		O95727	-3.80365	3841	0.712177		O95727	-3.24983	7688	0.423904
O95741	CPNE6	Copine-6	copine family.	12	6147	0.539378	9290	0.303859	5501	0.587786	4079	0.694342	0	0	0	0	0	0.587786				O95741	-3.15632	7659	0.426077		O95741	-4.18184	8326	0.376096		O95741	-3.16679	6703	0.497714
O95747	OXSR1	Serine/threonine-protein kinase OSR1	protein kinase superfamily. STE Ser/Thr protein kinase family. STE2 subfamily.	15	359	0.973099	2921	0.781117	5146	0.614387	4892	0.633421	0	0	0	0	0	0.973099				O95747	-1.34699	266	0.980067		O95747	-2.06178	93	0.993031		O95747	-2.29013	1041	0.921993
O95749	GGPS1	Geranylgeranyl pyrophosphate synthase	FPP/GGPP synthase family	1	4081	0.694193	4443	0.667066	2399	0.820232	12279	0.0798801	0	0	0	0	0	0.820232				O95749	-2.70169	3042	0.772049		O95749	-3.84728	4303	0.677557		O95749	-2.67688	2421	0.818584
O95750	FGF19	Fibroblast growth factor 19, FGF-19	heparin-binding growth factors family.	1	5605	0.579993	3902	0.707606	10910	0.182465	12730	0.0460847	0	0	0	0	0	0.707606				O95750	-2.94925	5220	0.608842		O95750	-3.85127	4348	0.674185		O95750	-3.1516	6498	0.513076
O95751	LDOC1	Protein LDOC1	LDOC1 family.	61	10622	0.204046	7731	0.420682	2501	0.812589	2516	0.811465	0	0	0	0	0	0.812589				O95751	-3.23136	8676	0.349869		O95751	-4.48825	11826	0.113825		O95751	-3.49829	10680	0.1997
O95754	SEMA4F	Semaphorin-4F	semaphorin family	2	3775	0.717123	2708	0.797078	8879	0.334657	10657	0.201424	0	0	0	0	0	0.797078				O95754	-2.7881	3640	0.727239		O95754	-3.6901	2856	0.785987		O95754	-2.90688	3921	0.706182
O95755	RAB36	Ras-related protein Rab-36	Rab family	2	12340	0.0753091	7479	0.439565	11650	0.127014	12888	0.034245	0	0	0	0	0	0.439565				O95755	-3.42691	11414	0.144698		O95755	-4.42263	11231	0.158411		O95755	-3.70894	12446	0.0673661
O95757	HSPA4L	Heat shock 70 kDa protein 4L	heat shock protein 7 family.	2	8053	0.396553	12772	0.0429374	9398	0.295766	9471	0.290296	0	0	0	0	0	0.396553				O95757	-3.18313	8014	0.399475		O95757	-3.93347	5223	0.608617		O95757	-3.23852	7559	0.433571
O95758	PTBP3	Polypyrimidine tract-binding protein 3		1	13084	0.0195579	13095	0.0187336	13089	0.0191832	13284	0.004571	0	0	0	0	0	0.0195579				O95758	-5.01571	13095	0.0187336		O95758	-6.75077	13088	0.0192581		O95758	-5.21307	13081	0.0197827
O95759	TBC1D8	TBC1 domain family member 8		5	2541	0.809592	2483	0.813938	4347	0.67426	5696	0.573173	0	0	0	0	0	0.813938				O95759	-2.59793	2457	0.815886		O95759	-3.40871	1319	0.901161		O95759	-2.77881	3012	0.774297
O95760	IL33	Interleukin-33, IL-33	IL-1 family. Highly divergent.	12	4117	0.691495	5695	0.573248	3229	0.758037	3220	0.758711	0	0	0	0	0	0.758037				O95760	-2.87381	4357	0.673511		O95760	-3.77434	3578	0.731885		O95760	-2.85518	3536	0.735032
O95772	STARD3NL	MLN64 N-terminal domain homolog		1	10680	0.1997	11193	0.161259	11218	0.159386	8824	0.338779	0	0	0	0	0	0.1997				O95772	-3.43322	11537	0.135481		O95772	-4.144	7880	0.409517		O95772	-3.48893	10561	0.208617
O95777	NAA38	N-alpha-acetyltransferase 38, NatC auxiliary subunit	snRNP Sm proteins family.	49	7751	0.419183	6037	0.547621	1884	0.858824	3711	0.721918	0	0	0	0	0	0.858824				O95777	-3.18867	8100	0.393031		O95777	-4.16218	8079	0.394605		O95777	-3.33553	8663	0.350843
O95782	AP2A1	AP-2 complex subunit alpha-1	adaptor complexes large subunit family.	28	2903	0.782465	4444	0.666991	2163	0.837917	2142	0.83949	0	0	0	0	0	0.837917				O95782	-2.57655	2357	0.82338		O95782	-3.71649	3058	0.770851		O95782	-2.88738	3781	0.716673
O95785	WIZ	Protein Wiz	krueppel C2H2-type zinc-finger protein family.	15	6532	0.510528	5277	0.604571	5079	0.619408	3237	0.757437	0	0	0	0	0	0.619408				O95785	-3.18036	7978	0.402173		O95785	-4.20889	8666	0.350618		O95785	-3.1926	7034	0.472911
O95786	DDX58	Probable ATP-dependent RNA helicase DDX58	helicase family.	20	5120	0.616336	6155	0.538779	1518	0.88625	2353	0.823679	0	0	0	0	0	0.88625				O95786	-2.92409	4915	0.631697		O95786	-4.18771	8393	0.371075		O95786	-2.95522	4277	0.679505
O95789	ZMYM6	Zinc finger MYM-type protein 6		1	10516	0.21199	11530	0.136006	11329	0.151068	9204	0.310303	0	0	0	0	0	0.21199				O95789	-3.41214	11207	0.16021		O95789	-4.18843	8402	0.370401		O95789	-3.45108	10104	0.242862
O95793	STAU1	Double-stranded RNA-binding protein Staufen homolog 1		38	6815	0.489322	5872	0.559985	3294	0.753166	2880	0.784189	0	0	0	0	0	0.753166				O95793	-3.01344	5918	0.556538		O95793	-4.15485	8007	0.4		O95793	-3.11996	6081	0.544324
O95801	TTC4	Tetratricopeptide repeat protein 4, TPR repeat protein 4	TTC4 family.	3	11656	0.126564	11002	0.175571	11682	0.124616	11480	0.139753	0	0	0	0	0	0.175571				O95801	-3.37614	10632	0.203297		O95801	-4.53948	12177	0.0875234		O95801	-3.49745	10668	0.200599
O95807	TMEM50A	Transmembrane protein 50A	UPF0220 family	2	12201	0.085725	10219	0.234245	12999	0.0259273	12242	0.0826527	0	0	0	0	0	0.234245				O95807	-3.41183	11201	0.160659		O95807	-4.44569	11453	0.141776		O95807	-3.64515	11988	0.101686
O95810	SDPR	Serum deprivation-response protein	PTRF/SDPR family.	5	4546	0.659348	8347	0.374522	5516	0.586662	6673	0.499963	0	0	0	0	0	0.659348				O95810	-3.00234	5787	0.566354		O95810	-4.13837	7787	0.416486		O95810	-2.98122	4479	0.664369
O95816	BAG2	BAG family molecular chaperone regulator 2, BAG-2		49	2696	0.797977	4864	0.635519	1081	0.918996	1572	0.882203	0	0	0	0	0	0.918996				O95816	-2.52173	2130	0.84039		O95816	-4.02228	6282	0.529262		O95816	-2.53644	1812	0.864219
O95817	BAG3	BAG family molecular chaperone regulator 3, BAG-3		34	1223	0.908355	349	0.973848	2066	0.845185	2616	0.803972	0	0	0	0	0	0.973848				O95817	-1.97127	708	0.946946		O95817	-3.4735	1578	0.881753		O95817	-2.32622	1134	0.915024
O95819	MAP4K4	Mitogen-activated protein kinase kinase kinase kinase 4	protein kinase superfamily. STE Ser/Thr protein kinase family. STE2 subfamily.	20	4805	0.63994	5780	0.566879	2473	0.814687	2006	0.849682	0	0	0	0	0	0.814687				O95819	-2.975	5513	0.586886		O95819	-3.91391	4992	0.625927		O95819	-3.01573	4806	0.639865
O95822	MLYCD	Malonyl-CoA decarboxylase, mitochondrial		2	10611	0.204871	7653	0.426527	9475	0.289996	7881	0.409442	0	0	0	0	0	0.426527				O95822	-3.10774	6996	0.475759		O95822	-3.99861	6007	0.549869		O95822	-3.54467	11176	0.162533
O95825	CRYZL1	Quinone oxidoreductase-like protein 1	zinc-containing alcohol dehydrogenase family	1	10696	0.198501	12848	0.0372424	9847	0.262121	7241	0.4574	0	0	0	0	0	0.262121				O95825	-3.43043	11492	0.138854		O95825	-4.26196	9472	0.290221		O95825	-3.47626	10403	0.220457
O95831	AIFM1	Apoptosis-inducing factor 1, mitochondrial	FAD-dependent oxidoreductase family.	13	5306	0.602398	7530	0.435744	3647	0.726714	2942	0.779543	0	0	0	0	0	0.726714				O95831	-3.08271	6673	0.499963		O95831	-3.98166	5777	0.567104		O95831	-3.07031	5403	0.595129
O95832	CLDN1	Claudin-1	claudin family.	12	561	0.957962	570	0.957287	3936	0.705058	5481	0.589284	0	0	0	0	0	0.957962				O95832	-1.78682	529	0.96036		O95832	-3.31864	1040	0.922068		O95832	-2.30163	1075	0.919445
O95833	CLIC3	Chloride intracellular channel protein 3	chloride channel CLIC family	5	12373	0.0728363	6156	0.538704	8990	0.326339	8231	0.383215	0	0	0	0	0	0.538704				O95833	-3.29068	9478	0.289771		O95833	-4.25629	9347	0.299588		O95833	-3.6445	11966	0.103335
O95834	EML2	Echinoderm microtubule-associated protein-like 2, EMAP-2, HuEMAP-2	WD repeat EMAP family.	2	10070	0.24541	5444	0.592057	12390	0.0715624	11346	0.149794	0	0	0	0	0	0.592057				O95834	-3.32366	9896	0.258449		O95834	-4.43782	11375	0.147621		O95834	-3.40823	9612	0.27973
O95835	LATS1	Serine/threonine-protein kinase LATS1	protein kinase superfamily. AGC Ser/Thr protein kinase family.	38	11146	0.164781	10380	0.222181	3433	0.74275	3250	0.756463	0	0	0	0	0	0.74275				O95835	-3.28776	9436	0.292919		O95835	-4.56044	12288	0.0792057		O95835	-3.62053	11816	0.114575
O95837	GNA14	Guanine nucleotide-binding protein subunit alpha-14	G-alpha family	9	161	0.987936	70	0.994755	5239	0.607419	7759	0.418584	0	0	0	0	0	0.994755				O95837	-0.930686	130	0.990259		O95837	-2.47648	178	0.986662		O95837	-1.33222	184	0.986212
O95838	GLP2R	Glucagon-like peptide 2 receptor, GLP-2 receptor, GLP-2-R, GLP-2R	G-protein coupled receptor 2 family.	2	2222	0.833496	996	0.925365	8887	0.334058	10750	0.194455	0	0	0	0	0	0.925365				O95838	-2.40947	1687	0.873586		O95838	-3.99053	5903	0.557662		O95838	-2.39818	1334	0.900037
O95841	ANGPTL1	Angiopoietin-related protein 1		2	2249	0.831472	1863	0.860397	5728	0.570776	7693	0.423529	0	0	0	0	0	0.860397				O95841	-2.61646	2555	0.808543		O95841	-3.66455	2663	0.80045		O95841	-2.63069	2207	0.83462
O95848	NUDT14	Uridine diphosphate glucose pyrophosphatase, UDPG pyrophosphatase, UGPPase	Nudix hydrolase family.	9	8232	0.38314	7998	0.400674	4305	0.677407	4472	0.664893	0	0	0	0	0	0.677407				O95848	-3.107	6984	0.476658		O95848	-4.17095	8199	0.385613		O95848	-3.36782	9114	0.317048
O95857	TSPAN13	Tetraspanin-13	tetraspanin (TM4SF) family	2	7316	0.45178	9783	0.266916	12057	0.0965155	10613	0.204721	0	0	0	0	0	0.45178				O95857	-3.0989	6865	0.485575		O95857	-5.08179	12979	0.027426		O95857	-2.93376	4127	0.690746
O95858	TSPAN15	Tetraspanin-15, Tspan-15	tetraspanin (TM4SF) family.	3	12803	0.0406145	11502	0.138104	11673	0.12529	8497	0.363282	0	0	0	0	0	0.138104				O95858	-3.50783	12245	0.0824279		O95858	-4.26834	9548	0.284526		O95858	-3.75509	12621	0.0542525
O95859	TSPAN12	Tetraspanin-12, Tspan-12	tetraspanin (TM4SF) family.	1	12111	0.0924691	11570	0.133009	12442	0.0676658	12293	0.078831	0	0	0	0	0	0.133009				O95859	-3.51643	12317	0.0770326		O95859	-4.43269	11311	0.152417		O95859	-3.60159	11631	0.128438
O95863	SNAI1	Zinc finger protein SNAI1	snail C2H2-type zinc-finger protein family.	26	5781	0.566804	7800	0.415511	2350	0.823904	791	0.940727	0	0	0	0	0	0.823904				O95863	-3.02642	6037	0.547621		O95863	-3.93973	5282	0.604196		O95863	-3.07759	5500	0.587861
O95864	FADS2	Fatty acid desaturase 2	fatty acid desaturase family	2	10120	0.241664	12347	0.0747846	10246	0.232222	7842	0.412364	0	0	0	0	0	0.241664				O95864	-3.42824	11438	0.1429		O95864	-4.05063	6650	0.501686		O95864	-3.42201	9775	0.267516
O95865	DDAH2	N(G),N(G)-dimethylarginine dimethylaminohydrolase 2, DDAH-2, Dimethylarginine dimethylaminohydrolase 2	DDAH family.	22	5062	0.620682	3978	0.701911	4270	0.68003	3485	0.738854	0	0	0	0	0	0.701911				O95865	-3.1561	7656	0.426302		O95865	-4.2173	8810	0.339828		O95865	-2.702	2545	0.809292
O95866	G6B	Protein G6b		2	2896	0.78299	3202	0.76006	1976	0.85193	6904	0.482653	0	0	0	0	0	0.85193				O95866	-2.60864	2514	0.811615		O95866	-3.86458	4491	0.663469		O95866	-2.56834	1941	0.854552
O95870	ABHD16A	Abhydrolase domain-containing protein 16A	AB hydrolase superfamily. ABHD16 family.	19	9123	0.316373	6222	0.533758	8647	0.352042	6018	0.549045	0	0	0	0	0	0.533758				O95870	-3.13289	7313	0.452004		O95870	-4.00759	6116	0.541701		O95870	-3.28288	8069	0.395354
O95872	GPANK1	G patch domain and ankyrin repeat-containing protein 1		10	11738	0.12042	10925	0.181341	4215	0.684151	4715	0.646684	0	0	0	0	0	0.684151				O95872	-3.4333	11539	0.135332		O95872	-4.35825	10607	0.20517		O95872	-3.7428	12572	0.0579243
O95873	C6orf47	Uncharacterized protein C6orf47		2	744	0.944249	3317	0.751442	4225	0.683402	8957	0.328812	0	0	0	0	0	0.944249				O95873	-2.14211	983	0.926339		O95873	-3.17219	689	0.94837		O95873	-2.29355	1048	0.921469
O95881	TXNDC12	Thioredoxin domain-containing protein 12		5	4232	0.682877	5737	0.570101	6134	0.540352	5791	0.566055	0	0	0	0	0	0.682877				O95881	-2.85891	4209	0.684601		O95881	-3.36837	1182	0.911428		O95881	-2.9089	3939	0.704833
O95886	DLGAP3	Disks large-associated protein 3, DAP-3	SAPAP family.	8	1169	0.912402	1614	0.879056	4900	0.632821	5634	0.577819	0	0	0	0	0	0.912402				O95886	-2.38886	1614	0.879056		O95886	-3.609	2294	0.8281		O95886	-2.50449	1689	0.873436
O95897	OLFM2	Noelin-2		11	1076	0.919371	1538	0.884751	3892	0.708355	5841	0.562308	0	0	0	0	0	0.919371				O95897	-2.21872	1130	0.915324		O95897	-3.05268	512	0.961634		O95897	-2.36282	1232	0.907681
O95905	ECD	Protein SGT1, hSGT1	SGT1 family.	7	6188	0.536306	9151	0.314275	5287	0.603822	2219	0.83372	0	0	0	0	0	0.603822				O95905	-3.07486	6584	0.506632		O95905	-3.93353	5225	0.608468		O95905	-3.16073	6618	0.504084
O95907	SLC16A8	Monocarboxylate transporter 3, MCT 3	major facilitator superfamily. Monocarboxylate porter (TC 2.A.1.13) family.	2	9807	0.265118	11537	0.135481	12596	0.0561259	11328	0.151143	0	0	0	0	0	0.265118				O95907	-3.30945	9713	0.272162		O95907	-4.23482	9042	0.322443		O95907	-3.49206	10600	0.205695
O95926	SYF2	Pre-mRNA-splicing factor SYF2	SYF2 family	3	11123	0.166504	13016	0.0246534	10331	0.225852	8662	0.350918	0	0	0	0	0	0.225852				O95926	-3.43956	11600	0.130761		O95926	-4.77727	12730	0.0460847		O95926	-3.51208	10838	0.187861
O95931	CBX7	Chromobox protein homolog 7		16	5073	0.619858	7491	0.438666	3210	0.75946	2288	0.82855	0	0	0	0	0	0.75946				O95931	-2.95584	5303	0.602623		O95931	-4.15834	8042	0.397377		O95931	-2.99768	4651	0.65148
O95936	EOMES	Eomesodermin homolog		1	9801	0.265568	11553	0.134283	12861	0.0362683	12799	0.0409142	0	0	0	0	0	0.265568				O95936	-3.34769	10223	0.233945		O95936	-4.53623	12162	0.0886474		O95936	-3.43107	9887	0.259123
O95944	NCR2	Natural cytotoxicity triggering receptor 2	natural cytotoxicity receptor (NCR) family	1	11250	0.156988	3682	0.724091	10743	0.194979	13038	0.0230049	0	0	0	0	0	0.724091				O95944	-3.19497	8182	0.386886		O95944	-4.19431	8483	0.364331		O95944	-3.50543	10765	0.193331
O95947	TBX6	T-box transcription factor TBX6		4	9366	0.298164	6178	0.537055	10626	0.203747	8379	0.372124	0	0	0	0	0	0.537055				O95947	-3.36633	10510	0.212439		O95947	-2.98016	430	0.967778		O95947	-3.32206	8496	0.363357
O95954	FTCD	Formimidoyltransferase-cyclodeaminase		2	9685	0.27426	2468	0.815062	10723	0.196478	10239	0.232746	0	0	0	0	0	0.815062				O95954	-3.09509	6817	0.489172		O95954	-3.99878	6009	0.549719		O95954	-3.33247	8632	0.353166
O95967	EFEMP2	EGF-containing fibulin-like extracellular matrix protein 2	fibulin family.	52	6821	0.488872	6769	0.492769	1578	0.881753	1655	0.875984	0	0	0	0	0	0.881753				O95967	-3.13871	7395	0.44586		O95967	-4.29316	9852	0.261746		O95967	-3.18892	7003	0.475234
O95969	SCGB1D2	Secretoglobin family 1D member 2	secretoglobin family	1	3530	0.735481	3099	0.767778	2430	0.817909	11673	0.12529	0	0	0	0	0	0.817909				O95969	-2.7712	3502	0.73758		O95969	-3.52074	1788	0.866017		O95969	-2.7602	2903	0.782465
O95970	LGI1	Leucine-rich glioma-inactivated protein 1		1	4370	0.672537	4411	0.669464	7582	0.431847	11868	0.110678	0	0	0	0	0	0.672537				O95970	-2.78713	3632	0.727838		O95970	-3.68425	2802	0.790034		O95970	-2.97151	4411	0.669464
O95971	CD160	CD160 antigen		3	8734	0.345523	7160	0.463469	9341	0.300037	7442	0.442338	0	0	0	0	0	0.463469				O95971	-3.23608	8743	0.344848		O95971	-3.80048	3811	0.714425		O95971	-3.35501	8966	0.328138
O95972	BMP15	Bone morphogenetic protein 15	TGF-beta family	2	4924	0.631023	8157	0.38876	7384	0.446684	9307	0.302585	0	0	0	0	0	0.631023				O95972	-3.00465	5808	0.564781		O95972	-3.88267	4673	0.649831		O95972	-2.93417	4130	0.690521
O95976	IGSF6	Immunoglobulin superfamily member 6		1	13085	0.019483	13096	0.0186587	13090	0.0191083	13081	0.0197827	0	0	0	0	0	0.019483				O95976	-5.01571	13096	0.0186587		O95976	-6.75077	13089	0.0191832		O95976	-5.21307	13082	0.0197078
O95977	S1PR4	Sphingosine 1-phosphate receptor 4	G-protein coupled receptor 1 family	3	104	0.992207	33	0.997527	7421	0.443912	8172	0.387636	1	1	0	0	0	0.997527				O95977	-1.71147	463	0.965305		O95977	-2.64819	227	0.98299		O95977	-0.804064	73	0.99453
O95980	RECK	Reversion-inducing cysteine-rich protein with Kazal motifs, hRECK		11	11157	0.163957	9777	0.267366	7365	0.448108	5594	0.580817	0	0	0	0	0	0.448108				O95980	-3.37312	10589	0.206519		O95980	-4.4126	11131	0.165905		O95980	-3.65618	12075	0.0951667
O95983	MBD3	Methyl-CpG-binding domain protein 3		29	4769	0.642638	7170	0.46272	1588	0.881004	1579	0.881679	0	0	0	0	0	0.881004				O95983	-2.94097	5132	0.615436		O95983	-4.0125	6170	0.537655		O95983	-3.17408	6803	0.490221
O95985	TOP3B	DNA topoisomerase 3-beta-1	type IA topoisomerase family.	19	10895	0.183589	9267	0.305583	6090	0.543649	4493	0.66332	0	0	0	0	0	0.543649				O95985	-3.31337	9758	0.26879		O95985	-4.30648	10011	0.249831		O95985	-3.63774	11920	0.106782
O95988	TCL1B	T-cell leukemia/lymphoma protein 1B	TCL1 family.	4	8743	0.344848	11201	0.160659	4788	0.641214	4882	0.63417	0	0	0	0	0	0.641214				O95988	-3.29678	9561	0.283552		O95988	-3.97205	5663	0.575646		O95988	-3.34235	8734	0.345523
O95989	NUDT3	Diphosphoinositol polyphosphate phosphohydrolase 1, DIPP-1	Nudix hydrolase family. DIPP subfamily.	36	5865	0.56051	9252	0.306707	6087	0.543874	4546	0.659348	0	0	0	0	0	0.56051				O95989	-3.17135	7845	0.412139		O95989	-4.27042	9575	0.282503		O95989	-3.18783	6987	0.476433
O95990	FAM107A	Protein FAM107A	FAM17 family.	25	11566	0.133308	5578	0.582016	5117	0.616561	3715	0.721619	0	0	0	0	0	0.616561				O95990	-3.38355	10728	0.196103		O95990	-4.54731	12222	0.0841514		O95990	-3.64177	11943	0.105058
O95994	AGR2	Anterior gradient protein 2 homolog, AG-2, hAG-2	AGR family.	15	8063	0.395804	2420	0.818659	7664	0.425703	4580	0.6568	0	0	0	0	0	0.818659				O95994	-3.24035	8799	0.340652		O95994	-4.48015	11762	0.118621		O95994	-3.33936	8705	0.347696
O95996	APC2	Adenomatous polyposis coli protein 2	adenomatous polyposis coli (APC) family.	8	2661	0.800599	3323	0.750993	2155	0.838516	2694	0.798127	0	0	0	0	0	0.838516				O95996	-2.70773	3093	0.768228		O95996	-3.28128	917	0.931285		O95996	-2.73072	2718	0.796328
O95997	PTTG1	Securin	securin family.	27	4216	0.684076	6899	0.483027	1437	0.892319	1121	0.915999	0	0	0	0	0	0.892319				O95997	-2.93323	5045	0.621956		O95997	-4.13982	7806	0.415062		O95997	-2.97801	4454	0.666242
O95998	IL18BP	Interleukin-18-binding protein		2	11905	0.107906	9779	0.267216	12521	0.061746	12985	0.0269764	0	0	0	0	0	0.267216				O95998	-3.39739	10930	0.180967		O95998	-4.39253	10936	0.180517		O95998	-3.52365	10994	0.176171
O95999	BCL10	B-cell lymphoma/leukemia 10		35	4694	0.648258	5836	0.562683	1331	0.900262	716	0.946347	0	0	0	1	1	0.900262				O95999	-2.82584	3942	0.704608		O95999	-4.03197	6416	0.519221		O95999	-3.05971	5292	0.603447
O96000	NDUFB10	NADH dehydrogenase [ubiquinone] 1 beta subcomplex subunit 10	complex I NDUFB1 subunit family.	5	12352	0.0744099	8781	0.342001	10797	0.190933	8304	0.377744	0	0	0	0	0	0.342001				O96000	-3.43123	11505	0.137879		O96000	-4.24517	9197	0.310828		O96000	-3.63163	11880	0.109779
O96001	PPP1R17	Protein phosphatase 1 regulatory subunit 17		3	5456	0.591158	5093	0.618359	6127	0.540877	7599	0.430573	0	0	0	0	0	0.618359				O96001	-2.89444	4601	0.655227		O96001	-3.96023	5536	0.585163		O96001	-3.14753	6437	0.517647
O96004	HAND1	Heart- and neural crest derivatives-expressed protein 1		12	3797	0.715474	7149	0.464294	3204	0.75991	1483	0.888872	0	0	0	0	0	0.75991				O96004	-2.86955	4318	0.676433		O96004	-3.92407	5119	0.616411		O96004	-2.88487	3763	0.718022
O96005	CLPTM1	Cleft lip and palate transmembrane protein 1	CLPTM1 family	1	8849	0.336905	8308	0.377445	10833	0.188235	12542	0.0601723	0	0	0	0	0	0.377445				O96005	-3.30931	9711	0.272312		O96005	-4.33537	10349	0.224504		O96005	-3.32259	8504	0.362758
O96006	ZBED1	Zinc finger BED domain-containing protein 1		22	8558	0.358711	7568	0.432896	3791	0.715924	2389	0.820982	0	0	0	0	0	0.715924				O96006	-3.14279	7449	0.441813		O96006	-4.06912	6887	0.483927		O96006	-3.42579	9806	0.265193
O96007	MOCS2	Molybdopterin synthase catalytic subunit	moaE family. MOCS2B subfamily.	1	9857	0.261371	4848	0.636718	8574	0.357512	11243	0.157512	0	0	0	0	0	0.636718				O96007	-3.28541	9399	0.295691		O96007	-4.26744	9537	0.28535		O96007	-3.32037	8474	0.365006
O96008	TOMM40	Mitochondrial import receptor subunit TOM40 homolog	Tom4 family.	8	4236	0.682578	4014	0.699213	6207	0.534882	5940	0.554889	0	0	0	0	0	0.699213				O96008	-2.73422	3247	0.756688		O96008	-3.75026	3368	0.747621		O96008	-2.92145	4038	0.697415
O96009	NAPSA	Napsin-A	peptidase A1 family.	1	10550	0.209442	8872	0.335182	11360	0.148745	11987	0.101761	0	0	0	0	0	0.335182				O96009	-3.40391	11078	0.169876		O96009	-4.42509	11258	0.156388		O96009	-3.46172	10230	0.233421
O96011	PEX11B	Peroxisomal membrane protein 11B	peroxin-11 family.	3	2448	0.816561	4084	0.693968	7565	0.433121	8904	0.332784	0	0	0	0	0	0.816561				O96011	-2.70678	3088	0.768602		O96011	-3.78193	3652	0.726339		O96011	-2.60938	2107	0.842113
O96013	PAK4	Serine/threonine-protein kinase PAK 4	protein kinase superfamily. STE Ser/Thr protein kinase family. STE2 subfamily.	23	1512	0.886699	2850	0.786437	1261	0.905508	2262	0.830498	0	0	0	0	0	0.905508				O96013	-2.29589	1339	0.899663		O96013	-3.49003	1646	0.876658		O96013	-2.58029	1987	0.851105
O96014	WNT11	Protein Wnt-11	Wnt family	3	9697	0.273361	12027	0.0987636	10452	0.216785	9606	0.28018	0	0	0	0	0	0.273361				O96014	-3.32696	9946	0.254702		O96014	-4.39394	10952	0.179318		O96014	-3.42737	9818	0.264294
O96015	DNAL4	Dynein light chain 4, axonemal	dynein light chain family.	8	8745	0.344698	7789	0.416336	8448	0.366954	7633	0.428025	0	0	0	0	0	0.416336				O96015	-3.22715	8617	0.35429		O96015	-4.21524	8784	0.341776		O96015	-3.29414	8194	0.385987
O96017	CHEK2	Serine/threonine-protein kinase Chk2	protein kinase superfamily. CAMK Ser/Thr protein kinase family. CHK2 subfamily.	63	4075	0.694642	9003	0.325365	760	0.94305	214	0.983964	0	0	0	1	1	0.94305				O96017	-2.76104	3421	0.743649		O96017	-4.1811	8317	0.37677		O96017	-2.99771	4653	0.65133
O96018	APBA3	Amyloid beta A4 precursor protein-binding family A member 3		7	3238	0.757362	3170	0.762458	2388	0.821057	4954	0.628775	0	0	0	0	0	0.821057				O96018	-2.74861	3343	0.749494		O96018	-3.79738	3783	0.716523		O96018	-2.81737	3260	0.755714
O96019	ACTL6A	Actin-like protein 6A	actin family.	15	4734	0.64526	7362	0.448333	2632	0.802773	1005	0.924691	0	0	0	0	0	0.802773				O96019	-3.00685	5834	0.562833		O96019	-3.98153	5774	0.567329		O96019	-3.07167	5416	0.594155
O96020	CCNE2	G1/S-specific cyclin-E2	cyclin family. Cyclin E subfamily.	11	8488	0.363957	10854	0.186662	4116	0.69157	1933	0.855152	0	0	0	0	0	0.69157				O96020	-3.23413	8710	0.347321		O96020	-4.16234	8081	0.394455		O96020	-3.35106	8855	0.336456
O96024	B3GALT4	Beta-1,3-galactosyltransferase 4, Beta-1,3-GalTase 4, Beta3Gal-T4, Beta3GalT4, GalT4, b3Gal-T4	glycosyltransferase 31 family.	4	3668	0.725141	4756	0.643612	7220	0.458973	8823	0.338854	0	0	0	0	0	0.725141				O96024	-2.7942	3689	0.723567		O96024	-3.64753	2555	0.808543		O96024	-2.96665	4375	0.672162
[truncated: 11,735 more rows]

## Sheet: 2. Y2H predictions
PAC	Gene	Description	Family	Number of interactors	Rank of Druggabilty	Druggability Percentile	Rank Druggability for Other Therapeutic Areas	Druggability for Other Therapeutic Areas Percentile	Rank Druggability for Cancer	Druggability for Cancer Percentile	Rank Cancer-Associated	Cancer-Associated Percentile	Is this gene a drug target?	Is this gene a target of other therapeutics?	Is this gene a target of cancer therapeutics?	Is this gene associated with cancer?	Is this gene in the CGC?	Maximum Druggability percentile
[truncated: 10,998 more rows]

[truncated: 2 more sheets: 3. Cross-validation Full vs y2h, 4. Full vs non_redundant]
