# Supplementary material for: Distinctive Behaviors of Druggable Proteins in Cellular Networks
Source: PLoS Comput Biol. 2015 Dec 23;11(12):e1004597. doi: 10.1371/journal.pcbi.1004597 (PMC4689399; doi:10.1371/journal.pcbi.1004597)
Supplement: S1 File — (ZIP) [file pcbi.1004597.s004.zip]

Archive with 151 entries (150 files):
- S1_File/
- S1_File/direct.20150613.ppi.optimised_Target_results_all_C.txt
- S1_File/direct.20150613.ppi.optimised_Target_results_all_CT.txt
- S1_File/direct.20150613.ppi.optimised_Target_results_all_targets.txt
- S1_File/direct.20150613.ppi.optimised_Target_results_all_TnotC.txt
- S1_File/direct.20150613.ppi.optimised_Target_results_high_C.txt
- S1_File/direct.20150613.ppi.optimised_Target_results_high_CT.txt
- S1_File/direct.20150613.ppi.optimised_Target_results_high_targets.txt
- S1_File/direct.20150613.ppi.optimised_Target_results_low_C.txt
- S1_File/direct.20150613.ppi.optimised_Target_results_low_CT.txt
- S1_File/direct.20150613.ppi.optimised_Target_results_low_targets.txt
- S1_File/direct.20150613.ppi.optimised_Target_results_low_TnotC.txt
- S1_File/direct.20150613.ppi.optimised_Target_results_med_C.txt
- S1_File/direct.20150613.ppi.optimised_Target_results_med_CT.txt
- S1_File/direct.20150613.ppi.optimised_Target_results_med_targets.txt
- S1_File/direct.20150613.ppi.optimised_Target_results_med_TnotC.txt
- S1_File/direct.20150613.random.ppi.optimised_Target_results_all_C.txt
- S1_File/direct.20150613.random.ppi.optimised_Target_results_all_CT.txt
- S1_File/direct.20150613.random.ppi.optimised_Target_results_all_targets.txt
- S1_File/direct.20150613.random.ppi.optimised_Target_results_all_TnotC.txt
- S1_File/direct.20150613.random.ppi.optimised_Target_results_high_C.txt
- S1_File/direct.20150613.random.ppi.optimised_Target_results_high_CT.txt
- S1_File/direct.20150613.random.ppi.optimised_Target_results_high_targets.txt
- S1_File/direct.20150613.random.ppi.optimised_Target_results_low_C.txt
- S1_File/direct.20150613.random.ppi.optimised_Target_results_low_CT.txt
- S1_File/direct.20150613.random.ppi.optimised_Target_results_low_targets.txt
- S1_File/direct.20150613.random.ppi.optimised_Target_results_low_TnotC.txt
- S1_File/direct.20150613.random.ppi.optimised_Target_results_med_C.txt
- S1_File/direct.20150613.random.ppi.optimised_Target_results_med_CT.txt
- S1_File/direct.20150613.random.ppi.optimised_Target_results_med_targets.txt
- S1_File/direct.20150613.random.ppi.optimised_Target_results_med_TnotC.txt
- S1_File/direct.atc.20150613.random.ppi.optimised_Target_results_all_C.txt
- S1_File/direct.atc.20150613.random.ppi.optimised_Target_results_all_CT.txt
- S1_File/direct.atc.20150613.random.ppi.optimised_Target_results_all_targets.txt
- S1_File/direct.atc.20150613.random.ppi.optimised_Target_results_all_TnotC.txt
- S1_File/direct.atc.20150613.random.ppi.optimised_Target_results_high_C.txt
- S1_File/direct.atc.20150613.random.ppi.optimised_Target_results_high_CT.txt
- S1_File/direct.atc.20150613.random.ppi.optimised_Target_results_high_targets.txt
- S1_File/direct.atc.20150613.random.ppi.optimised_Target_results_low_C.txt
- S1_File/direct.atc.20150613.random.ppi.optimised_Target_results_low_CT.txt
- S1_File/direct.atc.20150613.random.ppi.optimised_Target_results_low_targets.txt
- S1_File/direct.atc.20150613.random.ppi.optimised_Target_results_low_TnotC.txt
- S1_File/direct.atc.20150613.random.ppi.optimised_Target_results_med_C.txt
- S1_File/direct.atc.20150613.random.ppi.optimised_Target_results_med_CT.txt
- S1_File/direct.atc.20150613.random.ppi.optimised_Target_results_med_targets.txt
- S1_File/direct.atc.20150613.random.ppi.optimised_Target_results_med_TnotC.txt
- S1_File/direct.atc.20150613_all_predict.ppi.optimised_Target_results_all_C.txt
- S1_File/direct.atc.20150613_all_predict.ppi.optimised_Target_results_all_CT.txt
- S1_File/direct.atc.20150613_all_predict.ppi.optimised_Target_results_all_targets.txt
- S1_File/direct.atc.20150613_all_predict.ppi.optimised_Target_results_all_TnotC.txt
- S1_File/direct.atc.20150613_all_predict.ppi.optimised_Target_results_high_C.txt
- S1_File/direct.atc.20150613_all_predict.ppi.optimised_Target_results_high_CT.txt
- S1_File/direct.atc.20150613_all_predict.ppi.optimised_Target_results_high_targets.txt
- S1_File/direct.atc.20150613_all_predict.ppi.optimised_Target_results_low_C.txt
- S1_File/direct.atc.20150613_all_predict.ppi.optimised_Target_results_low_CT.txt
- S1_File/direct.atc.20150613_all_predict.ppi.optimised_Target_results_low_targets.txt
- S1_File/direct.atc.20150613_all_predict.ppi.optimised_Target_results_low_TnotC.txt
- S1_File/direct.atc.20150613_all_predict.ppi.optimised_Target_results_med_C.txt
- S1_File/direct.atc.20150613_all_predict.ppi.optimised_Target_results_med_CT.txt
- S1_File/direct.atc.20150613_all_predict.ppi.optimised_Target_results_med_targets.txt
- S1_File/direct.atc.20150613_all_predict.ppi.optimised_Target_results_med_TnotC.txt
- S1_File/direct.blast.20150613.random.ppi.optimised_Target_results_all_C.txt
- S1_File/direct.blast.20150613.random.ppi.optimised_Target_results_all_CT.txt
- S1_File/direct.blast.20150613.random.ppi.optimised_Target_results_all_targets.txt
- S1_File/direct.blast.20150613.random.ppi.optimised_Target_results_all_TnotC.txt
- S1_File/direct.blast.20150613.random.ppi.optimised_Target_results_high_C.txt
- S1_File/direct.blast.20150613.random.ppi.optimised_Target_results_high_CT.txt
- S1_File/direct.blast.20150613.random.ppi.optimised_Target_results_high_targets.txt
- S1_File/direct.blast.20150613.random.ppi.optimised_Target_results_low_C.txt
- S1_File/direct.blast.20150613.random.ppi.optimised_Target_results_low_CT.txt
- S1_File/direct.blast.20150613.random.ppi.optimised_Target_results_low_targets.txt
- S1_File/direct.blast.20150613.random.ppi.optimised_Target_results_low_TnotC.txt
- S1_File/direct.blast.20150613.random.ppi.optimised_Target_results_med_C.txt
- S1_File/direct.blast.20150613.random.ppi.optimised_Target_results_med_CT.txt
- S1_File/direct.blast.20150613.random.ppi.optimised_Target_results_med_targets.txt
- S1_File/direct.blast.20150613.random.ppi.optimised_Target_results_med_TnotC.txt
- S1_File/direct.blast.20150613_all_predict.ppi.optimised_Target_results_all_C.txt
- S1_File/direct.blast.20150613_all_predict.ppi.optimised_Target_results_all_CT.txt
- S1_File/direct.blast.20150613_all_predict.ppi.optimised_Target_results_all_targets.txt
- S1_File/direct.blast.20150613_all_predict.ppi.optimised_Target_results_all_TnotC.txt
- S1_File/direct.blast.20150613_all_predict.ppi.optimised_Target_results_high_C.txt
- S1_File/direct.blast.20150613_all_predict.ppi.optimised_Target_results_high_CT.txt
- S1_File/direct.blast.20150613_all_predict.ppi.optimised_Target_results_high_targets.txt
- S1_File/direct.blast.20150613_all_predict.ppi.optimised_Target_results_low_C.txt
- S1_File/direct.blast.20150613_all_predict.ppi.optimised_Target_results_low_CT.txt
- S1_File/direct.blast.20150613_all_predict.ppi.optimised_Target_results_low_targets.txt
- S1_File/direct.blast.20150613_all_predict.ppi.optimised_Target_results_low_TnotC.txt
- S1_File/direct.blast.20150613_all_predict.ppi.optimised_Target_results_med_C.txt
- S1_File/direct.blast.20150613_all_predict.ppi.optimised_Target_results_med_CT.txt
- S1_File/direct.blast.20150613_all_predict.ppi.optimised_Target_results_med_targets.txt
- S1_File/direct.blast.20150613_all_predict.ppi.optimised_Target_results_med_TnotC.txt
- S1_File/direct.murcko.20150613.random.ppi.optimised_Target_results_all_C.txt
- S1_File/direct.murcko.20150613.random.ppi.optimised_Target_results_all_CT.txt
- S1_File/direct.murcko.20150613.random.ppi.optimised_Target_results_all_targets.txt
- S1_File/direct.murcko.20150613.random.ppi.optimised_Target_results_all_TnotC.txt
- S1_File/direct.murcko.20150613.random.ppi.optimised_Target_results_high_C.txt
- S1_File/direct.murcko.20150613.random.ppi.optimised_Target_results_high_CT.txt
- S1_File/direct.murcko.20150613.random.ppi.optimised_Target_results_high_targets.txt
- S1_File/direct.murcko.20150613.random.ppi.optimised_Target_results_low_C.txt
- S1_File/direct.murcko.20150613.random.ppi.optimised_Target_results_low_CT.txt
- S1_File/direct.murcko.20150613.random.ppi.optimised_Target_results_low_targets.txt
- S1_File/direct.murcko.20150613.random.ppi.optimised_Target_results_low_TnotC.txt
- S1_File/direct.murcko.20150613.random.ppi.optimised_Target_results_med_C.txt
- S1_File/direct.murcko.20150613.random.ppi.optimised_Target_results_med_CT.txt
- S1_File/direct.murcko.20150613.random.ppi.optimised_Target_results_med_targets.txt
- S1_File/direct.murcko.20150613.random.ppi.optimised_Target_results_med_TnotC.txt
- S1_File/direct.murcko.20150613_all_predict.ppi.optimised_Target_results_all_C.txt
- S1_File/direct.murcko.20150613_all_predict.ppi.optimised_Target_results_all_CT.txt
- S1_File/direct.murcko.20150613_all_predict.ppi.optimised_Target_results_all_targets.txt
- S1_File/direct.murcko.20150613_all_predict.ppi.optimised_Target_results_all_TnotC.txt
- S1_File/direct.murcko.20150613_all_predict.ppi.optimised_Target_results_high_C.txt
- S1_File/direct.murcko.20150613_all_predict.ppi.optimised_Target_results_high_CT.txt
- S1_File/direct.murcko.20150613_all_predict.ppi.optimised_Target_results_high_targets.txt
- S1_File/direct.murcko.20150613_all_predict.ppi.optimised_Target_results_low_C.txt
- S1_File/direct.murcko.20150613_all_predict.ppi.optimised_Target_results_low_CT.txt
- S1_File/direct.murcko.20150613_all_predict.ppi.optimised_Target_results_low_targets.txt
- S1_File/direct.murcko.20150613_all_predict.ppi.optimised_Target_results_low_TnotC.txt
- S1_File/direct.murcko.20150613_all_predict.ppi.optimised_Target_results_med_C.txt
- S1_File/direct.murcko.20150613_all_predict.ppi.optimised_Target_results_med_CT.txt
- S1_File/direct.murcko.20150613_all_predict.ppi.optimised_Target_results_med_targets.txt
- S1_File/direct.murcko.20150613_all_predict.ppi.optimised_Target_results_med_TnotC.txt
- S1_File/y2h_binary.ppi.csv.Target_results_all_C.txt
- S1_File/y2h_binary.ppi.csv.Target_results_all_CT.txt
- S1_File/y2h_binary.ppi.csv.Target_results_all_targets.txt
- S1_File/y2h_binary.ppi.csv.Target_results_all_TnotC.txt
- S1_File/y2h_binary.ppi.csv.Target_results_high_C.txt
- S1_File/y2h_binary.ppi.csv.Target_results_high_CT.txt
- S1_File/y2h_binary.ppi.csv.Target_results_high_targets.txt
- S1_File/y2h_binary.ppi.csv.Target_results_low_C.txt
- S1_File/y2h_binary.ppi.csv.Target_results_low_CT.txt
- S1_File/y2h_binary.ppi.csv.Target_results_low_targets.txt
- S1_File/y2h_binary.ppi.csv.Target_results_low_TnotC.txt
- S1_File/y2h_binary.ppi.csv.Target_results_med_C.txt
- S1_File/y2h_binary.ppi.csv.Target_results_med_CT.txt
- S1_File/y2h_binary.ppi.csv.Target_results_med_targets.txt
- S1_File/y2h_binary.ppi.csv.Target_results_med_TnotC.txt
- S1_File/y2hpubmed.direct.20150613.ppi.optimised_Target_results_all_C.txt
- S1_File/y2hpubmed.direct.20150613.ppi.optimised_Target_results_all_CT.txt
- S1_File/y2hpubmed.direct.20150613.ppi.optimised_Target_results_all_targets.txt
- S1_File/y2hpubmed.direct.20150613.ppi.optimised_Target_results_all_TnotC.txt
- S1_File/y2hpubmed.direct.20150613.ppi.optimised_Target_results_high_C.txt
- S1_File/y2hpubmed.direct.20150613.ppi.optimised_Target_results_high_CT.txt
- S1_File/y2hpubmed.direct.20150613.ppi.optimised_Target_results_high_targets.txt
- S1_File/y2hpubmed.direct.20150613.ppi.optimised_Target_results_low_C.txt
- S1_File/y2hpubmed.direct.20150613.ppi.optimised_Target_results_low_CT.txt
- S1_File/y2hpubmed.direct.20150613.ppi.optimised_Target_results_low_targets.txt
- S1_File/y2hpubmed.direct.20150613.ppi.optimised_Target_results_low_TnotC.txt
- S1_File/y2hpubmed.direct.20150613.ppi.optimised_Target_results_med_C.txt
- S1_File/y2hpubmed.direct.20150613.ppi.optimised_Target_results_med_CT.txt
- S1_File/y2hpubmed.direct.20150613.ppi.optimised_Target_results_med_targets.txt
- S1_File/y2hpubmed.direct.20150613.ppi.optimised_Target_results_med_TnotC.txt
