# Supplementary material for: Distinctive Behaviors of Druggable Proteins in Cellular Networks
Source: PLoS Comput Biol. 2015 Dec 23;11(12):e1004597. doi: 10.1371/journal.pcbi.1004597 (PMC4689399; doi:10.1371/journal.pcbi.1004597)
Supplement: S1 File — (ZIP) [file pcbi.1004597.s004.zip › S1_File/direct.20150613.ppi.optimised_Target_results_all_C.txt]

[[1]]
[1] "all_C"

[1] "Dataset: all_C Model GBM, run: 1 of 10 2015-06-15 15:22:07"
Iter   TrainDeviance   ValidDeviance   StepSize   Improve
     1        0.3810             nan     0.0100    0.0007
     2        0.3783             nan     0.0100    0.0009
     3        0.3756             nan     0.0100    0.0007
     4        0.3736             nan     0.0100    0.0005
     5        0.3715             nan     0.0100    0.0007
     6        0.3694             nan     0.0100    0.0006
     7        0.3674             nan     0.0100    0.0006
     8        0.3655             nan     0.0100    0.0006
     9        0.3639             nan     0.0100    0.0005
    10        0.3621             nan     0.0100    0.0005
    20        0.3480             nan     0.0100    0.0004
    40        0.3293             nan     0.0100    0.0002
    60        0.3163             nan     0.0100    0.0001
    80        0.3059             nan     0.0100    0.0001
   100        0.2980             nan     0.0100    0.0001
   120        0.2911             nan     0.0100    0.0000
   140        0.2843             nan     0.0100    0.0001
   160        0.2783             nan     0.0100    0.0000
   180        0.2732             nan     0.0100   -0.0000
   200        0.2677             nan     0.0100    0.0001
   220        0.2632             nan     0.0100   -0.0000
   240        0.2580             nan     0.0100   -0.0000
   260        0.2531             nan     0.0100    0.0000
   280        0.2494             nan     0.0100   -0.0000
   300        0.2452             nan     0.0100   -0.0000
   320        0.2420             nan     0.0100   -0.0000
   340        0.2387             nan     0.0100   -0.0000
   360        0.2348             nan     0.0100   -0.0000
   380        0.2316             nan     0.0100   -0.0000
   400        0.2285             nan     0.0100    0.0000
   411        0.2270             nan     0.0100   -0.0000

[1] "GBM variable coefficients"
                            var     rel.inf
orbit45                 orbit45 6.137802770
orbit56                 orbit56 4.585749678
orbit65                 orbit65 3.537838444
V1                           V1 2.433416184
spin_vertex         spin_vertex 2.126919189
comsize                 comsize 2.037152479
ratio5                   ratio5 2.035573905
ratio4                   ratio4 1.909420562
third                     third 1.887360635
outer                     outer 1.854578105
ioratio                 ioratio 1.726330000
V2                           V2 1.692857681
walktrap_vertex walktrap_vertex 1.420601733
orbit70                 orbit70 1.382059870
trans                     trans 1.331397484
inner                     inner 1.273866642
orbit27                 orbit27 1.217053889
orbit18                 orbit18 1.159278620
orbit24                 orbit24 1.142125685
knn                         knn 1.122968888
graph22                 graph22 1.117968979
orbit54                 orbit54 1.099452113
orbit62                 orbit62 1.082814269
membership_s4     membership_s4 1.076005056
orbit31                 orbit31 1.064387172
adhesion               adhesion 0.989293767
pagerank               pagerank 0.986659240
bigcom171             bigcom171 0.942960266
cohesion               cohesion 0.931929578
orbit39                 orbit39 0.903908961
orbit6                   orbit6 0.877393242
graph20                 graph20 0.803942860
orbit49                 orbit49 0.797115182
orbit46                 orbit46 0.795387910
bet                         bet 0.774924212
graph14                 graph14 0.774121582
bigcom40               bigcom40 0.756826563
orbit59                 orbit59 0.734580353
orbit64                 orbit64 0.722072189
graph10                 graph10 0.706938486
graph11                 graph11 0.706150629
graph25                 graph25 0.702727870
orbit69                 orbit69 0.700198012
orbit19                 orbit19 0.675998012
graph23                 graph23 0.665251351
orbit66                 orbit66 0.657755609
orbit35                 orbit35 0.653189424
orbit50                 orbit50 0.639553296
graph17                 graph17 0.632778804
orbit55                 orbit55 0.627389494
graph4                   graph4 0.596654674
graph27                 graph27 0.595628743
orbit47                 orbit47 0.578933925
orbit41                 orbit41 0.552466612
graph29                 graph29 0.544526706
graph26                 graph26 0.534615119
orbit20                 orbit20 0.533757855
orbit44                 orbit44 0.530312964
orbit30                 orbit30 0.530007595
constraint           constraint 0.529962455
graph5                   graph5 0.508885168
orbit37                 orbit37 0.508247418
orbit40                 orbit40 0.504289439
orbit33                 orbit33 0.493401153
ratio1                   ratio1 0.493066540
orbit17                 orbit17 0.488124188
upto_fourth         upto_fourth 0.480806223
graph8                   graph8 0.471893746
ratio6                   ratio6 0.466603923
orbit11                 orbit11 0.462012358
orbit1                   orbit1 0.461344039
orbit9                   orbit9 0.455196634
orbit12                 orbit12 0.449361222
orbit28                 orbit28 0.449262547
orbit22                 orbit22 0.445193035
graph15                 graph15 0.443117257
orbit57                 orbit57 0.439187601
orbit36                 orbit36 0.435785128
upto_fifth           upto_fifth 0.428560489
close                     close 0.424093983
orbit58                 orbit58 0.418676572
graph13                 graph13 0.416351278
graph24                 graph24 0.413690276
graph19                 graph19 0.411794308
graph28                 graph28 0.395392461
orbit63                 orbit63 0.393927365
graph16                 graph16 0.393839786
ratio3                   ratio3 0.390456764
fifth                     fifth 0.390018400
orbit71                 orbit71 0.389122216
orbit32                 orbit32 0.385860512
orbit52                 orbit52 0.378375758
ratio2                   ratio2 0.371901532
orbit42                 orbit42 0.369757679
sixth                     sixth 0.355371981
graph18                 graph18 0.354446061
orbit29                 orbit29 0.352208379
orbit16                 orbit16 0.347740192
orbit10                 orbit10 0.339993217
orbit51                 orbit51 0.336907541
orbit25                 orbit25 0.336235107
orbit61                 orbit61 0.327478601
membership_s16   membership_s16 0.318590627
graph1                   graph1 0.317416994
graph21                 graph21 0.308451647
orbit5                   orbit5 0.305710603
graph3                   graph3 0.302123839
orbit53                 orbit53 0.301965941
upto_sixth           upto_sixth 0.300846683
graph7                   graph7 0.295520894
graph6                   graph6 0.292443906
upto_third           upto_third 0.290620327
orbit23                 orbit23 0.289121048
orbit7                   orbit7 0.283885291
orbit48                 orbit48 0.274728204
coreness               coreness 0.272940343
orbit2                   orbit2 0.272821711
bigcom246             bigcom246 0.265448028
orbit15                 orbit15 0.261583087
orbit38                 orbit38 0.256923508
orbit4                   orbit4 0.252483986
fourth                   fourth 0.239109590
orbit68                 orbit68 0.238419779
orbit26                 orbit26 0.235463521
AP                           AP 0.223511176
orbit43                 orbit43 0.222361331
graph9                   graph9 0.221333260
bigcom28               bigcom28 0.217276531
orbit13                 orbit13 0.215413934
graph12                 graph12 0.204459266
orbit60                 orbit60 0.203315554
orbit21                 orbit21 0.191571995
graph2                   graph2 0.189548142
selfinter             selfinter 0.178193861
bigcom4                 bigcom4 0.176263908
hubscore               hubscore 0.171700049
graph0                   graph0 0.170318179
membership_s32   membership_s32 0.149780644
upto_second         upto_second 0.148097869
membership_s14   membership_s14 0.145544310
orbit67                 orbit67 0.134042444
bigcom248             bigcom248 0.115048493
second                   second 0.104411506
evcent                   evcent 0.095058553
bigcom24               bigcom24 0.090084084
pdi                         pdi 0.081326821
bigcom196             bigcom196 0.059726839
bigcom408             bigcom408 0.057415808
bigcom127             bigcom127 0.056107986
bigcom412             bigcom412 0.037956116
membership_s5     membership_s5 0.034444624
membership_s7     membership_s7 0.024937451
membership_s30   membership_s30 0.024408666
membership_s6     membership_s6 0.023749820
bigcom8                 bigcom8 0.020622857
membership_s36   membership_s36 0.018956114
bigcom167             bigcom167 0.016426023
ecc                         ecc 0.015758466
membership_s15   membership_s15 0.014657735
bigcom1                 bigcom1 0.014470658
membership_s1     membership_s1 0.008859617
bigcom3                 bigcom3 0.008098000
bigcom21               bigcom21 0.007410232
bigcom30               bigcom30 0.007251360
bigcom116             bigcom116 0.004588512
orbit0                   orbit0 0.000000000
orbit3                   orbit3 0.000000000
orbit8                   orbit8 0.000000000
orbit14                 orbit14 0.000000000
orbit34                 orbit34 0.000000000
orbit72                 orbit72 0.000000000
eccrad                   eccrad 0.000000000
first                     first 0.000000000
bigcom2                 bigcom2 0.000000000
bigcom6                 bigcom6 0.000000000
bigcom9                 bigcom9 0.000000000
bigcom11               bigcom11 0.000000000
bigcom13               bigcom13 0.000000000
bigcom15               bigcom15 0.000000000
bigcom16               bigcom16 0.000000000
bigcom22               bigcom22 0.000000000
bigcom26               bigcom26 0.000000000
bigcom31               bigcom31 0.000000000
bigcom32               bigcom32 0.000000000
bigcom33               bigcom33 0.000000000
bigcom34               bigcom34 0.000000000
bigcom36               bigcom36 0.000000000
bigcom37               bigcom37 0.000000000
bigcom38               bigcom38 0.000000000
bigcom39               bigcom39 0.000000000
bigcom43               bigcom43 0.000000000
bigcom44               bigcom44 0.000000000
bigcom46               bigcom46 0.000000000
bigcom47               bigcom47 0.000000000
bigcom49               bigcom49 0.000000000
bigcom50               bigcom50 0.000000000
bigcom51               bigcom51 0.000000000
bigcom52               bigcom52 0.000000000
bigcom54               bigcom54 0.000000000
bigcom56               bigcom56 0.000000000
bigcom62               bigcom62 0.000000000
bigcom66               bigcom66 0.000000000
bigcom68               bigcom68 0.000000000
bigcom69               bigcom69 0.000000000
bigcom71               bigcom71 0.000000000
bigcom72               bigcom72 0.000000000
bigcom73               bigcom73 0.000000000
bigcom74               bigcom74 0.000000000
bigcom75               bigcom75 0.000000000
bigcom76               bigcom76 0.000000000
bigcom77               bigcom77 0.000000000
bigcom79               bigcom79 0.000000000
bigcom80               bigcom80 0.000000000
bigcom82               bigcom82 0.000000000
bigcom83               bigcom83 0.000000000
bigcom84               bigcom84 0.000000000
bigcom85               bigcom85 0.000000000
bigcom87               bigcom87 0.000000000
bigcom89               bigcom89 0.000000000
bigcom91               bigcom91 0.000000000
bigcom92               bigcom92 0.000000000
bigcom93               bigcom93 0.000000000
bigcom96               bigcom96 0.000000000
bigcom97               bigcom97 0.000000000
bigcom98               bigcom98 0.000000000
bigcom99               bigcom99 0.000000000
bigcom101             bigcom101 0.000000000
bigcom104             bigcom104 0.000000000
bigcom106             bigcom106 0.000000000
bigcom109             bigcom109 0.000000000
bigcom113             bigcom113 0.000000000
bigcom120             bigcom120 0.000000000
bigcom123             bigcom123 0.000000000
bigcom126             bigcom126 0.000000000
bigcom137             bigcom137 0.000000000
bigcom139             bigcom139 0.000000000
bigcom140             bigcom140 0.000000000
bigcom143             bigcom143 0.000000000
bigcom145             bigcom145 0.000000000
bigcom146             bigcom146 0.000000000
bigcom147             bigcom147 0.000000000
bigcom149             bigcom149 0.000000000
bigcom153             bigcom153 0.000000000
bigcom154             bigcom154 0.000000000
bigcom156             bigcom156 0.000000000
bigcom157             bigcom157 0.000000000
bigcom158             bigcom158 0.000000000
bigcom160             bigcom160 0.000000000
bigcom161             bigcom161 0.000000000
bigcom162             bigcom162 0.000000000
bigcom164             bigcom164 0.000000000
bigcom166             bigcom166 0.000000000
bigcom173             bigcom173 0.000000000
bigcom175             bigcom175 0.000000000
bigcom176             bigcom176 0.000000000
bigcom177             bigcom177 0.000000000
bigcom178             bigcom178 0.000000000
bigcom180             bigcom180 0.000000000
bigcom181             bigcom181 0.000000000
bigcom184             bigcom184 0.000000000
bigcom186             bigcom186 0.000000000
bigcom187             bigcom187 0.000000000
bigcom189             bigcom189 0.000000000
bigcom194             bigcom194 0.000000000
bigcom195             bigcom195 0.000000000
bigcom204             bigcom204 0.000000000
bigcom205             bigcom205 0.000000000
bigcom212             bigcom212 0.000000000
bigcom214             bigcom214 0.000000000
bigcom222             bigcom222 0.000000000
bigcom223             bigcom223 0.000000000
bigcom226             bigcom226 0.000000000
bigcom227             bigcom227 0.000000000
bigcom229             bigcom229 0.000000000
bigcom233             bigcom233 0.000000000
bigcom236             bigcom236 0.000000000
bigcom237             bigcom237 0.000000000
bigcom249             bigcom249 0.000000000
bigcom250             bigcom250 0.000000000
bigcom254             bigcom254 0.000000000
bigcom266             bigcom266 0.000000000
bigcom269             bigcom269 0.000000000
bigcom272             bigcom272 0.000000000
bigcom274             bigcom274 0.000000000
bigcom281             bigcom281 0.000000000
bigcom291             bigcom291 0.000000000
bigcom292             bigcom292 0.000000000
bigcom295             bigcom295 0.000000000
bigcom299             bigcom299 0.000000000
bigcom301             bigcom301 0.000000000
bigcom306             bigcom306 0.000000000
bigcom309             bigcom309 0.000000000
bigcom314             bigcom314 0.000000000
bigcom321             bigcom321 0.000000000
bigcom341             bigcom341 0.000000000
bigcom350             bigcom350 0.000000000
bigcom353             bigcom353 0.000000000
bigcom359             bigcom359 0.000000000
bigcom363             bigcom363 0.000000000
bigcom365             bigcom365 0.000000000
bigcom385             bigcom385 0.000000000
bigcom386             bigcom386 0.000000000
bigcom480             bigcom480 0.000000000
membership_s3     membership_s3 0.000000000
membership_s8     membership_s8 0.000000000
membership_s9     membership_s9 0.000000000
membership_s11   membership_s11 0.000000000
membership_s12   membership_s12 0.000000000
membership_s17   membership_s17 0.000000000
membership_s18   membership_s18 0.000000000
membership_s20   membership_s20 0.000000000
membership_s21   membership_s21 0.000000000
membership_s22   membership_s22 0.000000000
membership_s24   membership_s24 0.000000000
membership_s25   membership_s25 0.000000000
membership_s26   membership_s26 0.000000000
membership_s27   membership_s27 0.000000000
membership_s28   membership_s28 0.000000000
membership_s31   membership_s31 0.000000000
membership_s33   membership_s33 0.000000000
membership_s37   membership_s37 0.000000000
[1] "Dataset: all_C Model RF, run: 1 of 10 2015-06-15 15:28:58"
     |      Out-of-bag   |
Tree |      MSE  %Var(y) |
   1 |  0.07734   170.30 |
   2 |  0.07608   167.53 |
   3 |   0.0724   159.42 |
   4 |  0.06795   149.62 |
   5 |  0.06472   142.50 |
   6 |  0.06291   138.53 |
   7 |   0.0605   133.20 |
   8 |  0.05825   128.26 |
   9 |  0.05664   124.71 |
  10 |  0.05529   121.75 |
  11 |  0.05421   119.36 |
  12 |  0.05324   117.23 |
  13 |   0.0525   115.60 |
  14 |   0.0517   113.84 |
  15 |  0.05106   112.42 |
  16 |  0.05061   111.43 |
  17 |  0.05011   110.34 |
  18 |  0.04934   108.64 |
  19 |  0.04888   107.62 |
  20 |  0.04832   106.39 |
  21 |  0.04799   105.66 |
  22 |   0.0479   105.46 |
  23 |  0.04758   104.77 |
  24 |  0.04718   103.89 |
  25 |  0.04715   103.82 |
  26 |  0.04696   103.40 |
  27 |  0.04676   102.96 |
  28 |  0.04658   102.57 |
  29 |  0.04638   102.13 |
  30 |  0.04631   101.97 |
  31 |  0.04621   101.75 |
  32 |   0.0462   101.73 |
  33 |  0.04612   101.55 |
  34 |  0.04599   101.26 |
  35 |  0.04587   101.00 |
  36 |  0.04577   100.78 |
  37 |  0.04558   100.36 |
  38 |  0.04547   100.13 |
  39 |  0.04524    99.61 |
  40 |  0.04514    99.39 |
  41 |  0.04506    99.23 |
  42 |    0.045    99.09 |
  43 |  0.04491    98.88 |
  44 |   0.0448    98.65 |
  45 |  0.04474    98.51 |
  46 |  0.04461    98.23 |
  47 |  0.04452    98.02 |
  48 |  0.04456    98.12 |
  49 |  0.04452    98.03 |
  50 |  0.04455    98.08 |
  51 |  0.04454    98.06 |
  52 |  0.04447    97.91 |
  53 |   0.0444    97.75 |
  54 |  0.04436    97.67 |
  55 |  0.04429    97.53 |
  56 |   0.0442    97.32 |
  57 |  0.04417    97.26 |
  58 |  0.04414    97.20 |
  59 |  0.04406    97.01 |
  60 |  0.04406    97.01 |
  61 |  0.04406    97.02 |
  62 |  0.04405    96.99 |
  63 |  0.04399    96.86 |
  64 |  0.04397    96.83 |
  65 |  0.04392    96.70 |
  66 |  0.04387    96.59 |
  67 |  0.04387    96.60 |
  68 |  0.04384    96.52 |
  69 |  0.04385    96.56 |
  70 |  0.04382    96.49 |
  71 |  0.04382    96.48 |
  72 |  0.04377    96.37 |
  73 |  0.04379    96.41 |
  74 |  0.04374    96.32 |
  75 |  0.04372    96.26 |
  76 |   0.0437    96.22 |
  77 |   0.0437    96.21 |
  78 |  0.04365    96.11 |
  79 |  0.04365    96.10 |
  80 |  0.04364    96.09 |
  81 |  0.04359    95.99 |
  82 |  0.04354    95.87 |
  83 |  0.04356    95.90 |
  84 |  0.04348    95.74 |
  85 |  0.04344    95.64 |
  86 |  0.04341    95.59 |
  87 |  0.04341    95.58 |
  88 |  0.04337    95.51 |
  89 |  0.04333    95.41 |
  90 |  0.04332    95.38 |
  91 |  0.04333    95.41 |
  92 |  0.04331    95.36 |
  93 |  0.04329    95.33 |
  94 |  0.04329    95.32 |
  95 |  0.04324    95.22 |
  96 |  0.04323    95.18 |
  97 |  0.04319    95.10 |
  98 |  0.04319    95.11 |
  99 |  0.04317    95.06 |
 100 |  0.04313    94.98 |
[1] "Random Forest variable coefficients"
                      %IncMSE IncNodePurity
graph5           4.150118e-03  2.530170e+00
graph6           3.525611e-03  2.214836e+00
graph7           3.383793e-03  2.052289e+00
graph8           3.020088e-03  9.617216e-01
graph9           3.712404e-03  1.552096e+00
graph10          9.645638e-03  3.208965e+00
graph11          8.105550e-03  3.906929e+00
graph12          8.894834e-03  2.324845e+00
graph13          2.013732e-02  2.843642e+00
graph14          6.188362e-03  2.959954e+00
graph15          1.278167e-02  2.269554e+00
graph16          8.310914e-03  2.438246e+00
graph17          7.772041e-03  3.284099e+00
graph18          9.670562e-03  2.087934e+00
graph19          2.018133e-02  3.832519e+00
graph20          7.223432e-03  4.379185e+00
graph21          4.855648e-03  2.190253e+00
graph22          4.811923e-03  3.519908e+00
graph23          1.457370e-02  3.935543e+00
graph24          3.813621e-03  2.056184e+00
graph25          6.274291e-03  3.366066e+00
graph26          5.493013e-03  3.442139e+00
graph27          9.423379e-04  2.080763e+00
graph28          2.021206e-03  2.203072e+00
graph29          5.462889e-04  1.248471e+00
orbit0           3.554468e-04  8.617317e-01
orbit1           7.684514e-03  2.251311e+00
orbit2           2.038539e-03  1.352453e+00
orbit3           2.941182e-03  1.015324e+00
orbit4           5.963093e-03  2.374651e+00
orbit5           3.213517e-03  1.680589e+00
orbit6           7.051776e-03  4.279427e+00
orbit7           4.507641e-03  1.747609e+00
orbit8           4.683923e-03  2.439346e+00
orbit9           5.306735e-03  3.033526e+00
orbit10          5.264389e-03  2.389311e+00
orbit11          9.901793e-03  1.771101e+00
orbit12          4.152104e-03  2.390813e+00
orbit13          2.099023e-03  1.625273e+00
orbit14          2.442693e-03  1.466052e+00
orbit15          6.335365e-03  2.713410e+00
orbit16          1.849129e-02  1.969503e+00
orbit17          8.608758e-03  3.011732e+00
orbit18          1.071974e-02  5.655208e+00
orbit19          8.528276e-03  3.002239e+00
orbit20          6.369507e-03  3.158332e+00
orbit21          6.337526e-03  1.916240e+00
orbit22          9.143369e-03  3.520492e+00
orbit23          2.573414e-03  1.770173e+00
orbit24          1.157587e-02  7.725945e+00
orbit25          1.008813e-02  2.741745e+00
orbit26          3.318341e-03  1.843965e+00
orbit27          3.974551e-02  6.010904e+00
orbit28          1.233967e-02  2.658457e+00
orbit29          1.013594e-02  2.058115e+00
orbit30          7.342535e-03  2.819591e+00
orbit31          4.154565e-03  3.487852e+00
orbit32          4.783395e-03  3.005788e+00
orbit33          1.429369e-02  1.735348e+00
orbit34          1.024322e-02  2.066702e+00
orbit35          8.554931e-03  3.233577e+00
orbit36          9.230110e-03  2.975609e+00
orbit37          5.911924e-03  2.205363e+00
orbit38          3.637116e-03  1.654573e+00
orbit39          5.000313e-03  4.064823e+00
orbit40          4.503161e-03  3.016285e+00
orbit41          3.598196e-03  2.297411e+00
orbit42          1.548183e-03  1.257137e+00
orbit43          7.623776e-03  2.578518e+00
orbit44          5.382515e-03  1.770241e+00
orbit45          2.290074e-02  1.645582e+01
orbit46          1.171144e-02  5.197997e+00
orbit47          1.270719e-02  2.319344e+00
orbit48          5.937053e-03  1.888566e+00
orbit49          6.167386e-03  4.693492e+00
orbit50          2.678608e-03  2.999779e+00
orbit51          1.658088e-02  3.413752e+00
orbit52          4.670453e-03  3.060979e+00
orbit53          8.897438e-03  1.678744e+00
orbit54          3.617119e-03  4.423015e+00
orbit55          2.836488e-03  1.783696e+00
orbit56          2.299199e-02  1.300475e+01
orbit57          1.331927e-02  1.984357e+00
orbit58          2.483625e-03  1.557706e+00
orbit59          3.272296e-03  6.011959e+00
orbit60          2.127084e-03  1.310119e+00
orbit61          1.395718e-03  1.358801e+00
orbit62          9.776638e-03  5.526757e+00
orbit63          2.212028e-03  1.844874e+00
orbit64          1.130823e-03  2.353573e+00
orbit65          7.551502e-03  1.075822e+01
orbit66          2.273687e-03  3.542391e+00
orbit67          1.094680e-03  1.273859e+00
orbit68          1.841140e-03  2.493116e+00
orbit69          1.833221e-03  2.661703e+00
orbit70          1.223883e-03  4.509554e+00
orbit71          2.636679e-03  1.989985e+00
orbit72          1.919729e-03  8.594068e-01
AP               5.792992e-05  4.554986e-01
bet              8.459453e-03  5.473178e+00
ecc              2.924722e-04  1.471195e-01
eccrad           4.339271e-04  2.405148e-01
close            5.095149e-03  2.068031e+00
constraint       5.952946e-03  3.077290e+00
coreness         3.747968e-03  1.108102e+00
knn              5.190138e-03  4.743618e+00
hubscore         3.257561e-03  1.900975e+00
pagerank         7.640269e-03  5.766788e+00
trans            8.441270e-03  4.237701e+00
evcent           3.070321e-03  1.489647e+00
first            3.836318e-04  7.804163e-01
upto_second      4.253852e-03  2.228437e+00
upto_third       7.822207e-03  1.916368e+00
upto_fourth      4.369040e-03  2.649133e+00
upto_fifth       6.218994e-03  2.616266e+00
upto_sixth       3.220599e-03  2.055823e+00
second           5.159350e-03  2.052516e+00
third            1.544443e-02  5.197105e+00
fourth           3.779243e-03  3.108412e+00
fifth            4.393159e-03  3.633933e+00
sixth            7.961525e-03  3.444006e+00
ratio1           3.723656e-03  4.116572e+00
ratio2           8.742765e-03  3.767995e+00
ratio3           6.820799e-03  3.471867e+00
ratio4           1.044334e-02  7.456156e+00
ratio5           4.663459e-03  1.015945e+01
ratio6           1.089493e-02  3.490089e+00
selfinter        2.795093e-04  6.429217e-01
walktrap_vertex  2.576874e-03  6.549326e+00
bigcom1          2.624279e-04  5.063570e-01
bigcom2          0.000000e+00  0.000000e+00
bigcom3         -1.462385e-05  4.174066e-01
bigcom4          2.398792e-03  6.650515e-01
bigcom6          0.000000e+00  0.000000e+00
bigcom8          3.288487e-05  3.118878e-01
bigcom9          0.000000e+00  0.000000e+00
bigcom11         0.000000e+00  0.000000e+00
bigcom13         3.081353e-05  3.246342e-01
bigcom15         0.000000e+00  0.000000e+00
bigcom16         0.000000e+00  0.000000e+00
bigcom21        -3.079440e-05  3.424503e-01
bigcom22         2.358799e-04  1.506465e-01
bigcom24        -5.370287e-06  7.917328e-01
bigcom26        -1.023882e-05  1.134857e-01
bigcom28         1.477175e-04  7.537410e-01
bigcom30        -1.507277e-05  1.315875e-01
bigcom31         0.000000e+00  5.551115e-19
bigcom32        -2.052615e-05  1.800740e-01
bigcom33         0.000000e+00  0.000000e+00
bigcom34         0.000000e+00  0.000000e+00
bigcom36        -2.206857e-05  1.368210e-01
bigcom37         0.000000e+00  0.000000e+00
bigcom38         0.000000e+00  0.000000e+00
bigcom39        -9.047859e-06  1.509079e-01
bigcom40         9.438326e-04  2.523747e+00
bigcom43         0.000000e+00  0.000000e+00
bigcom44         0.000000e+00  0.000000e+00
bigcom46         0.000000e+00  0.000000e+00
bigcom47         0.000000e+00  0.000000e+00
bigcom49         8.090024e-06  3.415710e-01
bigcom50        -1.239094e-05  5.688239e-01
bigcom51         0.000000e+00  5.551115e-19
bigcom52         0.000000e+00  0.000000e+00
bigcom54         0.000000e+00  0.000000e+00
bigcom56        -3.576980e-06  1.812024e-01
bigcom62         0.000000e+00  0.000000e+00
bigcom66         0.000000e+00  8.881784e-18
bigcom68         0.000000e+00  0.000000e+00
bigcom69         0.000000e+00  0.000000e+00
bigcom71         2.636763e-05  3.557810e-01
bigcom72         0.000000e+00  8.881784e-18
bigcom73         0.000000e+00  0.000000e+00
bigcom74         0.000000e+00  0.000000e+00
bigcom75         0.000000e+00  0.000000e+00
bigcom76         0.000000e+00  1.387779e-19
bigcom77         0.000000e+00  0.000000e+00
bigcom79         0.000000e+00  0.000000e+00
bigcom80         0.000000e+00  0.000000e+00
bigcom82        -5.120347e-06  5.581269e-01
bigcom83         0.000000e+00  0.000000e+00
bigcom84         0.000000e+00  0.000000e+00
bigcom85         0.000000e+00  5.551115e-19
bigcom87         0.000000e+00  8.881784e-18
bigcom89         0.000000e+00  8.881784e-18
bigcom91         0.000000e+00  0.000000e+00
bigcom92         0.000000e+00  4.718448e-18
bigcom93         0.000000e+00  1.387779e-19
bigcom96         0.000000e+00  0.000000e+00
bigcom97         0.000000e+00  0.000000e+00
bigcom98         0.000000e+00  0.000000e+00
bigcom99         0.000000e+00  0.000000e+00
bigcom101        0.000000e+00  0.000000e+00
bigcom104        0.000000e+00  0.000000e+00
bigcom106        0.000000e+00  0.000000e+00
bigcom109        0.000000e+00  0.000000e+00
bigcom113        0.000000e+00  0.000000e+00
bigcom116       -2.483497e-07  3.021350e-01
bigcom120        0.000000e+00  0.000000e+00
bigcom123        0.000000e+00  0.000000e+00
bigcom126        0.000000e+00  0.000000e+00
bigcom127       -9.003016e-06  3.695413e-01
bigcom137        0.000000e+00  0.000000e+00
bigcom139        0.000000e+00  0.000000e+00
bigcom140        0.000000e+00  5.551115e-19
bigcom143        0.000000e+00  0.000000e+00
bigcom145       -1.720696e-05  5.854566e-01
bigcom146        0.000000e+00  0.000000e+00
bigcom147       -6.776956e-06  1.992725e-02
bigcom149       -2.283275e-05  5.899285e-01
bigcom153        0.000000e+00  0.000000e+00
bigcom154        0.000000e+00  0.000000e+00
bigcom156        0.000000e+00  0.000000e+00
bigcom157        0.000000e+00  7.632783e-19
bigcom158        0.000000e+00  0.000000e+00
bigcom160        0.000000e+00  0.000000e+00
bigcom161        0.000000e+00  0.000000e+00
bigcom162        0.000000e+00  0.000000e+00
bigcom164        0.000000e+00  0.000000e+00
bigcom166        0.000000e+00  0.000000e+00
bigcom167       -2.852765e-05  5.365943e-01
bigcom171        8.722906e-05  2.286735e+00
bigcom173        0.000000e+00  8.881784e-18
bigcom175        0.000000e+00  0.000000e+00
bigcom176        0.000000e+00  0.000000e+00
bigcom177        0.000000e+00  0.000000e+00
bigcom178        0.000000e+00  0.000000e+00
bigcom180        4.851690e-06  6.193093e-01
bigcom181        0.000000e+00  0.000000e+00
bigcom184        0.000000e+00  0.000000e+00
bigcom186        0.000000e+00  0.000000e+00
bigcom187        0.000000e+00  0.000000e+00
bigcom189        0.000000e+00  0.000000e+00
bigcom194        0.000000e+00  8.881784e-18
bigcom195        0.000000e+00  0.000000e+00
bigcom196        3.710503e-06  1.048851e+00
bigcom204        0.000000e+00  0.000000e+00
bigcom205        0.000000e+00  0.000000e+00
bigcom212        0.000000e+00  0.000000e+00
bigcom214        0.000000e+00  0.000000e+00
bigcom222        0.000000e+00  0.000000e+00
bigcom223        0.000000e+00  0.000000e+00
bigcom226        0.000000e+00  0.000000e+00
bigcom227        0.000000e+00  0.000000e+00
bigcom229        0.000000e+00  0.000000e+00
bigcom233        0.000000e+00  0.000000e+00
bigcom236        0.000000e+00  8.881784e-18
bigcom237        0.000000e+00  0.000000e+00
bigcom246        2.564692e-05  1.111478e+00
bigcom248       -6.707614e-06  6.080612e-01
bigcom249       -7.182391e-08  2.374142e-01
bigcom250        0.000000e+00  1.110223e-18
bigcom254        0.000000e+00  0.000000e+00
bigcom266        0.000000e+00  0.000000e+00
bigcom269        0.000000e+00  0.000000e+00
bigcom272        0.000000e+00  0.000000e+00
bigcom274        7.050529e-05  1.084298e-01
bigcom281       -9.081470e-06  4.294449e-01
bigcom291        0.000000e+00  0.000000e+00
bigcom292       -4.451717e-05  4.287874e-01
bigcom295        0.000000e+00  0.000000e+00
bigcom299        0.000000e+00  0.000000e+00
bigcom301        0.000000e+00  1.387779e-19
bigcom306        0.000000e+00  0.000000e+00
bigcom309        0.000000e+00  0.000000e+00
bigcom314        0.000000e+00  0.000000e+00
bigcom321        0.000000e+00  0.000000e+00
bigcom341        0.000000e+00  0.000000e+00
bigcom350        0.000000e+00  0.000000e+00
bigcom353        0.000000e+00  0.000000e+00
bigcom359        0.000000e+00  2.775558e-19
bigcom363        0.000000e+00  0.000000e+00
bigcom365        0.000000e+00  0.000000e+00
bigcom385        0.000000e+00  0.000000e+00
bigcom386        0.000000e+00  0.000000e+00
bigcom408        5.211892e-05  1.130797e+00
bigcom412        2.771081e-05  8.576289e-01
bigcom480        0.000000e+00  0.000000e+00
spin_vertex      2.788596e-03  7.645659e+00
membership_s1    9.217539e-05  2.534532e-01
membership_s3    0.000000e+00  0.000000e+00
membership_s4    2.286919e-03  2.773376e+00
membership_s5    8.558066e-05  3.578041e-01
membership_s6    4.598122e-04  4.350552e-01
membership_s7    5.478299e-05  4.920629e-01
membership_s8    0.000000e+00  8.881784e-18
membership_s9    0.000000e+00  0.000000e+00
membership_s11   0.000000e+00  0.000000e+00
membership_s12  -2.547192e-05  3.663236e-01
membership_s14  -1.139931e-05  3.579707e-01
membership_s15   1.798871e-05  2.293249e-01
membership_s16   7.359860e-05  1.299506e+00
membership_s17   0.000000e+00  0.000000e+00
membership_s18   3.014797e-05  7.233793e-02
membership_s20   0.000000e+00  1.387779e-19
membership_s21   6.089695e-05  2.998420e-01
membership_s22   0.000000e+00  2.775558e-19
membership_s24   0.000000e+00  5.551115e-19
membership_s25   0.000000e+00  0.000000e+00
membership_s26   0.000000e+00  0.000000e+00
membership_s27   5.309775e-05  3.133461e-01
membership_s28   0.000000e+00  8.881784e-18
membership_s30   4.497616e-05  5.050832e-01
membership_s31   2.649282e-05  1.734059e-01
membership_s32   1.566469e-04  6.808663e-01
membership_s33   0.000000e+00  0.000000e+00
membership_s36   2.965041e-04  5.037804e-01
membership_s37   7.565023e-06  1.490425e-01
V1               5.758477e-03  9.993568e+00
V2               2.056919e-03  7.728724e+00
pdi              2.720822e-04  9.777144e-01
adhesion         1.021597e-02  5.880345e+00
cohesion         1.112189e-02  6.126427e+00
inner            2.955154e-03  6.788454e+00
outer            2.064960e-03  7.798723e+00
ioratio          4.836251e-03  7.327455e+00
comsize          2.066247e-03  9.015979e+00
[1] "Dataset: all_C Model GLM, run: 1 of 10 2015-06-15 15:36:50"
[1] "glmnet variable coefficients"
                         [,1]          [,2]
(Intercept)     -2.994163e+00 -3.132024e+00
graph0           1.088779e-39  1.198759e-04
graph1           3.517828e-43 -1.985528e-07
graph2           4.566543e-40  2.263822e-05
graph3           3.310171e-44 -7.488293e-09
graph4           1.877738e-47 -1.921760e-10
graph5           1.202044e-41 -2.705693e-06
graph6           2.279747e-43 -4.281104e-08
graph7           1.758363e-41  2.328388e-06
graph8           3.410253e-40 -2.045210e-05
graph9           7.755888e-46 -1.708057e-10
graph10          9.062542e-48 -6.250566e-12
graph11         -8.835922e-50 -3.539974e-13
graph12          1.393927e-45 -2.658533e-10
graph13          1.356939e-44 -1.321356e-10
graph14          5.030833e-47 -7.757299e-11
graph15          4.844187e-43 -1.161822e-07
graph16          5.316314e-45 -1.727732e-09
graph17          1.019868e-44 -2.893908e-09
graph18          3.088346e-43 -1.827832e-08
graph19          6.962478e-44  1.084526e-08
graph20          6.121511e-43 -4.623978e-07
graph21          3.846314e-43  2.138807e-09
graph22          1.146906e-42  1.977088e-08
graph23          4.753495e-43  4.124222e-08
graph24          8.282441e-43  1.168113e-07
graph25          4.152583e-42  9.426121e-07
graph26          4.028823e-42  6.889762e-07
graph27          2.237660e-41  7.017603e-06
graph28          3.162267e-41  3.990211e-06
graph29          3.133701e-40 -6.717276e-05
orbit0           1.088779e-39  1.218416e-04
orbit1           2.929729e-41  2.492445e-06
orbit2           1.657606e-43 -2.235030e-07
orbit3           4.566543e-40  2.393064e-05
orbit4           8.012236e-43  1.944686e-07
orbit5           2.453298e-44 -1.139244e-08
orbit6           8.381471e-45 -2.147946e-08
orbit7          -1.141902e-47 -1.148617e-10
orbit8           1.202044e-41 -2.653393e-06
orbit9           1.670551e-41  6.675072e-06
orbit10          1.992976e-42 -1.395944e-07
orbit11          9.858194e-44 -6.187283e-08
orbit12          8.184034e-41  1.073238e-05
orbit13          1.843047e-41  2.638588e-06
orbit14          3.410253e-40 -1.880361e-05
orbit15          1.981228e-44  6.287526e-09
orbit16          6.089460e-46 -3.695680e-10
orbit17          5.939864e-45  1.054252e-10
orbit18          4.119683e-45  8.813435e-10
orbit19          1.080054e-45 -4.157849e-10
orbit20          4.932242e-46 -1.789957e-10
orbit21          1.547519e-48 -5.375306e-12
orbit22         -3.392186e-48 -4.137424e-11
orbit23         -6.799387e-50 -1.017057e-13
orbit24          8.898480e-44  3.755550e-08
orbit25          4.486470e-44  8.598361e-09
orbit26          8.484634e-46 -5.154900e-10
orbit27          5.012565e-43  2.449541e-07
orbit28          2.902751e-44 -8.587344e-09
orbit29          7.380571e-44 -2.955976e-09
orbit30          1.781776e-44  1.129557e-09
orbit31          4.569874e-45 -5.245975e-09
orbit32          2.866956e-45 -2.581150e-09
orbit33          3.701874e-48 -3.536219e-11
orbit34          4.844187e-43 -1.147990e-07
orbit35          5.143533e-43  8.403126e-08
orbit36          7.903904e-44 -4.268161e-08
orbit37          6.906283e-44 -1.777374e-09
orbit38          1.647842e-45 -1.467698e-09
orbit39          9.974142e-43  2.968038e-07
orbit40          1.814132e-43  2.196820e-08
orbit41          5.945225e-44 -2.653076e-08
orbit42          4.055570e-45 -3.830008e-09
orbit43          1.257235e-42 -6.772763e-08
orbit44          1.578940e-43 -5.810032e-09
orbit45          3.160250e-42  2.329581e-06
orbit46          1.039952e-42 -8.276064e-08
orbit47          6.720929e-44 -2.215592e-09
orbit48          1.504248e-43  3.798534e-08
orbit49          3.820793e-42 -2.333338e-07
orbit50          3.645182e-43 -6.232214e-07
orbit51          1.690264e-42 -1.805503e-07
orbit52          4.504252e-42 -8.526361e-08
orbit53          4.495019e-43  5.305347e-08
orbit54          7.205307e-42  1.729703e-06
orbit55          8.444277e-43 -1.254546e-07
orbit56          2.046477e-41  1.720445e-05
orbit57          1.020069e-42  1.379506e-07
orbit58          4.110080e-43 -9.776868e-08
orbit59          5.924673e-42  5.227052e-08
orbit60          1.927433e-42  3.778405e-07
orbit61          1.148862e-42  2.743435e-07
orbit62          4.717848e-41  9.764834e-06
orbit63          6.793093e-42  1.566755e-06
orbit64          9.997106e-42  2.462952e-06
orbit65          6.550254e-41  1.613178e-05
orbit66          1.309703e-41  2.128048e-06
orbit67          5.055192e-42  8.753810e-07
orbit68          3.331997e-41  8.536019e-06
orbit69          5.055649e-41  2.628697e-05
orbit70          1.372573e-40  3.360378e-05
orbit71          3.665213e-41  2.301744e-06
orbit72          3.133701e-40 -6.750615e-05
AP               3.810201e-38 -5.727627e-02
bet              4.342197e-44 -2.173566e-08
ecc             -1.874987e-38  5.771378e-03
eccrad          -1.124992e-37  3.431646e-02
close            1.096528e-36  7.159469e-01
constraint      -9.318412e-38 -1.379598e-01
coreness         8.139324e-39  7.747987e-03
knn             -2.775678e-41 -5.751227e-05
hubscore         1.746723e-36  3.518064e-01
pagerank        -1.283717e-37 -9.092927e-01
trans            1.181049e-38 -6.533625e-03
evcent           1.752275e-36  3.715722e-01
first            1.088779e-39  1.242693e-04
upto_second      3.609554e-41  4.311950e-06
upto_third       1.110353e-41  1.035530e-05
upto_fourth      9.839918e-42  5.988878e-06
upto_fifth       7.987241e-42 -7.268515e-06
upto_sixth      -1.792902e-42 -5.772145e-05
second           3.621149e-41  4.315554e-06
third            1.287554e-41  1.622742e-05
fourth          -1.668046e-41 -1.778992e-05
fifth           -1.390112e-41 -1.060778e-05
sixth           -1.319008e-41 -9.251995e-09
ratio1          -3.305054e-41 -5.790129e-05
ratio2          -1.634205e-40 -1.691471e-04
ratio3          -1.787604e-40 -1.586198e-05
ratio4          -9.720120e-41 -3.601274e-04
ratio5           1.836269e-42 -1.332789e-04
ratio6          -1.289130e-41  2.890735e-06
selfinter        6.210674e-38  6.071285e-02
walktrap_vertex  3.444763e-38  1.359167e-02
bigcom1         -1.419962e-38 -2.150325e-02
bigcom2         -4.822006e-38 -1.990616e-01
bigcom3         -1.148308e-39  8.484158e-02
bigcom4          1.298953e-38  2.200830e-02
bigcom6         -4.820001e-38 -2.320338e-01
bigcom8         -1.416070e-38 -6.465102e-02
bigcom9         -4.838908e-38 -2.175133e-01
bigcom11        -4.826421e-38 -2.063489e-01
bigcom13        -1.665059e-38  5.447670e-02
bigcom15        -4.832053e-38 -2.509029e-01
bigcom16        -4.821605e-38 -1.895302e-01
bigcom21         2.348679e-39  4.837666e-02
bigcom22        -1.863101e-38 -1.664155e-01
bigcom24         2.044892e-37  8.174251e-01
bigcom26        -3.859612e-38 -1.997253e-01
bigcom28         1.213160e-37  2.311172e-01
bigcom30        -5.424271e-39 -8.045149e-03
bigcom31        -4.819200e-38 -1.907506e-01
bigcom32         1.126163e-38  2.809338e-01
bigcom33        -4.818800e-38 -2.239248e-01
bigcom34        -4.819601e-38 -1.795303e-01
bigcom36         1.497924e-38  2.225584e-01
bigcom37        -4.818800e-38 -1.630425e-01
bigcom38        -4.822006e-38 -2.106719e-01
bigcom39        -1.562833e-38  4.478461e-02
bigcom40         1.000656e-37  1.703315e-01
bigcom43        -4.821204e-38 -1.866224e-01
bigcom44        -4.313518e-38 -1.766364e-01
bigcom46        -4.825216e-38 -1.879088e-01
bigcom47        -4.823209e-38 -1.944017e-01
bigcom49         2.956002e-38  2.369012e-01
bigcom50         4.369532e-38  3.573593e-01
bigcom51        -4.819601e-38 -2.228979e-01
bigcom52        -4.819601e-38 -2.450427e-01
bigcom54        -4.818800e-38 -1.825533e-01
bigcom56         1.126163e-38  1.001535e-01
bigcom62        -4.819200e-38 -1.983183e-01
bigcom66        -4.819200e-38 -1.858762e-01
bigcom68        -4.819601e-38 -1.951982e-01
bigcom69        -4.823610e-38 -2.017075e-01
bigcom71         1.497924e-38  2.902373e-01
bigcom72        -4.819200e-38 -1.747314e-01
bigcom73        -4.825618e-38 -2.223530e-01
bigcom74        -4.823209e-38 -2.582444e-01
bigcom75        -4.819200e-38 -1.812911e-01
bigcom76        -4.821204e-38 -2.087732e-01
bigcom77        -4.821204e-38 -2.617638e-01
bigcom79        -4.819200e-38 -2.144125e-01
bigcom80        -4.821204e-38 -1.591671e-01
bigcom82         5.288206e-38  3.621742e-01
bigcom83        -4.819200e-38 -9.534886e-02
bigcom84        -4.820803e-38 -2.632402e-01
bigcom85        -4.820402e-38 -2.226940e-01
bigcom87        -4.821605e-38 -2.004221e-01
bigcom89        -4.819200e-38 -1.676741e-01
bigcom91        -4.822006e-38 -2.668355e-01
bigcom92        -4.830442e-38 -2.123827e-01
bigcom93        -4.819200e-38 -1.135634e-01
bigcom96        -4.819200e-38 -2.217656e-01
bigcom97        -4.822407e-38 -2.774527e-01
bigcom98        -4.819200e-38 -1.607427e-01
bigcom99        -4.819200e-38 -1.456660e-01
bigcom101       -4.824413e-38 -2.182943e-01
bigcom104       -4.822808e-38 -2.306174e-01
bigcom106       -4.820402e-38 -1.519951e-01
bigcom109       -4.820001e-38 -2.719580e-01
bigcom113       -4.820803e-38 -1.484027e-01
bigcom116       -3.290908e-39  1.441105e-01
bigcom120       -4.819601e-38 -1.415674e-01
bigcom123       -4.820001e-38 -2.010492e-01
bigcom126       -4.818800e-38 -1.722758e-01
bigcom127        2.405682e-37  5.052912e-01
bigcom137       -4.821204e-38 -2.723760e-01
bigcom139       -4.817999e-38 -1.740842e-01
bigcom140       -4.820001e-38 -2.033344e-01
bigcom143       -4.819601e-38 -1.323001e-01
bigcom145        2.044212e-37  9.481599e-01
bigcom146       -4.820001e-38 -1.953070e-01
bigcom147       -4.262693e-39  5.126809e-02
bigcom149        1.539122e-37  7.420820e-01
bigcom153       -4.822808e-38 -1.725043e-01
bigcom154       -4.822808e-38 -1.870830e-01
bigcom156       -4.820402e-38 -1.925163e-01
bigcom157       -4.823209e-38 -1.552177e-01
bigcom158       -4.819200e-38 -1.750729e-01
bigcom160       -4.819200e-38 -1.763344e-01
bigcom161       -4.819200e-38 -2.100073e-01
bigcom162       -4.819200e-38 -1.970482e-01
bigcom164       -4.818399e-38 -3.017873e-01
bigcom166       -4.822407e-38 -2.426520e-01
bigcom167        4.373532e-38  3.470125e-01
bigcom171        4.113408e-37  1.145000e+00
bigcom173       -4.820001e-38 -1.849954e-01
bigcom175       -4.818800e-38 -1.530791e-01
bigcom176       -4.818800e-38 -2.460175e-01
bigcom177       -4.819601e-38 -2.196139e-01
bigcom178       -4.819601e-38 -2.283823e-01
bigcom180        1.539122e-37  7.979702e-01
bigcom181       -4.824012e-38 -2.546131e-01
bigcom184       -4.819200e-38 -2.458215e-01
bigcom186       -4.819200e-38 -2.336284e-01
bigcom187       -4.818800e-38 -2.463788e-01
bigcom189       -4.822006e-38 -2.128288e-01
bigcom194       -4.820001e-38 -2.432546e-01
bigcom195       -4.819601e-38 -1.952595e-01
bigcom196        3.560163e-37  1.189409e+00
bigcom204       -4.821204e-38 -2.164325e-01
bigcom205       -4.819200e-38 -1.876779e-01
bigcom212       -4.819601e-38 -2.247425e-01
bigcom214       -4.820001e-38 -1.800350e-01
bigcom222       -4.818800e-38 -1.931825e-01
bigcom223       -4.819601e-38 -2.320237e-01
bigcom226       -4.819200e-38 -2.514316e-01
bigcom227       -4.819200e-38 -2.096379e-01
bigcom229       -4.818399e-38 -1.657030e-01
bigcom233       -4.819200e-38 -1.551820e-01
bigcom236       -4.818800e-38 -1.792168e-01
bigcom237       -4.818800e-38 -2.478702e-01
bigcom246        1.684742e-37  7.313161e-01
bigcom248        1.414099e-37  5.629204e-01
bigcom249        1.539122e-37  7.658672e-01
bigcom250       -4.823610e-38 -2.205416e-01
bigcom254       -4.820001e-38 -2.717681e-01
bigcom266       -4.819200e-38 -2.135280e-01
bigcom269       -4.819601e-38 -1.488277e-01
bigcom272       -4.818800e-38 -1.713462e-01
bigcom274       -2.530766e-38  2.008220e-02
bigcom281        7.814258e-38  6.451604e-01
bigcom291       -4.819200e-38 -2.032273e-01
bigcom292        1.539122e-37  7.266798e-01
bigcom295       -4.820001e-38 -1.895945e-01
bigcom299       -4.818800e-38 -2.264851e-01
bigcom301       -4.822006e-38 -2.077949e-01
bigcom306       -4.819200e-38 -1.619870e-01
bigcom309       -4.820402e-38 -1.776876e-01
bigcom314       -4.819200e-38 -1.862899e-01
bigcom321       -4.821605e-38 -1.932703e-01
bigcom341       -4.818800e-38 -1.901637e-01
bigcom350       -4.819200e-38 -2.172941e-01
bigcom353       -4.818800e-38 -1.755064e-01
bigcom359       -4.819200e-38 -2.575817e-01
bigcom363       -4.819200e-38 -1.334077e-01
bigcom365       -4.819601e-38 -2.078475e-01
bigcom385       -4.820001e-38 -2.028739e-01
bigcom386       -4.818800e-38 -1.806750e-01
bigcom408        1.764268e-37  8.251896e-01
bigcom412        2.886723e-37  1.005516e+00
bigcom480       -4.819601e-38 -1.870600e-01
spin_vertex     -8.865049e-38 -8.450049e-02
membership_s1   -2.909443e-38 -6.577465e-02
membership_s3   -4.825216e-38 -1.739156e-01
membership_s4    8.610769e-38  1.822445e-01
membership_s5   -1.437474e-38 -7.717368e-02
membership_s6   -3.572670e-38 -2.988998e-02
membership_s7   -5.399184e-39  3.124843e-02
membership_s8   -4.821204e-38 -1.586988e-01
membership_s9   -4.823610e-38 -1.634668e-01
membership_s11  -4.821605e-38 -1.594890e-01
membership_s12   2.400601e-38  3.134144e-01
membership_s14   1.764268e-37  7.858529e-01
membership_s15  -2.489762e-38 -6.464665e-02
membership_s16   1.851282e-37  7.088724e-01
membership_s17  -4.820803e-38 -1.589187e-01
membership_s18  -3.722701e-38 -1.769465e-01
membership_s20  -4.820001e-38 -1.746423e-01
membership_s21  -3.680833e-38 -8.758762e-02
membership_s22  -4.830442e-38 -2.930872e-01
membership_s24  -4.830845e-38 -1.653794e-01
membership_s25  -4.827225e-38 -1.751370e-01
membership_s26  -4.824012e-38 -2.241198e-01
membership_s27  -2.207956e-38 -7.759021e-02
membership_s28  -4.823610e-38 -1.648875e-01
membership_s30   3.177174e-38  3.739164e-02
membership_s31  -2.778749e-38 -2.589191e-02
membership_s32   8.983815e-40  7.227709e-02
membership_s33  -4.820001e-38 -1.492209e-01
membership_s36  -2.961844e-38 -5.822285e-02
membership_s37  -2.820429e-38 -6.745308e-05
V1               5.687092e-38  1.028337e-01
V2               2.014036e-38  1.682393e-01
pdi              6.944189e-36  5.092591e+00
adhesion        -2.429054e-42 -2.776258e-06
cohesion         4.861023e-42  5.578466e-06
inner            2.661643e-42  3.134122e-06
outer            3.112972e-42  1.474962e-06
ioratio          1.619656e-39 -1.060837e-01
comsize          6.653257e-42  1.249665e-05
[1] "Dataset: all_C Model GBM, run: 2 of 10 2015-06-15 15:39:03"
Iter   TrainDeviance   ValidDeviance   StepSize   Improve
     1        0.3786             nan     0.0100    0.0008
     2        0.3757             nan     0.0100    0.0010
     3        0.3734             nan     0.0100    0.0009
     4        0.3710             nan     0.0100    0.0009
     5        0.3687             nan     0.0100    0.0009
     6        0.3666             nan     0.0100    0.0006
     7        0.3646             nan     0.0100    0.0008
     8        0.3625             nan     0.0100    0.0008
     9        0.3607             nan     0.0100    0.0007
    10        0.3588             nan     0.0100    0.0006
    20        0.3441             nan     0.0100    0.0004
    40        0.3244             nan     0.0100    0.0001
    60        0.3111             nan     0.0100    0.0001
    80        0.3009             nan     0.0100    0.0001
   100        0.2921             nan     0.0100    0.0001
   120        0.2849             nan     0.0100    0.0001
   140        0.2786             nan     0.0100    0.0001
   160        0.2717             nan     0.0100    0.0000
   180        0.2663             nan     0.0100    0.0000
   200        0.2616             nan     0.0100    0.0000
   220        0.2572             nan     0.0100    0.0000
   240        0.2531             nan     0.0100   -0.0000
   260        0.2482             nan     0.0100   -0.0000
   280        0.2449             nan     0.0100   -0.0000
   300        0.2409             nan     0.0100   -0.0000
   320        0.2371             nan     0.0100   -0.0000
   340        0.2339             nan     0.0100   -0.0000
   360        0.2306             nan     0.0100   -0.0000
   380        0.2274             nan     0.0100   -0.0000
   400        0.2247             nan     0.0100   -0.0000
   411        0.2229             nan     0.0100   -0.0000

[1] "GBM variable coefficients"
                            var     rel.inf
orbit45                 orbit45 5.580157049
orbit56                 orbit56 5.239809469
orbit65                 orbit65 4.580062868
V1                           V1 2.725096465
spin_vertex         spin_vertex 2.167654326
ratio4                   ratio4 2.036208091
walktrap_vertex walktrap_vertex 2.007851330
comsize                 comsize 1.985634045
ratio5                   ratio5 1.952222707
orbit27                 orbit27 1.801862106
third                     third 1.626440262
orbit70                 orbit70 1.549006624
orbit18                 orbit18 1.469993846
V2                           V2 1.452039552
ioratio                 ioratio 1.439171156
graph22                 graph22 1.340384765
outer                     outer 1.287458879
inner                     inner 1.250315561
pagerank               pagerank 1.140137209
trans                     trans 1.132273742
orbit50                 orbit50 1.018125111
graph20                 graph20 0.973320338
orbit54                 orbit54 0.963565820
orbit46                 orbit46 0.960432950
bet                         bet 0.954842544
orbit49                 orbit49 0.935550331
orbit24                 orbit24 0.892515575
membership_s4     membership_s4 0.879743669
knn                         knn 0.877058870
orbit6                   orbit6 0.866001555
orbit31                 orbit31 0.865244990
bigcom171             bigcom171 0.865116824
bigcom40               bigcom40 0.864068478
orbit62                 orbit62 0.783094508
orbit47                 orbit47 0.777948793
cohesion               cohesion 0.752450589
graph4                   graph4 0.737810692
orbit39                 orbit39 0.721293875
orbit69                 orbit69 0.715528490
adhesion               adhesion 0.713971823
orbit66                 orbit66 0.708495968
orbit36                 orbit36 0.687115390
graph14                 graph14 0.676350468
graph26                 graph26 0.672017273
graph5                   graph5 0.657290709
graph25                 graph25 0.646181503
orbit55                 orbit55 0.631087629
graph10                 graph10 0.620190613
orbit41                 orbit41 0.612898137
ratio1                   ratio1 0.610862046
graph11                 graph11 0.591517600
ratio6                   ratio6 0.573209839
orbit9                   orbit9 0.546105588
orbit19                 orbit19 0.534182576
orbit44                 orbit44 0.533381521
graph19                 graph19 0.532996230
graph17                 graph17 0.531218895
orbit22                 orbit22 0.524950016
orbit12                 orbit12 0.523193778
orbit33                 orbit33 0.520693650
graph23                 graph23 0.518712938
orbit20                 orbit20 0.517732154
orbit32                 orbit32 0.503339895
orbit37                 orbit37 0.500920239
orbit51                 orbit51 0.497013936
upto_fifth           upto_fifth 0.494870657
orbit63                 orbit63 0.492453560
orbit35                 orbit35 0.490115159
graph28                 graph28 0.489369910
orbit59                 orbit59 0.474174890
fifth                     fifth 0.473131316
orbit48                 orbit48 0.472815387
orbit25                 orbit25 0.472543642
graph29                 graph29 0.470097327
orbit58                 orbit58 0.462008395
graph24                 graph24 0.458772090
graph15                 graph15 0.456336385
orbit67                 orbit67 0.453296541
orbit64                 orbit64 0.450944213
orbit1                   orbit1 0.447165903
ratio3                   ratio3 0.442432175
ratio2                   ratio2 0.441378293
orbit13                 orbit13 0.438368336
orbit11                 orbit11 0.434199921
graph21                 graph21 0.419457071
orbit40                 orbit40 0.411402814
orbit17                 orbit17 0.406465715
orbit29                 orbit29 0.405246797
orbit30                 orbit30 0.397020434
graph18                 graph18 0.389520404
graph7                   graph7 0.389182576
orbit4                   orbit4 0.385931082
constraint           constraint 0.374520791
graph1                   graph1 0.371150944
orbit52                 orbit52 0.365594979
orbit38                 orbit38 0.360596446
graph12                 graph12 0.355378651
bigcom28               bigcom28 0.346839489
orbit28                 orbit28 0.346768669
graph27                 graph27 0.322348990
orbit53                 orbit53 0.318179689
orbit61                 orbit61 0.313260445
graph8                   graph8 0.311324000
bigcom246             bigcom246 0.309710106
sixth                     sixth 0.307983697
orbit15                 orbit15 0.274661093
graph16                 graph16 0.273535409
orbit57                 orbit57 0.273121648
selfinter             selfinter 0.273121165
orbit42                 orbit42 0.270376859
orbit21                 orbit21 0.269047068
orbit71                 orbit71 0.268670332
close                     close 0.267395604
orbit43                 orbit43 0.265058169
orbit26                 orbit26 0.262632885
graph3                   graph3 0.260739820
orbit5                   orbit5 0.257997983
upto_second         upto_second 0.255222573
upto_fourth         upto_fourth 0.254179558
upto_sixth           upto_sixth 0.249363562
graph2                   graph2 0.236193106
orbit10                 orbit10 0.234170085
upto_third           upto_third 0.227271303
graph0                   graph0 0.221705672
graph9                   graph9 0.213230149
orbit16                 orbit16 0.208777411
AP                           AP 0.200628272
graph13                 graph13 0.196942850
orbit60                 orbit60 0.187831687
orbit2                   orbit2 0.182145717
graph6                   graph6 0.178707063
orbit23                 orbit23 0.173493501
coreness               coreness 0.169789981
orbit68                 orbit68 0.169155224
bigcom4                 bigcom4 0.160388085
fourth                   fourth 0.142821678
orbit7                   orbit7 0.136296866
hubscore               hubscore 0.119025145
second                   second 0.114320407
pdi                         pdi 0.110582281
membership_s32   membership_s32 0.097245467
membership_s16   membership_s16 0.072317920
bigcom248             bigcom248 0.066391175
membership_s5     membership_s5 0.056241803
evcent                   evcent 0.054669245
bigcom196             bigcom196 0.050645312
bigcom3                 bigcom3 0.047288496
membership_s30   membership_s30 0.043858562
membership_s1     membership_s1 0.037703944
ecc                         ecc 0.029906046
bigcom167             bigcom167 0.027027460
bigcom408             bigcom408 0.025609177
bigcom39               bigcom39 0.013321041
membership_s7     membership_s7 0.013143400
bigcom30               bigcom30 0.012944489
bigcom8                 bigcom8 0.009015437
bigcom1                 bigcom1 0.008588458
orbit0                   orbit0 0.000000000
orbit3                   orbit3 0.000000000
orbit8                   orbit8 0.000000000
orbit14                 orbit14 0.000000000
orbit34                 orbit34 0.000000000
orbit72                 orbit72 0.000000000
eccrad                   eccrad 0.000000000
first                     first 0.000000000
bigcom2                 bigcom2 0.000000000
bigcom6                 bigcom6 0.000000000
bigcom9                 bigcom9 0.000000000
bigcom11               bigcom11 0.000000000
bigcom13               bigcom13 0.000000000
bigcom15               bigcom15 0.000000000
bigcom16               bigcom16 0.000000000
bigcom21               bigcom21 0.000000000
bigcom22               bigcom22 0.000000000
bigcom24               bigcom24 0.000000000
bigcom26               bigcom26 0.000000000
bigcom31               bigcom31 0.000000000
bigcom32               bigcom32 0.000000000
bigcom33               bigcom33 0.000000000
bigcom34               bigcom34 0.000000000
bigcom36               bigcom36 0.000000000
bigcom37               bigcom37 0.000000000
bigcom38               bigcom38 0.000000000
bigcom43               bigcom43 0.000000000
bigcom44               bigcom44 0.000000000
bigcom46               bigcom46 0.000000000
bigcom47               bigcom47 0.000000000
bigcom49               bigcom49 0.000000000
bigcom50               bigcom50 0.000000000
bigcom51               bigcom51 0.000000000
bigcom52               bigcom52 0.000000000
bigcom54               bigcom54 0.000000000
bigcom56               bigcom56 0.000000000
bigcom62               bigcom62 0.000000000
bigcom66               bigcom66 0.000000000
bigcom68               bigcom68 0.000000000
bigcom69               bigcom69 0.000000000
bigcom71               bigcom71 0.000000000
bigcom72               bigcom72 0.000000000
bigcom73               bigcom73 0.000000000
bigcom74               bigcom74 0.000000000
bigcom75               bigcom75 0.000000000
bigcom76               bigcom76 0.000000000
bigcom77               bigcom77 0.000000000
bigcom79               bigcom79 0.000000000
bigcom80               bigcom80 0.000000000
bigcom82               bigcom82 0.000000000
bigcom83               bigcom83 0.000000000
bigcom84               bigcom84 0.000000000
bigcom85               bigcom85 0.000000000
bigcom87               bigcom87 0.000000000
bigcom89               bigcom89 0.000000000
bigcom91               bigcom91 0.000000000
bigcom92               bigcom92 0.000000000
bigcom93               bigcom93 0.000000000
bigcom96               bigcom96 0.000000000
bigcom97               bigcom97 0.000000000
bigcom98               bigcom98 0.000000000
bigcom99               bigcom99 0.000000000
bigcom101             bigcom101 0.000000000
bigcom104             bigcom104 0.000000000
bigcom106             bigcom106 0.000000000
bigcom109             bigcom109 0.000000000
bigcom113             bigcom113 0.000000000
bigcom116             bigcom116 0.000000000
bigcom120             bigcom120 0.000000000
bigcom123             bigcom123 0.000000000
bigcom126             bigcom126 0.000000000
bigcom127             bigcom127 0.000000000
bigcom137             bigcom137 0.000000000
bigcom139             bigcom139 0.000000000
bigcom140             bigcom140 0.000000000
bigcom143             bigcom143 0.000000000
bigcom145             bigcom145 0.000000000
bigcom146             bigcom146 0.000000000
bigcom147             bigcom147 0.000000000
bigcom149             bigcom149 0.000000000
bigcom153             bigcom153 0.000000000
bigcom154             bigcom154 0.000000000
bigcom156             bigcom156 0.000000000
bigcom157             bigcom157 0.000000000
bigcom158             bigcom158 0.000000000
bigcom160             bigcom160 0.000000000
bigcom161             bigcom161 0.000000000
bigcom162             bigcom162 0.000000000
bigcom164             bigcom164 0.000000000
bigcom166             bigcom166 0.000000000
bigcom173             bigcom173 0.000000000
bigcom175             bigcom175 0.000000000
bigcom176             bigcom176 0.000000000
bigcom177             bigcom177 0.000000000
bigcom178             bigcom178 0.000000000
bigcom180             bigcom180 0.000000000
bigcom181             bigcom181 0.000000000
bigcom184             bigcom184 0.000000000
bigcom186             bigcom186 0.000000000
bigcom187             bigcom187 0.000000000
bigcom189             bigcom189 0.000000000
bigcom194             bigcom194 0.000000000
bigcom195             bigcom195 0.000000000
bigcom204             bigcom204 0.000000000
bigcom205             bigcom205 0.000000000
bigcom212             bigcom212 0.000000000
bigcom214             bigcom214 0.000000000
bigcom222             bigcom222 0.000000000
bigcom223             bigcom223 0.000000000
bigcom226             bigcom226 0.000000000
bigcom227             bigcom227 0.000000000
bigcom229             bigcom229 0.000000000
bigcom233             bigcom233 0.000000000
bigcom236             bigcom236 0.000000000
bigcom237             bigcom237 0.000000000
bigcom249             bigcom249 0.000000000
bigcom250             bigcom250 0.000000000
bigcom254             bigcom254 0.000000000
bigcom266             bigcom266 0.000000000
bigcom269             bigcom269 0.000000000
bigcom272             bigcom272 0.000000000
bigcom274             bigcom274 0.000000000
bigcom281             bigcom281 0.000000000
bigcom291             bigcom291 0.000000000
bigcom292             bigcom292 0.000000000
bigcom295             bigcom295 0.000000000
bigcom299             bigcom299 0.000000000
bigcom301             bigcom301 0.000000000
bigcom306             bigcom306 0.000000000
bigcom309             bigcom309 0.000000000
bigcom314             bigcom314 0.000000000
bigcom321             bigcom321 0.000000000
bigcom341             bigcom341 0.000000000
bigcom350             bigcom350 0.000000000
bigcom353             bigcom353 0.000000000
bigcom359             bigcom359 0.000000000
bigcom363             bigcom363 0.000000000
bigcom365             bigcom365 0.000000000
bigcom385             bigcom385 0.000000000
bigcom386             bigcom386 0.000000000
bigcom412             bigcom412 0.000000000
bigcom480             bigcom480 0.000000000
membership_s3     membership_s3 0.000000000
membership_s6     membership_s6 0.000000000
membership_s8     membership_s8 0.000000000
membership_s9     membership_s9 0.000000000
membership_s11   membership_s11 0.000000000
membership_s12   membership_s12 0.000000000
membership_s14   membership_s14 0.000000000
membership_s15   membership_s15 0.000000000
membership_s17   membership_s17 0.000000000
membership_s18   membership_s18 0.000000000
membership_s20   membership_s20 0.000000000
membership_s21   membership_s21 0.000000000
membership_s22   membership_s22 0.000000000
membership_s24   membership_s24 0.000000000
membership_s25   membership_s25 0.000000000
membership_s26   membership_s26 0.000000000
membership_s27   membership_s27 0.000000000
membership_s28   membership_s28 0.000000000
membership_s31   membership_s31 0.000000000
membership_s33   membership_s33 0.000000000
membership_s36   membership_s36 0.000000000
membership_s37   membership_s37 0.000000000
[1] "Dataset: all_C Model RF, run: 2 of 10 2015-06-15 15:45:37"
     |      Out-of-bag   |
Tree |      MSE  %Var(y) |
   1 |   0.0843   186.78 |
   2 |  0.07765   172.06 |
   3 |  0.07334   162.50 |
   4 |  0.06938   153.73 |
   5 |  0.06555   145.25 |
   6 |  0.06328   140.21 |
   7 |  0.06014   133.25 |
   8 |  0.05803   128.57 |
   9 |  0.05651   125.20 |
  10 |  0.05517   122.23 |
  11 |  0.05351   118.57 |
  12 |  0.05228   115.83 |
  13 |  0.05136   113.81 |
  14 |  0.05042   111.71 |
  15 |  0.04985   110.44 |
  16 |  0.04945   109.56 |
  17 |  0.04873   107.98 |
  18 |  0.04813   106.65 |
  19 |  0.04789   106.12 |
  20 |  0.04716   104.50 |
  21 |  0.04685   103.80 |
  22 |   0.0467   103.47 |
  23 |  0.04652   103.07 |
  24 |  0.04644   102.90 |
  25 |  0.04611   102.17 |
  26 |  0.04598   101.87 |
  27 |  0.04584   101.57 |
  28 |  0.04581   101.51 |
  29 |  0.04573   101.32 |
  30 |  0.04556   100.95 |
  31 |  0.04537   100.53 |
  32 |   0.0453   100.36 |
  33 |  0.04506    99.83 |
  34 |  0.04493    99.56 |
  35 |  0.04494    99.57 |
  36 |  0.04478    99.22 |
  37 |  0.04467    98.97 |
  38 |  0.04454    98.69 |
  39 |  0.04448    98.55 |
  40 |  0.04438    98.33 |
  41 |  0.04433    98.22 |
  42 |  0.04428    98.11 |
  43 |  0.04424    98.03 |
  44 |  0.04427    98.09 |
  45 |  0.04421    97.95 |
  46 |  0.04411    97.73 |
  47 |  0.04402    97.54 |
  48 |  0.04394    97.35 |
  49 |  0.04385    97.15 |
  50 |  0.04376    96.95 |
  51 |  0.04372    96.87 |
  52 |  0.04368    96.79 |
  53 |  0.04372    96.86 |
  54 |  0.04367    96.75 |
  55 |  0.04362    96.64 |
  56 |  0.04356    96.51 |
  57 |  0.04351    96.41 |
  58 |   0.0435    96.38 |
  59 |  0.04345    96.28 |
  60 |  0.04346    96.28 |
  61 |  0.04337    96.11 |
  62 |  0.04331    95.96 |
  63 |  0.04326    95.85 |
  64 |  0.04327    95.86 |
  65 |  0.04323    95.79 |
  66 |  0.04315    95.62 |
  67 |  0.04309    95.47 |
  68 |  0.04307    95.43 |
  69 |  0.04301    95.30 |
  70 |    0.043    95.28 |
  71 |  0.04294    95.15 |
  72 |  0.04297    95.21 |
  73 |  0.04294    95.15 |
  74 |  0.04293    95.12 |
  75 |   0.0429    95.05 |
  76 |  0.04288    95.02 |
  77 |  0.04287    94.99 |
  78 |  0.04284    94.91 |
  79 |  0.04281    94.84 |
  80 |  0.04281    94.86 |
  81 |  0.04279    94.80 |
  82 |  0.04282    94.87 |
  83 |   0.0428    94.84 |
  84 |  0.04282    94.87 |
  85 |  0.04277    94.77 |
  86 |  0.04277    94.77 |
  87 |  0.04275    94.72 |
  88 |  0.04276    94.73 |
  89 |  0.04273    94.67 |
  90 |  0.04273    94.68 |
  91 |  0.04271    94.64 |
  92 |  0.04268    94.56 |
  93 |  0.04271    94.64 |
  94 |  0.04267    94.55 |
  95 |  0.04268    94.56 |
  96 |  0.04268    94.57 |
  97 |  0.04264    94.49 |
  98 |  0.04263    94.46 |
  99 |  0.04264    94.48 |
 100 |  0.04263    94.46 |
[1] "Random Forest variable coefficients"
                      %IncMSE IncNodePurity
graph5           3.128632e-03  1.828477e+00
graph6           4.623026e-03  2.217433e+00
graph7           5.605484e-03  2.249897e+00
graph8           5.254550e-04  1.550612e+00
graph9           5.342881e-03  2.424501e+00
graph10          7.309026e-03  2.972346e+00
graph11          7.300381e-03  3.849696e+00
graph12          5.611062e-03  2.369539e+00
graph13          2.077088e-02  2.860479e+00
graph14          4.682367e-03  2.966134e+00
graph15          1.062346e-02  2.067827e+00
graph16          6.516920e-03  2.408714e+00
graph17          9.324675e-03  3.455734e+00
graph18          7.171173e-03  2.500261e+00
graph19          1.748107e-02  3.348257e+00
graph20          9.229820e-03  4.161784e+00
graph21          5.450485e-03  3.137083e+00
graph22          4.983868e-03  3.418254e+00
graph23          1.316837e-02  3.475197e+00
graph24          3.010663e-03  2.241425e+00
graph25          6.167060e-03  3.039562e+00
graph26          4.264844e-03  2.976214e+00
graph27          1.036996e-03  2.698605e+00
graph28          1.184462e-03  2.040256e+00
graph29          4.761907e-04  1.362093e+00
orbit0           8.727418e-04  9.685323e-01
orbit1           7.214407e-03  2.319781e+00
orbit2           2.830238e-03  1.314143e+00
orbit3           2.095152e-03  1.543797e+00
orbit4           5.272240e-03  2.499444e+00
orbit5           9.975291e-03  1.652687e+00
orbit6           4.713092e-03  3.363992e+00
orbit7           4.501274e-03  1.576520e+00
orbit8           5.115787e-03  2.275914e+00
orbit9           4.579688e-03  2.902338e+00
orbit10          5.923283e-03  1.949153e+00
orbit11          4.901007e-03  1.771994e+00
orbit12          5.075904e-03  2.612320e+00
orbit13          2.289106e-03  2.164079e+00
orbit14          5.954834e-04  1.294965e+00
orbit15          7.187436e-03  2.906987e+00
orbit16          1.311371e-02  2.506012e+00
orbit17          5.706249e-03  2.076350e+00
orbit18          8.117570e-03  5.475451e+00
orbit19          5.673509e-03  2.464234e+00
orbit20          5.588612e-03  3.321463e+00
orbit21          3.797496e-03  1.714700e+00
orbit22          7.563113e-03  3.675718e+00
orbit23          2.047867e-03  1.531849e+00
orbit24          8.620257e-03  7.895828e+00
orbit25          4.055432e-03  2.794924e+00
orbit26          1.104886e-02  2.364886e+00
orbit27          3.839378e-02  6.068701e+00
orbit28          1.478325e-02  2.507073e+00
orbit29          4.718165e-03  1.993082e+00
orbit30          5.002133e-03  2.475937e+00
orbit31          4.498564e-03  3.331325e+00
orbit32          5.968490e-03  2.425055e+00
orbit33          6.460765e-03  2.047502e+00
orbit34          1.241904e-02  2.426489e+00
orbit35          8.598132e-03  3.233436e+00
orbit36          6.797703e-03  3.766127e+00
orbit37          8.369038e-03  2.333620e+00
orbit38          3.159383e-03  1.728769e+00
orbit39          9.635753e-03  4.288057e+00
orbit40          3.720338e-03  2.857648e+00
orbit41          3.923507e-03  1.897069e+00
orbit42          1.583772e-03  1.694596e+00
orbit43          7.005726e-03  2.040071e+00
orbit44          1.357803e-03  1.662307e+00
orbit45          2.393975e-02  1.655481e+01
orbit46          1.257501e-02  5.121876e+00
orbit47          1.438691e-02  3.254318e+00
orbit48          3.112394e-03  1.992898e+00
orbit49          6.469570e-03  4.747085e+00
orbit50          2.182712e-03  3.090104e+00
orbit51          1.857051e-02  3.956167e+00
orbit52          4.008247e-03  2.998862e+00
orbit53          3.693384e-03  1.946653e+00
orbit54          4.551618e-03  4.115046e+00
orbit55          3.424605e-03  2.031902e+00
orbit56          2.102918e-02  1.509870e+01
orbit57          5.869568e-03  1.890349e+00
orbit58          2.278038e-03  1.740105e+00
orbit59          4.707904e-03  6.468728e+00
orbit60          7.147361e-04  1.264913e+00
orbit61          5.901669e-04  2.183893e+00
orbit62          7.479202e-03  6.735728e+00
orbit63          2.053865e-03  2.384195e+00
orbit64          1.084168e-03  1.742592e+00
orbit65          1.089004e-02  1.209996e+01
orbit66          2.591496e-03  2.895918e+00
orbit67          2.254825e-03  1.093402e+00
orbit68          2.169174e-03  2.754150e+00
orbit69          9.633839e-04  2.343789e+00
orbit70          2.178272e-03  4.874185e+00
orbit71          2.146476e-03  1.437905e+00
orbit72          7.056991e-04  9.331530e-01
AP               5.284292e-05  5.538998e-01
bet              8.926313e-03  5.243677e+00
ecc              3.290943e-04  2.368616e-01
eccrad           1.322475e-04  2.554646e-01
close            4.320487e-03  1.828798e+00
constraint       1.030218e-02  3.416226e+00
coreness         3.872272e-03  1.341432e+00
knn              3.722521e-03  3.942716e+00
hubscore         3.763559e-03  2.218407e+00
pagerank         6.231999e-03  4.605348e+00
trans            6.284366e-03  4.384435e+00
evcent           2.654076e-03  2.029279e+00
first            1.792187e-03  8.736055e-01
upto_second      4.738209e-03  1.944167e+00
upto_third       3.845338e-03  2.724521e+00
upto_fourth      2.921518e-03  2.138877e+00
upto_fifth       5.498729e-03  2.414702e+00
upto_sixth       2.850363e-03  1.758167e+00
second           4.313425e-03  2.208645e+00
third            8.707439e-03  5.443571e+00
fourth           5.071879e-03  3.166838e+00
fifth            3.604994e-03  2.731182e+00
sixth            7.810892e-03  3.231614e+00
ratio1           2.716641e-03  3.090845e+00
ratio2           8.176744e-03  4.148996e+00
ratio3           1.073134e-02  3.172320e+00
ratio4           9.028592e-03  7.233900e+00
ratio5           4.359631e-03  1.016681e+01
ratio6           1.000200e-02  3.089522e+00
selfinter        1.794440e-04  4.566314e-01
walktrap_vertex  2.953757e-03  6.360766e+00
bigcom1          1.750709e-04  5.581272e-01
bigcom2          0.000000e+00  0.000000e+00
bigcom3          6.748955e-05  7.269924e-01
bigcom4          1.809997e-03  5.538490e-01
bigcom6          0.000000e+00  0.000000e+00
bigcom8          9.178811e-05  3.781494e-01
bigcom9          0.000000e+00  2.220446e-18
bigcom11         0.000000e+00  0.000000e+00
bigcom13         0.000000e+00  1.110223e-18
bigcom15         5.288798e-05  2.138173e-01
bigcom16         0.000000e+00  4.440892e-18
bigcom21        -1.248553e-05  3.063086e-01
bigcom22         1.356948e-04  2.231266e-01
bigcom24        -1.471609e-07  2.628030e-01
bigcom26        -7.741457e-06  8.462765e-02
bigcom28         1.181045e-04  9.954010e-01
bigcom30        -5.355333e-07  2.886940e-01
bigcom31         0.000000e+00  2.220446e-18
bigcom32        -9.164854e-06  2.392350e-01
bigcom33         0.000000e+00  1.110223e-18
bigcom34         0.000000e+00  0.000000e+00
bigcom36        -1.858967e-05  2.984008e-01
bigcom37         0.000000e+00  0.000000e+00
bigcom38         0.000000e+00  1.110223e-18
bigcom39        -2.791587e-05  3.429857e-01
bigcom40         1.685550e-03  2.203397e+00
bigcom43         0.000000e+00  2.220446e-18
bigcom44         0.000000e+00  3.552714e-17
bigcom46         0.000000e+00  0.000000e+00
bigcom47         0.000000e+00  0.000000e+00
bigcom49         1.513360e-05  2.092612e-01
bigcom50        -6.487851e-06  5.381744e-01
bigcom51         0.000000e+00  0.000000e+00
bigcom52         0.000000e+00  0.000000e+00
bigcom54         0.000000e+00  1.110223e-18
bigcom56        -1.269893e-05  2.566993e-01
bigcom62         0.000000e+00  2.220446e-18
bigcom66         0.000000e+00  0.000000e+00
bigcom68         0.000000e+00  0.000000e+00
bigcom69         0.000000e+00  3.469447e-20
bigcom71         2.968766e-05  4.166528e-01
bigcom72         0.000000e+00  0.000000e+00
bigcom73         0.000000e+00  3.469447e-20
bigcom74         0.000000e+00  3.330669e-18
bigcom75         0.000000e+00  2.220446e-18
bigcom76         0.000000e+00  0.000000e+00
bigcom77         0.000000e+00  0.000000e+00
bigcom79         0.000000e+00  0.000000e+00
bigcom80         0.000000e+00  0.000000e+00
bigcom82        -2.364649e-06  5.409814e-01
bigcom83         0.000000e+00  0.000000e+00
bigcom84         0.000000e+00  2.220446e-18
bigcom85         0.000000e+00  0.000000e+00
bigcom87         0.000000e+00  2.220446e-18
bigcom89         0.000000e+00  0.000000e+00
bigcom91         0.000000e+00  4.440892e-18
bigcom92         0.000000e+00  0.000000e+00
bigcom93         0.000000e+00  0.000000e+00
bigcom96         0.000000e+00  0.000000e+00
bigcom97         0.000000e+00  0.000000e+00
bigcom98         0.000000e+00  2.220446e-18
bigcom99         0.000000e+00  1.776357e-17
bigcom101        0.000000e+00  0.000000e+00
bigcom104        0.000000e+00  0.000000e+00
bigcom106        0.000000e+00  0.000000e+00
bigcom109        0.000000e+00  4.440892e-18
bigcom113        0.000000e+00  0.000000e+00
bigcom116        1.358416e-05  3.014589e-01
bigcom120        0.000000e+00  6.938894e-20
bigcom123        0.000000e+00  0.000000e+00
bigcom126        0.000000e+00  0.000000e+00
bigcom127       -5.502111e-06  1.299602e-01
bigcom137        0.000000e+00  3.469447e-20
bigcom139        0.000000e+00  0.000000e+00
bigcom140        0.000000e+00  0.000000e+00
bigcom143        0.000000e+00  0.000000e+00
bigcom145       -1.400134e-05  4.365336e-01
bigcom146        0.000000e+00  0.000000e+00
bigcom147       -6.816409e-06  6.287669e-02
bigcom149       -7.727875e-06  4.946578e-01
bigcom153        0.000000e+00  0.000000e+00
bigcom154        0.000000e+00  0.000000e+00
bigcom156        0.000000e+00  8.881784e-18
bigcom157        0.000000e+00  0.000000e+00
bigcom158        0.000000e+00  0.000000e+00
bigcom160        0.000000e+00  0.000000e+00
bigcom161        0.000000e+00  0.000000e+00
bigcom162        0.000000e+00  2.220446e-18
bigcom164        0.000000e+00  0.000000e+00
bigcom166        0.000000e+00  0.000000e+00
bigcom167       -3.456915e-05  4.413781e-01
bigcom171        2.086215e-04  2.525703e+00
bigcom173        0.000000e+00  2.220446e-18
bigcom175        0.000000e+00  5.551115e-18
bigcom176        0.000000e+00  0.000000e+00
bigcom177        0.000000e+00  1.110223e-18
bigcom178        0.000000e+00  0.000000e+00
bigcom180       -1.897913e-05  5.895220e-01
bigcom181        0.000000e+00  8.881784e-18
bigcom184        0.000000e+00  1.110223e-18
bigcom186        0.000000e+00  0.000000e+00
bigcom187        0.000000e+00  0.000000e+00
bigcom189        0.000000e+00  0.000000e+00
bigcom194        0.000000e+00  4.440892e-18
bigcom195        0.000000e+00  0.000000e+00
bigcom196        2.089909e-05  1.136696e+00
bigcom204        0.000000e+00  2.220446e-18
bigcom205        0.000000e+00  0.000000e+00
bigcom212        0.000000e+00  8.881784e-18
bigcom214        0.000000e+00  0.000000e+00
bigcom222        0.000000e+00  2.220446e-18
bigcom223        0.000000e+00  0.000000e+00
bigcom226        0.000000e+00  0.000000e+00
bigcom227        0.000000e+00  0.000000e+00
bigcom229        0.000000e+00  0.000000e+00
bigcom233        0.000000e+00  0.000000e+00
bigcom236        0.000000e+00  0.000000e+00
bigcom237        0.000000e+00  0.000000e+00
bigcom246        1.911982e-05  1.299712e+00
bigcom248       -2.147372e-05  8.068136e-01
bigcom249       -3.262821e-06  3.444664e-01
bigcom250        0.000000e+00  3.469447e-20
bigcom254        0.000000e+00  2.220446e-18
bigcom266        0.000000e+00  0.000000e+00
bigcom269        0.000000e+00  4.440892e-18
bigcom272        0.000000e+00  0.000000e+00
bigcom274        1.561198e-05  1.244651e-01
bigcom281       -6.776792e-06  3.719829e-01
bigcom291        0.000000e+00  4.440892e-18
bigcom292       -4.728808e-05  5.408058e-01
bigcom295        0.000000e+00  2.220446e-18
bigcom299        0.000000e+00  0.000000e+00
bigcom301        0.000000e+00  2.220446e-18
bigcom306        0.000000e+00  0.000000e+00
bigcom309        0.000000e+00  0.000000e+00
bigcom314        0.000000e+00  0.000000e+00
bigcom321        0.000000e+00  0.000000e+00
bigcom341        0.000000e+00  8.881784e-18
bigcom350        0.000000e+00  0.000000e+00
bigcom353        0.000000e+00  0.000000e+00
bigcom359        0.000000e+00  3.330669e-18
bigcom363        0.000000e+00  8.881784e-18
bigcom365        0.000000e+00  0.000000e+00
bigcom385        0.000000e+00  0.000000e+00
bigcom386        0.000000e+00  0.000000e+00
bigcom408        7.385115e-05  9.464045e-01
bigcom412        3.113945e-05  6.492484e-01
bigcom480        0.000000e+00  0.000000e+00
spin_vertex      7.072702e-03  7.690784e+00
membership_s1    9.449593e-05  3.442191e-01
membership_s3    0.000000e+00  2.220446e-18
membership_s4    1.595996e-03  2.477477e+00
membership_s5    3.290251e-05  3.691945e-01
membership_s6    1.355331e-04  2.659815e-01
membership_s7    1.000055e-04  5.867812e-01
membership_s8    0.000000e+00  0.000000e+00
membership_s9    0.000000e+00  0.000000e+00
membership_s11   0.000000e+00  0.000000e+00
membership_s12  -3.316162e-05  2.406445e-01
membership_s14   2.378815e-06  1.279011e-02
membership_s15   2.779623e-05  2.124652e-01
membership_s16   4.963651e-05  9.008340e-01
membership_s17   0.000000e+00  4.440892e-18
membership_s18  -4.869228e-06  1.542917e-01
membership_s20   0.000000e+00  0.000000e+00
membership_s21   2.043608e-05  4.702315e-01
membership_s22   0.000000e+00  2.220446e-18
membership_s24   0.000000e+00  3.330669e-18
membership_s25   0.000000e+00  3.469447e-20
membership_s26   0.000000e+00  0.000000e+00
membership_s27   4.016974e-05  3.739316e-01
membership_s28   0.000000e+00  0.000000e+00
membership_s30   4.893510e-05  5.236263e-01
membership_s31   1.498844e-05  1.442477e-01
membership_s32   5.253492e-05  7.241477e-01
membership_s33   0.000000e+00  0.000000e+00
membership_s36   3.091070e-04  5.061596e-01
membership_s37  -1.342605e-06  2.138900e-01
V1               5.331174e-03  9.485881e+00
V2               1.450833e-03  7.415662e+00
pdi              2.441199e-04  1.149316e+00
adhesion         8.573390e-03  5.873961e+00
cohesion         8.871669e-03  5.825841e+00
inner            3.622231e-03  7.171456e+00
outer            1.829114e-03  7.675915e+00
ioratio          5.184418e-03  7.244252e+00
comsize          1.561626e-03  9.477060e+00
[1] "Dataset: all_C Model GLM, run: 2 of 10 2015-06-15 16:50:30"
[1] "glmnet variable coefficients"
                         [,1]          [,2]
(Intercept)     -3.001078e+00 -3.115639e+00
graph0           1.118861e-39  4.102258e-05
graph1           3.809582e-43 -1.962881e-07
graph2           4.500393e-40  3.364895e-06
graph3           3.482351e-44 -7.269964e-09
graph4           2.741741e-47 -1.887964e-10
graph5           1.188655e-41 -2.262316e-06
graph6           2.406467e-43 -3.726913e-08
graph7           1.710728e-41  2.125742e-06
graph8           3.333321e-40 -2.402518e-05
graph9           8.044467e-46 -1.831368e-10
graph10          9.951730e-48 -6.089644e-12
graph11         -8.614766e-50 -3.546826e-13
graph12          1.490750e-45 -1.702804e-10
graph13          1.361326e-44 -3.461042e-10
graph14          5.530633e-47 -7.062743e-11
graph15          4.833939e-43 -1.194400e-07
graph16          5.626992e-45 -1.748921e-09
graph17          1.085845e-44 -1.980332e-09
graph18          3.146638e-43  2.608948e-09
graph19          6.821647e-44  9.951108e-09
graph20          6.175579e-43 -4.489613e-07
graph21          3.710134e-43  4.680662e-09
graph22          1.150185e-42 -8.511725e-09
graph23          4.624314e-43  4.878096e-08
graph24          7.866651e-43  1.244101e-07
graph25          3.954284e-42  7.937671e-07
graph26          3.838429e-42  6.489221e-07
graph27          2.149182e-41  7.084430e-06
graph28          3.099858e-41  4.261583e-06
graph29          3.153284e-40 -6.783589e-05
orbit0           1.118861e-39  4.319267e-05
orbit1           3.011577e-41  2.656785e-06
orbit2           1.899567e-43 -2.225357e-07
orbit3           4.500393e-40  4.593792e-06
orbit4           8.215949e-43  1.994286e-07
orbit5           2.642203e-44 -1.120638e-08
orbit6           8.645286e-45 -2.204646e-08
orbit7          -3.555115e-48 -1.097826e-10
orbit8           1.188655e-41 -2.216441e-06
orbit9           1.732283e-41  7.149000e-06
orbit10          1.992732e-42 -1.403310e-07
orbit11          1.156194e-43 -5.490335e-08
orbit12          8.224519e-41  9.657975e-06
orbit13          1.813368e-41  2.499284e-06
orbit14          3.333321e-40 -2.238104e-05
orbit15          2.043778e-44  6.281564e-09
orbit16          6.514086e-46 -3.699593e-10
orbit17          5.870711e-45 -2.165967e-10
orbit18          4.213559e-45  1.085059e-09
orbit19          1.117753e-45 -3.866307e-10
orbit20          5.045671e-46 -2.502785e-10
orbit21          2.210941e-48 -4.845138e-12
orbit22         -3.618543e-48 -4.208160e-11
orbit23         -6.448451e-50 -9.893359e-14
orbit24          9.285093e-44  4.462327e-08
orbit25          4.531502e-44  7.576267e-09
orbit26          9.645546e-46 -4.169146e-10
orbit27          5.184733e-43  2.555049e-07
orbit28          3.040621e-44 -9.967523e-09
orbit29          7.329138e-44 -3.524450e-09
orbit30          1.840123e-44  8.002229e-10
orbit31          4.798383e-45 -4.881268e-09
orbit32          2.981818e-45 -2.470701e-09
orbit33          8.238588e-48 -3.134466e-11
orbit34          4.833939e-43 -1.184661e-07
orbit35          5.318795e-43  8.730267e-08
orbit36          7.529461e-44 -3.995352e-08
orbit37          6.868392e-44 -5.019875e-09
orbit38          2.004261e-45 -1.305843e-09
orbit39          1.039618e-42  3.852378e-07
orbit40          1.863036e-43  2.122219e-08
orbit41          6.140049e-44 -2.080139e-08
orbit42          5.098149e-45 -2.804500e-09
orbit43          1.272944e-42 -2.951097e-08
orbit44          1.867898e-43  1.961537e-08
orbit45          3.291163e-42  2.463083e-06
orbit46          1.046987e-42 -4.760262e-08
orbit47          7.214966e-44 -3.713413e-09
orbit48          1.422793e-43  3.229119e-08
orbit49          3.935252e-42 -7.796463e-08
orbit50          3.903467e-43 -6.298144e-07
orbit51          1.680319e-42 -1.679087e-07
orbit52          4.539414e-42 -3.087627e-07
orbit53          4.344546e-43  5.780081e-08
orbit54          7.377497e-42  1.254408e-06
orbit55          8.911074e-43 -1.075001e-07
orbit56          2.135683e-41  1.840599e-05
orbit57          9.883910e-43  1.406427e-07
orbit58          4.449785e-43 -6.611189e-08
orbit59          6.049507e-42  6.484898e-08
orbit60          1.840052e-42  3.443097e-07
orbit61          1.135543e-42  3.342111e-07
orbit62          4.857412e-41  1.368212e-05
orbit63          6.497923e-42  8.899829e-07
orbit64          9.423033e-42  2.353033e-06
orbit65          6.761331e-41  1.556148e-05
orbit66          1.282469e-41  2.226702e-06
orbit67          4.832358e-42  7.893943e-07
orbit68          3.277485e-41  8.772665e-06
orbit69          4.753488e-41  2.524433e-05
orbit70          1.381148e-40  3.482336e-05
orbit71          3.591279e-41  2.800761e-06
orbit72          3.153284e-40 -6.840448e-05
AP               4.142302e-38 -5.268705e-02
bet              4.696601e-44 -2.236086e-08
ecc             -1.910586e-38  4.262705e-03
eccrad          -1.146352e-37  2.536977e-02
close            1.126904e-36  6.975537e-01
constraint      -9.543224e-38 -1.435998e-01
coreness         8.460980e-39  8.023500e-03
knn             -2.881319e-41 -6.312625e-05
hubscore         1.776660e-36  3.543875e-01
pagerank        -1.260146e-37 -8.579482e-01
trans            9.018819e-39 -2.179609e-02
evcent           1.782073e-36  3.729191e-01
first            1.118861e-39  4.360765e-05
upto_second      3.736102e-41  5.330779e-06
upto_third       1.135388e-41  9.703595e-06
upto_fourth      1.010566e-41  6.667320e-06
upto_fifth       8.490981e-42 -1.013461e-05
upto_sixth      -1.201711e-42 -5.398226e-05
second           3.748149e-41  5.455161e-06
third            1.308732e-41  1.501503e-05
fourth          -1.704588e-41 -1.596692e-05
fifth           -1.419511e-41 -1.205321e-05
sixth           -1.428109e-41  3.010042e-06
ratio1          -3.437055e-41 -6.512575e-05
ratio2          -1.789776e-40 -1.430480e-04
ratio3          -1.872266e-40 -7.899793e-05
ratio4          -1.190117e-40 -4.049004e-04
ratio5           1.983013e-42 -9.065611e-05
ratio6          -1.369000e-41  6.730540e-06
selfinter        6.441064e-38  6.060758e-02
walktrap_vertex  3.710591e-38  3.272218e-02
bigcom1         -1.262435e-38 -9.704923e-03
bigcom2         -4.790760e-38 -1.916396e-01
bigcom3          4.623319e-39  1.133470e-01
bigcom4          1.262385e-38  1.890363e-02
bigcom6         -4.788365e-38 -2.163321e-01
bigcom8         -1.634570e-38 -7.419009e-02
bigcom9         -4.806787e-38 -2.097990e-01
bigcom11        -4.794357e-38 -2.014826e-01
bigcom13        -4.797959e-38 -1.965888e-01
bigcom15        -1.985690e-38  1.000705e-02
bigcom16        -4.791159e-38 -1.996563e-01
bigcom21         2.667073e-39  5.121097e-02
bigcom22        -1.933377e-38 -1.667593e-01
bigcom24         9.650065e-38  5.832211e-01
bigcom26        -3.774720e-38 -1.951915e-01
bigcom28         1.347003e-37  2.513452e-01
bigcom30         7.817093e-39  6.457022e-02
bigcom31        -4.787169e-38 -1.749858e-01
bigcom32         5.315878e-39  2.405605e-01
bigcom33        -4.787567e-38 -2.033600e-01
bigcom34        -4.787966e-38 -1.708152e-01
bigcom36         2.432268e-38  2.737749e-01
bigcom37        -4.787169e-38 -1.540520e-01
bigcom38        -4.791159e-38 -2.018074e-01
bigcom39         1.339932e-38  2.214683e-01
bigcom40         9.856452e-38  1.748818e-01
bigcom43        -4.789961e-38 -1.860160e-01
bigcom44        -4.312561e-38 -1.691439e-01
bigcom46        -4.794357e-38 -1.822534e-01
bigcom47        -4.791559e-38 -1.783292e-01
bigcom49         3.635567e-38  2.931863e-01
bigcom50         4.401193e-38  3.527525e-01
bigcom51        -4.787966e-38 -2.107167e-01
bigcom52        -4.788365e-38 -2.299816e-01
bigcom54        -4.787567e-38 -1.745009e-01
bigcom56         5.315878e-39  9.037297e-02
bigcom62        -4.787966e-38 -1.817453e-01
bigcom66        -4.787966e-38 -1.730433e-01
bigcom68        -4.787966e-38 -1.900585e-01
bigcom69        -4.792358e-38 -1.930013e-01
bigcom71         1.529595e-38  3.096690e-01
bigcom72        -4.788365e-38 -1.569599e-01
bigcom73        -4.793157e-38 -1.998347e-01
bigcom74        -4.791958e-38 -2.464802e-01
bigcom75        -4.787169e-38 -1.753080e-01
bigcom76        -4.789163e-38 -1.955482e-01
bigcom77        -4.789562e-38 -2.664902e-01
bigcom79        -4.787966e-38 -2.012411e-01
bigcom80        -4.789562e-38 -1.407012e-01
bigcom82         6.442598e-38  4.398988e-01
bigcom83        -4.786770e-38 -7.516988e-02
bigcom84        -4.787966e-38 -2.546451e-01
bigcom85        -4.788365e-38 -1.995547e-01
bigcom87        -4.790361e-38 -1.969294e-01
bigcom89        -4.787567e-38 -1.540894e-01
bigcom91        -4.789961e-38 -2.640518e-01
bigcom92        -4.798359e-38 -1.966705e-01
bigcom93        -4.787169e-38 -1.157151e-01
bigcom96        -4.787567e-38 -2.156507e-01
bigcom97        -4.791159e-38 -2.819155e-01
bigcom98        -4.787169e-38 -1.954101e-01
bigcom99        -4.786371e-38 -1.746507e-01
bigcom101       -4.794357e-38 -2.126824e-01
bigcom104       -4.790760e-38 -2.182465e-01
bigcom106       -4.788365e-38 -1.470133e-01
bigcom109       -4.787567e-38 -2.513235e-01
bigcom113       -4.789163e-38 -1.402498e-01
bigcom116       -5.791347e-39  1.369149e-01
bigcom120       -4.787567e-38 -1.348355e-01
bigcom123       -4.788365e-38 -1.903715e-01
bigcom126       -4.787169e-38 -1.515554e-01
bigcom127        9.650065e-38  1.963651e-01
bigcom137       -4.790361e-38 -2.528446e-01
bigcom139       -4.787966e-38 -1.899992e-01
bigcom140       -4.788365e-38 -1.937301e-01
bigcom143       -4.787567e-38 -1.289365e-01
bigcom145        1.205547e-37  6.827880e-01
bigcom146       -4.788764e-38 -1.755957e-01
bigcom147        2.653727e-39  1.088761e-01
bigcom149        2.047377e-37  8.848138e-01
bigcom153       -4.791559e-38 -1.672552e-01
bigcom154       -4.790760e-38 -1.643862e-01
bigcom156       -4.788764e-38 -1.805236e-01
bigcom157       -4.791958e-38 -1.453201e-01
bigcom158       -4.787567e-38 -1.809401e-01
bigcom160       -4.787966e-38 -1.795339e-01
bigcom161       -4.787567e-38 -1.909139e-01
bigcom162       -4.787567e-38 -1.824823e-01
bigcom164       -4.787169e-38 -2.793655e-01
bigcom166       -4.791159e-38 -2.196628e-01
bigcom167        4.842903e-38  3.646403e-01
bigcom171        4.116581e-37  1.123961e+00
bigcom173       -4.788365e-38 -1.717904e-01
bigcom175       -4.787567e-38 -1.471692e-01
bigcom176       -4.787169e-38 -1.993648e-01
bigcom177       -4.787567e-38 -1.944676e-01
bigcom178       -4.787966e-38 -2.235591e-01
bigcom180        1.542287e-37  8.023102e-01
bigcom181       -4.791159e-38 -2.474704e-01
bigcom184       -4.787966e-38 -2.297630e-01
bigcom186       -4.787169e-38 -2.225494e-01
bigcom187       -4.787567e-38 -2.262139e-01
bigcom189       -4.789961e-38 -2.255388e-01
bigcom194       -4.788764e-38 -2.232600e-01
bigcom195       -4.787966e-38 -1.803320e-01
bigcom196        3.563330e-37  1.178254e+00
bigcom204       -4.789562e-38 -2.032962e-01
bigcom205       -4.787966e-38 -1.640145e-01
bigcom212       -4.786770e-38 -2.188343e-01
bigcom214       -4.787966e-38 -1.612583e-01
bigcom222       -4.786770e-38 -1.786908e-01
bigcom223       -4.787567e-38 -2.261720e-01
bigcom226       -4.787966e-38 -2.501635e-01
bigcom227       -4.787567e-38 -1.739019e-01
bigcom229       -4.787567e-38 -1.465176e-01
bigcom233       -4.787567e-38 -1.462765e-01
bigcom236       -4.787169e-38 -1.621475e-01
bigcom237       -4.787567e-38 -2.176678e-01
bigcom246        1.854452e-37  7.780339e-01
bigcom248        1.305822e-37  5.602774e-01
bigcom249        1.205547e-37  6.862432e-01
bigcom250       -4.791958e-38 -2.107233e-01
bigcom254       -4.787169e-38 -2.684813e-01
bigcom266       -4.787567e-38 -2.083971e-01
bigcom269       -4.789163e-38 -1.722124e-01
bigcom272       -4.787567e-38 -1.538645e-01
bigcom274       -2.599660e-38  1.085411e-02
bigcom281        7.845915e-38  6.493583e-01
bigcom291       -4.787966e-38 -2.161942e-01
bigcom292        2.047377e-37  8.530501e-01
bigcom295       -4.788365e-38 -1.816533e-01
bigcom299       -4.787567e-38 -2.181579e-01
bigcom301       -4.790760e-38 -1.941574e-01
bigcom306       -4.787567e-38 -1.495215e-01
bigcom309       -4.788764e-38 -1.727846e-01
bigcom314       -4.787966e-38 -1.669884e-01
bigcom321       -4.789961e-38 -1.751106e-01
bigcom341       -4.787567e-38 -1.702218e-01
bigcom350       -4.787169e-38 -2.112772e-01
bigcom353       -4.786770e-38 -1.918415e-01
bigcom359       -4.786770e-38 -2.398472e-01
bigcom363       -4.787567e-38 -1.277025e-01
bigcom365       -4.787567e-38 -1.801950e-01
bigcom385       -4.788365e-38 -1.991049e-01
bigcom386       -4.787567e-38 -1.643575e-01
bigcom408        1.359235e-37  7.191920e-01
bigcom412        2.408849e-37  9.138371e-01
bigcom480       -4.787966e-38 -1.729015e-01
spin_vertex     -9.059052e-38 -9.032663e-02
membership_s1   -2.820600e-38 -5.928729e-02
membership_s3   -4.792757e-38 -1.641494e-01
membership_s4    8.401967e-38  1.753423e-01
membership_s5   -1.383589e-38 -7.488041e-02
membership_s6   -3.872882e-38 -5.361590e-02
membership_s7   -9.910257e-39  1.162223e-02
membership_s8   -4.789562e-38 -1.666256e-01
membership_s9   -4.791958e-38 -1.554095e-01
membership_s11  -4.789163e-38 -1.465280e-01
membership_s12   2.432268e-38  3.164711e-01
membership_s14   6.442598e-38  4.200455e-01
membership_s15  -2.384555e-38 -6.101305e-02
membership_s16   8.693297e-38  5.377760e-01
membership_s17  -4.789163e-38 -1.578389e-01
membership_s18  -3.728315e-38 -1.715062e-01
membership_s20  -4.788365e-38 -1.640433e-01
membership_s21  -2.990107e-38 -3.479929e-02
membership_s22  -4.797158e-38 -2.945808e-01
membership_s24  -4.799561e-38 -1.591829e-01
membership_s25  -4.796357e-38 -1.712410e-01
membership_s26  -4.791958e-38 -2.188122e-01
membership_s27  -2.727879e-38 -1.050957e-01
membership_s28  -4.793157e-38 -1.554133e-01
membership_s30   3.857160e-38  6.019344e-02
membership_s31  -3.052281e-38 -4.286704e-02
membership_s32   3.982397e-39  8.439242e-02
membership_s33  -4.788365e-38 -1.424298e-01
membership_s36  -2.821217e-38 -4.446733e-02
membership_s37  -2.808997e-38 -1.736063e-02
V1               5.933935e-38  1.167503e-01
V2               1.731512e-38  1.606823e-01
pdi              7.214278e-36  7.029950e-01
adhesion        -2.473129e-42 -2.929172e-06
cohesion         4.948712e-42  5.886792e-06
inner            2.624147e-42  3.063827e-06
outer            2.960090e-42 -2.631960e-07
ioratio         -1.329598e-39 -1.535153e-01
comsize          7.416885e-42  1.673206e-05
[1] "Dataset: all_C Model GBM, run: 3 of 10 2015-06-15 16:53:18"
Iter   TrainDeviance   ValidDeviance   StepSize   Improve
     1        0.3727             nan     0.0100    0.0008
     2        0.3704             nan     0.0100    0.0007
     3        0.3680             nan     0.0100    0.0009
     4        0.3656             nan     0.0100    0.0007
     5        0.3634             nan     0.0100    0.0006
     6        0.3614             nan     0.0100    0.0007
     7        0.3595             nan     0.0100    0.0004
     8        0.3578             nan     0.0100    0.0005
     9        0.3560             nan     0.0100    0.0005
    10        0.3543             nan     0.0100    0.0005
    20        0.3404             nan     0.0100    0.0004
    40        0.3218             nan     0.0100    0.0002
    60        0.3084             nan     0.0100    0.0001
    80        0.2985             nan     0.0100    0.0000
   100        0.2903             nan     0.0100    0.0001
   120        0.2836             nan     0.0100    0.0000
   140        0.2768             nan     0.0100    0.0000
   160        0.2708             nan     0.0100    0.0001
   180        0.2657             nan     0.0100    0.0000
   200        0.2610             nan     0.0100   -0.0000
   220        0.2556             nan     0.0100    0.0000
   240        0.2512             nan     0.0100   -0.0000
   260        0.2474             nan     0.0100   -0.0000
   280        0.2432             nan     0.0100    0.0000
   300        0.2391             nan     0.0100   -0.0000
   320        0.2353             nan     0.0100   -0.0000
   340        0.2325             nan     0.0100   -0.0000
   360        0.2293             nan     0.0100   -0.0000
   380        0.2257             nan     0.0100   -0.0000
   400        0.2224             nan     0.0100    0.0000
   411        0.2210             nan     0.0100    0.0000

[1] "GBM variable coefficients"
                            var     rel.inf
orbit45                 orbit45 4.573138564
orbit65                 orbit65 4.134767534
orbit56                 orbit56 3.532079450
V1                           V1 2.292619756
orbit24                 orbit24 2.249951633
spin_vertex         spin_vertex 2.166757506
orbit27                 orbit27 1.831351307
walktrap_vertex walktrap_vertex 1.768435343
ratio4                   ratio4 1.762184007
ratio5                   ratio5 1.759483987
trans                     trans 1.626209446
comsize                 comsize 1.614544686
outer                     outer 1.606741930
V2                           V2 1.582558340
ioratio                 ioratio 1.571619586
third                     third 1.509888853
inner                     inner 1.384107867
bet                         bet 1.358874472
orbit46                 orbit46 1.345732833
orbit70                 orbit70 1.282246621
orbit18                 orbit18 1.277645432
knn                         knn 1.132476429
membership_s4     membership_s4 1.101672536
orbit62                 orbit62 1.077232699
orbit49                 orbit49 1.056604334
orbit39                 orbit39 1.007631011
bigcom171             bigcom171 1.007268523
pagerank               pagerank 0.992994835
graph22                 graph22 0.976843929
orbit69                 orbit69 0.887124187
cohesion               cohesion 0.871979769
orbit6                   orbit6 0.806575389
adhesion               adhesion 0.787197315
orbit31                 orbit31 0.756099395
orbit63                 orbit63 0.751331861
graph4                   graph4 0.748974387
orbit19                 orbit19 0.744776711
bigcom40               bigcom40 0.739660869
orbit54                 orbit54 0.727336455
orbit44                 orbit44 0.725387905
orbit50                 orbit50 0.707969455
ratio1                   ratio1 0.705470021
graph27                 graph27 0.670374780
orbit47                 orbit47 0.656452977
ratio6                   ratio6 0.638665855
orbit9                   orbit9 0.629316685
orbit35                 orbit35 0.610316011
graph26                 graph26 0.608661024
graph20                 graph20 0.604001477
graph7                   graph7 0.599620600
orbit59                 orbit59 0.596088064
orbit36                 orbit36 0.594160154
orbit30                 orbit30 0.593580912
orbit66                 orbit66 0.582349101
orbit55                 orbit55 0.559420250
orbit51                 orbit51 0.551483016
graph5                   graph5 0.540360320
graph15                 graph15 0.539341046
orbit28                 orbit28 0.534955995
orbit17                 orbit17 0.515291287
fifth                     fifth 0.511128917
orbit25                 orbit25 0.508974070
orbit71                 orbit71 0.507359520
orbit64                 orbit64 0.500829111
upto_fifth           upto_fifth 0.495857465
graph19                 graph19 0.495251055
graph28                 graph28 0.486659239
orbit68                 orbit68 0.485981390
orbit53                 orbit53 0.481348523
graph17                 graph17 0.480044842
orbit40                 orbit40 0.475821092
orbit20                 orbit20 0.473785356
graph16                 graph16 0.456455327
graph14                 graph14 0.455721971
graph3                   graph3 0.453608312
graph29                 graph29 0.450335596
constraint           constraint 0.450330025
graph10                 graph10 0.445687514
upto_fourth         upto_fourth 0.434995204
orbit26                 orbit26 0.432671680
orbit12                 orbit12 0.431089888
bigcom246             bigcom246 0.430262444
orbit37                 orbit37 0.418095257
orbit11                 orbit11 0.414471439
graph25                 graph25 0.401441585
orbit61                 orbit61 0.399540915
graph11                 graph11 0.399445564
upto_sixth           upto_sixth 0.390406578
graph1                   graph1 0.375679626
orbit58                 orbit58 0.374770653
orbit33                 orbit33 0.368509017
orbit13                 orbit13 0.367991333
graph23                 graph23 0.362110896
orbit48                 orbit48 0.360199776
orbit29                 orbit29 0.352641650
ratio2                   ratio2 0.352314769
orbit5                   orbit5 0.351535030
orbit15                 orbit15 0.347628135
graph12                 graph12 0.347268807
graph2                   graph2 0.346421586
graph13                 graph13 0.345151674
graph24                 graph24 0.342794886
ratio3                   ratio3 0.340076078
orbit57                 orbit57 0.336573885
orbit52                 orbit52 0.336116506
close                     close 0.335445782
fourth                   fourth 0.335370285
orbit32                 orbit32 0.334349791
sixth                     sixth 0.334089023
orbit4                   orbit4 0.333242980
orbit16                 orbit16 0.322095180
orbit38                 orbit38 0.322087190
evcent                   evcent 0.316881818
graph21                 graph21 0.299072621
graph6                   graph6 0.292633679
orbit22                 orbit22 0.278652690
graph18                 graph18 0.276062084
bigcom28               bigcom28 0.271869381
selfinter             selfinter 0.263528886
coreness               coreness 0.261221903
hubscore               hubscore 0.259548350
orbit7                   orbit7 0.253292754
graph8                   graph8 0.250566889
orbit1                   orbit1 0.248456900
orbit60                 orbit60 0.247003084
orbit41                 orbit41 0.245950666
orbit21                 orbit21 0.245905852
graph9                   graph9 0.245581137
orbit67                 orbit67 0.231077693
membership_s16   membership_s16 0.229412318
membership_s14   membership_s14 0.208622249
orbit23                 orbit23 0.208452175
orbit42                 orbit42 0.201058194
upto_second         upto_second 0.200403035
graph0                   graph0 0.184051970
AP                           AP 0.182261010
orbit43                 orbit43 0.180460211
upto_third           upto_third 0.178079401
orbit2                   orbit2 0.176709609
orbit10                 orbit10 0.167229577
membership_s32   membership_s32 0.139244539
pdi                         pdi 0.114459001
bigcom248             bigcom248 0.097789581
bigcom408             bigcom408 0.092246665
bigcom127             bigcom127 0.090971779
bigcom30               bigcom30 0.083623003
bigcom24               bigcom24 0.083308462
bigcom4                 bigcom4 0.073111126
membership_s30   membership_s30 0.072711578
bigcom3                 bigcom3 0.065433727
second                   second 0.033509620
membership_s5     membership_s5 0.027647631
membership_s1     membership_s1 0.024729323
membership_s27   membership_s27 0.024571707
bigcom412             bigcom412 0.021535171
ecc                         ecc 0.020856653
bigcom8                 bigcom8 0.019280014
membership_s7     membership_s7 0.012574224
membership_s31   membership_s31 0.011225368
bigcom21               bigcom21 0.010959607
bigcom1                 bigcom1 0.010103826
bigcom39               bigcom39 0.006010121
orbit0                   orbit0 0.000000000
orbit3                   orbit3 0.000000000
orbit8                   orbit8 0.000000000
orbit14                 orbit14 0.000000000
orbit34                 orbit34 0.000000000
orbit72                 orbit72 0.000000000
eccrad                   eccrad 0.000000000
first                     first 0.000000000
bigcom2                 bigcom2 0.000000000
bigcom6                 bigcom6 0.000000000
bigcom9                 bigcom9 0.000000000
bigcom11               bigcom11 0.000000000
bigcom13               bigcom13 0.000000000
bigcom15               bigcom15 0.000000000
bigcom16               bigcom16 0.000000000
bigcom22               bigcom22 0.000000000
bigcom26               bigcom26 0.000000000
bigcom31               bigcom31 0.000000000
bigcom32               bigcom32 0.000000000
bigcom33               bigcom33 0.000000000
bigcom34               bigcom34 0.000000000
bigcom36               bigcom36 0.000000000
bigcom37               bigcom37 0.000000000
bigcom38               bigcom38 0.000000000
bigcom43               bigcom43 0.000000000
bigcom44               bigcom44 0.000000000
bigcom46               bigcom46 0.000000000
bigcom47               bigcom47 0.000000000
bigcom49               bigcom49 0.000000000
bigcom50               bigcom50 0.000000000
bigcom51               bigcom51 0.000000000
bigcom52               bigcom52 0.000000000
bigcom54               bigcom54 0.000000000
bigcom56               bigcom56 0.000000000
bigcom62               bigcom62 0.000000000
bigcom66               bigcom66 0.000000000
bigcom68               bigcom68 0.000000000
bigcom69               bigcom69 0.000000000
bigcom71               bigcom71 0.000000000
bigcom72               bigcom72 0.000000000
bigcom73               bigcom73 0.000000000
bigcom74               bigcom74 0.000000000
bigcom75               bigcom75 0.000000000
bigcom76               bigcom76 0.000000000
bigcom77               bigcom77 0.000000000
bigcom79               bigcom79 0.000000000
bigcom80               bigcom80 0.000000000
bigcom82               bigcom82 0.000000000
bigcom83               bigcom83 0.000000000
bigcom84               bigcom84 0.000000000
bigcom85               bigcom85 0.000000000
bigcom87               bigcom87 0.000000000
bigcom89               bigcom89 0.000000000
bigcom91               bigcom91 0.000000000
bigcom92               bigcom92 0.000000000
bigcom93               bigcom93 0.000000000
bigcom96               bigcom96 0.000000000
bigcom97               bigcom97 0.000000000
bigcom98               bigcom98 0.000000000
bigcom99               bigcom99 0.000000000
bigcom101             bigcom101 0.000000000
bigcom104             bigcom104 0.000000000
bigcom106             bigcom106 0.000000000
bigcom109             bigcom109 0.000000000
bigcom113             bigcom113 0.000000000
bigcom116             bigcom116 0.000000000
bigcom120             bigcom120 0.000000000
bigcom123             bigcom123 0.000000000
bigcom126             bigcom126 0.000000000
bigcom137             bigcom137 0.000000000
bigcom139             bigcom139 0.000000000
bigcom140             bigcom140 0.000000000
bigcom143             bigcom143 0.000000000
bigcom145             bigcom145 0.000000000
bigcom146             bigcom146 0.000000000
bigcom147             bigcom147 0.000000000
bigcom149             bigcom149 0.000000000
bigcom153             bigcom153 0.000000000
bigcom154             bigcom154 0.000000000
bigcom156             bigcom156 0.000000000
bigcom157             bigcom157 0.000000000
bigcom158             bigcom158 0.000000000
bigcom160             bigcom160 0.000000000
bigcom161             bigcom161 0.000000000
bigcom162             bigcom162 0.000000000
bigcom164             bigcom164 0.000000000
bigcom166             bigcom166 0.000000000
bigcom167             bigcom167 0.000000000
bigcom173             bigcom173 0.000000000
bigcom175             bigcom175 0.000000000
bigcom176             bigcom176 0.000000000
bigcom177             bigcom177 0.000000000
bigcom178             bigcom178 0.000000000
bigcom180             bigcom180 0.000000000
bigcom181             bigcom181 0.000000000
bigcom184             bigcom184 0.000000000
bigcom186             bigcom186 0.000000000
bigcom187             bigcom187 0.000000000
bigcom189             bigcom189 0.000000000
bigcom194             bigcom194 0.000000000
bigcom195             bigcom195 0.000000000
bigcom196             bigcom196 0.000000000
bigcom204             bigcom204 0.000000000
bigcom205             bigcom205 0.000000000
bigcom212             bigcom212 0.000000000
bigcom214             bigcom214 0.000000000
bigcom222             bigcom222 0.000000000
bigcom223             bigcom223 0.000000000
bigcom226             bigcom226 0.000000000
bigcom227             bigcom227 0.000000000
bigcom229             bigcom229 0.000000000
bigcom233             bigcom233 0.000000000
bigcom236             bigcom236 0.000000000
bigcom237             bigcom237 0.000000000
bigcom249             bigcom249 0.000000000
bigcom250             bigcom250 0.000000000
bigcom254             bigcom254 0.000000000
bigcom266             bigcom266 0.000000000
bigcom269             bigcom269 0.000000000
bigcom272             bigcom272 0.000000000
bigcom274             bigcom274 0.000000000
bigcom281             bigcom281 0.000000000
bigcom291             bigcom291 0.000000000
bigcom292             bigcom292 0.000000000
bigcom295             bigcom295 0.000000000
bigcom299             bigcom299 0.000000000
bigcom301             bigcom301 0.000000000
bigcom306             bigcom306 0.000000000
bigcom309             bigcom309 0.000000000
bigcom314             bigcom314 0.000000000
bigcom321             bigcom321 0.000000000
bigcom341             bigcom341 0.000000000
bigcom350             bigcom350 0.000000000
bigcom353             bigcom353 0.000000000
bigcom359             bigcom359 0.000000000
bigcom363             bigcom363 0.000000000
bigcom365             bigcom365 0.000000000
bigcom385             bigcom385 0.000000000
bigcom386             bigcom386 0.000000000
bigcom480             bigcom480 0.000000000
membership_s3     membership_s3 0.000000000
membership_s6     membership_s6 0.000000000
membership_s8     membership_s8 0.000000000
membership_s9     membership_s9 0.000000000
membership_s11   membership_s11 0.000000000
membership_s12   membership_s12 0.000000000
membership_s15   membership_s15 0.000000000
membership_s17   membership_s17 0.000000000
membership_s18   membership_s18 0.000000000
membership_s20   membership_s20 0.000000000
membership_s21   membership_s21 0.000000000
membership_s22   membership_s22 0.000000000
membership_s24   membership_s24 0.000000000
membership_s25   membership_s25 0.000000000
membership_s26   membership_s26 0.000000000
membership_s28   membership_s28 0.000000000
membership_s33   membership_s33 0.000000000
membership_s36   membership_s36 0.000000000
membership_s37   membership_s37 0.000000000
[1] "Dataset: all_C Model RF, run: 3 of 10 2015-06-15 17:00:19"
     |      Out-of-bag   |
Tree |      MSE  %Var(y) |
   1 |  0.07763   175.50 |
   2 |  0.07267   164.27 |
   3 |  0.06732   152.19 |
   4 |  0.06298   142.36 |
   5 |  0.06105   138.01 |
   6 |  0.06021   136.10 |
   7 |  0.05681   128.43 |
   8 |  0.05585   126.26 |
   9 |  0.05484   123.96 |
  10 |  0.05331   120.52 |
  11 |  0.05211   117.79 |
  12 |  0.05075   114.73 |
  13 |  0.04991   112.82 |
  14 |  0.04931   111.46 |
  15 |  0.04881   110.34 |
  16 |  0.04839   109.38 |
  17 |  0.04811   108.76 |
  18 |  0.04771   107.86 |
  19 |  0.04703   106.31 |
  20 |  0.04649   105.09 |
  21 |  0.04641   104.92 |
  22 |  0.04607   104.15 |
  23 |  0.04577   103.46 |
  24 |  0.04549   102.84 |
  25 |  0.04543   102.69 |
  26 |  0.04532   102.46 |
  27 |  0.04518   102.14 |
  28 |  0.04496   101.63 |
  29 |  0.04483   101.34 |
  30 |   0.0448   101.27 |
  31 |  0.04468   101.01 |
  32 |  0.04466   100.97 |
  33 |   0.0446   100.82 |
  34 |  0.04451   100.61 |
  35 |  0.04456   100.74 |
  36 |  0.04446   100.51 |
  37 |  0.04436   100.27 |
  38 |  0.04432   100.19 |
  39 |  0.04428   100.10 |
  40 |  0.04423    99.98 |
  41 |  0.04418    99.87 |
  42 |  0.04413    99.76 |
  43 |  0.04409    99.66 |
  44 |  0.04403    99.53 |
  45 |  0.04404    99.56 |
  46 |  0.04394    99.33 |
  47 |  0.04385    99.13 |
  48 |  0.04379    99.00 |
  49 |  0.04374    98.88 |
  50 |   0.0437    98.78 |
  51 |  0.04359    98.54 |
  52 |  0.04354    98.43 |
  53 |  0.04348    98.29 |
  54 |  0.04339    98.09 |
  55 |  0.04337    98.03 |
  56 |   0.0433    97.89 |
  57 |  0.04329    97.87 |
  58 |   0.0432    97.65 |
  59 |  0.04322    97.70 |
  60 |  0.04319    97.63 |
  61 |  0.04312    97.49 |
  62 |   0.0431    97.43 |
  63 |  0.04309    97.42 |
  64 |    0.043    97.20 |
  65 |  0.04297    97.14 |
  66 |  0.04299    97.19 |
  67 |  0.04293    97.05 |
  68 |  0.04294    97.06 |
  69 |  0.04293    97.05 |
  70 |  0.04294    97.06 |
  71 |  0.04292    97.02 |
  72 |  0.04289    96.95 |
  73 |  0.04287    96.91 |
  74 |  0.04284    96.84 |
  75 |  0.04281    96.78 |
  76 |  0.04278    96.72 |
  77 |  0.04282    96.80 |
  78 |   0.0428    96.75 |
  79 |  0.04277    96.67 |
  80 |  0.04276    96.66 |
  81 |  0.04272    96.56 |
  82 |   0.0427    96.54 |
  83 |  0.04271    96.54 |
  84 |   0.0427    96.53 |
  85 |  0.04269    96.49 |
  86 |  0.04268    96.49 |
  87 |  0.04264    96.39 |
  88 |  0.04259    96.28 |
  89 |  0.04256    96.21 |
  90 |  0.04258    96.25 |
  91 |  0.04258    96.25 |
  92 |  0.04257    96.23 |
  93 |  0.04258    96.26 |
  94 |  0.04256    96.22 |
  95 |  0.04257    96.22 |
  96 |  0.04257    96.23 |
  97 |  0.04258    96.24 |
  98 |  0.04259    96.27 |
  99 |  0.04256    96.21 |
 100 |  0.04254    96.16 |
[1] "Random Forest variable coefficients"
                      %IncMSE IncNodePurity
graph5           4.868655e-03  1.971339e+00
graph6           5.000671e-03  1.734066e+00
graph7           3.145617e-03  2.333656e+00
graph8           2.401800e-03  1.269696e+00
graph9           5.057150e-03  2.004393e+00
graph10          8.389779e-03  3.212293e+00
graph11          7.665343e-03  3.712838e+00
graph12          5.629762e-03  2.256301e+00
graph13          1.291399e-02  2.074818e+00
graph14          5.201511e-03  2.637675e+00
graph15          1.406703e-02  2.698455e+00
graph16          7.235084e-03  2.569462e+00
graph17          8.748475e-03  3.456719e+00
graph18          2.610809e-03  1.486957e+00
graph19          1.520525e-02  3.782460e+00
graph20          6.726968e-03  3.701736e+00
graph21          1.299263e-02  2.349167e+00
graph22          7.707999e-03  3.562112e+00
graph23          1.307810e-02  3.427464e+00
graph24          2.958510e-03  2.519365e+00
graph25          5.859368e-03  2.966829e+00
graph26          2.629113e-03  2.470455e+00
graph27          1.706826e-03  3.379269e+00
graph28          2.027924e-03  2.088709e+00
graph29          2.835705e-03  1.174099e+00
orbit0           3.235252e-03  1.033037e+00
orbit1           6.652546e-03  1.793297e+00
orbit2           1.907400e-03  1.367179e+00
orbit3           3.479194e-03  1.689089e+00
orbit4           6.741528e-03  2.051470e+00
orbit5           7.164212e-03  2.170893e+00
orbit6           7.708358e-03  2.910405e+00
orbit7           6.897441e-03  1.449187e+00
orbit8           4.373696e-03  2.334082e+00
orbit9           3.400005e-03  2.993135e+00
orbit10          5.065937e-03  1.746341e+00
orbit11          9.152736e-03  2.133756e+00
orbit12          4.011303e-03  2.131395e+00
orbit13          2.858596e-03  1.148124e+00
orbit14          1.620267e-03  1.595793e+00
orbit15          7.704120e-03  2.484661e+00
orbit16          1.658113e-02  2.427375e+00
orbit17          7.515247e-03  2.838901e+00
orbit18          1.171603e-02  4.998708e+00
orbit19          5.107819e-03  2.556984e+00
orbit20          6.753187e-03  3.179090e+00
orbit21          4.612735e-03  1.991492e+00
orbit22          7.319677e-03  3.291410e+00
orbit23          2.785737e-03  1.538055e+00
orbit24          1.165250e-02  1.014363e+01
orbit25          1.003604e-02  2.699687e+00
orbit26          8.401716e-03  1.899351e+00
orbit27          3.554846e-02  5.023674e+00
orbit28          2.149576e-02  2.665942e+00
orbit29          5.023745e-03  2.262667e+00
orbit30          7.288161e-03  2.381356e+00
orbit31          7.260984e-03  3.814562e+00
orbit32          5.074669e-03  2.640361e+00
orbit33          1.258056e-02  2.361858e+00
orbit34          1.585166e-02  2.308643e+00
orbit35          7.637716e-03  2.698453e+00
orbit36          8.642409e-03  3.012193e+00
orbit37          7.831964e-03  2.770264e+00
orbit38          3.015747e-03  2.054881e+00
orbit39          6.523507e-03  3.837034e+00
orbit40          5.739720e-03  3.499778e+00
orbit41          4.896641e-03  1.606890e+00
orbit42          9.002681e-04  1.389735e+00
orbit43          4.812543e-03  2.008258e+00
orbit44          4.060033e-03  1.916634e+00
orbit45          1.711147e-02  1.167941e+01
orbit46          7.405006e-03  5.636227e+00
orbit47          2.175472e-02  3.124403e+00
orbit48          5.513159e-03  1.841684e+00
orbit49          6.006294e-03  4.269261e+00
orbit50          4.114667e-03  2.789194e+00
orbit51          1.435314e-02  3.782131e+00
orbit52          6.570677e-03  2.191401e+00
orbit53          7.700064e-03  1.926144e+00
orbit54          3.039735e-03  3.910429e+00
orbit55          2.679449e-03  1.576459e+00
orbit56          1.836878e-02  1.218344e+01
orbit57          1.233429e-02  1.780959e+00
orbit58          2.673724e-03  1.365815e+00
orbit59          5.441446e-03  5.619583e+00
orbit60          1.016726e-03  1.218331e+00
orbit61          3.058568e-04  1.862192e+00
orbit62          5.785660e-03  5.488837e+00
orbit63          3.520912e-03  2.247613e+00
orbit64          1.101914e-03  2.557405e+00
orbit65          7.741152e-03  1.038613e+01
orbit66          1.531143e-03  2.221737e+00
orbit67          2.612428e-03  1.314522e+00
orbit68          2.563855e-03  3.475602e+00
orbit69          1.452573e-03  2.499630e+00
orbit70          3.030855e-03  3.868102e+00
orbit71          2.017302e-03  1.651167e+00
orbit72          2.202068e-03  1.010153e+00
AP               6.140361e-05  3.775719e-01
bet              1.007734e-02  5.347187e+00
ecc              1.126404e-04  1.617548e-01
eccrad           4.876990e-05  9.039654e-02
close            5.251368e-03  1.756585e+00
constraint       1.209242e-02  3.471312e+00
coreness         8.303696e-03  1.520521e+00
knn              7.610870e-03  4.817820e+00
hubscore         5.367089e-03  2.496786e+00
pagerank         7.404388e-03  5.301392e+00
trans            6.547397e-03  4.823457e+00
evcent           3.933301e-03  1.630884e+00
first            1.539810e-03  8.805978e-01
upto_second      3.528933e-03  2.260254e+00
upto_third       4.873863e-03  1.936924e+00
upto_fourth      3.564231e-03  2.426050e+00
upto_fifth       5.874507e-03  2.648621e+00
upto_sixth       3.025279e-03  2.162055e+00
second           6.148065e-03  1.989536e+00
third            1.749812e-02  5.555737e+00
fourth           5.059712e-03  3.451656e+00
fifth            4.280631e-03  3.657303e+00
sixth            8.194888e-03  3.727955e+00
ratio1           5.095979e-03  3.567015e+00
ratio2           6.750582e-03  3.639392e+00
ratio3           5.428523e-03  3.190092e+00
ratio4           9.677213e-03  7.787121e+00
ratio5           5.554293e-03  9.741121e+00
ratio6           1.024793e-02  3.373787e+00
selfinter        1.457221e-04  8.952369e-01
walktrap_vertex  2.723613e-03  6.749857e+00
bigcom1          1.400083e-04  5.636881e-01
bigcom2          0.000000e+00  1.776357e-17
bigcom3         -3.515866e-06  6.439549e-01
bigcom4          3.428017e-03  6.931424e-01
bigcom6          0.000000e+00  0.000000e+00
bigcom8          1.469645e-04  3.465256e-01
bigcom9          2.231147e-06  1.875000e-02
bigcom11         0.000000e+00  0.000000e+00
bigcom13         7.214066e-06  3.178969e-01
bigcom15         7.776315e-05  2.805243e-01
bigcom16         0.000000e+00  2.081668e-19
bigcom21        -1.854422e-05  3.569975e-01
bigcom22         1.877625e-04  1.871731e-01
bigcom24        -1.500259e-05  1.068484e+00
bigcom26        -6.546603e-06  9.729596e-02
bigcom28         1.165942e-04  7.166633e-01
bigcom30        -3.028735e-05  2.468451e-01
bigcom31         0.000000e+00  9.436896e-18
bigcom32        -1.739138e-05  2.407641e-01
bigcom33         0.000000e+00  8.881784e-18
bigcom34         0.000000e+00  8.881784e-18
bigcom36        -2.631241e-05  1.443100e-01
bigcom37         0.000000e+00  1.797174e-17
bigcom38         0.000000e+00  5.551115e-19
bigcom39        -4.619183e-05  4.261246e-01
bigcom40         2.818165e-03  1.777419e+00
bigcom43         0.000000e+00  9.436896e-18
bigcom44         0.000000e+00  2.775558e-19
bigcom46         0.000000e+00  6.245005e-19
bigcom47         0.000000e+00  2.671474e-17
bigcom49        -2.077903e-05  3.090569e-01
bigcom50         2.855715e-05  8.364828e-01
bigcom51         0.000000e+00  8.881784e-18
bigcom52         0.000000e+00  2.671474e-17
bigcom54         0.000000e+00  0.000000e+00
bigcom56        -1.887699e-05  2.268120e-01
bigcom62         0.000000e+00  0.000000e+00
bigcom66         0.000000e+00  5.551115e-19
bigcom68         0.000000e+00  8.881784e-18
bigcom69         0.000000e+00  8.951173e-18
bigcom71         1.305547e-05  3.674964e-01
bigcom72         0.000000e+00  2.671474e-17
bigcom73         0.000000e+00  6.938894e-20
bigcom74         0.000000e+00  1.665335e-18
bigcom75         0.000000e+00  1.387779e-19
bigcom76         0.000000e+00  1.776357e-17
bigcom77         0.000000e+00  1.831868e-17
bigcom79         0.000000e+00  1.776357e-17
bigcom80         0.000000e+00  6.938894e-20
bigcom82         5.229655e-06  5.188134e-01
bigcom83         0.000000e+00  2.081668e-19
bigcom84         0.000000e+00  1.776357e-17
bigcom85         0.000000e+00  8.881784e-18
bigcom87         0.000000e+00  0.000000e+00
bigcom89         0.000000e+00  0.000000e+00
bigcom91         0.000000e+00  1.734723e-18
bigcom92         0.000000e+00  2.081668e-19
bigcom93         0.000000e+00  1.776357e-17
bigcom96         0.000000e+00  4.440892e-17
bigcom97         0.000000e+00  2.921274e-17
bigcom98         0.000000e+00  3.469447e-19
bigcom99         0.000000e+00  0.000000e+00
bigcom101        0.000000e+00  1.665335e-18
bigcom104        0.000000e+00  1.665335e-18
bigcom106        0.000000e+00  0.000000e+00
bigcom109        0.000000e+00  8.951173e-18
bigcom113        0.000000e+00  0.000000e+00
bigcom116        2.626458e-06  1.331588e-01
bigcom120        0.000000e+00  1.776357e-17
bigcom123        0.000000e+00  1.387779e-19
bigcom126        0.000000e+00  0.000000e+00
bigcom127        4.575642e-06  5.186572e-01
bigcom137        0.000000e+00  0.000000e+00
bigcom139        0.000000e+00  1.831868e-17
bigcom140        0.000000e+00  0.000000e+00
bigcom143        0.000000e+00  0.000000e+00
bigcom145        8.161933e-07  5.877901e-01
bigcom146        0.000000e+00  0.000000e+00
bigcom147        1.462852e-06  2.574568e-02
bigcom149       -2.550630e-05  5.229852e-01
bigcom153        0.000000e+00  8.881784e-18
bigcom154        0.000000e+00  8.951173e-18
bigcom156        0.000000e+00  0.000000e+00
bigcom157        0.000000e+00  3.469447e-20
bigcom158        0.000000e+00  6.938894e-20
bigcom160        0.000000e+00  0.000000e+00
bigcom161        0.000000e+00  0.000000e+00
bigcom162        0.000000e+00  1.776357e-17
bigcom164        0.000000e+00  9.159340e-18
bigcom166        0.000000e+00  5.551115e-19
bigcom167       -4.369304e-05  2.174808e-01
bigcom171        6.406367e-05  2.535340e+00
bigcom173        0.000000e+00  6.245005e-19
bigcom175        0.000000e+00  0.000000e+00
bigcom176        0.000000e+00  0.000000e+00
bigcom177        0.000000e+00  1.776357e-17
bigcom178        0.000000e+00  1.776357e-17
bigcom180       -6.562273e-06  4.577638e-01
bigcom181        0.000000e+00  2.081668e-19
bigcom184        0.000000e+00  0.000000e+00
bigcom186        0.000000e+00  2.664535e-17
bigcom187        0.000000e+00  0.000000e+00
bigcom189        0.000000e+00  6.938894e-20
bigcom194        0.000000e+00  5.551115e-19
bigcom195        0.000000e+00  9.020562e-18
bigcom196        7.459821e-05  1.457219e+00
bigcom204        0.000000e+00  5.551115e-19
bigcom205        0.000000e+00  1.776357e-17
bigcom212        0.000000e+00  6.938894e-20
bigcom214        0.000000e+00  1.831868e-17
bigcom222        0.000000e+00  1.776357e-17
bigcom223        0.000000e+00  0.000000e+00
bigcom226        0.000000e+00  0.000000e+00
bigcom227        0.000000e+00  6.938894e-20
bigcom229        0.000000e+00  0.000000e+00
bigcom233        0.000000e+00  0.000000e+00
bigcom236        0.000000e+00  0.000000e+00
bigcom237        0.000000e+00  3.552714e-17
bigcom246        3.410226e-05  1.365669e+00
bigcom248       -1.113085e-05  6.739096e-01
bigcom249        0.000000e+00  6.938894e-20
bigcom250        0.000000e+00  1.110223e-18
bigcom254        0.000000e+00  3.559653e-17
bigcom266        0.000000e+00  0.000000e+00
bigcom269        0.000000e+00  0.000000e+00
bigcom272        0.000000e+00  0.000000e+00
bigcom274        4.664952e-05  1.441576e-01
bigcom281        2.446091e-06  4.574710e-01
bigcom291        0.000000e+00  1.110223e-18
bigcom292       -1.454689e-05  6.141184e-01
bigcom295        0.000000e+00  1.776357e-17
bigcom299        0.000000e+00  6.938894e-20
bigcom301        0.000000e+00  0.000000e+00
bigcom306        0.000000e+00  0.000000e+00
bigcom309        0.000000e+00  1.776357e-17
bigcom314        0.000000e+00  0.000000e+00
bigcom321        0.000000e+00  0.000000e+00
bigcom341        0.000000e+00  0.000000e+00
bigcom350        0.000000e+00  0.000000e+00
bigcom353        0.000000e+00  0.000000e+00
bigcom359        0.000000e+00  1.776357e-17
bigcom363        0.000000e+00  8.881784e-18
bigcom365        0.000000e+00  4.440892e-17
bigcom385        0.000000e+00  5.551115e-19
bigcom386        0.000000e+00  6.938894e-20
bigcom408        4.827564e-05  1.134119e+00
bigcom412        2.710008e-05  9.010431e-01
bigcom480        0.000000e+00  2.775558e-19
spin_vertex      5.684975e-03  7.046037e+00
membership_s1    1.388733e-04  3.386567e-01
membership_s3    0.000000e+00  6.938894e-20
membership_s4    1.330263e-03  2.547031e+00
membership_s5    1.731619e-04  4.062189e-01
membership_s6    4.685108e-04  5.984789e-01
membership_s7   -5.115407e-06  6.530384e-01
membership_s8    0.000000e+00  0.000000e+00
membership_s9    0.000000e+00  2.775558e-19
membership_s11   0.000000e+00  0.000000e+00
membership_s12   0.000000e+00  6.938894e-20
membership_s14  -1.688578e-05  4.570047e-01
membership_s15  -2.340503e-05  2.053609e-01
membership_s16   6.056552e-05  8.831451e-01
membership_s17   0.000000e+00  6.938894e-20
membership_s18   7.487445e-06  1.028398e-01
membership_s20   0.000000e+00  0.000000e+00
membership_s21   3.766949e-05  3.372453e-01
membership_s22   0.000000e+00  1.387779e-19
membership_s24   0.000000e+00  2.081668e-19
membership_s25   0.000000e+00  6.938894e-19
membership_s26   9.940605e-07  1.000000e-02
membership_s27   5.850558e-05  3.609228e-01
membership_s28   0.000000e+00  6.938894e-20
membership_s30  -2.487049e-05  4.933110e-01
membership_s31   1.651961e-05  1.926114e-01
membership_s32   7.160761e-05  1.002892e+00
membership_s33   0.000000e+00  6.938894e-20
membership_s36   8.230393e-05  4.966884e-01
membership_s37  -1.215718e-05  2.863835e-01
V1               5.062460e-03  8.601844e+00
V2               1.228156e-03  6.927100e+00
pdi              3.018997e-04  8.530818e-01
adhesion         7.787388e-03  6.310850e+00
cohesion         7.584019e-03  6.545221e+00
inner            3.030011e-03  7.217160e+00
outer            2.495816e-03  8.557072e+00
ioratio          5.463247e-03  7.491210e+00
comsize          2.538574e-03  8.584939e+00
[1] "Dataset: all_C Model GLM, run: 3 of 10 2015-06-15 17:09:34"
[1] "glmnet variable coefficients"
                         [,1]          [,2]
(Intercept)     -3.023208e+00 -3.210428e+00
graph0           1.696085e-39  2.595815e-04
graph1           9.197829e-42 -1.442820e-06
graph2           5.731524e-40  5.554640e-05
graph3           1.417038e-43 -3.826546e-09
graph4           1.350732e-44 -1.646103e-08
graph5           1.548006e-41 -1.487651e-06
graph6           1.064903e-42 -5.718283e-09
graph7           2.218681e-41  2.693441e-06
graph8           3.563302e-40 -2.384303e-05
graph9           2.342608e-45 -1.632017e-10
graph10          4.348341e-46 -4.339644e-11
graph11         -6.543093e-49 -2.982429e-11
graph12          7.200706e-45  5.141415e-10
graph13          2.610722e-44  1.737256e-09
graph14          2.462969e-45 -1.200052e-09
graph15          7.041877e-43 -1.284070e-07
graph16          2.548579e-44 -2.531915e-09
graph17          4.629251e-44 -2.119758e-09
graph18          7.621310e-43  5.667474e-08
graph19          1.121098e-43  1.582642e-08
graph20          7.662607e-43 -4.232838e-07
graph21          5.218125e-43  1.601796e-08
graph22          1.685996e-42 -5.613181e-08
graph23          6.590134e-43  4.400427e-08
graph24          1.051395e-42  1.190393e-07
graph25          4.514120e-42  9.364147e-07
graph26          4.279689e-42  4.463384e-07
graph27          2.417880e-41  8.446738e-06
graph28          3.207711e-41  4.200727e-06
graph29          3.133101e-40 -6.556925e-05
orbit0           1.696085e-39  2.657289e-04
orbit1           2.995991e-41  4.085386e-06
orbit2           8.681416e-42 -4.023678e-06
orbit3           5.731524e-40  5.802785e-05
orbit4           8.064401e-43  1.890006e-07
orbit5           1.453312e-43 -2.158823e-08
orbit6           9.109897e-45 -1.387098e-08
orbit7           4.906449e-44 -4.017522e-08
orbit8           1.548006e-41 -1.381004e-06
orbit9           1.651998e-41  6.624238e-06
orbit10          2.238279e-42 -8.512348e-08
orbit11          1.506103e-42 -1.032898e-07
orbit12          8.411355e-41  6.677804e-06
orbit13          2.586478e-41  4.228945e-06
orbit14          3.563302e-40 -2.142289e-05
orbit15          1.973968e-44  6.007414e-09
orbit16          3.002163e-45 -1.000136e-09
orbit17          8.801089e-45  9.357501e-10
orbit18          4.020352e-45  7.976545e-10
orbit19          1.072592e-45 -2.114474e-10
orbit20          8.143833e-46 -5.601356e-11
orbit21          6.024805e-46 -2.040782e-10
orbit22         -1.707002e-48 -2.897077e-11
orbit23          3.642990e-46 -3.673706e-10
orbit24          8.759477e-44  4.037208e-08
orbit25          4.634481e-44  9.315704e-09
orbit26          6.683795e-45 -7.972765e-10
orbit27          4.997218e-43  2.467376e-07
orbit28          1.008266e-43 -1.269418e-08
orbit29          7.921783e-44 -4.801734e-09
orbit30          4.894795e-44  1.216671e-08
orbit31          4.644039e-45 -3.380063e-09
orbit32          3.260431e-45 -1.701625e-09
orbit33          6.230180e-45 -1.431688e-09
orbit34          7.041877e-43 -1.273318e-07
orbit35          5.055248e-43  7.968480e-08
orbit36          8.289161e-44 -3.369749e-08
orbit37          7.652755e-44 -8.020835e-11
orbit38          4.096826e-44 -8.113525e-10
orbit39          9.735126e-43  2.940689e-07
orbit40          1.845689e-43  1.817919e-08
orbit41          1.008964e-43 -2.756451e-08
orbit42          7.206520e-44 -6.585158e-09
orbit43          1.358933e-42 -8.381683e-08
orbit44          1.009336e-42  4.583119e-07
orbit45          3.106872e-42  2.269476e-06
orbit46          1.055403e-42 -1.056424e-07
orbit47          3.021088e-43  1.626011e-08
orbit48          1.783979e-43  3.451747e-08
orbit49          4.020277e-42  1.976431e-07
orbit50          4.943570e-43 -6.591523e-07
orbit51          1.900395e-42 -1.255536e-07
orbit52          4.666867e-42 -3.150702e-07
orbit53          7.218854e-43  1.087201e-07
orbit54          7.091261e-42  3.415962e-07
orbit55          1.410924e-42 -1.121441e-07
orbit56          1.993630e-41  1.594840e-05
orbit57          1.039403e-42  3.738685e-08
orbit58          1.267451e-42  4.253875e-09
orbit59          6.065745e-42 -5.290881e-09
orbit60          2.173901e-42  2.204596e-07
orbit61          2.029224e-42  6.210075e-07
orbit62          4.974180e-41  1.499147e-05
orbit63          7.601183e-42  1.572738e-06
orbit64          1.057766e-41  2.097569e-06
orbit65          6.606678e-41  1.603245e-05
orbit66          1.312759e-41  9.872620e-07
orbit67          5.652306e-42  6.222545e-07
orbit68          3.480786e-41  1.033716e-05
orbit69          6.313355e-41  3.386977e-05
orbit70          1.379453e-40  3.836141e-05
orbit71          3.724825e-41  1.887135e-06
orbit72          3.133101e-40 -6.638072e-05
AP               3.752058e-38 -5.327932e-02
bet              3.952863e-43 -6.332597e-09
ecc             -1.908782e-38  6.318518e-04
eccrad          -1.145269e-37  3.540865e-03
close            1.074097e-36  7.320295e-01
constraint      -9.123348e-38 -1.382736e-01
coreness         7.969393e-39  7.479848e-03
knn             -2.645892e-41 -5.559073e-05
hubscore         1.947510e-36  4.056458e-01
pagerank        -1.247706e-37 -8.940250e-01
trans            1.269465e-38  1.584250e-02
evcent           1.954359e-36  4.209785e-01
first            1.696085e-39  2.630066e-04
upto_second      3.596559e-41  7.784769e-06
upto_third       1.080290e-41  9.715718e-06
upto_fourth      9.786448e-42  8.204290e-06
upto_fifth       7.984915e-42 -7.730459e-06
upto_sixth      -6.389224e-43 -5.060255e-05
second           3.597768e-41  7.831646e-06
third            1.245856e-41  1.463086e-05
fourth          -1.601490e-41 -1.482236e-05
fifth           -1.387967e-41 -1.432756e-05
sixth           -1.338380e-41  5.015306e-07
ratio1          -3.149800e-41 -5.535487e-05
ratio2          -1.757201e-40 -2.258741e-04
ratio3          -1.915334e-40 -1.591157e-04
ratio4          -9.185397e-41 -3.207586e-04
ratio5           1.684807e-42 -7.492597e-05
ratio6          -1.290837e-41  7.439465e-06
selfinter        6.153908e-38  6.979038e-02
walktrap_vertex  3.738627e-38  3.265915e-02
bigcom1         -1.254084e-38 -1.732285e-02
bigcom2         -4.689964e-38 -2.151831e-01
bigcom3          6.479676e-39  1.176869e-01
bigcom4          1.296297e-38  2.675289e-02
bigcom6         -4.688409e-38 -2.291186e-01
bigcom8         -1.884674e-38 -9.428100e-02
bigcom9         -4.706745e-38 -2.273125e-01
bigcom11        -4.694245e-38 -2.076263e-01
bigcom13        -1.430975e-38  6.002109e-02
bigcom15        -2.033932e-38 -1.121382e-02
bigcom16        -4.690742e-38 -2.048805e-01
bigcom21         1.408942e-38  1.112989e-01
bigcom22        -2.260415e-38 -2.012451e-01
bigcom24         2.899876e-37  1.035001e+00
bigcom26        -3.602848e-38 -1.888196e-01
bigcom28         1.219019e-37  2.358043e-01
bigcom30         1.319330e-38  8.279252e-02
bigcom31        -4.686855e-38 -2.171926e-01
bigcom32         9.273645e-39  2.876916e-01
bigcom33        -4.686855e-38 -1.632014e-01
bigcom34        -4.687244e-38 -1.767459e-01
bigcom36         1.629601e-38  2.254542e-01
bigcom37        -4.687244e-38 -1.393564e-01
bigcom38        -4.691131e-38 -2.100617e-01
bigcom39         1.835804e-38  2.395643e-01
bigcom40         9.490513e-38  1.704263e-01
bigcom43        -4.689964e-38 -2.039704e-01
bigcom44        -4.186953e-38 -1.818295e-01
bigcom46        -4.694635e-38 -1.953641e-01
bigcom47        -4.691520e-38 -2.041613e-01
bigcom49         2.532253e-38  2.112816e-01
bigcom50         4.501147e-38  3.906051e-01
bigcom51        -4.687632e-38 -2.312303e-01
bigcom52        -4.688021e-38 -2.406006e-01
bigcom54        -4.687632e-38 -1.807062e-01
bigcom56         9.273645e-39  1.015494e-01
bigcom62        -4.688021e-38 -1.885126e-01
bigcom66        -4.687632e-38 -1.717049e-01
bigcom68        -4.688021e-38 -1.977819e-01
bigcom69        -4.691909e-38 -1.980788e-01
bigcom71         2.532253e-38  3.520450e-01
bigcom72        -4.688409e-38 -1.621654e-01
bigcom73        -4.693856e-38 -2.265254e-01
bigcom74        -4.691909e-38 -2.515798e-01
bigcom75        -4.687632e-38 -1.874490e-01
bigcom76        -4.689575e-38 -2.068092e-01
bigcom77        -4.689964e-38 -2.743656e-01
bigcom79        -4.687632e-38 -2.090784e-01
bigcom80        -4.689575e-38 -1.660352e-01
bigcom82         5.419809e-38  3.657953e-01
bigcom83        -4.687632e-38 -9.384001e-02
bigcom84        -4.688798e-38 -2.703074e-01
bigcom85        -4.688409e-38 -2.165308e-01
bigcom87        -4.690353e-38 -2.072255e-01
bigcom89        -4.687632e-38 -1.659004e-01
bigcom91        -4.690353e-38 -2.724653e-01
bigcom92        -4.699315e-38 -2.200408e-01
bigcom93        -4.687632e-38 -1.115934e-01
bigcom96        -4.687244e-38 -2.262197e-01
bigcom97        -4.691909e-38 -2.745623e-01
bigcom98        -4.688021e-38 -1.893221e-01
bigcom99        -4.687632e-38 -1.493388e-01
bigcom101       -4.693856e-38 -2.241103e-01
bigcom104       -4.690742e-38 -2.384199e-01
bigcom106       -4.688798e-38 -1.533267e-01
bigcom109       -4.688021e-38 -2.729604e-01
bigcom113       -4.688798e-38 -1.452163e-01
bigcom116       -2.450155e-38 -6.002945e-03
bigcom120       -4.688021e-38 -1.443632e-01
bigcom123       -4.688409e-38 -2.024753e-01
bigcom126       -4.687244e-38 -1.662207e-01
bigcom127        2.058047e-37  4.277713e-01
bigcom137       -4.689964e-38 -2.287005e-01
bigcom139       -4.688021e-38 -2.035013e-01
bigcom140       -4.688409e-38 -2.092859e-01
bigcom143       -4.688021e-38 -1.328297e-01
bigcom145        1.215537e-37  6.544502e-01
bigcom146       -4.688409e-38 -1.943872e-01
bigcom147        1.245309e-39  7.026599e-02
bigcom149        1.552276e-37  7.610714e-01
bigcom153       -4.691131e-38 -1.766619e-01
bigcom154       -4.691131e-38 -1.983872e-01
bigcom156       -4.688798e-38 -1.955696e-01
bigcom157       -4.691520e-38 -1.551480e-01
bigcom158       -4.687244e-38 -1.719417e-01
bigcom160       -4.687632e-38 -1.820592e-01
bigcom161       -4.687632e-38 -2.101623e-01
bigcom162       -4.687632e-38 -2.013303e-01
bigcom164       -4.687632e-38 -2.726398e-01
bigcom166       -4.691131e-38 -2.433469e-01
bigcom167       -9.449455e-40  1.249435e-01
bigcom171        4.585735e-37  1.212647e+00
bigcom173       -4.688021e-38 -1.876299e-01
bigcom175       -4.687632e-38 -1.617437e-01
bigcom176       -4.687632e-38 -2.247407e-01
bigcom177       -4.687632e-38 -2.357144e-01
bigcom178       -4.688409e-38 -2.229277e-01
bigcom180        1.552276e-37  8.129943e-01
bigcom181       -4.692298e-38 -2.544066e-01
bigcom184       -4.687244e-38 -2.719091e-01
bigcom186       -4.687632e-38 -2.368047e-01
bigcom187       -4.687632e-38 -2.404877e-01
bigcom189       -4.689964e-38 -2.086733e-01
bigcom194       -4.688409e-38 -2.455376e-01
bigcom195       -4.687244e-38 -2.151595e-01
bigcom196        4.583455e-37  1.385200e+00
bigcom204       -4.689186e-38 -2.015426e-01
bigcom205       -4.688021e-38 -1.773450e-01
bigcom212       -4.687632e-38 -2.116766e-01
bigcom214       -4.688409e-38 -1.775264e-01
bigcom222       -4.687632e-38 -1.882939e-01
bigcom223       -4.687244e-38 -2.252534e-01
bigcom226       -4.688021e-38 -2.624930e-01
bigcom227       -4.687632e-38 -2.051431e-01
bigcom229       -4.687632e-38 -1.603735e-01
bigcom233       -4.687244e-38 -1.691773e-01
bigcom236       -4.687632e-38 -1.754041e-01
bigcom237       -4.687244e-38 -2.282924e-01
bigcom246        2.058730e-37  8.201543e-01
bigcom248        1.216747e-37  5.484509e-01
bigcom249       -4.687244e-38 -2.007256e-01
bigcom250       -4.691520e-38 -2.290002e-01
bigcom254       -4.688409e-38 -2.690259e-01
bigcom266       -4.687244e-38 -2.247639e-01
bigcom269       -4.688409e-38 -2.030366e-01
bigcom272       -4.687244e-38 -1.579255e-01
bigcom274       -2.591618e-38 -7.992500e-05
bigcom281        7.945838e-38  6.625770e-01
bigcom291       -4.687632e-38 -2.387168e-01
bigcom292        2.057365e-37  8.830812e-01
bigcom295       -4.688021e-38 -1.912732e-01
bigcom299       -4.687632e-38 -2.231274e-01
bigcom301       -4.690742e-38 -2.039424e-01
bigcom306       -4.686855e-38 -1.566763e-01
bigcom309       -4.688798e-38 -1.783376e-01
bigcom314       -4.687632e-38 -1.780840e-01
bigcom321       -4.689575e-38 -1.948021e-01
bigcom341       -4.687632e-38 -1.863629e-01
bigcom350       -4.687632e-38 -2.202009e-01
bigcom353       -4.687632e-38 -1.895238e-01
bigcom359       -4.687632e-38 -2.592513e-01
bigcom363       -4.687632e-38 -1.341979e-01
bigcom365       -4.688021e-38 -2.130910e-01
bigcom385       -4.688409e-38 -2.021817e-01
bigcom386       -4.687632e-38 -1.813949e-01
bigcom408        2.058047e-37  9.030289e-01
bigcom412        2.899876e-37  1.024949e+00
bigcom480       -4.688021e-38 -1.906380e-01
spin_vertex     -8.600375e-38 -7.548773e-02
membership_s1   -2.832344e-38 -5.655707e-02
membership_s3   -4.693077e-38 -1.670859e-01
membership_s4    8.014152e-38  1.767552e-01
membership_s5   -1.459376e-38 -7.802991e-02
membership_s6   -3.554800e-38 -4.001626e-02
membership_s7   -2.545274e-39  5.011827e-02
membership_s8   -4.690353e-38 -1.643148e-01
membership_s9   -4.691520e-38 -1.487708e-01
membership_s11  -4.689964e-38 -1.437116e-01
membership_s12  -4.690742e-38 -1.922157e-01
membership_s14   1.552919e-37  7.724642e-01
membership_s15  -2.252632e-38 -5.951732e-02
membership_s16   1.553563e-37  6.701573e-01
membership_s17  -4.689575e-38 -1.605158e-01
membership_s18  -3.651159e-38 -1.711241e-01
membership_s20  -4.688409e-38 -1.685102e-01
membership_s21  -3.469042e-38 -8.151388e-02
membership_s22  -4.697754e-38 -3.028602e-01
membership_s24  -4.699706e-38 -1.673194e-01
membership_s25  -4.696194e-38 -1.801850e-01
membership_s26  -4.692688e-38 -1.965121e-01
membership_s27  -2.280238e-38 -8.825248e-02
membership_s28  -4.693077e-38 -1.515597e-01
membership_s30   3.198993e-38  3.554329e-02
membership_s31  -2.578045e-38 -1.875935e-02
membership_s32   4.645633e-39  8.431250e-02
membership_s33  -4.688409e-38 -1.377289e-01
membership_s36  -2.809319e-38 -5.843208e-02
membership_s37  -2.687753e-38 -2.010496e-02
V1               5.365606e-38  9.048308e-02
V2               1.960839e-38  1.474339e-01
pdi              8.508943e-35  2.366856e+01
adhesion        -2.320976e-42 -2.439887e-06
cohesion         4.645545e-42  4.917275e-06
inner            2.451825e-42  2.235747e-06
outer            2.921384e-42  8.262509e-07
ioratio          5.277239e-39 -7.517318e-02
comsize          6.946887e-42  1.514549e-05
[1] "Dataset: all_C Model GBM, run: 4 of 10 2015-06-15 17:11:43"
Iter   TrainDeviance   ValidDeviance   StepSize   Improve
     1        0.3803             nan     0.0100    0.0009
     2        0.3776             nan     0.0100    0.0008
     3        0.3752             nan     0.0100    0.0008
     4        0.3728             nan     0.0100    0.0008
     5        0.3707             nan     0.0100    0.0006
     6        0.3687             nan     0.0100    0.0006
     7        0.3667             nan     0.0100    0.0005
     8        0.3649             nan     0.0100    0.0006
     9        0.3631             nan     0.0100    0.0005
    10        0.3614             nan     0.0100    0.0005
    20        0.3478             nan     0.0100    0.0003
    40        0.3292             nan     0.0100    0.0001
    60        0.3164             nan     0.0100    0.0001
    80        0.3057             nan     0.0100    0.0001
   100        0.2983             nan     0.0100    0.0000
   120        0.2898             nan     0.0100    0.0000
   140        0.2822             nan     0.0100    0.0000
   160        0.2761             nan     0.0100    0.0000
   180        0.2703             nan     0.0100    0.0000
   200        0.2642             nan     0.0100   -0.0000
   220        0.2600             nan     0.0100   -0.0000
   240        0.2554             nan     0.0100   -0.0000
   260        0.2505             nan     0.0100   -0.0000
   280        0.2470             nan     0.0100   -0.0000
   300        0.2430             nan     0.0100   -0.0000
   320        0.2393             nan     0.0100   -0.0000
   340        0.2354             nan     0.0100    0.0000
   360        0.2322             nan     0.0100    0.0000
   380        0.2293             nan     0.0100   -0.0000
   400        0.2264             nan     0.0100   -0.0000
   411        0.2246             nan     0.0100   -0.0000

[1] "GBM variable coefficients"
                            var     rel.inf
orbit56                 orbit56 5.983168258
orbit65                 orbit65 4.042968175
orbit45                 orbit45 3.338378738
V1                           V1 2.805578115
spin_vertex         spin_vertex 2.381783944
ratio5                   ratio5 2.022895908
V2                           V2 1.989076304
comsize                 comsize 1.939399083
walktrap_vertex walktrap_vertex 1.924345544
ioratio                 ioratio 1.807985021
ratio4                   ratio4 1.771601827
orbit70                 orbit70 1.653147018
orbit27                 orbit27 1.590062574
third                     third 1.570176668
outer                     outer 1.485825859
orbit62                 orbit62 1.444416160
orbit24                 orbit24 1.363900635
trans                     trans 1.347588375
bigcom171             bigcom171 1.288752005
orbit18                 orbit18 1.221069527
inner                     inner 1.197937279
membership_s4     membership_s4 1.197933312
graph22                 graph22 1.158967667
knn                         knn 1.116012097
adhesion               adhesion 1.113148722
pagerank               pagerank 1.056985616
bigcom40               bigcom40 0.990985027
orbit50                 orbit50 0.955145190
bet                         bet 0.875751988
orbit46                 orbit46 0.867846944
graph20                 graph20 0.855455940
cohesion               cohesion 0.854174995
orbit44                 orbit44 0.853328323
orbit54                 orbit54 0.838328275
orbit39                 orbit39 0.814014507
graph26                 graph26 0.789248606
graph10                 graph10 0.769410695
graph11                 graph11 0.748462639
orbit66                 orbit66 0.745365395
ratio1                   ratio1 0.726438830
orbit47                 orbit47 0.723812484
constraint           constraint 0.655193786
orbit37                 orbit37 0.652895774
orbit17                 orbit17 0.650258331
ratio6                   ratio6 0.625198609
graph5                   graph5 0.595994573
orbit59                 orbit59 0.585702908
orbit64                 orbit64 0.585348879
graph14                 graph14 0.581433652
graph23                 graph23 0.567038375
orbit40                 orbit40 0.563038835
orbit28                 orbit28 0.562600191
ratio2                   ratio2 0.559955434
graph12                 graph12 0.557384456
orbit49                 orbit49 0.552917272
upto_fifth           upto_fifth 0.544118695
orbit63                 orbit63 0.542463486
orbit6                   orbit6 0.540801242
orbit30                 orbit30 0.539416395
orbit69                 orbit69 0.539278637
orbit48                 orbit48 0.536573341
graph4                   graph4 0.525871934
orbit55                 orbit55 0.523451966
orbit41                 orbit41 0.517136578
ratio3                   ratio3 0.495864039
orbit33                 orbit33 0.494706211
orbit52                 orbit52 0.494628807
orbit25                 orbit25 0.484409011
orbit19                 orbit19 0.483244840
graph17                 graph17 0.469036517
graph19                 graph19 0.466231617
orbit9                   orbit9 0.460969866
orbit35                 orbit35 0.458870179
graph7                   graph7 0.446145571
graph16                 graph16 0.441246926
orbit36                 orbit36 0.428579696
graph29                 graph29 0.426890747
orbit31                 orbit31 0.419151963
orbit51                 orbit51 0.415681004
orbit11                 orbit11 0.411104744
orbit57                 orbit57 0.404433155
graph15                 graph15 0.402950220
graph1                   graph1 0.398019067
upto_sixth           upto_sixth 0.387154616
graph27                 graph27 0.376688580
graph25                 graph25 0.372440876
orbit12                 orbit12 0.371290245
orbit16                 orbit16 0.366868075
graph6                   graph6 0.366245473
graph28                 graph28 0.365629010
orbit20                 orbit20 0.361416100
fifth                     fifth 0.354469438
graph8                   graph8 0.351453423
orbit61                 orbit61 0.349161640
orbit71                 orbit71 0.346903506
orbit32                 orbit32 0.338340026
upto_fourth         upto_fourth 0.335936718
orbit38                 orbit38 0.330657975
bigcom246             bigcom246 0.327880883
orbit42                 orbit42 0.325844318
membership_s32   membership_s32 0.325012106
orbit21                 orbit21 0.322530157
graph13                 graph13 0.321261425
orbit58                 orbit58 0.311265415
graph9                   graph9 0.300850225
bigcom28               bigcom28 0.299212754
orbit4                   orbit4 0.285706695
orbit1                   orbit1 0.285218616
fourth                   fourth 0.276257521
graph21                 graph21 0.275470214
orbit29                 orbit29 0.275335662
orbit15                 orbit15 0.273366382
selfinter             selfinter 0.272671608
orbit5                   orbit5 0.270359054
membership_s16   membership_s16 0.261420180
orbit10                 orbit10 0.258466376
coreness               coreness 0.257104346
graph2                   graph2 0.254483046
orbit67                 orbit67 0.254031507
orbit53                 orbit53 0.248779794
hubscore               hubscore 0.247939941
orbit26                 orbit26 0.242146415
orbit60                 orbit60 0.234098567
orbit23                 orbit23 0.224374010
close                     close 0.221999463
graph18                 graph18 0.210887583
orbit2                   orbit2 0.202852655
orbit22                 orbit22 0.194939099
graph24                 graph24 0.194629207
graph3                   graph3 0.194171244
orbit13                 orbit13 0.188223596
sixth                     sixth 0.187073214
orbit7                   orbit7 0.176043458
orbit68                 orbit68 0.145933854
upto_third           upto_third 0.142729951
upto_second         upto_second 0.118276870
membership_s14   membership_s14 0.111684024
bigcom24               bigcom24 0.110154543
AP                           AP 0.109250255
bigcom248             bigcom248 0.108125477
graph0                   graph0 0.104485355
bigcom196             bigcom196 0.089143896
bigcom4                 bigcom4 0.078795701
pdi                         pdi 0.073786733
membership_s30   membership_s30 0.073719777
orbit43                 orbit43 0.069736716
second                   second 0.062549138
bigcom127             bigcom127 0.052197010
bigcom21               bigcom21 0.041213266
bigcom1                 bigcom1 0.038475889
bigcom408             bigcom408 0.038408733
bigcom3                 bigcom3 0.037711193
bigcom30               bigcom30 0.036491494
membership_s5     membership_s5 0.030581517
evcent                   evcent 0.028018585
bigcom167             bigcom167 0.026646151
membership_s7     membership_s7 0.021941647
membership_s31   membership_s31 0.017108354
membership_s15   membership_s15 0.012041036
membership_s36   membership_s36 0.007440253
membership_s1     membership_s1 0.005482474
bigcom412             bigcom412 0.004195868
orbit0                   orbit0 0.000000000
orbit3                   orbit3 0.000000000
orbit8                   orbit8 0.000000000
orbit14                 orbit14 0.000000000
orbit34                 orbit34 0.000000000
orbit72                 orbit72 0.000000000
ecc                         ecc 0.000000000
eccrad                   eccrad 0.000000000
first                     first 0.000000000
bigcom2                 bigcom2 0.000000000
bigcom6                 bigcom6 0.000000000
bigcom8                 bigcom8 0.000000000
bigcom9                 bigcom9 0.000000000
bigcom11               bigcom11 0.000000000
bigcom13               bigcom13 0.000000000
bigcom15               bigcom15 0.000000000
bigcom16               bigcom16 0.000000000
bigcom22               bigcom22 0.000000000
bigcom26               bigcom26 0.000000000
bigcom31               bigcom31 0.000000000
bigcom32               bigcom32 0.000000000
bigcom33               bigcom33 0.000000000
bigcom34               bigcom34 0.000000000
bigcom36               bigcom36 0.000000000
bigcom37               bigcom37 0.000000000
bigcom38               bigcom38 0.000000000
bigcom39               bigcom39 0.000000000
bigcom43               bigcom43 0.000000000
bigcom44               bigcom44 0.000000000
bigcom46               bigcom46 0.000000000
bigcom47               bigcom47 0.000000000
bigcom49               bigcom49 0.000000000
bigcom50               bigcom50 0.000000000
bigcom51               bigcom51 0.000000000
bigcom52               bigcom52 0.000000000
bigcom54               bigcom54 0.000000000
bigcom56               bigcom56 0.000000000
bigcom62               bigcom62 0.000000000
bigcom66               bigcom66 0.000000000
bigcom68               bigcom68 0.000000000
bigcom69               bigcom69 0.000000000
bigcom71               bigcom71 0.000000000
bigcom72               bigcom72 0.000000000
bigcom73               bigcom73 0.000000000
bigcom74               bigcom74 0.000000000
bigcom75               bigcom75 0.000000000
bigcom76               bigcom76 0.000000000
bigcom77               bigcom77 0.000000000
bigcom79               bigcom79 0.000000000
bigcom80               bigcom80 0.000000000
bigcom82               bigcom82 0.000000000
bigcom83               bigcom83 0.000000000
bigcom84               bigcom84 0.000000000
bigcom85               bigcom85 0.000000000
bigcom87               bigcom87 0.000000000
bigcom89               bigcom89 0.000000000
bigcom91               bigcom91 0.000000000
bigcom92               bigcom92 0.000000000
bigcom93               bigcom93 0.000000000
bigcom96               bigcom96 0.000000000
bigcom97               bigcom97 0.000000000
bigcom98               bigcom98 0.000000000
bigcom99               bigcom99 0.000000000
bigcom101             bigcom101 0.000000000
bigcom104             bigcom104 0.000000000
bigcom106             bigcom106 0.000000000
bigcom109             bigcom109 0.000000000
bigcom113             bigcom113 0.000000000
bigcom116             bigcom116 0.000000000
bigcom120             bigcom120 0.000000000
bigcom123             bigcom123 0.000000000
bigcom126             bigcom126 0.000000000
bigcom137             bigcom137 0.000000000
bigcom139             bigcom139 0.000000000
bigcom140             bigcom140 0.000000000
bigcom143             bigcom143 0.000000000
bigcom145             bigcom145 0.000000000
bigcom146             bigcom146 0.000000000
bigcom147             bigcom147 0.000000000
bigcom149             bigcom149 0.000000000
bigcom153             bigcom153 0.000000000
bigcom154             bigcom154 0.000000000
bigcom156             bigcom156 0.000000000
bigcom157             bigcom157 0.000000000
bigcom158             bigcom158 0.000000000
bigcom160             bigcom160 0.000000000
bigcom161             bigcom161 0.000000000
bigcom162             bigcom162 0.000000000
bigcom164             bigcom164 0.000000000
bigcom166             bigcom166 0.000000000
bigcom173             bigcom173 0.000000000
bigcom175             bigcom175 0.000000000
bigcom176             bigcom176 0.000000000
bigcom177             bigcom177 0.000000000
bigcom178             bigcom178 0.000000000
bigcom180             bigcom180 0.000000000
bigcom181             bigcom181 0.000000000
bigcom184             bigcom184 0.000000000
bigcom186             bigcom186 0.000000000
bigcom187             bigcom187 0.000000000
bigcom189             bigcom189 0.000000000
bigcom194             bigcom194 0.000000000
bigcom195             bigcom195 0.000000000
bigcom204             bigcom204 0.000000000
bigcom205             bigcom205 0.000000000
bigcom212             bigcom212 0.000000000
bigcom214             bigcom214 0.000000000
bigcom222             bigcom222 0.000000000
bigcom223             bigcom223 0.000000000
bigcom226             bigcom226 0.000000000
bigcom227             bigcom227 0.000000000
bigcom229             bigcom229 0.000000000
bigcom233             bigcom233 0.000000000
bigcom236             bigcom236 0.000000000
bigcom237             bigcom237 0.000000000
bigcom249             bigcom249 0.000000000
bigcom250             bigcom250 0.000000000
bigcom254             bigcom254 0.000000000
bigcom266             bigcom266 0.000000000
bigcom269             bigcom269 0.000000000
bigcom272             bigcom272 0.000000000
bigcom274             bigcom274 0.000000000
bigcom281             bigcom281 0.000000000
bigcom291             bigcom291 0.000000000
bigcom292             bigcom292 0.000000000
bigcom295             bigcom295 0.000000000
bigcom299             bigcom299 0.000000000
bigcom301             bigcom301 0.000000000
bigcom306             bigcom306 0.000000000
bigcom309             bigcom309 0.000000000
bigcom314             bigcom314 0.000000000
bigcom321             bigcom321 0.000000000
bigcom341             bigcom341 0.000000000
bigcom350             bigcom350 0.000000000
bigcom353             bigcom353 0.000000000
bigcom359             bigcom359 0.000000000
bigcom363             bigcom363 0.000000000
bigcom365             bigcom365 0.000000000
bigcom385             bigcom385 0.000000000
bigcom386             bigcom386 0.000000000
bigcom480             bigcom480 0.000000000
membership_s3     membership_s3 0.000000000
membership_s6     membership_s6 0.000000000
membership_s8     membership_s8 0.000000000
membership_s9     membership_s9 0.000000000
membership_s11   membership_s11 0.000000000
membership_s12   membership_s12 0.000000000
membership_s17   membership_s17 0.000000000
membership_s18   membership_s18 0.000000000
membership_s20   membership_s20 0.000000000
membership_s21   membership_s21 0.000000000
membership_s22   membership_s22 0.000000000
membership_s24   membership_s24 0.000000000
membership_s25   membership_s25 0.000000000
membership_s26   membership_s26 0.000000000
membership_s27   membership_s27 0.000000000
membership_s28   membership_s28 0.000000000
membership_s33   membership_s33 0.000000000
membership_s37   membership_s37 0.000000000
[1] "Dataset: all_C Model RF, run: 4 of 10 2015-06-15 17:18:19"
     |      Out-of-bag   |
Tree |      MSE  %Var(y) |
   1 |  0.08306   183.08 |
   2 |  0.07696   169.63 |
   3 |  0.07087   156.21 |
   4 |  0.06607   145.63 |
   5 |  0.06437   141.88 |
   6 |  0.06188   136.38 |
   7 |   0.0603   132.90 |
   8 |  0.05809   128.04 |
   9 |  0.05665   124.86 |
  10 |  0.05586   123.12 |
  11 |  0.05447   120.06 |
  12 |   0.0528   116.38 |
  13 |  0.05123   112.91 |
  14 |   0.0502   110.64 |
  15 |  0.04957   109.26 |
  16 |  0.04935   108.77 |
  17 |  0.04887   107.72 |
  18 |  0.04857   107.05 |
  19 |  0.04821   106.26 |
  20 |  0.04791   105.61 |
  21 |  0.04767   105.08 |
  22 |   0.0474   104.48 |
  23 |  0.04711   103.84 |
  24 |  0.04694   103.46 |
  25 |  0.04647   102.42 |
  26 |  0.04641   102.29 |
  27 |  0.04611   101.64 |
  28 |  0.04584   101.04 |
  29 |  0.04545   100.19 |
  30 |  0.04525    99.74 |
  31 |  0.04506    99.31 |
  32 |  0.04491    98.99 |
  33 |  0.04485    98.86 |
  34 |  0.04473    98.59 |
  35 |  0.04466    98.45 |
  36 |  0.04459    98.27 |
  37 |  0.04455    98.20 |
  38 |   0.0445    98.09 |
  39 |   0.0444    97.87 |
  40 |  0.04426    97.54 |
  41 |  0.04425    97.52 |
  42 |  0.04418    97.38 |
  43 |  0.04415    97.31 |
  44 |  0.04407    97.13 |
  45 |  0.04403    97.05 |
  46 |  0.04404    97.06 |
  47 |  0.04406    97.12 |
  48 |  0.04407    97.14 |
  49 |  0.04402    97.02 |
  50 |  0.04398    96.93 |
  51 |  0.04398    96.94 |
  52 |  0.04387    96.70 |
  53 |  0.04377    96.46 |
  54 |  0.04367    96.26 |
  55 |  0.04366    96.23 |
  56 |  0.04363    96.17 |
  57 |  0.04363    96.16 |
  58 |  0.04357    96.04 |
  59 |  0.04362    96.13 |
  60 |  0.04359    96.09 |
  61 |  0.04359    96.09 |
  62 |  0.04351    95.90 |
  63 |  0.04345    95.76 |
  64 |  0.04348    95.83 |
  65 |  0.04348    95.82 |
  66 |  0.04344    95.75 |
  67 |  0.04338    95.61 |
  68 |  0.04333    95.51 |
  69 |   0.0433    95.45 |
  70 |  0.04331    95.47 |
  71 |  0.04329    95.42 |
  72 |   0.0433    95.43 |
  73 |  0.04325    95.33 |
  74 |  0.04321    95.24 |
  75 |  0.04318    95.17 |
  76 |  0.04314    95.09 |
  77 |  0.04317    95.14 |
  78 |  0.04317    95.16 |
  79 |  0.04314    95.09 |
  80 |  0.04316    95.12 |
  81 |  0.04314    95.09 |
  82 |  0.04308    94.96 |
  83 |  0.04307    94.93 |
  84 |  0.04306    94.91 |
  85 |  0.04307    94.93 |
  86 |  0.04306    94.91 |
  87 |  0.04304    94.87 |
  88 |  0.04303    94.84 |
  89 |  0.04302    94.83 |
  90 |  0.04301    94.80 |
  91 |  0.04302    94.82 |
  92 |  0.04301    94.79 |
  93 |  0.04298    94.74 |
  94 |  0.04292    94.61 |
  95 |   0.0429    94.56 |
  96 |   0.0429    94.55 |
  97 |  0.04291    94.57 |
  98 |  0.04286    94.47 |
  99 |  0.04287    94.48 |
 100 |  0.04284    94.43 |
[1] "Random Forest variable coefficients"
                      %IncMSE IncNodePurity
graph5           3.076408e-03  1.943265e+00
graph6           4.628956e-03  1.940897e+00
graph7           6.912441e-03  2.040675e+00
graph8           1.282100e-03  1.404029e+00
graph9           2.446304e-03  1.537796e+00
graph10          8.184178e-03  3.673819e+00
graph11          8.343784e-03  3.454287e+00
graph12          4.844696e-03  2.484380e+00
graph13          1.911180e-02  2.388524e+00
graph14          3.201327e-03  3.264255e+00
graph15          1.133549e-02  2.030411e+00
graph16          8.120170e-03  3.242729e+00
graph17          9.014049e-03  3.050861e+00
graph18          2.060990e-03  2.075069e+00
graph19          1.959343e-02  3.964227e+00
graph20          5.102845e-03  4.115332e+00
graph21          4.139042e-03  2.117780e+00
graph22          8.445561e-03  3.927505e+00
graph23          2.028386e-02  3.567367e+00
graph24          1.843975e-03  1.731606e+00
graph25          4.388127e-03  2.961032e+00
graph26          9.084577e-03  3.350703e+00
graph27          2.444087e-03  2.283783e+00
graph28          3.048581e-03  2.195017e+00
graph29          1.523470e-03  1.295340e+00
orbit0           1.002193e-03  7.570852e-01
orbit1           5.323814e-03  2.610317e+00
orbit2           2.216057e-03  1.347105e+00
orbit3           2.995884e-03  1.486234e+00
orbit4           3.156371e-03  1.964541e+00
orbit5           6.408138e-03  2.069886e+00
orbit6           5.223680e-03  3.133992e+00
orbit7           3.740637e-03  1.535503e+00
orbit8           2.461236e-03  2.147343e+00
orbit9           5.952533e-03  3.456098e+00
orbit10          2.939170e-03  1.878957e+00
orbit11          5.218599e-03  1.909767e+00
orbit12          6.784387e-03  2.697705e+00
orbit13          3.923372e-03  2.078029e+00
orbit14          4.983961e-03  1.331077e+00
orbit15          1.062451e-02  2.736776e+00
orbit16          1.247793e-02  2.489825e+00
orbit17          9.306650e-03  3.178306e+00
orbit18          1.302104e-02  5.493177e+00
orbit19          5.249610e-03  2.569482e+00
orbit20          4.261592e-03  3.365332e+00
orbit21          5.573334e-03  2.198466e+00
orbit22          4.459633e-03  2.891276e+00
orbit23          5.173360e-03  1.414909e+00
orbit24          1.157766e-02  8.630156e+00
orbit25          8.920318e-03  2.590769e+00
orbit26          6.776772e-03  2.154300e+00
orbit27          2.564189e-02  6.142351e+00
orbit28          1.631018e-02  2.271796e+00
orbit29          5.714860e-03  2.033452e+00
orbit30          3.451437e-03  1.920896e+00
orbit31          4.435452e-03  3.397495e+00
orbit32          7.687674e-03  3.136207e+00
orbit33          9.783557e-03  1.776932e+00
orbit34          9.545043e-03  1.928059e+00
orbit35          7.510263e-03  2.876057e+00
orbit36          5.564816e-03  2.651102e+00
orbit37          5.229643e-03  2.770964e+00
orbit38          3.618883e-03  1.619382e+00
orbit39          9.506604e-03  3.431997e+00
orbit40          4.344229e-03  2.659337e+00
orbit41          2.727079e-03  2.084608e+00
orbit42          2.231996e-03  1.649393e+00
orbit43          5.536970e-03  1.724543e+00
orbit44          4.179318e-03  1.914696e+00
orbit45          1.788240e-02  1.269519e+01
orbit46          1.600493e-02  5.616553e+00
orbit47          2.111133e-02  3.561588e+00
orbit48          5.302264e-03  1.986999e+00
orbit49          5.080948e-03  4.457440e+00
orbit50          3.702884e-03  2.943091e+00
orbit51          1.281649e-02  2.879703e+00
orbit52          5.576131e-03  2.207489e+00
orbit53          4.101351e-03  1.770593e+00
orbit54          5.326668e-03  4.212035e+00
orbit55          3.263887e-03  1.890057e+00
orbit56          2.684213e-02  1.574324e+01
orbit57          7.714614e-03  1.662589e+00
orbit58          2.259443e-03  1.156834e+00
orbit59          7.092005e-03  6.095071e+00
orbit60          2.745781e-03  1.606420e+00
orbit61          4.949888e-04  1.988517e+00
orbit62          4.301240e-03  5.508392e+00
orbit63          3.089155e-03  2.379968e+00
orbit64          9.810014e-04  2.743520e+00
orbit65          7.522120e-03  9.779588e+00
orbit66          3.680515e-03  3.152939e+00
orbit67          2.258158e-03  1.487219e+00
orbit68          2.937255e-03  2.278415e+00
orbit69          1.081080e-03  2.030853e+00
orbit70          2.535023e-03  4.480484e+00
orbit71          3.129862e-03  1.687976e+00
orbit72          2.402273e-03  1.612339e+00
AP               3.931367e-05  3.724194e-01
bet              7.518010e-03  4.893817e+00
ecc              3.441558e-04  1.484550e-01
eccrad           4.025226e-04  2.653226e-01
close            8.322055e-03  1.732166e+00
constraint       8.253683e-03  3.161747e+00
coreness         1.231094e-02  1.235013e+00
knn              4.956885e-03  4.514553e+00
hubscore         6.208427e-03  2.055816e+00
pagerank         4.998107e-03  4.996683e+00
trans            7.766386e-03  4.868855e+00
evcent           3.551639e-03  1.867056e+00
first            1.949948e-03  8.459823e-01
upto_second      5.312718e-03  2.210951e+00
upto_third       6.172348e-03  2.272909e+00
upto_fourth      4.994618e-03  2.616675e+00
upto_fifth       7.901110e-03  3.314417e+00
upto_sixth       3.652019e-03  2.034051e+00
second           3.774149e-03  2.143600e+00
third            1.273907e-02  5.327630e+00
fourth           4.393383e-03  3.273121e+00
fifth            6.596542e-03  3.565288e+00
sixth            5.900904e-03  3.813618e+00
ratio1           4.137559e-03  3.679589e+00
ratio2           6.204889e-03  4.330515e+00
ratio3           8.664231e-03  3.263489e+00
ratio4           8.441152e-03  7.302611e+00
ratio5           6.164768e-03  1.112943e+01
ratio6           9.384966e-03  3.226573e+00
selfinter        6.101538e-04  8.940846e-01
walktrap_vertex  2.893629e-03  7.074656e+00
bigcom1          3.125829e-04  5.972775e-01
bigcom2          0.000000e+00  0.000000e+00
bigcom3          1.363410e-05  5.145231e-01
bigcom4          2.337794e-03  9.074599e-01
bigcom6          0.000000e+00  0.000000e+00
bigcom8         -1.458237e-05  2.188091e-01
bigcom9          0.000000e+00  0.000000e+00
bigcom11         0.000000e+00  3.122502e-19
bigcom13         1.035854e-05  3.412713e-01
bigcom15         1.242560e-04  2.648050e-01
bigcom16         0.000000e+00  0.000000e+00
bigcom21         1.689200e-05  2.527424e-01
bigcom22         2.796807e-04  2.460103e-01
bigcom24         5.208648e-06  7.225697e-01
bigcom26         3.557484e-06  1.435763e-01
bigcom28         1.213144e-04  9.028344e-01
bigcom30         7.505032e-06  1.217140e-01
bigcom31         0.000000e+00  0.000000e+00
bigcom32        -2.225622e-05  1.727917e-01
bigcom33         0.000000e+00  0.000000e+00
bigcom34         0.000000e+00  3.469447e-20
bigcom36         2.587177e-05  2.383746e-01
bigcom37         0.000000e+00  0.000000e+00
bigcom38         0.000000e+00  0.000000e+00
bigcom39        -5.966358e-05  3.374412e-01
bigcom40         2.850718e-03  2.722240e+00
bigcom43         0.000000e+00  2.775558e-19
bigcom44         0.000000e+00  8.888889e-03
bigcom46         0.000000e+00  0.000000e+00
bigcom47         0.000000e+00  1.665335e-18
bigcom49        -1.201968e-05  2.497566e-01
bigcom50        -1.385694e-05  6.805298e-01
bigcom51         0.000000e+00  0.000000e+00
bigcom52         0.000000e+00  3.469447e-20
bigcom54         0.000000e+00  0.000000e+00
bigcom56        -2.131286e-05  2.557884e-01
bigcom62         0.000000e+00  0.000000e+00
bigcom66         0.000000e+00  3.469447e-20
bigcom68         0.000000e+00  1.110223e-18
bigcom69         0.000000e+00  2.775558e-19
bigcom71         3.177779e-05  3.299218e-01
bigcom72         0.000000e+00  2.775558e-19
bigcom73         0.000000e+00  2.775558e-19
bigcom74         0.000000e+00  0.000000e+00
bigcom75         0.000000e+00  0.000000e+00
bigcom76         0.000000e+00  0.000000e+00
bigcom77         0.000000e+00  3.469447e-19
bigcom79         0.000000e+00  0.000000e+00
bigcom80         0.000000e+00  0.000000e+00
bigcom82         6.640182e-06  5.715926e-01
bigcom83         0.000000e+00  0.000000e+00
bigcom84         0.000000e+00  0.000000e+00
bigcom85         0.000000e+00  0.000000e+00
bigcom87         0.000000e+00  3.122502e-19
bigcom89         0.000000e+00  0.000000e+00
bigcom91         0.000000e+00  0.000000e+00
bigcom92         0.000000e+00  1.734723e-20
bigcom93         0.000000e+00  0.000000e+00
bigcom96         0.000000e+00  0.000000e+00
bigcom97         0.000000e+00  0.000000e+00
bigcom98         0.000000e+00  0.000000e+00
bigcom99         0.000000e+00  3.469447e-20
bigcom101        0.000000e+00  8.571429e-03
bigcom104        0.000000e+00  1.179612e-18
bigcom106        0.000000e+00  0.000000e+00
bigcom109        0.000000e+00  2.775558e-19
bigcom113        0.000000e+00  1.734723e-20
bigcom116       -1.047360e-05  3.432026e-01
bigcom120        0.000000e+00  3.469447e-19
bigcom123        0.000000e+00  3.469447e-20
bigcom126        0.000000e+00  0.000000e+00
bigcom127        9.631623e-06  3.842858e-01
bigcom137        0.000000e+00  0.000000e+00
bigcom139        0.000000e+00  0.000000e+00
bigcom140        0.000000e+00  0.000000e+00
bigcom143        0.000000e+00  2.775558e-19
bigcom145       -2.054810e-05  4.374643e-01
bigcom146        0.000000e+00  0.000000e+00
bigcom147       -1.128352e-05  4.699832e-02
bigcom149       -3.518943e-05  4.784955e-01
bigcom153        0.000000e+00  6.938894e-20
bigcom154        0.000000e+00  2.775558e-19
bigcom156        0.000000e+00  6.938894e-20
bigcom157        0.000000e+00  5.551115e-19
bigcom158        0.000000e+00  0.000000e+00
bigcom160        0.000000e+00  0.000000e+00
bigcom161        0.000000e+00  0.000000e+00
bigcom162        0.000000e+00  0.000000e+00
bigcom164        0.000000e+00  0.000000e+00
bigcom166        0.000000e+00  0.000000e+00
bigcom167       -4.340111e-05  5.653730e-01
bigcom171        2.078025e-04  2.877137e+00
bigcom173        0.000000e+00  0.000000e+00
bigcom175        0.000000e+00  2.775558e-19
bigcom176        0.000000e+00  5.551115e-19
bigcom177        0.000000e+00  8.673617e-19
bigcom178        0.000000e+00  0.000000e+00
bigcom180       -8.730952e-06  5.695190e-01
bigcom181        0.000000e+00  5.551115e-19
bigcom184        0.000000e+00  0.000000e+00
bigcom186        0.000000e+00  0.000000e+00
bigcom187        0.000000e+00  0.000000e+00
bigcom189        0.000000e+00  0.000000e+00
bigcom194        0.000000e+00  0.000000e+00
bigcom195        0.000000e+00  0.000000e+00
bigcom196        2.837704e-05  9.810295e-01
bigcom204        0.000000e+00  0.000000e+00
bigcom205        0.000000e+00  0.000000e+00
bigcom212        0.000000e+00  0.000000e+00
bigcom214        0.000000e+00  1.110223e-18
bigcom222        0.000000e+00  0.000000e+00
bigcom223        0.000000e+00  0.000000e+00
bigcom226        0.000000e+00  0.000000e+00
bigcom227        0.000000e+00  0.000000e+00
bigcom229        0.000000e+00  0.000000e+00
bigcom233        0.000000e+00  0.000000e+00
bigcom236        0.000000e+00  0.000000e+00
bigcom237        0.000000e+00  0.000000e+00
bigcom246        5.729823e-06  1.329446e+00
bigcom248       -4.343452e-05  6.592944e-01
bigcom249        1.280089e-06  4.071312e-01
bigcom250        0.000000e+00  6.938894e-20
bigcom254        0.000000e+00  0.000000e+00
bigcom266        0.000000e+00  0.000000e+00
bigcom269        0.000000e+00  1.387779e-19
bigcom272        0.000000e+00  8.326673e-19
bigcom274        8.234421e-06  5.371218e-02
bigcom281        2.851857e-06  4.923067e-01
bigcom291        0.000000e+00  0.000000e+00
bigcom292       -2.040410e-05  3.669497e-01
bigcom295        0.000000e+00  0.000000e+00
bigcom299        0.000000e+00  0.000000e+00
bigcom301        0.000000e+00  3.122502e-19
bigcom306        0.000000e+00  0.000000e+00
bigcom309        0.000000e+00  0.000000e+00
bigcom314        0.000000e+00  0.000000e+00
bigcom321        0.000000e+00  1.110223e-18
bigcom341        0.000000e+00  0.000000e+00
bigcom350        0.000000e+00  0.000000e+00
bigcom353        0.000000e+00  0.000000e+00
bigcom359        0.000000e+00  2.775558e-19
bigcom363        0.000000e+00  0.000000e+00
bigcom365        0.000000e+00  0.000000e+00
bigcom385        0.000000e+00  0.000000e+00
bigcom386        0.000000e+00  0.000000e+00
bigcom408        6.715552e-05  9.982936e-01
bigcom412        3.846252e-05  8.613333e-01
bigcom480        0.000000e+00  0.000000e+00
spin_vertex      5.231209e-03  8.521313e+00
membership_s1    1.097342e-04  3.546599e-01
membership_s3    0.000000e+00  6.938894e-20
membership_s4    1.653277e-03  2.685190e+00
membership_s5    6.958750e-05  2.928264e-01
membership_s6    3.250938e-04  5.837199e-01
membership_s7    8.620755e-05  5.675483e-01
membership_s8    0.000000e+00  1.040834e-19
membership_s9    0.000000e+00  1.665335e-18
membership_s11   0.000000e+00  3.469447e-20
membership_s12  -2.976097e-05  2.851361e-01
membership_s14  -9.146201e-06  2.811703e-01
membership_s15   1.245484e-05  1.196485e-01
membership_s16   5.634193e-05  9.597705e-01
membership_s17   0.000000e+00  3.469447e-20
membership_s18   1.471534e-08  5.339243e-02
membership_s20   0.000000e+00  2.775558e-19
membership_s21   2.708776e-05  3.613634e-01
membership_s22   0.000000e+00  3.122502e-19
membership_s24   0.000000e+00  3.122502e-19
membership_s25   0.000000e+00  1.387779e-18
membership_s26   0.000000e+00  6.938894e-20
membership_s27  -1.557157e-05  3.065058e-01
membership_s28   0.000000e+00  2.775558e-19
membership_s30  -8.687793e-06  7.025009e-01
membership_s31   2.666680e-06  2.076908e-01
membership_s32   1.360910e-04  9.521386e-01
membership_s33   0.000000e+00  2.775558e-19
membership_s36   3.353820e-04  4.983917e-01
membership_s37   2.066965e-05  1.556166e-01
V1               4.120475e-03  9.327814e+00
V2               1.551755e-03  7.972753e+00
pdi              1.784537e-04  1.226979e+00
adhesion         1.226258e-02  5.581429e+00
cohesion         1.022024e-02  6.176234e+00
inner            3.906253e-03  7.907309e+00
outer            2.655997e-03  8.601531e+00
ioratio          4.698876e-03  6.791224e+00
comsize          1.687980e-03  9.392853e+00
[1] "Dataset: all_C Model GLM, run: 4 of 10 2015-06-15 17:28:07"
[1] "glmnet variable coefficients"
                         [,1]          [,2]
(Intercept)     -2.995296e+00 -3.082899e+00
graph0           1.054213e-39  1.329570e-05
graph1           3.535099e-43 -2.051224e-07
graph2           4.366178e-40  7.518347e-06
graph3           3.274957e-44 -9.127285e-09
graph4           1.813642e-47 -1.865805e-10
graph5           1.158893e-41 -2.265150e-06
graph6           2.302663e-43 -3.434581e-08
graph7           1.670527e-41  2.375112e-06
graph8           3.259501e-40 -2.232150e-05
graph9           7.603959e-46 -2.218620e-10
graph10          9.106066e-48 -6.220859e-12
graph11         -1.008826e-49 -3.692826e-13
graph12          1.418949e-45 -2.069586e-10
graph13          1.311369e-44 -5.773650e-10
graph14          5.009057e-47 -7.008215e-11
graph15          4.660020e-43 -1.347226e-07
graph16          5.297566e-45 -1.741295e-09
graph17          1.044827e-44 -1.723807e-09
graph18          3.024143e-43 -1.131825e-09
graph19          6.646082e-44  9.694144e-09
graph20          6.399055e-43 -3.695887e-07
graph21          3.618071e-43 -2.450059e-10
graph22          1.129753e-42  4.596189e-08
graph23          4.529260e-43  5.291269e-08
graph24          7.705263e-43  1.370467e-07
graph25          3.914881e-42  8.060090e-07
graph26          3.774185e-42  7.839450e-07
graph27          2.113814e-41  6.816752e-06
graph28          3.040423e-41  4.448497e-06
graph29          3.107429e-40 -6.279411e-05
orbit0           1.054213e-39  1.640428e-05
orbit1           2.831750e-41  2.658237e-06
orbit2           1.744960e-43 -2.314943e-07
orbit3           4.366178e-40  8.940127e-06
orbit4           7.748745e-43  1.554760e-07
orbit5           2.469634e-44 -1.256118e-08
orbit6           6.633621e-45 -2.311540e-08
orbit7          -5.587236e-48 -1.038080e-10
orbit8           1.158893e-41 -2.199438e-06
orbit9           1.625365e-41  6.602020e-06
orbit10          1.905639e-42 -1.312985e-07
orbit11          1.113582e-43 -4.983849e-08
orbit12          7.952672e-41  8.718434e-06
orbit13          1.779865e-41  3.099731e-06
orbit14          3.259501e-40 -2.034018e-05
orbit15          1.927748e-44  5.729484e-09
orbit16          6.102878e-46 -4.136941e-10
orbit17          5.608993e-45 -3.767145e-10
orbit18          3.984778e-45  8.933546e-10
orbit19          1.013833e-45 -4.125012e-10
orbit20          4.644384e-46 -2.563518e-10
orbit21          2.019970e-48 -4.801154e-12
orbit22         -5.939814e-48 -4.577408e-11
orbit23         -6.515300e-50 -9.140298e-14
orbit24          8.724525e-44  4.223318e-08
orbit25          4.307023e-44  5.047578e-09
orbit26          9.193909e-46 -4.263853e-10
orbit27          4.877652e-43  2.291389e-07
orbit28          2.832993e-44 -1.298926e-08
orbit29          7.082127e-44 -2.620822e-09
orbit30          1.783929e-44  9.007161e-10
orbit31          4.074281e-45 -5.192459e-09
orbit32          2.644093e-45 -2.492123e-09
orbit33          7.795797e-48 -2.883979e-11
orbit34          4.660020e-43 -1.324334e-07
orbit35          4.955474e-43  6.695197e-08
orbit36          7.263073e-44 -3.988648e-08
orbit37          6.610207e-44 -5.111220e-09
orbit38          1.889463e-45 -1.262731e-09
orbit39          9.699798e-43  3.862550e-07
orbit40          1.762215e-43  1.027470e-08
orbit41          5.960964e-44 -1.384211e-08
orbit42          5.005042e-45 -2.499104e-09
orbit43          1.219808e-42 -2.571099e-08
orbit44          1.821524e-43  1.145569e-08
orbit45          3.077715e-42  2.189242e-06
orbit46          1.013684e-42 -4.363975e-08
orbit47          6.912806e-44 -8.499083e-09
orbit48          1.393265e-43  3.677714e-08
orbit49          3.826324e-42  6.304608e-07
orbit50          4.072084e-43 -6.174717e-07
orbit51          1.641546e-42 -1.729279e-07
orbit52          4.356723e-42 -3.051900e-07
orbit53          4.241118e-43  4.679834e-08
orbit54          7.026407e-42  5.905336e-07
orbit55          8.968960e-43  2.875158e-08
orbit56          2.000824e-41  1.767007e-05
orbit57          9.611675e-43  1.550665e-07
orbit58          4.395526e-43 -6.536190e-08
orbit59          5.830074e-42  4.442817e-08
orbit60          1.807727e-42  3.967205e-07
orbit61          1.121531e-42  3.545963e-07
orbit62          4.742004e-41  1.732686e-05
orbit63          6.545281e-42  1.005857e-06
orbit64          9.188480e-42  2.025696e-06
orbit65          6.487935e-41  1.565636e-05
orbit66          1.245894e-41  1.724933e-06
orbit67          4.814423e-42  1.282191e-06
orbit68          3.254166e-41  9.062759e-06
orbit69          4.653951e-41  2.194628e-05
orbit70          1.347239e-40  3.959248e-05
orbit71          3.541071e-41  2.546623e-06
orbit72          3.107429e-40 -6.327091e-05
AP               3.975224e-38 -3.559513e-02
bet              4.258167e-44 -2.878626e-08
ecc             -1.742571e-38  7.226970e-03
eccrad          -1.045542e-37  4.309752e-02
close            1.059580e-36  6.689855e-01
constraint      -9.281525e-38 -1.493055e-01
coreness         8.035370e-39  8.512542e-03
knn             -2.886286e-41 -6.410162e-05
hubscore         1.695100e-36  3.318951e-01
pagerank        -1.155057e-37 -1.164438e+00
trans            1.534259e-38  1.924752e-02
evcent           1.700029e-36  3.424330e-01
first            1.054213e-39  1.697401e-05
upto_second      3.474024e-41  6.010808e-06
upto_third       1.076497e-41  9.339056e-06
upto_fourth      9.520545e-42  5.381614e-06
upto_fifth       7.873631e-42 -6.417748e-06
upto_sixth      -1.856635e-42 -5.880346e-05
second           3.483811e-41  6.164907e-06
third            1.252113e-41  1.430392e-05
fourth          -1.612049e-41 -1.607194e-05
fifth           -1.349800e-41 -9.622541e-06
sixth           -1.278435e-41 -4.009423e-07
ratio1          -3.414560e-41 -6.442133e-05
ratio2          -1.705306e-40 -1.756507e-04
ratio3          -2.017878e-40 -1.764172e-06
ratio4          -9.431037e-41 -3.656308e-04
ratio5           9.699932e-43 -1.668606e-04
ratio6          -1.254542e-41  1.700324e-06
selfinter        6.233738e-38  6.376421e-02
walktrap_vertex  3.526866e-38  1.768933e-02
bigcom1         -1.709769e-38 -3.406364e-02
bigcom2         -4.817211e-38 -2.103085e-01
bigcom3          2.940470e-39  1.105458e-01
bigcom4          1.120472e-38  2.298044e-02
bigcom6         -4.814005e-38 -2.261328e-01
bigcom8         -2.024606e-38 -9.618208e-02
bigcom9         -4.832495e-38 -2.229805e-01
bigcom11        -4.820822e-38 -2.078645e-01
bigcom13        -1.846338e-38  3.094296e-02
bigcom15        -1.659855e-38  1.930742e-02
bigcom16        -4.817211e-38 -2.178522e-01
bigcom21         1.208945e-38  9.911679e-02
bigcom22        -2.437855e-38 -2.061780e-01
bigcom24         2.045413e-37  8.290512e-01
bigcom26        -3.812351e-38 -1.910147e-01
bigcom28         1.335199e-37  2.640588e-01
bigcom30         4.625100e-39  3.483712e-02
bigcom31        -4.813605e-38 -1.869941e-01
bigcom32         8.008665e-39  2.566599e-01
bigcom33        -4.814005e-38 -2.204231e-01
bigcom34        -4.814406e-38 -1.776470e-01
bigcom36         1.924402e-38  2.445175e-01
bigcom37        -4.813605e-38 -1.559770e-01
bigcom38        -4.818013e-38 -2.088360e-01
bigcom39         1.132969e-38  2.062916e-01
bigcom40         9.939484e-38  1.859223e-01
bigcom43        -4.816810e-38 -1.969415e-01
bigcom44        -4.297327e-38 -1.752159e-01
bigcom46        -4.821223e-38 -1.910648e-01
bigcom47        -4.818414e-38 -1.927433e-01
bigcom49         1.924402e-38  1.845338e-01
bigcom50         4.374733e-38  3.504119e-01
bigcom51        -4.814406e-38 -2.243514e-01
bigcom52        -4.814406e-38 -2.272230e-01
bigcom54        -4.814005e-38 -1.878125e-01
bigcom56         8.008665e-39  1.311081e-01
bigcom62        -4.814005e-38 -1.879462e-01
bigcom66        -4.814005e-38 -1.880001e-01
bigcom68        -4.814406e-38 -1.950205e-01
bigcom69        -4.818815e-38 -2.080360e-01
bigcom71         1.131365e-38  2.870876e-01
bigcom72        -4.814406e-38 -1.584065e-01
bigcom73        -4.820019e-38 -2.204299e-01
bigcom74        -4.818013e-38 -2.588654e-01
bigcom75        -4.814005e-38 -1.843471e-01
bigcom76        -4.816409e-38 -2.078893e-01
bigcom77        -4.815608e-38 -2.716621e-01
bigcom79        -4.814406e-38 -2.166562e-01
bigcom80        -4.815608e-38 -1.701978e-01
bigcom82         6.416141e-38  3.852040e-01
bigcom83        -4.813205e-38 -1.031578e-01
bigcom84        -4.815608e-38 -2.744050e-01
bigcom85        -4.815207e-38 -2.270154e-01
bigcom87        -4.816810e-38 -2.020305e-01
bigcom89        -4.814005e-38 -1.732450e-01
bigcom91        -4.816409e-38 -2.799656e-01
bigcom92        -4.826048e-38 -2.204213e-01
bigcom93        -4.814005e-38 -1.130798e-01
bigcom96        -4.813605e-38 -2.113611e-01
bigcom97        -4.818013e-38 -2.667471e-01
bigcom98        -4.814406e-38 -1.997749e-01
bigcom99        -4.813605e-38 -1.584830e-01
bigcom101       -4.821223e-38 -2.173789e-01
bigcom104       -4.817612e-38 -2.328580e-01
bigcom106       -4.815207e-38 -1.558515e-01
bigcom109       -4.814806e-38 -2.716723e-01
bigcom113       -4.815608e-38 -1.561615e-01
bigcom116       -6.919620e-39  1.356505e-01
bigcom120       -4.814005e-38 -1.482018e-01
bigcom123       -4.814005e-38 -2.077080e-01
bigcom126       -4.814005e-38 -1.762510e-01
bigcom127        2.045413e-37  4.302631e-01
bigcom137       -4.815207e-38 -2.780857e-01
bigcom139       -4.814406e-38 -2.012390e-01
bigcom140       -4.814005e-38 -2.093249e-01
bigcom143       -4.814005e-38 -1.369090e-01
bigcom145        9.623611e-38  5.756797e-01
bigcom146       -4.814406e-38 -1.991250e-01
bigcom147       -2.210404e-39  8.308004e-02
bigcom149        1.539642e-37  7.656418e-01
bigcom153       -4.817211e-38 -1.800574e-01
bigcom154       -4.816810e-38 -1.856436e-01
bigcom156       -4.814406e-38 -2.060631e-01
bigcom157       -4.818815e-38 -1.570067e-01
bigcom158       -4.813605e-38 -1.964135e-01
bigcom160       -4.813605e-38 -2.073363e-01
bigcom161       -4.814005e-38 -2.158678e-01
bigcom162       -4.814005e-38 -1.985421e-01
bigcom164       -4.814005e-38 -2.785496e-01
bigcom166       -4.817211e-38 -2.401888e-01
bigcom167        3.612713e-38  3.188392e-01
bigcom171        5.033044e-37  1.325776e+00
bigcom173       -4.814406e-38 -1.934793e-01
bigcom175       -4.813605e-38 -1.642912e-01
bigcom176       -4.813605e-38 -2.330933e-01
bigcom177       -4.814005e-38 -2.321104e-01
bigcom178       -4.814005e-38 -2.049175e-01
bigcom180        2.886523e-37  1.138732e+00
bigcom181       -4.817612e-38 -2.578617e-01
bigcom184       -4.814406e-38 -2.463524e-01
bigcom186       -4.813605e-38 -2.465152e-01
bigcom187       -4.814005e-38 -2.463073e-01
bigcom189       -4.816810e-38 -2.273987e-01
bigcom194       -4.815207e-38 -2.401606e-01
bigcom195       -4.813605e-38 -2.073886e-01
bigcom196        3.560684e-37  1.177144e+00
bigcom204       -4.815207e-38 -2.109095e-01
bigcom205       -4.814406e-38 -1.782294e-01
bigcom212       -4.814406e-38 -2.278562e-01
bigcom214       -4.814005e-38 -1.680777e-01
bigcom222       -4.813605e-38 -2.066575e-01
bigcom223       -4.814005e-38 -2.465423e-01
bigcom226       -4.814406e-38 -2.676431e-01
bigcom227       -4.814406e-38 -2.059060e-01
bigcom229       -4.813605e-38 -1.667188e-01
bigcom233       -4.813605e-38 -1.574377e-01
bigcom236       -4.813605e-38 -1.791417e-01
bigcom237       -4.814005e-38 -2.303210e-01
bigcom246        1.851803e-37  7.711341e-01
bigcom248        1.204103e-37  5.392038e-01
bigcom249        1.202901e-37  6.902156e-01
bigcom250       -4.818013e-38 -2.196701e-01
bigcom254       -4.814806e-38 -2.717269e-01
bigcom266       -4.814005e-38 -2.256721e-01
bigcom269       -4.815207e-38 -1.817581e-01
bigcom272       -4.814005e-38 -1.779449e-01
bigcom274       -2.673299e-38  1.450461e-02
bigcom281        9.623611e-38  7.014828e-01
bigcom291       -4.814005e-38 -2.526694e-01
bigcom292        1.539642e-37  7.363783e-01
bigcom295       -4.814406e-38 -1.813485e-01
bigcom299       -4.813605e-38 -2.264333e-01
bigcom301       -4.816810e-38 -2.022630e-01
bigcom306       -4.813605e-38 -1.724095e-01
bigcom309       -4.815207e-38 -1.821285e-01
bigcom314       -4.814406e-38 -1.837026e-01
bigcom321       -4.816810e-38 -1.972856e-01
bigcom341       -4.813605e-38 -1.790723e-01
bigcom350       -4.814005e-38 -2.257655e-01
bigcom353       -4.814005e-38 -1.962415e-01
bigcom359       -4.814005e-38 -2.619855e-01
bigcom363       -4.814005e-38 -1.364365e-01
bigcom365       -4.814406e-38 -2.105789e-01
bigcom385       -4.814005e-38 -2.026741e-01
bigcom386       -4.814005e-38 -1.856591e-01
bigcom408        1.356588e-37  7.371938e-01
bigcom412        2.887243e-37  1.017250e+00
bigcom480       -4.813605e-38 -1.635255e-01
spin_vertex     -8.905031e-38 -1.076444e-01
membership_s1   -2.906133e-38 -6.938564e-02
membership_s3   -4.819618e-38 -1.773879e-01
membership_s4    8.339789e-38  1.789155e-01
membership_s5   -1.682035e-38 -9.713561e-02
membership_s6   -3.652899e-38 -3.206126e-02
membership_s7   -7.851855e-39  2.559012e-02
membership_s8   -4.816810e-38 -1.764232e-01
membership_s9   -4.819618e-38 -1.663174e-01
membership_s11  -4.816008e-38 -1.662424e-01
membership_s12   2.405803e-38  3.109663e-01
membership_s14   1.540282e-37  7.362345e-01
membership_s15  -2.441098e-38 -6.210894e-02
membership_s16   1.540923e-37  6.488950e-01
membership_s17  -4.815207e-38 -1.806007e-01
membership_s18  -3.812351e-38 -1.818273e-01
membership_s20  -4.814406e-38 -1.871444e-01
membership_s21  -3.061948e-38 -4.118176e-02
membership_s22  -4.823634e-38 -3.114709e-01
membership_s24  -4.826852e-38 -1.768929e-01
membership_s25  -4.822830e-38 -1.776203e-01
membership_s26  -4.817211e-38 -1.917760e-01
membership_s27  -2.527037e-38 -9.934613e-02
membership_s28  -4.818414e-38 -1.735253e-01
membership_s30   3.393522e-38  4.245329e-02
membership_s31  -2.535233e-38 -9.177946e-03
membership_s32   4.618855e-39  9.394132e-02
membership_s33  -4.814806e-38 -1.544942e-01
membership_s36  -2.970872e-38 -5.184267e-02
membership_s37  -2.561065e-38 -1.141988e-02
V1               5.918331e-38  1.092425e-01
V2               1.934677e-38  1.578550e-01
pdi              5.336858e-36 -1.248378e+01
adhesion        -2.460023e-42 -2.629857e-06
cohesion         4.922541e-42  5.284121e-06
inner            2.673220e-42  3.511555e-06
outer            3.078173e-42  1.351165e-06
ioratio         -9.662456e-40 -1.352677e-01
comsize          6.911921e-42  1.052862e-05
[1] "Dataset: all_C Model GBM, run: 5 of 10 2015-06-15 17:30:18"
Iter   TrainDeviance   ValidDeviance   StepSize   Improve
     1        0.3775             nan     0.0100    0.0011
     2        0.3748             nan     0.0100    0.0009
     3        0.3726             nan     0.0100    0.0008
     4        0.3701             nan     0.0100    0.0009
     5        0.3679             nan     0.0100    0.0008
     6        0.3658             nan     0.0100    0.0006
     7        0.3636             nan     0.0100    0.0007
     8        0.3616             nan     0.0100    0.0006
     9        0.3597             nan     0.0100    0.0007
    10        0.3577             nan     0.0100    0.0006
    20        0.3429             nan     0.0100    0.0004
    40        0.3238             nan     0.0100    0.0002
    60        0.3099             nan     0.0100    0.0001
    80        0.2998             nan     0.0100    0.0001
   100        0.2920             nan     0.0100    0.0001
   120        0.2852             nan     0.0100    0.0000
   140        0.2790             nan     0.0100   -0.0000
   160        0.2734             nan     0.0100    0.0000
   180        0.2677             nan     0.0100    0.0000
   200        0.2632             nan     0.0100   -0.0000
   220        0.2581             nan     0.0100    0.0000
   240        0.2542             nan     0.0100   -0.0000
   260        0.2502             nan     0.0100    0.0000
   280        0.2459             nan     0.0100    0.0000
   300        0.2420             nan     0.0100    0.0000
   320        0.2380             nan     0.0100   -0.0000
   340        0.2333             nan     0.0100   -0.0000
   360        0.2305             nan     0.0100   -0.0000
   380        0.2276             nan     0.0100   -0.0000
   400        0.2246             nan     0.0100    0.0000
   411        0.2231             nan     0.0100   -0.0000

[1] "GBM variable coefficients"
                            var     rel.inf
orbit65                 orbit65 5.221074394
orbit56                 orbit56 4.810729501
orbit45                 orbit45 4.414527987
V1                           V1 2.250300058
spin_vertex         spin_vertex 2.144669241
ratio5                   ratio5 2.065808675
orbit46                 orbit46 2.022755473
comsize                 comsize 1.975357710
ratio4                   ratio4 1.972259210
orbit70                 orbit70 1.921972134
third                     third 1.788645964
V2                           V2 1.754662037
inner                     inner 1.717041008
orbit62                 orbit62 1.591543586
trans                     trans 1.570365867
walktrap_vertex walktrap_vertex 1.565873216
ioratio                 ioratio 1.434723319
orbit24                 orbit24 1.383558389
orbit27                 orbit27 1.347457428
outer                     outer 1.317671728
graph22                 graph22 1.311375616
bigcom171             bigcom171 1.235920671
orbit18                 orbit18 1.233558081
orbit59                 orbit59 1.126749082
orbit39                 orbit39 1.106650174
orbit31                 orbit31 1.098139282
adhesion               adhesion 0.947386207
orbit54                 orbit54 0.940571408
membership_s4     membership_s4 0.932358013
knn                         knn 0.924747032
pagerank               pagerank 0.900300336
orbit69                 orbit69 0.879904978
graph20                 graph20 0.878871036
bigcom40               bigcom40 0.819125613
graph26                 graph26 0.786271496
orbit63                 orbit63 0.772933311
cohesion               cohesion 0.767151374
bet                         bet 0.749861736
orbit66                 orbit66 0.720542911
ratio1                   ratio1 0.671967707
graph11                 graph11 0.667944806
orbit50                 orbit50 0.625674115
orbit47                 orbit47 0.622494644
orbit58                 orbit58 0.621147742
orbit32                 orbit32 0.618405107
graph28                 graph28 0.612683201
orbit19                 orbit19 0.611740426
orbit49                 orbit49 0.610726086
orbit20                 orbit20 0.601059644
graph10                 graph10 0.593473509
graph17                 graph17 0.586985405
graph4                   graph4 0.585143360
graph23                 graph23 0.561973837
graph19                 graph19 0.547159387
orbit37                 orbit37 0.534747196
orbit40                 orbit40 0.524690231
orbit29                 orbit29 0.523953279
graph8                   graph8 0.519753808
orbit71                 orbit71 0.513581851
graph29                 graph29 0.503697194
orbit52                 orbit52 0.500037763
orbit44                 orbit44 0.498626328
orbit6                   orbit6 0.497325262
orbit51                 orbit51 0.489342838
orbit35                 orbit35 0.488850469
orbit25                 orbit25 0.488584468
graph25                 graph25 0.466172583
orbit36                 orbit36 0.456636445
graph15                 graph15 0.453962636
orbit33                 orbit33 0.453142637
orbit30                 orbit30 0.445607675
orbit41                 orbit41 0.445021533
upto_fifth           upto_fifth 0.438024727
graph5                   graph5 0.430880288
graph27                 graph27 0.425996109
graph13                 graph13 0.417145129
ratio6                   ratio6 0.413084996
orbit28                 orbit28 0.411095630
orbit57                 orbit57 0.408925370
orbit17                 orbit17 0.408142132
orbit9                   orbit9 0.406327967
upto_sixth           upto_sixth 0.404880292
orbit48                 orbit48 0.400603263
orbit55                 orbit55 0.394000092
graph14                 graph14 0.387811604
graph16                 graph16 0.383513851
orbit53                 orbit53 0.366258001
graph24                 graph24 0.359070458
sixth                     sixth 0.358051301
orbit61                 orbit61 0.349141619
orbit64                 orbit64 0.336267462
graph7                   graph7 0.335019999
constraint           constraint 0.326503078
orbit12                 orbit12 0.326185929
graph1                   graph1 0.318712325
orbit42                 orbit42 0.317459028
ratio2                   ratio2 0.312126131
graph2                   graph2 0.307947457
upto_fourth         upto_fourth 0.307804007
graph21                 graph21 0.306109976
graph3                   graph3 0.299216928
orbit22                 orbit22 0.288989456
orbit67                 orbit67 0.282554432
orbit38                 orbit38 0.282397177
bigcom246             bigcom246 0.279352793
bigcom28               bigcom28 0.278399796
orbit16                 orbit16 0.277039821
orbit68                 orbit68 0.268728451
graph12                 graph12 0.266523424
orbit13                 orbit13 0.266423529
orbit21                 orbit21 0.264578323
fifth                     fifth 0.262458803
orbit10                 orbit10 0.261009269
ratio3                   ratio3 0.254719453
graph18                 graph18 0.245170560
orbit11                 orbit11 0.241565923
orbit5                   orbit5 0.231084493
selfinter             selfinter 0.222844577
orbit1                   orbit1 0.215562541
graph6                   graph6 0.214843778
coreness               coreness 0.214605578
orbit60                 orbit60 0.205486058
orbit26                 orbit26 0.204091664
orbit23                 orbit23 0.202725750
close                     close 0.202356554
orbit2                   orbit2 0.201174212
orbit4                   orbit4 0.201119126
membership_s32   membership_s32 0.200472940
upto_third           upto_third 0.196395486
orbit7                   orbit7 0.178642020
upto_second         upto_second 0.173954485
fourth                   fourth 0.159247846
graph0                   graph0 0.156255719
bigcom127             bigcom127 0.147171915
bigcom24               bigcom24 0.146489474
orbit15                 orbit15 0.141852016
graph9                   graph9 0.125905132
AP                           AP 0.124798373
hubscore               hubscore 0.120479549
evcent                   evcent 0.115649414
second                   second 0.113812534
bigcom4                 bigcom4 0.110401014
orbit43                 orbit43 0.086352583
bigcom248             bigcom248 0.072727060
pdi                         pdi 0.055250540
membership_s5     membership_s5 0.049120780
membership_s16   membership_s16 0.047945710
membership_s7     membership_s7 0.043496206
bigcom167             bigcom167 0.026201378
membership_s30   membership_s30 0.022060269
bigcom3                 bigcom3 0.014124661
membership_s31   membership_s31 0.011466711
bigcom30               bigcom30 0.007315315
membership_s27   membership_s27 0.006644806
bigcom21               bigcom21 0.004502907
bigcom39               bigcom39 0.003424013
orbit0                   orbit0 0.000000000
orbit3                   orbit3 0.000000000
orbit8                   orbit8 0.000000000
orbit14                 orbit14 0.000000000
orbit34                 orbit34 0.000000000
orbit72                 orbit72 0.000000000
ecc                         ecc 0.000000000
eccrad                   eccrad 0.000000000
first                     first 0.000000000
bigcom1                 bigcom1 0.000000000
bigcom2                 bigcom2 0.000000000
bigcom6                 bigcom6 0.000000000
bigcom8                 bigcom8 0.000000000
bigcom9                 bigcom9 0.000000000
bigcom11               bigcom11 0.000000000
bigcom13               bigcom13 0.000000000
bigcom15               bigcom15 0.000000000
bigcom16               bigcom16 0.000000000
bigcom22               bigcom22 0.000000000
bigcom26               bigcom26 0.000000000
bigcom31               bigcom31 0.000000000
bigcom32               bigcom32 0.000000000
bigcom33               bigcom33 0.000000000
bigcom34               bigcom34 0.000000000
bigcom36               bigcom36 0.000000000
bigcom37               bigcom37 0.000000000
bigcom38               bigcom38 0.000000000
bigcom43               bigcom43 0.000000000
bigcom44               bigcom44 0.000000000
bigcom46               bigcom46 0.000000000
bigcom47               bigcom47 0.000000000
bigcom49               bigcom49 0.000000000
bigcom50               bigcom50 0.000000000
bigcom51               bigcom51 0.000000000
bigcom52               bigcom52 0.000000000
bigcom54               bigcom54 0.000000000
bigcom56               bigcom56 0.000000000
bigcom62               bigcom62 0.000000000
bigcom66               bigcom66 0.000000000
bigcom68               bigcom68 0.000000000
bigcom69               bigcom69 0.000000000
bigcom71               bigcom71 0.000000000
bigcom72               bigcom72 0.000000000
bigcom73               bigcom73 0.000000000
bigcom74               bigcom74 0.000000000
bigcom75               bigcom75 0.000000000
bigcom76               bigcom76 0.000000000
bigcom77               bigcom77 0.000000000
bigcom79               bigcom79 0.000000000
bigcom80               bigcom80 0.000000000
bigcom82               bigcom82 0.000000000
bigcom83               bigcom83 0.000000000
bigcom84               bigcom84 0.000000000
bigcom85               bigcom85 0.000000000
bigcom87               bigcom87 0.000000000
bigcom89               bigcom89 0.000000000
bigcom91               bigcom91 0.000000000
bigcom92               bigcom92 0.000000000
bigcom93               bigcom93 0.000000000
bigcom96               bigcom96 0.000000000
bigcom97               bigcom97 0.000000000
bigcom98               bigcom98 0.000000000
bigcom99               bigcom99 0.000000000
bigcom101             bigcom101 0.000000000
bigcom104             bigcom104 0.000000000
bigcom106             bigcom106 0.000000000
bigcom109             bigcom109 0.000000000
bigcom113             bigcom113 0.000000000
bigcom116             bigcom116 0.000000000
bigcom120             bigcom120 0.000000000
bigcom123             bigcom123 0.000000000
bigcom126             bigcom126 0.000000000
bigcom137             bigcom137 0.000000000
bigcom139             bigcom139 0.000000000
bigcom140             bigcom140 0.000000000
bigcom143             bigcom143 0.000000000
bigcom145             bigcom145 0.000000000
bigcom146             bigcom146 0.000000000
bigcom147             bigcom147 0.000000000
bigcom149             bigcom149 0.000000000
bigcom153             bigcom153 0.000000000
bigcom154             bigcom154 0.000000000
bigcom156             bigcom156 0.000000000
bigcom157             bigcom157 0.000000000
bigcom158             bigcom158 0.000000000
bigcom160             bigcom160 0.000000000
bigcom161             bigcom161 0.000000000
bigcom162             bigcom162 0.000000000
bigcom164             bigcom164 0.000000000
bigcom166             bigcom166 0.000000000
bigcom173             bigcom173 0.000000000
bigcom175             bigcom175 0.000000000
bigcom176             bigcom176 0.000000000
bigcom177             bigcom177 0.000000000
bigcom178             bigcom178 0.000000000
bigcom180             bigcom180 0.000000000
bigcom181             bigcom181 0.000000000
bigcom184             bigcom184 0.000000000
bigcom186             bigcom186 0.000000000
bigcom187             bigcom187 0.000000000
bigcom189             bigcom189 0.000000000
bigcom194             bigcom194 0.000000000
bigcom195             bigcom195 0.000000000
bigcom196             bigcom196 0.000000000
bigcom204             bigcom204 0.000000000
bigcom205             bigcom205 0.000000000
bigcom212             bigcom212 0.000000000
bigcom214             bigcom214 0.000000000
bigcom222             bigcom222 0.000000000
bigcom223             bigcom223 0.000000000
bigcom226             bigcom226 0.000000000
bigcom227             bigcom227 0.000000000
bigcom229             bigcom229 0.000000000
bigcom233             bigcom233 0.000000000
bigcom236             bigcom236 0.000000000
bigcom237             bigcom237 0.000000000
bigcom249             bigcom249 0.000000000
bigcom250             bigcom250 0.000000000
bigcom254             bigcom254 0.000000000
bigcom266             bigcom266 0.000000000
bigcom269             bigcom269 0.000000000
bigcom272             bigcom272 0.000000000
bigcom274             bigcom274 0.000000000
bigcom281             bigcom281 0.000000000
bigcom291             bigcom291 0.000000000
bigcom292             bigcom292 0.000000000
bigcom295             bigcom295 0.000000000
bigcom299             bigcom299 0.000000000
bigcom301             bigcom301 0.000000000
bigcom306             bigcom306 0.000000000
bigcom309             bigcom309 0.000000000
bigcom314             bigcom314 0.000000000
bigcom321             bigcom321 0.000000000
bigcom341             bigcom341 0.000000000
bigcom350             bigcom350 0.000000000
bigcom353             bigcom353 0.000000000
bigcom359             bigcom359 0.000000000
bigcom363             bigcom363 0.000000000
bigcom365             bigcom365 0.000000000
bigcom385             bigcom385 0.000000000
bigcom386             bigcom386 0.000000000
bigcom408             bigcom408 0.000000000
bigcom412             bigcom412 0.000000000
bigcom480             bigcom480 0.000000000
membership_s1     membership_s1 0.000000000
membership_s3     membership_s3 0.000000000
membership_s6     membership_s6 0.000000000
membership_s8     membership_s8 0.000000000
membership_s9     membership_s9 0.000000000
membership_s11   membership_s11 0.000000000
membership_s12   membership_s12 0.000000000
membership_s14   membership_s14 0.000000000
membership_s15   membership_s15 0.000000000
membership_s17   membership_s17 0.000000000
membership_s18   membership_s18 0.000000000
membership_s20   membership_s20 0.000000000
membership_s21   membership_s21 0.000000000
membership_s22   membership_s22 0.000000000
membership_s24   membership_s24 0.000000000
membership_s25   membership_s25 0.000000000
membership_s26   membership_s26 0.000000000
membership_s28   membership_s28 0.000000000
membership_s33   membership_s33 0.000000000
membership_s36   membership_s36 0.000000000
membership_s37   membership_s37 0.000000000
[1] "Dataset: all_C Model RF, run: 5 of 10 2015-06-15 17:37:07"
     |      Out-of-bag   |
Tree |      MSE  %Var(y) |
   1 |  0.08314   184.59 |
   2 |  0.07304   162.16 |
   3 |  0.06433   142.81 |
   4 |  0.06376   141.55 |
   5 |   0.0628   139.42 |
   6 |  0.06069   134.73 |
   7 |  0.05864   130.18 |
   8 |  0.05688   126.27 |
   9 |  0.05516   122.45 |
  10 |  0.05355   118.89 |
  11 |  0.05254   116.65 |
  12 |  0.05122   113.71 |
  13 |  0.05026   111.59 |
  14 |  0.04934   109.55 |
  15 |  0.04885   108.46 |
  16 |  0.04839   107.43 |
  17 |  0.04771   105.93 |
  18 |  0.04742   105.28 |
  19 |  0.04705   104.45 |
  20 |  0.04677   103.83 |
  21 |  0.04641   103.04 |
  22 |  0.04613   102.43 |
  23 |  0.04594   102.00 |
  24 |  0.04567   101.38 |
  25 |  0.04557   101.17 |
  26 |  0.04524   100.44 |
  27 |  0.04505   100.01 |
  28 |  0.04484    99.56 |
  29 |   0.0446    99.02 |
  30 |  0.04453    98.87 |
  31 |  0.04446    98.71 |
  32 |  0.04426    98.26 |
  33 |  0.04405    97.80 |
  34 |  0.04405    97.81 |
  35 |  0.04398    97.64 |
  36 |  0.04384    97.32 |
  37 |  0.04377    97.17 |
  38 |  0.04366    96.92 |
  39 |  0.04357    96.74 |
  40 |  0.04358    96.75 |
  41 |   0.0435    96.57 |
  42 |  0.04342    96.40 |
  43 |  0.04334    96.22 |
  44 |   0.0433    96.14 |
  45 |  0.04327    96.07 |
  46 |   0.0432    95.91 |
  47 |  0.04315    95.81 |
  48 |  0.04308    95.64 |
  49 |  0.04307    95.61 |
  50 |  0.04304    95.54 |
  51 |  0.04299    95.45 |
  52 |  0.04294    95.33 |
  53 |  0.04281    95.05 |
  54 |  0.04277    94.95 |
  55 |  0.04276    94.93 |
  56 |  0.04273    94.86 |
  57 |  0.04272    94.85 |
  58 |  0.04272    94.85 |
  59 |   0.0427    94.80 |
  60 |   0.0427    94.81 |
  61 |  0.04267    94.74 |
  62 |  0.04263    94.63 |
  63 |  0.04256    94.50 |
  64 |  0.04254    94.44 |
  65 |  0.04252    94.39 |
  66 |  0.04245    94.25 |
  67 |  0.04245    94.24 |
  68 |  0.04248    94.32 |
  69 |  0.04244    94.23 |
  70 |  0.04242    94.17 |
  71 |  0.04237    94.08 |
  72 |  0.04238    94.08 |
  73 |  0.04237    94.08 |
  74 |  0.04235    94.02 |
  75 |  0.04229    93.89 |
  76 |  0.04225    93.80 |
  77 |  0.04221    93.71 |
  78 |  0.04221    93.72 |
  79 |  0.04215    93.59 |
  80 |  0.04214    93.55 |
  81 |  0.04215    93.58 |
  82 |  0.04216    93.60 |
  83 |  0.04215    93.58 |
  84 |  0.04212    93.51 |
  85 |  0.04211    93.49 |
  86 |  0.04206    93.38 |
  87 |  0.04204    93.34 |
  88 |  0.04197    93.17 |
  89 |  0.04198    93.20 |
  90 |  0.04196    93.16 |
  91 |  0.04197    93.18 |
  92 |  0.04195    93.13 |
  93 |  0.04196    93.15 |
  94 |  0.04196    93.15 |
  95 |  0.04192    93.06 |
  96 |   0.0419    93.02 |
  97 |   0.0419    93.03 |
  98 |  0.04188    92.99 |
  99 |  0.04188    92.97 |
 100 |  0.04185    92.91 |
[1] "Random Forest variable coefficients"
                      %IncMSE IncNodePurity
graph5           3.697910e-03  1.721401e+00
graph6           5.177064e-03  2.042468e+00
graph7           5.126733e-03  2.307973e+00
graph8           2.082826e-03  1.161532e+00
graph9           4.324436e-03  2.167498e+00
graph10          8.269710e-03  3.162838e+00
graph11          8.154992e-03  3.778877e+00
graph12          8.883080e-03  2.871668e+00
graph13          1.772808e-02  2.934738e+00
graph14          6.210806e-03  3.349220e+00
graph15          7.970383e-03  2.443239e+00
graph16          7.760175e-03  2.530049e+00
graph17          9.135570e-03  3.024629e+00
graph18          6.853741e-03  2.079185e+00
graph19          1.695826e-02  3.624016e+00
graph20          5.999633e-03  4.225763e+00
graph21          6.688734e-03  2.406868e+00
graph22          4.768673e-03  4.059893e+00
graph23          1.387712e-02  3.061124e+00
graph24          2.191403e-03  2.091344e+00
graph25          5.674729e-03  3.434162e+00
graph26          4.706053e-03  3.632865e+00
graph27          2.910085e-03  2.128482e+00
graph28          2.060018e-03  2.532672e+00
graph29          1.742975e-03  1.371700e+00
orbit0           4.812244e-04  8.238269e-01
orbit1           7.514614e-03  2.651102e+00
orbit2           1.834934e-03  1.304379e+00
orbit3           1.830099e-03  1.203167e+00
orbit4           3.474085e-03  1.662552e+00
orbit5           6.066679e-03  1.986171e+00
orbit6           7.077171e-03  3.215605e+00
orbit7           3.071353e-03  1.593140e+00
orbit8           4.031765e-03  2.006841e+00
orbit9           5.706592e-03  2.800807e+00
orbit10          7.006039e-03  2.142628e+00
orbit11          8.329041e-03  2.229124e+00
orbit12          1.966325e-03  2.492019e+00
orbit13          2.703846e-03  1.373263e+00
orbit14          3.104792e-03  9.601791e-01
orbit15          5.737570e-03  2.361732e+00
orbit16          1.938095e-02  2.577271e+00
orbit17          6.051194e-03  2.334205e+00
orbit18          8.165042e-03  4.591343e+00
orbit19          6.052654e-03  3.031866e+00
orbit20          5.697460e-03  2.675130e+00
orbit21          4.654588e-03  1.865366e+00
orbit22          5.664565e-03  3.607001e+00
orbit23          3.216161e-03  1.759800e+00
orbit24          1.129132e-02  9.178363e+00
orbit25          6.861879e-03  2.778481e+00
orbit26          4.507383e-03  1.747590e+00
orbit27          3.145829e-02  5.140747e+00
orbit28          1.997206e-02  2.357593e+00
orbit29          8.667884e-03  1.939737e+00
orbit30          6.369211e-03  2.277765e+00
orbit31          6.143018e-03  4.041959e+00
orbit32          2.534307e-03  2.730974e+00
orbit33          7.635957e-03  2.033036e+00
orbit34          1.114160e-02  2.568451e+00
orbit35          7.817697e-03  3.019999e+00
orbit36          4.868099e-03  2.937389e+00
orbit37          3.972853e-03  2.871687e+00
orbit38          3.784386e-03  1.871938e+00
orbit39          1.112138e-02  4.120511e+00
orbit40          3.936280e-03  3.154657e+00
orbit41          5.988624e-03  2.143507e+00
orbit42          8.576319e-04  1.481963e+00
orbit43          3.709539e-03  1.671492e+00
orbit44          1.116131e-03  1.778556e+00
orbit45          1.913490e-02  1.377831e+01
orbit46          5.200244e-03  5.875165e+00
orbit47          6.299058e-03  2.267023e+00
orbit48          7.290949e-03  1.605980e+00
orbit49          6.736002e-03  4.230395e+00
orbit50          5.231685e-03  2.882928e+00
orbit51          1.375443e-02  3.501212e+00
orbit52          4.782285e-03  3.436253e+00
orbit53          1.443739e-02  2.411311e+00
orbit54          4.463548e-03  3.512068e+00
orbit55          2.486460e-03  1.837248e+00
orbit56          2.036559e-02  1.333700e+01
orbit57          1.076314e-02  2.333446e+00
orbit58          1.794019e-03  1.128304e+00
orbit59          6.362916e-03  7.542290e+00
orbit60          1.527090e-03  1.428024e+00
orbit61          6.800182e-04  1.523019e+00
orbit62          7.186234e-03  5.262737e+00
orbit63          2.868439e-03  2.578684e+00
orbit64          2.249269e-03  2.744019e+00
orbit65          8.150022e-03  1.209378e+01
orbit66          3.181559e-03  3.711402e+00
orbit67          1.204631e-03  1.172286e+00
orbit68          2.497995e-03  2.113583e+00
orbit69          6.079470e-04  1.977230e+00
orbit70          1.352393e-03  5.314116e+00
orbit71          1.569458e-03  2.161038e+00
orbit72          2.106200e-03  2.200068e+00
AP               5.742596e-06  1.910758e-01
bet              1.127811e-02  5.046466e+00
ecc              1.181032e-04  8.370568e-02
eccrad           6.331309e-05  1.841544e-01
close            5.780196e-03  1.927449e+00
constraint       1.078960e-02  3.441287e+00
coreness         1.380052e-02  1.844156e+00
knn              4.097688e-03  3.702068e+00
hubscore         4.693030e-03  2.124296e+00
pagerank         5.495444e-03  5.547461e+00
trans            5.800690e-03  4.100462e+00
evcent           3.471166e-03  1.850298e+00
first            1.039537e-03  9.999017e-01
upto_second      4.615748e-03  2.000706e+00
upto_third       2.976971e-03  2.118754e+00
upto_fourth      4.018066e-03  2.638711e+00
upto_fifth       1.211586e-02  2.904207e+00
upto_sixth       3.468549e-03  2.392250e+00
second           4.517356e-03  2.318828e+00
third            1.737652e-02  5.172943e+00
fourth           4.900875e-03  3.261303e+00
fifth            4.213539e-03  2.931181e+00
sixth            7.440151e-03  3.776895e+00
ratio1           3.660909e-03  3.075562e+00
ratio2           8.276504e-03  4.346249e+00
ratio3           6.802964e-03  3.351489e+00
ratio4           1.198587e-02  7.429352e+00
ratio5           6.250456e-03  1.061481e+01
ratio6           1.128386e-02  2.917768e+00
selfinter        3.079166e-04  6.260219e-01
walktrap_vertex  3.028181e-03  6.172433e+00
bigcom1          1.795486e-04  5.566607e-01
bigcom2          0.000000e+00  0.000000e+00
bigcom3          3.014066e-05  7.511647e-01
bigcom4          1.753107e-03  5.973132e-01
bigcom6          0.000000e+00  0.000000e+00
bigcom8          2.494359e-05  3.978151e-01
bigcom9          0.000000e+00  1.110223e-18
bigcom11         0.000000e+00  0.000000e+00
bigcom13         4.964358e-06  2.326452e-01
bigcom15         5.428200e-05  2.032264e-01
bigcom16         0.000000e+00  0.000000e+00
bigcom21         2.484735e-05  4.359034e-01
bigcom22         1.539604e-04  2.909715e-01
bigcom24         1.339340e-06  1.117119e+00
bigcom26        -2.023619e-06  1.739538e-01
bigcom28         1.505363e-04  8.386637e-01
bigcom30        -1.712273e-05  1.352398e-01
bigcom31         0.000000e+00  0.000000e+00
bigcom32        -4.842528e-06  2.176402e-01
bigcom33         0.000000e+00  0.000000e+00
bigcom34         0.000000e+00  0.000000e+00
bigcom36        -2.204324e-05  1.945044e-01
bigcom37         0.000000e+00  0.000000e+00
bigcom38         0.000000e+00  5.551115e-19
bigcom39        -1.550048e-05  3.131394e-01
bigcom40         2.382103e-03  2.190192e+00
bigcom43         0.000000e+00  1.332268e-17
bigcom44         0.000000e+00  6.938894e-20
bigcom46         0.000000e+00  5.551115e-19
bigcom47         0.000000e+00  1.110223e-18
bigcom49         4.189090e-05  3.325674e-01
bigcom50         2.577098e-05  6.409085e-01
bigcom51         0.000000e+00  0.000000e+00
bigcom52         0.000000e+00  0.000000e+00
bigcom54         0.000000e+00  0.000000e+00
bigcom56        -1.681166e-05  2.518355e-01
bigcom62         0.000000e+00  0.000000e+00
bigcom66         0.000000e+00  0.000000e+00
bigcom68         0.000000e+00  0.000000e+00
bigcom69         0.000000e+00  0.000000e+00
bigcom71         0.000000e+00  0.000000e+00
bigcom72         0.000000e+00  0.000000e+00
bigcom73         0.000000e+00  0.000000e+00
bigcom74         0.000000e+00  4.440892e-18
bigcom75         0.000000e+00  4.440892e-18
bigcom76         0.000000e+00  0.000000e+00
bigcom77         0.000000e+00  0.000000e+00
bigcom79         0.000000e+00  0.000000e+00
bigcom80         0.000000e+00  0.000000e+00
bigcom82         5.691369e-06  5.499047e-01
bigcom83         0.000000e+00  0.000000e+00
bigcom84         0.000000e+00  0.000000e+00
bigcom85         0.000000e+00  0.000000e+00
bigcom87         0.000000e+00  0.000000e+00
bigcom89         0.000000e+00  0.000000e+00
bigcom91         0.000000e+00  0.000000e+00
bigcom92         0.000000e+00  0.000000e+00
bigcom93         0.000000e+00  0.000000e+00
bigcom96         0.000000e+00  0.000000e+00
bigcom97         0.000000e+00  1.110223e-18
bigcom98         0.000000e+00  0.000000e+00
bigcom99         0.000000e+00  0.000000e+00
bigcom101        0.000000e+00  0.000000e+00
bigcom104        0.000000e+00  1.110223e-18
bigcom106        0.000000e+00  0.000000e+00
bigcom109        0.000000e+00  5.551115e-19
bigcom113        0.000000e+00  1.110223e-18
bigcom116        2.189466e-05  2.558474e-01
bigcom120        0.000000e+00  0.000000e+00
bigcom123        0.000000e+00  0.000000e+00
bigcom126        0.000000e+00  0.000000e+00
bigcom127       -1.099801e-05  5.395817e-01
bigcom137        0.000000e+00  0.000000e+00
bigcom139        0.000000e+00  5.551115e-19
bigcom140        0.000000e+00  4.440892e-18
bigcom143        0.000000e+00  0.000000e+00
bigcom145        5.291166e-06  4.986342e-01
bigcom146        0.000000e+00  0.000000e+00
bigcom147       -4.219172e-07  1.259537e-02
bigcom149        0.000000e+00  0.000000e+00
bigcom153        0.000000e+00  0.000000e+00
bigcom154        0.000000e+00  0.000000e+00
bigcom156        0.000000e+00  0.000000e+00
bigcom157        0.000000e+00  0.000000e+00
bigcom158        0.000000e+00  0.000000e+00
bigcom160        0.000000e+00  0.000000e+00
bigcom161        0.000000e+00  0.000000e+00
bigcom162        0.000000e+00  1.110223e-18
bigcom164        0.000000e+00  2.220446e-18
bigcom166        0.000000e+00  5.551115e-19
bigcom167       -1.959564e-05  5.010461e-01
bigcom171        2.241112e-04  3.209663e+00
bigcom173        0.000000e+00  0.000000e+00
bigcom175        0.000000e+00  0.000000e+00
bigcom176        0.000000e+00  0.000000e+00
bigcom177        0.000000e+00  0.000000e+00
bigcom178        0.000000e+00  0.000000e+00
bigcom180        1.045623e-05  6.728757e-01
bigcom181        0.000000e+00  0.000000e+00
bigcom184        0.000000e+00  1.110223e-18
bigcom186        0.000000e+00  0.000000e+00
bigcom187        0.000000e+00  8.881784e-18
bigcom189        0.000000e+00  0.000000e+00
bigcom194        0.000000e+00  0.000000e+00
bigcom195        0.000000e+00  0.000000e+00
bigcom196       -1.748068e-05  5.815513e-01
bigcom204        0.000000e+00  0.000000e+00
bigcom205        0.000000e+00  0.000000e+00
bigcom212        0.000000e+00  6.938894e-20
bigcom214        0.000000e+00  0.000000e+00
bigcom222        0.000000e+00  0.000000e+00
bigcom223        0.000000e+00  0.000000e+00
bigcom226        0.000000e+00  0.000000e+00
bigcom227        0.000000e+00  0.000000e+00
bigcom229        0.000000e+00  0.000000e+00
bigcom233        0.000000e+00  0.000000e+00
bigcom236        0.000000e+00  0.000000e+00
bigcom237        0.000000e+00  0.000000e+00
bigcom246        4.776743e-05  1.338326e+00
bigcom248        1.289904e-05  6.123968e-01
bigcom249       -5.331900e-06  3.221346e-01
bigcom250        0.000000e+00  0.000000e+00
bigcom254        0.000000e+00  0.000000e+00
bigcom266        0.000000e+00  5.551115e-19
bigcom269        0.000000e+00  0.000000e+00
bigcom272        0.000000e+00  0.000000e+00
bigcom274        4.024422e-05  1.144901e-01
bigcom281        0.000000e+00  0.000000e+00
bigcom291        0.000000e+00  1.110223e-18
bigcom292       -1.654467e-05  4.142898e-01
bigcom295        0.000000e+00  0.000000e+00
bigcom299        0.000000e+00  1.110223e-18
bigcom301        0.000000e+00  1.110223e-18
bigcom306        0.000000e+00  0.000000e+00
bigcom309        0.000000e+00  0.000000e+00
bigcom314        0.000000e+00  0.000000e+00
bigcom321        0.000000e+00  0.000000e+00
bigcom341        0.000000e+00  8.881784e-18
bigcom350        0.000000e+00  4.440892e-18
bigcom353        0.000000e+00  0.000000e+00
bigcom359        0.000000e+00  1.110223e-18
bigcom363        0.000000e+00  0.000000e+00
bigcom365        0.000000e+00  0.000000e+00
bigcom385        0.000000e+00  0.000000e+00
bigcom386        0.000000e+00  0.000000e+00
bigcom408        3.149741e-05  5.575400e-01
bigcom412        0.000000e+00  3.000786e-01
bigcom480        0.000000e+00  0.000000e+00
spin_vertex      2.649861e-03  7.421222e+00
membership_s1    1.437593e-05  3.475153e-01
membership_s3    0.000000e+00  0.000000e+00
membership_s4    1.830440e-03  2.453370e+00
membership_s5    9.919863e-05  2.883557e-01
membership_s6    3.201028e-04  6.035559e-01
membership_s7    2.878801e-06  5.942159e-01
membership_s8    0.000000e+00  0.000000e+00
membership_s9    0.000000e+00  0.000000e+00
membership_s11   0.000000e+00  0.000000e+00
membership_s12  -5.989569e-06  3.846883e-01
membership_s14  -1.828409e-05  3.749879e-01
membership_s15   7.996588e-06  1.974456e-01
membership_s16   1.877079e-05  4.313078e-01
membership_s17   0.000000e+00  0.000000e+00
membership_s18   0.000000e+00  1.769418e-18
membership_s20   0.000000e+00  0.000000e+00
membership_s21   1.539025e-05  4.312194e-01
membership_s22   0.000000e+00  0.000000e+00
membership_s24   0.000000e+00  0.000000e+00
membership_s25   0.000000e+00  0.000000e+00
membership_s26   0.000000e+00  1.110223e-18
membership_s27   4.519074e-05  3.299288e-01
membership_s28   0.000000e+00  5.551115e-19
membership_s30   5.699379e-05  4.713728e-01
membership_s31   3.415736e-05  2.952619e-01
membership_s32   4.162392e-05  7.903809e-01
membership_s33   0.000000e+00  0.000000e+00
membership_s36   2.505696e-04  5.154178e-01
membership_s37   3.640065e-06  8.751926e-02
V1               3.945348e-03  9.035303e+00
V2               1.667012e-03  7.508497e+00
pdi              2.570513e-04  1.014132e+00
adhesion         8.495084e-03  6.731884e+00
cohesion         9.559865e-03  6.019774e+00
inner            2.825433e-03  7.538691e+00
outer            1.643650e-03  8.389501e+00
ioratio          4.121165e-03  6.395992e+00
comsize          2.231258e-03  9.368456e+00
[1] "Dataset: all_C Model GLM, run: 5 of 10 2015-06-15 17:45:05"
[1] "glmnet variable coefficients"
                         [,1]          [,2]
(Intercept)     -3.003287e+00 -4.267916e+00
graph0           1.124309e-39  9.723246e-05
graph1           3.858752e-43 -1.837866e-07
graph2           4.629409e-40  3.280323e-05
graph3           3.526658e-44 -6.677753e-09
graph4           2.726650e-47 -1.789584e-10
graph5           1.246171e-41 -2.232342e-06
graph6           2.463789e-43 -3.474095e-08
graph7           1.758846e-41  2.327857e-06
graph8           3.466510e-40 -1.302456e-06
graph9           8.155475e-46 -1.735385e-10
graph10          1.000148e-47 -5.913585e-12
graph11         -8.707701e-50 -3.371431e-13
graph12          1.512725e-45 -2.442196e-10
graph13          1.393070e-44 -1.081571e-10
graph14          5.567056e-47 -6.779096e-11
graph15          4.907531e-43 -1.342999e-07
graph16          5.730731e-45 -1.957233e-09
graph17          1.111318e-44 -2.205342e-09
graph18          3.220409e-43  5.673394e-09
graph19          7.035823e-44  8.787605e-09
graph20          6.863434e-43 -4.176050e-07
graph21          3.805627e-43 -1.485425e-08
graph22          1.179636e-42  4.751300e-09
graph23          4.785222e-43  3.924978e-08
graph24          8.104166e-43  1.178771e-07
graph25          4.076278e-42  7.076114e-07
graph26          3.954297e-42  6.838858e-07
graph27          2.212848e-41  6.837740e-06
graph28          3.219300e-41  4.824982e-06
graph29          3.326823e-40 -5.191042e-05
orbit0           1.124309e-39  9.820654e-05
orbit1           3.036687e-41  2.768629e-06
orbit2           1.931870e-43 -2.109621e-07
orbit3           4.629409e-40  3.343305e-05
orbit4           8.189671e-43  1.959422e-07
orbit5           2.683145e-44 -1.057831e-08
orbit6           8.662057e-45 -2.186842e-08
orbit7          -3.514577e-48 -1.013365e-10
orbit8           1.246171e-41 -2.200165e-06
orbit9           1.721287e-41  6.917925e-06
orbit10          2.057978e-42 -1.583764e-07
orbit11          1.180310e-43 -4.957028e-08
orbit12          8.396175e-41  1.132972e-05
orbit13          1.868040e-41  2.568050e-06
orbit14          3.466510e-40 -1.600340e-07
orbit15          2.032356e-44  6.598400e-09
orbit16          6.620508e-46 -3.547405e-10
orbit17          6.034205e-45 -3.536227e-10
orbit18          4.205812e-45  8.942034e-10
orbit19          1.127459e-45 -3.840278e-10
orbit20          5.112816e-46 -2.325568e-10
orbit21          2.205762e-48 -4.693605e-12
orbit22         -3.803660e-48 -4.151625e-11
orbit23         -6.444381e-50 -8.668729e-14
orbit24          9.178939e-44  4.358062e-08
orbit25          4.690160e-44  6.055585e-09
orbit26          9.747381e-46 -4.888878e-10
orbit27          5.125586e-43  2.418200e-07
orbit28          3.078291e-44 -8.624028e-09
orbit29          7.488395e-44 -2.859437e-09
orbit30          1.891751e-44  1.183763e-09
orbit31          4.741569e-45 -5.361990e-09
orbit32          3.076147e-45 -2.590104e-09
orbit33          8.234031e-48 -2.669535e-11
orbit34          4.907531e-43 -1.337529e-07
orbit35          5.329471e-43  1.146571e-07
orbit36          7.742768e-44 -4.242414e-08
orbit37          7.103801e-44 -8.050021e-09
orbit38          2.028801e-45 -1.445146e-09
orbit39          1.024951e-42  3.090459e-07
orbit40          1.922691e-43  1.945706e-08
orbit41          6.335631e-44 -2.465103e-08
orbit42          5.179103e-45 -2.691972e-09
orbit43          1.300772e-42 -4.538183e-08
orbit44          1.903330e-43  3.182296e-08
orbit45          3.230502e-42  2.365099e-06
orbit46          1.062647e-42 -1.696718e-08
orbit47          7.389240e-44 -3.621562e-09
orbit48          1.476103e-43  2.675456e-08
orbit49          4.107794e-42  3.988549e-07
orbit50          4.427455e-43 -6.586247e-07
orbit51          1.699262e-42 -2.119418e-07
orbit52          4.642257e-42 -2.346851e-07
orbit53          4.470374e-43  1.814979e-08
orbit54          7.464815e-42  8.679498e-07
orbit55          9.216608e-43 -5.201338e-08
orbit56          2.081483e-41  1.686432e-05
orbit57          1.024558e-42  1.091096e-07
orbit58          4.587234e-43 -5.411142e-08
orbit59          6.149669e-42  2.812433e-07
orbit60          1.903728e-42  3.386740e-07
orbit61          1.165566e-42  2.715352e-07
orbit62          4.919472e-41  1.530542e-05
orbit63          6.697643e-42  7.846099e-07
orbit64          9.748710e-42  1.967258e-06
orbit65          6.826030e-41  1.999241e-05
orbit66          1.321332e-41  2.018888e-06
orbit67          4.992123e-42  8.710023e-07
orbit68          3.379999e-41  9.742815e-06
orbit69          4.880716e-41  1.912720e-05
orbit70          1.430715e-40  4.568705e-05
orbit71          3.737628e-41  2.421526e-06
orbit72          3.326823e-40 -5.211911e-05
AP               4.130335e-38 -4.621237e-02
bet              4.676671e-44 -2.588327e-08
ecc             -1.962517e-38  1.358156e-03
eccrad          -1.177510e-37  7.972586e-03
close            1.127782e-36  7.020692e-01
constraint      -9.398618e-38 -1.341475e-01
coreness         8.259297e-39  6.965840e-03
knn             -2.804157e-41 -5.992504e-05
hubscore         1.785989e-36  3.589773e-01
pagerank        -1.256762e-37 -7.960841e-01
trans            1.146953e-38 -9.716485e-03
evcent           1.791588e-36  3.756803e-01
first            1.124309e-39  1.007818e-04
upto_second      3.745356e-41  4.919439e-06
upto_third       1.125493e-41  9.312021e-06
upto_fourth      1.037533e-41  7.367734e-06
upto_fifth       1.216566e-41  1.070587e-05
upto_sixth       1.280226e-41  1.455474e-05
second           3.757139e-41  4.976305e-06
third            1.292859e-41  1.442344e-05
fourth          -1.657580e-41 -1.458217e-05
fifth           -1.402848e-41 -9.581800e-06
sixth           -1.669432e-41 -1.398409e-05
ratio1          -3.354843e-41 -6.058965e-05
ratio2          -1.757228e-40 -1.556177e-04
ratio3          -3.648571e-40  6.020666e-05
ratio4          -1.070444e-40 -1.167980e-04
ratio5          -4.695841e-41 -6.308401e-05
ratio6          -1.708644e-41 -2.148282e-05
selfinter        6.325385e-38  5.785821e-02
walktrap_vertex  3.649029e-38  1.861376e-02
bigcom1         -1.331552e-38 -1.503188e-02
bigcom2         -4.780296e-38 -1.937282e-01
bigcom3          2.503439e-39  1.064374e-01
bigcom4          1.242682e-38  2.305656e-02
bigcom6         -4.777505e-38 -2.011501e-01
bigcom8         -1.209179e-38 -3.968754e-02
bigcom9         -4.797514e-38 -2.151547e-01
bigcom11        -4.783091e-38 -1.925378e-01
bigcom13        -1.895041e-38  3.639057e-02
bigcom15        -1.719332e-38  6.148921e-02
bigcom16        -4.780296e-38 -2.056506e-01
bigcom21         1.393165e-38  1.091880e-01
bigcom22        -1.951228e-38 -1.689614e-01
bigcom24         2.409858e-37  8.804289e-01
bigcom26        -3.764620e-38 -1.912713e-01
bigcom28         1.335274e-37  2.447507e-01
bigcom30         2.777714e-39  3.536989e-02
bigcom31        -4.777505e-38 -1.858923e-01
bigcom32         5.416663e-39  2.448444e-01
bigcom33        -4.777106e-38 -2.230799e-01
bigcom34        -4.777505e-38 -1.691721e-01
bigcom36         1.539672e-38  2.251161e-01
bigcom37        -4.777505e-38 -1.467034e-01
bigcom38        -4.780695e-38 -2.152845e-01
bigcom39         1.541732e-38  2.293598e-01
bigcom40         9.880339e-38  1.731759e-01
bigcom43        -4.778701e-38 -1.872887e-01
bigcom44        -4.288991e-38 -1.793837e-01
bigcom46        -4.783890e-38 -1.798213e-01
bigcom47        -4.782292e-38 -1.846576e-01
bigcom49         2.442345e-38  2.001161e-01
bigcom50         4.411269e-38  3.592823e-01
bigcom51        -4.777505e-38 -2.254279e-01
bigcom52        -4.778302e-38 -2.283654e-01
bigcom54        -4.777505e-38 -1.748643e-01
bigcom56         1.167913e-38  1.257818e-01
bigcom62        -4.777903e-38 -1.833175e-01
bigcom66        -4.777903e-38 -1.748440e-01
bigcom68        -4.778302e-38 -1.878622e-01
bigcom69        -4.781893e-38 -2.010402e-01
bigcom71        -4.782292e-38 -1.637179e-01
bigcom72        -4.778302e-38 -1.621650e-01
bigcom73        -4.783490e-38 -2.171502e-01
bigcom74        -4.780296e-38 -2.414398e-01
bigcom75        -4.777106e-38 -1.806962e-01
bigcom76        -4.779498e-38 -1.936850e-01
bigcom77        -4.778701e-38 -2.627238e-01
bigcom79        -4.777505e-38 -2.022326e-01
bigcom80        -4.779099e-38 -1.575738e-01
bigcom82         9.660140e-38  5.267166e-01
bigcom83        -4.777106e-38 -1.253381e-01
bigcom84        -4.779099e-38 -2.565635e-01
bigcom85        -4.778302e-38 -2.176973e-01
bigcom87        -4.779498e-38 -1.833448e-01
bigcom89        -4.777106e-38 -1.600080e-01
bigcom91        -4.779498e-38 -2.676634e-01
bigcom92        -4.788690e-38 -2.071194e-01
bigcom93        -4.777106e-38 -1.312270e-01
bigcom96        -4.776310e-38 -2.494572e-01
bigcom97        -4.781493e-38 -2.482995e-01
bigcom98        -4.777505e-38 -1.846039e-01
bigcom99        -4.777106e-38 -1.504365e-01
bigcom101       -4.784289e-38 -1.889765e-01
bigcom104       -4.779099e-38 -2.301738e-01
bigcom106       -4.778302e-38 -1.367069e-01
bigcom109       -4.777903e-38 -2.410728e-01
bigcom113       -4.778701e-38 -1.315299e-01
bigcom116       -2.636695e-38 -5.725130e-04
bigcom120       -4.777505e-38 -1.365737e-01
bigcom123       -4.777903e-38 -1.883976e-01
bigcom126       -4.777505e-38 -1.632332e-01
bigcom127        2.049068e-37  6.566764e-01
bigcom137       -4.780296e-38 -2.516613e-01
bigcom139       -4.777903e-38 -1.915300e-01
bigcom140       -4.778302e-38 -2.003367e-01
bigcom143       -4.777903e-38 -1.284331e-01
bigcom145        9.660140e-38  5.718106e-01
bigcom146       -4.778302e-38 -1.875079e-01
bigcom147        8.374161e-39  1.397344e-01
bigcom149       -4.777106e-38 -2.087857e-01
bigcom153       -4.780695e-38 -1.690621e-01
bigcom154       -4.780695e-38 -1.891514e-01
bigcom156       -4.778302e-38 -1.898229e-01
bigcom157       -4.782292e-38 -1.480176e-01
bigcom158       -4.777505e-38 -1.845591e-01
bigcom160       -4.777106e-38 -1.763267e-01
bigcom161       -4.777903e-38 -1.966811e-01
bigcom162       -4.776708e-38 -2.138473e-01
bigcom164       -4.777505e-38 -2.610613e-01
bigcom166       -4.779498e-38 -2.348853e-01
bigcom167        4.415323e-38  3.401404e-01
bigcom171        5.137977e-37  1.375698e+00
bigcom173       -4.778302e-38 -1.781736e-01
bigcom175       -4.777106e-38 -1.506829e-01
bigcom176       -4.777505e-38 -2.175592e-01
bigcom177       -4.777505e-38 -1.957887e-01
bigcom178       -4.777903e-38 -2.118568e-01
bigcom180        2.048384e-37  9.339002e-01
bigcom181       -4.782691e-38 -2.461901e-01
bigcom184       -4.777903e-38 -2.363201e-01
bigcom186       -4.777106e-38 -2.423461e-01
bigcom187       -4.776708e-38 -2.140499e-01
bigcom189       -4.779897e-38 -2.243072e-01
bigcom194       -4.778701e-38 -2.325600e-01
bigcom195       -4.777505e-38 -1.702942e-01
bigcom196        2.890175e-37  9.993301e-01
bigcom204       -4.778302e-38 -2.180272e-01
bigcom205       -4.776708e-38 -1.308939e-01
bigcom212       -4.777505e-38 -2.276528e-01
bigcom214       -4.778302e-38 -1.717297e-01
bigcom222       -4.777505e-38 -1.869244e-01
bigcom223       -4.777505e-38 -2.037753e-01
bigcom226       -4.777505e-38 -2.465933e-01
bigcom227       -4.777505e-38 -2.012397e-01
bigcom229       -4.776708e-38 -1.502259e-01
bigcom233       -4.777505e-38 -1.491173e-01
bigcom236       -4.777505e-38 -1.703070e-01
bigcom237       -4.777505e-38 -2.176830e-01
bigcom246        1.688922e-37  7.236878e-01
bigcom248        1.306832e-37  5.848504e-01
bigcom249        1.206554e-37  6.800544e-01
bigcom250       -4.781893e-38 -2.160515e-01
bigcom254       -4.777903e-38 -2.623051e-01
bigcom266       -4.776708e-38 -2.192807e-01
bigcom269       -4.778701e-38 -1.789869e-01
bigcom272       -4.777505e-38 -1.657643e-01
bigcom274       -2.540376e-38  7.318177e-02
bigcom281       -4.777903e-38 -1.802343e-01
bigcom291       -4.777505e-38 -2.313390e-01
bigcom292        1.543294e-37  7.197783e-01
bigcom295       -4.777903e-38 -1.846585e-01
bigcom299       -4.777505e-38 -2.172695e-01
bigcom301       -4.779498e-38 -1.849906e-01
bigcom306       -4.777106e-38 -1.668028e-01
bigcom309       -4.777903e-38 -1.741737e-01
bigcom314       -4.777505e-38 -1.642297e-01
bigcom321       -4.779897e-38 -1.895060e-01
bigcom341       -4.777106e-38 -1.840892e-01
bigcom350       -4.776310e-38 -2.487312e-01
bigcom353       -4.777106e-38 -1.923050e-01
bigcom359       -4.777505e-38 -2.522241e-01
bigcom363       -4.776708e-38 -1.367738e-01
bigcom365       -4.777903e-38 -1.972362e-01
bigcom385       -4.778302e-38 -1.998437e-01
bigcom386       -4.777505e-38 -1.746595e-01
bigcom408        7.855990e-38  5.587407e-01
bigcom412        1.206554e-37  6.091285e-01
bigcom480       -4.777505e-38 -1.875456e-01
spin_vertex     -9.002383e-38 -9.429943e-02
membership_s1   -3.033586e-38 -6.627469e-02
membership_s3   -4.783091e-38 -1.502546e-01
membership_s4    8.376468e-38  1.690720e-01
membership_s5   -1.519800e-38 -8.709588e-02
membership_s6   -3.720476e-38 -4.063681e-02
membership_s7   -4.549489e-39  4.051392e-02
membership_s8   -4.780695e-38 -1.590644e-01
membership_s9   -4.782691e-38 -1.384494e-01
membership_s11  -4.780296e-38 -1.433886e-01
membership_s12   2.997744e-38  3.474675e-01
membership_s14   6.452674e-38  5.060944e-01
membership_s15  -2.374400e-38 -7.117691e-02
membership_s16   9.665785e-38  3.248578e-01
membership_s17  -4.779099e-38 -1.444000e-01
membership_s18  -4.812430e-38 -2.803352e-01
membership_s20  -4.777903e-38 -1.614654e-01
membership_s21  -3.002773e-38 -3.081963e-02
membership_s22  -4.787489e-38 -1.639949e-01
membership_s24  -4.789490e-38 -1.652221e-01
membership_s25  -4.786688e-38 -1.726678e-01
membership_s26  -4.782292e-38 -1.188692e-01
membership_s27  -2.478071e-38 -9.082751e-02
membership_s28  -4.782691e-38 -1.515456e-01
membership_s30   3.613262e-38  5.123499e-02
membership_s31  -2.719116e-38 -1.244372e-02
membership_s32   1.913038e-39  7.595473e-02
membership_s33  -4.778302e-38 -1.096072e-01
membership_s36  -2.852998e-38 -4.678110e-02
membership_s37  -3.753369e-38 -1.184004e-01
V1               5.830097e-38  1.082335e-01
V2               1.697536e-38  1.455982e-01
pdi              6.490741e-36 -8.109520e+00
adhesion        -2.407839e-42 -2.506655e-06
cohesion         4.817388e-42  5.025594e-06
inner            2.649290e-42  3.356649e-06
outer            3.095208e-42  1.577345e-06
ioratio          3.008755e-40 -1.164665e-01
comsize          6.563519e-42  1.068182e-05
[1] "Dataset: all_C Model GBM, run: 6 of 10 2015-06-15 17:47:44"
Iter   TrainDeviance   ValidDeviance   StepSize   Improve
     1        0.3750             nan     0.0100    0.0009
     2        0.3723             nan     0.0100    0.0009
     3        0.3699             nan     0.0100    0.0008
     4        0.3675             nan     0.0100    0.0010
     5        0.3650             nan     0.0100    0.0008
     6        0.3628             nan     0.0100    0.0007
     7        0.3611             nan     0.0100    0.0005
     8        0.3592             nan     0.0100    0.0005
     9        0.3575             nan     0.0100    0.0005
    10        0.3557             nan     0.0100    0.0006
    20        0.3412             nan     0.0100    0.0004
    40        0.3223             nan     0.0100    0.0002
    60        0.3095             nan     0.0100    0.0002
    80        0.2991             nan     0.0100    0.0000
   100        0.2911             nan     0.0100    0.0001
   120        0.2847             nan     0.0100    0.0000
   140        0.2780             nan     0.0100    0.0000
   160        0.2720             nan     0.0100    0.0000
   180        0.2669             nan     0.0100   -0.0000
   200        0.2615             nan     0.0100    0.0000
   220        0.2568             nan     0.0100   -0.0000
   240        0.2525             nan     0.0100    0.0000
   260        0.2478             nan     0.0100    0.0000
   280        0.2437             nan     0.0100   -0.0000
   300        0.2393             nan     0.0100   -0.0000
   320        0.2353             nan     0.0100    0.0000
   340        0.2322             nan     0.0100   -0.0000
   360        0.2287             nan     0.0100   -0.0000
   380        0.2254             nan     0.0100    0.0000
   400        0.2222             nan     0.0100   -0.0000
   411        0.2209             nan     0.0100   -0.0000

[1] "GBM variable coefficients"
                            var     rel.inf
orbit56                 orbit56 5.378863202
orbit45                 orbit45 5.067613611
orbit65                 orbit65 4.179387728
V1                           V1 2.909246655
ratio4                   ratio4 2.343866948
spin_vertex         spin_vertex 2.255936801
orbit70                 orbit70 2.250189348
ratio5                   ratio5 2.169108715
outer                     outer 1.801971986
walktrap_vertex walktrap_vertex 1.782428920
ioratio                 ioratio 1.731166530
inner                     inner 1.722503845
comsize                 comsize 1.716012606
orbit24                 orbit24 1.666351082
V2                           V2 1.633696576
trans                     trans 1.450392364
orbit62                 orbit62 1.379691495
third                     third 1.358274718
orbit46                 orbit46 1.129406065
bet                         bet 1.092960503
graph22                 graph22 1.092578147
adhesion               adhesion 1.084195315
orbit59                 orbit59 1.034739239
graph11                 graph11 1.010672312
bigcom40               bigcom40 0.959248290
pagerank               pagerank 0.947833200
orbit18                 orbit18 0.935597015
cohesion               cohesion 0.922041104
bigcom171             bigcom171 0.907438454
knn                         knn 0.885349900
orbit39                 orbit39 0.878136537
membership_s4     membership_s4 0.826060332
graph17                 graph17 0.810618751
orbit31                 orbit31 0.799746732
orbit49                 orbit49 0.786319973
orbit27                 orbit27 0.784433688
graph26                 graph26 0.770512195
orbit54                 orbit54 0.718191367
graph20                 graph20 0.689095172
orbit6                   orbit6 0.686277891
graph23                 graph23 0.672663699
orbit50                 orbit50 0.647852915
orbit20                 orbit20 0.626921680
orbit35                 orbit35 0.623670962
constraint           constraint 0.610960888
ratio1                   ratio1 0.609524606
graph14                 graph14 0.599734355
orbit28                 orbit28 0.591671577
orbit44                 orbit44 0.588925351
orbit71                 orbit71 0.565678114
orbit66                 orbit66 0.563866708
graph1                   graph1 0.551129122
graph21                 graph21 0.550348268
graph4                   graph4 0.546886694
upto_fifth           upto_fifth 0.541479961
orbit48                 orbit48 0.539550285
orbit9                   orbit9 0.523023509
orbit36                 orbit36 0.511457594
graph16                 graph16 0.507793801
orbit69                 orbit69 0.503981281
ratio6                   ratio6 0.499447114
orbit51                 orbit51 0.473391248
graph10                 graph10 0.472990775
orbit47                 orbit47 0.469189774
orbit12                 orbit12 0.468714891
graph29                 graph29 0.462300460
graph27                 graph27 0.456528491
graph28                 graph28 0.454184419
orbit57                 orbit57 0.453324499
orbit19                 orbit19 0.446612861
orbit25                 orbit25 0.440543349
orbit40                 orbit40 0.436963198
graph13                 graph13 0.433736409
orbit29                 orbit29 0.432455100
orbit52                 orbit52 0.430435377
ratio2                   ratio2 0.428070460
graph7                   graph7 0.425427122
orbit64                 orbit64 0.424933854
orbit55                 orbit55 0.421572758
upto_sixth           upto_sixth 0.415324057
orbit33                 orbit33 0.414486581
orbit26                 orbit26 0.409018135
orbit10                 orbit10 0.407056683
graph25                 graph25 0.406819206
fifth                     fifth 0.405144597
orbit16                 orbit16 0.393892810
orbit11                 orbit11 0.389135472
orbit63                 orbit63 0.389077951
graph5                   graph5 0.380616280
orbit22                 orbit22 0.375346541
graph18                 graph18 0.372336967
graph19                 graph19 0.363890458
fourth                   fourth 0.362847542
sixth                     sixth 0.362481538
orbit21                 orbit21 0.361758922
orbit15                 orbit15 0.348018645
orbit42                 orbit42 0.335105166
orbit38                 orbit38 0.330576971
orbit37                 orbit37 0.330252962
orbit5                   orbit5 0.326910846
orbit4                   orbit4 0.316795027
upto_third           upto_third 0.316724056
orbit32                 orbit32 0.316582780
orbit41                 orbit41 0.308910561
orbit67                 orbit67 0.304650857
orbit30                 orbit30 0.302247255
membership_s32   membership_s32 0.297649043
orbit17                 orbit17 0.291014041
upto_fourth         upto_fourth 0.289722699
orbit61                 orbit61 0.270042878
selfinter             selfinter 0.265975769
graph24                 graph24 0.262110290
orbit60                 orbit60 0.260640059
graph6                   graph6 0.257242341
graph8                   graph8 0.240663967
bigcom28               bigcom28 0.238986436
orbit58                 orbit58 0.229739157
graph12                 graph12 0.228605997
ratio3                   ratio3 0.228240111
orbit1                   orbit1 0.222843701
orbit43                 orbit43 0.214249808
coreness               coreness 0.212952429
orbit13                 orbit13 0.212309945
graph3                   graph3 0.210292375
membership_s16   membership_s16 0.210074181
graph15                 graph15 0.191312875
evcent                   evcent 0.185982420
hubscore               hubscore 0.180313653
membership_s14   membership_s14 0.176222764
orbit68                 orbit68 0.162595169
graph0                   graph0 0.162403305
orbit2                   orbit2 0.161661552
close                     close 0.157468824
pdi                         pdi 0.153995618
graph9                   graph9 0.151647854
upto_second         upto_second 0.148974972
graph2                   graph2 0.136871765
orbit53                 orbit53 0.129337927
bigcom24               bigcom24 0.118588801
orbit7                   orbit7 0.116871114
bigcom246             bigcom246 0.108802623
bigcom127             bigcom127 0.086210264
bigcom4                 bigcom4 0.065535204
second                   second 0.062191853
AP                           AP 0.060698191
orbit23                 orbit23 0.056746631
membership_s5     membership_s5 0.048839355
membership_s7     membership_s7 0.044218924
bigcom3                 bigcom3 0.040522465
membership_s30   membership_s30 0.038775368
bigcom30               bigcom30 0.035963229
bigcom408             bigcom408 0.024744179
bigcom1                 bigcom1 0.015564760
ecc                         ecc 0.012114587
bigcom412             bigcom412 0.010648331
membership_s27   membership_s27 0.008712491
orbit0                   orbit0 0.000000000
orbit3                   orbit3 0.000000000
orbit8                   orbit8 0.000000000
orbit14                 orbit14 0.000000000
orbit34                 orbit34 0.000000000
orbit72                 orbit72 0.000000000
eccrad                   eccrad 0.000000000
first                     first 0.000000000
bigcom2                 bigcom2 0.000000000
bigcom6                 bigcom6 0.000000000
bigcom8                 bigcom8 0.000000000
bigcom9                 bigcom9 0.000000000
bigcom11               bigcom11 0.000000000
bigcom13               bigcom13 0.000000000
bigcom15               bigcom15 0.000000000
bigcom16               bigcom16 0.000000000
bigcom21               bigcom21 0.000000000
bigcom22               bigcom22 0.000000000
bigcom26               bigcom26 0.000000000
bigcom31               bigcom31 0.000000000
bigcom32               bigcom32 0.000000000
bigcom33               bigcom33 0.000000000
bigcom34               bigcom34 0.000000000
bigcom36               bigcom36 0.000000000
bigcom37               bigcom37 0.000000000
bigcom38               bigcom38 0.000000000
bigcom39               bigcom39 0.000000000
bigcom43               bigcom43 0.000000000
bigcom44               bigcom44 0.000000000
bigcom46               bigcom46 0.000000000
bigcom47               bigcom47 0.000000000
bigcom49               bigcom49 0.000000000
bigcom50               bigcom50 0.000000000
bigcom51               bigcom51 0.000000000
bigcom52               bigcom52 0.000000000
bigcom54               bigcom54 0.000000000
bigcom56               bigcom56 0.000000000
bigcom62               bigcom62 0.000000000
bigcom66               bigcom66 0.000000000
bigcom68               bigcom68 0.000000000
bigcom69               bigcom69 0.000000000
bigcom71               bigcom71 0.000000000
bigcom72               bigcom72 0.000000000
bigcom73               bigcom73 0.000000000
bigcom74               bigcom74 0.000000000
bigcom75               bigcom75 0.000000000
bigcom76               bigcom76 0.000000000
bigcom77               bigcom77 0.000000000
bigcom79               bigcom79 0.000000000
bigcom80               bigcom80 0.000000000
bigcom82               bigcom82 0.000000000
bigcom83               bigcom83 0.000000000
bigcom84               bigcom84 0.000000000
bigcom85               bigcom85 0.000000000
bigcom87               bigcom87 0.000000000
bigcom89               bigcom89 0.000000000
bigcom91               bigcom91 0.000000000
bigcom92               bigcom92 0.000000000
bigcom93               bigcom93 0.000000000
bigcom96               bigcom96 0.000000000
bigcom97               bigcom97 0.000000000
bigcom98               bigcom98 0.000000000
bigcom99               bigcom99 0.000000000
bigcom101             bigcom101 0.000000000
bigcom104             bigcom104 0.000000000
bigcom106             bigcom106 0.000000000
bigcom109             bigcom109 0.000000000
bigcom113             bigcom113 0.000000000
bigcom116             bigcom116 0.000000000
bigcom120             bigcom120 0.000000000
bigcom123             bigcom123 0.000000000
bigcom126             bigcom126 0.000000000
bigcom137             bigcom137 0.000000000
bigcom139             bigcom139 0.000000000
bigcom140             bigcom140 0.000000000
bigcom143             bigcom143 0.000000000
bigcom145             bigcom145 0.000000000
bigcom146             bigcom146 0.000000000
bigcom147             bigcom147 0.000000000
bigcom149             bigcom149 0.000000000
bigcom153             bigcom153 0.000000000
bigcom154             bigcom154 0.000000000
bigcom156             bigcom156 0.000000000
bigcom157             bigcom157 0.000000000
bigcom158             bigcom158 0.000000000
bigcom160             bigcom160 0.000000000
bigcom161             bigcom161 0.000000000
bigcom162             bigcom162 0.000000000
bigcom164             bigcom164 0.000000000
bigcom166             bigcom166 0.000000000
bigcom167             bigcom167 0.000000000
bigcom173             bigcom173 0.000000000
bigcom175             bigcom175 0.000000000
bigcom176             bigcom176 0.000000000
bigcom177             bigcom177 0.000000000
bigcom178             bigcom178 0.000000000
bigcom180             bigcom180 0.000000000
bigcom181             bigcom181 0.000000000
bigcom184             bigcom184 0.000000000
bigcom186             bigcom186 0.000000000
bigcom187             bigcom187 0.000000000
bigcom189             bigcom189 0.000000000
bigcom194             bigcom194 0.000000000
bigcom195             bigcom195 0.000000000
bigcom196             bigcom196 0.000000000
bigcom204             bigcom204 0.000000000
bigcom205             bigcom205 0.000000000
bigcom212             bigcom212 0.000000000
bigcom214             bigcom214 0.000000000
bigcom222             bigcom222 0.000000000
bigcom223             bigcom223 0.000000000
bigcom226             bigcom226 0.000000000
bigcom227             bigcom227 0.000000000
bigcom229             bigcom229 0.000000000
bigcom233             bigcom233 0.000000000
bigcom236             bigcom236 0.000000000
bigcom237             bigcom237 0.000000000
bigcom248             bigcom248 0.000000000
bigcom249             bigcom249 0.000000000
bigcom250             bigcom250 0.000000000
bigcom254             bigcom254 0.000000000
bigcom266             bigcom266 0.000000000
bigcom269             bigcom269 0.000000000
bigcom272             bigcom272 0.000000000
bigcom274             bigcom274 0.000000000
bigcom281             bigcom281 0.000000000
bigcom291             bigcom291 0.000000000
bigcom292             bigcom292 0.000000000
bigcom295             bigcom295 0.000000000
bigcom299             bigcom299 0.000000000
bigcom301             bigcom301 0.000000000
bigcom306             bigcom306 0.000000000
bigcom309             bigcom309 0.000000000
bigcom314             bigcom314 0.000000000
bigcom321             bigcom321 0.000000000
bigcom341             bigcom341 0.000000000
bigcom350             bigcom350 0.000000000
bigcom353             bigcom353 0.000000000
bigcom359             bigcom359 0.000000000
bigcom363             bigcom363 0.000000000
bigcom365             bigcom365 0.000000000
bigcom385             bigcom385 0.000000000
bigcom386             bigcom386 0.000000000
bigcom480             bigcom480 0.000000000
membership_s1     membership_s1 0.000000000
membership_s3     membership_s3 0.000000000
membership_s6     membership_s6 0.000000000
membership_s8     membership_s8 0.000000000
membership_s9     membership_s9 0.000000000
membership_s11   membership_s11 0.000000000
membership_s12   membership_s12 0.000000000
membership_s15   membership_s15 0.000000000
membership_s17   membership_s17 0.000000000
membership_s18   membership_s18 0.000000000
membership_s20   membership_s20 0.000000000
membership_s21   membership_s21 0.000000000
membership_s22   membership_s22 0.000000000
membership_s24   membership_s24 0.000000000
membership_s25   membership_s25 0.000000000
membership_s26   membership_s26 0.000000000
membership_s28   membership_s28 0.000000000
membership_s31   membership_s31 0.000000000
membership_s33   membership_s33 0.000000000
membership_s36   membership_s36 0.000000000
membership_s37   membership_s37 0.000000000
[1] "Dataset: all_C Model RF, run: 6 of 10 2015-06-15 17:55:22"
     |      Out-of-bag   |
Tree |      MSE  %Var(y) |
   1 |  0.08624   193.32 |
   2 |  0.08036   180.14 |
   3 |  0.07537   168.96 |
   4 |  0.07012   157.19 |
   5 |  0.06742   151.14 |
   6 |  0.06457   144.74 |
   7 |  0.06123   137.25 |
   8 |  0.05841   130.94 |
   9 |  0.05697   127.70 |
  10 |  0.05523   123.81 |
  11 |  0.05412   121.33 |
  12 |  0.05246   117.60 |
  13 |   0.0517   115.91 |
  14 |  0.05071   113.69 |
  15 |  0.04968   111.38 |
  16 |  0.04946   110.88 |
  17 |  0.04875   109.28 |
  18 |   0.0483   108.27 |
  19 |  0.04779   107.13 |
  20 |  0.04741   106.28 |
  21 |  0.04738   106.21 |
  22 |  0.04689   105.12 |
  23 |  0.04663   104.54 |
  24 |  0.04636   103.92 |
  25 |   0.0461   103.35 |
  26 |  0.04592   102.94 |
  27 |  0.04571   102.48 |
  28 |  0.04561   102.24 |
  29 |  0.04546   101.91 |
  30 |  0.04524   101.41 |
  31 |  0.04503   100.95 |
  32 |  0.04495   100.76 |
  33 |  0.04484   100.53 |
  34 |  0.04463   100.05 |
  35 |  0.04454    99.86 |
  36 |  0.04439    99.51 |
  37 |  0.04426    99.21 |
  38 |  0.04418    99.05 |
  39 |  0.04412    98.91 |
  40 |  0.04404    98.72 |
  41 |  0.04401    98.65 |
  42 |  0.04392    98.46 |
  43 |  0.04392    98.45 |
  44 |  0.04387    98.35 |
  45 |  0.04381    98.21 |
  46 |  0.04383    98.25 |
  47 |  0.04376    98.10 |
  48 |  0.04375    98.08 |
  49 |  0.04362    97.79 |
  50 |  0.04356    97.65 |
  51 |  0.04356    97.64 |
  52 |  0.04354    97.60 |
  53 |  0.04355    97.63 |
  54 |  0.04347    97.46 |
  55 |  0.04346    97.42 |
  56 |  0.04345    97.41 |
  57 |  0.04337    97.22 |
  58 |  0.04335    97.18 |
  59 |  0.04338    97.24 |
  60 |   0.0433    97.07 |
  61 |  0.04324    96.93 |
  62 |  0.04323    96.90 |
  63 |  0.04316    96.76 |
  64 |  0.04313    96.68 |
  65 |  0.04304    96.49 |
  66 |  0.04305    96.50 |
  67 |  0.04298    96.34 |
  68 |  0.04294    96.27 |
  69 |   0.0429    96.16 |
  70 |  0.04289    96.15 |
  71 |  0.04289    96.14 |
  72 |  0.04279    95.91 |
  73 |  0.04275    95.83 |
  74 |  0.04276    95.86 |
  75 |  0.04275    95.84 |
  76 |  0.04275    95.84 |
  77 |  0.04275    95.84 |
  78 |  0.04275    95.82 |
  79 |  0.04271    95.75 |
  80 |  0.04272    95.76 |
  81 |   0.0427    95.71 |
  82 |   0.0427    95.72 |
  83 |  0.04267    95.66 |
  84 |  0.04268    95.67 |
  85 |  0.04269    95.71 |
  86 |  0.04266    95.64 |
  87 |  0.04263    95.55 |
  88 |  0.04266    95.62 |
  89 |  0.04264    95.60 |
  90 |  0.04263    95.57 |
  91 |  0.04262    95.54 |
  92 |   0.0426    95.50 |
  93 |  0.04256    95.41 |
  94 |   0.0425    95.27 |
  95 |  0.04246    95.19 |
  96 |  0.04241    95.07 |
  97 |   0.0424    95.06 |
  98 |  0.04241    95.07 |
  99 |  0.04239    95.03 |
 100 |   0.0424    95.06 |
[1] "Random Forest variable coefficients"
                      %IncMSE IncNodePurity
graph5           4.563320e-03  2.379493e+00
graph6           6.150268e-03  2.391977e+00
graph7           5.499988e-03  2.424552e+00
graph8           1.841761e-03  1.111422e+00
graph9           2.621746e-03  1.708834e+00
graph10          1.255234e-02  3.547694e+00
graph11          8.160596e-03  3.573149e+00
graph12          8.950392e-03  2.677546e+00
graph13          2.184838e-02  2.884955e+00
graph14          4.471420e-03  2.749122e+00
graph15          1.298000e-02  2.139074e+00
graph16          9.602384e-03  2.362000e+00
graph17          6.735219e-03  3.370051e+00
graph18          9.755347e-03  2.062863e+00
graph19          2.152628e-02  3.886766e+00
graph20          5.041223e-03  4.190551e+00
graph21          5.075455e-03  2.143927e+00
graph22          6.889284e-03  2.878252e+00
graph23          1.907571e-02  4.225141e+00
graph24          5.391269e-03  3.072731e+00
graph25          7.500221e-03  3.241063e+00
graph26          1.047384e-02  3.583318e+00
graph27          1.012383e-03  2.285844e+00
graph28          3.034618e-03  2.397851e+00
graph29          7.392491e-04  1.409802e+00
orbit0           9.950320e-04  8.143285e-01
orbit1           5.554194e-03  2.347818e+00
orbit2           1.963270e-03  1.463155e+00
orbit3           2.093130e-03  1.241109e+00
orbit4           6.665775e-03  2.476600e+00
orbit5           5.226234e-03  1.790437e+00
orbit6           6.759545e-03  3.202167e+00
orbit7           2.085202e-03  1.543615e+00
orbit8           2.726575e-03  2.225185e+00
orbit9           7.966121e-03  2.927460e+00
orbit10          5.389208e-03  2.041482e+00
orbit11          6.007232e-03  1.964681e+00
orbit12          4.344871e-03  2.423511e+00
orbit13          1.454859e-03  1.310828e+00
orbit14          4.615682e-03  1.185472e+00
orbit15          4.000240e-03  2.201462e+00
orbit16          1.924098e-02  2.150192e+00
orbit17          9.741994e-03  2.449650e+00
orbit18          1.023370e-02  4.918725e+00
orbit19          4.439339e-03  2.781259e+00
orbit20          6.430720e-03  2.751681e+00
orbit21          4.876975e-03  1.771003e+00
orbit22          8.899809e-03  3.912761e+00
orbit23          2.276177e-03  1.528084e+00
orbit24          1.393721e-02  1.033069e+01
orbit25          3.750524e-03  2.175041e+00
orbit26          9.285416e-03  2.011658e+00
orbit27          2.280488e-02  4.355844e+00
orbit28          1.528452e-02  2.664606e+00
orbit29          9.237736e-03  2.475390e+00
orbit30          5.042892e-03  1.890508e+00
orbit31          4.748742e-03  3.252330e+00
orbit32          6.325538e-03  2.473218e+00
orbit33          6.327751e-03  1.368746e+00
orbit34          9.940195e-03  2.241172e+00
orbit35          7.850369e-03  3.601821e+00
orbit36          5.085805e-03  2.566893e+00
orbit37          4.172984e-03  2.537761e+00
orbit38          2.623948e-03  1.668140e+00
orbit39          1.179660e-02  4.079817e+00
orbit40          3.282866e-03  2.647781e+00
orbit41          1.362713e-03  1.753612e+00
orbit42          2.095243e-03  1.502306e+00
orbit43          5.466771e-03  1.979899e+00
orbit44          3.627729e-03  1.649459e+00
orbit45          2.120256e-02  1.309647e+01
orbit46          1.296162e-02  5.929851e+00
orbit47          1.751236e-02  3.118942e+00
orbit48          8.043159e-03  2.464523e+00
orbit49          4.809008e-03  4.711946e+00
orbit50          2.808061e-03  2.281273e+00
orbit51          8.114344e-03  3.593295e+00
orbit52          3.738830e-03  2.318116e+00
orbit53          5.499926e-03  1.993240e+00
orbit54          3.770877e-03  3.939193e+00
orbit55          3.764272e-03  2.491382e+00
orbit56          2.429956e-02  1.552017e+01
orbit57          1.182405e-02  2.156554e+00
orbit58          1.013987e-03  1.674135e+00
orbit59          9.268059e-03  5.777912e+00
orbit60          1.681452e-03  1.353880e+00
orbit61          8.919708e-04  1.437276e+00
orbit62          5.403606e-03  6.319643e+00
orbit63          1.024573e-03  1.935564e+00
orbit64          1.516953e-03  1.996480e+00
orbit65          1.033470e-02  1.176303e+01
orbit66          2.653940e-03  3.041028e+00
orbit67          2.022357e-03  1.322162e+00
orbit68          1.417575e-03  1.957504e+00
orbit69          6.311426e-04  1.927943e+00
orbit70          3.257414e-03  5.166784e+00
orbit71          1.770658e-03  1.807202e+00
orbit72          1.726208e-03  1.729465e+00
AP               1.242715e-04  4.444241e-01
bet              8.614882e-03  4.603672e+00
ecc              1.918374e-04  2.288717e-01
eccrad           1.367278e-04  1.819060e-01
close            5.440490e-03  2.222571e+00
constraint       7.065948e-03  2.542405e+00
coreness         1.037784e-02  1.065008e+00
knn              5.206378e-03  4.064318e+00
hubscore         2.899142e-03  1.946568e+00
pagerank         6.924036e-03  5.408016e+00
trans            6.440141e-03  4.609187e+00
evcent           4.447905e-03  1.871644e+00
first            6.725534e-04  9.492146e-01
upto_second      4.055916e-03  1.886759e+00
upto_third       4.166857e-03  2.282176e+00
upto_fourth      8.294875e-03  2.622929e+00
upto_fifth       8.003076e-03  2.671958e+00
upto_sixth       2.241820e-03  2.061383e+00
second           4.950854e-03  2.151716e+00
third            5.329971e-03  5.539797e+00
fourth           6.555413e-03  4.047668e+00
fifth            3.163465e-03  2.826947e+00
sixth            8.043618e-03  3.509537e+00
ratio1           2.977830e-03  3.569198e+00
ratio2           1.014867e-02  3.728759e+00
ratio3           6.359993e-03  3.786560e+00
ratio4           1.481754e-02  7.681050e+00
ratio5           4.920228e-03  9.822570e+00
ratio6           8.343579e-03  3.043618e+00
selfinter        1.537868e-04  5.692767e-01
walktrap_vertex  2.552396e-03  6.550852e+00
bigcom1          7.593539e-05  4.684558e-01
bigcom2          0.000000e+00  0.000000e+00
bigcom3          1.748898e-05  6.374231e-01
bigcom4          3.230899e-03  5.857537e-01
bigcom6          0.000000e+00  8.881784e-18
bigcom8          6.928980e-05  2.703734e-01
bigcom9          0.000000e+00  0.000000e+00
bigcom11         0.000000e+00  0.000000e+00
bigcom13         1.257198e-05  3.360481e-01
bigcom15         1.625143e-04  1.843975e-01
bigcom16         0.000000e+00  0.000000e+00
bigcom21        -4.621177e-06  1.956844e-01
bigcom22         3.088644e-04  1.969989e-01
bigcom24         1.863528e-06  1.179550e+00
bigcom26         0.000000e+00  3.712069e-02
bigcom28         8.756667e-05  9.511672e-01
bigcom30        -1.181966e-05  3.106468e-01
bigcom31         0.000000e+00  0.000000e+00
bigcom32         0.000000e+00  0.000000e+00
bigcom33         0.000000e+00  0.000000e+00
bigcom34         0.000000e+00  0.000000e+00
bigcom36         0.000000e+00  0.000000e+00
bigcom37         0.000000e+00  0.000000e+00
bigcom38         0.000000e+00  0.000000e+00
bigcom39        -2.716091e-06  2.737064e-01
bigcom40         2.870836e-03  2.039275e+00
bigcom43         0.000000e+00  0.000000e+00
bigcom44         2.260398e-06  1.714286e-02
bigcom46         0.000000e+00  0.000000e+00
bigcom47         0.000000e+00  1.110223e-18
bigcom49         0.000000e+00  2.220446e-18
bigcom50         0.000000e+00  2.775558e-19
bigcom51         0.000000e+00  0.000000e+00
bigcom52         0.000000e+00  8.881784e-18
bigcom54         0.000000e+00  0.000000e+00
bigcom56        -2.099020e-05  2.542393e-01
bigcom62         0.000000e+00  2.220446e-18
bigcom66         0.000000e+00  0.000000e+00
bigcom68         0.000000e+00  0.000000e+00
bigcom69         0.000000e+00  0.000000e+00
bigcom71         2.046764e-05  3.064612e-01
bigcom72         0.000000e+00  0.000000e+00
bigcom73         0.000000e+00  0.000000e+00
bigcom74         0.000000e+00  0.000000e+00
bigcom75         0.000000e+00  0.000000e+00
bigcom76         0.000000e+00  1.110223e-18
bigcom77         0.000000e+00  0.000000e+00
bigcom79         0.000000e+00  0.000000e+00
bigcom80         0.000000e+00  0.000000e+00
bigcom82         1.068979e-05  4.951553e-01
bigcom83         0.000000e+00  0.000000e+00
bigcom84         0.000000e+00  0.000000e+00
bigcom85         0.000000e+00  2.220446e-18
bigcom87         0.000000e+00  2.220446e-18
bigcom89         0.000000e+00  0.000000e+00
bigcom91         0.000000e+00  9.000000e-03
bigcom92         0.000000e+00  2.498002e-18
bigcom93         0.000000e+00  0.000000e+00
bigcom96         0.000000e+00  0.000000e+00
bigcom97         0.000000e+00  1.110223e-18
bigcom98         0.000000e+00  0.000000e+00
bigcom99         0.000000e+00  0.000000e+00
bigcom101        0.000000e+00  0.000000e+00
bigcom104        0.000000e+00  0.000000e+00
bigcom106        0.000000e+00  0.000000e+00
bigcom109        0.000000e+00  0.000000e+00
bigcom113        0.000000e+00  0.000000e+00
bigcom116        6.310726e-06  3.113946e-01
bigcom120        0.000000e+00  0.000000e+00
bigcom123        0.000000e+00  0.000000e+00
bigcom126        0.000000e+00  0.000000e+00
bigcom127        1.734525e-05  4.975212e-01
bigcom137        0.000000e+00  5.551115e-19
bigcom139        0.000000e+00  0.000000e+00
bigcom140        0.000000e+00  0.000000e+00
bigcom143        0.000000e+00  0.000000e+00
bigcom145        1.056680e-05  5.139483e-01
bigcom146        0.000000e+00  0.000000e+00
bigcom147       -1.628897e-05  3.392900e-02
bigcom149       -3.219339e-05  6.575573e-01
bigcom153        0.000000e+00  0.000000e+00
bigcom154        0.000000e+00  2.220446e-18
bigcom156        0.000000e+00  2.220446e-18
bigcom157        0.000000e+00  0.000000e+00
bigcom158        0.000000e+00  0.000000e+00
bigcom160        0.000000e+00  0.000000e+00
bigcom161        0.000000e+00  0.000000e+00
bigcom162        0.000000e+00  5.551115e-19
bigcom164        0.000000e+00  0.000000e+00
bigcom166        0.000000e+00  0.000000e+00
bigcom167        5.926920e-06  2.569641e-01
bigcom171        1.962454e-04  2.080427e+00
bigcom173        0.000000e+00  2.220446e-18
bigcom175        0.000000e+00  0.000000e+00
bigcom176        0.000000e+00  0.000000e+00
bigcom177        0.000000e+00  0.000000e+00
bigcom178        0.000000e+00  0.000000e+00
bigcom180        4.432165e-06  5.195141e-01
bigcom181        0.000000e+00  2.220446e-18
bigcom184        0.000000e+00  0.000000e+00
bigcom186        0.000000e+00  0.000000e+00
bigcom187        0.000000e+00  0.000000e+00
bigcom189        0.000000e+00  0.000000e+00
bigcom194        0.000000e+00  0.000000e+00
bigcom195        0.000000e+00  0.000000e+00
bigcom196       -7.174782e-06  6.299504e-01
bigcom204        0.000000e+00  0.000000e+00
bigcom205        0.000000e+00  0.000000e+00
bigcom212        0.000000e+00  0.000000e+00
bigcom214        0.000000e+00  0.000000e+00
bigcom222        0.000000e+00  0.000000e+00
bigcom223        0.000000e+00  0.000000e+00
bigcom226        0.000000e+00  0.000000e+00
bigcom227        0.000000e+00  0.000000e+00
bigcom229        0.000000e+00  0.000000e+00
bigcom233        0.000000e+00  0.000000e+00
bigcom236        0.000000e+00  0.000000e+00
bigcom237        0.000000e+00  0.000000e+00
bigcom246       -1.467934e-05  8.615861e-01
bigcom248       -5.036809e-06  4.288224e-01
bigcom249        1.850561e-06  4.386491e-01
bigcom250        0.000000e+00  0.000000e+00
bigcom254        0.000000e+00  0.000000e+00
bigcom266        0.000000e+00  0.000000e+00
bigcom269        0.000000e+00  0.000000e+00
bigcom272        0.000000e+00  0.000000e+00
bigcom274        1.544014e-05  6.948097e-02
bigcom281       -1.219926e-05  3.830695e-01
bigcom291        0.000000e+00  0.000000e+00
bigcom292       -1.756910e-05  5.786803e-01
bigcom295        0.000000e+00  0.000000e+00
bigcom299        0.000000e+00  0.000000e+00
bigcom301        0.000000e+00  2.220446e-18
bigcom306        0.000000e+00  2.220446e-18
bigcom309        0.000000e+00  0.000000e+00
bigcom314        0.000000e+00  0.000000e+00
bigcom321        0.000000e+00  1.110223e-17
bigcom341        0.000000e+00  0.000000e+00
bigcom350        0.000000e+00  0.000000e+00
bigcom353        0.000000e+00  0.000000e+00
bigcom359        0.000000e+00  1.110223e-18
bigcom363        0.000000e+00  0.000000e+00
bigcom365        0.000000e+00  0.000000e+00
bigcom385        0.000000e+00  2.220446e-18
bigcom386        0.000000e+00  2.220446e-18
bigcom408        8.658001e-05  1.133248e+00
bigcom412        2.854222e-05  8.953804e-01
bigcom480        0.000000e+00  0.000000e+00
spin_vertex      3.069163e-03  7.599106e+00
membership_s1    7.416765e-05  3.914868e-01
membership_s3    0.000000e+00  0.000000e+00
membership_s4    1.449421e-03  2.214862e+00
membership_s5    1.211021e-04  3.912790e-01
membership_s6    2.546401e-04  4.520759e-01
membership_s7    9.202887e-05  4.476357e-01
membership_s8    0.000000e+00  0.000000e+00
membership_s9    0.000000e+00  0.000000e+00
membership_s11   0.000000e+00  2.775558e-18
membership_s12  -2.729464e-05  3.227165e-01
membership_s14  -1.657203e-05  4.255913e-01
membership_s15  -1.630617e-05  1.166171e-01
membership_s16   5.938941e-05  1.013034e+00
membership_s17   0.000000e+00  0.000000e+00
membership_s18   1.142331e-05  1.361317e-01
membership_s20   0.000000e+00  0.000000e+00
membership_s21  -2.793919e-06  1.529005e-01
membership_s22   0.000000e+00  2.775558e-18
membership_s24   0.000000e+00  2.775558e-19
membership_s25   0.000000e+00  2.220446e-18
membership_s26   0.000000e+00  0.000000e+00
membership_s27   7.363953e-05  4.851124e-01
membership_s28   0.000000e+00  0.000000e+00
membership_s30   1.659970e-05  5.390463e-01
membership_s31   3.535302e-05  1.654781e-01
membership_s32   9.311660e-05  6.832712e-01
membership_s33   0.000000e+00  0.000000e+00
membership_s36   2.952566e-04  4.356944e-01
membership_s37   4.118982e-05  1.885443e-01
V1               5.633407e-03  9.887951e+00
V2               1.696420e-03  7.644086e+00
pdi              1.901387e-04  1.311439e+00
adhesion         1.287351e-02  6.817549e+00
cohesion         1.187777e-02  7.449166e+00
inner            3.170964e-03  7.458804e+00
outer            1.598344e-03  7.723749e+00
ioratio          4.946715e-03  7.480521e+00
comsize          1.744204e-03  8.509989e+00
[1] "Dataset: all_C Model GLM, run: 6 of 10 2015-06-15 18:03:24"
[1] "glmnet variable coefficients"
                         [,1]          [,2]
(Intercept)     -3.013981e+00 -3.333983e+00
graph0           1.055657e-39 -1.181506e-05
graph1           3.645758e-43 -2.054920e-07
graph2           4.354942e-40  5.251204e-06
graph3           3.334333e-44 -7.465003e-09
graph4           2.697282e-47 -1.781941e-10
graph5           1.140689e-41 -2.544592e-06
graph6           2.342237e-43 -3.271766e-08
graph7           1.662576e-41  1.587464e-06
graph8           3.270135e-40 -7.004132e-06
graph9           7.684869e-46 -1.875514e-10
graph10          9.594531e-48 -5.854579e-12
graph11         -8.217832e-50 -3.391643e-13
graph12          1.452216e-45 -1.459555e-10
graph13          1.317072e-44 -2.573032e-10
graph14          5.461893e-47 -6.566821e-11
graph15          4.627999e-43 -1.111929e-07
graph16          5.419369e-45 -1.706653e-09
graph17          1.064678e-44 -1.731463e-09
graph18          3.070906e-43  1.378307e-08
graph19          6.656351e-44  8.393319e-09
graph20          6.032703e-43 -4.030129e-07
graph21          3.601566e-43  1.849457e-09
graph22          1.121339e-42 -2.239866e-09
graph23          4.551552e-43  4.971061e-08
graph24          7.711845e-43  1.197553e-07
graph25          3.848183e-42  7.095800e-07
graph26          3.771300e-42  7.098571e-07
graph27          2.097110e-41  6.150904e-06
graph28          3.046696e-41  4.856095e-06
graph29          3.138064e-40 -5.081625e-05
orbit0           1.055657e-39 -1.047528e-05
orbit1           2.925261e-41  2.162464e-06
orbit2           1.792513e-43 -2.291627e-07
orbit3           4.354942e-40  6.145738e-06
orbit4           7.908391e-43  1.685209e-07
orbit5           2.528249e-44 -1.094712e-08
orbit6           8.782812e-45 -2.086318e-08
orbit7          -4.416729e-48 -1.036718e-10
orbit8           1.140689e-41 -2.502753e-06
orbit9           1.693798e-41  7.362382e-06
orbit10          1.939908e-42 -1.525856e-07
orbit11          1.123602e-43 -4.781528e-08
orbit12          8.102884e-41  1.200671e-05
orbit13          1.747771e-41  1.193480e-06
orbit14          3.270135e-40 -5.778477e-06
orbit15          1.967344e-44  5.581846e-09
orbit16          6.169788e-46 -3.771230e-10
orbit17          5.695660e-45 -6.737280e-11
orbit18          4.068285e-45  1.000919e-09
orbit19          1.103119e-45 -3.521228e-10
orbit20          4.803506e-46 -2.632154e-10
orbit21          2.114313e-48 -4.473304e-12
orbit22         -3.082937e-48 -4.106564e-11
orbit23         -6.381397e-50 -9.029810e-14
orbit24          9.048656e-44  4.595071e-08
orbit25          4.455026e-44  7.658563e-09
orbit26          9.356640e-46 -3.980791e-10
orbit27          4.952771e-43  2.168416e-07
orbit28          2.894873e-44 -9.308103e-09
orbit29          7.142532e-44 -4.202717e-09
orbit30          1.800180e-44  1.491131e-09
orbit31          4.742867e-45 -4.949202e-09
orbit32          2.931984e-45 -2.389138e-09
orbit33          8.059848e-48 -2.711013e-11
orbit34          4.627999e-43 -1.109416e-07
orbit35          5.186796e-43  8.218633e-08
orbit36          7.169704e-44 -3.893266e-08
orbit37          6.658817e-44 -6.779852e-09
orbit38          1.931645e-45 -1.178951e-09
orbit39          1.018553e-42  3.905670e-07
orbit40          1.840091e-43  3.484924e-08
orbit41          5.999655e-44 -2.597695e-08
orbit42          4.980313e-45 -2.498835e-09
orbit43          1.241677e-42 -4.424105e-08
orbit44          1.856178e-43  4.605880e-08
orbit45          3.183626e-42  2.397762e-06
orbit46          1.028315e-42 -4.225120e-08
orbit47          7.033008e-44 -1.520604e-09
orbit48          1.388408e-43  2.406728e-08
orbit49          3.914403e-42  1.881668e-07
orbit50          3.721403e-43 -5.972724e-07
orbit51          1.615296e-42 -1.648814e-07
orbit52          4.451126e-42 -5.408611e-07
orbit53          4.236671e-43  5.788687e-08
orbit54          7.345916e-42  1.846995e-06
orbit55          8.528485e-43 -1.524667e-07
orbit56          2.086458e-41  1.882879e-05
orbit57          9.697196e-43  1.054633e-07
orbit58          4.414402e-43 -2.154080e-08
orbit59          5.965129e-42 -1.766072e-08
orbit60          1.804815e-42  3.068674e-07
orbit61          1.116171e-42  3.645228e-07
orbit62          4.726060e-41  1.514440e-05
orbit63          6.283610e-42  9.639691e-07
orbit64          9.240928e-42  1.726079e-06
orbit65          6.738274e-41  1.906087e-05
orbit66          1.264782e-41  1.913192e-06
orbit67          4.738395e-42  9.904671e-07
orbit68          3.208433e-41  7.655220e-06
orbit69          4.640169e-41  2.209042e-05
orbit70          1.377535e-40  4.113885e-05
orbit71          3.525323e-41  3.143266e-06
orbit72          3.138064e-40 -5.118937e-05
AP               4.144047e-38 -2.769206e-02
bet              4.439381e-44 -2.271754e-08
ecc             -1.861553e-38  6.292810e-03
eccrad          -1.116932e-37  3.749878e-02
close            1.085760e-36  6.700774e-01
constraint      -9.240466e-38 -1.369537e-01
coreness         8.086983e-39  7.172872e-03
knn             -2.633384e-41 -5.228424e-05
hubscore         1.723991e-36  3.408856e-01
pagerank        -1.264672e-37 -9.288210e-01
trans            1.513943e-38  2.013125e-02
evcent           1.729160e-36  3.560572e-01
first            1.055657e-39 -8.905177e-06
upto_second      3.625050e-41  3.880256e-06
upto_third       1.098833e-41  9.589572e-06
upto_fourth      9.703147e-42  6.888337e-06
upto_fifth       7.758546e-42 -7.468409e-06
upto_sixth      -5.294887e-43 -4.573116e-05
second           3.639472e-41  4.016561e-06
third            1.267176e-41  1.500812e-05
fourth          -1.643008e-41 -1.548085e-05
fifth           -1.379000e-41 -1.223124e-05
sixth           -1.299418e-41  1.337016e-06
ratio1          -3.184280e-41 -5.369439e-05
ratio2          -1.651322e-40 -1.655663e-04
ratio3          -1.805745e-40 -3.263990e-05
ratio4          -9.310971e-41 -3.315522e-04
ratio5           1.440079e-42 -7.835067e-05
ratio6          -1.258714e-41  4.628330e-06
selfinter        6.328632e-38  6.967467e-02
walktrap_vertex  3.686019e-38  3.438363e-02
bigcom1         -1.593714e-38 -2.514901e-02
bigcom2         -4.731823e-38 -1.937602e-01
bigcom3          5.061387e-39  1.153958e-01
bigcom4          1.242760e-38  2.175286e-02
bigcom6         -4.729063e-38 -2.534773e-01
bigcom8         -1.237145e-38 -5.219370e-02
bigcom9         -4.749241e-38 -2.034438e-01
bigcom11        -4.736165e-38 -1.991968e-01
bigcom13        -1.363497e-38  9.139707e-02
bigcom15        -2.144055e-38 -1.231044e-02
bigcom16        -4.732217e-38 -2.027915e-01
bigcom21         3.899060e-39  5.774893e-02
bigcom22        -2.871943e-38 -1.986310e-01
bigcom24         2.414701e-37  9.307857e-01
bigcom26        -3.768810e-38 -2.005401e-01
bigcom28         1.340220e-37  2.495953e-01
bigcom30         1.489419e-38  9.188015e-02
bigcom31        -4.729063e-38 -1.791083e-01
bigcom32        -4.734190e-38 -1.839235e-01
bigcom33        -4.729063e-38 -2.100061e-01
bigcom34        -4.729457e-38 -1.803967e-01
bigcom36        -4.732612e-38 -2.221173e-01
bigcom37        -4.728669e-38 -1.364330e-01
bigcom38        -4.733006e-38 -1.896440e-01
bigcom39         2.011938e-38  2.447135e-01
bigcom40         1.012998e-37  1.878112e-01
bigcom43        -4.731823e-38 -1.954063e-01
bigcom44        -4.249853e-38 -1.800812e-01
bigcom46        -4.736165e-38 -1.820046e-01
bigcom47        -4.733401e-38 -1.882533e-01
bigcom49        -4.732612e-38 -2.629249e-01
bigcom50        -4.730640e-38 -2.172850e-01
bigcom51        -4.729457e-38 -2.183507e-01
bigcom52        -4.729457e-38 -2.224534e-01
bigcom54        -4.728276e-38 -1.815296e-01
bigcom56         1.216398e-38  1.390077e-01
bigcom62        -4.729063e-38 -1.927288e-01
bigcom66        -4.729063e-38 -1.716803e-01
bigcom68        -4.729457e-38 -1.975539e-01
bigcom69        -4.733401e-38 -1.959391e-01
bigcom71         1.216398e-38  2.806714e-01
bigcom72        -4.729851e-38 -1.612895e-01
bigcom73        -4.734980e-38 -2.131689e-01
bigcom74        -4.732612e-38 -2.479108e-01
bigcom75        -4.729063e-38 -1.778779e-01
bigcom76        -4.731428e-38 -2.022734e-01
bigcom77        -4.731428e-38 -2.727788e-01
bigcom79        -4.729457e-38 -2.031136e-01
bigcom80        -4.731428e-38 -1.587437e-01
bigcom82         6.501122e-38  3.980527e-01
bigcom83        -4.729063e-38 -9.677798e-02
bigcom84        -4.729457e-38 -2.461399e-01
bigcom85        -4.730246e-38 -2.056108e-01
bigcom87        -4.732217e-38 -1.928472e-01
bigcom89        -4.729063e-38 -1.647338e-01
bigcom91        -4.731428e-38 -2.662704e-01
bigcom92        -4.740912e-38 -1.932603e-01
bigcom93        -4.729063e-38 -1.166748e-01
bigcom96        -4.729063e-38 -2.276922e-01
bigcom97        -4.732612e-38 -2.752288e-01
bigcom98        -4.729063e-38 -1.897852e-01
bigcom99        -4.729063e-38 -1.435816e-01
bigcom101       -4.736165e-38 -2.150012e-01
bigcom104       -4.732612e-38 -2.270981e-01
bigcom106       -4.729851e-38 -1.511549e-01
bigcom109       -4.729457e-38 -2.724676e-01
bigcom113       -4.729851e-38 -1.444496e-01
bigcom116       -3.366404e-39  1.439710e-01
bigcom120       -4.729457e-38 -1.396224e-01
bigcom123       -4.729851e-38 -1.953819e-01
bigcom126       -4.729063e-38 -1.485135e-01
bigcom127        2.414701e-37  5.098530e-01
bigcom137       -4.731428e-38 -2.642202e-01
bigcom139       -4.729063e-38 -2.055124e-01
bigcom140       -4.729063e-38 -1.963488e-01
bigcom143       -4.729063e-38 -1.319471e-01
bigcom145        9.708579e-38  5.745150e-01
bigcom146       -4.730246e-38 -1.874863e-01
bigcom147       -1.359753e-39  5.916290e-02
bigcom149        2.895017e-37  1.074365e+00
bigcom153       -4.732217e-38 -1.693927e-01
bigcom154       -4.731823e-38 -1.895674e-01
bigcom156       -4.729457e-38 -1.692325e-01
bigcom157       -4.732612e-38 -1.535495e-01
bigcom158       -4.728669e-38 -1.564678e-01
bigcom160       -4.729457e-38 -1.818086e-01
bigcom161       -4.729063e-38 -1.923667e-01
bigcom162       -4.729063e-38 -1.871120e-01
bigcom164       -4.729063e-38 -2.666601e-01
bigcom166       -4.730640e-38 -2.450278e-01
bigcom167       -3.359944e-39  1.146390e-01
bigcom171        4.122435e-37  1.167653e+00
bigcom173       -4.729851e-38 -1.808146e-01
bigcom175       -4.729063e-38 -1.538277e-01
bigcom176       -4.729063e-38 -2.179975e-01
bigcom177       -4.729457e-38 -2.193064e-01
bigcom178       -4.729851e-38 -2.229104e-01
bigcom180        1.548137e-37  7.970067e-01
bigcom181       -4.732612e-38 -2.182130e-01
bigcom184       -4.729063e-38 -2.375877e-01
bigcom186       -4.729063e-38 -2.349846e-01
bigcom187       -4.729063e-38 -2.359123e-01
bigcom189       -4.731034e-38 -2.036707e-01
bigcom194       -4.729457e-38 -2.411108e-01
bigcom195       -4.729063e-38 -1.800969e-01
bigcom196        2.053227e-37  8.375740e-01
bigcom204       -4.730640e-38 -2.147437e-01
bigcom205       -4.728669e-38 -1.861544e-01
bigcom212       -4.729457e-38 -2.192766e-01
bigcom214       -4.729851e-38 -1.778309e-01
bigcom222       -4.729063e-38 -1.811282e-01
bigcom223       -4.729063e-38 -2.307116e-01
bigcom226       -4.729457e-38 -2.548459e-01
bigcom227       -4.729457e-38 -2.014204e-01
bigcom229       -4.729063e-38 -1.588134e-01
bigcom233       -4.729063e-38 -1.541930e-01
bigcom236       -4.729063e-38 -1.706745e-01
bigcom237       -4.729063e-38 -2.283010e-01
bigcom246        1.212003e-37  6.375668e-01
bigcom248        7.166592e-38  3.799841e-01
bigcom249        1.211397e-37  6.873291e-01
bigcom250       -4.733401e-38 -2.219139e-01
bigcom254       -4.729457e-38 -2.754937e-01
bigcom266       -4.728669e-38 -2.070152e-01
bigcom269       -4.729851e-38 -1.842452e-01
bigcom272       -4.729063e-38 -1.530574e-01
bigcom274       -2.633242e-38 -1.178260e-05
bigcom281        9.708579e-38  7.092690e-01
bigcom291       -4.729063e-38 -2.143527e-01
bigcom292        2.053227e-37  8.716674e-01
bigcom295       -4.729851e-38 -1.837217e-01
bigcom299       -4.728669e-38 -1.972580e-01
bigcom301       -4.731428e-38 -1.966947e-01
bigcom306       -4.729063e-38 -1.489688e-01
bigcom309       -4.729457e-38 -1.763656e-01
bigcom314       -4.729457e-38 -1.776034e-01
bigcom321       -4.731428e-38 -1.784680e-01
bigcom341       -4.728669e-38 -1.797513e-01
bigcom350       -4.729063e-38 -2.219129e-01
bigcom353       -4.729063e-38 -1.893298e-01
bigcom359       -4.728669e-38 -2.672106e-01
bigcom363       -4.728669e-38 -1.404677e-01
bigcom365       -4.729063e-38 -2.043468e-01
bigcom385       -4.729851e-38 -2.027646e-01
bigcom386       -4.729063e-38 -1.799056e-01
bigcom408        1.365088e-37  7.332055e-01
bigcom412        2.895741e-37  1.018853e+00
bigcom480       -4.729457e-38 -1.819780e-01
spin_vertex     -8.554783e-38 -7.774697e-02
membership_s1   -2.903034e-38 -6.496606e-02
membership_s3   -4.735375e-38 -1.671100e-01
membership_s4    8.417805e-38  1.711648e-01
membership_s5   -1.181643e-38 -6.744501e-02
membership_s6   -3.583515e-38 -3.385629e-02
membership_s7   -9.903470e-39  1.531772e-02
membership_s8   -4.731034e-38 -1.658234e-01
membership_s9   -4.733796e-38 -1.529145e-01
membership_s11  -4.731428e-38 -1.498849e-01
membership_s12   2.490817e-38  3.232956e-01
membership_s14   1.773288e-37  8.286026e-01
membership_s15  -3.018965e-38 -8.901566e-02
membership_s16   1.693767e-37  6.838586e-01
membership_s17  -4.730640e-38 -1.584001e-01
membership_s18  -3.704520e-38 -1.543268e-01
membership_s20  -4.729063e-38 -1.319712e-01
membership_s21  -3.559305e-38 -8.882362e-02
membership_s22  -4.739724e-38 -2.761315e-01
membership_s24  -4.741308e-38 -1.680415e-01
membership_s25  -4.736956e-38 -1.779628e-01
membership_s26  -4.733401e-38 -1.991634e-01
membership_s27  -2.253451e-38 -7.891414e-02
membership_s28  -4.734585e-38 -1.605836e-01
membership_s30   3.687668e-38  5.759328e-02
membership_s31  -3.407116e-38 -6.940902e-02
membership_s32   1.312802e-40  8.360209e-02
membership_s33  -4.729457e-38 -1.467159e-01
membership_s36  -2.929435e-38 -5.102385e-02
membership_s37  -2.770032e-38 -2.658716e-02
V1               5.512578e-38  9.452980e-02
V2               1.677252e-38  1.713414e-01
pdi              6.485918e-36  1.156105e-01
adhesion        -2.401044e-42 -2.762077e-06
cohesion         4.805326e-42  5.559314e-06
inner            2.595503e-42  3.086840e-06
outer            2.996614e-42  1.246999e-06
ioratio         -9.289013e-41 -1.047431e-01
comsize          6.703966e-42  1.136348e-05
[1] "Dataset: all_C Model GBM, run: 7 of 10 2015-06-15 18:06:35"
Iter   TrainDeviance   ValidDeviance   StepSize   Improve
     1        0.3811             nan     0.0100    0.0009
     2        0.3785             nan     0.0100    0.0009
     3        0.3760             nan     0.0100    0.0007
     4        0.3738             nan     0.0100    0.0007
     5        0.3716             nan     0.0100    0.0008
     6        0.3696             nan     0.0100    0.0006
     7        0.3677             nan     0.0100    0.0006
     8        0.3659             nan     0.0100    0.0006
     9        0.3642             nan     0.0100    0.0006
    10        0.3624             nan     0.0100    0.0005
    20        0.3481             nan     0.0100    0.0004
    40        0.3287             nan     0.0100    0.0002
    60        0.3152             nan     0.0100    0.0001
    80        0.3047             nan     0.0100    0.0001
   100        0.2970             nan     0.0100    0.0001
   120        0.2894             nan     0.0100    0.0001
   140        0.2835             nan     0.0100    0.0000
   160        0.2778             nan     0.0100    0.0000
   180        0.2720             nan     0.0100    0.0000
   200        0.2668             nan     0.0100   -0.0000
   220        0.2622             nan     0.0100    0.0000
   240        0.2581             nan     0.0100    0.0000
   260        0.2542             nan     0.0100    0.0000
   280        0.2496             nan     0.0100   -0.0000
   300        0.2457             nan     0.0100   -0.0000
   320        0.2423             nan     0.0100   -0.0000
   340        0.2384             nan     0.0100   -0.0000
   360        0.2344             nan     0.0100    0.0000
   380        0.2314             nan     0.0100   -0.0000
   400        0.2282             nan     0.0100   -0.0000
   411        0.2263             nan     0.0100    0.0000

[1] "GBM variable coefficients"
                            var     rel.inf
orbit56                 orbit56 6.003967858
orbit45                 orbit45 4.366488651
orbit65                 orbit65 3.595485962
V1                           V1 2.346750428
ratio5                   ratio5 2.337707747
orbit24                 orbit24 2.156667217
trans                     trans 2.150688124
spin_vertex         spin_vertex 2.010479779
ioratio                 ioratio 1.945850724
V2                           V2 1.864928225
ratio4                   ratio4 1.850509755
walktrap_vertex walktrap_vertex 1.739714926
third                     third 1.736435401
comsize                 comsize 1.735672838
outer                     outer 1.670571367
orbit70                 orbit70 1.560906584
bigcom171             bigcom171 1.449248175
inner                     inner 1.274424769
orbit62                 orbit62 1.243313843
orbit27                 orbit27 1.198981170
orbit31                 orbit31 1.161718110
knn                         knn 1.086471144
orbit54                 orbit54 1.070901020
graph22                 graph22 1.050601390
pagerank               pagerank 0.972458556
graph28                 graph28 0.931513607
bet                         bet 0.929983196
orbit18                 orbit18 0.923816236
membership_s4     membership_s4 0.918219656
graph4                   graph4 0.892889187
bigcom40               bigcom40 0.890475470
adhesion               adhesion 0.881730633
graph20                 graph20 0.873531991
orbit39                 orbit39 0.865663079
orbit46                 orbit46 0.819113512
orbit47                 orbit47 0.780325648
orbit69                 orbit69 0.776259249
cohesion               cohesion 0.718262780
ratio1                   ratio1 0.708716963
graph23                 graph23 0.708400016
graph8                   graph8 0.675958095
graph11                 graph11 0.669688973
orbit19                 orbit19 0.652288564
graph14                 graph14 0.644924214
orbit51                 orbit51 0.644438766
orbit50                 orbit50 0.610365049
orbit30                 orbit30 0.602908131
graph7                   graph7 0.593026675
orbit35                 orbit35 0.592700387
ratio6                   ratio6 0.553392995
orbit66                 orbit66 0.546570454
orbit44                 orbit44 0.546308361
orbit6                   orbit6 0.536273089
orbit40                 orbit40 0.532206497
orbit63                 orbit63 0.525223885
graph10                 graph10 0.520033723
constraint           constraint 0.515373739
orbit41                 orbit41 0.509837420
orbit33                 orbit33 0.504517832
upto_fourth         upto_fourth 0.503759434
graph25                 graph25 0.500982063
graph26                 graph26 0.494813501
orbit59                 orbit59 0.488625637
graph15                 graph15 0.482794104
graph12                 graph12 0.481309916
graph19                 graph19 0.472587014
orbit49                 orbit49 0.467878692
graph17                 graph17 0.465427988
orbit71                 orbit71 0.464178772
orbit52                 orbit52 0.456465518
orbit17                 orbit17 0.449202374
graph29                 graph29 0.447916527
orbit58                 orbit58 0.445953619
orbit32                 orbit32 0.443797788
orbit64                 orbit64 0.439874749
sixth                     sixth 0.439646086
ratio3                   ratio3 0.428356670
orbit25                 orbit25 0.427380581
graph5                   graph5 0.423702852
orbit55                 orbit55 0.422274642
orbit20                 orbit20 0.416334361
orbit48                 orbit48 0.412425780
orbit28                 orbit28 0.407377325
orbit9                   orbit9 0.395955336
orbit22                 orbit22 0.395001473
graph2                   graph2 0.392305016
graph27                 graph27 0.391230031
orbit61                 orbit61 0.387058684
orbit36                 orbit36 0.382709742
orbit13                 orbit13 0.376863262
graph1                   graph1 0.375855960
ratio2                   ratio2 0.371102500
orbit11                 orbit11 0.367705100
orbit37                 orbit37 0.367425764
bigcom28               bigcom28 0.362896468
graph18                 graph18 0.348036383
graph24                 graph24 0.344541502
membership_s16   membership_s16 0.343333275
upto_fifth           upto_fifth 0.335119639
orbit1                   orbit1 0.331688072
orbit57                 orbit57 0.330606626
upto_sixth           upto_sixth 0.328193060
orbit38                 orbit38 0.323754455
fifth                     fifth 0.315915058
graph6                   graph6 0.312590587
orbit42                 orbit42 0.297557713
orbit67                 orbit67 0.288214748
orbit16                 orbit16 0.287429424
orbit12                 orbit12 0.279702370
orbit29                 orbit29 0.276846716
close                     close 0.270724908
orbit26                 orbit26 0.270663397
orbit53                 orbit53 0.265048796
orbit60                 orbit60 0.263621476
orbit5                   orbit5 0.257694290
graph16                 graph16 0.256484375
graph0                   graph0 0.251427599
orbit15                 orbit15 0.245600792
upto_second         upto_second 0.233627531
graph13                 graph13 0.228262954
pdi                         pdi 0.216455999
fourth                   fourth 0.210641944
graph9                   graph9 0.201999963
graph21                 graph21 0.201303063
selfinter             selfinter 0.192829366
graph3                   graph3 0.191407532
orbit10                 orbit10 0.174375494
hubscore               hubscore 0.170375063
orbit7                   orbit7 0.166695302
membership_s14   membership_s14 0.163727717
orbit2                   orbit2 0.159769851
orbit21                 orbit21 0.152989422
orbit23                 orbit23 0.152837659
orbit4                   orbit4 0.151838868
orbit68                 orbit68 0.150340559
orbit43                 orbit43 0.146871532
bigcom24               bigcom24 0.113756854
membership_s30   membership_s30 0.103483727
coreness               coreness 0.101654170
membership_s32   membership_s32 0.099817924
bigcom246             bigcom246 0.099103483
second                   second 0.098061698
evcent                   evcent 0.097511743
AP                           AP 0.079442884
upto_third           upto_third 0.077978349
bigcom4                 bigcom4 0.073480142
membership_s5     membership_s5 0.070519350
membership_s7     membership_s7 0.066121501
bigcom196             bigcom196 0.042118749
bigcom167             bigcom167 0.038676482
bigcom127             bigcom127 0.034172431
bigcom3                 bigcom3 0.023233642
bigcom1                 bigcom1 0.014416512
ecc                         ecc 0.010322845
membership_s36   membership_s36 0.008630705
membership_s6     membership_s6 0.008112237
membership_s37   membership_s37 0.006980801
bigcom39               bigcom39 0.005966466
membership_s1     membership_s1 0.005291927
bigcom116             bigcom116 0.004943133
orbit0                   orbit0 0.000000000
orbit3                   orbit3 0.000000000
orbit8                   orbit8 0.000000000
orbit14                 orbit14 0.000000000
orbit34                 orbit34 0.000000000
orbit72                 orbit72 0.000000000
eccrad                   eccrad 0.000000000
first                     first 0.000000000
bigcom2                 bigcom2 0.000000000
bigcom6                 bigcom6 0.000000000
bigcom8                 bigcom8 0.000000000
bigcom9                 bigcom9 0.000000000
bigcom11               bigcom11 0.000000000
bigcom13               bigcom13 0.000000000
bigcom15               bigcom15 0.000000000
bigcom16               bigcom16 0.000000000
bigcom21               bigcom21 0.000000000
bigcom22               bigcom22 0.000000000
bigcom26               bigcom26 0.000000000
bigcom30               bigcom30 0.000000000
bigcom31               bigcom31 0.000000000
bigcom32               bigcom32 0.000000000
bigcom33               bigcom33 0.000000000
bigcom34               bigcom34 0.000000000
bigcom36               bigcom36 0.000000000
bigcom37               bigcom37 0.000000000
bigcom38               bigcom38 0.000000000
bigcom43               bigcom43 0.000000000
bigcom44               bigcom44 0.000000000
bigcom46               bigcom46 0.000000000
bigcom47               bigcom47 0.000000000
bigcom49               bigcom49 0.000000000
bigcom50               bigcom50 0.000000000
bigcom51               bigcom51 0.000000000
bigcom52               bigcom52 0.000000000
bigcom54               bigcom54 0.000000000
bigcom56               bigcom56 0.000000000
bigcom62               bigcom62 0.000000000
bigcom66               bigcom66 0.000000000
bigcom68               bigcom68 0.000000000
bigcom69               bigcom69 0.000000000
bigcom71               bigcom71 0.000000000
bigcom72               bigcom72 0.000000000
bigcom73               bigcom73 0.000000000
bigcom74               bigcom74 0.000000000
bigcom75               bigcom75 0.000000000
bigcom76               bigcom76 0.000000000
bigcom77               bigcom77 0.000000000
bigcom79               bigcom79 0.000000000
bigcom80               bigcom80 0.000000000
bigcom82               bigcom82 0.000000000
bigcom83               bigcom83 0.000000000
bigcom84               bigcom84 0.000000000
bigcom85               bigcom85 0.000000000
bigcom87               bigcom87 0.000000000
bigcom89               bigcom89 0.000000000
bigcom91               bigcom91 0.000000000
bigcom92               bigcom92 0.000000000
bigcom93               bigcom93 0.000000000
bigcom96               bigcom96 0.000000000
bigcom97               bigcom97 0.000000000
bigcom98               bigcom98 0.000000000
bigcom99               bigcom99 0.000000000
bigcom101             bigcom101 0.000000000
bigcom104             bigcom104 0.000000000
bigcom106             bigcom106 0.000000000
bigcom109             bigcom109 0.000000000
bigcom113             bigcom113 0.000000000
bigcom120             bigcom120 0.000000000
bigcom123             bigcom123 0.000000000
bigcom126             bigcom126 0.000000000
bigcom137             bigcom137 0.000000000
bigcom139             bigcom139 0.000000000
bigcom140             bigcom140 0.000000000
bigcom143             bigcom143 0.000000000
bigcom145             bigcom145 0.000000000
bigcom146             bigcom146 0.000000000
bigcom147             bigcom147 0.000000000
bigcom149             bigcom149 0.000000000
bigcom153             bigcom153 0.000000000
bigcom154             bigcom154 0.000000000
bigcom156             bigcom156 0.000000000
bigcom157             bigcom157 0.000000000
bigcom158             bigcom158 0.000000000
bigcom160             bigcom160 0.000000000
bigcom161             bigcom161 0.000000000
bigcom162             bigcom162 0.000000000
bigcom164             bigcom164 0.000000000
bigcom166             bigcom166 0.000000000
bigcom173             bigcom173 0.000000000
bigcom175             bigcom175 0.000000000
bigcom176             bigcom176 0.000000000
bigcom177             bigcom177 0.000000000
bigcom178             bigcom178 0.000000000
bigcom180             bigcom180 0.000000000
bigcom181             bigcom181 0.000000000
bigcom184             bigcom184 0.000000000
bigcom186             bigcom186 0.000000000
bigcom187             bigcom187 0.000000000
bigcom189             bigcom189 0.000000000
bigcom194             bigcom194 0.000000000
bigcom195             bigcom195 0.000000000
bigcom204             bigcom204 0.000000000
bigcom205             bigcom205 0.000000000
bigcom212             bigcom212 0.000000000
bigcom214             bigcom214 0.000000000
bigcom222             bigcom222 0.000000000
bigcom223             bigcom223 0.000000000
bigcom226             bigcom226 0.000000000
bigcom227             bigcom227 0.000000000
bigcom229             bigcom229 0.000000000
bigcom233             bigcom233 0.000000000
bigcom236             bigcom236 0.000000000
bigcom237             bigcom237 0.000000000
bigcom248             bigcom248 0.000000000
bigcom249             bigcom249 0.000000000
bigcom250             bigcom250 0.000000000
bigcom254             bigcom254 0.000000000
bigcom266             bigcom266 0.000000000
bigcom269             bigcom269 0.000000000
bigcom272             bigcom272 0.000000000
bigcom274             bigcom274 0.000000000
bigcom281             bigcom281 0.000000000
bigcom291             bigcom291 0.000000000
bigcom292             bigcom292 0.000000000
bigcom295             bigcom295 0.000000000
bigcom299             bigcom299 0.000000000
bigcom301             bigcom301 0.000000000
bigcom306             bigcom306 0.000000000
bigcom309             bigcom309 0.000000000
bigcom314             bigcom314 0.000000000
bigcom321             bigcom321 0.000000000
bigcom341             bigcom341 0.000000000
bigcom350             bigcom350 0.000000000
bigcom353             bigcom353 0.000000000
bigcom359             bigcom359 0.000000000
bigcom363             bigcom363 0.000000000
bigcom365             bigcom365 0.000000000
bigcom385             bigcom385 0.000000000
bigcom386             bigcom386 0.000000000
bigcom408             bigcom408 0.000000000
bigcom412             bigcom412 0.000000000
bigcom480             bigcom480 0.000000000
membership_s3     membership_s3 0.000000000
membership_s8     membership_s8 0.000000000
membership_s9     membership_s9 0.000000000
membership_s11   membership_s11 0.000000000
membership_s12   membership_s12 0.000000000
membership_s15   membership_s15 0.000000000
membership_s17   membership_s17 0.000000000
membership_s18   membership_s18 0.000000000
membership_s20   membership_s20 0.000000000
membership_s21   membership_s21 0.000000000
membership_s22   membership_s22 0.000000000
membership_s24   membership_s24 0.000000000
membership_s25   membership_s25 0.000000000
membership_s26   membership_s26 0.000000000
membership_s27   membership_s27 0.000000000
membership_s28   membership_s28 0.000000000
membership_s31   membership_s31 0.000000000
membership_s33   membership_s33 0.000000000
[1] "Dataset: all_C Model RF, run: 7 of 10 2015-06-15 18:14:14"
     |      Out-of-bag   |
Tree |      MSE  %Var(y) |
   1 |  0.08266   181.64 |
   2 |  0.08039   176.64 |
   3 |  0.07406   162.73 |
   4 |  0.06954   152.81 |
   5 |   0.0676   148.54 |
   6 |  0.06428   141.24 |
   7 |  0.06014   132.16 |
   8 |  0.05878   129.16 |
   9 |  0.05767   126.71 |
  10 |  0.05587   122.75 |
  11 |  0.05445   119.64 |
  12 |  0.05369   117.97 |
  13 |  0.05245   115.25 |
  14 |   0.0518   113.82 |
  15 |  0.05138   112.89 |
  16 |  0.05057   111.13 |
  17 |  0.05009   110.07 |
  18 |  0.04958   108.93 |
  19 |  0.04907   107.81 |
  20 |  0.04878   107.19 |
  21 |  0.04827   106.07 |
  22 |  0.04808   105.64 |
  23 |  0.04772   104.86 |
  24 |  0.04763   104.66 |
  25 |  0.04741   104.18 |
  26 |  0.04727   103.86 |
  27 |  0.04697   103.20 |
  28 |  0.04698   103.24 |
  29 |  0.04678   102.79 |
  30 |  0.04659   102.37 |
  31 |  0.04643   102.01 |
  32 |  0.04636   101.88 |
  33 |  0.04623   101.57 |
  34 |  0.04612   101.34 |
  35 |  0.04594   100.94 |
  36 |  0.04578   100.60 |
  37 |  0.04563   100.25 |
  38 |  0.04564   100.29 |
  39 |  0.04558   100.16 |
  40 |  0.04542    99.81 |
  41 |  0.04536    99.67 |
  42 |  0.04526    99.45 |
  43 |  0.04514    99.19 |
  44 |   0.0451    99.09 |
  45 |  0.04503    98.95 |
  46 |  0.04494    98.75 |
  47 |  0.04476    98.36 |
  48 |  0.04462    98.05 |
  49 |  0.04449    97.75 |
  50 |  0.04445    97.67 |
  51 |  0.04433    97.41 |
  52 |  0.04425    97.24 |
  53 |   0.0442    97.12 |
  54 |  0.04421    97.14 |
  55 |  0.04417    97.06 |
  56 |  0.04411    96.92 |
  57 |  0.04408    96.86 |
  58 |  0.04406    96.82 |
  59 |  0.04402    96.72 |
  60 |  0.04397    96.63 |
  61 |    0.044    96.68 |
  62 |  0.04398    96.64 |
  63 |  0.04392    96.50 |
  64 |  0.04387    96.40 |
  65 |  0.04383    96.32 |
  66 |  0.04381    96.27 |
  67 |  0.04372    96.07 |
  68 |   0.0437    96.03 |
  69 |  0.04367    95.95 |
  70 |  0.04363    95.88 |
  71 |  0.04363    95.86 |
  72 |  0.04357    95.75 |
  73 |  0.04353    95.64 |
  74 |  0.04355    95.70 |
  75 |  0.04351    95.61 |
  76 |  0.04356    95.71 |
  77 |  0.04352    95.64 |
  78 |  0.04352    95.64 |
  79 |  0.04352    95.62 |
  80 |   0.0435    95.58 |
  81 |  0.04348    95.54 |
  82 |  0.04346    95.50 |
  83 |  0.04345    95.48 |
  84 |  0.04346    95.49 |
  85 |   0.0434    95.37 |
  86 |  0.04336    95.28 |
  87 |  0.04334    95.23 |
  88 |  0.04334    95.24 |
  89 |  0.04334    95.23 |
  90 |  0.04331    95.17 |
  91 |  0.04328    95.10 |
  92 |  0.04329    95.13 |
  93 |  0.04329    95.13 |
  94 |   0.0433    95.14 |
  95 |  0.04327    95.07 |
  96 |  0.04327    95.08 |
  97 |  0.04325    95.04 |
  98 |  0.04326    95.07 |
  99 |  0.04323    94.99 |
 100 |  0.04322    94.97 |
[1] "Random Forest variable coefficients"
                      %IncMSE IncNodePurity
graph5           2.752013e-03  2.554855e+00
graph6           4.932133e-03  2.531860e+00
graph7           3.509759e-03  2.342517e+00
graph8           3.635128e-03  1.338439e+00
graph9           3.356623e-03  2.165402e+00
graph10          9.824391e-03  3.413464e+00
graph11          9.618973e-03  4.203312e+00
graph12          6.515043e-03  2.341663e+00
graph13          1.956397e-02  3.906050e+00
graph14          5.247862e-03  2.863831e+00
graph15          1.763042e-02  2.199957e+00
graph16          9.140452e-03  2.757486e+00
graph17          1.274779e-02  3.044413e+00
graph18          7.283728e-03  2.477506e+00
graph19          2.001684e-02  3.765294e+00
graph20          7.106780e-03  4.210048e+00
graph21          6.196165e-03  2.203258e+00
graph22          5.013882e-03  3.492141e+00
graph23          1.893885e-02  4.271021e+00
graph24          2.606249e-03  2.317121e+00
graph25          4.165091e-03  3.103294e+00
graph26          5.937894e-03  3.347825e+00
graph27          1.813595e-03  1.999699e+00
graph28          1.413800e-03  2.642273e+00
graph29          1.820638e-03  1.265935e+00
orbit0           3.001518e-03  8.989212e-01
orbit1           8.742532e-03  2.590765e+00
orbit2           2.465860e-03  1.953530e+00
orbit3           1.549167e-03  1.212076e+00
orbit4           7.967306e-03  2.809744e+00
orbit5           9.622418e-03  2.001607e+00
orbit6           5.261974e-03  3.296272e+00
orbit7           3.911374e-03  1.754461e+00
orbit8           3.532249e-03  2.337031e+00
orbit9           5.520788e-03  2.723072e+00
orbit10          7.828909e-03  2.056247e+00
orbit11          5.161481e-03  1.905333e+00
orbit12          4.487033e-03  1.963124e+00
orbit13          2.764521e-03  1.662792e+00
orbit14          1.797747e-03  1.985825e+00
orbit15          6.114291e-03  2.449970e+00
orbit16          9.326068e-03  2.382149e+00
orbit17          8.839184e-03  3.162927e+00
orbit18          9.861551e-03  5.736762e+00
orbit19          5.324667e-03  3.358255e+00
orbit20          7.340672e-03  3.058165e+00
orbit21          3.242259e-03  1.872558e+00
orbit22          1.024478e-02  4.117866e+00
orbit23          2.953024e-03  2.056564e+00
orbit24          1.115711e-02  8.599125e+00
orbit25          5.989607e-03  2.531978e+00
orbit26          1.276519e-02  1.930323e+00
orbit27          2.337585e-02  4.511517e+00
orbit28          2.447435e-02  2.735099e+00
orbit29          6.312345e-03  2.858557e+00
orbit30          7.256243e-03  2.471234e+00
orbit31          7.454135e-03  3.841348e+00
orbit32          6.522928e-03  2.584638e+00
orbit33          1.231426e-02  2.281879e+00
orbit34          1.074494e-02  2.257334e+00
orbit35          1.025703e-02  3.193525e+00
orbit36          5.737236e-03  2.333658e+00
orbit37          4.108533e-03  2.602764e+00
orbit38          5.737545e-03  2.024823e+00
orbit39          8.488315e-03  3.742976e+00
orbit40          3.048262e-03  2.508920e+00
orbit41          5.418907e-03  2.023207e+00
orbit42          2.102093e-03  1.540959e+00
orbit43          8.182021e-03  2.387227e+00
orbit44          2.370357e-03  1.844461e+00
orbit45          2.023138e-02  1.689107e+01
orbit46          6.025529e-03  5.352331e+00
orbit47          8.837636e-03  2.528342e+00
orbit48          9.354064e-03  2.116103e+00
orbit49          5.760203e-03  4.659972e+00
orbit50          4.046024e-03  2.915788e+00
orbit51          1.332720e-02  4.280880e+00
orbit52          1.946666e-03  2.402106e+00
orbit53          1.154914e-02  1.953475e+00
orbit54          4.374802e-03  4.115799e+00
orbit55          2.779246e-03  1.802897e+00
orbit56          2.567045e-02  1.541286e+01
orbit57          1.780962e-02  2.286300e+00
orbit58          2.355998e-03  1.305159e+00
orbit59          7.159508e-03  4.902567e+00
orbit60          1.119043e-03  1.726018e+00
orbit61          1.409924e-03  1.990338e+00
orbit62          4.328689e-03  5.286608e+00
orbit63          3.777606e-03  2.472667e+00
orbit64          1.760186e-03  2.171388e+00
orbit65          4.308742e-03  1.055000e+01
orbit66          2.724063e-03  2.361483e+00
orbit67          4.138474e-04  1.276588e+00
orbit68          1.560954e-03  2.202074e+00
orbit69          7.950074e-04  1.728255e+00
orbit70          1.615712e-03  4.699184e+00
orbit71          1.661666e-03  2.121817e+00
orbit72          1.013110e-03  1.236666e+00
AP               8.866608e-05  5.195203e-01
bet              8.040709e-03  4.809544e+00
ecc              1.190353e-04  2.009245e-01
eccrad           2.937959e-04  2.329856e-01
close            2.761105e-03  2.192484e+00
constraint       1.142323e-02  2.636770e+00
coreness         8.072488e-03  1.081466e+00
knn              4.982526e-03  4.692810e+00
hubscore         3.240549e-03  2.066273e+00
pagerank         5.628387e-03  5.741243e+00
trans            8.868517e-03  5.450097e+00
evcent           3.793022e-03  2.328756e+00
first            8.801789e-04  9.715107e-01
upto_second      4.246118e-03  1.814169e+00
upto_third       6.015715e-03  2.132554e+00
upto_fourth      4.833516e-03  2.920067e+00
upto_fifth       5.896279e-03  3.421497e+00
upto_sixth       2.982212e-03  1.929876e+00
second           6.180805e-03  2.222569e+00
third            1.168763e-02  5.780300e+00
fourth           3.471977e-03  3.285779e+00
fifth            5.218997e-03  2.960267e+00
sixth            6.041038e-03  3.251053e+00
ratio1           5.102691e-03  4.280956e+00
ratio2           8.954704e-03  3.529974e+00
ratio3           7.524077e-03  2.657924e+00
ratio4           1.283206e-02  6.980375e+00
ratio5           6.789689e-03  1.128668e+01
ratio6           7.783183e-03  2.740542e+00
selfinter        7.759760e-05  6.844045e-01
walktrap_vertex  2.498573e-03  6.900935e+00
bigcom1          3.336570e-04  5.198245e-01
bigcom2          0.000000e+00  0.000000e+00
bigcom3          2.387827e-06  5.290349e-01
bigcom4          4.572941e-04  8.204235e-01
bigcom6          0.000000e+00  5.551115e-19
bigcom8          3.273666e-05  2.581393e-01
bigcom9          0.000000e+00  0.000000e+00
bigcom11         0.000000e+00  1.428571e-02
bigcom13         3.579916e-05  2.009403e-01
bigcom15         9.132130e-05  2.815841e-01
bigcom16         0.000000e+00  2.775558e-19
bigcom21         5.520619e-06  2.363797e-01
bigcom22         1.790022e-04  1.563312e-01
bigcom24        -2.100392e-06  1.048520e+00
bigcom26         0.000000e+00  1.387779e-18
bigcom28         2.296806e-04  8.531806e-01
bigcom30         1.924564e-05  1.772194e-01
bigcom31         0.000000e+00  1.387779e-19
bigcom32         1.988796e-08  2.404063e-01
bigcom33         0.000000e+00  0.000000e+00
bigcom34         0.000000e+00  2.775558e-19
bigcom36        -1.090226e-05  2.398480e-01
bigcom37         0.000000e+00  0.000000e+00
bigcom38         0.000000e+00  0.000000e+00
bigcom39        -2.903871e-05  3.643206e-01
bigcom40         1.828039e-03  2.287507e+00
bigcom43         0.000000e+00  0.000000e+00
bigcom44        -4.567253e-06  2.285714e-02
bigcom46         0.000000e+00  0.000000e+00
bigcom47         0.000000e+00  0.000000e+00
bigcom49         7.885511e-06  3.169310e-01
bigcom50         1.732839e-05  6.652623e-01
bigcom51         0.000000e+00  0.000000e+00
bigcom52         0.000000e+00  0.000000e+00
bigcom54         0.000000e+00  2.775558e-19
bigcom56        -1.132060e-05  3.148220e-01
bigcom62         0.000000e+00  0.000000e+00
bigcom66         0.000000e+00  0.000000e+00
bigcom68         0.000000e+00  0.000000e+00
bigcom69         0.000000e+00  0.000000e+00
bigcom71         3.143100e-05  3.663932e-01
bigcom72         0.000000e+00  0.000000e+00
bigcom73         0.000000e+00  0.000000e+00
bigcom74         0.000000e+00  6.938894e-19
bigcom75         0.000000e+00  2.775558e-19
bigcom76         0.000000e+00  5.551115e-19
bigcom77         0.000000e+00  0.000000e+00
bigcom79         0.000000e+00  0.000000e+00
bigcom80         0.000000e+00  0.000000e+00
bigcom82         0.000000e+00  0.000000e+00
bigcom83         0.000000e+00  0.000000e+00
bigcom84         0.000000e+00  0.000000e+00
bigcom85         0.000000e+00  5.551115e-19
bigcom87         0.000000e+00  0.000000e+00
bigcom89         0.000000e+00  0.000000e+00
bigcom91         0.000000e+00  1.110223e-18
bigcom92         0.000000e+00  0.000000e+00
bigcom93         0.000000e+00  1.110223e-18
bigcom96         0.000000e+00  0.000000e+00
bigcom97         0.000000e+00  0.000000e+00
bigcom98         0.000000e+00  0.000000e+00
bigcom99         0.000000e+00  0.000000e+00
bigcom101        0.000000e+00  0.000000e+00
bigcom104        0.000000e+00  0.000000e+00
bigcom106        0.000000e+00  0.000000e+00
bigcom109        0.000000e+00  0.000000e+00
bigcom113        0.000000e+00  0.000000e+00
bigcom116       -2.359958e-06  4.129876e-01
bigcom120        0.000000e+00  0.000000e+00
bigcom123        0.000000e+00  0.000000e+00
bigcom126        0.000000e+00  0.000000e+00
bigcom127        5.022669e-06  8.001260e-01
bigcom137        0.000000e+00  0.000000e+00
bigcom139        0.000000e+00  0.000000e+00
bigcom140        0.000000e+00  2.775558e-19
bigcom143        0.000000e+00  0.000000e+00
bigcom145        0.000000e+00  0.000000e+00
bigcom146        0.000000e+00  0.000000e+00
bigcom147       -1.225427e-06  9.332101e-03
bigcom149        2.265432e-06  5.404806e-01
bigcom153        0.000000e+00  5.551115e-19
bigcom154        0.000000e+00  0.000000e+00
bigcom156        0.000000e+00  0.000000e+00
bigcom157        0.000000e+00  0.000000e+00
bigcom158        0.000000e+00  0.000000e+00
bigcom160        0.000000e+00  0.000000e+00
bigcom161        0.000000e+00  0.000000e+00
bigcom162        0.000000e+00  5.551115e-19
bigcom164        0.000000e+00  0.000000e+00
bigcom166        0.000000e+00  0.000000e+00
bigcom167       -4.069111e-05  6.106558e-01
bigcom171        2.955494e-04  3.219634e+00
bigcom173        0.000000e+00  0.000000e+00
bigcom175        0.000000e+00  2.775558e-19
bigcom176        0.000000e+00  0.000000e+00
bigcom177        0.000000e+00  0.000000e+00
bigcom178        0.000000e+00  0.000000e+00
bigcom180       -6.465700e-06  5.144648e-01
bigcom181        0.000000e+00  3.608225e-18
bigcom184        0.000000e+00  0.000000e+00
bigcom186        0.000000e+00  5.551115e-19
bigcom187        0.000000e+00  0.000000e+00
bigcom189        0.000000e+00  0.000000e+00
bigcom194        0.000000e+00  4.440892e-18
bigcom195        0.000000e+00  9.333333e-03
bigcom196        2.085276e-05  1.031110e+00
bigcom204        0.000000e+00  0.000000e+00
bigcom205        0.000000e+00  0.000000e+00
bigcom212        0.000000e+00  0.000000e+00
bigcom214        0.000000e+00  0.000000e+00
bigcom222        0.000000e+00  4.440892e-18
bigcom223        0.000000e+00  0.000000e+00
bigcom226        0.000000e+00  0.000000e+00
bigcom227        0.000000e+00  0.000000e+00
bigcom229        0.000000e+00  4.440892e-18
bigcom233        0.000000e+00  0.000000e+00
bigcom236        0.000000e+00  0.000000e+00
bigcom237        0.000000e+00  0.000000e+00
bigcom246        1.430039e-05  7.374588e-01
bigcom248       -3.781705e-06  2.594815e-01
bigcom249       -1.316165e-05  5.104030e-01
bigcom250        0.000000e+00  0.000000e+00
bigcom254        0.000000e+00  0.000000e+00
bigcom266        0.000000e+00  0.000000e+00
bigcom269        0.000000e+00  0.000000e+00
bigcom272        0.000000e+00  0.000000e+00
bigcom274        1.074752e-05  1.047957e-01
bigcom281       -3.407624e-07  4.982322e-01
bigcom291        0.000000e+00  0.000000e+00
bigcom292        0.000000e+00  1.110223e-18
bigcom295        0.000000e+00  0.000000e+00
bigcom299        0.000000e+00  5.551115e-19
bigcom301        0.000000e+00  4.440892e-18
bigcom306        0.000000e+00  5.551115e-19
bigcom309        0.000000e+00  0.000000e+00
bigcom314        0.000000e+00  0.000000e+00
bigcom321        0.000000e+00  0.000000e+00
bigcom341        0.000000e+00  0.000000e+00
bigcom350        0.000000e+00  0.000000e+00
bigcom353        0.000000e+00  0.000000e+00
bigcom359        0.000000e+00  0.000000e+00
bigcom363        0.000000e+00  0.000000e+00
bigcom365        0.000000e+00  0.000000e+00
bigcom385        0.000000e+00  5.551115e-19
bigcom386        0.000000e+00  0.000000e+00
bigcom408        1.732009e-05  6.304974e-01
bigcom412        1.334871e-05  6.285471e-01
bigcom480        0.000000e+00  4.440892e-18
spin_vertex      3.239125e-03  7.185750e+00
membership_s1    6.483772e-05  4.243584e-01
membership_s3    0.000000e+00  0.000000e+00
membership_s4    1.327094e-03  2.966802e+00
membership_s5    1.548021e-04  4.014337e-01
membership_s6    2.791835e-04  3.840375e-01
membership_s7    4.751090e-05  7.509285e-01
membership_s8    0.000000e+00  0.000000e+00
membership_s9    0.000000e+00  0.000000e+00
membership_s11   0.000000e+00  0.000000e+00
membership_s12  -3.465334e-05  3.949831e-01
membership_s14  -1.897372e-05  3.660264e-01
membership_s15   3.848980e-06  1.452532e-01
membership_s16   5.369660e-05  7.851619e-01
membership_s17   0.000000e+00  0.000000e+00
membership_s18  -5.800756e-06  6.348811e-02
membership_s20   0.000000e+00  0.000000e+00
membership_s21   3.687347e-05  4.227328e-01
membership_s22   0.000000e+00  2.220446e-18
membership_s24   0.000000e+00  0.000000e+00
membership_s25   0.000000e+00  0.000000e+00
membership_s26   0.000000e+00  0.000000e+00
membership_s27   3.046537e-05  3.103743e-01
membership_s28   0.000000e+00  0.000000e+00
membership_s30   8.564899e-05  5.860059e-01
membership_s31   2.024704e-05  1.417342e-01
membership_s32   7.025629e-05  5.833846e-01
membership_s33   0.000000e+00  0.000000e+00
membership_s36   1.904657e-04  4.611585e-01
membership_s37  -7.110647e-07  3.089270e-01
V1               4.043383e-03  8.951206e+00
V2               1.412982e-03  7.721418e+00
pdi              2.585243e-04  1.223236e+00
adhesion         5.575442e-03  5.629137e+00
cohesion         4.882615e-03  5.369205e+00
inner            3.664957e-03  7.183425e+00
outer            1.773773e-03  7.609736e+00
ioratio          5.762465e-03  7.523635e+00
comsize          2.534904e-03  8.517933e+00
[1] "Dataset: all_C Model GLM, run: 7 of 10 2015-06-15 18:22:15"
[1] "glmnet variable coefficients"
                         [,1]          [,2]
(Intercept)     -2.991885e+00 -3.910070e+00
graph0           1.096399e-39  1.122239e-04
graph1           3.539218e-43 -2.237161e-07
graph2           4.666054e-40  3.458074e-05
graph3           3.350251e-44 -9.325878e-09
graph4           2.139068e-47 -1.890935e-10
graph5           1.188557e-41 -3.775456e-06
graph6           2.360766e-43 -4.237657e-08
graph7           1.791007e-41  2.592331e-06
graph8           3.558717e-40 -6.403179e-06
graph9           7.768169e-46 -2.408723e-10
graph10          9.362023e-48 -6.555301e-12
graph11         -8.545528e-50 -3.310735e-13
graph12          1.463766e-45 -2.042037e-10
graph13          1.372532e-44 -4.289526e-10
graph14          5.438861e-47 -7.065288e-11
graph15          4.863785e-43 -1.413590e-07
graph16          5.367291e-45 -2.498434e-09
graph17          1.071599e-44 -2.227491e-09
graph18          3.136558e-43 -8.336609e-09
graph19          7.043738e-44  1.064449e-08
graph20          5.920942e-43 -5.171600e-07
graph21          3.834513e-43  1.663204e-09
graph22          1.191770e-42  7.375863e-08
graph23          4.834480e-43  4.092826e-08
graph24          8.243601e-43  1.196977e-07
graph25          4.138126e-42  9.993219e-07
graph26          4.127699e-42  7.465217e-07
graph27          2.264362e-41  7.985112e-06
graph28          3.331297e-41  5.526294e-06
graph29          3.382264e-40 -8.897652e-05
orbit0           1.096399e-39  1.149973e-04
orbit1           2.950042e-41  1.589206e-06
orbit2           1.673783e-43 -2.431200e-07
orbit3           4.666054e-40  3.625496e-05
orbit4           8.055145e-43  1.777315e-07
orbit5           2.501755e-44 -1.313264e-08
orbit6           8.536216e-45 -2.072645e-08
orbit7          -9.406218e-48 -1.142532e-10
orbit8           1.188557e-41 -3.713035e-06
orbit9           1.683629e-41  6.585320e-06
orbit10          2.059456e-42 -8.263542e-08
orbit11          1.051086e-43 -6.623799e-08
orbit12          8.353549e-41  8.683421e-06
orbit13          1.891039e-41  3.467070e-06
orbit14          3.558717e-40 -4.414169e-06
orbit15          1.993477e-44  6.082336e-09
orbit16          6.063458e-46 -4.566307e-10
orbit17          5.918271e-45 -2.653542e-10
orbit18          4.094724e-45  7.839947e-10
orbit19          1.083390e-45 -4.189696e-10
orbit20          5.215140e-46 -2.277521e-10
orbit21          1.784045e-48 -5.284966e-12
orbit22         -3.120749e-48 -3.839004e-11
orbit23         -6.670789e-50 -9.628059e-14
orbit24          8.982222e-44  3.996500e-08
orbit25          4.558834e-44  7.815460e-09
orbit26          9.194381e-46 -4.441688e-10
orbit27          5.043642e-43  2.536622e-07
orbit28          2.927529e-44 -1.126468e-08
orbit29          7.599920e-44 -6.302480e-10
orbit30          1.810199e-44 -1.372870e-10
orbit31          4.604082e-45 -5.181920e-09
orbit32          3.148645e-45 -2.403914e-09
orbit33          5.833064e-48 -3.208499e-11
orbit34          4.863785e-43 -1.397588e-07
orbit35          5.139463e-43  5.709275e-08
orbit36          7.386960e-44 -5.639401e-08
orbit37          6.964774e-44 -3.983474e-09
orbit38          1.752467e-45 -2.048879e-09
orbit39          1.003060e-42  3.258802e-07
orbit40          1.859966e-43  1.892242e-08
orbit41          6.546083e-44 -1.625509e-08
orbit42          4.482259e-45 -3.467542e-09
orbit43          1.292747e-42 -5.997723e-08
orbit44          1.739063e-43  1.050632e-08
orbit45          3.185937e-42  2.435120e-06
orbit46          1.071581e-42 -7.004626e-08
orbit47          6.977768e-44 -5.491109e-09
orbit48          1.498472e-43  3.832569e-08
orbit49          3.840002e-42 -4.039068e-07
orbit50          3.527994e-43 -6.768549e-07
orbit51          1.707322e-42 -1.273184e-07
orbit52          4.652892e-42 -5.681185e-08
orbit53          4.455766e-43  3.879705e-08
orbit54          7.273467e-42  8.121790e-07
orbit55          8.979126e-43  4.127879e-08
orbit56          2.058246e-41  1.774015e-05
orbit57          1.041445e-42  1.749568e-07
orbit58          4.240396e-43 -1.408693e-07
orbit59          6.107856e-42  1.813247e-07
orbit60          1.946444e-42  4.140505e-07
orbit61          1.142189e-42  2.286448e-07
orbit62          4.855478e-41  1.589465e-05
orbit63          6.737866e-42  1.624489e-06
orbit64          9.941286e-42  2.302289e-06
orbit65          6.728609e-41  1.699732e-05
orbit66          1.346890e-41  2.669511e-06
orbit67          5.212009e-42  8.475403e-07
orbit68          3.434071e-41  1.150058e-05
orbit69          4.972995e-41  2.136008e-05
orbit70          1.431065e-40  4.598706e-05
orbit71          3.884591e-41  3.217689e-06
orbit72          3.382264e-40 -8.939220e-05
AP               3.703674e-38 -5.905300e-02
bet              4.313991e-44 -1.690239e-08
ecc             -1.851065e-38  5.571696e-03
eccrad          -1.110639e-37  3.315693e-02
close            1.099587e-36  7.007825e-01
constraint      -9.378866e-38 -1.409928e-01
coreness         8.174688e-39  7.268263e-03
knn             -2.816384e-41 -5.841083e-05
hubscore         1.773686e-36  3.641711e-01
pagerank        -1.286550e-37 -8.909266e-01
trans            1.132961e-38  6.353459e-03
evcent           1.778576e-36  3.813318e-01
first            1.096399e-39  1.172724e-04
upto_second      3.622323e-41  4.723598e-06
upto_third       1.110176e-41  9.797510e-06
upto_fourth      9.924311e-42  6.256762e-06
upto_fifth       7.755781e-42 -1.399203e-06
upto_sixth      -1.617550e-42 -2.642521e-06
second           3.633229e-41  4.742175e-06
third            1.285387e-41  1.527399e-05
fourth          -1.664253e-41 -1.641602e-05
fifth           -1.409430e-41 -1.004922e-05
sixth           -1.280544e-41  1.776256e-06
ratio1          -3.347281e-41 -5.795007e-05
ratio2          -1.753799e-40 -1.832434e-04
ratio3          -1.822291e-40  5.457176e-06
ratio4          -1.233182e-40 -3.938849e-04
ratio5           1.001603e-38  2.993030e-02
ratio6          -1.246742e-41  2.617537e-06
selfinter        6.554291e-38  7.211734e-02
walktrap_vertex  3.559847e-38  1.725898e-02
bigcom1         -1.471141e-38 -1.971783e-02
bigcom2         -4.832091e-38 -1.975826e-01
bigcom3          3.068008e-39  9.577420e-02
bigcom4          1.362111e-38  2.861573e-02
bigcom6         -4.830478e-38 -2.298174e-01
bigcom8         -1.426932e-38 -5.191974e-02
bigcom9         -4.849094e-38 -2.194294e-01
bigcom11        -4.837341e-38 -2.090296e-01
bigcom13        -1.675564e-38  5.650218e-02
bigcom15        -2.027911e-38 -2.213082e-03
bigcom16        -4.832091e-38 -2.186847e-01
bigcom21        -1.184893e-38 -1.878560e-02
bigcom22        -1.918582e-38 -1.487034e-01
bigcom24         2.043851e-37  8.216736e-01
bigcom26        -4.865399e-38 -2.833461e-01
bigcom28         1.338999e-37  2.525635e-01
bigcom30         1.829541e-39  3.684628e-02
bigcom31        -4.829672e-38 -1.887190e-01
bigcom32         4.894391e-39  2.354009e-01
bigcom33        -4.829672e-38 -2.119731e-01
bigcom34        -4.829672e-38 -1.893155e-01
bigcom36         4.359078e-38  3.611751e-01
bigcom37        -4.829672e-38 -1.515399e-01
bigcom38        -4.834109e-38 -2.116285e-01
bigcom39         1.489449e-38  2.182829e-01
bigcom40         9.961398e-38  1.810867e-01
bigcom43        -4.832495e-38 -1.966218e-01
bigcom44        -4.331523e-38 -1.772575e-01
bigcom46        -4.836129e-38 -1.822322e-01
bigcom47        -4.832091e-38 -2.005335e-01
bigcom49         2.390141e-38  2.125409e-01
bigcom50         5.277755e-38  4.072773e-01
bigcom51        -4.829672e-38 -2.318506e-01
bigcom52        -4.830075e-38 -2.253365e-01
bigcom54        -4.829672e-38 -1.799888e-01
bigcom56         1.115695e-38  1.007538e-01
bigcom62        -4.829672e-38 -1.835569e-01
bigcom66        -4.830075e-38 -1.825392e-01
bigcom68        -4.830075e-38 -1.772107e-01
bigcom69        -4.833302e-38 -1.855227e-01
bigcom71         1.115695e-38  2.818263e-01
bigcom72        -4.830075e-38 -1.533918e-01
bigcom73        -4.836129e-38 -2.252951e-01
bigcom74        -4.833705e-38 -2.507991e-01
bigcom75        -4.829269e-38 -1.934057e-01
bigcom76        -4.831284e-38 -2.122076e-01
bigcom77        -4.832091e-38 -2.732212e-01
bigcom79        -4.830075e-38 -2.035526e-01
bigcom80        -4.831284e-38 -1.645244e-01
bigcom82        -4.830881e-38 -2.502470e-01
bigcom83        -4.829672e-38 -8.894562e-02
bigcom84        -4.831284e-38 -2.588746e-01
bigcom85        -4.831284e-38 -2.155586e-01
bigcom87        -4.832495e-38 -2.006455e-01
bigcom89        -4.829269e-38 -1.656570e-01
bigcom91        -4.831688e-38 -2.597446e-01
bigcom92        -4.840578e-38 -2.102986e-01
bigcom93        -4.829269e-38 -1.126506e-01
bigcom96        -4.829672e-38 -2.248582e-01
bigcom97        -4.833705e-38 -2.782750e-01
bigcom98        -4.830075e-38 -1.861953e-01
bigcom99        -4.829672e-38 -1.597451e-01
bigcom101       -4.836533e-38 -2.229156e-01
bigcom104       -4.832091e-38 -2.285034e-01
bigcom106       -4.830478e-38 -1.562561e-01
bigcom109       -4.830075e-38 -2.785532e-01
bigcom113       -4.831284e-38 -1.343196e-01
bigcom116       -4.375931e-39  1.413833e-01
bigcom120       -4.829672e-38 -1.483766e-01
bigcom123       -4.829672e-38 -2.009863e-01
bigcom126       -4.829672e-38 -1.609642e-01
bigcom127        3.559123e-37  6.587328e-01
bigcom137       -4.832091e-38 -2.565629e-01
bigcom139       -4.830075e-38 -2.037365e-01
bigcom140       -4.830478e-38 -2.095100e-01
bigcom143       -4.829672e-38 -1.340101e-01
bigcom145       -4.829672e-38 -2.395175e-01
bigcom146       -4.830881e-38 -1.899111e-01
bigcom147        4.894391e-39  9.239777e-02
bigcom149        1.538078e-37  7.445598e-01
bigcom153       -4.833302e-38 -1.742780e-01
bigcom154       -4.833705e-38 -1.879867e-01
bigcom156       -4.830881e-38 -1.948535e-01
bigcom157       -4.833302e-38 -1.486644e-01
bigcom158       -4.829672e-38 -1.875163e-01
bigcom160       -4.830075e-38 -1.893989e-01
bigcom161       -4.829672e-38 -1.989710e-01
bigcom162       -4.828866e-38 -1.901477e-01
bigcom164       -4.829672e-38 -2.715662e-01
bigcom166       -4.832898e-38 -2.373623e-01
bigcom167        4.800761e-38  3.556610e-01
bigcom171        5.582497e-37  1.408823e+00
bigcom173       -4.830075e-38 -1.730604e-01
bigcom175       -4.829672e-38 -1.596648e-01
bigcom176       -4.829672e-38 -2.245627e-01
bigcom177       -4.829672e-38 -2.310140e-01
bigcom178       -4.830478e-38 -2.235903e-01
bigcom180        1.538078e-37  7.943071e-01
bigcom181       -4.834917e-38 -2.470854e-01
bigcom184       -4.829269e-38 -2.373129e-01
bigcom186       -4.829269e-38 -2.341030e-01
bigcom187       -4.829672e-38 -2.306349e-01
bigcom189       -4.832898e-38 -2.223726e-01
bigcom194       -4.830478e-38 -2.182408e-01
bigcom195       -4.830075e-38 -1.921017e-01
bigcom196        3.559123e-37  1.190395e+00
bigcom204       -4.831688e-38 -2.148051e-01
bigcom205       -4.830075e-38 -1.765748e-01
bigcom212       -4.830075e-38 -2.284332e-01
bigcom214       -4.830478e-38 -1.780717e-01
bigcom222       -4.829672e-38 -1.886154e-01
bigcom223       -4.830075e-38 -2.193548e-01
bigcom226       -4.828463e-38 -2.944561e-01
bigcom227       -4.829672e-38 -2.114683e-01
bigcom229       -4.829672e-38 -1.607271e-01
bigcom233       -4.829269e-38 -1.573926e-01
bigcom236       -4.829269e-38 -1.648807e-01
bigcom237       -4.829672e-38 -2.304908e-01
bigcom246        1.201939e-37  6.099802e-01
bigcom248        1.908737e-38  2.613835e-01
bigcom249        1.538078e-37  7.549719e-01
bigcom250       -4.834109e-38 -2.196868e-01
bigcom254       -4.830478e-38 -2.667884e-01
bigcom266       -4.829672e-38 -2.153067e-01
bigcom269       -4.831284e-38 -1.818701e-01
bigcom272       -4.829672e-38 -1.651879e-01
bigcom274       -2.592720e-38  1.657656e-02
bigcom281        9.607967e-38  7.320482e-01
bigcom291       -4.830075e-38 -2.322310e-01
bigcom292       -4.829269e-38 -2.189043e-01
bigcom295       -4.829672e-38 -2.016345e-01
bigcom299       -4.829672e-38 -2.253391e-01
bigcom301       -4.832091e-38 -1.994085e-01
bigcom306       -4.829269e-38 -1.582181e-01
bigcom309       -4.830075e-38 -1.763483e-01
bigcom314       -4.830075e-38 -1.816721e-01
bigcom321       -4.831688e-38 -1.807788e-01
bigcom341       -4.829672e-38 -1.846817e-01
bigcom350       -4.829672e-38 -2.197294e-01
bigcom353       -4.829269e-38 -1.789330e-01
bigcom359       -4.829672e-38 -2.604107e-01
bigcom363       -4.829269e-38 -1.306910e-01
bigcom365       -4.829672e-38 -2.233966e-01
bigcom385       -4.829672e-38 -2.074902e-01
bigcom386       -4.828866e-38 -1.801778e-01
bigcom408        6.400492e-38  4.900192e-01
bigcom412        1.201337e-37  6.929633e-01
bigcom480       -4.830075e-38 -1.899373e-01
spin_vertex     -8.922911e-38 -1.006754e-01
membership_s1   -2.771030e-38 -5.316733e-02
membership_s3   -4.834917e-38 -1.752039e-01
membership_s4    8.450851e-38  1.742332e-01
membership_s5   -1.401919e-38 -7.818179e-02
membership_s6   -3.767276e-38 -3.728507e-02
membership_s7   -3.300288e-39  5.085112e-02
membership_s8   -4.832898e-38 -1.702574e-01
membership_s9   -4.833705e-38 -1.556053e-01
membership_s11  -4.831688e-38 -1.602450e-01
membership_s12   2.945544e-38  3.351198e-01
membership_s14   1.538720e-37  6.303546e-01
membership_s15  -3.727668e-38 -1.189342e-01
membership_s16   2.044533e-37  7.071932e-01
membership_s17  -4.831688e-38 -1.643725e-01
membership_s18  -3.782741e-38 -1.758776e-01
membership_s20  -4.830075e-38 -1.796065e-01
membership_s21  -3.141918e-38 -4.207632e-02
membership_s22  -4.840173e-38 -3.255143e-01
membership_s24  -4.842198e-38 -1.711632e-01
membership_s25  -4.836533e-38 -1.815823e-01
membership_s26  -4.834513e-38 -1.495474e-01
membership_s27  -2.372602e-38 -8.700866e-02
membership_s28  -4.834513e-38 -1.535339e-01
membership_s30   3.515052e-38  4.477513e-02
membership_s31  -2.943897e-38 -3.177270e-02
membership_s32  -1.805848e-39  6.605138e-02
membership_s33  -4.830478e-38 -1.415610e-01
membership_s36  -3.016203e-38 -5.934585e-02
membership_s37  -2.789025e-38 -3.046557e-02
V1               5.731515e-38  9.937131e-02
V2               1.971281e-38  1.631707e-01
pdi              6.502310e-36  7.755811e+00
adhesion        -2.428492e-42 -2.531951e-06
cohesion         4.860694e-42  5.115441e-06
inner            2.618987e-42  2.679108e-06
outer            3.066213e-42  1.162067e-06
ioratio          1.923557e-39 -8.860610e-02
comsize          6.809590e-42  1.119245e-05
[1] "Dataset: all_C Model GBM, run: 8 of 10 2015-06-15 18:24:53"
Iter   TrainDeviance   ValidDeviance   StepSize   Improve
     1        0.3774             nan     0.0100    0.0010
     2        0.3747             nan     0.0100    0.0009
     3        0.3721             nan     0.0100    0.0008
     4        0.3695             nan     0.0100    0.0009
     5        0.3674             nan     0.0100    0.0007
     6        0.3656             nan     0.0100    0.0007
     7        0.3635             nan     0.0100    0.0007
     8        0.3615             nan     0.0100    0.0006
     9        0.3596             nan     0.0100    0.0006
    10        0.3580             nan     0.0100    0.0005
    20        0.3437             nan     0.0100    0.0004
    40        0.3244             nan     0.0100    0.0002
    60        0.3104             nan     0.0100    0.0002
    80        0.2999             nan     0.0100    0.0001
   100        0.2914             nan     0.0100    0.0001
   120        0.2840             nan     0.0100    0.0000
   140        0.2781             nan     0.0100    0.0000
   160        0.2722             nan     0.0100    0.0000
   180        0.2669             nan     0.0100    0.0000
   200        0.2616             nan     0.0100    0.0000
   220        0.2564             nan     0.0100    0.0000
   240        0.2511             nan     0.0100    0.0000
   260        0.2462             nan     0.0100   -0.0000
   280        0.2423             nan     0.0100    0.0000
   300        0.2383             nan     0.0100    0.0000
   320        0.2347             nan     0.0100   -0.0000
   340        0.2317             nan     0.0100   -0.0000
   360        0.2283             nan     0.0100   -0.0000
   380        0.2256             nan     0.0100   -0.0000
   400        0.2228             nan     0.0100   -0.0000
   411        0.2212             nan     0.0100   -0.0000

[1] "GBM variable coefficients"
                            var     rel.inf
orbit56                 orbit56 4.979849790
orbit45                 orbit45 4.939331385
orbit65                 orbit65 4.479897245
V1                           V1 2.818537024
spin_vertex         spin_vertex 2.597058455
V2                           V2 2.081618515
ioratio                 ioratio 2.025690423
ratio5                   ratio5 1.995293522
comsize                 comsize 1.869342449
ratio4                   ratio4 1.704376560
orbit24                 orbit24 1.675156469
third                     third 1.621072460
orbit70                 orbit70 1.564286502
orbit62                 orbit62 1.455507065
walktrap_vertex walktrap_vertex 1.452756497
outer                     outer 1.442673187
orbit18                 orbit18 1.388597285
trans                     trans 1.348901558
inner                     inner 1.222486023
orbit27                 orbit27 1.211031508
graph22                 graph22 1.131459528
pagerank               pagerank 1.073021132
orbit49                 orbit49 1.062470095
adhesion               adhesion 1.052896880
orbit46                 orbit46 1.016161650
orbit59                 orbit59 0.998544867
orbit66                 orbit66 0.995293580
graph4                   graph4 0.938503063
knn                         knn 0.937169384
bigcom171             bigcom171 0.924049534
orbit39                 orbit39 0.911679220
cohesion               cohesion 0.907134603
bet                         bet 0.891548105
membership_s4     membership_s4 0.885185165
graph26                 graph26 0.878098794
bigcom40               bigcom40 0.862411374
graph20                 graph20 0.842744221
orbit54                 orbit54 0.840297005
orbit31                 orbit31 0.742376205
orbit6                   orbit6 0.739846023
graph27                 graph27 0.673166858
orbit47                 orbit47 0.662091431
graph11                 graph11 0.653575280
orbit32                 orbit32 0.631360335
orbit17                 orbit17 0.618900889
orbit69                 orbit69 0.608151295
graph10                 graph10 0.605776153
graph14                 graph14 0.595320837
orbit51                 orbit51 0.593089390
orbit35                 orbit35 0.582978221
ratio1                   ratio1 0.571290272
orbit40                 orbit40 0.548296282
orbit16                 orbit16 0.547966395
orbit52                 orbit52 0.542566877
graph25                 graph25 0.536715296
orbit19                 orbit19 0.533020668
graph23                 graph23 0.525288853
orbit50                 orbit50 0.520170631
orbit28                 orbit28 0.506006162
orbit44                 orbit44 0.505155605
orbit57                 orbit57 0.501973999
graph19                 graph19 0.491646323
graph7                   graph7 0.482883142
graph16                 graph16 0.468379856
orbit12                 orbit12 0.466492987
fifth                     fifth 0.465570048
orbit36                 orbit36 0.461215995
orbit38                 orbit38 0.458344454
graph5                   graph5 0.457368687
orbit55                 orbit55 0.450889662
orbit9                   orbit9 0.450083446
orbit64                 orbit64 0.439774182
constraint           constraint 0.439273287
graph24                 graph24 0.424755798
orbit71                 orbit71 0.421839491
graph29                 graph29 0.411969795
orbit20                 orbit20 0.406465628
orbit22                 orbit22 0.402941049
graph15                 graph15 0.402834638
upto_sixth           upto_sixth 0.396805462
sixth                     sixth 0.387876227
orbit33                 orbit33 0.384165467
orbit68                 orbit68 0.382890131
orbit21                 orbit21 0.382089347
orbit63                 orbit63 0.381604213
graph28                 graph28 0.379528876
graph1                   graph1 0.379481235
graph21                 graph21 0.374707099
upto_fifth           upto_fifth 0.373347259
orbit41                 orbit41 0.364780771
orbit67                 orbit67 0.352556549
graph13                 graph13 0.345175590
orbit48                 orbit48 0.340202243
graph12                 graph12 0.331525415
selfinter             selfinter 0.326221653
orbit25                 orbit25 0.317869452
ratio2                   ratio2 0.317788207
orbit60                 orbit60 0.317119219
graph6                   graph6 0.315891241
orbit30                 orbit30 0.314729608
orbit4                   orbit4 0.301775435
orbit53                 orbit53 0.297989007
orbit11                 orbit11 0.297743612
graph3                   graph3 0.297634170
upto_fourth         upto_fourth 0.294219587
graph17                 graph17 0.290060354
orbit37                 orbit37 0.289136244
orbit29                 orbit29 0.283280890
ratio6                   ratio6 0.281810277
orbit61                 orbit61 0.274249943
orbit7                   orbit7 0.272718621
orbit10                 orbit10 0.266562558
graph9                   graph9 0.266184973
bigcom28               bigcom28 0.259305599
ratio3                   ratio3 0.256051198
orbit58                 orbit58 0.252450829
orbit5                   orbit5 0.251043911
hubscore               hubscore 0.247818826
graph18                 graph18 0.247505773
graph2                   graph2 0.241425323
membership_s16   membership_s16 0.237085579
coreness               coreness 0.236085426
fourth                   fourth 0.235320106
orbit26                 orbit26 0.235130019
orbit1                   orbit1 0.218880344
orbit15                 orbit15 0.215669040
orbit43                 orbit43 0.208254143
AP                           AP 0.185118131
orbit2                   orbit2 0.173513725
graph8                   graph8 0.171015176
orbit13                 orbit13 0.169865460
upto_second         upto_second 0.164929618
membership_s14   membership_s14 0.138924064
graph0                   graph0 0.135558500
orbit42                 orbit42 0.127653124
second                   second 0.123190960
close                     close 0.118752154
membership_s32   membership_s32 0.114528570
upto_third           upto_third 0.112914320
bigcom4                 bigcom4 0.106492887
membership_s30   membership_s30 0.102367329
orbit23                 orbit23 0.100317605
bigcom246             bigcom246 0.097974387
bigcom24               bigcom24 0.092201450
bigcom248             bigcom248 0.090927781
evcent                   evcent 0.073029419
pdi                         pdi 0.068363387
bigcom127             bigcom127 0.064139584
membership_s5     membership_s5 0.056450264
bigcom196             bigcom196 0.051576059
bigcom1                 bigcom1 0.043476296
bigcom30               bigcom30 0.041883608
bigcom408             bigcom408 0.041185918
bigcom167             bigcom167 0.019761044
membership_s6     membership_s6 0.019664532
bigcom3                 bigcom3 0.017942414
bigcom412             bigcom412 0.015506261
membership_s15   membership_s15 0.013607521
membership_s27   membership_s27 0.012510488
bigcom21               bigcom21 0.012335565
bigcom8                 bigcom8 0.011027195
membership_s31   membership_s31 0.007710777
membership_s1     membership_s1 0.006250509
membership_s7     membership_s7 0.005642321
orbit0                   orbit0 0.000000000
orbit3                   orbit3 0.000000000
orbit8                   orbit8 0.000000000
orbit14                 orbit14 0.000000000
orbit34                 orbit34 0.000000000
orbit72                 orbit72 0.000000000
ecc                         ecc 0.000000000
eccrad                   eccrad 0.000000000
first                     first 0.000000000
bigcom2                 bigcom2 0.000000000
bigcom6                 bigcom6 0.000000000
bigcom9                 bigcom9 0.000000000
bigcom11               bigcom11 0.000000000
bigcom13               bigcom13 0.000000000
bigcom15               bigcom15 0.000000000
bigcom16               bigcom16 0.000000000
bigcom22               bigcom22 0.000000000
bigcom26               bigcom26 0.000000000
bigcom31               bigcom31 0.000000000
bigcom32               bigcom32 0.000000000
bigcom33               bigcom33 0.000000000
bigcom34               bigcom34 0.000000000
bigcom36               bigcom36 0.000000000
bigcom37               bigcom37 0.000000000
bigcom38               bigcom38 0.000000000
bigcom39               bigcom39 0.000000000
bigcom43               bigcom43 0.000000000
bigcom44               bigcom44 0.000000000
bigcom46               bigcom46 0.000000000
bigcom47               bigcom47 0.000000000
bigcom49               bigcom49 0.000000000
bigcom50               bigcom50 0.000000000
bigcom51               bigcom51 0.000000000
bigcom52               bigcom52 0.000000000
bigcom54               bigcom54 0.000000000
bigcom56               bigcom56 0.000000000
bigcom62               bigcom62 0.000000000
bigcom66               bigcom66 0.000000000
bigcom68               bigcom68 0.000000000
bigcom69               bigcom69 0.000000000
bigcom71               bigcom71 0.000000000
bigcom72               bigcom72 0.000000000
bigcom73               bigcom73 0.000000000
bigcom74               bigcom74 0.000000000
bigcom75               bigcom75 0.000000000
bigcom76               bigcom76 0.000000000
bigcom77               bigcom77 0.000000000
bigcom79               bigcom79 0.000000000
bigcom80               bigcom80 0.000000000
bigcom82               bigcom82 0.000000000
bigcom83               bigcom83 0.000000000
bigcom84               bigcom84 0.000000000
bigcom85               bigcom85 0.000000000
bigcom87               bigcom87 0.000000000
bigcom89               bigcom89 0.000000000
bigcom91               bigcom91 0.000000000
bigcom92               bigcom92 0.000000000
bigcom93               bigcom93 0.000000000
bigcom96               bigcom96 0.000000000
bigcom97               bigcom97 0.000000000
bigcom98               bigcom98 0.000000000
bigcom99               bigcom99 0.000000000
bigcom101             bigcom101 0.000000000
bigcom104             bigcom104 0.000000000
bigcom106             bigcom106 0.000000000
bigcom109             bigcom109 0.000000000
bigcom113             bigcom113 0.000000000
bigcom116             bigcom116 0.000000000
bigcom120             bigcom120 0.000000000
bigcom123             bigcom123 0.000000000
bigcom126             bigcom126 0.000000000
bigcom137             bigcom137 0.000000000
bigcom139             bigcom139 0.000000000
bigcom140             bigcom140 0.000000000
bigcom143             bigcom143 0.000000000
bigcom145             bigcom145 0.000000000
bigcom146             bigcom146 0.000000000
bigcom147             bigcom147 0.000000000
bigcom149             bigcom149 0.000000000
bigcom153             bigcom153 0.000000000
bigcom154             bigcom154 0.000000000
bigcom156             bigcom156 0.000000000
bigcom157             bigcom157 0.000000000
bigcom158             bigcom158 0.000000000
bigcom160             bigcom160 0.000000000
bigcom161             bigcom161 0.000000000
bigcom162             bigcom162 0.000000000
bigcom164             bigcom164 0.000000000
bigcom166             bigcom166 0.000000000
bigcom173             bigcom173 0.000000000
bigcom175             bigcom175 0.000000000
bigcom176             bigcom176 0.000000000
bigcom177             bigcom177 0.000000000
bigcom178             bigcom178 0.000000000
bigcom180             bigcom180 0.000000000
bigcom181             bigcom181 0.000000000
bigcom184             bigcom184 0.000000000
bigcom186             bigcom186 0.000000000
bigcom187             bigcom187 0.000000000
bigcom189             bigcom189 0.000000000
bigcom194             bigcom194 0.000000000
bigcom195             bigcom195 0.000000000
bigcom204             bigcom204 0.000000000
bigcom205             bigcom205 0.000000000
bigcom212             bigcom212 0.000000000
bigcom214             bigcom214 0.000000000
bigcom222             bigcom222 0.000000000
bigcom223             bigcom223 0.000000000
bigcom226             bigcom226 0.000000000
bigcom227             bigcom227 0.000000000
bigcom229             bigcom229 0.000000000
bigcom233             bigcom233 0.000000000
bigcom236             bigcom236 0.000000000
bigcom237             bigcom237 0.000000000
bigcom249             bigcom249 0.000000000
bigcom250             bigcom250 0.000000000
bigcom254             bigcom254 0.000000000
bigcom266             bigcom266 0.000000000
bigcom269             bigcom269 0.000000000
bigcom272             bigcom272 0.000000000
bigcom274             bigcom274 0.000000000
bigcom281             bigcom281 0.000000000
bigcom291             bigcom291 0.000000000
bigcom292             bigcom292 0.000000000
bigcom295             bigcom295 0.000000000
bigcom299             bigcom299 0.000000000
bigcom301             bigcom301 0.000000000
bigcom306             bigcom306 0.000000000
bigcom309             bigcom309 0.000000000
bigcom314             bigcom314 0.000000000
bigcom321             bigcom321 0.000000000
bigcom341             bigcom341 0.000000000
bigcom350             bigcom350 0.000000000
bigcom353             bigcom353 0.000000000
bigcom359             bigcom359 0.000000000
bigcom363             bigcom363 0.000000000
bigcom365             bigcom365 0.000000000
bigcom385             bigcom385 0.000000000
bigcom386             bigcom386 0.000000000
bigcom480             bigcom480 0.000000000
membership_s3     membership_s3 0.000000000
membership_s8     membership_s8 0.000000000
membership_s9     membership_s9 0.000000000
membership_s11   membership_s11 0.000000000
membership_s12   membership_s12 0.000000000
membership_s17   membership_s17 0.000000000
membership_s18   membership_s18 0.000000000
membership_s20   membership_s20 0.000000000
membership_s21   membership_s21 0.000000000
membership_s22   membership_s22 0.000000000
membership_s24   membership_s24 0.000000000
membership_s25   membership_s25 0.000000000
membership_s26   membership_s26 0.000000000
membership_s28   membership_s28 0.000000000
membership_s33   membership_s33 0.000000000
membership_s36   membership_s36 0.000000000
membership_s37   membership_s37 0.000000000
[1] "Dataset: all_C Model RF, run: 8 of 10 2015-06-15 18:31:47"
     |      Out-of-bag   |
Tree |      MSE  %Var(y) |
   1 |   0.0819   182.00 |
   2 |  0.07741   172.02 |
   3 |  0.07258   161.29 |
   4 |  0.06845   152.10 |
   5 |  0.06455   143.45 |
   6 |  0.06144   136.53 |
   7 |   0.0595   132.22 |
   8 |   0.0576   127.99 |
   9 |  0.05597   124.38 |
  10 |  0.05465   121.45 |
  11 |  0.05332   118.48 |
  12 |  0.05267   117.05 |
  13 |  0.05135   114.11 |
  14 |  0.05068   112.62 |
  15 |  0.04994   110.97 |
  16 |  0.04924   109.43 |
  17 |   0.0486   108.00 |
  18 |  0.04788   106.39 |
  19 |   0.0475   105.56 |
  20 |  0.04698   104.41 |
  21 |  0.04665   103.66 |
  22 |  0.04631   102.92 |
  23 |  0.04607   102.38 |
  24 |  0.04595   102.11 |
  25 |  0.04574   101.64 |
  26 |  0.04558   101.30 |
  27 |  0.04544   100.97 |
  28 |  0.04528   100.61 |
  29 |  0.04516   100.35 |
  30 |  0.04496    99.91 |
  31 |  0.04482    99.61 |
  32 |  0.04471    99.35 |
  33 |  0.04459    99.10 |
  34 |  0.04455    98.99 |
  35 |  0.04444    98.77 |
  36 |  0.04431    98.46 |
  37 |  0.04435    98.57 |
  38 |  0.04421    98.25 |
  39 |  0.04415    98.10 |
  40 |  0.04411    98.02 |
  41 |   0.0441    97.99 |
  42 |  0.04398    97.73 |
  43 |  0.04386    97.46 |
  44 |  0.04377    97.26 |
  45 |  0.04369    97.08 |
  46 |  0.04369    97.08 |
  47 |   0.0436    96.88 |
  48 |  0.04354    96.76 |
  49 |  0.04349    96.65 |
  50 |  0.04347    96.60 |
  51 |  0.04343    96.50 |
  52 |  0.04338    96.40 |
  53 |  0.04337    96.38 |
  54 |   0.0433    96.23 |
  55 |  0.04327    96.15 |
  56 |  0.04328    96.18 |
  57 |  0.04321    96.01 |
  58 |  0.04316    95.92 |
  59 |  0.04316    95.90 |
  60 |  0.04316    95.92 |
  61 |  0.04315    95.89 |
  62 |  0.04318    95.96 |
  63 |   0.0431    95.77 |
  64 |  0.04302    95.59 |
  65 |    0.043    95.55 |
  66 |  0.04298    95.50 |
  67 |  0.04296    95.46 |
  68 |  0.04298    95.52 |
  69 |  0.04295    95.45 |
  70 |  0.04295    95.45 |
  71 |  0.04295    95.44 |
  72 |  0.04296    95.46 |
  73 |  0.04295    95.45 |
  74 |  0.04294    95.42 |
  75 |  0.04294    95.41 |
  76 |  0.04294    95.41 |
  77 |  0.04293    95.39 |
  78 |  0.04292    95.37 |
  79 |   0.0429    95.32 |
  80 |  0.04291    95.36 |
  81 |  0.04289    95.30 |
  82 |  0.04288    95.28 |
  83 |  0.04285    95.22 |
  84 |  0.04282    95.15 |
  85 |  0.04282    95.15 |
  86 |  0.04278    95.06 |
  87 |  0.04275    94.99 |
  88 |   0.0427    94.89 |
  89 |  0.04266    94.79 |
  90 |  0.04266    94.81 |
  91 |  0.04269    94.87 |
  92 |   0.0427    94.88 |
  93 |  0.04266    94.79 |
  94 |  0.04264    94.76 |
  95 |  0.04265    94.78 |
  96 |  0.04262    94.72 |
  97 |   0.0426    94.66 |
  98 |  0.04259    94.65 |
  99 |   0.0426    94.66 |
 100 |  0.04254    94.54 |
[1] "Random Forest variable coefficients"
                      %IncMSE IncNodePurity
graph5           3.365612e-03  2.499775e+00
graph6           6.398790e-03  2.096092e+00
graph7           4.398225e-03  2.063633e+00
graph8           1.059721e-03  1.585197e+00
graph9           4.892387e-03  1.978483e+00
graph10          9.153860e-03  3.806687e+00
graph11          7.547942e-03  3.585511e+00
graph12          7.296261e-03  2.112396e+00
graph13          1.091076e-02  2.745750e+00
graph14          4.379052e-03  3.161358e+00
graph15          2.489104e-02  2.588628e+00
graph16          9.767285e-03  3.596669e+00
graph17          5.916602e-03  3.194870e+00
graph18          3.567529e-03  1.976932e+00
graph19          1.360611e-02  3.069381e+00
graph20          4.641673e-03  4.115464e+00
graph21          6.014043e-03  2.075405e+00
graph22          9.251403e-03  3.713217e+00
graph23          1.493845e-02  3.380087e+00
graph24          3.777326e-03  2.961123e+00
graph25          4.879333e-03  2.993894e+00
graph26          6.590885e-03  2.917551e+00
graph27          9.448507e-04  2.736803e+00
graph28          1.158537e-03  1.904762e+00
graph29          1.891964e-03  1.516928e+00
orbit0           1.134761e-03  8.280503e-01
orbit1           7.544580e-03  1.829515e+00
orbit2           2.442640e-03  1.674077e+00
orbit3           8.922371e-04  8.007291e-01
orbit4           4.464582e-03  2.408627e+00
orbit5           6.296073e-03  1.584470e+00
orbit6           7.488364e-03  3.883027e+00
orbit7           3.343498e-03  1.410876e+00
orbit8           4.867938e-03  2.507074e+00
orbit9           7.035420e-03  3.075283e+00
orbit10          4.326411e-03  1.933493e+00
orbit11          3.052880e-03  1.648726e+00
orbit12          6.567271e-03  3.163702e+00
orbit13          2.703542e-03  1.388992e+00
orbit14          2.229364e-03  1.628939e+00
orbit15          5.753213e-03  2.060566e+00
orbit16          1.887143e-02  2.324122e+00
orbit17          7.944861e-03  2.987372e+00
orbit18          1.539315e-02  5.552389e+00
orbit19          6.636460e-03  2.798934e+00
orbit20          4.991717e-03  3.298020e+00
orbit21          6.745697e-03  2.003551e+00
orbit22          8.979951e-03  3.874065e+00
orbit23          4.771923e-03  1.696473e+00
orbit24          1.419293e-02  8.295347e+00
orbit25          4.332106e-03  2.604946e+00
orbit26          5.763174e-03  1.746223e+00
orbit27          3.244889e-02  6.610292e+00
orbit28          1.381187e-02  2.913803e+00
orbit29          9.644565e-03  2.051854e+00
orbit30          6.438850e-03  2.357023e+00
orbit31          6.275727e-03  3.157706e+00
orbit32          5.515990e-03  3.064184e+00
orbit33          6.135522e-03  1.901288e+00
orbit34          1.593959e-02  2.392089e+00
orbit35          1.055822e-02  3.801102e+00
orbit36          3.895744e-03  2.580383e+00
orbit37          7.451777e-03  2.470761e+00
orbit38          3.094586e-03  1.789040e+00
orbit39          1.027229e-02  4.254262e+00
orbit40          4.721298e-03  3.053019e+00
orbit41          3.074262e-03  2.005132e+00
orbit42          1.458213e-03  1.600045e+00
orbit43          5.206509e-03  1.725788e+00
orbit44          2.333565e-03  1.929670e+00
orbit45          2.514570e-02  1.380690e+01
orbit46          1.264852e-02  6.001987e+00
orbit47          1.831364e-02  2.683526e+00
orbit48          1.124457e-02  1.945265e+00
orbit49          7.247913e-03  4.617948e+00
orbit50          3.802493e-03  3.296804e+00
orbit51          1.722396e-02  3.320033e+00
orbit52          3.665064e-03  2.371112e+00
orbit53          2.837281e-03  1.561118e+00
orbit54          4.874389e-03  4.446635e+00
orbit55          2.803140e-03  1.732548e+00
orbit56          2.042927e-02  1.330925e+01
orbit57          1.018737e-02  2.111385e+00
orbit58          2.467016e-03  1.597985e+00
orbit59          6.766534e-03  6.767720e+00
orbit60          2.387784e-03  1.688191e+00
orbit61          6.654274e-04  2.007536e+00
orbit62          4.384034e-03  6.180591e+00
orbit63          3.423544e-03  2.292841e+00
orbit64          2.945588e-03  2.288446e+00
orbit65          6.682435e-03  1.133640e+01
orbit66          2.528710e-03  2.400511e+00
orbit67          1.319454e-03  1.041007e+00
orbit68          1.674861e-03  2.142888e+00
orbit69          3.388579e-04  2.681590e+00
orbit70          2.566598e-03  4.520983e+00
orbit71          2.658378e-03  1.381281e+00
orbit72          1.747782e-03  1.506720e+00
AP               5.797714e-05  3.964470e-01
bet              7.141449e-03  4.888662e+00
ecc              1.913969e-04  2.050712e-01
eccrad           7.671881e-05  2.204542e-01
close            4.442685e-03  1.889541e+00
constraint       7.141213e-03  2.893117e+00
coreness         1.137726e-02  1.534141e+00
knn              3.900569e-03  3.755840e+00
hubscore         4.969961e-03  2.473043e+00
pagerank         6.985752e-03  5.015582e+00
trans            7.017634e-03  5.482395e+00
evcent           4.152933e-03  1.775075e+00
first            8.976085e-04  9.524710e-01
upto_second      2.871119e-03  1.752788e+00
upto_third       2.872765e-03  2.229256e+00
upto_fourth      4.863176e-03  2.661891e+00
upto_fifth       1.139028e-02  2.616448e+00
upto_sixth       3.104264e-03  2.263388e+00
second           4.517111e-03  2.227839e+00
third            1.295288e-02  5.613744e+00
fourth           6.311765e-03  3.523906e+00
fifth            5.702307e-03  3.032331e+00
sixth            1.100546e-02  3.660259e+00
ratio1           3.671151e-03  3.714853e+00
ratio2           6.959723e-03  3.769157e+00
ratio3           8.257983e-03  3.546601e+00
ratio4           1.244065e-02  7.604906e+00
ratio5           7.010459e-03  9.821001e+00
ratio6           8.488063e-03  3.437850e+00
selfinter        1.184942e-04  7.763233e-01
walktrap_vertex  2.758603e-03  6.141311e+00
bigcom1          3.440289e-04  3.290228e-01
bigcom2          0.000000e+00  0.000000e+00
bigcom3         -3.561451e-05  5.511535e-01
bigcom4          3.714406e-03  5.330237e-01
bigcom6          0.000000e+00  0.000000e+00
bigcom8          5.881256e-05  2.017407e-01
bigcom9          0.000000e+00  1.665335e-18
bigcom11         0.000000e+00  0.000000e+00
bigcom13         7.002162e-06  2.193138e-01
bigcom15         9.180538e-05  2.377334e-01
bigcom16         0.000000e+00  0.000000e+00
bigcom21        -5.791362e-06  2.976119e-01
bigcom22         3.186422e-06  5.523312e-02
bigcom24        -2.250762e-05  1.035677e+00
bigcom26         2.226998e-06  1.166351e-01
bigcom28         3.145922e-05  8.689846e-01
bigcom30         7.390243e-06  1.818059e-01
bigcom31         0.000000e+00  4.440892e-18
bigcom32         1.873365e-06  2.168084e-01
bigcom33         0.000000e+00  0.000000e+00
bigcom34         0.000000e+00  0.000000e+00
bigcom36        -3.757398e-05  1.499462e-01
bigcom37         0.000000e+00  0.000000e+00
bigcom38         0.000000e+00  0.000000e+00
bigcom39        -2.693180e-05  2.062699e-01
bigcom40         1.142416e-03  2.101657e+00
bigcom43         0.000000e+00  0.000000e+00
bigcom44         0.000000e+00  2.220446e-18
bigcom46         0.000000e+00  1.665335e-18
bigcom47         0.000000e+00  0.000000e+00
bigcom49         5.348166e-07  2.628524e-01
bigcom50        -1.506320e-06  7.173059e-01
bigcom51         0.000000e+00  0.000000e+00
bigcom52         0.000000e+00  0.000000e+00
bigcom54         0.000000e+00  0.000000e+00
bigcom56        -2.429435e-05  2.410750e-01
bigcom62         0.000000e+00  0.000000e+00
bigcom66         0.000000e+00  5.551115e-19
bigcom68         0.000000e+00  1.665335e-18
bigcom69         0.000000e+00  0.000000e+00
bigcom71         2.678200e-05  3.279472e-01
bigcom72         0.000000e+00  1.110223e-18
bigcom73         0.000000e+00  1.110223e-18
bigcom74         0.000000e+00  0.000000e+00
bigcom75         0.000000e+00  0.000000e+00
bigcom76         0.000000e+00  1.500000e-02
bigcom77         0.000000e+00  1.110223e-18
bigcom79         0.000000e+00  0.000000e+00
bigcom80         0.000000e+00  0.000000e+00
bigcom82         1.409671e-05  6.372053e-01
bigcom83         0.000000e+00  1.110223e-18
bigcom84         0.000000e+00  1.665335e-18
bigcom85         0.000000e+00  0.000000e+00
bigcom87         0.000000e+00  1.110223e-18
bigcom89         0.000000e+00  0.000000e+00
bigcom91         0.000000e+00  1.110223e-18
bigcom92         0.000000e+00  0.000000e+00
bigcom93         0.000000e+00  0.000000e+00
bigcom96         0.000000e+00  0.000000e+00
bigcom97         0.000000e+00  0.000000e+00
bigcom98         0.000000e+00  0.000000e+00
bigcom99         0.000000e+00  0.000000e+00
bigcom101        0.000000e+00  0.000000e+00
bigcom104        0.000000e+00  1.110223e-18
bigcom106        0.000000e+00  2.220446e-18
bigcom109        0.000000e+00  1.110223e-18
bigcom113        0.000000e+00  0.000000e+00
bigcom116        1.773025e-05  3.189562e-01
bigcom120        0.000000e+00  0.000000e+00
bigcom123        0.000000e+00  0.000000e+00
bigcom126        0.000000e+00  0.000000e+00
bigcom127        7.233357e-06  5.160160e-01
bigcom137        0.000000e+00  0.000000e+00
bigcom139        0.000000e+00  1.110223e-18
bigcom140        0.000000e+00  0.000000e+00
bigcom143        0.000000e+00  0.000000e+00
bigcom145        3.001285e-06  3.685111e-01
bigcom146        0.000000e+00  0.000000e+00
bigcom147        0.000000e+00  0.000000e+00
bigcom149        5.841802e-07  4.494335e-01
bigcom153        0.000000e+00  0.000000e+00
bigcom154        0.000000e+00  0.000000e+00
bigcom156        0.000000e+00  5.551115e-19
bigcom157        0.000000e+00  0.000000e+00
bigcom158        0.000000e+00  0.000000e+00
bigcom160        0.000000e+00  0.000000e+00
bigcom161        0.000000e+00  0.000000e+00
bigcom162        0.000000e+00  0.000000e+00
bigcom164        0.000000e+00  0.000000e+00
bigcom166        0.000000e+00  1.110223e-18
bigcom167       -3.368903e-05  4.845096e-01
bigcom171        1.478206e-04  2.197126e+00
bigcom173        0.000000e+00  0.000000e+00
bigcom175        0.000000e+00  0.000000e+00
bigcom176        0.000000e+00  0.000000e+00
bigcom177        0.000000e+00  0.000000e+00
bigcom178        0.000000e+00  1.110223e-18
bigcom180        0.000000e+00  0.000000e+00
bigcom181        0.000000e+00  1.110223e-18
bigcom184        0.000000e+00  0.000000e+00
bigcom186        0.000000e+00  1.110223e-18
bigcom187        0.000000e+00  0.000000e+00
bigcom189        0.000000e+00  5.551115e-19
bigcom194        0.000000e+00  0.000000e+00
bigcom195        0.000000e+00  0.000000e+00
bigcom196        3.919727e-05  1.158647e+00
bigcom204        0.000000e+00  1.110223e-18
bigcom205        0.000000e+00  0.000000e+00
bigcom212        0.000000e+00  0.000000e+00
bigcom214        0.000000e+00  0.000000e+00
bigcom222        0.000000e+00  0.000000e+00
bigcom223        0.000000e+00  0.000000e+00
bigcom226        0.000000e+00  1.110223e-18
bigcom227        0.000000e+00  1.110223e-18
bigcom229        0.000000e+00  0.000000e+00
bigcom233        0.000000e+00  0.000000e+00
bigcom236        0.000000e+00  0.000000e+00
bigcom237        0.000000e+00  0.000000e+00
bigcom246       -9.053632e-07  8.682987e-01
bigcom248       -4.826210e-05  6.180254e-01
bigcom249       -2.254586e-06  3.621755e-01
bigcom250        0.000000e+00  0.000000e+00
bigcom254        0.000000e+00  1.110223e-18
bigcom266        0.000000e+00  2.220446e-18
bigcom269        0.000000e+00  0.000000e+00
bigcom272        0.000000e+00  0.000000e+00
bigcom274        0.000000e+00  2.775558e-18
bigcom281       -9.190147e-06  4.038704e-01
bigcom291        0.000000e+00  0.000000e+00
bigcom292       -3.043616e-05  4.893073e-01
bigcom295        0.000000e+00  0.000000e+00
bigcom299        0.000000e+00  0.000000e+00
bigcom301        0.000000e+00  0.000000e+00
bigcom306        0.000000e+00  0.000000e+00
bigcom309        0.000000e+00  1.110223e-18
bigcom314        0.000000e+00  0.000000e+00
bigcom321        0.000000e+00  1.110223e-18
bigcom341        0.000000e+00  0.000000e+00
bigcom350        0.000000e+00  0.000000e+00
bigcom353        0.000000e+00  0.000000e+00
bigcom359        0.000000e+00  1.665335e-18
bigcom363        0.000000e+00  0.000000e+00
bigcom365        0.000000e+00  0.000000e+00
bigcom385        0.000000e+00  0.000000e+00
bigcom386        0.000000e+00  0.000000e+00
bigcom408        8.042186e-05  1.272416e+00
bigcom412        2.158545e-05  8.117162e-01
bigcom480        0.000000e+00  0.000000e+00
spin_vertex      2.216512e-03  8.337460e+00
membership_s1    8.807953e-05  2.607269e-01
membership_s3    0.000000e+00  2.775558e-19
membership_s4    1.113919e-03  2.772557e+00
membership_s5    1.845579e-04  3.742489e-01
membership_s6    1.604508e-04  5.052026e-01
membership_s7    1.438139e-04  7.006513e-01
membership_s8    0.000000e+00  5.551115e-19
membership_s9    0.000000e+00  5.551115e-19
membership_s11   0.000000e+00  0.000000e+00
membership_s12  -2.180571e-05  3.993895e-01
membership_s14  -6.959336e-08  4.645924e-01
membership_s15  -1.749628e-05  1.523648e-01
membership_s16   6.319348e-05  1.000137e+00
membership_s17   0.000000e+00  0.000000e+00
membership_s18  -9.245189e-06  8.257531e-02
membership_s20   0.000000e+00  0.000000e+00
membership_s21   2.804249e-05  3.953705e-01
membership_s22   0.000000e+00  0.000000e+00
membership_s24   0.000000e+00  5.551115e-19
membership_s25   0.000000e+00  0.000000e+00
membership_s26   0.000000e+00  0.000000e+00
membership_s27   4.890393e-05  2.606038e-01
membership_s28   0.000000e+00  0.000000e+00
membership_s30  -1.653018e-05  5.387043e-01
membership_s31   2.330618e-05  1.565197e-01
membership_s32   6.758178e-05  5.154891e-01
membership_s33   0.000000e+00  0.000000e+00
membership_s36   2.892217e-04  5.444020e-01
membership_s37   2.171248e-05  1.552885e-01
V1               6.015830e-03  9.146230e+00
V2               1.620208e-03  7.944281e+00
pdi              1.472492e-04  1.093184e+00
adhesion         8.522179e-03  6.133474e+00
cohesion         8.211774e-03  5.532917e+00
inner            4.223877e-03  6.875656e+00
outer            2.074206e-03  7.375352e+00
ioratio          4.656809e-03  7.105631e+00
comsize          1.819852e-03  8.111653e+00
[1] "Dataset: all_C Model GLM, run: 8 of 10 2015-06-15 18:40:27"
[1] "glmnet variable coefficients"
                         [,1]          [,2]
(Intercept)     -3.004322e+00 -3.235611e+00
graph0           1.149420e-39  1.369857e-04
graph1           3.919842e-43 -2.057430e-07
graph2           4.798290e-40  8.073014e-06
graph3           3.617927e-44 -6.424214e-09
graph4           2.494889e-47 -2.224976e-10
graph5           1.253560e-41 -2.317001e-06
graph6           2.511869e-43 -4.396428e-08
graph7           1.850086e-41  1.801829e-06
graph8           3.741477e-40 -1.499286e-05
graph9           8.385748e-46 -1.518254e-10
graph10          1.013485e-47 -7.710410e-12
graph11         -9.675640e-50 -4.035993e-13
graph12          1.559173e-45 -2.344954e-10
graph13          1.436010e-44  1.813968e-11
graph14          5.572603e-47 -9.167357e-11
graph15          5.101962e-43 -8.830121e-08
graph16          5.828298e-45 -2.254139e-09
graph17          1.132822e-44 -3.052702e-09
graph18          3.291459e-43 -3.959234e-09
graph19          7.278221e-44  1.149914e-08
graph20          6.869227e-43 -3.685666e-07
graph21          3.953859e-43  8.514737e-09
graph22          1.280616e-42 -8.745323e-08
graph23          5.069219e-43  8.395997e-08
graph24          8.467044e-43  1.505293e-07
graph25          4.335505e-42  8.980213e-07
graph26          4.267172e-42  8.952657e-07
graph27          2.340808e-41  6.352646e-06
graph28          3.563514e-41  6.379541e-06
graph29          3.765033e-40 -6.214475e-05
orbit0           1.149420e-39  1.375224e-04
orbit1           3.012972e-41  2.849975e-06
orbit2           1.999398e-43 -2.347199e-07
orbit3           4.798290e-40  8.580943e-06
orbit4           8.237534e-43  2.000314e-07
orbit5           2.774679e-44 -1.036526e-08
orbit6           7.461008e-45 -2.430218e-08
orbit7          -1.925556e-48 -1.352014e-10
orbit8           1.253560e-41 -2.290433e-06
orbit9           1.706567e-41  6.656803e-06
orbit10          2.056118e-42 -1.619373e-07
orbit11          1.228121e-43 -6.209913e-08
orbit12          8.537822e-41  1.005705e-05
orbit13          1.996957e-41  1.802743e-06
orbit14          3.741477e-40 -1.387348e-05
orbit15          2.042132e-44  7.019667e-09
orbit16          6.827553e-46 -3.608650e-10
orbit17          6.180024e-45  2.079480e-10
orbit18          4.279757e-45  8.620096e-10
orbit19          1.075847e-45 -4.628277e-10
orbit20          5.154950e-46 -2.795758e-10
orbit21          2.368507e-48 -6.137396e-12
orbit22         -5.410529e-48 -4.599523e-11
orbit23         -6.395337e-50 -1.224328e-13
orbit24          9.155639e-44  4.366057e-08
orbit25          4.576278e-44  5.403074e-09
orbit26          1.027569e-45 -4.720738e-10
orbit27          5.139509e-43  2.398134e-07
orbit28          3.172623e-44 -7.724352e-09
orbit29          7.664109e-44 -3.416635e-09
orbit30          1.987964e-44  1.694939e-09
orbit31          4.326651e-45 -5.941821e-09
orbit32          2.890889e-45 -3.021828e-09
orbit33          8.968388e-48 -4.198791e-11
orbit34          5.101962e-43 -8.678149e-08
orbit35          5.235212e-43  7.646879e-08
orbit36          7.960518e-44 -4.723576e-08
orbit37          7.041903e-44 -6.601753e-09
orbit38          2.115502e-45 -1.773520e-09
orbit39          1.008853e-42  2.787546e-07
orbit40          1.863127e-43  8.977015e-09
orbit41          6.515685e-44 -2.477766e-08
orbit42          5.408833e-45 -3.610432e-09
orbit43          1.304518e-42 -2.638483e-10
orbit44          1.997391e-43 -9.024808e-10
orbit45          3.220402e-42  2.379195e-06
orbit46          1.089526e-42 -9.748927e-08
orbit47          7.697729e-44 -8.691663e-10
orbit48          1.535309e-43  3.929076e-08
orbit49          3.992146e-42  4.720610e-07
orbit50          4.461693e-43 -5.971131e-07
orbit51          1.749785e-42 -1.557199e-07
orbit52          4.685549e-42 -2.982976e-07
orbit53          4.699486e-43  6.749315e-08
orbit54          7.517577e-42  1.763391e-06
orbit55          1.027545e-42 -2.751524e-07
orbit56          2.074189e-41  1.686933e-05
orbit57          1.061765e-42  1.665380e-07
orbit58          4.965712e-43  3.661545e-08
orbit59          6.191971e-42  6.437555e-08
orbit60          1.980656e-42  4.199883e-07
orbit61          1.246823e-42  3.993463e-07
orbit62          4.925306e-41  1.370994e-05
orbit63          7.394134e-42  1.420601e-06
orbit64          1.011954e-41  2.177217e-06
orbit65          6.843586e-41  1.703764e-05
orbit66          1.376807e-41  1.967541e-06
orbit67          5.573687e-42  1.473120e-06
orbit68          3.548039e-41  8.152024e-06
orbit69          5.277247e-41  2.187073e-05
orbit70          1.474507e-40  2.796237e-05
orbit71          4.282359e-41  7.562838e-06
orbit72          3.765033e-40 -6.164431e-05
AP               3.836741e-38 -6.551925e-02
bet              4.895319e-44 -1.833805e-08
ecc             -1.853899e-38  2.857269e-04
eccrad          -1.112339e-37  1.584850e-03
close            1.104127e-36  6.808038e-01
constraint      -9.411306e-38 -1.407120e-01
coreness         8.237475e-39  7.439103e-03
knn             -2.888798e-41 -6.092153e-05
hubscore         1.806300e-36  3.908730e-01
pagerank        -1.439255e-37 -1.552500e+00
trans            9.844566e-39 -1.004263e-02
evcent           1.811272e-36  4.021239e-01
first            1.149420e-39  1.409264e-04
upto_second      3.670979e-41  4.333165e-06
upto_third       1.114918e-41  9.872288e-06
upto_fourth      9.737286e-42  4.753675e-06
upto_fifth       7.632605e-42 -6.197181e-06
upto_sixth      -6.334935e-43 -4.064729e-05
second           3.678551e-41  4.333317e-06
third            1.285126e-41  1.544963e-05
fourth          -1.687119e-41 -1.767268e-05
fifth           -1.382919e-41 -8.621302e-06
sixth           -1.294903e-41  2.162172e-07
ratio1          -3.444977e-41 -6.230424e-05
ratio2          -1.791053e-40 -2.050718e-04
ratio3          -1.828793e-40  1.416925e-05
ratio4          -9.265762e-41 -3.154218e-04
ratio5           1.524150e-42 -4.481766e-05
ratio6          -1.250429e-41  4.483527e-06
selfinter        6.392275e-38  6.476084e-02
walktrap_vertex  3.560887e-38  2.596466e-02
bigcom1         -1.338960e-38 -1.660944e-02
bigcom2         -4.775573e-38 -2.027924e-01
bigcom3         -4.722824e-39  6.095737e-02
bigcom4          1.196733e-38  1.837237e-02
bigcom6         -4.773189e-38 -2.228808e-01
bigcom8         -1.982417e-38 -1.036185e-01
bigcom9         -4.789127e-38 -2.193109e-01
bigcom11        -4.780348e-38 -1.986088e-01
bigcom13        -1.805026e-38  4.284680e-02
bigcom15        -2.047104e-38  7.963168e-04
bigcom16        -4.776368e-38 -2.006655e-01
bigcom21         1.323271e-38  1.097414e-01
bigcom22        -2.383912e-38 -1.956706e-01
bigcom24         2.049535e-37  8.298104e-01
bigcom26        -3.770821e-38 -1.893215e-01
bigcom28         1.321729e-37  2.468794e-01
bigcom30         5.981809e-39  5.855948e-02
bigcom31        -4.772395e-38 -1.770579e-01
bigcom32         1.544378e-38  3.021109e-01
bigcom33        -4.772792e-38 -2.043135e-01
bigcom34        -4.773189e-38 -1.704206e-01
bigcom36         1.544378e-38  2.400919e-01
bigcom37        -4.772792e-38 -1.468940e-01
bigcom38        -4.776368e-38 -1.994306e-01
bigcom39        -1.407315e-38  7.067669e-02
bigcom40         1.002119e-37  1.796764e-01
bigcom43        -4.775573e-38 -1.876641e-01
bigcom44        -4.251808e-38 -1.755271e-01
bigcom46        -4.779153e-38 -1.828044e-01
bigcom47        -4.777562e-38 -1.831752e-01
bigcom49         4.415968e-38  3.118384e-01
bigcom50         3.650343e-38  3.294487e-01
bigcom51        -4.772792e-38 -1.624168e-01
bigcom52        -4.773587e-38 -2.257023e-01
bigcom54        -4.772792e-38 -1.753949e-01
bigcom56         1.172620e-38  1.368530e-01
bigcom62        -4.773189e-38 -1.794514e-01
bigcom66        -4.773189e-38 -1.709855e-01
bigcom68        -4.773587e-38 -1.847674e-01
bigcom69        -4.777562e-38 -1.978200e-01
bigcom71         1.172620e-38  2.811782e-01
bigcom72        -4.773587e-38 -1.573139e-01
bigcom73        -4.778755e-38 -2.143530e-01
bigcom74        -4.775573e-38 -2.441085e-01
bigcom75        -4.772792e-38 -1.748908e-01
bigcom76        -4.774381e-38 -2.122595e-01
bigcom77        -4.774778e-38 -2.624154e-01
bigcom79        -4.773189e-38 -1.959642e-01
bigcom80        -4.774778e-38 -1.527298e-01
bigcom82         7.860684e-38  4.657469e-01
bigcom83        -4.772792e-38 -9.100136e-02
bigcom84        -4.774381e-38 -2.479411e-01
bigcom85        -4.774381e-38 -2.104035e-01
bigcom87        -4.775573e-38 -1.953580e-01
bigcom89        -4.772395e-38 -1.551254e-01
bigcom91        -4.774778e-38 -2.381023e-01
bigcom92        -4.783537e-38 -2.036724e-01
bigcom93        -4.772395e-38 -1.118481e-01
bigcom96        -4.772792e-38 -2.160175e-01
bigcom97        -4.776766e-38 -2.624028e-01
bigcom98        -4.773189e-38 -1.763086e-01
bigcom99        -4.772792e-38 -1.518227e-01
bigcom101       -4.779552e-38 -2.150729e-01
bigcom104       -4.775971e-38 -2.245956e-01
bigcom106       -4.773984e-38 -1.456945e-01
bigcom109       -4.773587e-38 -2.592452e-01
bigcom113       -4.773984e-38 -1.403266e-01
bigcom116       -6.505976e-39  1.352359e-01
bigcom120       -4.772792e-38 -1.333760e-01
bigcom123       -4.773189e-38 -1.830931e-01
bigcom126       -4.771998e-38 -1.470789e-01
bigcom127        2.049535e-37  4.528871e-01
bigcom137       -4.775176e-38 -2.432373e-01
bigcom139       -4.773189e-38 -1.911327e-01
bigcom140       -4.773189e-38 -2.037435e-01
bigcom143       -4.772792e-38 -1.291260e-01
bigcom145        9.664832e-38  5.785640e-01
bigcom146       -4.773587e-38 -1.683387e-01
bigcom147       -4.778357e-38 -2.556783e-01
bigcom149        1.543763e-37  7.533540e-01
bigcom153       -4.775971e-38 -1.737521e-01
bigcom154       -4.776766e-38 -1.807652e-01
bigcom156       -4.773587e-38 -1.860551e-01
bigcom157       -4.776766e-38 -1.470387e-01
bigcom158       -4.771998e-38 -2.075673e-01
bigcom160       -4.773189e-38 -1.781758e-01
bigcom161       -4.773189e-38 -1.964236e-01
bigcom162       -4.772792e-38 -1.945075e-01
bigcom164       -4.772395e-38 -2.715078e-01
bigcom166       -4.776368e-38 -2.356767e-01
bigcom167        3.653993e-38  3.200687e-01
bigcom171        4.118054e-37  1.164791e+00
bigcom173       -4.772792e-38 -1.774151e-01
bigcom175       -4.772792e-38 -1.502602e-01
bigcom176       -4.772792e-38 -2.169838e-01
bigcom177       -4.773189e-38 -2.093957e-01
bigcom178       -4.773189e-38 -2.279204e-01
bigcom180       -4.772395e-38 -1.740312e-01
bigcom181       -4.777959e-38 -2.473292e-01
bigcom184       -4.773189e-38 -2.372216e-01
bigcom186       -4.772792e-38 -2.213859e-01
bigcom187       -4.772792e-38 -2.169915e-01
bigcom189       -4.775971e-38 -2.157962e-01
bigcom194       -4.773984e-38 -2.350253e-01
bigcom195       -4.773189e-38 -1.908336e-01
bigcom196        3.564805e-37  1.204028e+00
bigcom204       -4.774381e-38 -2.043707e-01
bigcom205       -4.773189e-38 -1.682105e-01
bigcom212       -4.772792e-38 -2.240224e-01
bigcom214       -4.773587e-38 -1.696113e-01
bigcom222       -4.772395e-38 -1.705228e-01
bigcom223       -4.773189e-38 -2.262763e-01
bigcom226       -4.773189e-38 -2.498380e-01
bigcom227       -4.773189e-38 -1.936268e-01
bigcom229       -4.772792e-38 -1.530354e-01
bigcom233       -4.772395e-38 -1.433760e-01
bigcom236       -4.772792e-38 -1.680725e-01
bigcom237       -4.772395e-38 -2.239238e-01
bigcom246        1.207626e-37  5.985722e-01
bigcom248        1.307298e-37  5.490966e-01
bigcom249        1.207023e-37  6.870046e-01
bigcom250       -4.777562e-38 -2.144252e-01
bigcom254       -4.773587e-38 -2.575799e-01
bigcom266       -4.772792e-38 -2.072023e-01
bigcom269       -4.774381e-38 -1.717266e-01
bigcom272       -4.772792e-38 -1.633123e-01
bigcom274       -4.787528e-38 -2.145702e-01
bigcom281        7.860684e-38  6.509548e-01
bigcom291       -4.773189e-38 -2.289197e-01
bigcom292        1.543763e-37  7.250113e-01
bigcom295       -4.773189e-38 -1.795593e-01
bigcom299       -4.771998e-38 -2.382505e-01
bigcom301       -4.775176e-38 -1.972755e-01
bigcom306       -4.772792e-38 -1.593658e-01
bigcom309       -4.773984e-38 -1.718620e-01
bigcom314       -4.772792e-38 -1.771286e-01
bigcom321       -4.774778e-38 -1.739819e-01
bigcom341       -4.772792e-38 -1.767958e-01
bigcom350       -4.772792e-38 -2.103516e-01
bigcom353       -4.772792e-38 -1.816349e-01
bigcom359       -4.772395e-38 -2.341695e-01
bigcom363       -4.772792e-38 -1.279454e-01
bigcom365       -4.772792e-38 -1.832538e-01
bigcom385       -4.772792e-38 -2.048870e-01
bigcom386       -4.772395e-38 -1.703317e-01
bigcom408        1.360711e-37  7.291997e-01
bigcom412        2.410325e-37  9.217491e-01
bigcom480       -4.772792e-38 -1.824094e-01
spin_vertex     -9.047299e-38 -1.038027e-01
membership_s1   -3.065490e-38 -6.856490e-02
membership_s3   -4.778357e-38 -1.605494e-01
membership_s4    8.374960e-38  1.705061e-01
membership_s5   -1.696326e-38 -8.723203e-02
membership_s6   -3.702929e-38 -4.040114e-02
membership_s7   -3.374591e-39  5.066932e-02
membership_s8   -4.775971e-38 -1.637270e-01
membership_s9   -4.778357e-38 -1.546111e-01
membership_s11  -4.775573e-38 -1.505891e-01
membership_s12   3.650343e-38  3.536720e-01
membership_s14   2.891365e-37  1.113294e+00
membership_s15  -2.456875e-38 -5.974033e-02
membership_s16   1.418746e-37  6.119134e-01
membership_s17  -4.774381e-38 -1.633503e-01
membership_s18  -3.701187e-38 -1.305452e-01
membership_s20  -4.773189e-38 -1.725708e-01
membership_s21  -3.052664e-38 -3.911408e-02
membership_s22  -4.783138e-38 -2.928388e-01
membership_s24  -4.784334e-38 -1.646321e-01
membership_s25  -4.781543e-38 -1.738368e-01
membership_s26  -4.777164e-38 -1.851203e-01
membership_s27  -2.434743e-38 -9.223228e-02
membership_s28  -4.778755e-38 -1.568701e-01
membership_s30   3.593765e-38  4.786015e-02
membership_s31  -2.693173e-38 -9.783447e-03
membership_s32  -5.523411e-40  5.395402e-02
membership_s33  -4.772395e-38 -1.327705e-01
membership_s36  -2.834967e-38 -4.751064e-02
membership_s37  -2.871881e-38 -3.109784e-02
V1               5.927928e-38  1.016786e-01
V2               2.046937e-38  1.447932e-01
pdi              6.999819e-36 -5.070433e+00
adhesion        -2.455806e-42 -2.937740e-06
cohesion         4.913638e-42  5.887249e-06
inner            2.679687e-42  3.607461e-06
outer            3.034768e-42  4.938073e-07
ioratio         -3.262981e-39 -1.576673e-01
comsize          6.923588e-42  1.335104e-05
[1] "Dataset: all_C Model GBM, run: 9 of 10 2015-06-15 18:43:08"
Iter   TrainDeviance   ValidDeviance   StepSize   Improve
     1        0.3836             nan     0.0100    0.0009
     2        0.3809             nan     0.0100    0.0009
     3        0.3784             nan     0.0100    0.0008
     4        0.3762             nan     0.0100    0.0008
     5        0.3741             nan     0.0100    0.0007
     6        0.3719             nan     0.0100    0.0007
     7        0.3698             nan     0.0100    0.0006
     8        0.3679             nan     0.0100    0.0007
     9        0.3662             nan     0.0100    0.0005
    10        0.3645             nan     0.0100    0.0005
    20        0.3506             nan     0.0100    0.0003
    40        0.3310             nan     0.0100    0.0002
    60        0.3173             nan     0.0100    0.0002
    80        0.3066             nan     0.0100    0.0001
   100        0.2977             nan     0.0100    0.0001
   120        0.2906             nan     0.0100    0.0000
   140        0.2837             nan     0.0100    0.0001
   160        0.2780             nan     0.0100   -0.0000
   180        0.2726             nan     0.0100    0.0001
   200        0.2668             nan     0.0100    0.0000
   220        0.2618             nan     0.0100   -0.0000
   240        0.2575             nan     0.0100   -0.0000
   260        0.2535             nan     0.0100   -0.0000
   280        0.2494             nan     0.0100    0.0000
   300        0.2453             nan     0.0100    0.0000
   320        0.2417             nan     0.0100   -0.0000
   340        0.2382             nan     0.0100   -0.0000
   360        0.2350             nan     0.0100   -0.0000
   380        0.2319             nan     0.0100    0.0000
   400        0.2293             nan     0.0100   -0.0000
   411        0.2275             nan     0.0100    0.0000

[1] "GBM variable coefficients"
                            var     rel.inf
orbit45                 orbit45 4.970272245
orbit56                 orbit56 4.632309779
orbit65                 orbit65 3.882435586
V1                           V1 2.495690436
outer                     outer 1.920022659
third                     third 1.871656194
V2                           V2 1.870731262
ratio5                   ratio5 1.864341742
spin_vertex         spin_vertex 1.802490881
ratio4                   ratio4 1.778777943
orbit24                 orbit24 1.745865578
comsize                 comsize 1.710232763
walktrap_vertex walktrap_vertex 1.642454718
trans                     trans 1.472793172
orbit70                 orbit70 1.393717309
orbit46                 orbit46 1.379012619
ioratio                 ioratio 1.364447318
graph22                 graph22 1.295364878
orbit27                 orbit27 1.281933713
pagerank               pagerank 1.281375788
orbit62                 orbit62 1.266017319
knn                         knn 1.219752406
bigcom171             bigcom171 1.208074748
orbit18                 orbit18 1.152764430
bigcom40               bigcom40 1.113734119
orbit69                 orbit69 1.085320866
inner                     inner 1.059126351
bet                         bet 0.972349653
cohesion               cohesion 0.907721161
orbit54                 orbit54 0.903279787
orbit59                 orbit59 0.892316903
graph20                 graph20 0.890096301
orbit44                 orbit44 0.879335866
orbit49                 orbit49 0.878489623
orbit39                 orbit39 0.870427802
orbit9                   orbit9 0.866422912
graph10                 graph10 0.791070841
adhesion               adhesion 0.789639054
orbit6                   orbit6 0.766626462
orbit66                 orbit66 0.766170679
ratio1                   ratio1 0.765810779
orbit31                 orbit31 0.746645731
orbit55                 orbit55 0.739467947
membership_s4     membership_s4 0.734628437
graph27                 graph27 0.699113830
graph26                 graph26 0.688563953
graph19                 graph19 0.679366178
graph11                 graph11 0.670513384
orbit50                 orbit50 0.668677777
graph4                   graph4 0.657158496
graph23                 graph23 0.633418289
graph17                 graph17 0.631192390
orbit41                 orbit41 0.581817221
orbit20                 orbit20 0.581465990
graph28                 graph28 0.572808989
orbit57                 orbit57 0.571786567
orbit28                 orbit28 0.563733970
graph14                 graph14 0.546326668
orbit64                 orbit64 0.540637373
graph29                 graph29 0.539726313
ratio6                   ratio6 0.522029529
graph25                 graph25 0.521968625
orbit33                 orbit33 0.520352899
orbit47                 orbit47 0.509667984
orbit29                 orbit29 0.508863182
orbit52                 orbit52 0.492057078
orbit37                 orbit37 0.489624006
orbit35                 orbit35 0.473764178
constraint           constraint 0.467502741
orbit30                 orbit30 0.456987566
orbit51                 orbit51 0.437721329
orbit19                 orbit19 0.432874027
orbit36                 orbit36 0.430517959
orbit48                 orbit48 0.428839909
orbit32                 orbit32 0.424347116
orbit10                 orbit10 0.422392015
orbit58                 orbit58 0.408382941
graph16                 graph16 0.405958503
orbit13                 orbit13 0.403274907
upto_fifth           upto_fifth 0.400814032
orbit22                 orbit22 0.395616476
graph8                   graph8 0.390960616
orbit17                 orbit17 0.390718830
graph21                 graph21 0.387702166
sixth                     sixth 0.375749629
ratio3                   ratio3 0.368394082
orbit4                   orbit4 0.365978405
graph2                   graph2 0.365758358
orbit25                 orbit25 0.364370580
orbit63                 orbit63 0.363508017
upto_sixth           upto_sixth 0.361673716
orbit40                 orbit40 0.361664892
orbit12                 orbit12 0.353552610
graph7                   graph7 0.346105219
orbit42                 orbit42 0.340296454
fifth                     fifth 0.337882408
graph5                   graph5 0.335475709
coreness               coreness 0.335114108
orbit71                 orbit71 0.333344852
orbit38                 orbit38 0.326945989
graph15                 graph15 0.326418945
graph12                 graph12 0.323703846
fourth                   fourth 0.314449129
bigcom246             bigcom246 0.314136165
orbit61                 orbit61 0.312578914
orbit68                 orbit68 0.304257051
ratio2                   ratio2 0.293834847
graph3                   graph3 0.291700380
graph6                   graph6 0.291089530
graph24                 graph24 0.268434710
orbit26                 orbit26 0.267562819
graph1                   graph1 0.264343316
selfinter             selfinter 0.262698608
orbit15                 orbit15 0.258156486
bigcom28               bigcom28 0.253965705
graph13                 graph13 0.253095583
orbit1                   orbit1 0.252606349
graph9                   graph9 0.252389007
hubscore               hubscore 0.251336753
upto_fourth         upto_fourth 0.249174421
membership_s32   membership_s32 0.246386089
graph18                 graph18 0.245856763
orbit67                 orbit67 0.233394065
orbit16                 orbit16 0.224525330
orbit53                 orbit53 0.223847268
orbit7                   orbit7 0.217194676
orbit11                 orbit11 0.211657887
orbit21                 orbit21 0.210286970
upto_third           upto_third 0.195880916
close                     close 0.180102336
membership_s14   membership_s14 0.177283255
orbit23                 orbit23 0.176834214
orbit5                   orbit5 0.167782768
orbit60                 orbit60 0.163243284
AP                           AP 0.163159414
orbit43                 orbit43 0.127110254
orbit2                   orbit2 0.116483104
bigcom248             bigcom248 0.098589142
second                   second 0.092043608
upto_second         upto_second 0.080541067
bigcom4                 bigcom4 0.070928860
pdi                         pdi 0.066767458
graph0                   graph0 0.057696643
bigcom24               bigcom24 0.056434259
evcent                   evcent 0.055473856
membership_s5     membership_s5 0.052640477
membership_s16   membership_s16 0.052269638
membership_s30   membership_s30 0.045871502
bigcom30               bigcom30 0.044901657
bigcom1                 bigcom1 0.044345722
bigcom3                 bigcom3 0.037083634
bigcom196             bigcom196 0.033812659
bigcom408             bigcom408 0.029973904
membership_s7     membership_s7 0.024912301
bigcom167             bigcom167 0.017386894
membership_s31   membership_s31 0.014477189
bigcom21               bigcom21 0.009427601
bigcom412             bigcom412 0.009139808
ecc                         ecc 0.007576780
bigcom39               bigcom39 0.004466398
orbit0                   orbit0 0.000000000
orbit3                   orbit3 0.000000000
orbit8                   orbit8 0.000000000
orbit14                 orbit14 0.000000000
orbit34                 orbit34 0.000000000
orbit72                 orbit72 0.000000000
eccrad                   eccrad 0.000000000
first                     first 0.000000000
bigcom2                 bigcom2 0.000000000
bigcom6                 bigcom6 0.000000000
bigcom8                 bigcom8 0.000000000
bigcom9                 bigcom9 0.000000000
bigcom11               bigcom11 0.000000000
bigcom13               bigcom13 0.000000000
bigcom15               bigcom15 0.000000000
bigcom16               bigcom16 0.000000000
bigcom22               bigcom22 0.000000000
bigcom26               bigcom26 0.000000000
bigcom31               bigcom31 0.000000000
bigcom32               bigcom32 0.000000000
bigcom33               bigcom33 0.000000000
bigcom34               bigcom34 0.000000000
bigcom36               bigcom36 0.000000000
bigcom37               bigcom37 0.000000000
bigcom38               bigcom38 0.000000000
bigcom43               bigcom43 0.000000000
bigcom44               bigcom44 0.000000000
bigcom46               bigcom46 0.000000000
bigcom47               bigcom47 0.000000000
bigcom49               bigcom49 0.000000000
bigcom50               bigcom50 0.000000000
bigcom51               bigcom51 0.000000000
bigcom52               bigcom52 0.000000000
bigcom54               bigcom54 0.000000000
bigcom56               bigcom56 0.000000000
bigcom62               bigcom62 0.000000000
bigcom66               bigcom66 0.000000000
bigcom68               bigcom68 0.000000000
bigcom69               bigcom69 0.000000000
bigcom71               bigcom71 0.000000000
bigcom72               bigcom72 0.000000000
bigcom73               bigcom73 0.000000000
bigcom74               bigcom74 0.000000000
bigcom75               bigcom75 0.000000000
bigcom76               bigcom76 0.000000000
bigcom77               bigcom77 0.000000000
bigcom79               bigcom79 0.000000000
bigcom80               bigcom80 0.000000000
bigcom82               bigcom82 0.000000000
bigcom83               bigcom83 0.000000000
bigcom84               bigcom84 0.000000000
bigcom85               bigcom85 0.000000000
bigcom87               bigcom87 0.000000000
bigcom89               bigcom89 0.000000000
bigcom91               bigcom91 0.000000000
bigcom92               bigcom92 0.000000000
bigcom93               bigcom93 0.000000000
bigcom96               bigcom96 0.000000000
bigcom97               bigcom97 0.000000000
bigcom98               bigcom98 0.000000000
bigcom99               bigcom99 0.000000000
bigcom101             bigcom101 0.000000000
bigcom104             bigcom104 0.000000000
bigcom106             bigcom106 0.000000000
bigcom109             bigcom109 0.000000000
bigcom113             bigcom113 0.000000000
bigcom116             bigcom116 0.000000000
bigcom120             bigcom120 0.000000000
bigcom123             bigcom123 0.000000000
bigcom126             bigcom126 0.000000000
bigcom127             bigcom127 0.000000000
bigcom137             bigcom137 0.000000000
bigcom139             bigcom139 0.000000000
bigcom140             bigcom140 0.000000000
bigcom143             bigcom143 0.000000000
bigcom145             bigcom145 0.000000000
bigcom146             bigcom146 0.000000000
bigcom147             bigcom147 0.000000000
bigcom149             bigcom149 0.000000000
bigcom153             bigcom153 0.000000000
bigcom154             bigcom154 0.000000000
bigcom156             bigcom156 0.000000000
bigcom157             bigcom157 0.000000000
bigcom158             bigcom158 0.000000000
bigcom160             bigcom160 0.000000000
bigcom161             bigcom161 0.000000000
bigcom162             bigcom162 0.000000000
bigcom164             bigcom164 0.000000000
bigcom166             bigcom166 0.000000000
bigcom173             bigcom173 0.000000000
bigcom175             bigcom175 0.000000000
bigcom176             bigcom176 0.000000000
bigcom177             bigcom177 0.000000000
bigcom178             bigcom178 0.000000000
bigcom180             bigcom180 0.000000000
bigcom181             bigcom181 0.000000000
bigcom184             bigcom184 0.000000000
bigcom186             bigcom186 0.000000000
bigcom187             bigcom187 0.000000000
bigcom189             bigcom189 0.000000000
bigcom194             bigcom194 0.000000000
bigcom195             bigcom195 0.000000000
bigcom204             bigcom204 0.000000000
bigcom205             bigcom205 0.000000000
bigcom212             bigcom212 0.000000000
bigcom214             bigcom214 0.000000000
bigcom222             bigcom222 0.000000000
bigcom223             bigcom223 0.000000000
bigcom226             bigcom226 0.000000000
bigcom227             bigcom227 0.000000000
bigcom229             bigcom229 0.000000000
bigcom233             bigcom233 0.000000000
bigcom236             bigcom236 0.000000000
bigcom237             bigcom237 0.000000000
bigcom249             bigcom249 0.000000000
bigcom250             bigcom250 0.000000000
bigcom254             bigcom254 0.000000000
bigcom266             bigcom266 0.000000000
bigcom269             bigcom269 0.000000000
bigcom272             bigcom272 0.000000000
bigcom274             bigcom274 0.000000000
bigcom281             bigcom281 0.000000000
bigcom291             bigcom291 0.000000000
bigcom292             bigcom292 0.000000000
bigcom295             bigcom295 0.000000000
bigcom299             bigcom299 0.000000000
bigcom301             bigcom301 0.000000000
bigcom306             bigcom306 0.000000000
bigcom309             bigcom309 0.000000000
bigcom314             bigcom314 0.000000000
bigcom321             bigcom321 0.000000000
bigcom341             bigcom341 0.000000000
bigcom350             bigcom350 0.000000000
bigcom353             bigcom353 0.000000000
bigcom359             bigcom359 0.000000000
bigcom363             bigcom363 0.000000000
bigcom365             bigcom365 0.000000000
bigcom385             bigcom385 0.000000000
bigcom386             bigcom386 0.000000000
bigcom480             bigcom480 0.000000000
membership_s1     membership_s1 0.000000000
membership_s3     membership_s3 0.000000000
membership_s6     membership_s6 0.000000000
membership_s8     membership_s8 0.000000000
membership_s9     membership_s9 0.000000000
membership_s11   membership_s11 0.000000000
membership_s12   membership_s12 0.000000000
membership_s15   membership_s15 0.000000000
membership_s17   membership_s17 0.000000000
membership_s18   membership_s18 0.000000000
membership_s20   membership_s20 0.000000000
membership_s21   membership_s21 0.000000000
membership_s22   membership_s22 0.000000000
membership_s24   membership_s24 0.000000000
membership_s25   membership_s25 0.000000000
membership_s26   membership_s26 0.000000000
membership_s27   membership_s27 0.000000000
membership_s28   membership_s28 0.000000000
membership_s33   membership_s33 0.000000000
membership_s36   membership_s36 0.000000000
membership_s37   membership_s37 0.000000000
[1] "Dataset: all_C Model RF, run: 9 of 10 2015-06-15 18:49:59"
     |      Out-of-bag   |
Tree |      MSE  %Var(y) |
   1 |  0.08873   193.36 |
   2 |  0.08225   179.24 |
   3 |  0.07607   165.77 |
   4 |  0.07172   156.29 |
   5 |  0.06946   151.38 |
   6 |  0.06472   141.05 |
   7 |  0.06162   134.29 |
   8 |   0.0592   129.01 |
   9 |  0.05687   123.93 |
  10 |  0.05463   119.04 |
  11 |  0.05328   116.11 |
  12 |  0.05231   114.00 |
  13 |  0.05166   112.58 |
  14 |  0.05083   110.78 |
  15 |  0.05034   109.70 |
  16 |  0.04981   108.55 |
  17 |  0.04925   107.32 |
  18 |  0.04887   106.50 |
  19 |  0.04855   105.81 |
  20 |  0.04825   105.15 |
  21 |  0.04798   104.55 |
  22 |  0.04761   103.76 |
  23 |  0.04749   103.49 |
  24 |  0.04728   103.03 |
  25 |  0.04705   102.54 |
  26 |   0.0467   101.78 |
  27 |  0.04665   101.67 |
  28 |  0.04658   101.51 |
  29 |  0.04643   101.17 |
  30 |  0.04617   100.62 |
  31 |  0.04595   100.15 |
  32 |  0.04581    99.83 |
  33 |  0.04576    99.72 |
  34 |  0.04557    99.31 |
  35 |  0.04548    99.10 |
  36 |  0.04538    98.89 |
  37 |  0.04538    98.88 |
  38 |  0.04533    98.78 |
  39 |  0.04523    98.56 |
  40 |  0.04519    98.48 |
  41 |  0.04515    98.38 |
  42 |  0.04506    98.19 |
  43 |    0.045    98.07 |
  44 |  0.04495    97.95 |
  45 |  0.04478    97.58 |
  46 |  0.04478    97.60 |
  47 |  0.04473    97.48 |
  48 |  0.04468    97.37 |
  49 |  0.04462    97.23 |
  50 |  0.04455    97.08 |
  51 |  0.04457    97.12 |
  52 |   0.0446    97.18 |
  53 |  0.04451    96.99 |
  54 |  0.04454    97.06 |
  55 |  0.04451    97.00 |
  56 |  0.04453    97.03 |
  57 |  0.04445    96.87 |
  58 |  0.04443    96.83 |
  59 |  0.04442    96.80 |
  60 |  0.04444    96.84 |
  61 |   0.0444    96.75 |
  62 |  0.04434    96.63 |
  63 |  0.04433    96.61 |
  64 |  0.04428    96.49 |
  65 |  0.04422    96.36 |
  66 |  0.04417    96.26 |
  67 |  0.04412    96.14 |
  68 |  0.04413    96.17 |
  69 |  0.04412    96.15 |
  70 |   0.0441    96.11 |
  71 |  0.04408    96.06 |
  72 |  0.04403    95.95 |
  73 |  0.04403    95.95 |
  74 |  0.04402    95.93 |
  75 |  0.04399    95.86 |
  76 |  0.04397    95.82 |
  77 |  0.04392    95.71 |
  78 |  0.04387    95.61 |
  79 |  0.04384    95.53 |
  80 |  0.04381    95.47 |
  81 |  0.04374    95.32 |
  82 |  0.04374    95.32 |
  83 |  0.04372    95.28 |
  84 |  0.04371    95.25 |
  85 |  0.04372    95.27 |
  86 |  0.04372    95.28 |
  87 |   0.0437    95.24 |
  88 |  0.04365    95.13 |
  89 |  0.04364    95.11 |
  90 |  0.04363    95.08 |
  91 |  0.04363    95.08 |
  92 |  0.04366    95.14 |
  93 |  0.04368    95.20 |
  94 |  0.04369    95.21 |
  95 |  0.04367    95.17 |
  96 |  0.04366    95.14 |
  97 |  0.04366    95.15 |
  98 |  0.04363    95.08 |
  99 |  0.04361    95.03 |
 100 |  0.04358    94.98 |
[1] "Random Forest variable coefficients"
                      %IncMSE IncNodePurity
graph5           3.246624e-03  1.880940e+00
graph6           4.393761e-03  2.418157e+00
graph7           3.984314e-03  2.109517e+00
graph8           1.461717e-03  8.008089e-01
graph9           4.405234e-03  1.973596e+00
graph10          1.264218e-02  3.475271e+00
graph11          8.204256e-03  3.410531e+00
graph12          6.050171e-03  2.620360e+00
graph13          1.964286e-02  2.912216e+00
graph14          5.770880e-03  3.130476e+00
graph15          1.100156e-02  1.897279e+00
graph16          7.198912e-03  2.543958e+00
graph17          9.045743e-03  3.063225e+00
graph18          5.311607e-03  2.135669e+00
graph19          2.082775e-02  3.996782e+00
graph20          6.987060e-03  3.937564e+00
graph21          6.034770e-03  1.838176e+00
graph22          7.016903e-03  4.316819e+00
graph23          1.953427e-02  5.204246e+00
graph24          5.654078e-03  2.995982e+00
graph25          4.049818e-03  2.537128e+00
graph26          1.005843e-02  3.316152e+00
graph27          3.049469e-03  2.436548e+00
graph28          2.688228e-03  2.320004e+00
graph29          1.769504e-03  1.500699e+00
orbit0           6.838385e-04  7.595535e-01
orbit1           3.827510e-03  2.501515e+00
orbit2           2.519741e-03  1.727247e+00
orbit3           3.742916e-03  1.660642e+00
orbit4           4.524650e-03  2.464082e+00
orbit5           4.370342e-03  1.948469e+00
orbit6           7.678481e-03  3.645580e+00
orbit7           5.826382e-03  1.537919e+00
orbit8           4.873655e-03  2.128908e+00
orbit9           5.602876e-03  3.222334e+00
orbit10          2.882105e-03  2.130526e+00
orbit11          9.050240e-03  2.092089e+00
orbit12          3.961504e-03  1.659224e+00
orbit13          1.300862e-03  1.865777e+00
orbit14          2.085971e-03  1.080657e+00
orbit15          5.710389e-03  2.094788e+00
orbit16          1.307205e-02  2.016591e+00
orbit17          4.537325e-03  2.630246e+00
orbit18          9.128049e-03  5.015882e+00
orbit19          6.402859e-03  3.225181e+00
orbit20          4.269491e-03  2.975531e+00
orbit21          4.648414e-03  1.849749e+00
orbit22          5.084200e-03  3.214838e+00
orbit23          2.748662e-03  1.975478e+00
orbit24          1.354302e-02  9.418101e+00
orbit25          6.918345e-03  2.824550e+00
orbit26          6.388658e-03  1.772212e+00
orbit27          3.027457e-02  5.651105e+00
orbit28          1.604041e-02  3.066841e+00
orbit29          4.622710e-03  1.716196e+00
orbit30          8.471827e-03  2.433708e+00
orbit31          6.532893e-03  3.432892e+00
orbit32          5.502575e-03  2.501892e+00
orbit33          1.288397e-02  2.199645e+00
orbit34          9.032467e-03  2.057759e+00
orbit35          1.012452e-02  3.321007e+00
orbit36          6.784599e-03  3.117955e+00
orbit37          5.400283e-03  2.501317e+00
orbit38          2.471622e-03  1.866193e+00
orbit39          8.414395e-03  4.427118e+00
orbit40          4.627901e-03  2.963085e+00
orbit41          2.159975e-03  1.969452e+00
orbit42          7.176610e-04  1.775881e+00
[truncated: 140,732 more chars]
