# Supplementary material for: Distinctive Behaviors of Druggable Proteins in Cellular Networks
Source: PLoS Comput Biol. 2015 Dec 23;11(12):e1004597. doi: 10.1371/journal.pcbi.1004597 (PMC4689399; doi:10.1371/journal.pcbi.1004597)
Supplement: S1 File — (ZIP) [file pcbi.1004597.s004.zip › S1_File/direct.20150613.ppi.optimised_Target_results_all_CT.txt]

[[1]]
[1] "all_CT"

[1] "Dataset: all_CT Model GBM, run: 1 of 10 2015-06-15 15:22:07"
Iter   TrainDeviance   ValidDeviance   StepSize   Improve
     1        0.1011             nan     0.0100    0.0005
     2        0.0973             nan     0.0100    0.0010
     3        0.0952             nan     0.0100    0.0002
     4        0.0938             nan     0.0100    0.0002
     5        0.0927             nan     0.0100    0.0002
     6        0.0915             nan     0.0100    0.0002
     7        0.0900             nan     0.0100    0.0002
     8        0.0889             nan     0.0100    0.0002
     9        0.0882             nan     0.0100    0.0002
    10        0.0875             nan     0.0100    0.0000
    20        0.0807             nan     0.0100    0.0000
    40        0.0728             nan     0.0100    0.0000
    60        0.0676             nan     0.0100    0.0000
    80        0.0632             nan     0.0100    0.0000
   100        0.0604             nan     0.0100    0.0000
   120        0.0574             nan     0.0100   -0.0000
   140        0.0535             nan     0.0100    0.0000
   160        0.0507             nan     0.0100    0.0000
   180        0.0484             nan     0.0100   -0.0000
   200        0.0464             nan     0.0100   -0.0000
   220        0.0444             nan     0.0100   -0.0000
   240        0.0422             nan     0.0100   -0.0000
   260        0.0406             nan     0.0100    0.0000
   280        0.0391             nan     0.0100   -0.0000
   300        0.0376             nan     0.0100   -0.0000
   320        0.0361             nan     0.0100   -0.0000
   340        0.0338             nan     0.0100   -0.0000
   357        0.0325             nan     0.0100   -0.0000

[1] "GBM variable coefficients"
                            var     rel.inf
ratio5                   ratio5 4.547526329
orbit65                 orbit65 4.164362440
bigcom171             bigcom171 3.780606426
V2                           V2 3.027133819
comsize                 comsize 2.862235701
V1                           V1 2.542141078
orbit70                 orbit70 2.510548500
spin_vertex         spin_vertex 2.480192191
orbit54                 orbit54 2.469058266
outer                     outer 2.286343217
walktrap_vertex walktrap_vertex 2.286138987
trans                     trans 2.173993391
ratio4                   ratio4 1.956595351
bigcom196             bigcom196 1.945547465
orbit18                 orbit18 1.804804486
inner                     inner 1.775310373
orbit62                 orbit62 1.736999465
third                     third 1.712477339
graph20                 graph20 1.686183377
knn                         knn 1.618619501
ioratio                 ioratio 1.542021799
orbit56                 orbit56 1.405762044
bigcom412             bigcom412 1.325914101
adhesion               adhesion 1.316895078
bigcom28               bigcom28 1.233108001
orbit49                 orbit49 1.232559324
graph22                 graph22 1.197189487
orbit63                 orbit63 1.175223476
orbit50                 orbit50 1.124490117
pagerank               pagerank 1.081641849
orbit24                 orbit24 1.043194783
graph5                   graph5 0.989899708
graph0                   graph0 0.975989757
bet                         bet 0.949752832
orbit46                 orbit46 0.871270284
cohesion               cohesion 0.852482261
graph7                   graph7 0.836459862
graph1                   graph1 0.823056596
orbit68                 orbit68 0.818458888
constraint           constraint 0.768218151
ratio2                   ratio2 0.747684244
ratio1                   ratio1 0.730181308
graph4                   graph4 0.695634969
ratio6                   ratio6 0.656902339
graph11                 graph11 0.655974205
bigcom180             bigcom180 0.623104405
orbit31                 orbit31 0.604675958
graph14                 graph14 0.585792808
graph10                 graph10 0.573052250
fourth                   fourth 0.558464163
graph28                 graph28 0.536098033
graph2                   graph2 0.509446756
orbit67                 orbit67 0.508560324
orbit69                 orbit69 0.507378522
orbit35                 orbit35 0.496548414
orbit45                 orbit45 0.496323992
orbit39                 orbit39 0.491955736
orbit9                   orbit9 0.486527288
graph27                 graph27 0.481245098
selfinter             selfinter 0.478497848
graph8                   graph8 0.473585029
graph29                 graph29 0.472079277
upto_fifth           upto_fifth 0.470245984
orbit12                 orbit12 0.465641964
orbit66                 orbit66 0.457062551
graph25                 graph25 0.431508473
orbit40                 orbit40 0.430769588
sixth                     sixth 0.424120287
orbit44                 orbit44 0.408584373
orbit27                 orbit27 0.403039863
ratio3                   ratio3 0.397211103
orbit59                 orbit59 0.377308859
orbit36                 orbit36 0.367555766
graph6                   graph6 0.339699551
orbit19                 orbit19 0.335802114
graph3                   graph3 0.319181786
graph17                 graph17 0.315903136
orbit25                 orbit25 0.309172683
orbit64                 orbit64 0.307522787
graph26                 graph26 0.296774913
graph15                 graph15 0.293683824
orbit55                 orbit55 0.289047016
orbit30                 orbit30 0.289001465
graph12                 graph12 0.288878527
graph23                 graph23 0.269306177
orbit51                 orbit51 0.267502644
orbit6                   orbit6 0.256067437
close                     close 0.252352618
bigcom408             bigcom408 0.249321487
fifth                     fifth 0.244474638
orbit22                 orbit22 0.241470321
orbit48                 orbit48 0.237099302
orbit38                 orbit38 0.231236552
graph18                 graph18 0.228553621
orbit28                 orbit28 0.227128952
orbit17                 orbit17 0.212248628
orbit7                   orbit7 0.211754419
membership_s16   membership_s16 0.210142162
graph24                 graph24 0.194726224
orbit41                 orbit41 0.177387306
upto_sixth           upto_sixth 0.171112530
bigcom32               bigcom32 0.170721883
orbit2                   orbit2 0.169965912
graph16                 graph16 0.167594965
orbit13                 orbit13 0.166533122
orbit32                 orbit32 0.165568740
orbit61                 orbit61 0.165249209
orbit58                 orbit58 0.161249963
orbit5                   orbit5 0.160638132
orbit29                 orbit29 0.154865475
graph19                 graph19 0.154681225
orbit71                 orbit71 0.146929529
orbit1                   orbit1 0.144033183
orbit11                 orbit11 0.142226584
graph21                 graph21 0.141698543
orbit57                 orbit57 0.139484883
orbit20                 orbit20 0.126844472
graph9                   graph9 0.121854484
AP                           AP 0.117638146
graph13                 graph13 0.114770843
upto_second         upto_second 0.109252012
bigcom40               bigcom40 0.108684494
bigcom71               bigcom71 0.103969063
orbit37                 orbit37 0.102221661
bigcom3                 bigcom3 0.101847976
orbit33                 orbit33 0.100759710
orbit42                 orbit42 0.095671416
upto_fourth         upto_fourth 0.094733280
bigcom167             bigcom167 0.087894241
orbit15                 orbit15 0.083509204
pdi                         pdi 0.082419005
orbit26                 orbit26 0.080605311
upto_third           upto_third 0.076942252
bigcom147             bigcom147 0.076713245
membership_s32   membership_s32 0.066770930
orbit10                 orbit10 0.061187410
ecc                         ecc 0.060404051
membership_s4     membership_s4 0.057787483
orbit21                 orbit21 0.057086440
orbit52                 orbit52 0.044801346
membership_s36   membership_s36 0.040292523
bigcom1                 bigcom1 0.035863162
coreness               coreness 0.035532659
orbit47                 orbit47 0.033769062
orbit16                 orbit16 0.031143083
bigcom4                 bigcom4 0.026893631
orbit4                   orbit4 0.023178944
orbit53                 orbit53 0.020555986
membership_s30   membership_s30 0.019824491
membership_s5     membership_s5 0.016396931
bigcom22               bigcom22 0.009427333
orbit23                 orbit23 0.008356611
hubscore               hubscore 0.007028691
orbit43                 orbit43 0.003254417
orbit60                 orbit60 0.002951961
orbit0                   orbit0 0.000000000
orbit3                   orbit3 0.000000000
orbit8                   orbit8 0.000000000
orbit14                 orbit14 0.000000000
orbit34                 orbit34 0.000000000
orbit72                 orbit72 0.000000000
eccrad                   eccrad 0.000000000
evcent                   evcent 0.000000000
first                     first 0.000000000
second                   second 0.000000000
bigcom2                 bigcom2 0.000000000
bigcom6                 bigcom6 0.000000000
bigcom8                 bigcom8 0.000000000
bigcom9                 bigcom9 0.000000000
bigcom11               bigcom11 0.000000000
bigcom13               bigcom13 0.000000000
bigcom15               bigcom15 0.000000000
bigcom16               bigcom16 0.000000000
bigcom21               bigcom21 0.000000000
bigcom24               bigcom24 0.000000000
bigcom26               bigcom26 0.000000000
bigcom30               bigcom30 0.000000000
bigcom31               bigcom31 0.000000000
bigcom33               bigcom33 0.000000000
bigcom34               bigcom34 0.000000000
bigcom36               bigcom36 0.000000000
bigcom37               bigcom37 0.000000000
bigcom38               bigcom38 0.000000000
bigcom39               bigcom39 0.000000000
bigcom43               bigcom43 0.000000000
bigcom44               bigcom44 0.000000000
bigcom46               bigcom46 0.000000000
bigcom47               bigcom47 0.000000000
bigcom49               bigcom49 0.000000000
bigcom50               bigcom50 0.000000000
bigcom51               bigcom51 0.000000000
bigcom52               bigcom52 0.000000000
bigcom54               bigcom54 0.000000000
bigcom56               bigcom56 0.000000000
bigcom62               bigcom62 0.000000000
bigcom66               bigcom66 0.000000000
bigcom68               bigcom68 0.000000000
bigcom69               bigcom69 0.000000000
bigcom72               bigcom72 0.000000000
bigcom73               bigcom73 0.000000000
bigcom74               bigcom74 0.000000000
bigcom75               bigcom75 0.000000000
bigcom76               bigcom76 0.000000000
bigcom77               bigcom77 0.000000000
bigcom79               bigcom79 0.000000000
bigcom80               bigcom80 0.000000000
bigcom82               bigcom82 0.000000000
bigcom83               bigcom83 0.000000000
bigcom84               bigcom84 0.000000000
bigcom85               bigcom85 0.000000000
bigcom87               bigcom87 0.000000000
bigcom89               bigcom89 0.000000000
bigcom91               bigcom91 0.000000000
bigcom92               bigcom92 0.000000000
bigcom93               bigcom93 0.000000000
bigcom96               bigcom96 0.000000000
bigcom97               bigcom97 0.000000000
bigcom98               bigcom98 0.000000000
bigcom99               bigcom99 0.000000000
bigcom101             bigcom101 0.000000000
bigcom104             bigcom104 0.000000000
bigcom106             bigcom106 0.000000000
bigcom109             bigcom109 0.000000000
bigcom113             bigcom113 0.000000000
bigcom116             bigcom116 0.000000000
bigcom120             bigcom120 0.000000000
bigcom123             bigcom123 0.000000000
bigcom126             bigcom126 0.000000000
bigcom127             bigcom127 0.000000000
bigcom137             bigcom137 0.000000000
bigcom139             bigcom139 0.000000000
bigcom140             bigcom140 0.000000000
bigcom143             bigcom143 0.000000000
bigcom145             bigcom145 0.000000000
bigcom146             bigcom146 0.000000000
bigcom149             bigcom149 0.000000000
bigcom153             bigcom153 0.000000000
bigcom154             bigcom154 0.000000000
bigcom156             bigcom156 0.000000000
bigcom157             bigcom157 0.000000000
bigcom158             bigcom158 0.000000000
bigcom160             bigcom160 0.000000000
bigcom161             bigcom161 0.000000000
bigcom162             bigcom162 0.000000000
bigcom164             bigcom164 0.000000000
bigcom166             bigcom166 0.000000000
bigcom173             bigcom173 0.000000000
bigcom175             bigcom175 0.000000000
bigcom176             bigcom176 0.000000000
bigcom177             bigcom177 0.000000000
bigcom178             bigcom178 0.000000000
bigcom181             bigcom181 0.000000000
bigcom184             bigcom184 0.000000000
bigcom186             bigcom186 0.000000000
bigcom187             bigcom187 0.000000000
bigcom189             bigcom189 0.000000000
bigcom194             bigcom194 0.000000000
bigcom195             bigcom195 0.000000000
bigcom204             bigcom204 0.000000000
bigcom205             bigcom205 0.000000000
bigcom212             bigcom212 0.000000000
bigcom214             bigcom214 0.000000000
bigcom222             bigcom222 0.000000000
bigcom223             bigcom223 0.000000000
bigcom226             bigcom226 0.000000000
bigcom227             bigcom227 0.000000000
bigcom229             bigcom229 0.000000000
bigcom233             bigcom233 0.000000000
bigcom236             bigcom236 0.000000000
bigcom237             bigcom237 0.000000000
bigcom246             bigcom246 0.000000000
bigcom248             bigcom248 0.000000000
bigcom249             bigcom249 0.000000000
bigcom250             bigcom250 0.000000000
bigcom254             bigcom254 0.000000000
bigcom266             bigcom266 0.000000000
bigcom269             bigcom269 0.000000000
bigcom272             bigcom272 0.000000000
bigcom274             bigcom274 0.000000000
bigcom281             bigcom281 0.000000000
bigcom291             bigcom291 0.000000000
bigcom292             bigcom292 0.000000000
bigcom295             bigcom295 0.000000000
bigcom299             bigcom299 0.000000000
bigcom301             bigcom301 0.000000000
bigcom306             bigcom306 0.000000000
bigcom309             bigcom309 0.000000000
bigcom314             bigcom314 0.000000000
bigcom321             bigcom321 0.000000000
bigcom341             bigcom341 0.000000000
bigcom350             bigcom350 0.000000000
bigcom353             bigcom353 0.000000000
bigcom359             bigcom359 0.000000000
bigcom363             bigcom363 0.000000000
bigcom365             bigcom365 0.000000000
bigcom385             bigcom385 0.000000000
bigcom386             bigcom386 0.000000000
bigcom480             bigcom480 0.000000000
membership_s1     membership_s1 0.000000000
membership_s3     membership_s3 0.000000000
membership_s6     membership_s6 0.000000000
membership_s7     membership_s7 0.000000000
membership_s8     membership_s8 0.000000000
membership_s9     membership_s9 0.000000000
membership_s11   membership_s11 0.000000000
membership_s12   membership_s12 0.000000000
membership_s14   membership_s14 0.000000000
membership_s15   membership_s15 0.000000000
membership_s17   membership_s17 0.000000000
membership_s18   membership_s18 0.000000000
membership_s20   membership_s20 0.000000000
membership_s21   membership_s21 0.000000000
membership_s22   membership_s22 0.000000000
membership_s24   membership_s24 0.000000000
membership_s25   membership_s25 0.000000000
membership_s26   membership_s26 0.000000000
membership_s27   membership_s27 0.000000000
membership_s28   membership_s28 0.000000000
membership_s31   membership_s31 0.000000000
membership_s33   membership_s33 0.000000000
membership_s37   membership_s37 0.000000000
[1] "Dataset: all_CT Model RF, run: 1 of 10 2015-06-15 15:28:15"
     |      Out-of-bag   |
Tree |      MSE  %Var(y) |
   1 |  0.02094   229.17 |
   2 |  0.01782   195.02 |
   3 |  0.01623   177.68 |
   4 |  0.01593   174.32 |
   5 |  0.01417   155.03 |
   6 |  0.01366   149.45 |
   7 |  0.01253   137.18 |
   8 |  0.01225   134.12 |
   9 |  0.01181   129.23 |
  10 |  0.01158   126.71 |
  11 |   0.0114   124.75 |
  12 |  0.01115   122.00 |
  13 |  0.01086   118.83 |
  14 |  0.01072   117.29 |
  15 |  0.01048   114.70 |
  16 |  0.01044   114.25 |
  17 |  0.01038   113.55 |
  18 |  0.01022   111.84 |
  19 |   0.0102   111.63 |
  20 |   0.0101   110.55 |
  21 |     0.01   109.48 |
  22 | 0.009977   109.19 |
  23 | 0.009886   108.20 |
  24 | 0.009786   107.10 |
  25 | 0.009732   106.51 |
  26 | 0.009712   106.29 |
  27 | 0.009661   105.73 |
  28 | 0.009582   104.86 |
  29 | 0.009552   104.54 |
  30 | 0.009551   104.52 |
  31 | 0.009502   104.00 |
  32 | 0.009478   103.73 |
  33 | 0.009455   103.48 |
  34 | 0.009422   103.12 |
  35 | 0.009366   102.50 |
  36 | 0.009326   102.07 |
  37 | 0.009267   101.42 |
  38 |  0.00924   101.12 |
  39 | 0.009223   100.94 |
  40 | 0.009241   101.14 |
  41 | 0.009243   101.16 |
  42 |  0.00923   101.01 |
  43 | 0.009226   100.97 |
  44 | 0.009226   100.98 |
  45 |  0.00923   101.01 |
  46 | 0.009211   100.81 |
  47 |  0.00919   100.57 |
  48 |  0.00919   100.58 |
  49 | 0.009168   100.33 |
  50 | 0.009171   100.37 |
  51 | 0.009154   100.18 |
  52 | 0.009163   100.29 |
  53 |  0.00916   100.25 |
  54 | 0.009161   100.25 |
  55 | 0.009168   100.34 |
  56 | 0.009152   100.16 |
  57 | 0.009137   100.00 |
  58 | 0.009137    99.99 |
  59 | 0.009126    99.88 |
  60 | 0.009129    99.90 |
  61 | 0.009135    99.97 |
  62 | 0.009119    99.80 |
  63 | 0.009114    99.74 |
  64 | 0.009103    99.62 |
  65 |   0.0091    99.59 |
  66 | 0.009088    99.46 |
  67 | 0.009067    99.23 |
  68 | 0.009066    99.23 |
  69 | 0.009063    99.19 |
  70 | 0.009045    98.99 |
  71 | 0.009046    99.00 |
  72 | 0.009037    98.90 |
  73 | 0.009022    98.74 |
  74 | 0.009021    98.72 |
  75 | 0.008992    98.41 |
  76 | 0.008987    98.35 |
  77 | 0.008976    98.24 |
  78 | 0.008974    98.21 |
  79 | 0.008983    98.31 |
  80 | 0.008979    98.27 |
  81 | 0.008953    97.98 |
  82 | 0.008951    97.97 |
  83 | 0.008935    97.78 |
  84 | 0.008941    97.85 |
  85 | 0.008942    97.86 |
  86 | 0.008947    97.92 |
  87 | 0.008951    97.96 |
  88 | 0.008938    97.82 |
  89 | 0.008925    97.67 |
  90 |  0.00893    97.74 |
  91 | 0.008925    97.68 |
  92 | 0.008914    97.55 |
  93 |   0.0089    97.41 |
  94 | 0.008897    97.37 |
  95 |  0.00889    97.29 |
  96 |  0.00889    97.29 |
  97 | 0.008886    97.25 |
  98 | 0.008883    97.21 |
  99 | 0.008879    97.17 |
 100 | 0.008877    97.15 |
[1] "Random Forest variable coefficients"
                      %IncMSE IncNodePurity
graph5           3.826389e-03  3.747464e-01
graph6           6.155028e-03  5.352478e-01
graph7           4.422994e-03  4.894264e-01
graph8           5.483360e-04  2.682778e-01
graph9           3.043780e-04  1.177777e-01
graph10          4.584278e-03  5.856925e-01
graph11          2.009243e-03  5.413407e-01
graph12          2.144285e-03  2.200950e-01
graph13          1.811453e-03  3.265024e-01
graph14          2.632608e-03  6.400359e-01
graph15          1.592153e-03  2.953711e-01
graph16          2.427849e-03  5.122722e-01
graph17          2.503429e-03  3.835973e-01
graph18          1.046247e-03  2.064409e-01
graph19          3.733458e-03  4.305076e-01
graph20          5.899542e-03  1.163865e+00
graph21          3.677506e-04  3.043130e-01
graph22          5.650671e-03  8.805794e-01
graph23          3.994382e-03  8.008284e-01
graph24          2.148917e-03  4.731749e-01
graph25          5.934941e-03  7.591865e-01
graph26          9.610800e-03  5.879454e-01
graph27          1.516628e-03  8.825812e-01
graph28          3.329346e-03  6.314023e-01
graph29          2.764057e-03  4.129249e-01
orbit0           2.025470e-03  2.177087e-01
orbit1           5.991342e-03  4.011207e-01
orbit2           2.212453e-03  3.270938e-01
orbit3           1.691644e-03  3.151803e-01
orbit4           1.494572e-03  2.520974e-01
orbit5           1.904040e-03  4.461593e-01
orbit6           2.572613e-03  5.785462e-01
orbit7           1.937046e-04  2.169867e-01
orbit8           3.785316e-03  4.305663e-01
orbit9           3.590388e-03  4.259625e-01
orbit10          8.769750e-04  4.646374e-01
orbit11          3.219525e-04  2.702171e-01
orbit12          4.889814e-03  4.694068e-01
orbit13          9.441558e-05  1.886787e-01
orbit14          7.017136e-04  3.870910e-01
orbit15          5.829387e-04  4.757438e-01
orbit16          3.197339e-03  2.892709e-01
orbit17          3.835882e-03  2.990528e-01
orbit18          1.864868e-03  1.075099e+00
orbit19          4.046020e-03  5.384726e-01
orbit20          1.881016e-03  5.927933e-01
orbit21          3.118081e-03  3.403243e-01
orbit22          3.662885e-03  7.663373e-01
orbit23          1.209158e-03  3.563821e-01
orbit24          2.922075e-03  5.989185e-01
orbit25          1.067078e-03  3.159899e-01
orbit26          8.484942e-04  3.013004e-01
orbit27          2.068249e-03  7.880048e-01
orbit28          1.578808e-03  4.220906e-01
orbit29          4.303070e-03  5.537591e-01
orbit30          2.781661e-03  3.265662e-01
orbit31          1.032805e-03  4.728857e-01
orbit32          3.220983e-03  6.163419e-01
orbit33          1.704837e-03  3.101942e-01
orbit34          1.486258e-03  4.340156e-01
orbit35          1.868182e-03  5.574713e-01
orbit36          1.240217e-03  5.517639e-01
orbit37          1.660652e-03  4.960623e-01
orbit38          4.492267e-03  4.220895e-01
orbit39          1.696558e-03  6.749416e-01
orbit40          3.078560e-03  5.370419e-01
orbit41          2.235533e-04  3.118099e-01
orbit42          5.383876e-04  2.220012e-01
orbit43          1.777048e-03  3.324101e-01
orbit44          2.685264e-04  4.552663e-01
orbit45          1.227801e-02  5.874754e-01
orbit46          2.633307e-03  5.968408e-01
orbit47          2.584583e-03  3.678591e-01
orbit48          2.385059e-04  3.677800e-01
orbit49          8.108950e-03  1.007031e+00
orbit50          9.554006e-04  7.793454e-01
orbit51          2.411959e-03  4.811205e-01
orbit52          1.078875e-03  2.642306e-01
orbit53          1.477936e-04  1.355905e-01
orbit54          4.011480e-03  1.007952e+00
orbit55          5.846097e-04  2.328930e-01
orbit56          2.062777e-02  1.616458e+00
orbit57          2.014759e-04  3.403660e-01
orbit58          3.721234e-04  2.697539e-01
orbit59          5.433927e-03  5.657129e-01
orbit60          3.624031e-04  3.631547e-01
orbit61          8.200699e-05  1.825342e-01
orbit62          1.029037e-02  1.390273e+00
orbit63          3.593717e-04  9.123672e-01
orbit64          1.644768e-03  7.944179e-01
orbit65          9.841869e-03  2.124120e+00
orbit66          3.798778e-04  4.987065e-01
orbit67          6.999899e-04  3.485940e-01
orbit68          1.607920e-03  8.169568e-01
orbit69          2.090137e-04  4.137933e-01
orbit70          4.552342e-03  2.335703e+00
orbit71          1.255200e-04  3.825857e-01
orbit72          1.424778e-03  4.234180e-01
AP               1.146211e-06  1.899638e-02
bet              1.772473e-03  8.189208e-01
ecc              6.476815e-05  5.193469e-02
eccrad           4.615632e-05  6.055344e-02
close            1.972199e-03  2.362870e-01
constraint       1.255038e-03  7.791761e-01
coreness         1.741185e-03  3.110774e-01
knn              1.698270e-03  9.766629e-01
hubscore         1.018176e-03  1.831388e-01
pagerank         4.431534e-03  1.118389e+00
trans            9.092608e-04  1.198612e+00
evcent           9.754669e-04  2.398573e-01
first            1.700951e-04  1.812337e-01
upto_second      1.547298e-03  3.717608e-01
upto_third       1.131669e-03  3.230670e-01
upto_fourth      6.689427e-04  2.450005e-01
upto_fifth       1.363220e-03  5.193366e-01
upto_sixth       1.239884e-03  4.314072e-01
second           1.472686e-03  4.057061e-01
third            2.049530e-03  1.171347e+00
fourth           1.926457e-03  9.483312e-01
fifth            1.072468e-03  7.783494e-01
sixth            3.428773e-03  7.057727e-01
ratio1           6.936716e-04  9.234541e-01
ratio2           8.475447e-03  8.635255e-01
ratio3           1.874953e-03  8.304562e-01
ratio4           1.144861e-03  1.586121e+00
ratio5           7.489280e-04  3.661953e+00
ratio6           2.544675e-03  1.109758e+00
selfinter        4.441784e-03  3.436720e-01
walktrap_vertex  1.813288e-03  1.316186e+00
bigcom1          1.194975e-04  1.239950e-01
bigcom2          0.000000e+00  2.775558e-19
bigcom3          4.188776e-05  3.216000e-01
bigcom4          4.902133e-04  5.112349e-02
bigcom6          0.000000e+00  0.000000e+00
bigcom8         -8.951626e-06  1.054412e-03
bigcom9          0.000000e+00  1.517883e-20
bigcom11         0.000000e+00  4.336809e-21
bigcom13         0.000000e+00  2.168404e-21
bigcom15         0.000000e+00  6.505213e-21
bigcom16         0.000000e+00  0.000000e+00
bigcom21        -4.250549e-06  3.489032e-02
bigcom22         0.000000e+00  3.469447e-20
bigcom24         0.000000e+00  2.168404e-21
bigcom26         0.000000e+00  2.276825e-20
bigcom28         2.162829e-04  7.075758e-01
bigcom30         0.000000e+00  3.794708e-20
bigcom31         0.000000e+00  5.572799e-19
bigcom32         1.649094e-05  5.909607e-02
bigcom33         0.000000e+00  0.000000e+00
bigcom34         0.000000e+00  2.168404e-21
bigcom36         0.000000e+00  5.421011e-21
bigcom37         0.000000e+00  2.862294e-19
bigcom38         0.000000e+00  2.808084e-19
bigcom39         0.000000e+00  4.336809e-21
bigcom40         8.828564e-06  7.228865e-02
bigcom43         0.000000e+00  0.000000e+00
bigcom44         0.000000e+00  2.250000e-02
bigcom46         0.000000e+00  1.084202e-21
bigcom47         0.000000e+00  4.336809e-21
bigcom49         0.000000e+00  0.000000e+00
bigcom50         0.000000e+00  0.000000e+00
bigcom51         0.000000e+00  0.000000e+00
bigcom52         0.000000e+00  0.000000e+00
bigcom54         0.000000e+00  5.551115e-19
bigcom56         0.000000e+00  0.000000e+00
bigcom62         0.000000e+00  0.000000e+00
bigcom66         0.000000e+00  1.112391e-18
bigcom68         0.000000e+00  2.168404e-21
bigcom69         0.000000e+00  2.883978e-19
bigcom71         2.510081e-05  2.286041e-01
bigcom72         0.000000e+00  1.084202e-21
bigcom73         0.000000e+00  3.252607e-21
bigcom74         0.000000e+00  0.000000e+00
bigcom75         0.000000e+00  0.000000e+00
bigcom76         0.000000e+00  0.000000e+00
bigcom77         0.000000e+00  0.000000e+00
bigcom79         0.000000e+00  0.000000e+00
bigcom80         0.000000e+00  4.336809e-21
bigcom82         0.000000e+00  1.301043e-20
bigcom83         0.000000e+00  5.551115e-19
bigcom84         0.000000e+00  0.000000e+00
bigcom85         0.000000e+00  0.000000e+00
bigcom87         0.000000e+00  0.000000e+00
bigcom89         0.000000e+00  2.775558e-19
bigcom91         0.000000e+00  5.551115e-19
bigcom92         0.000000e+00  9.757820e-21
bigcom93         0.000000e+00  2.168404e-21
bigcom96         0.000000e+00  5.551115e-19
bigcom97         0.000000e+00  2.168404e-21
bigcom98         0.000000e+00  0.000000e+00
bigcom99         0.000000e+00  0.000000e+00
bigcom101        0.000000e+00  6.505213e-21
bigcom104        0.000000e+00  0.000000e+00
bigcom106        0.000000e+00  2.775558e-19
bigcom109        0.000000e+00  0.000000e+00
bigcom113        0.000000e+00  0.000000e+00
bigcom116        0.000000e+00  3.252607e-21
bigcom120        0.000000e+00  0.000000e+00
bigcom123        0.000000e+00  0.000000e+00
bigcom126        0.000000e+00  5.551115e-19
bigcom127        0.000000e+00  0.000000e+00
bigcom137        0.000000e+00  2.168404e-21
bigcom139        0.000000e+00  5.551115e-19
bigcom140        0.000000e+00  6.505213e-21
bigcom143        0.000000e+00  0.000000e+00
bigcom145        0.000000e+00  6.505213e-21
bigcom146        0.000000e+00  0.000000e+00
bigcom147       -1.989375e-05  6.536842e-02
bigcom149        0.000000e+00  2.168404e-21
bigcom153        0.000000e+00  5.421011e-21
bigcom154        0.000000e+00  2.775558e-19
bigcom156        0.000000e+00  0.000000e+00
bigcom157        0.000000e+00  4.336809e-21
bigcom158        0.000000e+00  0.000000e+00
bigcom160        0.000000e+00  1.665335e-18
bigcom161        0.000000e+00  0.000000e+00
bigcom162        0.000000e+00  2.775558e-19
bigcom164        0.000000e+00  0.000000e+00
bigcom166        0.000000e+00  0.000000e+00
bigcom167       -6.623967e-06  8.392427e-02
bigcom171        3.196586e-04  2.260554e+00
bigcom173        0.000000e+00  0.000000e+00
bigcom175        0.000000e+00  0.000000e+00
bigcom176        0.000000e+00  0.000000e+00
bigcom177        0.000000e+00  0.000000e+00
bigcom178        0.000000e+00  0.000000e+00
bigcom180       -1.653937e-05  3.958019e-01
bigcom181        0.000000e+00  0.000000e+00
bigcom184        0.000000e+00  0.000000e+00
bigcom186        0.000000e+00  0.000000e+00
bigcom187        0.000000e+00  0.000000e+00
bigcom189        0.000000e+00  5.551115e-19
bigcom194        0.000000e+00  0.000000e+00
bigcom195        0.000000e+00  1.669671e-18
bigcom196        7.890149e-05  1.031300e+00
bigcom204        0.000000e+00  5.637851e-19
bigcom205        0.000000e+00  5.551115e-19
bigcom212        0.000000e+00  1.734723e-20
bigcom214        0.000000e+00  0.000000e+00
bigcom222        0.000000e+00  0.000000e+00
bigcom223        0.000000e+00  5.551115e-19
bigcom226        0.000000e+00  1.110223e-18
bigcom227        0.000000e+00  5.551115e-19
bigcom229        0.000000e+00  0.000000e+00
bigcom233        0.000000e+00  0.000000e+00
bigcom236        0.000000e+00  0.000000e+00
bigcom237        0.000000e+00  5.551115e-19
bigcom246        0.000000e+00  1.084202e-21
bigcom248        0.000000e+00  5.616167e-19
bigcom249        0.000000e+00  0.000000e+00
bigcom250        0.000000e+00  4.336809e-21
bigcom254        0.000000e+00  8.326673e-19
bigcom266        0.000000e+00  0.000000e+00
bigcom269        0.000000e+00  5.551115e-19
bigcom272        0.000000e+00  0.000000e+00
bigcom274        0.000000e+00  9.757820e-21
bigcom281        0.000000e+00  2.168404e-21
bigcom291        0.000000e+00  0.000000e+00
bigcom292        0.000000e+00  5.551115e-19
bigcom295        0.000000e+00  0.000000e+00
bigcom299        0.000000e+00  0.000000e+00
bigcom301        0.000000e+00  2.222222e-02
bigcom306        0.000000e+00  0.000000e+00
bigcom309        0.000000e+00  2.168404e-21
bigcom314        0.000000e+00  0.000000e+00
bigcom321        0.000000e+00  2.168404e-21
bigcom341        0.000000e+00  8.326673e-19
bigcom350        0.000000e+00  0.000000e+00
bigcom353        0.000000e+00  2.168404e-21
bigcom359        0.000000e+00  0.000000e+00
bigcom363        0.000000e+00  0.000000e+00
bigcom365        0.000000e+00  2.775558e-19
bigcom385        0.000000e+00  2.168404e-21
bigcom386        0.000000e+00  0.000000e+00
bigcom408        1.942334e-05  5.633463e-01
bigcom412        6.489760e-05  1.073624e+00
bigcom480        0.000000e+00  0.000000e+00
spin_vertex      5.991371e-04  2.388655e+00
membership_s1    4.308386e-05  7.051721e-02
membership_s3    0.000000e+00  8.673617e-21
membership_s4    4.496533e-05  1.010443e-01
membership_s5    5.418825e-05  1.042709e-01
membership_s6    4.513713e-06  2.795238e-02
membership_s7    1.894420e-05  6.601254e-02
membership_s8    0.000000e+00  0.000000e+00
membership_s9    0.000000e+00  4.336809e-21
membership_s11   0.000000e+00  0.000000e+00
membership_s12   0.000000e+00  2.818926e-19
membership_s14   0.000000e+00  4.336809e-21
membership_s15  -2.026546e-06  6.710917e-02
membership_s16   4.195554e-05  3.165039e-01
membership_s17   0.000000e+00  0.000000e+00
membership_s18   0.000000e+00  6.505213e-21
membership_s20   0.000000e+00  5.551115e-19
membership_s21   0.000000e+00  8.673617e-21
membership_s22   0.000000e+00  3.144186e-20
membership_s24   0.000000e+00  8.673617e-21
membership_s25   0.000000e+00  1.084202e-21
membership_s26   0.000000e+00  2.927346e-20
membership_s27   2.261412e-05  1.183543e-01
membership_s28   0.000000e+00  2.602085e-20
membership_s30   7.052796e-05  2.711358e-01
membership_s31   2.261420e-06  8.571429e-03
membership_s32   6.670674e-05  1.934805e-01
membership_s33   0.000000e+00  6.505213e-21
membership_s36   1.318370e-04  1.401059e-01
membership_s37   0.000000e+00  3.577867e-20
V1               1.476175e-03  2.080300e+00
V2               4.047068e-04  1.968707e+00
pdi              2.287308e-04  2.361280e-01
adhesion         1.605513e-02  1.405506e+00
cohesion         1.787498e-02  1.387259e+00
inner            1.948028e-03  1.588502e+00
outer            1.475054e-03  1.974259e+00
ioratio          2.630551e-03  1.254544e+00
comsize          1.854580e-03  2.688688e+00
[1] "Dataset: all_CT Model GLM, run: 1 of 10 2015-06-15 15:34:14"
[1] "glmnet variable coefficients"
                         [,1]          [,2]
(Intercept)     -4.676862e+00 -5.863716e+00
graph0           3.039309e-40 -3.112725e-04
graph1           1.119394e-43 -2.505998e-07
graph2           1.712516e-40  1.072729e-04
graph3           1.055554e-44 -1.514818e-08
graph4           1.105277e-47 -1.171446e-10
graph5           4.440559e-42 -8.801137e-07
graph6           8.374957e-44 -2.020756e-08
graph7           7.042204e-42  5.531910e-06
graph8           1.450137e-40  5.772827e-05
graph9           2.467980e-46 -4.238512e-10
graph10          2.921518e-48 -5.359886e-12
graph11         -1.830769e-50 -1.814623e-13
graph12          4.934697e-46 -3.668728e-10
graph13          4.865628e-45 -6.123694e-10
graph14          1.724694e-47 -3.969396e-11
graph15          1.619137e-43 -1.989261e-07
graph16          1.880093e-45 -1.931470e-09
graph17          3.856744e-45 -1.290588e-09
graph18          1.173463e-43  8.162170e-08
graph19          2.680516e-44  8.884064e-09
graph20          2.406136e-43 -5.899844e-07
graph21          1.463937e-43  1.223665e-08
graph22          4.456466e-43 -1.039197e-07
graph23          1.899025e-43 -2.670001e-08
graph24          3.357649e-43  1.579723e-07
graph25          1.761050e-42  1.548108e-06
graph26          1.692709e-42  4.951058e-07
graph27          9.962818e-42  1.072212e-05
graph28          1.391651e-41  1.856449e-06
graph29          1.395484e-40 -7.864441e-05
orbit0           3.039309e-40 -3.152236e-04
orbit1           7.736390e-42 -3.374875e-06
orbit2           6.371338e-44 -2.396428e-07
orbit3           1.712516e-40  1.059761e-04
orbit4           2.120630e-43  5.536002e-08
orbit5           8.522373e-45 -1.797100e-08
orbit6           1.864090e-45 -1.133551e-08
orbit7           4.371910e-48 -7.665549e-11
orbit8           4.440559e-42 -8.665399e-07
orbit9           4.333778e-42  6.455638e-06
orbit10          6.768367e-43 -4.250046e-08
orbit11          4.567415e-44 -4.049085e-08
orbit12          2.919464e-41  2.483886e-05
orbit13          7.932471e-42  5.801520e-06
orbit14          1.450137e-40  5.545548e-05
orbit15          5.055389e-45  1.968418e-09
orbit16          2.105117e-46 -5.859239e-10
orbit17          1.930136e-45 -2.237943e-09
orbit18          1.179966e-45  1.666690e-09
orbit19          2.595378e-46 -2.367716e-10
orbit20          1.441873e-46 -2.973806e-10
orbit21          8.822194e-49 -4.433565e-12
orbit22         -1.173136e-48 -2.045349e-11
orbit23         -1.119231e-50 -5.670508e-14
orbit24          2.285772e-44  4.188470e-08
orbit25          1.394536e-44  2.347887e-09
orbit26          3.494151e-46 -6.069631e-10
orbit27          1.258609e-43  1.386415e-07
orbit28          9.473216e-45 -2.003155e-08
orbit29          2.568650e-44  5.195216e-09
orbit30          7.629158e-45  9.957066e-10
orbit31          1.032253e-45 -2.220268e-09
orbit32          8.201310e-46 -1.276598e-09
orbit33          4.538331e-48 -2.017555e-11
orbit34          1.619137e-43 -2.029711e-07
orbit35          1.235697e-43  4.577222e-08
orbit36          2.995516e-44 -1.589788e-08
orbit37          2.170863e-44 -1.600972e-08
orbit38          7.539282e-46 -1.786838e-09
orbit39          2.427831e-43  3.258771e-07
orbit40          5.633787e-44  1.372204e-08
orbit41          2.345612e-44 -4.403939e-09
orbit42          2.112326e-45 -2.995721e-09
orbit43          4.165326e-43  3.669613e-07
orbit44          8.223107e-44  1.873339e-08
orbit45          7.975451e-43  2.231290e-06
orbit46          3.660455e-43 -3.007576e-09
orbit47          2.831264e-44 -1.562921e-08
orbit48          6.007118e-44  3.328895e-08
orbit49          1.176011e-42 -2.484420e-07
orbit50          1.871549e-43 -8.218241e-07
orbit51          5.933474e-43  2.092191e-07
orbit52          1.478278e-42 -2.426265e-07
orbit53          1.889746e-43 -7.191004e-09
orbit54          2.225271e-42  2.243453e-07
orbit55          3.845963e-43 -1.720558e-07
orbit56          5.216695e-42  1.896009e-05
orbit57          3.886565e-43 -2.772525e-07
orbit58          2.034016e-43  1.271706e-07
orbit59          2.003843e-42  1.074809e-06
orbit60          7.855846e-43  5.136444e-07
orbit61          5.497672e-43  5.547314e-08
orbit62          1.720201e-41  3.208597e-05
orbit63          3.218954e-42  5.170470e-06
orbit64          3.970514e-42 -9.939662e-07
orbit65          2.291857e-41  3.529059e-05
orbit66          5.047456e-42 -5.358583e-06
orbit67          2.358170e-42  2.351992e-06
orbit68          1.479677e-41  2.076571e-05
orbit69          2.269420e-41  1.014949e-06
orbit70          5.884402e-41  5.233755e-05
orbit71          1.634582e-41 -3.893989e-06
orbit72          1.395484e-40 -7.763908e-05
AP               7.195453e-39 -1.042127e-01
bet              1.310320e-44 -4.664760e-08
ecc             -3.328864e-39  7.037924e-03
eccrad          -1.997319e-38  4.216245e-02
close            2.293872e-37  2.972277e-01
constraint      -1.974582e-38 -1.296314e-01
coreness         1.830537e-39  5.143529e-03
knn             -6.587534e-42 -5.000732e-05
hubscore         5.127319e-37  2.911184e-01
pagerank        -2.424318e-38 -4.813132e-01
trans            2.266555e-39 -3.207773e-02
evcent           5.125486e-37  2.832784e-01
first            3.039309e-40 -3.132240e-04
upto_second      8.304199e-42 -7.561093e-06
upto_third       2.226087e-42  6.330367e-06
upto_fourth      1.734741e-42 -8.374059e-07
upto_fifth       1.812790e-42 -6.174727e-07
upto_sixth       2.364716e-42  1.671556e-05
second           8.274982e-42 -7.435014e-06
third            2.427789e-42  1.139595e-05
fourth          -3.513789e-42 -1.410625e-05
fifth           -2.378168e-42  1.194811e-06
sixth           -2.432975e-42  4.367710e-06
ratio1          -7.903546e-42 -5.576108e-05
ratio2          -3.297092e-41 -1.902164e-04
ratio3          -2.286695e-41  2.834496e-04
ratio4          -1.978492e-41 -1.346913e-04
ratio5          -8.962046e-42 -7.729327e-05
ratio6          -2.594481e-42 -5.502934e-06
selfinter        2.255698e-38  1.971439e-01
walktrap_vertex  5.283897e-39  7.036232e-03
bigcom1         -6.895253e-39 -4.803179e-02
bigcom2         -9.324785e-39 -9.765794e-02
bigcom3          9.767583e-39  2.851833e-01
bigcom4         -2.991051e-39 -3.688963e-02
bigcom6         -9.320909e-39 -1.439082e-01
bigcom8         -6.026990e-39 -9.173444e-02
bigcom9         -9.357471e-39 -1.030488e-01
bigcom11        -9.333323e-39 -1.199064e-01
bigcom13        -9.340321e-39 -1.168305e-01
bigcom15        -9.344213e-39 -1.158597e-01
bigcom16        -9.324009e-39 -1.082356e-01
bigcom21         3.332928e-39  1.063663e-01
bigcom22        -4.414069e-39 -1.428211e-01
bigcom24        -9.321684e-39 -1.254578e-01
bigcom26        -9.395107e-39 -1.993008e-01
bigcom28         7.853348e-38  4.689558e-01
bigcom30        -9.407720e-39 -2.215211e-01
bigcom31        -9.319359e-39 -9.052196e-02
bigcom32         5.017308e-38  9.367760e-01
bigcom33        -9.318585e-39 -1.392169e-01
bigcom34        -9.320134e-39 -1.252512e-01
bigcom36        -9.327888e-39 -1.506285e-01
bigcom37        -9.318585e-39 -1.141665e-01
bigcom38        -9.324785e-39 -1.122693e-01
bigcom39        -9.339543e-39 -1.235895e-01
bigcom40         8.381927e-39  7.723043e-02
bigcom43        -9.323234e-39 -1.158161e-01
bigcom44        -9.455322e-39 -1.195252e-01
bigcom46        -9.330993e-39 -1.118966e-01
bigcom47        -9.327112e-39 -1.046056e-01
bigcom49        -9.325560e-39 -1.266685e-01
bigcom50        -9.324009e-39 -1.665310e-01
bigcom51        -9.320134e-39 -1.240415e-01
bigcom52        -9.320134e-39 -1.692024e-01
bigcom54        -9.318585e-39 -8.723790e-02
bigcom56        -9.328664e-39 -2.172401e-01
bigcom62        -9.319359e-39 -1.213504e-01
bigcom66        -9.319359e-39 -1.067404e-01
bigcom68        -9.320134e-39 -8.719388e-02
bigcom69        -9.327888e-39 -1.272356e-01
bigcom71         5.388746e-38  1.015575e+00
bigcom72        -9.319359e-39 -9.322420e-02
bigcom73        -9.331770e-39 -1.369997e-01
bigcom74        -9.327112e-39 -1.664760e-01
bigcom75        -9.319359e-39 -1.064647e-01
bigcom76        -9.323234e-39 -1.143615e-01
bigcom77        -9.323234e-39 -2.079953e-01
bigcom79        -9.319359e-39 -1.585421e-01
bigcom80        -9.323234e-39 -1.019569e-01
bigcom82        -9.323234e-39 -1.735975e-01
bigcom83        -9.319359e-39 -7.367948e-02
bigcom84        -9.322459e-39 -1.714969e-01
bigcom85        -9.321684e-39 -1.556688e-01
bigcom87        -9.324009e-39 -1.102144e-01
bigcom89        -9.319359e-39 -9.692912e-02
bigcom91        -9.324785e-39 -1.892884e-01
bigcom92        -9.341099e-39 -9.749448e-02
bigcom93        -9.319359e-39 -8.779756e-02
bigcom96        -9.319359e-39 -1.802368e-01
bigcom97        -9.325560e-39 -2.006634e-01
bigcom98        -9.319359e-39 -1.043884e-01
bigcom99        -9.319359e-39 -7.168317e-02
bigcom101       -9.329440e-39 -1.439003e-01
bigcom104       -9.326336e-39 -1.520460e-01
bigcom106       -9.321684e-39 -9.591111e-02
bigcom109       -9.320909e-39 -1.439453e-01
bigcom113       -9.322459e-39 -1.140608e-01
bigcom116       -9.350447e-39 -1.240756e-01
bigcom120       -9.320134e-39 -1.029728e-01
bigcom123       -9.320909e-39 -1.052836e-01
bigcom126       -9.318585e-39 -7.074332e-02
bigcom127       -9.320909e-39 -5.286927e-01
bigcom137       -9.323234e-39 -2.120477e-01
bigcom139       -9.317036e-39 -9.871673e-02
bigcom140       -9.320909e-39 -1.402544e-01
bigcom143       -9.320134e-39 -8.673854e-02
bigcom145       -9.318585e-39 -8.078769e-02
bigcom146       -9.320909e-39 -9.708250e-02
bigcom147        3.466820e-38  5.897223e-01
bigcom149       -9.319359e-39 -1.323782e-01
bigcom153       -9.326336e-39 -1.013829e-01
bigcom154       -9.326336e-39 -9.905390e-02
bigcom156       -9.321684e-39 -1.008321e-01
bigcom157       -9.327112e-39 -9.638880e-02
bigcom158       -9.319359e-39 -9.632532e-02
bigcom160       -9.319359e-39 -1.032551e-01
bigcom161       -9.319359e-39 -1.457738e-01
bigcom162       -9.319359e-39 -9.687255e-02
bigcom164       -9.317810e-39 -1.490972e-01
bigcom166       -9.325560e-39 -1.083722e-01
bigcom167        3.666521e-38  6.906481e-01
bigcom171        4.502328e-37  2.158124e+00
bigcom173       -9.320909e-39 -9.840838e-02
bigcom175       -9.318585e-39 -8.069447e-02
bigcom176       -9.318585e-39 -1.238795e-01
bigcom177       -9.320134e-39 -1.368570e-01
bigcom178       -9.320134e-39 -1.716768e-01
bigcom180        1.927848e-37  1.618748e+00
bigcom181       -9.328664e-39 -1.146096e-01
bigcom184       -9.319359e-39 -1.508283e-01
bigcom186       -9.319359e-39 -1.959155e-01
bigcom187       -9.318585e-39 -2.010081e-01
bigcom189       -9.324785e-39 -1.073166e-01
bigcom194       -9.320909e-39 -1.215370e-01
bigcom195       -9.320134e-39 -8.818641e-02
bigcom196        3.948890e-37  2.160303e+00
bigcom204       -9.323234e-39 -1.013741e-01
bigcom205       -9.319359e-39 -9.928533e-02
bigcom212       -9.320134e-39 -1.172824e-01
bigcom214       -9.320909e-39 -1.120116e-01
bigcom222       -9.318585e-39 -1.084036e-01
bigcom223       -9.320134e-39 -1.822448e-01
bigcom226       -9.319359e-39 -1.054965e-01
bigcom227       -9.319359e-39 -1.105538e-01
bigcom229       -9.317810e-39 -7.934824e-02
bigcom233       -9.319359e-39 -9.443806e-02
bigcom236       -9.318585e-39 -8.907275e-02
bigcom237       -9.318585e-39 -1.711106e-01
bigcom246       -9.326336e-39 -1.227715e-01
bigcom248       -9.327888e-39 -2.133626e-01
bigcom249       -9.319359e-39 -1.070782e-01
bigcom250       -9.327888e-39 -1.326767e-01
bigcom254       -9.320909e-39 -1.132334e-01
bigcom266       -9.319359e-39 -1.748734e-01
bigcom269       -9.320134e-39 -9.017974e-02
bigcom272       -9.318585e-39 -8.653771e-02
bigcom274       -9.349667e-39 -9.964548e-02
bigcom281       -9.321684e-39 -1.094114e-01
bigcom291       -9.319359e-39 -1.196936e-01
bigcom292       -9.319359e-39 -1.579999e-01
bigcom295       -9.320909e-39 -9.920849e-02
bigcom299       -9.318585e-39 -1.784119e-01
bigcom301       -9.324785e-39 -1.224642e-01
bigcom306       -9.319359e-39 -7.701947e-02
bigcom309       -9.321684e-39 -1.210079e-01
bigcom314       -9.319359e-39 -1.107009e-01
bigcom321       -9.324009e-39 -9.348109e-02
bigcom341       -9.318585e-39 -1.205668e-01
bigcom350       -9.319359e-39 -1.464943e-01
bigcom353       -9.318585e-39 -9.805047e-02
bigcom359       -9.319359e-39 -1.959031e-01
bigcom363       -9.319359e-39 -8.387733e-02
bigcom365       -9.320134e-39 -1.434876e-01
bigcom385       -9.320909e-39 -1.402615e-01
bigcom386       -9.318585e-39 -8.089951e-02
bigcom408        1.029950e-37  1.221213e+00
bigcom412        3.275481e-37  2.023842e+00
bigcom480       -9.320134e-39 -8.417634e-02
spin_vertex     -1.226477e-38 -8.400154e-02
membership_s1   -4.917024e-39 -5.750319e-02
membership_s3   -9.330993e-39 -1.161000e-01
membership_s4    3.424484e-39  1.445831e-03
membership_s5   -1.435115e-39  8.023997e-03
membership_s6   -8.918472e-39 -7.592265e-02
membership_s7   -6.724519e-39 -5.399333e-02
membership_s8   -9.323234e-39 -1.196366e-01
membership_s9   -9.327888e-39 -1.121826e-01
membership_s11  -9.324009e-39 -9.965626e-02
membership_s12  -9.326336e-39 -1.177567e-01
membership_s14  -9.322459e-39 -1.300397e-01
membership_s15  -3.457588e-39  8.379602e-02
membership_s16   6.845853e-38  1.132592e+00
membership_s17  -9.322459e-39 -1.008513e-01
membership_s18  -9.385670e-39 -1.413068e-01
membership_s20  -9.320909e-39 -9.674966e-02
membership_s21  -9.448948e-39 -1.148672e-01
membership_s22  -9.341099e-39 -9.235564e-02
membership_s24  -9.341877e-39 -1.035439e-01
membership_s25  -9.334877e-39 -1.024795e-01
membership_s26  -9.328664e-39 -1.096337e-01
membership_s27  -7.297732e-39 -6.606960e-02
membership_s28  -9.327888e-39 -1.149733e-01
membership_s30   2.411182e-38  1.667263e-01
membership_s31  -9.806806e-39 -1.183534e-01
membership_s32   5.870612e-39  1.938369e-01
membership_s33  -9.320909e-39 -8.802379e-02
membership_s36  -8.055856e-39 -5.039132e-02
membership_s37  -9.393533e-39 -1.120689e-01
V1               1.256247e-38  7.077742e-02
V2               8.152406e-39  1.916489e-01
pdi              1.182442e-36 -7.385758e+00
adhesion        -6.108777e-43 -4.201155e-06
cohesion         1.221860e-42  8.393580e-06
inner            3.832182e-43 -6.356433e-07
outer            3.422261e-43 -2.757634e-06
ioratio         -6.719721e-41 -4.751800e-02
comsize          3.890533e-42  4.581763e-05
[1] "Dataset: all_CT Model GBM, run: 2 of 10 2015-06-15 15:36:30"
Iter   TrainDeviance   ValidDeviance   StepSize   Improve
     1        0.1036             nan     0.0100    0.0014
     2        0.1007             nan     0.0100    0.0004
     3        0.0982             nan     0.0100    0.0002
     4        0.0963             nan     0.0100    0.0002
     5        0.0950             nan     0.0100    0.0003
     6        0.0937             nan     0.0100    0.0002
     7        0.0925             nan     0.0100    0.0001
     8        0.0916             nan     0.0100    0.0001
     9        0.0906             nan     0.0100    0.0002
    10        0.0896             nan     0.0100    0.0001
    20        0.0830             nan     0.0100    0.0001
    40        0.0752             nan     0.0100    0.0000
    60        0.0704             nan     0.0100    0.0000
    80        0.0660             nan     0.0100    0.0000
   100        0.0631             nan     0.0100    0.0000
   120        0.0597             nan     0.0100    0.0000
   140        0.0572             nan     0.0100   -0.0000
   160        0.0545             nan     0.0100   -0.0000
   180        0.0513             nan     0.0100   -0.0000
   200        0.0489             nan     0.0100   -0.0000
   220        0.0465             nan     0.0100   -0.0000
   240        0.0443             nan     0.0100    0.0000
   260        0.0422             nan     0.0100   -0.0000
   280        0.0408             nan     0.0100   -0.0000
   300        0.0390             nan     0.0100   -0.0000
   320        0.0377             nan     0.0100   -0.0000
   340        0.0363             nan     0.0100   -0.0000
   357        0.0345             nan     0.0100   -0.0000

[1] "GBM variable coefficients"
                            var     rel.inf
orbit65                 orbit65 4.788107074
ratio5                   ratio5 4.451623951
comsize                 comsize 3.406752350
bigcom171             bigcom171 3.403262740
orbit54                 orbit54 3.247786070
orbit62                 orbit62 2.688939569
orbit70                 orbit70 2.542254954
spin_vertex         spin_vertex 2.531986786
graph20                 graph20 2.312995221
walktrap_vertex walktrap_vertex 2.287069832
V1                           V1 2.143680550
trans                     trans 2.033999131
orbit56                 orbit56 1.947030425
V2                           V2 1.912064022
bigcom196             bigcom196 1.822804053
third                     third 1.710926435
orbit18                 orbit18 1.655739406
ratio4                   ratio4 1.518321579
ioratio                 ioratio 1.464836097
graph22                 graph22 1.437114641
inner                     inner 1.285321198
orbit49                 orbit49 1.276823169
orbit46                 orbit46 1.187315306
bigcom412             bigcom412 1.169139015
outer                     outer 1.153746743
knn                         knn 1.125733265
sixth                     sixth 1.104834037
graph0                   graph0 1.074839279
ratio1                   ratio1 0.941611320
bet                         bet 0.897124709
adhesion               adhesion 0.875072453
cohesion               cohesion 0.873907416
orbit50                 orbit50 0.827393193
graph27                 graph27 0.826334443
bigcom28               bigcom28 0.820146329
pagerank               pagerank 0.813932210
orbit63                 orbit63 0.806821271
orbit68                 orbit68 0.796057245
fourth                   fourth 0.781578541
graph11                 graph11 0.768188866
graph7                   graph7 0.746008739
orbit9                   orbit9 0.740675221
graph28                 graph28 0.736520196
upto_fifth           upto_fifth 0.708699782
graph5                   graph5 0.699293980
orbit64                 orbit64 0.683194682
orbit19                 orbit19 0.673696418
graph1                   graph1 0.661000360
graph29                 graph29 0.648944203
orbit25                 orbit25 0.615864797
orbit69                 orbit69 0.611447051
graph10                 graph10 0.605515008
constraint           constraint 0.601762784
orbit40                 orbit40 0.584746372
graph2                   graph2 0.566392794
orbit27                 orbit27 0.551471435
bigcom180             bigcom180 0.543528955
graph4                   graph4 0.539770916
ratio2                   ratio2 0.537964118
orbit24                 orbit24 0.536447547
orbit45                 orbit45 0.532209887
selfinter             selfinter 0.528447407
graph17                 graph17 0.491307361
graph26                 graph26 0.488640183
orbit12                 orbit12 0.477796385
graph6                   graph6 0.453286068
graph8                   graph8 0.450755360
orbit31                 orbit31 0.435645411
graph25                 graph25 0.429964362
orbit59                 orbit59 0.428225775
orbit44                 orbit44 0.418350738
fifth                     fifth 0.402987561
orbit51                 orbit51 0.395560437
orbit52                 orbit52 0.378085931
orbit38                 orbit38 0.348964420
graph14                 graph14 0.345847571
graph16                 graph16 0.342921767
graph23                 graph23 0.340512173
orbit71                 orbit71 0.336717761
orbit47                 orbit47 0.332607462
orbit28                 orbit28 0.326916392
orbit67                 orbit67 0.324146972
orbit39                 orbit39 0.318714574
ratio6                   ratio6 0.316365346
ratio3                   ratio3 0.315066162
orbit35                 orbit35 0.312170868
orbit41                 orbit41 0.301223856
orbit36                 orbit36 0.299014985
upto_fourth         upto_fourth 0.290244672
orbit13                 orbit13 0.274132755
orbit29                 orbit29 0.264348713
orbit66                 orbit66 0.264151815
graph3                   graph3 0.257847710
graph15                 graph15 0.250317671
graph24                 graph24 0.247793617
graph12                 graph12 0.237525237
orbit20                 orbit20 0.209411859
orbit37                 orbit37 0.196657499
bigcom408             bigcom408 0.196188500
orbit32                 orbit32 0.193235815
orbit4                   orbit4 0.184531091
orbit6                   orbit6 0.180979754
orbit17                 orbit17 0.179377763
bigcom3                 bigcom3 0.167552529
orbit53                 orbit53 0.165296044
orbit30                 orbit30 0.162935078
orbit57                 orbit57 0.147697555
orbit7                   orbit7 0.146846011
AP                           AP 0.146550197
membership_s16   membership_s16 0.145918761
orbit22                 orbit22 0.141150841
bigcom32               bigcom32 0.140506044
bigcom71               bigcom71 0.140320541
graph13                 graph13 0.130769142
orbit61                 orbit61 0.127180880
orbit2                   orbit2 0.120925235
orbit16                 orbit16 0.120782084
bigcom147             bigcom147 0.119711812
graph21                 graph21 0.114593194
graph18                 graph18 0.107215973
orbit55                 orbit55 0.105328728
orbit42                 orbit42 0.103824009
orbit10                 orbit10 0.102830657
orbit15                 orbit15 0.100634760
orbit33                 orbit33 0.099298158
orbit11                 orbit11 0.095577999
bigcom167             bigcom167 0.092257718
upto_sixth           upto_sixth 0.082426388
pdi                         pdi 0.082159217
graph9                   graph9 0.080387682
orbit60                 orbit60 0.078886542
orbit58                 orbit58 0.074618700
orbit48                 orbit48 0.071906471
hubscore               hubscore 0.071233550
orbit43                 orbit43 0.070709504
graph19                 graph19 0.069153704
close                     close 0.060128726
upto_third           upto_third 0.058067296
orbit26                 orbit26 0.057072850
bigcom1                 bigcom1 0.056198136
orbit1                   orbit1 0.051656952
bigcom40               bigcom40 0.049645181
membership_s32   membership_s32 0.046639294
orbit5                   orbit5 0.042794741
second                   second 0.042203171
upto_second         upto_second 0.034616417
membership_s30   membership_s30 0.034407161
membership_s36   membership_s36 0.033742700
orbit21                 orbit21 0.029144442
membership_s5     membership_s5 0.016659455
membership_s1     membership_s1 0.015324776
orbit23                 orbit23 0.012646957
bigcom4                 bigcom4 0.010373731
coreness               coreness 0.009126157
ecc                         ecc 0.007008247
orbit0                   orbit0 0.000000000
orbit3                   orbit3 0.000000000
orbit8                   orbit8 0.000000000
orbit14                 orbit14 0.000000000
orbit34                 orbit34 0.000000000
orbit72                 orbit72 0.000000000
eccrad                   eccrad 0.000000000
evcent                   evcent 0.000000000
first                     first 0.000000000
bigcom2                 bigcom2 0.000000000
bigcom6                 bigcom6 0.000000000
bigcom8                 bigcom8 0.000000000
bigcom9                 bigcom9 0.000000000
bigcom11               bigcom11 0.000000000
bigcom13               bigcom13 0.000000000
bigcom15               bigcom15 0.000000000
bigcom16               bigcom16 0.000000000
bigcom21               bigcom21 0.000000000
bigcom22               bigcom22 0.000000000
bigcom24               bigcom24 0.000000000
bigcom26               bigcom26 0.000000000
bigcom30               bigcom30 0.000000000
bigcom31               bigcom31 0.000000000
bigcom33               bigcom33 0.000000000
bigcom34               bigcom34 0.000000000
bigcom36               bigcom36 0.000000000
bigcom37               bigcom37 0.000000000
bigcom38               bigcom38 0.000000000
bigcom39               bigcom39 0.000000000
bigcom43               bigcom43 0.000000000
bigcom44               bigcom44 0.000000000
bigcom46               bigcom46 0.000000000
bigcom47               bigcom47 0.000000000
bigcom49               bigcom49 0.000000000
bigcom50               bigcom50 0.000000000
bigcom51               bigcom51 0.000000000
bigcom52               bigcom52 0.000000000
bigcom54               bigcom54 0.000000000
bigcom56               bigcom56 0.000000000
bigcom62               bigcom62 0.000000000
bigcom66               bigcom66 0.000000000
bigcom68               bigcom68 0.000000000
bigcom69               bigcom69 0.000000000
bigcom72               bigcom72 0.000000000
bigcom73               bigcom73 0.000000000
bigcom74               bigcom74 0.000000000
bigcom75               bigcom75 0.000000000
bigcom76               bigcom76 0.000000000
bigcom77               bigcom77 0.000000000
bigcom79               bigcom79 0.000000000
bigcom80               bigcom80 0.000000000
bigcom82               bigcom82 0.000000000
bigcom83               bigcom83 0.000000000
bigcom84               bigcom84 0.000000000
bigcom85               bigcom85 0.000000000
bigcom87               bigcom87 0.000000000
bigcom89               bigcom89 0.000000000
bigcom91               bigcom91 0.000000000
bigcom92               bigcom92 0.000000000
bigcom93               bigcom93 0.000000000
bigcom96               bigcom96 0.000000000
bigcom97               bigcom97 0.000000000
bigcom98               bigcom98 0.000000000
bigcom99               bigcom99 0.000000000
bigcom101             bigcom101 0.000000000
bigcom104             bigcom104 0.000000000
bigcom106             bigcom106 0.000000000
bigcom109             bigcom109 0.000000000
bigcom113             bigcom113 0.000000000
bigcom116             bigcom116 0.000000000
bigcom120             bigcom120 0.000000000
bigcom123             bigcom123 0.000000000
bigcom126             bigcom126 0.000000000
bigcom127             bigcom127 0.000000000
bigcom137             bigcom137 0.000000000
bigcom139             bigcom139 0.000000000
bigcom140             bigcom140 0.000000000
bigcom143             bigcom143 0.000000000
bigcom145             bigcom145 0.000000000
bigcom146             bigcom146 0.000000000
bigcom149             bigcom149 0.000000000
bigcom153             bigcom153 0.000000000
bigcom154             bigcom154 0.000000000
bigcom156             bigcom156 0.000000000
bigcom157             bigcom157 0.000000000
bigcom158             bigcom158 0.000000000
bigcom160             bigcom160 0.000000000
bigcom161             bigcom161 0.000000000
bigcom162             bigcom162 0.000000000
bigcom164             bigcom164 0.000000000
bigcom166             bigcom166 0.000000000
bigcom173             bigcom173 0.000000000
bigcom175             bigcom175 0.000000000
bigcom176             bigcom176 0.000000000
bigcom177             bigcom177 0.000000000
bigcom178             bigcom178 0.000000000
bigcom181             bigcom181 0.000000000
bigcom184             bigcom184 0.000000000
bigcom186             bigcom186 0.000000000
bigcom187             bigcom187 0.000000000
bigcom189             bigcom189 0.000000000
bigcom194             bigcom194 0.000000000
bigcom195             bigcom195 0.000000000
bigcom204             bigcom204 0.000000000
bigcom205             bigcom205 0.000000000
bigcom212             bigcom212 0.000000000
bigcom214             bigcom214 0.000000000
bigcom222             bigcom222 0.000000000
bigcom223             bigcom223 0.000000000
bigcom226             bigcom226 0.000000000
bigcom227             bigcom227 0.000000000
bigcom229             bigcom229 0.000000000
bigcom233             bigcom233 0.000000000
bigcom236             bigcom236 0.000000000
bigcom237             bigcom237 0.000000000
bigcom246             bigcom246 0.000000000
bigcom248             bigcom248 0.000000000
bigcom249             bigcom249 0.000000000
bigcom250             bigcom250 0.000000000
bigcom254             bigcom254 0.000000000
bigcom266             bigcom266 0.000000000
bigcom269             bigcom269 0.000000000
bigcom272             bigcom272 0.000000000
bigcom274             bigcom274 0.000000000
bigcom281             bigcom281 0.000000000
bigcom291             bigcom291 0.000000000
bigcom292             bigcom292 0.000000000
bigcom295             bigcom295 0.000000000
bigcom299             bigcom299 0.000000000
bigcom301             bigcom301 0.000000000
bigcom306             bigcom306 0.000000000
bigcom309             bigcom309 0.000000000
bigcom314             bigcom314 0.000000000
bigcom321             bigcom321 0.000000000
bigcom341             bigcom341 0.000000000
bigcom350             bigcom350 0.000000000
bigcom353             bigcom353 0.000000000
bigcom359             bigcom359 0.000000000
bigcom363             bigcom363 0.000000000
bigcom365             bigcom365 0.000000000
bigcom385             bigcom385 0.000000000
bigcom386             bigcom386 0.000000000
bigcom480             bigcom480 0.000000000
membership_s3     membership_s3 0.000000000
membership_s4     membership_s4 0.000000000
membership_s6     membership_s6 0.000000000
membership_s7     membership_s7 0.000000000
membership_s8     membership_s8 0.000000000
membership_s9     membership_s9 0.000000000
membership_s11   membership_s11 0.000000000
membership_s12   membership_s12 0.000000000
membership_s14   membership_s14 0.000000000
membership_s15   membership_s15 0.000000000
membership_s17   membership_s17 0.000000000
membership_s18   membership_s18 0.000000000
membership_s20   membership_s20 0.000000000
membership_s21   membership_s21 0.000000000
membership_s22   membership_s22 0.000000000
membership_s24   membership_s24 0.000000000
membership_s25   membership_s25 0.000000000
membership_s26   membership_s26 0.000000000
membership_s27   membership_s27 0.000000000
membership_s28   membership_s28 0.000000000
membership_s31   membership_s31 0.000000000
membership_s33   membership_s33 0.000000000
membership_s37   membership_s37 0.000000000
[1] "Dataset: all_CT Model RF, run: 2 of 10 2015-06-15 15:42:23"
     |      Out-of-bag   |
Tree |      MSE  %Var(y) |
   1 |  0.01847   193.14 |
   2 |  0.01767   184.69 |
   3 |  0.01663   173.85 |
   4 |  0.01565   163.63 |
   5 |  0.01484   155.18 |
   6 |  0.01481   154.82 |
   7 |  0.01412   147.66 |
   8 |  0.01358   141.95 |
   9 |  0.01294   135.32 |
  10 |  0.01217   127.27 |
  11 |  0.01186   124.01 |
  12 |  0.01179   123.22 |
  13 |   0.0116   121.27 |
  14 |  0.01133   118.47 |
  15 |  0.01112   116.22 |
  16 |  0.01092   114.17 |
  17 |  0.01076   112.44 |
  18 |  0.01062   110.99 |
  19 |  0.01059   110.70 |
  20 |  0.01046   109.38 |
  21 |  0.01038   108.49 |
  22 |  0.01031   107.78 |
  23 |  0.01011   105.69 |
  24 |  0.01004   104.95 |
  25 | 0.009983   104.37 |
  26 | 0.009917   103.68 |
  27 | 0.009837   102.84 |
  28 | 0.009864   103.12 |
  29 | 0.009767   102.11 |
  30 | 0.009729   101.71 |
  31 | 0.009721   101.62 |
  32 | 0.009715   101.56 |
  33 | 0.009687   101.27 |
  34 |  0.00967   101.10 |
  35 | 0.009641   100.79 |
  36 | 0.009629   100.66 |
  37 | 0.009633   100.71 |
  38 | 0.009592   100.28 |
  39 | 0.009552    99.86 |
  40 | 0.009533    99.66 |
  41 | 0.009539    99.73 |
  42 | 0.009544    99.78 |
  43 | 0.009568   100.03 |
  44 | 0.009504    99.36 |
  45 | 0.009496    99.27 |
  46 | 0.009486    99.17 |
  47 | 0.009449    98.79 |
  48 | 0.009436    98.65 |
  49 | 0.009471    99.01 |
  50 |  0.00945    98.80 |
  51 | 0.009438    98.66 |
  52 | 0.009423    98.51 |
  53 | 0.009422    98.50 |
  54 | 0.009439    98.68 |
  55 | 0.009423    98.52 |
  56 |  0.00941    98.38 |
  57 | 0.009392    98.19 |
  58 | 0.009397    98.24 |
  59 | 0.009403    98.31 |
  60 | 0.009412    98.40 |
  61 | 0.009398    98.25 |
  62 |  0.00941    98.38 |
  63 | 0.009426    98.55 |
  64 | 0.009424    98.52 |
  65 | 0.009406    98.33 |
  66 |  0.00941    98.38 |
  67 | 0.009417    98.45 |
  68 | 0.009406    98.33 |
  69 |   0.0094    98.27 |
  70 | 0.009379    98.05 |
  71 | 0.009365    97.91 |
  72 | 0.009369    97.95 |
  73 | 0.009366    97.91 |
  74 | 0.009364    97.89 |
  75 | 0.009366    97.92 |
  76 | 0.009355    97.80 |
  77 | 0.009346    97.70 |
  78 | 0.009348    97.72 |
  79 | 0.009349    97.73 |
  80 | 0.009362    97.88 |
  81 | 0.009358    97.83 |
  82 | 0.009362    97.87 |
  83 | 0.009346    97.71 |
  84 | 0.009331    97.55 |
  85 | 0.009314    97.37 |
  86 | 0.009311    97.34 |
  87 | 0.009305    97.27 |
  88 | 0.009302    97.24 |
  89 | 0.009311    97.34 |
  90 | 0.009301    97.23 |
  91 | 0.009287    97.09 |
  92 |  0.00928    97.01 |
  93 | 0.009276    96.98 |
  94 | 0.009262    96.83 |
  95 | 0.009252    96.72 |
  96 | 0.009258    96.79 |
  97 | 0.009252    96.73 |
  98 | 0.009252    96.73 |
  99 | 0.009253    96.74 |
 100 |  0.00925    96.71 |
[1] "Random Forest variable coefficients"
                      %IncMSE IncNodePurity
graph5           3.597772e-03  4.546797e-01
graph6           3.069254e-03  3.776748e-01
graph7           3.475069e-03  3.576614e-01
graph8           6.761481e-04  4.109326e-01
graph9           7.507000e-04  2.347909e-01
graph10          4.638829e-03  6.157851e-01
graph11          3.552818e-03  8.159682e-01
graph12          1.125775e-03  3.488175e-01
graph13          1.381040e-03  4.312334e-01
graph14          4.073817e-03  8.354552e-01
graph15          7.289161e-04  2.884973e-01
graph16          2.386429e-03  2.715449e-01
graph17          4.241648e-03  4.726828e-01
graph18          2.587283e-03  3.101613e-01
graph19          3.652225e-03  3.193264e-01
graph20          6.662166e-03  1.002389e+00
graph21          2.571586e-03  4.709547e-01
graph22          9.895665e-03  1.376515e+00
graph23          1.107294e-02  9.314341e-01
graph24          6.456259e-04  2.683262e-01
graph25          5.182725e-03  1.016324e+00
graph26          8.617231e-03  6.402404e-01
graph27          8.362076e-04  7.955134e-01
graph28          2.182602e-03  8.488230e-01
graph29          1.399791e-03  3.239066e-01
orbit0           4.656104e-04  1.426495e-01
orbit1           3.500925e-03  2.865567e-01
orbit2           6.673221e-04  2.231617e-01
orbit3           6.375621e-04  2.938819e-01
orbit4           3.624956e-04  2.109707e-01
orbit5           1.680313e-03  2.679195e-01
orbit6           3.598029e-03  7.014749e-01
orbit7           1.165472e-03  3.172331e-01
orbit8           6.617766e-03  4.735102e-01
orbit9           1.786530e-03  3.389370e-01
orbit10          6.198908e-04  3.820204e-01
orbit11          1.155338e-03  1.374873e-01
orbit12          1.443333e-03  7.114898e-01
orbit13          4.543501e-04  3.204450e-01
orbit14          4.365087e-04  5.207158e-01
orbit15          1.715784e-03  7.563751e-01
orbit16          2.346989e-03  2.536164e-01
orbit17          1.875230e-03  4.837429e-01
orbit18          2.033808e-03  1.110437e+00
orbit19          1.391493e-03  5.057978e-01
orbit20          2.243473e-03  3.213440e-01
orbit21          8.027920e-04  3.300051e-01
orbit22          3.448323e-03  9.547346e-01
orbit23          8.918272e-04  2.474647e-01
orbit24          2.029942e-03  7.772002e-01
orbit25          7.323092e-04  4.048478e-01
orbit26          5.103821e-04  2.138232e-01
orbit27          1.180393e-03  5.678068e-01
orbit28          1.564996e-03  3.285874e-01
orbit29          1.560658e-03  5.437136e-01
orbit30          1.325410e-03  3.168631e-01
orbit31          1.686516e-03  6.337327e-01
orbit32          1.719715e-03  4.506313e-01
orbit33          2.204357e-03  2.826957e-01
orbit34          2.360771e-04  2.023900e-01
orbit35          7.865439e-04  5.314613e-01
orbit36          9.086417e-04  4.263069e-01
orbit37          1.515991e-03  4.497465e-01
orbit38          1.716877e-03  3.246240e-01
orbit39          3.216864e-03  7.870445e-01
orbit40          2.777755e-03  5.643770e-01
orbit41          1.005548e-03  3.949952e-01
orbit42          1.022416e-04  2.904107e-01
orbit43          3.815197e-04  3.281650e-01
orbit44          3.048762e-04  3.934626e-01
orbit45          2.451434e-03  6.054423e-01
orbit46          2.295137e-03  8.407492e-01
orbit47          8.338050e-04  2.778794e-01
orbit48          2.114319e-04  1.779877e-01
orbit49          6.906360e-03  1.183626e+00
orbit50          1.257387e-03  4.735856e-01
orbit51          2.409376e-03  5.575645e-01
orbit52          4.862758e-04  4.035955e-01
orbit53          1.330756e-03  2.759930e-01
orbit54          6.016257e-03  1.583343e+00
orbit55          1.170861e-04  4.483848e-01
orbit56          1.910997e-02  1.291484e+00
orbit57          3.411569e-04  3.005551e-01
orbit58          6.548332e-04  2.897835e-01
orbit59          5.381928e-03  8.599070e-01
orbit60          6.128892e-04  3.446592e-01
orbit61          1.485067e-04  7.894422e-02
orbit62          1.146516e-02  2.139359e+00
orbit63          1.099994e-03  6.446332e-01
orbit64          1.081070e-03  3.898838e-01
orbit65          9.662617e-03  2.422590e+00
orbit66          2.246474e-03  5.535164e-01
orbit67          2.386272e-04  3.550961e-01
orbit68          3.124420e-03  1.072592e+00
orbit69          2.861850e-04  3.931776e-01
orbit70          4.584148e-03  2.017309e+00
orbit71          3.418911e-04  4.081588e-01
orbit72          4.895070e-04  5.749241e-01
AP               1.613169e-05  3.469861e-02
bet              1.590923e-03  1.008963e+00
ecc              7.323087e-06  1.137750e-01
eccrad           1.733394e-05  9.249555e-02
close            3.062814e-03  3.890117e-01
constraint       3.377621e-03  7.257394e-01
coreness         1.263022e-03  2.081035e-01
knn              2.689857e-03  9.466809e-01
hubscore         1.252027e-03  2.308662e-01
pagerank         1.192730e-03  8.570102e-01
trans            6.549615e-04  9.738513e-01
evcent           3.340683e-04  2.069493e-01
first            1.210114e-03  2.871633e-01
upto_second      1.773967e-03  4.141450e-01
upto_third       4.282948e-04  2.431837e-01
upto_fourth      6.016477e-04  2.860114e-01
upto_fifth       2.655918e-03  4.751994e-01
upto_sixth       2.188574e-03  3.450489e-01
second           2.653758e-03  3.488599e-01
third            1.634584e-03  1.191382e+00
fourth           9.933419e-04  8.456503e-01
fifth            1.040860e-03  6.440866e-01
sixth            2.540682e-03  1.059414e+00
ratio1           2.076505e-03  8.542288e-01
ratio2           4.717354e-03  1.035847e+00
ratio3           2.179765e-03  9.381678e-01
ratio4           3.663344e-04  1.299303e+00
ratio5           1.180911e-03  3.755119e+00
ratio6           3.221723e-03  7.731265e-01
selfinter        2.610403e-04  2.368432e-01
walktrap_vertex  9.369087e-04  1.634114e+00
bigcom1          4.078824e-04  1.427789e-01
bigcom2          0.000000e+00  0.000000e+00
bigcom3          4.029106e-05  5.311976e-01
bigcom4          4.317012e-04  1.710210e-01
bigcom6          0.000000e+00  8.673617e-20
bigcom8         -3.073735e-06  1.003690e-02
bigcom9          0.000000e+00  2.168404e-21
bigcom11         0.000000e+00  5.421011e-20
bigcom13         0.000000e+00  3.903128e-20
bigcom15         0.000000e+00  1.084202e-21
bigcom16         0.000000e+00  1.843144e-20
bigcom21         7.557589e-06  4.371165e-02
bigcom22         0.000000e+00  2.016616e-19
bigcom24         0.000000e+00  0.000000e+00
bigcom26         0.000000e+00  6.179952e-20
bigcom28         1.893794e-04  5.595281e-01
bigcom30         0.000000e+00  4.640385e-19
bigcom31         0.000000e+00  1.734723e-20
bigcom32         2.029892e-05  9.347535e-02
bigcom33         0.000000e+00  0.000000e+00
bigcom34         0.000000e+00  0.000000e+00
bigcom36         0.000000e+00  1.084202e-21
bigcom37         0.000000e+00  0.000000e+00
bigcom38         0.000000e+00  1.734723e-20
bigcom39         0.000000e+00  1.062518e-19
bigcom40         3.406495e-04  2.788163e-01
bigcom43         0.000000e+00  0.000000e+00
bigcom44         0.000000e+00  8.571429e-03
bigcom46         0.000000e+00  2.602085e-20
bigcom47         0.000000e+00  0.000000e+00
bigcom49         0.000000e+00  6.938894e-20
bigcom50         0.000000e+00  0.000000e+00
bigcom51         0.000000e+00  1.734723e-20
bigcom52         0.000000e+00  2.168404e-21
bigcom54         0.000000e+00  0.000000e+00
bigcom56         0.000000e+00  1.734723e-20
bigcom62         0.000000e+00  0.000000e+00
bigcom66         0.000000e+00  2.927346e-20
bigcom68         0.000000e+00  0.000000e+00
bigcom69         0.000000e+00  9.757820e-21
bigcom71         4.001363e-05  2.014524e-01
bigcom72         0.000000e+00  1.734723e-20
bigcom73         0.000000e+00  1.084202e-21
bigcom74         0.000000e+00  2.168404e-21
bigcom75         0.000000e+00  0.000000e+00
bigcom76         0.000000e+00  3.252607e-21
bigcom77         0.000000e+00  0.000000e+00
bigcom79         0.000000e+00  1.734723e-20
bigcom80         0.000000e+00  1.084202e-21
bigcom82         0.000000e+00  1.734723e-20
bigcom83         0.000000e+00  8.673617e-21
bigcom84         0.000000e+00  2.602085e-20
bigcom85         0.000000e+00  0.000000e+00
bigcom87         0.000000e+00  3.469447e-20
bigcom89         0.000000e+00  0.000000e+00
bigcom91         0.000000e+00  2.602085e-20
bigcom92         0.000000e+00  3.252607e-21
bigcom93         0.000000e+00  5.551115e-19
bigcom96         0.000000e+00  0.000000e+00
bigcom97         0.000000e+00  3.794708e-20
bigcom98         0.000000e+00  8.673617e-21
bigcom99         0.000000e+00  0.000000e+00
bigcom101        0.000000e+00  1.734723e-20
bigcom104        0.000000e+00  1.734723e-20
bigcom106        0.000000e+00  8.673617e-21
bigcom109        0.000000e+00  0.000000e+00
bigcom113        0.000000e+00  0.000000e+00
bigcom116        0.000000e+00  6.071532e-20
bigcom120        0.000000e+00  1.118897e-18
bigcom123        0.000000e+00  0.000000e+00
bigcom126        0.000000e+00  1.734723e-20
bigcom127        0.000000e+00  0.000000e+00
bigcom137        0.000000e+00  4.228388e-20
bigcom139        0.000000e+00  1.734723e-20
bigcom140        0.000000e+00  0.000000e+00
bigcom143        0.000000e+00  0.000000e+00
bigcom145        0.000000e+00  0.000000e+00
bigcom146        0.000000e+00  1.127570e-19
bigcom147       -3.221710e-05  3.284150e-02
bigcom149        0.000000e+00  8.673617e-20
bigcom153        0.000000e+00  0.000000e+00
bigcom154        0.000000e+00  0.000000e+00
bigcom156        0.000000e+00  8.673617e-21
bigcom157        0.000000e+00  4.336809e-20
bigcom158        0.000000e+00  1.734723e-20
bigcom160        0.000000e+00  0.000000e+00
bigcom161        0.000000e+00  0.000000e+00
bigcom162        0.000000e+00  0.000000e+00
bigcom164        0.000000e+00  0.000000e+00
bigcom166        0.000000e+00  0.000000e+00
bigcom167        4.384837e-05  1.459318e-01
bigcom171        3.326464e-04  2.700502e+00
bigcom173        0.000000e+00  1.084202e-21
bigcom175        0.000000e+00  0.000000e+00
bigcom176        0.000000e+00  8.673617e-20
bigcom177        0.000000e+00  0.000000e+00
bigcom178        0.000000e+00  6.938894e-20
bigcom180       -1.717870e-05  4.070779e-01
bigcom181        0.000000e+00  1.734723e-20
bigcom184        0.000000e+00  8.673617e-21
bigcom186        0.000000e+00  1.734723e-20
bigcom187        0.000000e+00  8.673617e-21
bigcom189        0.000000e+00  8.673617e-21
bigcom194        0.000000e+00  0.000000e+00
bigcom195        0.000000e+00  1.084202e-20
bigcom196        5.462956e-05  9.849895e-01
bigcom204        0.000000e+00  1.734723e-20
bigcom205        0.000000e+00  8.673617e-20
bigcom212        0.000000e+00  8.673617e-21
bigcom214        0.000000e+00  0.000000e+00
bigcom222        0.000000e+00  0.000000e+00
bigcom223        0.000000e+00  2.168404e-21
bigcom226        0.000000e+00  0.000000e+00
bigcom227        0.000000e+00  0.000000e+00
bigcom229        0.000000e+00  0.000000e+00
bigcom233        0.000000e+00  1.734723e-20
bigcom236        0.000000e+00  0.000000e+00
bigcom237        0.000000e+00  1.734723e-20
bigcom246        0.000000e+00  1.734723e-20
bigcom248        0.000000e+00  5.312591e-20
bigcom249        0.000000e+00  5.551115e-19
bigcom250        0.000000e+00  0.000000e+00
bigcom254        0.000000e+00  0.000000e+00
bigcom266        0.000000e+00  6.938894e-20
bigcom269        0.000000e+00  0.000000e+00
bigcom272        0.000000e+00  3.252607e-21
bigcom274        0.000000e+00  1.019150e-19
bigcom281        0.000000e+00  2.602085e-20
bigcom291        0.000000e+00  0.000000e+00
bigcom292        0.000000e+00  0.000000e+00
bigcom295        0.000000e+00  0.000000e+00
bigcom299        0.000000e+00  0.000000e+00
bigcom301        0.000000e+00  0.000000e+00
bigcom306        0.000000e+00  6.938894e-20
bigcom309        0.000000e+00  4.336809e-20
bigcom314        0.000000e+00  1.734723e-20
bigcom321        0.000000e+00  1.734723e-20
bigcom341        0.000000e+00  2.602085e-20
bigcom350        0.000000e+00  0.000000e+00
bigcom353        0.000000e+00  0.000000e+00
bigcom359        0.000000e+00  3.469447e-20
bigcom363        0.000000e+00  3.252607e-21
bigcom365        0.000000e+00  0.000000e+00
bigcom385        0.000000e+00  0.000000e+00
bigcom386        0.000000e+00  0.000000e+00
bigcom408        2.527424e-05  4.835997e-01
bigcom412        7.094777e-05  7.932760e-01
bigcom480        0.000000e+00  0.000000e+00
spin_vertex      5.314774e-04  1.994545e+00
membership_s1    1.027284e-04  1.334581e-01
membership_s3    0.000000e+00  2.168404e-21
membership_s4    2.556215e-05  6.111213e-03
membership_s5    3.444577e-05  1.068555e-01
membership_s6    0.000000e+00  1.800000e-02
membership_s7    7.492691e-07  4.356035e-02
membership_s8    0.000000e+00  3.252607e-21
membership_s9    0.000000e+00  3.469447e-20
membership_s11   0.000000e+00  2.602085e-20
membership_s12   0.000000e+00  2.602085e-20
membership_s14   0.000000e+00  1.734723e-20
membership_s15  -1.030625e-05  6.884408e-02
membership_s16   6.581707e-05  1.594040e-01
membership_s17   0.000000e+00  0.000000e+00
membership_s18   0.000000e+00  9.107298e-20
membership_s20   0.000000e+00  4.336809e-20
membership_s21   0.000000e+00  7.914676e-20
membership_s22   0.000000e+00  1.734723e-20
membership_s24   0.000000e+00  3.469447e-20
membership_s25   0.000000e+00  2.168404e-21
membership_s26   0.000000e+00  3.252607e-20
membership_s27   2.510856e-05  5.522779e-02
membership_s28   0.000000e+00  2.168404e-21
membership_s30   4.070486e-05  3.072785e-01
membership_s31   0.000000e+00  1.376937e-19
membership_s32   1.606704e-04  2.162978e-01
membership_s33   0.000000e+00  4.336809e-20
membership_s36   1.480888e-04  1.014689e-01
membership_s37   0.000000e+00  1.420305e-19
V1               1.212926e-03  1.777693e+00
V2               7.017456e-04  1.995953e+00
pdi              2.893570e-04  1.725354e-01
adhesion         1.417147e-02  1.901070e+00
cohesion         1.426108e-02  1.552756e+00
inner            1.602837e-03  1.969623e+00
outer            1.132921e-03  1.697270e+00
ioratio          2.513244e-03  1.666128e+00
comsize          1.541986e-03  3.163939e+00
[1] "Dataset: all_CT Model GLM, run: 2 of 10 2015-06-15 15:48:21"
[1] "glmnet variable coefficients"
                         [,1]          [,2]
(Intercept)     -4.630199e+00 -5.646802e+00
graph0           3.144564e-40 -3.375676e-04
graph1           1.165427e-43 -2.670852e-07
graph2           1.649785e-40  5.671291e-05
graph3           1.073178e-44 -1.634088e-08
graph4           1.143863e-47 -1.098444e-10
graph5           4.233226e-42 -1.003944e-06
graph6           8.417502e-44 -3.033163e-08
graph7           6.642580e-42  4.216860e-06
graph8           1.383600e-40  3.659766e-05
graph9           2.491017e-46 -4.310691e-10
graph10          2.962384e-48 -7.247546e-12
graph11         -2.006060e-50 -1.585253e-13
graph12          4.958318e-46 -4.159074e-10
graph13          4.717221e-45 -1.411339e-09
graph14          1.656866e-47 -4.194450e-11
graph15          1.576090e-43 -1.892943e-07
graph16          1.883136e-45 -2.316530e-09
graph17          3.842826e-45 -1.777751e-09
graph18          1.137893e-43  6.146195e-08
graph19          2.538926e-44  1.003886e-08
graph20          2.248460e-43 -6.306050e-07
graph21          1.354050e-43 -9.569655e-09
graph22          4.313174e-43 -9.520091e-08
graph23          1.785289e-43  1.275938e-08
graph24          3.079238e-43  1.439212e-07
graph25          1.616002e-42  1.227479e-06
graph26          1.572810e-42  6.394678e-07
graph27          9.349954e-42  1.115174e-05
graph28          1.331379e-41  1.814185e-06
graph29          1.362554e-40 -8.949759e-05
orbit0           3.144564e-40 -3.379375e-04
orbit1           8.081635e-42 -3.158477e-06
orbit2           6.597568e-44 -2.569320e-07
orbit3           1.649785e-40  5.738246e-05
orbit4           2.238512e-43  9.419921e-08
orbit5           8.607961e-45 -1.982614e-08
orbit6           1.901226e-45 -9.603855e-09
orbit7           4.654868e-48 -7.549807e-11
orbit8           4.233226e-42 -9.504034e-07
orbit9           4.628863e-42  6.435402e-06
orbit10          6.620398e-43 -8.054034e-08
orbit11          4.711123e-44 -5.012801e-08
orbit12          2.953679e-41  2.473701e-05
orbit13          7.378926e-42  3.828139e-06
orbit14          1.383600e-40  3.596094e-05
orbit15          5.406065e-45  2.878101e-09
orbit16          2.152663e-46 -5.594266e-10
orbit17          1.820261e-45 -2.989103e-09
orbit18          1.254980e-45  1.869508e-09
orbit19          2.765083e-46 -1.613799e-10
orbit20          1.285869e-46 -5.570569e-10
orbit21          9.312028e-49 -4.808870e-12
orbit22         -1.391607e-48 -1.765095e-11
orbit23         -1.165267e-50 -5.127221e-14
orbit24          2.468370e-44  4.265732e-08
orbit25          1.391426e-44  1.670072e-09
orbit26          3.529579e-46 -6.427430e-10
orbit27          1.351770e-43  1.774373e-07
orbit28          9.654841e-45 -1.908855e-08
orbit29          2.548098e-44  7.904316e-09
orbit30          7.094287e-45 -4.187682e-09
orbit31          1.132028e-45 -9.741315e-10
orbit32          7.528625e-46 -1.577980e-09
orbit33          4.962276e-48 -2.071474e-11
orbit34          1.576090e-43 -1.911838e-07
orbit35          1.321056e-43  4.343950e-08
orbit36          2.790321e-44 -1.813585e-10
orbit37          2.076158e-44 -2.575210e-08
orbit38          7.744188e-46 -2.271504e-09
orbit39          2.630375e-43  3.661952e-07
orbit40          5.736251e-44  7.922199e-09
orbit41          2.198250e-44 -2.257595e-08
orbit42          2.246280e-45 -1.995930e-09
orbit43          4.197982e-43  3.765671e-07
orbit44          8.157033e-44 -1.506387e-08
orbit45          8.605887e-43  2.331139e-06
orbit46          3.729764e-43  1.092270e-07
orbit47          2.825174e-44 -1.346672e-08
orbit48          5.452225e-44  3.089824e-08
orbit49          1.200202e-42 -7.731772e-07
orbit50          1.715976e-43 -8.144059e-07
orbit51          5.861151e-43  3.705829e-07
orbit52          1.501745e-42 -4.214566e-07
orbit53          1.680641e-43 -7.360433e-08
orbit54          2.335823e-42  4.052402e-07
orbit55          3.730115e-43 -1.673245e-07
orbit56          5.659114e-42  2.001222e-05
orbit57          3.702635e-43 -2.132053e-07
orbit58          1.984152e-43  2.076420e-07
orbit59          2.079792e-42  1.185204e-06
orbit60          7.196543e-43  2.150529e-07
orbit61          4.985228e-43  3.154364e-07
orbit62          1.797036e-41  4.249717e-05
orbit63          2.869755e-42  3.100941e-06
orbit64          3.674608e-42 -3.293898e-07
orbit65          2.436345e-41  4.091220e-05
orbit66          4.934765e-42 -4.188246e-06
orbit67          2.128322e-42  2.188403e-06
orbit68          1.421182e-41  1.763790e-05
orbit69          2.087889e-41  2.183900e-05
orbit70          5.899722e-41  5.015079e-05
orbit71          1.546608e-41 -3.609969e-06
orbit72          1.362554e-40 -9.042227e-05
AP               9.847960e-39 -7.271595e-02
bet              1.337885e-44 -5.386558e-08
ecc             -3.724018e-39 -2.111448e-03
eccrad          -2.234411e-38 -1.267870e-02
close            2.446851e-37  2.587319e-01
constraint      -2.072278e-38 -1.194187e-01
coreness         1.982317e-39  5.223770e-03
knn             -7.008794e-42 -5.543192e-05
hubscore         5.289714e-37  3.295496e-01
pagerank        -2.514619e-38 -4.656243e-01
trans            1.594461e-39 -4.071345e-02
evcent           5.287558e-37  3.199713e-01
first            3.144564e-40 -3.403607e-04
upto_second      8.855259e-42 -6.017902e-06
upto_third       2.379219e-42  5.501234e-06
upto_fourth      1.836784e-42 -1.499714e-06
upto_fifth       1.988884e-42 -1.321313e-06
upto_sixth       2.178916e-42  1.305921e-05
second           8.831203e-42 -5.799160e-06
third            2.594697e-42  9.824797e-06
fourth          -3.773641e-42 -1.286209e-05
fifth           -2.503706e-42  2.088687e-06
sixth           -2.722949e-42  5.461497e-06
ratio1          -8.391310e-42 -5.984098e-05
ratio2          -3.758620e-41 -1.762033e-04
ratio3          -2.480485e-41  2.817719e-04
ratio4          -2.556614e-41 -1.500185e-04
ratio5          -9.518959e-42 -8.288877e-05
ratio6          -2.850433e-42 -3.507150e-06
selfinter        2.361988e-38  1.881390e-01
walktrap_vertex  6.420041e-39  2.954386e-02
bigcom1         -7.260290e-39 -3.914363e-02
bigcom2         -9.766751e-39 -1.004463e-01
bigcom3          1.213219e-38  3.030350e-01
bigcom4         -2.705204e-39 -3.195193e-02
bigcom6         -9.761869e-39 -1.380272e-01
bigcom8         -6.362960e-39 -7.444732e-02
bigcom9         -9.799424e-39 -1.048226e-01
bigcom11        -9.774084e-39 -1.261204e-01
bigcom13        -9.781427e-39 -1.128784e-01
bigcom15        -9.785512e-39 -1.085674e-01
bigcom16        -9.767566e-39 -1.192023e-01
bigcom21         2.889329e-39  9.806832e-02
bigcom22        -5.034200e-39 -1.605125e-01
bigcom24        -9.761869e-39 -1.047325e-01
bigcom26        -9.835618e-39 -2.034866e-01
bigcom28         8.200633e-38  4.485312e-01
bigcom30        -9.845535e-39 -2.224549e-01
bigcom31        -9.759430e-39 -9.389300e-02
bigcom32         4.347581e-38  8.468068e-01
bigcom33        -9.760243e-39 -1.314504e-01
bigcom34        -9.761056e-39 -1.153759e-01
bigcom36        -9.767566e-39 -1.531117e-01
bigcom37        -9.759430e-39 -1.096596e-01
bigcom38        -9.767566e-39 -9.494994e-02
bigcom39        -9.783061e-39 -1.233929e-01
bigcom40         9.638022e-39  9.415115e-02
bigcom43        -9.765124e-39 -1.155951e-01
bigcom44        -9.910489e-39 -1.069723e-01
bigcom46        -9.774084e-39 -1.150387e-01
bigcom47        -9.768380e-39 -1.068782e-01
bigcom49        -9.765937e-39 -1.249976e-01
bigcom50        -9.765124e-39 -1.676642e-01
bigcom51        -9.761056e-39 -1.170795e-01
bigcom52        -9.761869e-39 -1.648111e-01
bigcom54        -9.760243e-39 -8.420252e-02
bigcom56        -9.771638e-39 -2.092218e-01
bigcom62        -9.761056e-39 -1.200820e-01
bigcom66        -9.761056e-39 -1.142824e-01
bigcom68        -9.761056e-39 -8.971329e-02
bigcom69        -9.770009e-39 -1.278164e-01
bigcom71         5.344634e-38  1.002374e+00
bigcom72        -9.761869e-39 -8.718717e-02
bigcom73        -9.771638e-39 -1.319200e-01
bigcom74        -9.769194e-39 -1.650477e-01
bigcom75        -9.759430e-39 -1.118125e-01
bigcom76        -9.763496e-39 -1.150608e-01
bigcom77        -9.764310e-39 -2.193330e-01
bigcom79        -9.761056e-39 -1.596621e-01
bigcom80        -9.764310e-39 -9.674374e-02
bigcom82        -9.763496e-39 -1.659945e-01
bigcom83        -9.758617e-39 -6.731003e-02
bigcom84        -9.761056e-39 -1.818774e-01
bigcom85        -9.761869e-39 -1.250650e-01
bigcom87        -9.765937e-39 -1.199998e-01
bigcom89        -9.760243e-39 -9.906544e-02
bigcom91        -9.765124e-39 -1.973444e-01
bigcom92        -9.782244e-39 -9.630648e-02
bigcom93        -9.759430e-39 -9.601815e-02
bigcom96        -9.760243e-39 -1.838666e-01
bigcom97        -9.767566e-39 -2.137914e-01
bigcom98        -9.759430e-39 -1.403647e-01
bigcom99        -9.757805e-39 -7.246046e-02
bigcom101       -9.774084e-39 -1.360454e-01
bigcom104       -9.766751e-39 -1.513750e-01
bigcom106       -9.761869e-39 -9.891280e-02
bigcom109       -9.760243e-39 -1.405591e-01
bigcom113       -9.763496e-39 -1.144358e-01
bigcom116       -9.795328e-39 -1.239822e-01
bigcom120       -9.760243e-39 -1.014371e-01
bigcom123       -9.761869e-39 -1.098774e-01
bigcom126       -9.759430e-39 -6.947720e-02
bigcom127       -9.761869e-39 -5.231637e-01
bigcom137       -9.765937e-39 -2.045025e-01
bigcom139       -9.761056e-39 -1.285923e-01
bigcom140       -9.761869e-39 -1.393624e-01
bigcom143       -9.760243e-39 -9.625097e-02
bigcom145       -9.761056e-39 -9.552990e-02
bigcom146       -9.762683e-39 -9.498079e-02
bigcom147        4.081684e-38  6.953840e-01
bigcom149       -9.759430e-39 -1.240332e-01
bigcom153       -9.768380e-39 -1.063725e-01
bigcom154       -9.766751e-39 -8.634599e-02
bigcom156       -9.762683e-39 -1.019735e-01
bigcom157       -9.769194e-39 -9.407172e-02
bigcom158       -9.760243e-39 -9.282621e-02
bigcom160       -9.761056e-39 -1.100741e-01
bigcom161       -9.760243e-39 -1.208792e-01
bigcom162       -9.760243e-39 -9.829874e-02
bigcom164       -9.759430e-39 -1.404608e-01
bigcom166       -9.767566e-39 -1.038546e-01
bigcom167        3.841103e-38  6.800926e-01
bigcom171        4.497926e-37  2.129219e+00
bigcom173       -9.761869e-39 -9.885295e-02
bigcom175       -9.760243e-39 -8.858607e-02
bigcom176       -9.759430e-39 -1.146189e-01
bigcom177       -9.760243e-39 -1.223567e-01
bigcom178       -9.761056e-39 -1.764793e-01
bigcom180        1.923441e-37  1.632467e+00
bigcom181       -9.767566e-39 -1.211410e-01
bigcom184       -9.761056e-39 -1.449930e-01
bigcom186       -9.759430e-39 -1.829543e-01
bigcom187       -9.760243e-39 -1.965697e-01
bigcom189       -9.765124e-39 -1.026180e-01
bigcom194       -9.762683e-39 -1.132966e-01
bigcom195       -9.761056e-39 -8.587197e-02
bigcom196        3.944484e-37  2.125885e+00
bigcom204       -9.764310e-39 -1.027681e-01
bigcom205       -9.761056e-39 -9.681063e-02
bigcom212       -9.758617e-39 -1.074979e-01
bigcom214       -9.761056e-39 -1.083470e-01
bigcom222       -9.758617e-39 -1.141509e-01
bigcom223       -9.760243e-39 -1.748761e-01
bigcom226       -9.761056e-39 -1.058948e-01
bigcom227       -9.760243e-39 -9.089456e-02
bigcom229       -9.760243e-39 -7.756414e-02
bigcom233       -9.760243e-39 -9.499767e-02
bigcom236       -9.759430e-39 -8.934300e-02
bigcom237       -9.760243e-39 -1.512881e-01
bigcom246       -9.766751e-39 -1.259755e-01
bigcom248       -9.770009e-39 -2.043470e-01
bigcom249       -9.761056e-39 -1.094696e-01
bigcom250       -9.769194e-39 -1.197897e-01
bigcom254       -9.759430e-39 -1.165196e-01
bigcom266       -9.760243e-39 -1.736502e-01
bigcom269       -9.763496e-39 -9.697267e-02
bigcom272       -9.760243e-39 -8.122807e-02
bigcom274       -9.793691e-39 -1.006624e-01
bigcom281       -9.762683e-39 -1.045861e-01
bigcom291       -9.761056e-39 -1.327934e-01
bigcom292       -9.759430e-39 -1.448742e-01
bigcom295       -9.761869e-39 -1.016841e-01
bigcom299       -9.760243e-39 -1.703694e-01
bigcom301       -9.766751e-39 -1.108342e-01
bigcom306       -9.760243e-39 -7.470137e-02
bigcom309       -9.762683e-39 -1.273550e-01
bigcom314       -9.761056e-39 -1.088098e-01
bigcom321       -9.765124e-39 -9.003523e-02
bigcom341       -9.760243e-39 -1.204357e-01
bigcom350       -9.759430e-39 -1.532910e-01
bigcom353       -9.758617e-39 -1.029926e-01
bigcom359       -9.758617e-39 -1.774571e-01
bigcom363       -9.760243e-39 -8.389854e-02
bigcom365       -9.760243e-39 -1.326114e-01
bigcom385       -9.761869e-39 -1.425128e-01
bigcom386       -9.760243e-39 -8.243063e-02
bigcom408        8.214642e-38  1.071371e+00
bigcom412        2.790067e-37  1.866171e+00
bigcom480       -9.761056e-39 -8.230339e-02
spin_vertex     -1.356643e-38 -9.378951e-02
membership_s1   -4.586809e-39 -3.308622e-02
membership_s3   -9.770824e-39 -1.142341e-01
membership_s4    3.777054e-39 -6.617085e-03
membership_s5   -2.969106e-39 -2.867233e-02
membership_s6   -9.374372e-39 -7.629532e-02
membership_s7   -7.203038e-39 -5.475071e-02
membership_s8   -9.764310e-39 -1.199050e-01
membership_s9   -9.769194e-39 -1.124150e-01
membership_s11  -9.763496e-39 -9.953018e-02
membership_s12  -9.767566e-39 -1.145450e-01
membership_s14  -9.763496e-39 -1.254333e-01
membership_s15  -3.722688e-39  8.121100e-02
membership_s16   5.765590e-38  1.034203e+00
membership_s17  -9.763496e-39 -1.053152e-01
membership_s18  -9.832317e-39 -1.403015e-01
membership_s20  -9.761869e-39 -9.571501e-02
membership_s21  -9.892082e-39 -1.386787e-01
membership_s22  -9.779794e-39 -9.167472e-02
membership_s24  -9.784695e-39 -1.034636e-01
membership_s25  -9.778162e-39 -9.973041e-02
membership_s26  -9.769194e-39 -1.111926e-01
membership_s27  -7.791302e-39 -6.905151e-02
membership_s28  -9.771638e-39 -1.054323e-01
membership_s30   2.640396e-38  1.940987e-01
membership_s31  -1.026022e-38 -1.186205e-01
membership_s32   6.855425e-39  2.145395e-01
membership_s33  -9.761869e-39 -8.611375e-02
membership_s36  -9.305357e-39 -7.213081e-02
membership_s37  -9.838922e-39 -1.068648e-01
V1               1.327397e-38  7.797653e-02
V2               5.166102e-39  8.816233e-02
pdi              1.412262e-36 -7.251542e+00
adhesion        -6.630101e-43 -5.022639e-06
cohesion         1.326154e-42  1.003724e-05
inner            4.219431e-43  3.792747e-07
outer            3.483586e-43 -3.152416e-06
ioratio         -1.436061e-39 -1.033343e-01
comsize          4.161848e-42  4.768087e-05
[1] "Dataset: all_CT Model GBM, run: 3 of 10 2015-06-15 15:51:10"
Iter   TrainDeviance   ValidDeviance   StepSize   Improve
     1        0.0986             nan     0.0100    0.0009
     2        0.0960             nan     0.0100    0.0005
     3        0.0940             nan     0.0100    0.0004
     4        0.0920             nan     0.0100    0.0003
     5        0.0904             nan     0.0100    0.0002
     6        0.0890             nan     0.0100    0.0003
     7        0.0880             nan     0.0100    0.0001
     8        0.0869             nan     0.0100    0.0001
     9        0.0858             nan     0.0100    0.0002
    10        0.0850             nan     0.0100    0.0001
    20        0.0783             nan     0.0100    0.0001
    40        0.0700             nan     0.0100    0.0001
    60        0.0654             nan     0.0100   -0.0000
    80        0.0614             nan     0.0100   -0.0000
   100        0.0581             nan     0.0100    0.0000
   120        0.0551             nan     0.0100    0.0000
   140        0.0528             nan     0.0100   -0.0000
   160        0.0502             nan     0.0100    0.0000
   180        0.0483             nan     0.0100   -0.0000
   200        0.0466             nan     0.0100   -0.0000
   220        0.0452             nan     0.0100   -0.0000
   240        0.0434             nan     0.0100   -0.0000
   260        0.0411             nan     0.0100   -0.0000
   280        0.0386             nan     0.0100   -0.0000
   300        0.0366             nan     0.0100   -0.0000
   320        0.0348             nan     0.0100   -0.0000
   340        0.0335             nan     0.0100   -0.0000
   357        0.0322             nan     0.0100    0.0000

[1] "GBM variable coefficients"
                            var     rel.inf
orbit65                 orbit65 5.632165708
ratio5                   ratio5 4.133298141
bigcom171             bigcom171 3.958670105
comsize                 comsize 3.302780507
orbit62                 orbit62 3.235159921
V2                           V2 3.040499790
orbit54                 orbit54 2.974781802
trans                     trans 2.533082541
orbit56                 orbit56 2.360483764
walktrap_vertex walktrap_vertex 2.229186568
spin_vertex         spin_vertex 2.007148282
bigcom196             bigcom196 1.949256107
ratio4                   ratio4 1.834506119
inner                     inner 1.817756750
knn                         knn 1.760850256
ioratio                 ioratio 1.614172168
orbit49                 orbit49 1.573273343
orbit70                 orbit70 1.520352908
graph20                 graph20 1.490448217
adhesion               adhesion 1.394200805
orbit68                 orbit68 1.368724403
graph22                 graph22 1.336526242
graph11                 graph11 1.330604299
bet                         bet 1.304344464
bigcom412             bigcom412 1.278427146
outer                     outer 1.252704238
V1                           V1 1.171714372
bigcom28               bigcom28 1.075266641
orbit18                 orbit18 1.020654941
third                     third 0.992547466
ratio1                   ratio1 0.968821830
orbit63                 orbit63 0.941414140
pagerank               pagerank 0.928921526
graph0                   graph0 0.905416494
sixth                     sixth 0.870751203
cohesion               cohesion 0.858525438
orbit39                 orbit39 0.830600264
orbit46                 orbit46 0.803204044
graph4                   graph4 0.755651080
constraint           constraint 0.750989074
selfinter             selfinter 0.742297598
graph17                 graph17 0.739718649
orbit59                 orbit59 0.721161457
graph2                   graph2 0.716701314
graph14                 graph14 0.646068991
graph10                 graph10 0.610886796
graph5                   graph5 0.604515503
orbit24                 orbit24 0.599998572
ratio2                   ratio2 0.598760127
bigcom180             bigcom180 0.586462888
graph7                   graph7 0.572218056
orbit50                 orbit50 0.571073569
graph1                   graph1 0.570966151
orbit45                 orbit45 0.570510118
orbit12                 orbit12 0.546568251
orbit66                 orbit66 0.526565566
graph26                 graph26 0.505424296
orbit9                   orbit9 0.476424632
graph8                   graph8 0.463504779
orbit31                 orbit31 0.442550169
orbit25                 orbit25 0.440519600
graph6                   graph6 0.424091753
graph27                 graph27 0.421707118
graph15                 graph15 0.419450638
graph28                 graph28 0.396889044
orbit32                 orbit32 0.390887567
graph29                 graph29 0.383416649
orbit6                   orbit6 0.380368027
orbit36                 orbit36 0.378199969
fifth                     fifth 0.374767939
orbit69                 orbit69 0.367852638
ratio6                   ratio6 0.366424137
orbit64                 orbit64 0.363275238
graph25                 graph25 0.355366163
orbit37                 orbit37 0.340421189
orbit27                 orbit27 0.332912449
orbit40                 orbit40 0.312478637
orbit44                 orbit44 0.311082698
graph12                 graph12 0.307949593
fourth                   fourth 0.304510602
bigcom408             bigcom408 0.301006848
orbit17                 orbit17 0.290394634
orbit35                 orbit35 0.288520116
upto_fourth         upto_fourth 0.281500886
orbit19                 orbit19 0.280284545
upto_fifth           upto_fifth 0.278232109
orbit52                 orbit52 0.276026559
orbit22                 orbit22 0.272097011
orbit57                 orbit57 0.263153413
graph23                 graph23 0.248202048
orbit67                 orbit67 0.243989296
graph16                 graph16 0.236710821
orbit2                   orbit2 0.236107751
bigcom71               bigcom71 0.228299294
orbit47                 orbit47 0.224819685
orbit71                 orbit71 0.212850418
orbit30                 orbit30 0.201691148
orbit29                 orbit29 0.191228741
AP                           AP 0.185550490
membership_s16   membership_s16 0.183013424
graph9                   graph9 0.178493342
orbit28                 orbit28 0.176371728
bigcom32               bigcom32 0.174943019
close                     close 0.171609300
bigcom147             bigcom147 0.165552234
orbit61                 orbit61 0.157749613
graph13                 graph13 0.155630928
orbit38                 orbit38 0.153614250
upto_sixth           upto_sixth 0.153143933
bigcom3                 bigcom3 0.152154148
graph18                 graph18 0.150912972
orbit41                 orbit41 0.149849180
upto_second         upto_second 0.145990417
ratio3                   ratio3 0.138367718
graph3                   graph3 0.133694688
orbit10                 orbit10 0.133098086
graph19                 graph19 0.129863660
graph24                 graph24 0.126261584
orbit26                 orbit26 0.119863918
bigcom40               bigcom40 0.119809132
orbit58                 orbit58 0.114261338
orbit42                 orbit42 0.110078557
orbit13                 orbit13 0.106884727
orbit51                 orbit51 0.102391583
orbit53                 orbit53 0.092930748
orbit4                   orbit4 0.092029743
orbit11                 orbit11 0.090577216
graph21                 graph21 0.087685771
orbit1                   orbit1 0.086978774
orbit16                 orbit16 0.076681133
orbit20                 orbit20 0.074952966
coreness               coreness 0.057872537
membership_s1     membership_s1 0.056607736
orbit55                 orbit55 0.056589851
orbit43                 orbit43 0.052598689
ecc                         ecc 0.051892412
membership_s5     membership_s5 0.051389325
upto_third           upto_third 0.051334541
orbit60                 orbit60 0.047091100
orbit48                 orbit48 0.046323538
orbit33                 orbit33 0.046137720
pdi                         pdi 0.042165246
bigcom1                 bigcom1 0.040579656
orbit5                   orbit5 0.028095640
membership_s32   membership_s32 0.023960601
orbit21                 orbit21 0.019082180
orbit7                   orbit7 0.017098573
orbit15                 orbit15 0.016241380
bigcom4                 bigcom4 0.013506569
membership_s36   membership_s36 0.010410772
evcent                   evcent 0.009815938
bigcom21               bigcom21 0.007274625
second                   second 0.005888541
membership_s15   membership_s15 0.005368317
membership_s30   membership_s30 0.003736632
orbit0                   orbit0 0.000000000
orbit3                   orbit3 0.000000000
orbit8                   orbit8 0.000000000
orbit14                 orbit14 0.000000000
orbit23                 orbit23 0.000000000
orbit34                 orbit34 0.000000000
orbit72                 orbit72 0.000000000
eccrad                   eccrad 0.000000000
hubscore               hubscore 0.000000000
first                     first 0.000000000
bigcom2                 bigcom2 0.000000000
bigcom6                 bigcom6 0.000000000
bigcom8                 bigcom8 0.000000000
bigcom9                 bigcom9 0.000000000
bigcom11               bigcom11 0.000000000
bigcom13               bigcom13 0.000000000
bigcom15               bigcom15 0.000000000
bigcom16               bigcom16 0.000000000
bigcom22               bigcom22 0.000000000
bigcom24               bigcom24 0.000000000
bigcom26               bigcom26 0.000000000
bigcom30               bigcom30 0.000000000
bigcom31               bigcom31 0.000000000
bigcom33               bigcom33 0.000000000
bigcom34               bigcom34 0.000000000
bigcom36               bigcom36 0.000000000
bigcom37               bigcom37 0.000000000
bigcom38               bigcom38 0.000000000
bigcom39               bigcom39 0.000000000
bigcom43               bigcom43 0.000000000
bigcom44               bigcom44 0.000000000
bigcom46               bigcom46 0.000000000
bigcom47               bigcom47 0.000000000
bigcom49               bigcom49 0.000000000
bigcom50               bigcom50 0.000000000
bigcom51               bigcom51 0.000000000
bigcom52               bigcom52 0.000000000
bigcom54               bigcom54 0.000000000
bigcom56               bigcom56 0.000000000
bigcom62               bigcom62 0.000000000
bigcom66               bigcom66 0.000000000
bigcom68               bigcom68 0.000000000
bigcom69               bigcom69 0.000000000
bigcom72               bigcom72 0.000000000
bigcom73               bigcom73 0.000000000
bigcom74               bigcom74 0.000000000
bigcom75               bigcom75 0.000000000
bigcom76               bigcom76 0.000000000
bigcom77               bigcom77 0.000000000
bigcom79               bigcom79 0.000000000
bigcom80               bigcom80 0.000000000
bigcom82               bigcom82 0.000000000
bigcom83               bigcom83 0.000000000
bigcom84               bigcom84 0.000000000
bigcom85               bigcom85 0.000000000
bigcom87               bigcom87 0.000000000
bigcom89               bigcom89 0.000000000
bigcom91               bigcom91 0.000000000
bigcom92               bigcom92 0.000000000
bigcom93               bigcom93 0.000000000
bigcom96               bigcom96 0.000000000
bigcom97               bigcom97 0.000000000
bigcom98               bigcom98 0.000000000
bigcom99               bigcom99 0.000000000
bigcom101             bigcom101 0.000000000
bigcom104             bigcom104 0.000000000
bigcom106             bigcom106 0.000000000
bigcom109             bigcom109 0.000000000
bigcom113             bigcom113 0.000000000
bigcom116             bigcom116 0.000000000
bigcom120             bigcom120 0.000000000
bigcom123             bigcom123 0.000000000
bigcom126             bigcom126 0.000000000
bigcom127             bigcom127 0.000000000
bigcom137             bigcom137 0.000000000
bigcom139             bigcom139 0.000000000
bigcom140             bigcom140 0.000000000
bigcom143             bigcom143 0.000000000
bigcom145             bigcom145 0.000000000
bigcom146             bigcom146 0.000000000
bigcom149             bigcom149 0.000000000
bigcom153             bigcom153 0.000000000
bigcom154             bigcom154 0.000000000
bigcom156             bigcom156 0.000000000
bigcom157             bigcom157 0.000000000
bigcom158             bigcom158 0.000000000
bigcom160             bigcom160 0.000000000
bigcom161             bigcom161 0.000000000
bigcom162             bigcom162 0.000000000
bigcom164             bigcom164 0.000000000
bigcom166             bigcom166 0.000000000
bigcom167             bigcom167 0.000000000
bigcom173             bigcom173 0.000000000
bigcom175             bigcom175 0.000000000
bigcom176             bigcom176 0.000000000
bigcom177             bigcom177 0.000000000
bigcom178             bigcom178 0.000000000
bigcom181             bigcom181 0.000000000
bigcom184             bigcom184 0.000000000
bigcom186             bigcom186 0.000000000
bigcom187             bigcom187 0.000000000
bigcom189             bigcom189 0.000000000
bigcom194             bigcom194 0.000000000
bigcom195             bigcom195 0.000000000
bigcom204             bigcom204 0.000000000
bigcom205             bigcom205 0.000000000
bigcom212             bigcom212 0.000000000
bigcom214             bigcom214 0.000000000
bigcom222             bigcom222 0.000000000
bigcom223             bigcom223 0.000000000
bigcom226             bigcom226 0.000000000
bigcom227             bigcom227 0.000000000
bigcom229             bigcom229 0.000000000
bigcom233             bigcom233 0.000000000
bigcom236             bigcom236 0.000000000
bigcom237             bigcom237 0.000000000
bigcom246             bigcom246 0.000000000
bigcom248             bigcom248 0.000000000
bigcom249             bigcom249 0.000000000
bigcom250             bigcom250 0.000000000
bigcom254             bigcom254 0.000000000
bigcom266             bigcom266 0.000000000
bigcom269             bigcom269 0.000000000
bigcom272             bigcom272 0.000000000
bigcom274             bigcom274 0.000000000
bigcom281             bigcom281 0.000000000
bigcom291             bigcom291 0.000000000
bigcom292             bigcom292 0.000000000
bigcom295             bigcom295 0.000000000
bigcom299             bigcom299 0.000000000
bigcom301             bigcom301 0.000000000
bigcom306             bigcom306 0.000000000
bigcom309             bigcom309 0.000000000
bigcom314             bigcom314 0.000000000
bigcom321             bigcom321 0.000000000
bigcom341             bigcom341 0.000000000
bigcom350             bigcom350 0.000000000
bigcom353             bigcom353 0.000000000
bigcom359             bigcom359 0.000000000
bigcom363             bigcom363 0.000000000
bigcom365             bigcom365 0.000000000
bigcom385             bigcom385 0.000000000
bigcom386             bigcom386 0.000000000
bigcom480             bigcom480 0.000000000
membership_s3     membership_s3 0.000000000
membership_s4     membership_s4 0.000000000
membership_s6     membership_s6 0.000000000
membership_s7     membership_s7 0.000000000
membership_s8     membership_s8 0.000000000
membership_s9     membership_s9 0.000000000
membership_s11   membership_s11 0.000000000
membership_s12   membership_s12 0.000000000
membership_s14   membership_s14 0.000000000
membership_s17   membership_s17 0.000000000
membership_s18   membership_s18 0.000000000
membership_s20   membership_s20 0.000000000
membership_s21   membership_s21 0.000000000
membership_s22   membership_s22 0.000000000
membership_s24   membership_s24 0.000000000
membership_s25   membership_s25 0.000000000
membership_s26   membership_s26 0.000000000
membership_s27   membership_s27 0.000000000
membership_s28   membership_s28 0.000000000
membership_s31   membership_s31 0.000000000
membership_s33   membership_s33 0.000000000
membership_s37   membership_s37 0.000000000
[1] "Dataset: all_CT Model RF, run: 3 of 10 2015-06-15 16:54:44"
     |      Out-of-bag   |
Tree |      MSE  %Var(y) |
   1 |  0.01641   183.41 |
   2 |  0.01473   164.60 |
   3 |  0.01365   152.58 |
   4 |  0.01296   144.84 |
   5 |  0.01276   142.59 |
   6 |   0.0121   135.24 |
   7 |  0.01224   136.82 |
   8 |  0.01198   133.88 |
   9 |  0.01142   127.64 |
  10 |   0.0111   124.00 |
  11 |  0.01086   121.36 |
  12 |   0.0106   118.45 |
  13 |  0.01049   117.27 |
  14 |  0.01031   115.19 |
  15 |  0.01019   113.85 |
  16 | 0.009947   111.17 |
  17 | 0.009845   110.03 |
  18 | 0.009723   108.67 |
  19 | 0.009721   108.64 |
  20 | 0.009659   107.95 |
  21 | 0.009609   107.39 |
  22 | 0.009512   106.31 |
  23 | 0.009516   106.35 |
  24 | 0.009422   105.30 |
  25 | 0.009411   105.18 |
  26 | 0.009364   104.65 |
  27 | 0.009284   103.76 |
  28 | 0.009223   103.08 |
  29 | 0.009186   102.67 |
  30 | 0.009187   102.67 |
  31 | 0.009164   102.41 |
  32 | 0.009145   102.21 |
  33 | 0.009131   102.05 |
  34 | 0.009075   101.43 |
  35 | 0.009056   101.21 |
  36 | 0.009085   101.53 |
  37 | 0.009046   101.10 |
  38 | 0.009024   100.86 |
  39 | 0.008999   100.57 |
  40 | 0.008994   100.52 |
  41 |  0.00898   100.36 |
  42 | 0.008993   100.50 |
  43 | 0.008971   100.27 |
  44 | 0.008965   100.19 |
  45 | 0.008945    99.97 |
  46 | 0.008917    99.65 |
  47 | 0.008926    99.76 |
  48 | 0.008913    99.62 |
  49 | 0.008914    99.63 |
  50 | 0.008912    99.60 |
  51 |  0.00891    99.58 |
  52 | 0.008886    99.31 |
  53 | 0.008877    99.21 |
  54 | 0.008896    99.42 |
  55 |  0.00889    99.36 |
  56 |  0.00888    99.24 |
  57 |  0.00886    99.02 |
  58 | 0.008863    99.05 |
  59 |  0.00886    99.02 |
  60 | 0.008871    99.14 |
  61 | 0.008873    99.17 |
  62 | 0.008868    99.10 |
  63 |  0.00887    99.14 |
  64 | 0.008879    99.23 |
  65 | 0.008885    99.30 |
  66 | 0.008878    99.22 |
  67 | 0.008871    99.14 |
  68 | 0.008873    99.17 |
  69 | 0.008864    99.06 |
  70 |  0.00886    99.02 |
  71 | 0.008867    99.10 |
  72 | 0.008854    98.95 |
  73 | 0.008862    99.04 |
  74 | 0.008865    99.08 |
  75 | 0.008856    98.98 |
  76 |  0.00884    98.79 |
  77 |  0.00882    98.57 |
  78 |  0.00881    98.46 |
  79 | 0.008813    98.49 |
  80 | 0.008809    98.45 |
  81 |  0.00881    98.46 |
  82 | 0.008812    98.48 |
  83 | 0.008812    98.49 |
  84 | 0.008815    98.52 |
  85 | 0.008808    98.44 |
  86 | 0.008809    98.45 |
  87 | 0.008807    98.42 |
  88 | 0.008798    98.33 |
  89 | 0.008796    98.30 |
  90 | 0.008795    98.30 |
  91 | 0.008789    98.23 |
  92 | 0.008789    98.23 |
  93 | 0.008783    98.17 |
  94 | 0.008786    98.19 |
  95 | 0.008775    98.07 |
  96 | 0.008761    97.92 |
  97 | 0.008753    97.82 |
  98 | 0.008752    97.81 |
  99 | 0.008753    97.82 |
 100 | 0.008751    97.80 |
[1] "Random Forest variable coefficients"
                      %IncMSE IncNodePurity
graph5           3.306385e-03  5.497824e-01
graph6           1.366303e-03  3.789978e-01
graph7           3.146795e-03  5.996350e-01
graph8           4.890058e-04  1.917638e-01
graph9           1.047448e-03  3.338577e-01
graph10          3.437634e-03  4.750167e-01
graph11          3.076176e-03  8.860985e-01
graph12          3.296094e-03  3.155527e-01
graph13          1.706267e-03  2.231413e-01
graph14          2.932929e-03  5.177907e-01
graph15          1.640072e-03  4.407322e-01
graph16          2.834918e-03  5.527254e-01
graph17          1.765824e-03  4.284405e-01
graph18          1.563872e-03  3.321313e-01
graph19          3.301358e-03  2.588644e-01
graph20          1.313822e-02  1.192495e+00
graph21          7.508517e-04  1.978152e-01
graph22          2.038408e-03  9.652145e-01
graph23          9.074565e-03  8.523250e-01
graph24          9.640917e-04  5.562842e-01
graph25          5.615023e-03  6.789014e-01
graph26          3.248142e-03  5.682081e-01
graph27          3.643054e-03  8.324632e-01
graph28          6.169012e-04  3.847814e-01
graph29          3.493695e-04  2.502030e-01
orbit0           2.206780e-03  2.547174e-01
orbit1           2.882114e-03  3.611073e-01
orbit2           3.186231e-04  3.276560e-01
orbit3           3.636895e-04  2.770334e-01
orbit4           4.409993e-04  5.044263e-01
orbit5           4.713243e-04  2.559274e-01
orbit6           3.534659e-03  5.283214e-01
orbit7           9.708490e-04  3.677258e-01
orbit8           4.712587e-03  4.498373e-01
orbit9           3.663101e-03  3.749963e-01
orbit10          1.121299e-03  2.861447e-01
orbit11          1.017262e-03  3.471665e-01
orbit12          1.486881e-03  5.437090e-01
orbit13          3.783448e-04  2.524522e-01
orbit14          1.334150e-04  3.347810e-01
orbit15          1.824976e-03  2.280636e-01
orbit16          1.256114e-03  3.285105e-01
orbit17          2.161695e-03  3.650854e-01
orbit18          2.361247e-03  8.171246e-01
orbit19          2.324523e-03  6.930279e-01
orbit20          1.872956e-03  5.665072e-01
orbit21          2.047408e-03  2.521142e-01
orbit22          3.021895e-03  9.631707e-01
orbit23          2.357203e-03  2.474108e-01
orbit24          2.718819e-03  6.116254e-01
orbit25          7.192192e-04  6.486405e-01
orbit26          9.054161e-04  2.143449e-01
orbit27          3.471363e-03  5.211652e-01
orbit28          9.392352e-04  3.233879e-01
orbit29          2.988612e-04  3.006831e-01
orbit30          7.239902e-04  3.633977e-01
orbit31          9.798867e-04  4.055405e-01
orbit32          2.764032e-03  5.104627e-01
orbit33          2.189480e-03  1.668036e-01
orbit34          1.272294e-03  2.077883e-01
orbit35          3.729627e-03  6.461497e-01
orbit36          7.790675e-04  2.838957e-01
orbit37          2.564089e-03  5.218066e-01
orbit38          3.593083e-03  2.551970e-01
orbit39          4.137223e-03  6.519747e-01
orbit40          1.624941e-03  4.571358e-01
orbit41          2.015579e-04  2.873151e-01
orbit42          1.291454e-04  2.158598e-01
orbit43          1.058409e-03  2.788368e-01
orbit44          1.386068e-03  4.059985e-01
orbit45          6.772951e-03  6.741017e-01
orbit46          1.113697e-03  4.905437e-01
orbit47          5.012559e-03  3.566484e-01
orbit48          2.603583e-04  2.267498e-01
orbit49          1.153655e-02  1.289639e+00
orbit50          5.784846e-04  6.423386e-01
orbit51          4.083246e-04  4.887693e-01
orbit52          9.952254e-04  6.048400e-01
orbit53          9.513875e-05  1.674668e-01
orbit54          2.400852e-03  1.229957e+00
orbit55          1.635646e-03  3.196104e-01
orbit56          2.090806e-02  1.239288e+00
orbit57          1.233286e-03  2.855088e-01
orbit58          4.297185e-04  3.080984e-01
orbit59          4.682899e-03  8.363733e-01
orbit60          6.750379e-04  2.683810e-01
orbit61          1.344770e-04  2.826316e-01
orbit62          1.162035e-02  2.061136e+00
orbit63          7.068335e-04  6.631952e-01
orbit64          4.876159e-04  4.524325e-01
orbit65          8.267951e-03  2.398894e+00
orbit66          8.610466e-04  8.035009e-01
orbit67          2.573093e-03  3.255191e-01
orbit68          4.182829e-03  1.827166e+00
orbit69          1.492957e-03  6.091121e-01
orbit70          8.321853e-04  1.362829e+00
orbit71          3.527827e-04  2.823520e-01
orbit72          6.618745e-04  3.171763e-01
AP               1.804018e-05  1.010413e-01
bet              2.252827e-03  1.167378e+00
ecc              4.669068e-05  6.387780e-02
eccrad           1.000825e-04  4.909192e-02
close            7.911907e-04  3.350465e-01
constraint       3.427737e-03  5.152558e-01
coreness         2.851743e-03  1.999959e-01
knn              2.268219e-03  7.185138e-01
hubscore         3.463174e-04  2.914221e-01
pagerank         2.841971e-03  8.076560e-01
trans            5.262416e-04  9.396955e-01
evcent           1.537922e-03  1.962858e-01
first            7.894312e-04  2.723021e-01
upto_second      1.096283e-03  2.786693e-01
upto_third       2.485698e-03  2.846034e-01
upto_fourth      6.788080e-04  3.419974e-01
upto_fifth       2.265291e-03  4.029279e-01
upto_sixth       1.444907e-03  4.584494e-01
second           2.469252e-03  3.529112e-01
third            2.894039e-03  1.011188e+00
fourth           1.873096e-03  8.409891e-01
fifth            9.967066e-04  8.187601e-01
sixth            3.161034e-03  9.836733e-01
ratio1           1.255751e-03  1.015520e+00
ratio2           3.972256e-03  6.190884e-01
ratio3           7.619014e-04  7.496044e-01
ratio4           2.112695e-03  1.909980e+00
ratio5           8.107822e-04  3.435337e+00
ratio6           2.059528e-03  8.012436e-01
selfinter        1.004368e-03  3.122479e-01
walktrap_vertex  1.433024e-03  1.552472e+00
bigcom1          1.757400e-04  1.519159e-01
bigcom2          0.000000e+00  2.775558e-19
bigcom3          1.407568e-04  5.819135e-01
bigcom4          5.292595e-04  1.893656e-01
bigcom6          0.000000e+00  0.000000e+00
bigcom8          0.000000e+00  0.000000e+00
bigcom9          0.000000e+00  0.000000e+00
bigcom11         0.000000e+00  0.000000e+00
bigcom13         0.000000e+00  0.000000e+00
bigcom15         0.000000e+00  0.000000e+00
bigcom16         0.000000e+00  0.000000e+00
bigcom21         2.225311e-05  4.433474e-02
bigcom22         0.000000e+00  5.117434e-19
bigcom24         0.000000e+00  0.000000e+00
bigcom26         0.000000e+00  0.000000e+00
bigcom28        -1.996657e-05  5.638348e-01
bigcom30         0.000000e+00  0.000000e+00
bigcom31         0.000000e+00  0.000000e+00
bigcom32         4.397050e-05  1.109245e-01
bigcom33         0.000000e+00  0.000000e+00
bigcom34         0.000000e+00  0.000000e+00
bigcom36         0.000000e+00  0.000000e+00
bigcom37         0.000000e+00  0.000000e+00
bigcom38         0.000000e+00  0.000000e+00
bigcom39         0.000000e+00  0.000000e+00
bigcom40         1.964613e-04  1.156762e-01
bigcom43         0.000000e+00  0.000000e+00
bigcom44         0.000000e+00  2.168404e-21
bigcom46         0.000000e+00  0.000000e+00
bigcom47         0.000000e+00  0.000000e+00
bigcom49         0.000000e+00  0.000000e+00
bigcom50         0.000000e+00  0.000000e+00
bigcom51         0.000000e+00  0.000000e+00
bigcom52         0.000000e+00  0.000000e+00
bigcom54         0.000000e+00  0.000000e+00
bigcom56         0.000000e+00  0.000000e+00
bigcom62         0.000000e+00  0.000000e+00
bigcom66         0.000000e+00  0.000000e+00
bigcom68         0.000000e+00  0.000000e+00
bigcom69         0.000000e+00  0.000000e+00
bigcom71         4.161497e-05  2.181091e-01
bigcom72         0.000000e+00  0.000000e+00
bigcom73         0.000000e+00  0.000000e+00
bigcom74         0.000000e+00  0.000000e+00
bigcom75         0.000000e+00  0.000000e+00
bigcom76         0.000000e+00  0.000000e+00
bigcom77         0.000000e+00  0.000000e+00
bigcom79         0.000000e+00  0.000000e+00
bigcom80         0.000000e+00  2.775558e-19
bigcom82         0.000000e+00  0.000000e+00
bigcom83         0.000000e+00  0.000000e+00
bigcom84         0.000000e+00  0.000000e+00
bigcom85         0.000000e+00  0.000000e+00
bigcom87         0.000000e+00  0.000000e+00
bigcom89         0.000000e+00  0.000000e+00
bigcom91         0.000000e+00  0.000000e+00
bigcom92         0.000000e+00  0.000000e+00
bigcom93         0.000000e+00  2.775558e-19
bigcom96         0.000000e+00  0.000000e+00
bigcom97         0.000000e+00  0.000000e+00
bigcom98         0.000000e+00  0.000000e+00
bigcom99         0.000000e+00  0.000000e+00
bigcom101        0.000000e+00  0.000000e+00
bigcom104        0.000000e+00  0.000000e+00
bigcom106        0.000000e+00  0.000000e+00
bigcom109        0.000000e+00  0.000000e+00
bigcom113        0.000000e+00  0.000000e+00
bigcom116        0.000000e+00  0.000000e+00
bigcom120        0.000000e+00  0.000000e+00
bigcom123        0.000000e+00  0.000000e+00
bigcom126        0.000000e+00  0.000000e+00
bigcom127        0.000000e+00  0.000000e+00
bigcom137        0.000000e+00  0.000000e+00
bigcom139        0.000000e+00  0.000000e+00
bigcom140        0.000000e+00  0.000000e+00
bigcom143        0.000000e+00  0.000000e+00
bigcom145        0.000000e+00  0.000000e+00
bigcom146        0.000000e+00  0.000000e+00
bigcom147       -1.375705e-05  6.716496e-02
bigcom149        0.000000e+00  0.000000e+00
bigcom153        0.000000e+00  0.000000e+00
bigcom154        0.000000e+00  0.000000e+00
bigcom156        0.000000e+00  0.000000e+00
bigcom157        0.000000e+00  0.000000e+00
bigcom158        0.000000e+00  0.000000e+00
bigcom160        0.000000e+00  0.000000e+00
bigcom161        0.000000e+00  0.000000e+00
bigcom162        0.000000e+00  0.000000e+00
bigcom164        0.000000e+00  0.000000e+00
bigcom166        0.000000e+00  0.000000e+00
bigcom167        0.000000e+00  0.000000e+00
bigcom171        2.080849e-04  2.897368e+00
bigcom173        0.000000e+00  0.000000e+00
bigcom175        0.000000e+00  0.000000e+00
bigcom176        0.000000e+00  0.000000e+00
bigcom177        0.000000e+00  0.000000e+00
bigcom178        0.000000e+00  0.000000e+00
bigcom180       -1.130172e-06  4.081558e-01
bigcom181        0.000000e+00  0.000000e+00
bigcom184        0.000000e+00  0.000000e+00
bigcom186        0.000000e+00  0.000000e+00
bigcom187        0.000000e+00  0.000000e+00
bigcom189        0.000000e+00  0.000000e+00
bigcom194        0.000000e+00  0.000000e+00
bigcom195        0.000000e+00  0.000000e+00
bigcom196        7.175949e-05  1.399441e+00
bigcom204        0.000000e+00  0.000000e+00
bigcom205        0.000000e+00  0.000000e+00
bigcom212        0.000000e+00  0.000000e+00
bigcom214        0.000000e+00  0.000000e+00
bigcom222        0.000000e+00  0.000000e+00
bigcom223        0.000000e+00  0.000000e+00
bigcom226        0.000000e+00  0.000000e+00
bigcom227        0.000000e+00  0.000000e+00
bigcom229        0.000000e+00  0.000000e+00
bigcom233        0.000000e+00  0.000000e+00
bigcom236        0.000000e+00  0.000000e+00
bigcom237        0.000000e+00  0.000000e+00
bigcom246        0.000000e+00  0.000000e+00
bigcom248        0.000000e+00  0.000000e+00
bigcom249        0.000000e+00  0.000000e+00
bigcom250        0.000000e+00  0.000000e+00
bigcom254        0.000000e+00  0.000000e+00
bigcom266        0.000000e+00  0.000000e+00
bigcom269        0.000000e+00  0.000000e+00
bigcom272        0.000000e+00  0.000000e+00
bigcom274        0.000000e+00  0.000000e+00
bigcom281        0.000000e+00  2.775558e-19
bigcom291        0.000000e+00  5.551115e-19
bigcom292        0.000000e+00  0.000000e+00
bigcom295        0.000000e+00  0.000000e+00
bigcom299        0.000000e+00  0.000000e+00
bigcom301        0.000000e+00  0.000000e+00
bigcom306        0.000000e+00  0.000000e+00
bigcom309        0.000000e+00  0.000000e+00
bigcom314        0.000000e+00  0.000000e+00
bigcom321        0.000000e+00  0.000000e+00
bigcom341        0.000000e+00  0.000000e+00
bigcom350        0.000000e+00  0.000000e+00
bigcom353        0.000000e+00  0.000000e+00
bigcom359        0.000000e+00  0.000000e+00
bigcom363        0.000000e+00  0.000000e+00
bigcom365        0.000000e+00  0.000000e+00
bigcom385        0.000000e+00  0.000000e+00
bigcom386        0.000000e+00  0.000000e+00
bigcom408        1.007245e-05  4.054514e-01
bigcom412        6.261504e-05  9.741589e-01
bigcom480        0.000000e+00  0.000000e+00
spin_vertex      4.835397e-04  2.182723e+00
membership_s1    9.479492e-05  1.024539e-01
membership_s3    0.000000e+00  0.000000e+00
membership_s4    5.042360e-06  7.105983e-02
membership_s5    1.679393e-05  1.040191e-01
membership_s6    2.526929e-06  8.540481e-03
membership_s7    2.911283e-05  8.940452e-03
membership_s8    0.000000e+00  0.000000e+00
membership_s9    0.000000e+00  0.000000e+00
membership_s11   0.000000e+00  0.000000e+00
membership_s12   0.000000e+00  0.000000e+00
membership_s14   0.000000e+00  0.000000e+00
membership_s15  -6.614231e-06  1.020426e-01
membership_s16   5.853001e-05  2.160536e-01
membership_s17   0.000000e+00  0.000000e+00
membership_s18   0.000000e+00  0.000000e+00
membership_s20   0.000000e+00  0.000000e+00
membership_s21   0.000000e+00  2.168404e-21
membership_s22   0.000000e+00  2.168404e-21
membership_s24   0.000000e+00  0.000000e+00
membership_s25   0.000000e+00  0.000000e+00
membership_s26   0.000000e+00  0.000000e+00
membership_s27  -1.138195e-06  2.325021e-02
membership_s28   0.000000e+00  0.000000e+00
membership_s30   4.750515e-05  1.327990e-01
membership_s31   0.000000e+00  0.000000e+00
membership_s32   1.147267e-04  1.558099e-01
membership_s33   0.000000e+00  0.000000e+00
membership_s36   1.917619e-04  1.986391e-01
membership_s37   0.000000e+00  0.000000e+00
V1               1.247302e-03  1.534834e+00
V2               4.916679e-04  1.721550e+00
pdi              3.814200e-04  1.492595e-01
adhesion         7.947160e-03  1.486637e+00
cohesion         7.955251e-03  1.292636e+00
inner            9.410239e-04  1.506790e+00
outer            1.024148e-03  1.553592e+00
ioratio          2.574923e-03  1.225612e+00
comsize          2.367799e-03  2.324277e+00
[1] "Dataset: all_CT Model GLM, run: 3 of 10 2015-06-15 17:00:02"
[1] "glmnet variable coefficients"
                         [,1]          [,2]
(Intercept)     -4.698226e+00 -6.096306e+00
graph0           4.840945e-40 -1.973431e-04
graph1           2.741246e-42 -3.153393e-06
graph2           2.070385e-40  8.666749e-06
graph3           4.369714e-44 -2.555969e-08
graph4           4.102895e-45 -8.800151e-09
graph5           5.640452e-42  1.055074e-06
graph6           3.656799e-43 -3.826669e-08
graph7           8.577681e-42  4.659696e-06
graph8           1.471961e-40 -2.382521e-05
graph9           7.224492e-46 -7.728469e-10
graph10          1.303164e-46 -2.608382e-11
graph11          3.351114e-49 -1.113562e-11
graph12          2.375315e-45 -1.297847e-10
graph13          8.944200e-45 -7.354395e-10
graph14          7.747753e-46 -1.333484e-10
graph15          2.314559e-43 -2.307921e-07
graph16          8.540783e-45 -3.242188e-09
graph17          1.625769e-44  3.384038e-09
graph18          2.658386e-43  1.231276e-07
graph19          4.178230e-44  1.656310e-08
graph20          2.918022e-43 -4.925814e-07
graph21          1.912485e-43  2.202422e-08
graph22          6.366748e-43  3.296437e-07
graph23          2.547419e-43 -3.402045e-08
graph24          4.105059e-43  1.786468e-07
graph25          1.882488e-42  1.585992e-06
graph26          1.771354e-42  6.912420e-07
graph27          1.068766e-41  1.245318e-05
graph28          1.401983e-41  3.047015e-06
graph29          1.375005e-40 -7.329480e-05
orbit0           4.840945e-40 -1.947577e-04
orbit1           8.464691e-42 -1.539240e-06
orbit2           2.732581e-42 -5.658036e-06
orbit3           2.070385e-40  1.052158e-05
orbit4           2.265349e-43  1.162532e-07
orbit5           4.681621e-44 -4.876223e-08
orbit6           2.788663e-45 -4.056153e-09
orbit7           1.475927e-44 -4.399418e-08
orbit8           5.640452e-42  1.164371e-06
orbit9           4.677504e-42  7.038527e-06
orbit10          7.707322e-43 -1.415545e-07
orbit11          5.467531e-43 -1.988048e-07
orbit12          3.118597e-41  1.867777e-05
orbit13          1.027739e-41  5.448657e-06
orbit14          1.471961e-40 -2.256842e-05
orbit15          5.368399e-45  2.871615e-09
orbit16          9.596369e-46 -1.796802e-09
orbit17          2.813182e-45 -2.081014e-09
orbit18          1.189757e-45  2.112219e-09
orbit19          2.977433e-46  1.234602e-11
orbit20          2.473269e-46 -1.536560e-10
orbit21          1.897784e-46 -3.032307e-10
orbit22          7.015761e-50 -9.933775e-12
orbit23          9.278743e-47 -4.422193e-10
orbit24          2.421020e-44  4.238386e-08
orbit25          1.527236e-44  2.957696e-09
orbit26          2.332791e-45 -1.543947e-09
orbit27          1.344533e-43  2.040652e-07
orbit28          3.227999e-44 -3.778979e-08
orbit29          2.774327e-44 -4.502958e-09
orbit30          1.791030e-44  5.163997e-09
orbit31          1.338586e-45  7.023976e-10
orbit32          1.037343e-45  9.919153e-11
orbit33          1.987452e-45 -2.973672e-09
orbit34          2.314559e-43 -2.292638e-07
orbit35          1.334919e-43  4.404418e-08
orbit36          3.020005e-44  1.105802e-08
orbit37          2.500043e-44 -1.335990e-08
orbit38          1.416141e-44 -1.549735e-08
orbit39          2.634734e-43  3.759042e-07
orbit40          6.198400e-44  2.532282e-08
orbit41          3.779078e-44  8.426259e-09
orbit42          2.680988e-44 -8.608347e-09
orbit43          4.656788e-43  2.969923e-07
orbit44          3.680297e-43  1.781377e-08
orbit45          8.522863e-43  2.448537e-06
orbit46          3.811422e-43 -2.272370e-08
orbit47          1.154504e-43  2.041661e-08
orbit48          6.875317e-44  2.858034e-08
orbit49          1.326512e-42  4.799745e-07
orbit50          2.216732e-43 -8.152582e-07
orbit51          6.841999e-43  4.971053e-07
orbit52          1.589335e-42 -9.355636e-07
orbit53          2.742708e-43 -6.234448e-09
orbit54          2.366780e-42 -6.131212e-07
orbit55          5.851173e-43  6.395849e-07
orbit56          5.554449e-42  1.856828e-05
orbit57          4.016420e-43 -3.721399e-07
orbit58          5.263663e-43  8.100744e-07
orbit59          2.164433e-42  7.604971e-07
orbit60          8.771954e-43  5.316061e-07
orbit61          8.216084e-43  2.182721e-07
orbit62          1.938000e-41  5.030410e-05
orbit63          3.434192e-42  5.047483e-06
orbit64          4.163056e-42 -1.533260e-06
orbit65          2.476029e-41  3.843198e-05
orbit66          5.221474e-42 -4.922605e-06
orbit67          2.470478e-42  2.898409e-06
orbit68          1.559281e-41  2.141249e-05
orbit69          2.675775e-41  1.357575e-05
orbit70          6.124867e-41  6.785279e-05
orbit71          1.614634e-41 -4.442021e-06
orbit72          1.375005e-40 -7.442595e-05
AP               9.546612e-39 -5.340115e-02
bet              1.128327e-43 -7.610888e-08
ecc             -3.821085e-39  1.005507e-02
eccrad          -2.292651e-38  6.022153e-02
close            2.451638e-37  3.844127e-01
constraint      -1.989201e-38 -1.097404e-01
coreness         1.933725e-39  5.478068e-03
knn             -6.351163e-42 -5.341637e-05
hubscore         5.981996e-37  3.963155e-01
pagerank        -2.341035e-38 -3.891640e-01
trans            4.839555e-40 -4.648170e-02
evcent           5.983830e-37  3.886014e-01
first            4.840945e-40 -2.017228e-04
upto_second      9.134603e-42 -2.717399e-06
upto_third       2.340955e-42  5.925390e-06
upto_fourth      1.964639e-42  4.364574e-06
upto_fifth       2.117258e-42  4.276274e-06
upto_sixth       2.203887e-42  1.149913e-05
second           9.102532e-42 -2.617102e-06
third            2.512427e-42  9.972749e-06
fourth          -3.584741e-42 -9.525362e-06
fifth           -2.689899e-42 -6.057215e-06
sixth           -2.971933e-42 -4.289654e-06
ratio1          -7.648142e-42 -5.576647e-05
ratio2          -3.553555e-41 -1.070111e-04
ratio3          -3.817072e-41 -1.250612e-04
ratio4          -1.951928e-41 -9.069024e-05
ratio5          -9.201199e-42 -7.290018e-05
ratio6          -2.872144e-42 -8.480748e-07
selfinter        2.324692e-38  1.989347e-01
walktrap_vertex  5.167210e-39 -2.208275e-03
bigcom1         -6.561148e-39 -3.524506e-02
bigcom2         -9.128680e-39 -1.017063e-01
bigcom3          1.312145e-38  3.088292e-01
bigcom4         -2.361118e-39 -1.998340e-02
bigcom6         -9.125654e-39 -1.262706e-01
bigcom8         -9.340092e-39 -1.850040e-01
bigcom9         -9.161342e-39 -9.890646e-02
bigcom11        -9.137013e-39 -1.254872e-01
bigcom13        -9.143843e-39 -1.028487e-01
bigcom15        -9.149162e-39 -1.045790e-01
bigcom16        -9.130194e-39 -1.162654e-01
bigcom21         3.070642e-39  1.255848e-01
bigcom22        -9.277914e-39 -2.509476e-01
bigcom24        -9.124897e-39 -1.150606e-01
bigcom26        -9.189634e-39 -1.832855e-01
bigcom28         7.978659e-38  4.657365e-01
bigcom30        -9.210391e-39 -2.024949e-01
bigcom31        -9.122629e-39 -9.599571e-02
bigcom32         4.706654e-38  9.031338e-01
bigcom33        -9.122629e-39 -7.659616e-02
bigcom34        -9.123385e-39 -1.076779e-01
bigcom36        -9.132466e-39 -1.327656e-01
bigcom37        -9.123385e-39 -8.453840e-02
bigcom38        -9.130951e-39 -1.009774e-01
bigcom39        -9.143843e-39 -1.265486e-01
bigcom40         9.151055e-39  7.927400e-02
bigcom43        -9.128680e-39 -1.070920e-01
bigcom44        -9.258410e-39 -1.110427e-01
bigcom46        -9.137772e-39 -1.178234e-01
bigcom47        -9.131709e-39 -1.138425e-01
bigcom49        -9.130951e-39 -1.216721e-01
bigcom50        -9.128680e-39 -1.391922e-01
bigcom51        -9.124141e-39 -1.146060e-01
bigcom52        -9.124897e-39 -1.545133e-01
bigcom54        -9.124141e-39 -8.005991e-02
bigcom56        -9.133981e-39 -1.955818e-01
bigcom62        -9.124897e-39 -1.166010e-01
bigcom66        -9.124141e-39 -1.037878e-01
bigcom68        -9.124897e-39 -7.895548e-02
bigcom69        -9.132466e-39 -1.103708e-01
bigcom71         6.310289e-38  1.105127e+00
bigcom72        -9.125654e-39 -7.910490e-02
bigcom73        -9.136255e-39 -1.451956e-01
bigcom74        -9.132466e-39 -1.443451e-01
bigcom75        -9.124141e-39 -1.177708e-01
bigcom76        -9.127923e-39 -1.004696e-01
bigcom77        -9.128680e-39 -1.920194e-01
bigcom79        -9.124141e-39 -1.324908e-01
bigcom80        -9.127923e-39 -1.075078e-01
bigcom82        -9.127923e-39 -1.552859e-01
bigcom83        -9.124141e-39 -6.653176e-02
bigcom84        -9.126410e-39 -1.566151e-01
bigcom85        -9.125654e-39 -1.329476e-01
bigcom87        -9.129437e-39 -1.203125e-01
bigcom89        -9.124141e-39 -8.434177e-02
bigcom91        -9.129437e-39 -1.654959e-01
bigcom92        -9.146881e-39 -8.899750e-02
bigcom93        -9.124141e-39 -8.263562e-02
bigcom96        -9.123385e-39 -1.581622e-01
bigcom97        -9.132466e-39 -1.810404e-01
bigcom98        -9.124897e-39 -1.069278e-01
bigcom99        -9.124141e-39 -5.817280e-02
bigcom101       -9.136255e-39 -1.302939e-01
bigcom104       -9.130194e-39 -1.419003e-01
bigcom106       -9.126410e-39 -9.424028e-02
bigcom109       -9.124897e-39 -1.241013e-01
bigcom113       -9.126410e-39 -1.000266e-01
bigcom116       -9.154487e-39 -1.285423e-01
bigcom120       -9.124897e-39 -1.016343e-01
bigcom123       -9.125654e-39 -1.120806e-01
bigcom126       -9.123385e-39 -5.988071e-02
bigcom127       -9.126410e-39 -5.412395e-01
bigcom137       -9.128680e-39 -1.565384e-01
bigcom139       -9.124897e-39 -1.336544e-01
bigcom140       -9.125654e-39 -1.245889e-01
bigcom143       -9.124897e-39 -8.552309e-02
bigcom145       -9.124897e-39 -9.318007e-02
bigcom146       -9.125654e-39 -9.033379e-02
bigcom147        3.904761e-38  6.688796e-01
bigcom149       -9.124141e-39 -1.104521e-01
bigcom153       -9.130951e-39 -1.016972e-01
bigcom154       -9.130951e-39 -9.410624e-02
bigcom156       -9.126410e-39 -1.053146e-01
bigcom157       -9.131709e-39 -8.522199e-02
bigcom158       -9.123385e-39 -8.016823e-02
bigcom160       -9.124141e-39 -1.041408e-01
bigcom161       -9.124141e-39 -1.269853e-01
bigcom162       -9.124141e-39 -9.039057e-02
bigcom164       -9.124141e-39 -1.255557e-01
bigcom166       -9.130951e-39 -9.867375e-02
bigcom167       -9.137013e-39 -1.453176e-01
bigcom171        4.963413e-37  2.277655e+00
bigcom173       -9.124897e-39 -8.979083e-02
bigcom175       -9.124141e-39 -8.572587e-02
bigcom176       -9.124141e-39 -1.051458e-01
bigcom177       -9.124141e-39 -1.270363e-01
bigcom178       -9.125654e-39 -1.457130e-01
bigcom180        1.929798e-37  1.685952e+00
bigcom181       -9.133224e-39 -1.102284e-01
bigcom184       -9.123385e-39 -1.466108e-01
bigcom186       -9.124141e-39 -1.747695e-01
bigcom187       -9.124141e-39 -1.725559e-01
bigcom189       -9.128680e-39 -9.136244e-02
bigcom194       -9.125654e-39 -1.148984e-01
bigcom195       -9.123385e-39 -8.400793e-02
bigcom196        4.960945e-37  2.461492e+00
bigcom204       -9.127167e-39 -1.010255e-01
bigcom205       -9.124897e-39 -8.404773e-02
bigcom212       -9.124141e-39 -1.082220e-01
bigcom214       -9.125654e-39 -9.297471e-02
bigcom222       -9.124141e-39 -9.102541e-02
bigcom223       -9.123385e-39 -1.499579e-01
bigcom226       -9.124897e-39 -1.030633e-01
bigcom227       -9.124141e-39 -9.561712e-02
bigcom229       -9.124141e-39 -6.814071e-02
bigcom233       -9.123385e-39 -1.037458e-01
bigcom236       -9.124141e-39 -8.635928e-02
bigcom237       -9.123385e-39 -1.338316e-01
bigcom246       -9.129437e-39 -1.205825e-01
bigcom248       -9.133981e-39 -2.017528e-01
bigcom249       -9.123385e-39 -9.924622e-02
bigcom250       -9.131709e-39 -1.219898e-01
bigcom254       -9.125654e-39 -1.031890e-01
bigcom266       -9.123385e-39 -1.595374e-01
bigcom269       -9.125654e-39 -9.775693e-02
bigcom272       -9.123385e-39 -7.609642e-02
bigcom274       -9.156771e-39 -9.772120e-02
bigcom281       -9.126410e-39 -1.026662e-01
bigcom291       -9.124141e-39 -1.277499e-01
bigcom292       -9.123385e-39 -1.503257e-01
bigcom295       -9.124897e-39 -1.042893e-01
bigcom299       -9.124141e-39 -1.552753e-01
bigcom301       -9.130194e-39 -9.900685e-02
bigcom306       -9.122629e-39 -7.073860e-02
bigcom309       -9.126410e-39 -1.056301e-01
bigcom314       -9.124141e-39 -1.046686e-01
bigcom321       -9.127923e-39 -8.344170e-02
bigcom341       -9.124141e-39 -9.968458e-02
bigcom350       -9.124141e-39 -1.311667e-01
bigcom353       -9.124141e-39 -9.127311e-02
bigcom359       -9.124141e-39 -1.747825e-01
bigcom363       -9.124141e-39 -7.876454e-02
bigcom365       -9.124897e-39 -1.503714e-01
bigcom385       -9.125654e-39 -1.228372e-01
bigcom386       -9.124141e-39 -7.497559e-02
bigcom408        1.172199e-37  1.257242e+00
bigcom412        3.277429e-37  2.069240e+00
bigcom480       -9.124897e-39 -7.982839e-02
spin_vertex     -1.347266e-38 -8.959301e-02
membership_s1   -3.069941e-39  1.193136e-02
membership_s3   -9.134739e-39 -9.800963e-02
membership_s4    4.176599e-39  9.060137e-03
membership_s5   -3.308373e-39 -4.184202e-02
membership_s6   -8.713001e-39 -7.083795e-02
membership_s7   -6.404417e-39 -4.556117e-02
membership_s8   -9.129437e-39 -1.051199e-01
membership_s9   -9.131709e-39 -8.172633e-02
membership_s11  -9.128680e-39 -7.701977e-02
membership_s12  -9.130194e-39 -1.033243e-01
membership_s14  -9.127923e-39 -1.089648e-01
membership_s15  -3.001992e-39  9.519887e-02
membership_s16   5.829214e-38  1.112153e+00
membership_s17  -9.127923e-39 -9.173450e-02
membership_s18  -9.192704e-39 -1.302107e-01
membership_s20  -9.125654e-39 -8.464256e-02
membership_s21  -9.242865e-39 -1.377166e-01
membership_s22  -9.143843e-39 -8.208805e-02
membership_s24  -9.147641e-39 -9.453839e-02
membership_s25  -9.140806e-39 -9.367484e-02
membership_s26  -9.133981e-39 -7.566858e-02
membership_s27  -8.482215e-39 -1.078177e-01
membership_s28  -9.134739e-39 -8.960845e-02
membership_s30   2.367482e-38  1.511940e-01
membership_s31  -9.587340e-39 -1.105857e-01
membership_s32   4.300683e-39  1.679725e-01
membership_s33  -9.125654e-39 -6.424227e-02
membership_s36  -7.827443e-39 -4.581018e-02
membership_s37  -9.196543e-39 -1.015991e-01
V1               1.205020e-38  7.076383e-02
V2               4.122544e-39  3.189159e-02
pdi              1.845773e-35 -2.781510e+01
adhesion        -6.028027e-43 -4.294099e-06
cohesion         1.205755e-42  8.579916e-06
inner            3.556303e-43 -5.337927e-07
outer            3.101906e-43 -3.232302e-06
ioratio          1.187257e-40 -6.227285e-02
comsize          4.011157e-42  4.981677e-05
[1] "Dataset: all_CT Model GBM, run: 4 of 10 2015-06-15 17:02:25"
Iter   TrainDeviance   ValidDeviance   StepSize   Improve
     1        0.1086             nan     0.0100    0.0012
     2        0.1058             nan     0.0100    0.0002
     3        0.1036             nan     0.0100    0.0005
     4        0.1011             nan     0.0100    0.0003
     5        0.0994             nan     0.0100    0.0003
     6        0.0980             nan     0.0100    0.0003
     7        0.0965             nan     0.0100    0.0003
     8        0.0952             nan     0.0100    0.0002
     9        0.0943             nan     0.0100    0.0003
    10        0.0931             nan     0.0100    0.0002
    20        0.0864             nan     0.0100    0.0001
    40        0.0782             nan     0.0100    0.0000
    60        0.0735             nan     0.0100    0.0000
    80        0.0694             nan     0.0100    0.0000
   100        0.0657             nan     0.0100    0.0000
   120        0.0622             nan     0.0100    0.0000
   140        0.0591             nan     0.0100    0.0000
   160        0.0565             nan     0.0100   -0.0000
   180        0.0544             nan     0.0100    0.0000
   200        0.0522             nan     0.0100    0.0000
   220        0.0502             nan     0.0100   -0.0000
   240        0.0472             nan     0.0100   -0.0000
   260        0.0453             nan     0.0100   -0.0000
   280        0.0435             nan     0.0100   -0.0000
   300        0.0420             nan     0.0100    0.0000
   320        0.0398             nan     0.0100   -0.0000
   340        0.0377             nan     0.0100   -0.0000
   357        0.0362             nan     0.0100   -0.0000

[1] "GBM variable coefficients"
                            var     rel.inf
orbit65                 orbit65 5.697288572
bigcom171             bigcom171 4.373515389
ratio5                   ratio5 4.070978231
comsize                 comsize 3.745691564
orbit54                 orbit54 2.829506745
orbit70                 orbit70 2.765539138
V2                           V2 2.606198983
walktrap_vertex walktrap_vertex 2.573782026
orbit62                 orbit62 2.319599400
orbit56                 orbit56 2.159768078
spin_vertex         spin_vertex 2.094686929
outer                     outer 2.002687081
ratio4                   ratio4 1.934268237
inner                     inner 1.896724125
V1                           V1 1.869801484
third                     third 1.829504898
trans                     trans 1.746097712
bigcom196             bigcom196 1.709191159
knn                         knn 1.464364214
graph20                 graph20 1.462905422
graph22                 graph22 1.429751485
bigcom412             bigcom412 1.286372100
cohesion               cohesion 1.282879351
orbit49                 orbit49 1.202183546
bigcom28               bigcom28 1.195367020
graph0                   graph0 1.145024877
orbit50                 orbit50 1.098186520
bet                         bet 1.048074257
orbit63                 orbit63 1.025461858
orbit18                 orbit18 0.993792218
ioratio                 ioratio 0.983034904
pagerank               pagerank 0.940659194
adhesion               adhesion 0.896656008
ratio1                   ratio1 0.835345844
graph4                   graph4 0.825258186
orbit39                 orbit39 0.739939288
graph8                   graph8 0.725797123
constraint           constraint 0.686073309
graph7                   graph7 0.669823137
orbit24                 orbit24 0.651906835
ratio6                   ratio6 0.636313363
graph10                 graph10 0.636129362
ratio2                   ratio2 0.625028048
graph28                 graph28 0.606546911
graph14                 graph14 0.602049131
graph26                 graph26 0.596802713
graph2                   graph2 0.587756918
graph1                   graph1 0.577097080
selfinter             selfinter 0.576538770
graph5                   graph5 0.566310734
orbit46                 orbit46 0.563966324
orbit55                 orbit55 0.550828152
fourth                   fourth 0.548376725
orbit67                 orbit67 0.528433597
sixth                     sixth 0.523686667
orbit36                 orbit36 0.522079062
orbit40                 orbit40 0.521914359
graph27                 graph27 0.517830095
orbit68                 orbit68 0.489424745
graph11                 graph11 0.481520737
graph25                 graph25 0.465793080
graph29                 graph29 0.463732872
orbit44                 orbit44 0.454802403
orbit66                 orbit66 0.444158885
orbit59                 orbit59 0.439165423
orbit45                 orbit45 0.437761805
orbit32                 orbit32 0.425943264
orbit9                   orbit9 0.420429205
orbit19                 orbit19 0.407707454
graph23                 graph23 0.353422390
orbit35                 orbit35 0.352359459
orbit4                   orbit4 0.349917883
graph17                 graph17 0.348032974
bigcom180             bigcom180 0.338617223
orbit41                 orbit41 0.335633690
orbit31                 orbit31 0.333716052
ratio3                   ratio3 0.320752036
graph16                 graph16 0.318979822
orbit25                 orbit25 0.302717967
graph18                 graph18 0.297227547
orbit27                 orbit27 0.295194895
orbit37                 orbit37 0.293568196
orbit69                 orbit69 0.290843230
graph12                 graph12 0.288640380
graph3                   graph3 0.280475579
orbit58                 orbit58 0.274804304
orbit30                 orbit30 0.273386133
orbit15                 orbit15 0.266516891
orbit53                 orbit53 0.266331086
graph6                   graph6 0.257489820
orbit64                 orbit64 0.242912217
orbit13                 orbit13 0.231969609
membership_s30   membership_s30 0.224353623
upto_fifth           upto_fifth 0.224195882
orbit29                 orbit29 0.207722991
graph21                 graph21 0.194703677
orbit48                 orbit48 0.191942973
graph24                 graph24 0.188028019
orbit38                 orbit38 0.181641844
orbit12                 orbit12 0.180078520
graph19                 graph19 0.179288258
orbit2                   orbit2 0.178515103
orbit20                 orbit20 0.174759823
orbit47                 orbit47 0.174395524
graph13                 graph13 0.174082835
orbit7                   orbit7 0.172232607
orbit1                   orbit1 0.171666515
orbit51                 orbit51 0.162827972
fifth                     fifth 0.161868293
bigcom4                 bigcom4 0.155587355
membership_s16   membership_s16 0.155045738
pdi                         pdi 0.154047440
graph15                 graph15 0.152999056
AP                           AP 0.151429621
orbit22                 orbit22 0.142422484
upto_sixth           upto_sixth 0.140437560
bigcom408             bigcom408 0.139777946
close                     close 0.133202830
orbit57                 orbit57 0.120374540
orbit71                 orbit71 0.118448197
orbit6                   orbit6 0.117168134
bigcom3                 bigcom3 0.117037772
upto_fourth         upto_fourth 0.116939112
bigcom32               bigcom32 0.109118850
orbit28                 orbit28 0.104239919
orbit16                 orbit16 0.101984935
orbit10                 orbit10 0.101378968
orbit42                 orbit42 0.100459854
hubscore               hubscore 0.095756217
bigcom71               bigcom71 0.092041743
orbit5                   orbit5 0.089645432
bigcom147             bigcom147 0.086562605
membership_s32   membership_s32 0.084585278
orbit52                 orbit52 0.083583513
orbit33                 orbit33 0.079760727
upto_third           upto_third 0.074621928
orbit61                 orbit61 0.071363761
orbit26                 orbit26 0.066931783
bigcom40               bigcom40 0.063431653
bigcom167             bigcom167 0.061946605
ecc                         ecc 0.055889162
graph9                   graph9 0.053962198
membership_s5     membership_s5 0.050199413
orbit23                 orbit23 0.045755085
orbit43                 orbit43 0.043604594
upto_second         upto_second 0.041978346
orbit17                 orbit17 0.039553400
orbit60                 orbit60 0.039178910
orbit11                 orbit11 0.038956916
coreness               coreness 0.038885261
evcent                   evcent 0.028648675
bigcom1                 bigcom1 0.028645301
membership_s7     membership_s7 0.008163919
second                   second 0.005365707
membership_s1     membership_s1 0.004651418
orbit21                 orbit21 0.004583671
membership_s36   membership_s36 0.002018292
orbit0                   orbit0 0.000000000
orbit3                   orbit3 0.000000000
orbit8                   orbit8 0.000000000
orbit14                 orbit14 0.000000000
orbit34                 orbit34 0.000000000
orbit72                 orbit72 0.000000000
eccrad                   eccrad 0.000000000
first                     first 0.000000000
bigcom2                 bigcom2 0.000000000
bigcom6                 bigcom6 0.000000000
bigcom8                 bigcom8 0.000000000
bigcom9                 bigcom9 0.000000000
bigcom11               bigcom11 0.000000000
bigcom13               bigcom13 0.000000000
bigcom15               bigcom15 0.000000000
bigcom16               bigcom16 0.000000000
bigcom21               bigcom21 0.000000000
bigcom22               bigcom22 0.000000000
bigcom24               bigcom24 0.000000000
bigcom26               bigcom26 0.000000000
bigcom30               bigcom30 0.000000000
bigcom31               bigcom31 0.000000000
bigcom33               bigcom33 0.000000000
bigcom34               bigcom34 0.000000000
bigcom36               bigcom36 0.000000000
bigcom37               bigcom37 0.000000000
bigcom38               bigcom38 0.000000000
bigcom39               bigcom39 0.000000000
bigcom43               bigcom43 0.000000000
bigcom44               bigcom44 0.000000000
bigcom46               bigcom46 0.000000000
bigcom47               bigcom47 0.000000000
bigcom49               bigcom49 0.000000000
bigcom50               bigcom50 0.000000000
bigcom51               bigcom51 0.000000000
bigcom52               bigcom52 0.000000000
bigcom54               bigcom54 0.000000000
bigcom56               bigcom56 0.000000000
bigcom62               bigcom62 0.000000000
bigcom66               bigcom66 0.000000000
bigcom68               bigcom68 0.000000000
bigcom69               bigcom69 0.000000000
bigcom72               bigcom72 0.000000000
bigcom73               bigcom73 0.000000000
bigcom74               bigcom74 0.000000000
bigcom75               bigcom75 0.000000000
bigcom76               bigcom76 0.000000000
bigcom77               bigcom77 0.000000000
bigcom79               bigcom79 0.000000000
bigcom80               bigcom80 0.000000000
bigcom82               bigcom82 0.000000000
bigcom83               bigcom83 0.000000000
bigcom84               bigcom84 0.000000000
bigcom85               bigcom85 0.000000000
bigcom87               bigcom87 0.000000000
bigcom89               bigcom89 0.000000000
bigcom91               bigcom91 0.000000000
bigcom92               bigcom92 0.000000000
bigcom93               bigcom93 0.000000000
bigcom96               bigcom96 0.000000000
bigcom97               bigcom97 0.000000000
bigcom98               bigcom98 0.000000000
bigcom99               bigcom99 0.000000000
bigcom101             bigcom101 0.000000000
bigcom104             bigcom104 0.000000000
bigcom106             bigcom106 0.000000000
bigcom109             bigcom109 0.000000000
bigcom113             bigcom113 0.000000000
bigcom116             bigcom116 0.000000000
bigcom120             bigcom120 0.000000000
bigcom123             bigcom123 0.000000000
bigcom126             bigcom126 0.000000000
bigcom127             bigcom127 0.000000000
bigcom137             bigcom137 0.000000000
bigcom139             bigcom139 0.000000000
bigcom140             bigcom140 0.000000000
bigcom143             bigcom143 0.000000000
bigcom145             bigcom145 0.000000000
bigcom146             bigcom146 0.000000000
bigcom149             bigcom149 0.000000000
bigcom153             bigcom153 0.000000000
bigcom154             bigcom154 0.000000000
bigcom156             bigcom156 0.000000000
bigcom157             bigcom157 0.000000000
bigcom158             bigcom158 0.000000000
bigcom160             bigcom160 0.000000000
bigcom161             bigcom161 0.000000000
bigcom162             bigcom162 0.000000000
bigcom164             bigcom164 0.000000000
bigcom166             bigcom166 0.000000000
bigcom173             bigcom173 0.000000000
bigcom175             bigcom175 0.000000000
bigcom176             bigcom176 0.000000000
bigcom177             bigcom177 0.000000000
bigcom178             bigcom178 0.000000000
bigcom181             bigcom181 0.000000000
bigcom184             bigcom184 0.000000000
bigcom186             bigcom186 0.000000000
bigcom187             bigcom187 0.000000000
bigcom189             bigcom189 0.000000000
bigcom194             bigcom194 0.000000000
bigcom195             bigcom195 0.000000000
bigcom204             bigcom204 0.000000000
bigcom205             bigcom205 0.000000000
bigcom212             bigcom212 0.000000000
bigcom214             bigcom214 0.000000000
bigcom222             bigcom222 0.000000000
bigcom223             bigcom223 0.000000000
bigcom226             bigcom226 0.000000000
bigcom227             bigcom227 0.000000000
bigcom229             bigcom229 0.000000000
bigcom233             bigcom233 0.000000000
bigcom236             bigcom236 0.000000000
bigcom237             bigcom237 0.000000000
bigcom246             bigcom246 0.000000000
bigcom248             bigcom248 0.000000000
bigcom249             bigcom249 0.000000000
bigcom250             bigcom250 0.000000000
bigcom254             bigcom254 0.000000000
bigcom266             bigcom266 0.000000000
bigcom269             bigcom269 0.000000000
bigcom272             bigcom272 0.000000000
bigcom274             bigcom274 0.000000000
bigcom281             bigcom281 0.000000000
bigcom291             bigcom291 0.000000000
bigcom292             bigcom292 0.000000000
bigcom295             bigcom295 0.000000000
bigcom299             bigcom299 0.000000000
bigcom301             bigcom301 0.000000000
bigcom306             bigcom306 0.000000000
bigcom309             bigcom309 0.000000000
bigcom314             bigcom314 0.000000000
bigcom321             bigcom321 0.000000000
bigcom341             bigcom341 0.000000000
bigcom350             bigcom350 0.000000000
bigcom353             bigcom353 0.000000000
bigcom359             bigcom359 0.000000000
bigcom363             bigcom363 0.000000000
bigcom365             bigcom365 0.000000000
bigcom385             bigcom385 0.000000000
bigcom386             bigcom386 0.000000000
bigcom480             bigcom480 0.000000000
membership_s3     membership_s3 0.000000000
membership_s4     membership_s4 0.000000000
membership_s6     membership_s6 0.000000000
membership_s8     membership_s8 0.000000000
membership_s9     membership_s9 0.000000000
membership_s11   membership_s11 0.000000000
membership_s12   membership_s12 0.000000000
membership_s14   membership_s14 0.000000000
membership_s15   membership_s15 0.000000000
membership_s17   membership_s17 0.000000000
membership_s18   membership_s18 0.000000000
membership_s20   membership_s20 0.000000000
membership_s21   membership_s21 0.000000000
membership_s22   membership_s22 0.000000000
membership_s24   membership_s24 0.000000000
membership_s25   membership_s25 0.000000000
membership_s26   membership_s26 0.000000000
membership_s27   membership_s27 0.000000000
membership_s28   membership_s28 0.000000000
membership_s31   membership_s31 0.000000000
membership_s33   membership_s33 0.000000000
membership_s37   membership_s37 0.000000000
[1] "Dataset: all_CT Model RF, run: 4 of 10 2015-06-15 17:08:09"
     |      Out-of-bag   |
Tree |      MSE  %Var(y) |
   1 |   0.0182   182.72 |
   2 |   0.0183   183.79 |
   3 |   0.0168   168.72 |
   4 |  0.01652   165.92 |
   5 |   0.0157   157.67 |
   6 |  0.01502   150.87 |
   7 |  0.01453   145.88 |
   8 |  0.01409   141.52 |
   9 |  0.01347   135.30 |
  10 |  0.01259   126.45 |
  11 |  0.01237   124.19 |
  12 |  0.01211   121.58 |
  13 |  0.01194   119.88 |
  14 |  0.01164   116.85 |
  15 |  0.01153   115.79 |
  16 |  0.01136   114.11 |
  17 |  0.01121   112.60 |
  18 |  0.01109   111.37 |
  19 |  0.01101   110.58 |
  20 |  0.01095   109.94 |
  21 |  0.01094   109.90 |
  22 |  0.01079   108.32 |
  23 |  0.01074   107.83 |
  24 |  0.01064   106.84 |
  25 |  0.01059   106.33 |
  26 |  0.01053   105.71 |
  27 |  0.01051   105.52 |
  28 |  0.01053   105.71 |
  29 |  0.01047   105.12 |
  30 |  0.01045   104.89 |
  31 |  0.01043   104.74 |
  32 |   0.0104   104.39 |
  33 |  0.01038   104.28 |
  34 |  0.01034   103.85 |
  35 |  0.01035   103.98 |
  36 |  0.01034   103.81 |
  37 |   0.0103   103.48 |
  38 |  0.01028   103.19 |
  39 |  0.01028   103.22 |
  40 |  0.01023   102.77 |
  41 |  0.01021   102.56 |
  42 |  0.01015   101.96 |
  43 |  0.01009   101.36 |
  44 |  0.01004   100.86 |
  45 |  0.01003   100.72 |
  46 |  0.01002   100.57 |
  47 |  0.01001   100.49 |
  48 | 0.009988   100.29 |
  49 | 0.009979   100.21 |
  50 |  0.00997   100.12 |
  51 | 0.009973   100.14 |
  52 | 0.009942    99.83 |
  53 | 0.009955    99.97 |
  54 | 0.009924    99.65 |
  55 | 0.009916    99.57 |
  56 | 0.009916    99.57 |
  57 | 0.009885    99.26 |
  58 | 0.009881    99.22 |
  59 | 0.009871    99.12 |
  60 | 0.009866    99.07 |
  61 | 0.009834    98.75 |
  62 | 0.009845    98.86 |
  63 | 0.009861    99.02 |
  64 | 0.009854    98.95 |
  65 | 0.009857    98.98 |
  66 | 0.009864    99.05 |
  67 | 0.009846    98.87 |
  68 | 0.009864    99.05 |
  69 | 0.009829    98.69 |
  70 | 0.009829    98.70 |
  71 | 0.009799    98.40 |
  72 | 0.009787    98.27 |
  73 | 0.009776    98.17 |
  74 | 0.009754    97.95 |
  75 |  0.00973    97.70 |
  76 | 0.009721    97.62 |
  77 | 0.009702    97.42 |
  78 | 0.009702    97.42 |
  79 |  0.00969    97.30 |
  80 | 0.009687    97.27 |
  81 | 0.009679    97.19 |
  82 | 0.009674    97.14 |
  83 | 0.009664    97.04 |
  84 | 0.009678    97.18 |
  85 | 0.009688    97.28 |
  86 | 0.009687    97.27 |
  87 | 0.009696    97.36 |
  88 | 0.009684    97.24 |
  89 | 0.009679    97.19 |
  90 |  0.00968    97.20 |
  91 | 0.009683    97.23 |
  92 | 0.009682    97.22 |
  93 | 0.009671    97.11 |
  94 | 0.009672    97.12 |
  95 | 0.009674    97.14 |
  96 | 0.009678    97.18 |
  97 |  0.00967    97.10 |
  98 |  0.00966    97.00 |
  99 |  0.00967    97.10 |
 100 | 0.009677    97.17 |
[1] "Random Forest variable coefficients"
                      %IncMSE IncNodePurity
graph5           2.104178e-03  5.598377e-01
graph6           2.463222e-03  4.893408e-01
graph7           4.491380e-03  5.570967e-01
graph8           7.240564e-04  4.156671e-01
graph9           4.106414e-04  3.281687e-01
graph10          6.376257e-03  6.069806e-01
graph11          4.094687e-03  9.018851e-01
graph12          1.442613e-03  2.664514e-01
graph13          2.102967e-03  3.450386e-01
graph14          2.295379e-03  9.654285e-01
graph15          1.974065e-03  3.723487e-01
graph16          2.432528e-03  5.730729e-01
graph17          4.955776e-03  6.902785e-01
graph18          8.033647e-04  2.239309e-01
graph19          1.983668e-03  3.586719e-01
graph20          8.748081e-03  1.413736e+00
graph21          1.491280e-03  2.669843e-01
graph22          6.573974e-03  1.149905e+00
graph23          9.848989e-03  6.125447e-01
graph24          9.728743e-04  3.739935e-01
graph25          3.825925e-03  7.289274e-01
graph26          5.648205e-03  7.014042e-01
graph27          1.121055e-03  5.572608e-01
graph28          1.598354e-03  9.479623e-01
graph29          9.618925e-04  4.168314e-01
orbit0           1.387636e-04  1.644553e-01
orbit1           2.833271e-03  2.772916e-01
orbit2           4.803412e-04  3.552840e-01
orbit3           1.436111e-03  2.051093e-01
orbit4           5.586048e-04  3.871158e-01
orbit5           1.235807e-03  4.143898e-01
orbit6           3.003680e-03  6.740664e-01
orbit7           1.141347e-03  3.116996e-01
orbit8           4.897920e-03  4.095000e-01
orbit9           3.256221e-03  4.247818e-01
orbit10          1.727094e-03  4.028023e-01
orbit11          9.483747e-04  2.006230e-01
orbit12          5.508833e-03  6.352995e-01
orbit13          1.037605e-04  3.008066e-01
orbit14          2.188416e-04  3.803138e-01
orbit15          2.240040e-03  2.706165e-01
orbit16          2.379794e-03  4.377048e-01
orbit17          2.765100e-03  3.190034e-01
orbit18          2.802413e-03  7.438927e-01
orbit19          1.077089e-03  6.089979e-01
orbit20          1.753497e-03  5.652096e-01
orbit21          1.303725e-03  2.609965e-01
orbit22          3.385490e-03  1.028670e+00
orbit23          9.863680e-04  2.456726e-01
orbit24          1.506756e-03  6.561584e-01
orbit25          1.488438e-03  7.079660e-01
orbit26          4.079266e-04  3.216290e-01
orbit27          4.049963e-04  5.134123e-01
orbit28          1.427495e-03  2.903896e-01
orbit29          1.343654e-03  2.479851e-01
orbit30          4.882054e-04  2.016344e-01
orbit31          1.408062e-03  6.483172e-01
orbit32          5.076034e-03  5.088953e-01
orbit33          9.716382e-04  1.828143e-01
orbit34          2.724363e-03  2.251343e-01
orbit35          3.181478e-03  4.364293e-01
orbit36          7.303905e-04  4.360476e-01
orbit37          1.491966e-03  3.605201e-01
orbit38          7.826550e-03  2.410917e-01
orbit39          2.542185e-03  7.087759e-01
orbit40          1.878411e-03  4.611989e-01
orbit41          8.982582e-04  3.036071e-01
orbit42          5.286793e-05  3.478364e-01
orbit43          6.831501e-04  3.895003e-01
orbit44          1.294859e-03  4.628290e-01
orbit45          6.951795e-03  7.279461e-01
orbit46          2.643088e-03  5.723707e-01
orbit47          4.212386e-03  1.967264e-01
orbit48          1.151509e-04  2.413942e-01
orbit49          7.668673e-03  1.097726e+00
orbit50          2.272970e-03  6.885939e-01
orbit51          1.581552e-03  6.896749e-01
orbit52          1.618145e-03  7.516165e-01
orbit53          4.618188e-04  3.538381e-01
orbit54          4.760602e-03  1.613150e+00
orbit55          2.182481e-04  2.648847e-01
orbit56          2.149138e-02  1.390256e+00
orbit57          5.652992e-04  3.786500e-01
orbit58          4.620445e-04  2.268089e-01
orbit59          3.173290e-03  7.168464e-01
orbit60          3.210096e-05  6.757928e-02
orbit61          3.440281e-05  2.567186e-01
orbit62          8.575891e-03  1.623818e+00
orbit63          2.374677e-03  1.004639e+00
orbit64          9.788804e-04  7.119023e-01
orbit65          1.195330e-02  2.904440e+00
orbit66          2.588435e-03  6.457184e-01
orbit67          9.545470e-04  4.309186e-01
orbit68          1.111387e-03  8.141207e-01
orbit69          9.277837e-04  4.126550e-01
orbit70          6.454874e-03  2.926414e+00
orbit71          1.078150e-03  2.703920e-01
orbit72          1.052745e-03  5.494065e-01
AP               2.022229e-06  2.175665e-02
bet              1.585530e-03  1.095675e+00
ecc              8.724029e-05  6.116293e-02
eccrad           1.176488e-04  1.011300e-01
close            1.059541e-03  3.267345e-01
constraint       5.038593e-03  6.660093e-01
coreness         2.680521e-03  2.213225e-01
knn              1.152093e-03  9.274399e-01
hubscore         3.124562e-04  4.303415e-01
pagerank         2.962504e-03  6.103782e-01
trans            7.682087e-04  1.393736e+00
evcent           5.752521e-04  3.291534e-01
first            2.620882e-03  1.826365e-01
upto_second      2.543813e-03  3.679650e-01
upto_third       4.399299e-04  3.650580e-01
upto_fourth      5.010953e-04  3.532091e-01
upto_fifth       1.234005e-03  3.127507e-01
upto_sixth       1.030846e-03  4.458835e-01
second           3.944162e-03  3.478759e-01
third            2.200475e-03  1.240850e+00
fourth           2.457539e-03  1.052646e+00
fifth            7.332213e-04  9.865932e-01
sixth            3.592005e-03  8.740438e-01
ratio1           7.989599e-04  9.986017e-01
ratio2           5.617208e-03  9.783601e-01
ratio3           2.314491e-03  7.949390e-01
ratio4           8.258619e-04  1.852452e+00
ratio5           5.897768e-04  3.878384e+00
ratio6           5.979836e-03  8.806071e-01
selfinter        1.067027e-03  3.456897e-01
walktrap_vertex  1.375885e-03  1.767252e+00
bigcom1          2.713809e-04  1.248711e-01
bigcom2          0.000000e+00  2.775558e-19
bigcom3          2.154600e-04  7.183466e-01
bigcom4          3.905683e-04  1.946032e-01
bigcom6          0.000000e+00  0.000000e+00
bigcom8          1.587302e-05  9.003067e-03
bigcom9          0.000000e+00  0.000000e+00
bigcom11         0.000000e+00  0.000000e+00
bigcom13         0.000000e+00  6.938894e-20
bigcom15         0.000000e+00  0.000000e+00
bigcom16         0.000000e+00  2.775558e-19
bigcom21         6.822539e-06  3.826693e-02
bigcom22         0.000000e+00  0.000000e+00
bigcom24         0.000000e+00  6.938894e-19
bigcom26         0.000000e+00  6.938894e-20
bigcom28         2.300530e-04  1.073611e+00
bigcom30         0.000000e+00  0.000000e+00
bigcom31         0.000000e+00  0.000000e+00
bigcom32        -2.871942e-05  1.272849e-01
bigcom33         0.000000e+00  6.938894e-20
bigcom34         0.000000e+00  0.000000e+00
bigcom36         0.000000e+00  0.000000e+00
bigcom37         0.000000e+00  0.000000e+00
bigcom38         0.000000e+00  0.000000e+00
bigcom39         0.000000e+00  1.387779e-19
bigcom40         4.740715e-04  1.687301e-01
bigcom43         0.000000e+00  0.000000e+00
bigcom44         0.000000e+00  0.000000e+00
bigcom46         0.000000e+00  1.387779e-19
bigcom47         0.000000e+00  0.000000e+00
bigcom49         0.000000e+00  6.938894e-20
bigcom50         0.000000e+00  0.000000e+00
bigcom51         0.000000e+00  0.000000e+00
bigcom52         0.000000e+00  0.000000e+00
bigcom54         0.000000e+00  6.938894e-20
bigcom56         0.000000e+00  0.000000e+00
bigcom62         0.000000e+00  0.000000e+00
bigcom66         0.000000e+00  1.387779e-19
bigcom68         0.000000e+00  0.000000e+00
bigcom69         0.000000e+00  0.000000e+00
bigcom71         7.314879e-05  3.091981e-01
bigcom72         0.000000e+00  1.387779e-19
bigcom73         0.000000e+00  6.938894e-20
bigcom74         0.000000e+00  0.000000e+00
bigcom75         0.000000e+00  0.000000e+00
bigcom76         0.000000e+00  1.387779e-19
bigcom77         0.000000e+00  1.387779e-19
bigcom79         0.000000e+00  0.000000e+00
bigcom80         0.000000e+00  0.000000e+00
bigcom82         0.000000e+00  0.000000e+00
bigcom83         0.000000e+00  0.000000e+00
bigcom84         0.000000e+00  0.000000e+00
bigcom85         0.000000e+00  0.000000e+00
bigcom87         0.000000e+00  0.000000e+00
bigcom89         0.000000e+00  0.000000e+00
bigcom91         0.000000e+00  1.409463e-19
bigcom92         0.000000e+00  0.000000e+00
bigcom93         0.000000e+00  0.000000e+00
bigcom96         0.000000e+00  0.000000e+00
bigcom97         0.000000e+00  0.000000e+00
bigcom98         0.000000e+00  0.000000e+00
bigcom99         0.000000e+00  0.000000e+00
bigcom101        0.000000e+00  0.000000e+00
bigcom104        0.000000e+00  6.938894e-20
bigcom106        0.000000e+00  1.387779e-19
bigcom109        0.000000e+00  1.387779e-19
bigcom113        0.000000e+00  0.000000e+00
bigcom116        0.000000e+00  0.000000e+00
bigcom120        0.000000e+00  0.000000e+00
bigcom123        0.000000e+00  0.000000e+00
bigcom126        0.000000e+00  0.000000e+00
bigcom127        0.000000e+00  0.000000e+00
bigcom137        0.000000e+00  2.775558e-19
bigcom139        0.000000e+00  0.000000e+00
bigcom140        0.000000e+00  2.775558e-19
bigcom143        0.000000e+00  0.000000e+00
bigcom145        0.000000e+00  0.000000e+00
bigcom146        0.000000e+00  0.000000e+00
bigcom147       -4.664656e-05  6.100162e-02
bigcom149        0.000000e+00  0.000000e+00
bigcom153        0.000000e+00  0.000000e+00
bigcom154        0.000000e+00  0.000000e+00
bigcom156        0.000000e+00  1.387779e-19
bigcom157        0.000000e+00  0.000000e+00
bigcom158        0.000000e+00  0.000000e+00
bigcom160        0.000000e+00  0.000000e+00
bigcom161        0.000000e+00  0.000000e+00
bigcom162        0.000000e+00  0.000000e+00
bigcom164        0.000000e+00  0.000000e+00
bigcom166        0.000000e+00  0.000000e+00
bigcom167        7.441164e-05  1.367932e-01
bigcom171        3.948204e-04  3.642615e+00
bigcom173        0.000000e+00  0.000000e+00
bigcom175        0.000000e+00  0.000000e+00
bigcom176        0.000000e+00  6.938894e-20
bigcom177        0.000000e+00  0.000000e+00
bigcom178        0.000000e+00  0.000000e+00
bigcom180        1.137105e-06  5.367954e-01
bigcom181        0.000000e+00  1.387779e-19
bigcom184        0.000000e+00  2.775558e-19
bigcom186        0.000000e+00  6.938894e-20
bigcom187        0.000000e+00  0.000000e+00
bigcom189        0.000000e+00  0.000000e+00
bigcom194        0.000000e+00  0.000000e+00
bigcom195        0.000000e+00  0.000000e+00
bigcom196        7.515351e-05  1.066658e+00
bigcom204        0.000000e+00  0.000000e+00
bigcom205        0.000000e+00  0.000000e+00
bigcom212        0.000000e+00  0.000000e+00
bigcom214        0.000000e+00  0.000000e+00
bigcom222        0.000000e+00  0.000000e+00
bigcom223        0.000000e+00  0.000000e+00
bigcom226        0.000000e+00  0.000000e+00
bigcom227        0.000000e+00  0.000000e+00
bigcom229        0.000000e+00  0.000000e+00
bigcom233        0.000000e+00  0.000000e+00
bigcom236        0.000000e+00  1.387779e-19
bigcom237        0.000000e+00  1.318390e-18
bigcom246        0.000000e+00  0.000000e+00
bigcom248        0.000000e+00  1.387779e-19
bigcom249        0.000000e+00  0.000000e+00
bigcom250        0.000000e+00  0.000000e+00
bigcom254        0.000000e+00  0.000000e+00
bigcom266        0.000000e+00  0.000000e+00
bigcom269        0.000000e+00  0.000000e+00
bigcom272        0.000000e+00  2.775558e-19
bigcom274        0.000000e+00  6.938894e-20
bigcom281        0.000000e+00  0.000000e+00
bigcom291        0.000000e+00  0.000000e+00
bigcom292        0.000000e+00  0.000000e+00
bigcom295        0.000000e+00  0.000000e+00
bigcom299        0.000000e+00  0.000000e+00
bigcom301        0.000000e+00  0.000000e+00
bigcom306        0.000000e+00  1.387779e-19
bigcom309        0.000000e+00  0.000000e+00
bigcom314        0.000000e+00  2.775558e-19
bigcom321        0.000000e+00  1.387779e-19
bigcom341        0.000000e+00  0.000000e+00
bigcom350        0.000000e+00  0.000000e+00
bigcom353        0.000000e+00  0.000000e+00
bigcom359        0.000000e+00  0.000000e+00
bigcom363        0.000000e+00  0.000000e+00
bigcom365        0.000000e+00  2.775558e-19
bigcom385        0.000000e+00  0.000000e+00
bigcom386        0.000000e+00  0.000000e+00
bigcom408        2.838304e-05  4.734464e-01
bigcom412        6.792103e-05  9.647677e-01
bigcom480        0.000000e+00  0.000000e+00
spin_vertex      5.739594e-04  2.296226e+00
membership_s1    3.636712e-05  1.020746e-01
membership_s3    0.000000e+00  0.000000e+00
membership_s4    7.816267e-06  9.073676e-02
membership_s5    1.092617e-04  1.155586e-01
membership_s6    0.000000e+00  8.750000e-03
membership_s7    2.033594e-05  4.477606e-03
membership_s8    0.000000e+00  0.000000e+00
membership_s9    0.000000e+00  0.000000e+00
membership_s11   0.000000e+00  0.000000e+00
membership_s12   0.000000e+00  0.000000e+00
membership_s14   0.000000e+00  0.000000e+00
membership_s15  -3.082069e-06  6.057592e-02
membership_s16   7.003190e-05  2.595502e-01
membership_s17   0.000000e+00  0.000000e+00
membership_s18   0.000000e+00  0.000000e+00
membership_s20   0.000000e+00  0.000000e+00
membership_s21   0.000000e+00  0.000000e+00
membership_s22   0.000000e+00  0.000000e+00
membership_s24   0.000000e+00  0.000000e+00
membership_s25   0.000000e+00  0.000000e+00
membership_s26   0.000000e+00  0.000000e+00
membership_s27   1.928307e-05  3.840506e-02
membership_s28   0.000000e+00  0.000000e+00
membership_s30   1.399929e-05  2.239306e-01
membership_s31   0.000000e+00  2.168404e-21
membership_s32   2.861048e-05  1.461169e-01
membership_s33   0.000000e+00  0.000000e+00
membership_s36   2.013436e-04  1.313379e-01
membership_s37   0.000000e+00  0.000000e+00
V1               1.690998e-03  1.872108e+00
V2               4.547425e-04  2.180041e+00
pdi              3.978390e-04  3.541087e-01
adhesion         1.274469e-02  1.757638e+00
cohesion         1.392679e-02  1.650948e+00
inner            1.592802e-03  1.671007e+00
outer            6.266453e-04  1.647536e+00
ioratio          1.920512e-03  1.421958e+00
comsize          1.770803e-03  2.552995e+00
[1] "Dataset: all_CT Model GLM, run: 4 of 10 2015-06-15 17:13:04"
[1] "glmnet variable coefficients"
                         [,1]          [,2]
(Intercept)     -4.589091e+00 -5.782881e+00
graph0           3.231198e-40 -3.563642e-04
graph1           1.213913e-43 -2.678446e-07
graph2           1.723730e-40  1.617031e-05
graph3           1.127595e-44 -1.655585e-08
graph4           1.342035e-47 -1.204915e-10
graph5           4.436030e-42 -1.850930e-06
graph6           9.012527e-44 -3.409716e-08
graph7           7.041846e-42  3.936612e-06
graph8           1.454192e-40  2.770180e-05
graph9           2.603227e-46 -4.540986e-10
graph10          3.238714e-48 -6.085483e-12
graph11         -1.694253e-50 -1.682005e-13
graph12          5.409007e-46 -3.503548e-10
graph13          5.000979e-45 -1.762909e-09
graph14          2.035274e-47 -3.134720e-11
graph15          1.663892e-43 -2.119941e-07
graph16          1.965336e-45 -2.367107e-09
graph17          4.231804e-45 -1.149415e-09
graph18          1.215798e-43  5.655587e-08
graph19          2.738024e-44  1.201995e-08
graph20          2.460338e-43 -5.356667e-07
graph21          1.440158e-43 -1.572702e-08
graph22          4.675844e-43 -7.119644e-08
graph23          1.945109e-43  4.225161e-08
graph24          3.309463e-43  1.925291e-07
graph25          1.696559e-42  9.672488e-07
graph26          1.686930e-42  9.350159e-07
graph27          9.739428e-42  9.697926e-06
graph28          1.408436e-41  2.910274e-06
graph29          1.453050e-40 -7.707274e-05
orbit0           3.231198e-40 -3.549020e-04
orbit1           8.423801e-42 -3.678593e-06
orbit2           6.891199e-44 -2.530727e-07
orbit3           1.723730e-40  1.794564e-05
orbit4           2.271410e-43  7.491630e-08
orbit5           9.135820e-45 -1.965772e-08
orbit6           2.358554e-45 -1.021224e-08
orbit7           5.020888e-48 -8.387484e-11
orbit8           4.436030e-42 -1.767640e-06
orbit9           4.796328e-42  7.384958e-06
orbit10          7.169675e-43 -8.414380e-08
orbit11          4.994927e-44 -5.652226e-08
orbit12          3.076922e-41  1.652928e-05
orbit13          7.889091e-42  4.644880e-06
orbit14          1.454192e-40  2.854329e-05
orbit15          5.448691e-45  2.552701e-09
orbit16          2.225257e-46 -5.843032e-10
orbit17          1.981799e-45 -3.059517e-09
orbit18          1.204786e-45  1.270772e-09
orbit19          2.927582e-46 -2.355398e-10
orbit20          1.650941e-46 -2.623569e-10
orbit21          9.974448e-49 -5.203278e-12
orbit22         -8.053025e-49 -1.813106e-11
orbit23         -1.211756e-50 -5.810933e-14
orbit24          2.488072e-44  4.327843e-08
orbit25          1.552766e-44  6.206504e-09
orbit26          3.884467e-46 -6.090703e-10
orbit27          1.355295e-43  1.597905e-07
orbit28          1.015828e-44 -1.864311e-08
orbit29          2.654122e-44 -1.812263e-10
orbit30          7.696336e-45 -2.692959e-09
orbit31          1.231537e-45 -1.786927e-09
orbit32          9.790532e-46 -2.344810e-10
orbit33          5.259727e-48 -2.683688e-11
orbit34          1.663892e-43 -2.126601e-07
orbit35          1.355306e-43  3.084772e-08
orbit36          2.802797e-44 -8.374260e-09
orbit37          2.315868e-44 -2.020979e-08
orbit38          8.075368e-46 -2.381952e-09
orbit39          2.716348e-43  4.143586e-07
orbit40          6.325306e-44  1.670239e-08
orbit41          2.516109e-44 -1.826846e-09
orbit42          2.403635e-45 -3.093073e-09
orbit43          4.494271e-43  3.658822e-07
orbit44          8.724719e-44 -2.015929e-08
orbit45          8.753090e-43  2.395175e-06
orbit46          3.783789e-43 -3.710288e-08
orbit47          2.996090e-44 -1.763415e-08
orbit48          6.009459e-44  4.841425e-08
orbit49          1.255496e-42 -7.830206e-07
orbit50          1.862137e-43 -6.769045e-07
orbit51          6.154227e-43  3.826371e-07
orbit52          1.580288e-42 -4.183147e-07
orbit53          1.800257e-43 -8.772110e-08
orbit54          2.432027e-42 -1.023822e-06
orbit55          4.138545e-43  7.911439e-10
orbit56          5.838322e-42  2.113674e-05
orbit57          4.035839e-43 -8.421440e-08
orbit58          2.139298e-43  1.617960e-07
orbit59          2.178793e-42  1.381066e-06
orbit60          7.824559e-43  5.030659e-07
orbit61          5.356939e-43  2.440953e-07
orbit62          1.865617e-41  4.481811e-05
orbit63          3.016333e-42  3.196847e-06
orbit64          3.861743e-42 -1.857054e-06
orbit65          2.533322e-41  4.590496e-05
orbit66          5.240901e-42 -3.570294e-06
orbit67          2.307265e-42  2.638551e-06
orbit68          1.484320e-41  1.680297e-05
orbit69          2.206114e-41  1.279097e-05
orbit70          6.118521e-41  5.544846e-05
orbit71          1.655987e-41 -2.510551e-06
orbit72          1.453050e-40 -7.907784e-05
AP               8.334711e-39 -8.646304e-02
bet              1.427902e-44 -4.911011e-08
ecc             -3.856447e-39  6.419610e-03
eccrad          -2.313869e-38  3.846046e-02
close            2.518379e-37  2.904062e-01
constraint      -2.139074e-38 -1.216651e-01
coreness         2.015356e-39  5.200825e-03
knn             -7.190960e-42 -4.901382e-05
hubscore         5.498396e-37  3.085842e-01
pagerank        -2.312770e-38 -5.540635e-01
trans            1.648968e-39 -5.431086e-02
evcent           5.498411e-37  3.029998e-01
first            3.231198e-40 -3.588819e-04
upto_second      9.242445e-42 -5.209158e-06
upto_third       2.433331e-42  5.643901e-06
upto_fourth      1.905405e-42 -2.908507e-07
upto_fifth       2.032611e-42  3.543300e-07
upto_sixth       2.820091e-42  1.719142e-05
second           9.223356e-42 -4.956785e-06
third            2.632098e-42  9.912689e-06
fourth          -3.824452e-42 -1.232383e-05
fifth           -2.617283e-42  5.189309e-07
sixth           -2.709157e-42  2.512365e-06
ratio1          -8.658651e-42 -5.433913e-05
ratio2          -3.837081e-41 -1.960476e-04
ratio3          -2.989664e-41  3.128122e-04
ratio4          -2.106294e-41 -1.218811e-04
ratio5          -1.013025e-41 -7.632814e-05
ratio6          -2.837158e-42 -5.594894e-06
selfinter        2.408769e-38  1.826768e-01
walktrap_vertex  5.631987e-39  1.963460e-03
bigcom1         -7.775731e-39 -4.822088e-02
bigcom2         -1.017247e-38 -1.015704e-01
bigcom3          1.247230e-38  3.053718e-01
bigcom4         -3.648028e-39 -4.263698e-02
bigcom6         -1.016570e-38 -1.378240e-01
bigcom8         -6.777860e-39 -8.405356e-02
bigcom9         -1.020474e-38 -1.048534e-01
bigcom11        -1.018010e-38 -1.247515e-01
bigcom13        -1.019028e-38 -1.150245e-01
bigcom15        -1.018858e-38 -1.145949e-01
bigcom16        -1.017247e-38 -1.293836e-01
bigcom21         1.876643e-39  8.674905e-02
bigcom22        -5.422681e-39 -1.509389e-01
bigcom24        -1.016824e-38 -1.221649e-01
bigcom26        -1.024495e-38 -1.921535e-01
bigcom28         8.899067e-38  4.890463e-01
bigcom30        -1.025957e-38 -2.262200e-01
bigcom31        -1.016486e-38 -9.141228e-02
bigcom32         4.602412e-38  8.614387e-01
bigcom33        -1.016570e-38 -1.329914e-01
bigcom34        -1.016655e-38 -1.201512e-01
bigcom36        -1.017416e-38 -1.493332e-01
bigcom37        -1.016486e-38 -1.068819e-01
bigcom38        -1.017416e-38 -1.042136e-01
bigcom39        -1.019028e-38 -1.266188e-01
bigcom40         9.753099e-39  9.731857e-02
bigcom43        -1.017162e-38 -1.167291e-01
bigcom44        -1.031150e-38 -1.127630e-01
bigcom46        -1.018094e-38 -1.125987e-01
bigcom47        -1.017501e-38 -1.036639e-01
bigcom49        -1.017416e-38 -1.279232e-01
bigcom50        -1.017078e-38 -1.690839e-01
bigcom51        -1.016655e-38 -1.231667e-01
bigcom52        -1.016655e-38 -1.528836e-01
bigcom54        -1.016570e-38 -8.772510e-02
bigcom56        -1.017670e-38 -1.889014e-01
bigcom62        -1.016570e-38 -1.125819e-01
bigcom66        -1.016570e-38 -1.190157e-01
bigcom68        -1.016655e-38 -8.999607e-02
bigcom69        -1.017586e-38 -1.288853e-01
bigcom71         4.932595e-38  9.437735e-01
bigcom72        -1.016655e-38 -8.864920e-02
bigcom73        -1.017840e-38 -1.363911e-01
bigcom74        -1.017416e-38 -1.639014e-01
bigcom75        -1.016570e-38 -1.123154e-01
bigcom76        -1.017078e-38 -1.147910e-01
bigcom77        -1.016908e-38 -2.037269e-01
bigcom79        -1.016655e-38 -1.577326e-01
bigcom80        -1.016908e-38 -1.034935e-01
bigcom82        -1.016908e-38 -1.797821e-01
bigcom83        -1.016401e-38 -8.133321e-02
bigcom84        -1.016908e-38 -1.779661e-01
bigcom85        -1.016824e-38 -1.490849e-01
bigcom87        -1.017162e-38 -1.165340e-01
bigcom89        -1.016570e-38 -1.002917e-01
bigcom91        -1.017078e-38 -1.898138e-01
bigcom92        -1.019113e-38 -9.302222e-02
bigcom93        -1.016570e-38 -8.994482e-02
bigcom96        -1.016486e-38 -1.598370e-01
bigcom97        -1.017416e-38 -1.845382e-01
bigcom98        -1.016655e-38 -1.266376e-01
bigcom99        -1.016486e-38 -6.391821e-02
bigcom101       -1.018094e-38 -1.363560e-01
bigcom104       -1.017332e-38 -1.539861e-01
bigcom106       -1.016824e-38 -9.940930e-02
bigcom109       -1.016739e-38 -1.408326e-01
bigcom113       -1.016908e-38 -1.122577e-01
bigcom116       -1.020304e-38 -1.217293e-01
bigcom120       -1.016570e-38 -1.084983e-01
bigcom123       -1.016570e-38 -1.070684e-01
bigcom126       -1.016570e-38 -6.805471e-02
bigcom127       -1.016824e-38 -5.139400e-01
bigcom137       -1.016824e-38 -2.239149e-01
bigcom139       -1.016655e-38 -1.266225e-01
bigcom140       -1.016570e-38 -1.350012e-01
bigcom143       -1.016570e-38 -8.961663e-02
bigcom145       -1.016739e-38 -9.948054e-02
bigcom146       -1.016655e-38 -1.001408e-01
bigcom147        3.581772e-38  5.996535e-01
bigcom149       -1.016570e-38 -1.286443e-01
bigcom153       -1.017247e-38 -1.041935e-01
bigcom154       -1.017162e-38 -9.660147e-02
bigcom156       -1.016655e-38 -1.073467e-01
bigcom157       -1.017586e-38 -9.110294e-02
bigcom158       -1.016486e-38 -9.497150e-02
bigcom160       -1.016486e-38 -1.223181e-01
bigcom161       -1.016570e-38 -1.434137e-01
bigcom162       -1.016570e-38 -9.731739e-02
bigcom164       -1.016570e-38 -1.325733e-01
bigcom166       -1.017247e-38 -1.059930e-01
bigcom167        3.198990e-38  6.021332e-01
bigcom171        5.412977e-37  2.329715e+00
bigcom173       -1.016655e-38 -1.057540e-01
bigcom175       -1.016486e-38 -9.309553e-02
bigcom176       -1.016486e-38 -1.030117e-01
bigcom177       -1.016570e-38 -1.400584e-01
bigcom178       -1.016570e-38 -1.303838e-01
bigcom180        3.266203e-37  2.041461e+00
bigcom181       -1.017332e-38 -1.133392e-01
bigcom184       -1.016655e-38 -1.462950e-01
bigcom186       -1.016486e-38 -1.907468e-01
bigcom187       -1.016570e-38 -1.912525e-01
bigcom189       -1.017162e-38 -9.919851e-02
bigcom194       -1.016824e-38 -1.171360e-01
bigcom195       -1.016486e-38 -8.153849e-02
bigcom196        3.940427e-37  2.094918e+00
bigcom204       -1.016824e-38 -1.047408e-01
bigcom205       -1.016655e-38 -9.620255e-02
bigcom212       -1.016655e-38 -1.196244e-01
bigcom214       -1.016570e-38 -9.737262e-02
bigcom222       -1.016486e-38 -1.118916e-01
bigcom223       -1.016570e-38 -1.854594e-01
bigcom226       -1.016655e-38 -1.101950e-01
bigcom227       -1.016655e-38 -1.063709e-01
bigcom229       -1.016486e-38 -7.790759e-02
bigcom233       -1.016486e-38 -8.892567e-02
bigcom236       -1.016486e-38 -8.928134e-02
bigcom237       -1.016570e-38 -1.560196e-01
bigcom246       -1.017247e-38 -1.253826e-01
bigcom248       -1.017670e-38 -2.028580e-01
bigcom249       -1.016655e-38 -1.071357e-01
bigcom250       -1.017416e-38 -1.243867e-01
bigcom254       -1.016739e-38 -1.124403e-01
bigcom266       -1.016570e-38 -1.739702e-01
bigcom269       -1.016824e-38 -9.515212e-02
bigcom272       -1.016570e-38 -8.453477e-02
bigcom274       -1.020134e-38 -1.006912e-01
bigcom281       -1.016739e-38 -1.132186e-01
bigcom291       -1.016570e-38 -1.432603e-01
bigcom292       -1.016570e-38 -1.587607e-01
bigcom295       -1.016655e-38 -9.904160e-02
bigcom299       -1.016486e-38 -1.707920e-01
bigcom301       -1.017162e-38 -1.161888e-01
bigcom306       -1.016486e-38 -7.939442e-02
bigcom309       -1.016824e-38 -1.209456e-01
bigcom314       -1.016655e-38 -1.041334e-01
bigcom321       -1.017162e-38 -9.341008e-02
bigcom341       -1.016486e-38 -1.157987e-01
bigcom350       -1.016570e-38 -1.440296e-01
bigcom353       -1.016570e-38 -9.638879e-02
bigcom359       -1.016570e-38 -1.909760e-01
bigcom363       -1.016570e-38 -8.320248e-02
bigcom365       -1.016655e-38 -1.438096e-01
bigcom385       -1.016570e-38 -1.392958e-01
bigcom386       -1.016570e-38 -8.162174e-02
bigcom408        8.174064e-38  1.053537e+00
bigcom412        3.267018e-37  1.963850e+00
bigcom480       -1.016486e-38 -7.990242e-02
spin_vertex     -1.430236e-38 -1.138047e-01
membership_s1   -4.955058e-39 -3.780336e-02
membership_s3   -1.017755e-38 -1.124232e-01
membership_s4    3.551128e-39 -5.576030e-03
membership_s5   -2.169147e-39 -6.681087e-03
membership_s6   -9.801112e-39 -7.522255e-02
membership_s7   -7.567800e-39 -5.897697e-02
membership_s8   -1.017162e-38 -1.228384e-01
membership_s9   -1.017755e-38 -1.110434e-01
membership_s11  -1.016993e-38 -9.453069e-02
membership_s12  -1.017332e-38 -1.184354e-01
membership_s14  -1.016993e-38 -1.245579e-01
membership_s15  -4.207740e-39  7.314033e-02
membership_s16   5.724999e-38  1.014430e+00
membership_s17  -1.016824e-38 -1.104350e-01
membership_s18  -1.024495e-38 -1.375273e-01
membership_s20  -1.016655e-38 -1.022490e-01
membership_s21  -1.030628e-38 -1.420629e-01
membership_s22  -1.018603e-38 -9.264745e-02
membership_s24  -1.019283e-38 -1.066068e-01
membership_s25  -1.018434e-38 -9.923301e-02
membership_s26  -1.017247e-38 -1.064690e-01
membership_s27  -8.268910e-39 -7.504341e-02
membership_s28  -1.017501e-38 -1.085553e-01
membership_s30   2.701993e-38  1.731348e-01
membership_s31  -1.068469e-38 -1.191208e-01
membership_s32   6.230869e-39  2.056606e-01
membership_s33  -1.016739e-38 -8.687788e-02
membership_s36  -9.061133e-39 -5.358662e-02
membership_s37  -1.023722e-38 -1.119642e-01
V1               1.393534e-38  7.287463e-02
V2               6.288538e-39  1.305130e-01
pdi              1.122187e-36 -1.222038e+01
adhesion        -6.728983e-43 -4.229189e-06
cohesion         1.345926e-42  8.448627e-06
inner            4.272580e-43 -2.539995e-07
outer            3.726585e-43 -2.477476e-06
ioratio         -6.805765e-40 -5.282218e-02
comsize          4.256448e-42  4.351389e-05
[1] "Dataset: all_CT Model GBM, run: 5 of 10 2015-06-15 17:15:20"
Iter   TrainDeviance   ValidDeviance   StepSize   Improve
     1        0.0998             nan     0.0100    0.0009
     2        0.0968             nan     0.0100    0.0009
     3        0.0944             nan     0.0100    0.0004
     4        0.0928             nan     0.0100    0.0001
     5        0.0909             nan     0.0100    0.0004
     6        0.0900             nan     0.0100    0.0002
     7        0.0890             nan     0.0100    0.0002
     8        0.0878             nan     0.0100    0.0002
     9        0.0867             nan     0.0100    0.0003
    10        0.0857             nan     0.0100    0.0001
    20        0.0784             nan     0.0100    0.0001
    40        0.0708             nan     0.0100    0.0000
    60        0.0659             nan     0.0100    0.0000
    80        0.0622             nan     0.0100    0.0000
   100        0.0595             nan     0.0100    0.0000
   120        0.0569             nan     0.0100   -0.0000
   140        0.0539             nan     0.0100   -0.0000
   160        0.0512             nan     0.0100    0.0000
   180        0.0485             nan     0.0100    0.0000
   200        0.0468             nan     0.0100   -0.0000
   220        0.0448             nan     0.0100   -0.0000
   240        0.0420             nan     0.0100   -0.0000
   260        0.0403             nan     0.0100   -0.0000
   280        0.0375             nan     0.0100    0.0000
   300        0.0358             nan     0.0100   -0.0000
   320        0.0342             nan     0.0100    0.0000
   340        0.0329             nan     0.0100   -0.0000
   357        0.0315             nan     0.0100   -0.0000

[1] "GBM variable coefficients"
                            var     rel.inf
orbit65                 orbit65 7.168725341
bigcom171             bigcom171 4.326124861
orbit70                 orbit70 3.671956150
ratio5                   ratio5 3.296392168
orbit54                 orbit54 3.109148919
orbit62                 orbit62 2.733245253
spin_vertex         spin_vertex 2.380929656
walktrap_vertex walktrap_vertex 2.193050916
V2                           V2 2.188011705
graph22                 graph22 2.160443260
third                     third 2.135986535
graph20                 graph20 2.101535807
ratio4                   ratio4 2.043847708
comsize                 comsize 1.993037455
inner                     inner 1.918101894
orbit56                 orbit56 1.883132434
adhesion               adhesion 1.611011388
V1                           V1 1.606497649
outer                     outer 1.554269415
trans                     trans 1.429881090
ioratio                 ioratio 1.208983625
cohesion               cohesion 1.174927576
orbit18                 orbit18 1.162099751
sixth                     sixth 1.129572126
graph4                   graph4 1.057962120
bigcom28               bigcom28 1.032191817
ratio1                   ratio1 1.010973009
graph11                 graph11 0.932659861
graph8                   graph8 0.931680674
knn                         knn 0.897863827
graph0                   graph0 0.826415467
orbit49                 orbit49 0.800669653
orbit69                 orbit69 0.788939279
orbit51                 orbit51 0.787329828
orbit46                 orbit46 0.765901256
graph25                 graph25 0.741851114
orbit63                 orbit63 0.713067674
bet                         bet 0.711538768
graph14                 graph14 0.708222815
ratio2                   ratio2 0.708039911
orbit39                 orbit39 0.697791714
orbit12                 orbit12 0.694211647
orbit9                   orbit9 0.692031915
orbit52                 orbit52 0.689000011
graph17                 graph17 0.687629635
graph29                 graph29 0.626789801
graph2                   graph2 0.611895904
graph6                   graph6 0.601730727
bigcom180             bigcom180 0.579018665
graph5                   graph5 0.578856293
orbit31                 orbit31 0.555047777
graph28                 graph28 0.552520047
orbit25                 orbit25 0.552313687
orbit66                 orbit66 0.551654935
constraint           constraint 0.547187669
ratio6                   ratio6 0.533525943
orbit68                 orbit68 0.526760179
fourth                   fourth 0.513856098
graph10                 graph10 0.513648126
orbit55                 orbit55 0.510614249
selfinter             selfinter 0.508403700
graph23                 graph23 0.477265277
orbit50                 orbit50 0.464885482
graph7                   graph7 0.464652498
fifth                     fifth 0.461260948
orbit59                 orbit59 0.451041417
orbit19                 orbit19 0.434155556
orbit35                 orbit35 0.425854146
upto_fifth           upto_fifth 0.423535784
pagerank               pagerank 0.411188659
graph27                 graph27 0.407684826
orbit24                 orbit24 0.404461484
upto_sixth           upto_sixth 0.403074439
orbit40                 orbit40 0.384289342
graph1                   graph1 0.378346707
orbit45                 orbit45 0.377789782
orbit27                 orbit27 0.375729039
bigcom196             bigcom196 0.374262016
graph26                 graph26 0.371779332
close                     close 0.371415376
orbit20                 orbit20 0.365009607
upto_fourth         upto_fourth 0.361068772
graph16                 graph16 0.349211059
graph19                 graph19 0.335121026
graph9                   graph9 0.325053322
orbit64                 orbit64 0.313223691
bigcom412             bigcom412 0.306098763
orbit36                 orbit36 0.297872793
orbit28                 orbit28 0.285669879
ratio3                   ratio3 0.285588461
graph13                 graph13 0.282696362
orbit58                 orbit58 0.271013193
orbit67                 orbit67 0.253565812
orbit32                 orbit32 0.240577446
graph15                 graph15 0.236773016
orbit38                 orbit38 0.235211606
orbit22                 orbit22 0.232433643
orbit6                   orbit6 0.211903709
graph3                   graph3 0.204722202
bigcom3                 bigcom3 0.202913051
orbit37                 orbit37 0.195574367
orbit13                 orbit13 0.192110705
orbit29                 orbit29 0.183240182
graph12                 graph12 0.172659657
membership_s32   membership_s32 0.160634865
orbit42                 orbit42 0.155571464
orbit71                 orbit71 0.151667171
orbit41                 orbit41 0.151429292
orbit44                 orbit44 0.137741533
orbit15                 orbit15 0.134913597
orbit53                 orbit53 0.134417580
orbit11                 orbit11 0.131872041
orbit16                 orbit16 0.125407308
orbit60                 orbit60 0.124104811
bigcom32               bigcom32 0.123148289
orbit48                 orbit48 0.119766026
bigcom147             bigcom147 0.118191298
graph21                 graph21 0.116433398
orbit33                 orbit33 0.113120339
upto_second         upto_second 0.109787358
orbit61                 orbit61 0.108420649
orbit30                 orbit30 0.107095374
bigcom167             bigcom167 0.106039910
orbit1                   orbit1 0.103777296
AP                           AP 0.096523325
graph24                 graph24 0.095257676
membership_s4     membership_s4 0.091962016
orbit57                 orbit57 0.083566841
graph18                 graph18 0.079526784
orbit43                 orbit43 0.077913566
orbit4                   orbit4 0.077897110
orbit2                   orbit2 0.075573159
orbit26                 orbit26 0.072856700
orbit17                 orbit17 0.069240668
orbit23                 orbit23 0.059085566
pdi                         pdi 0.057632475
coreness               coreness 0.047183652
bigcom1                 bigcom1 0.041429597
orbit21                 orbit21 0.040364805
membership_s30   membership_s30 0.036673098
orbit7                   orbit7 0.035881465
second                   second 0.035265032
membership_s5     membership_s5 0.034678065
orbit5                   orbit5 0.033633619
ecc                         ecc 0.033219837
orbit47                 orbit47 0.024205212
membership_s1     membership_s1 0.013880801
membership_s36   membership_s36 0.012136951
upto_third           upto_third 0.009627777
orbit10                 orbit10 0.003707990
bigcom40               bigcom40 0.002500625
membership_s15   membership_s15 0.002343077
orbit0                   orbit0 0.000000000
orbit3                   orbit3 0.000000000
orbit8                   orbit8 0.000000000
orbit14                 orbit14 0.000000000
orbit34                 orbit34 0.000000000
orbit72                 orbit72 0.000000000
eccrad                   eccrad 0.000000000
hubscore               hubscore 0.000000000
evcent                   evcent 0.000000000
first                     first 0.000000000
bigcom2                 bigcom2 0.000000000
bigcom4                 bigcom4 0.000000000
bigcom6                 bigcom6 0.000000000
bigcom8                 bigcom8 0.000000000
bigcom9                 bigcom9 0.000000000
bigcom11               bigcom11 0.000000000
bigcom13               bigcom13 0.000000000
bigcom15               bigcom15 0.000000000
bigcom16               bigcom16 0.000000000
bigcom21               bigcom21 0.000000000
bigcom22               bigcom22 0.000000000
bigcom24               bigcom24 0.000000000
bigcom26               bigcom26 0.000000000
bigcom30               bigcom30 0.000000000
bigcom31               bigcom31 0.000000000
bigcom33               bigcom33 0.000000000
bigcom34               bigcom34 0.000000000
bigcom36               bigcom36 0.000000000
bigcom37               bigcom37 0.000000000
bigcom38               bigcom38 0.000000000
bigcom39               bigcom39 0.000000000
bigcom43               bigcom43 0.000000000
bigcom44               bigcom44 0.000000000
bigcom46               bigcom46 0.000000000
bigcom47               bigcom47 0.000000000
bigcom49               bigcom49 0.000000000
bigcom50               bigcom50 0.000000000
bigcom51               bigcom51 0.000000000
bigcom52               bigcom52 0.000000000
bigcom54               bigcom54 0.000000000
bigcom56               bigcom56 0.000000000
bigcom62               bigcom62 0.000000000
bigcom66               bigcom66 0.000000000
bigcom68               bigcom68 0.000000000
bigcom69               bigcom69 0.000000000
bigcom71               bigcom71 0.000000000
bigcom72               bigcom72 0.000000000
bigcom73               bigcom73 0.000000000
bigcom74               bigcom74 0.000000000
bigcom75               bigcom75 0.000000000
bigcom76               bigcom76 0.000000000
bigcom77               bigcom77 0.000000000
bigcom79               bigcom79 0.000000000
bigcom80               bigcom80 0.000000000
bigcom82               bigcom82 0.000000000
bigcom83               bigcom83 0.000000000
bigcom84               bigcom84 0.000000000
bigcom85               bigcom85 0.000000000
bigcom87               bigcom87 0.000000000
bigcom89               bigcom89 0.000000000
bigcom91               bigcom91 0.000000000
bigcom92               bigcom92 0.000000000
bigcom93               bigcom93 0.000000000
bigcom96               bigcom96 0.000000000
bigcom97               bigcom97 0.000000000
bigcom98               bigcom98 0.000000000
bigcom99               bigcom99 0.000000000
bigcom101             bigcom101 0.000000000
bigcom104             bigcom104 0.000000000
bigcom106             bigcom106 0.000000000
bigcom109             bigcom109 0.000000000
bigcom113             bigcom113 0.000000000
bigcom116             bigcom116 0.000000000
bigcom120             bigcom120 0.000000000
bigcom123             bigcom123 0.000000000
bigcom126             bigcom126 0.000000000
bigcom127             bigcom127 0.000000000
bigcom137             bigcom137 0.000000000
bigcom139             bigcom139 0.000000000
bigcom140             bigcom140 0.000000000
bigcom143             bigcom143 0.000000000
bigcom145             bigcom145 0.000000000
bigcom146             bigcom146 0.000000000
bigcom149             bigcom149 0.000000000
bigcom153             bigcom153 0.000000000
bigcom154             bigcom154 0.000000000
bigcom156             bigcom156 0.000000000
bigcom157             bigcom157 0.000000000
bigcom158             bigcom158 0.000000000
bigcom160             bigcom160 0.000000000
bigcom161             bigcom161 0.000000000
bigcom162             bigcom162 0.000000000
bigcom164             bigcom164 0.000000000
bigcom166             bigcom166 0.000000000
bigcom173             bigcom173 0.000000000
bigcom175             bigcom175 0.000000000
bigcom176             bigcom176 0.000000000
bigcom177             bigcom177 0.000000000
bigcom178             bigcom178 0.000000000
bigcom181             bigcom181 0.000000000
bigcom184             bigcom184 0.000000000
bigcom186             bigcom186 0.000000000
bigcom187             bigcom187 0.000000000
bigcom189             bigcom189 0.000000000
bigcom194             bigcom194 0.000000000
bigcom195             bigcom195 0.000000000
bigcom204             bigcom204 0.000000000
bigcom205             bigcom205 0.000000000
bigcom212             bigcom212 0.000000000
bigcom214             bigcom214 0.000000000
bigcom222             bigcom222 0.000000000
bigcom223             bigcom223 0.000000000
bigcom226             bigcom226 0.000000000
bigcom227             bigcom227 0.000000000
bigcom229             bigcom229 0.000000000
bigcom233             bigcom233 0.000000000
bigcom236             bigcom236 0.000000000
bigcom237             bigcom237 0.000000000
bigcom246             bigcom246 0.000000000
bigcom248             bigcom248 0.000000000
bigcom249             bigcom249 0.000000000
bigcom250             bigcom250 0.000000000
bigcom254             bigcom254 0.000000000
bigcom266             bigcom266 0.000000000
bigcom269             bigcom269 0.000000000
bigcom272             bigcom272 0.000000000
bigcom274             bigcom274 0.000000000
bigcom281             bigcom281 0.000000000
bigcom291             bigcom291 0.000000000
bigcom292             bigcom292 0.000000000
bigcom295             bigcom295 0.000000000
bigcom299             bigcom299 0.000000000
bigcom301             bigcom301 0.000000000
bigcom306             bigcom306 0.000000000
bigcom309             bigcom309 0.000000000
bigcom314             bigcom314 0.000000000
bigcom321             bigcom321 0.000000000
bigcom341             bigcom341 0.000000000
bigcom350             bigcom350 0.000000000
bigcom353             bigcom353 0.000000000
bigcom359             bigcom359 0.000000000
bigcom363             bigcom363 0.000000000
bigcom365             bigcom365 0.000000000
bigcom385             bigcom385 0.000000000
bigcom386             bigcom386 0.000000000
bigcom408             bigcom408 0.000000000
bigcom480             bigcom480 0.000000000
membership_s3     membership_s3 0.000000000
membership_s6     membership_s6 0.000000000
membership_s7     membership_s7 0.000000000
membership_s8     membership_s8 0.000000000
membership_s9     membership_s9 0.000000000
membership_s11   membership_s11 0.000000000
membership_s12   membership_s12 0.000000000
membership_s14   membership_s14 0.000000000
membership_s16   membership_s16 0.000000000
membership_s17   membership_s17 0.000000000
membership_s18   membership_s18 0.000000000
membership_s20   membership_s20 0.000000000
membership_s21   membership_s21 0.000000000
membership_s22   membership_s22 0.000000000
membership_s24   membership_s24 0.000000000
membership_s25   membership_s25 0.000000000
membership_s26   membership_s26 0.000000000
membership_s27   membership_s27 0.000000000
membership_s28   membership_s28 0.000000000
membership_s31   membership_s31 0.000000000
membership_s33   membership_s33 0.000000000
membership_s37   membership_s37 0.000000000
[1] "Dataset: all_CT Model RF, run: 5 of 10 2015-06-15 17:21:06"
     |      Out-of-bag   |
Tree |      MSE  %Var(y) |
   1 |  0.01781   196.01 |
   2 |  0.01775   195.28 |
   3 |  0.01582   174.03 |
   4 |  0.01526   167.95 |
   5 |   0.0141   155.20 |
   6 |  0.01346   148.07 |
   7 |  0.01299   142.98 |
   8 |   0.0124   136.49 |
   9 |  0.01199   131.96 |
  10 |  0.01172   128.94 |
  11 |  0.01121   123.38 |
  12 |   0.0109   119.93 |
  13 |  0.01071   117.88 |
  14 |  0.01059   116.48 |
  15 |  0.01034   113.77 |
  16 |  0.01014   111.54 |
  17 |  0.01001   110.20 |
  18 |  0.00997   109.70 |
  19 | 0.009955   109.54 |
  20 | 0.009801   107.84 |
  21 | 0.009663   106.33 |
  22 | 0.009691   106.64 |
  23 | 0.009648   106.16 |
  24 | 0.009591   105.53 |
  25 | 0.009559   105.18 |
  26 | 0.009532   104.89 |
  27 | 0.009489   104.41 |
  28 | 0.009458   104.07 |
  29 |  0.00944   103.87 |
  30 | 0.009384   103.26 |
  31 | 0.009346   102.84 |
  32 | 0.009318   102.53 |
  33 | 0.009276   102.06 |
  34 | 0.009255   101.83 |
  35 | 0.009261   101.91 |
  36 | 0.009237   101.64 |
  37 | 0.009187   101.09 |
  38 | 0.009149   100.68 |
  39 | 0.009162   100.82 |
  40 |  0.00914   100.57 |
  41 | 0.009142   100.60 |
  42 | 0.009103   100.17 |
  43 | 0.009105   100.19 |
  44 | 0.009107   100.21 |
  45 | 0.009071    99.81 |
  46 | 0.009073    99.84 |
  47 | 0.009049    99.57 |
  48 | 0.009043    99.51 |
  49 | 0.009035    99.41 |
  50 | 0.009012    99.16 |
  51 | 0.009021    99.27 |
  52 | 0.009025    99.31 |
  53 | 0.008987    98.89 |
  54 | 0.008976    98.77 |
  55 | 0.008965    98.65 |
  56 |  0.00895    98.48 |
  57 | 0.008934    98.30 |
  58 | 0.008946    98.44 |
  59 | 0.008925    98.21 |
  60 | 0.008935    98.31 |
  61 | 0.008933    98.30 |
  62 | 0.008936    98.33 |
  63 | 0.008921    98.16 |
  64 | 0.008923    98.18 |
  65 | 0.008924    98.20 |
  66 | 0.008912    98.06 |
  67 | 0.008937    98.34 |
  68 | 0.008954    98.52 |
  69 | 0.008938    98.35 |
  70 | 0.008926    98.22 |
  71 | 0.008913    98.08 |
  72 | 0.008907    98.01 |
  73 | 0.008903    97.96 |
  74 | 0.008903    97.96 |
  75 | 0.008894    97.87 |
  76 | 0.008888    97.80 |
  77 | 0.008883    97.75 |
  78 | 0.008871    97.62 |
  79 | 0.008878    97.69 |
  80 | 0.008859    97.48 |
  81 | 0.008842    97.29 |
  82 | 0.008835    97.22 |
  83 | 0.008826    97.12 |
  84 |  0.00882    97.05 |
  85 | 0.008824    97.10 |
  86 | 0.008819    97.04 |
  87 |  0.00881    96.94 |
  88 | 0.008803    96.86 |
  89 | 0.008815    97.00 |
  90 |  0.00881    96.94 |
  91 | 0.008805    96.89 |
  92 | 0.008813    96.97 |
  93 | 0.008813    96.98 |
  94 | 0.008826    97.11 |
  95 | 0.008825    97.10 |
  96 | 0.008815    96.99 |
  97 |  0.00881    96.94 |
  98 | 0.008799    96.82 |
  99 | 0.008789    96.71 |
 100 | 0.008774    96.55 |
[1] "Random Forest variable coefficients"
                      %IncMSE IncNodePurity
graph5           4.222447e-03  4.999759e-01
graph6           2.439444e-03  4.630803e-01
graph7           2.334706e-03  6.997984e-01
graph8           1.444802e-03  5.898252e-01
graph9           7.510291e-04  2.851816e-01
graph10          4.535161e-03  4.526739e-01
graph11          3.281429e-03  4.570052e-01
graph12          1.000818e-03  2.700292e-01
graph13          1.082540e-03  4.006617e-01
graph14          4.313353e-03  9.314644e-01
graph15          9.311173e-04  1.638814e-01
graph16          2.643436e-03  4.151556e-01
graph17          4.542533e-03  5.294017e-01
graph18          1.874471e-03  3.879755e-01
graph19          4.694080e-03  4.527604e-01
graph20          1.079210e-02  1.102568e+00
graph21          6.477876e-04  3.681800e-01
graph22          3.690906e-03  8.854358e-01
graph23          1.444189e-02  6.884566e-01
graph24          1.440743e-03  3.425745e-01
graph25          3.259557e-03  7.571307e-01
graph26          2.170885e-03  5.641455e-01
graph27          2.588025e-03  6.679775e-01
graph28          3.052418e-03  4.495499e-01
graph29          6.488401e-04  5.268639e-01
orbit0           1.246004e-03  1.652687e-01
orbit1           4.289225e-03  5.474637e-01
orbit2           2.566931e-04  2.947085e-01
orbit3           2.309620e-03  2.797580e-01
orbit4           1.826177e-03  2.443585e-01
orbit5           1.502855e-03  2.412358e-01
orbit6           2.240566e-03  5.074551e-01
orbit7           1.596304e-03  2.239400e-01
orbit8           1.915003e-03  4.769740e-01
orbit9           4.532941e-03  3.279058e-01
orbit10          1.500405e-03  3.189388e-01
orbit11          1.108258e-03  1.501979e-01
orbit12          4.111350e-03  7.141655e-01
orbit13          1.233871e-03  2.384401e-01
orbit14          7.896323e-04  5.179722e-01
orbit15          7.832022e-04  4.244454e-01
orbit16          2.351128e-03  2.414458e-01
orbit17          2.266979e-03  4.065360e-01
orbit18          2.133555e-03  9.011700e-01
orbit19          3.279150e-03  5.686200e-01
orbit20          8.354014e-04  3.716659e-01
orbit21          3.332561e-03  2.891089e-01
orbit22          1.544447e-03  9.856588e-01
orbit23          2.448026e-03  3.611436e-01
orbit24          7.533801e-03  5.961356e-01
orbit25          2.411008e-03  6.540773e-01
orbit26          2.629111e-04  2.089038e-01
orbit27          4.126226e-03  4.789794e-01
orbit28          5.159170e-04  4.606693e-01
orbit29          2.222149e-03  4.877305e-01
orbit30          1.024606e-03  2.247507e-01
orbit31          1.214231e-03  6.478208e-01
orbit32          2.120997e-03  4.635618e-01
orbit33          2.363256e-03  1.861356e-01
orbit34          1.333328e-03  3.195309e-01
orbit35          4.611290e-03  7.944801e-01
orbit36          1.238315e-03  5.076650e-01
orbit37          1.176039e-03  4.103597e-01
orbit38          7.877314e-03  4.357040e-01
orbit39          3.635080e-03  6.587315e-01
orbit40          2.370523e-03  7.273304e-01
orbit41          6.979891e-04  3.603094e-01
orbit42          1.506081e-04  1.544616e-01
orbit43          4.170839e-03  2.152607e-01
orbit44          2.599396e-03  3.150772e-01
orbit45          4.791478e-03  4.937247e-01
orbit46          7.334623e-04  6.926568e-01
orbit47          2.215380e-03  2.516403e-01
orbit48          4.570379e-05  2.472583e-01
orbit49          1.085586e-02  1.231184e+00
orbit50          8.560418e-04  4.261992e-01
orbit51          1.633821e-03  7.398746e-01
orbit52          4.865126e-04  3.734219e-01
orbit53          5.006310e-04  1.963613e-01
orbit54          2.734219e-03  1.458592e+00
orbit55          2.513570e-04  4.771364e-01
orbit56          2.402378e-02  1.372636e+00
orbit57          5.179988e-04  2.699693e-01
orbit58          4.737590e-04  2.177967e-01
orbit59          2.378525e-03  9.014249e-01
orbit60          3.428548e-04  1.984250e-01
orbit61          1.671100e-04  2.772143e-01
orbit62          6.090929e-03  1.864271e+00
orbit63          7.356096e-05  5.758942e-01
orbit64          3.061879e-04  3.394277e-01
orbit65          8.437602e-03  2.720853e+00
orbit66          1.666018e-03  6.904544e-01
orbit67          2.324368e-04  3.890994e-01
orbit68          2.074257e-03  1.023789e+00
orbit69          4.308393e-04  5.378949e-01
orbit70          5.328133e-03  2.638347e+00
orbit71          2.384520e-04  3.613782e-01
orbit72          1.069270e-03  5.745097e-01
AP               4.678625e-05  7.506715e-02
bet              1.474134e-03  7.609966e-01
ecc              5.781279e-05  7.508134e-02
eccrad           5.429211e-05  8.725988e-02
close            5.635656e-04  4.081593e-01
constraint       3.082752e-03  6.576391e-01
coreness         7.732709e-03  2.556802e-01
knn              1.416298e-03  6.965980e-01
hubscore         1.354995e-03  3.014788e-01
pagerank         2.609096e-03  8.709395e-01
trans            8.482657e-04  8.738994e-01
evcent           1.361547e-04  3.446712e-01
first            6.670252e-04  6.154218e-02
upto_second      3.116973e-03  3.540772e-01
upto_third       8.462157e-04  3.342235e-01
upto_fourth      1.401716e-03  4.710282e-01
upto_fifth       2.864931e-03  5.222138e-01
upto_sixth       1.189948e-03  2.224742e-01
second           3.328891e-03  4.394538e-01
third            3.932367e-03  1.068921e+00
fourth           3.619866e-03  8.906987e-01
fifth            1.244805e-03  5.928685e-01
sixth            2.777362e-03  9.279757e-01
ratio1           1.462917e-03  5.951261e-01
ratio2           5.329390e-03  1.197473e+00
ratio3           2.085118e-03  8.186200e-01
ratio4           8.486980e-04  1.367656e+00
ratio5           1.015897e-03  3.777893e+00
ratio6           3.058539e-03  9.370610e-01
selfinter        1.015990e-03  1.410930e-01
walktrap_vertex  1.561270e-03  1.288047e+00
bigcom1          2.947788e-04  2.187888e-01
bigcom2          0.000000e+00  5.898060e-19
bigcom3          1.571228e-04  6.767408e-01
bigcom4          1.094351e-03  8.169068e-02
bigcom6          0.000000e+00  1.387779e-19
bigcom8         -3.250119e-06  2.239533e-02
bigcom9          0.000000e+00  2.081668e-19
bigcom11         0.000000e+00  0.000000e+00
bigcom13         0.000000e+00  0.000000e+00
bigcom15         0.000000e+00  6.938894e-20
bigcom16         0.000000e+00  2.428613e-19
bigcom21         4.857686e-06  8.083766e-02
bigcom22         0.000000e+00  1.387779e-19
bigcom24         0.000000e+00  0.000000e+00
bigcom26         0.000000e+00  2.255141e-19
bigcom28         1.086517e-04  6.242969e-01
bigcom30         0.000000e+00  1.561251e-19
bigcom31         0.000000e+00  1.144917e-18
bigcom32         1.048124e-05  9.492329e-02
bigcom33         0.000000e+00  6.938894e-20
bigcom34         0.000000e+00  0.000000e+00
bigcom36         0.000000e+00  1.387779e-19
bigcom37         0.000000e+00  2.775558e-19
bigcom38         0.000000e+00  2.081668e-19
bigcom39         0.000000e+00  2.081668e-19
bigcom40         3.787376e-04  1.785834e-01
bigcom43         0.000000e+00  0.000000e+00
bigcom44         0.000000e+00  0.000000e+00
bigcom46         0.000000e+00  8.673617e-20
bigcom47         0.000000e+00  1.387779e-19
bigcom49         0.000000e+00  0.000000e+00
bigcom50         0.000000e+00  1.561251e-19
bigcom51         0.000000e+00  1.387779e-19
bigcom52         0.000000e+00  0.000000e+00
bigcom54         0.000000e+00  1.387779e-19
bigcom56         0.000000e+00  2.081668e-19
bigcom62         0.000000e+00  0.000000e+00
bigcom66         0.000000e+00  1.387779e-19
bigcom68         0.000000e+00  1.387779e-19
bigcom69         0.000000e+00  1.387779e-19
bigcom71         0.000000e+00  3.469447e-20
bigcom72         0.000000e+00  6.938894e-20
bigcom73         0.000000e+00  1.387779e-19
bigcom74         0.000000e+00  2.775558e-19
bigcom75         0.000000e+00  0.000000e+00
bigcom76         0.000000e+00  1.387779e-19
bigcom77         0.000000e+00  0.000000e+00
bigcom79         0.000000e+00  1.040834e-19
bigcom80         0.000000e+00  2.081668e-19
bigcom82         0.000000e+00  2.775558e-19
bigcom83         0.000000e+00  0.000000e+00
bigcom84         0.000000e+00  1.387779e-19
bigcom85         0.000000e+00  0.000000e+00
bigcom87         0.000000e+00  6.938894e-20
bigcom89         0.000000e+00  0.000000e+00
bigcom91         0.000000e+00  0.000000e+00
bigcom92         0.000000e+00  1.734723e-20
bigcom93         0.000000e+00  4.163336e-19
bigcom96         0.000000e+00  0.000000e+00
bigcom97         0.000000e+00  1.387779e-19
bigcom98         0.000000e+00  0.000000e+00
bigcom99         0.000000e+00  0.000000e+00
bigcom101        0.000000e+00  2.775558e-19
bigcom104        0.000000e+00  4.857226e-19
bigcom106        0.000000e+00  0.000000e+00
bigcom109        0.000000e+00  0.000000e+00
bigcom113        0.000000e+00  1.734723e-19
bigcom116        0.000000e+00  6.938894e-20
bigcom120        0.000000e+00  1.387779e-19
bigcom123        0.000000e+00  0.000000e+00
bigcom126        0.000000e+00  1.110223e-18
bigcom127        0.000000e+00  4.163336e-19
bigcom137        0.000000e+00  1.387779e-19
bigcom139        0.000000e+00  1.387779e-19
bigcom140        0.000000e+00  5.551115e-19
bigcom143        0.000000e+00  0.000000e+00
bigcom145        0.000000e+00  6.938894e-19
bigcom146        0.000000e+00  5.551115e-19
bigcom147       -6.188937e-05  9.640414e-02
bigcom149        0.000000e+00  0.000000e+00
bigcom153        0.000000e+00  0.000000e+00
bigcom154        0.000000e+00  0.000000e+00
bigcom156        0.000000e+00  2.775558e-19
bigcom157        0.000000e+00  0.000000e+00
bigcom158        0.000000e+00  0.000000e+00
bigcom160        0.000000e+00  0.000000e+00
bigcom161        0.000000e+00  0.000000e+00
bigcom162        0.000000e+00  0.000000e+00
bigcom164        0.000000e+00  0.000000e+00
bigcom166        0.000000e+00  4.163336e-19
bigcom167        5.148312e-05  1.472303e-01
bigcom171        3.090183e-04  2.984287e+00
bigcom173        0.000000e+00  0.000000e+00
bigcom175        0.000000e+00  1.387779e-19
bigcom176        0.000000e+00  0.000000e+00
bigcom177        0.000000e+00  3.469447e-20
bigcom178        0.000000e+00  0.000000e+00
bigcom180       -1.473704e-05  4.848233e-01
bigcom181        0.000000e+00  2.949030e-19
bigcom184        0.000000e+00  1.387779e-19
bigcom186        0.000000e+00  3.469447e-20
bigcom187        0.000000e+00  1.387779e-19
bigcom189        0.000000e+00  0.000000e+00
bigcom194        0.000000e+00  0.000000e+00
bigcom195        0.000000e+00  0.000000e+00
bigcom196        2.604290e-06  5.746401e-01
bigcom204        0.000000e+00  6.938894e-20
bigcom205        0.000000e+00  6.938894e-20
bigcom212        0.000000e+00  1.387779e-19
bigcom214        0.000000e+00  0.000000e+00
bigcom222        0.000000e+00  1.214306e-18
bigcom223        0.000000e+00  5.898060e-19
bigcom226        0.000000e+00  0.000000e+00
bigcom227        0.000000e+00  0.000000e+00
bigcom229        0.000000e+00  2.775558e-19
bigcom233        0.000000e+00  0.000000e+00
bigcom236        0.000000e+00  4.163336e-19
bigcom237        0.000000e+00  1.387779e-19
bigcom246        0.000000e+00  1.561251e-19
bigcom248        0.000000e+00  2.081668e-19
bigcom249        0.000000e+00  2.775558e-19
bigcom250        0.000000e+00  0.000000e+00
bigcom254        0.000000e+00  1.249001e-18
bigcom266        0.000000e+00  6.938894e-20
bigcom269        0.000000e+00  0.000000e+00
bigcom272        0.000000e+00  0.000000e+00
bigcom274        0.000000e+00  0.000000e+00
bigcom281        0.000000e+00  1.387779e-19
bigcom291        0.000000e+00  0.000000e+00
bigcom292        0.000000e+00  1.387779e-19
bigcom295        0.000000e+00  0.000000e+00
bigcom299        0.000000e+00  0.000000e+00
bigcom301        0.000000e+00  0.000000e+00
bigcom306        0.000000e+00  5.551115e-19
bigcom309        0.000000e+00  2.775558e-19
bigcom314        0.000000e+00  0.000000e+00
bigcom321        0.000000e+00  6.938894e-20
bigcom341        0.000000e+00  0.000000e+00
bigcom350        0.000000e+00  0.000000e+00
bigcom353        0.000000e+00  0.000000e+00
bigcom359        0.000000e+00  1.734723e-20
bigcom363        0.000000e+00  0.000000e+00
bigcom365        0.000000e+00  1.387779e-19
bigcom385        0.000000e+00  0.000000e+00
bigcom386        0.000000e+00  0.000000e+00
bigcom408        0.000000e+00  4.163336e-19
bigcom412        1.585483e-05  6.031555e-01
bigcom480        0.000000e+00  6.938894e-20
spin_vertex      4.803847e-04  2.361788e+00
membership_s1    4.692640e-05  1.868602e-01
membership_s3    0.000000e+00  5.551115e-19
membership_s4    3.932576e-05  9.294576e-02
membership_s5    9.081481e-05  2.235696e-01
membership_s6    0.000000e+00  3.469447e-20
membership_s7    5.599645e-07  6.714348e-02
membership_s8    0.000000e+00  1.734723e-19
membership_s9    0.000000e+00  2.775558e-19
membership_s11   0.000000e+00  3.469447e-20
membership_s12   0.000000e+00  0.000000e+00
membership_s14   0.000000e+00  0.000000e+00
membership_s15   1.613388e-05  1.128086e-01
membership_s16   0.000000e+00  0.000000e+00
membership_s17   0.000000e+00  6.938894e-19
membership_s18   0.000000e+00  1.734723e-19
membership_s20   0.000000e+00  1.144917e-18
membership_s21   0.000000e+00  3.122502e-19
membership_s22   0.000000e+00  0.000000e+00
membership_s24   0.000000e+00  4.857226e-19
membership_s25   0.000000e+00  1.040834e-19
membership_s26   0.000000e+00  5.551115e-19
membership_s27   0.000000e+00  2.190316e-02
membership_s28   0.000000e+00  1.734723e-20
membership_s30  -4.942314e-06  2.159840e-01
membership_s31   0.000000e+00  1.734723e-20
membership_s32   1.081184e-04  2.734219e-01
membership_s33   0.000000e+00  0.000000e+00
membership_s36   1.703116e-04  1.457557e-01
membership_s37   0.000000e+00  6.938894e-20
V1               2.108731e-03  1.313307e+00
V2               6.402522e-04  1.616571e+00
pdi              2.064412e-04  1.804996e-01
adhesion         9.483466e-03  1.693796e+00
cohesion         9.781073e-03  1.576678e+00
inner            9.618965e-04  1.503567e+00
outer            6.359002e-04  1.081462e+00
ioratio          1.292789e-03  1.161756e+00
comsize          2.256867e-03  2.229799e+00
[1] "Dataset: all_CT Model GLM, run: 5 of 10 2015-06-15 17:25:43"
[1] "glmnet variable coefficients"
                         [,1]          [,2]
(Intercept)     -4.682384e+00 -5.755641e+00
graph0           3.323503e-40 -2.730815e-04
graph1           1.280724e-43 -2.553032e-07
graph2           1.835242e-40  9.228957e-05
graph3           1.186229e-44 -1.468277e-08
graph4           1.355437e-47 -1.435297e-10
graph5           4.822487e-42 -4.104502e-07
graph6           9.534681e-44 -3.108997e-08
graph7           7.446479e-42  4.537909e-06
graph8           1.559569e-40  5.667554e-05
graph9           2.738097e-46 -3.914101e-10
graph10          3.359657e-48 -7.445429e-12
graph11         -1.926062e-50 -2.276415e-13
graph12          5.671955e-46 -4.539109e-10
graph13          5.270988e-45 -1.207612e-09
graph14          2.090555e-47 -3.140108e-11
graph15          1.744402e-43 -1.624724e-07
graph16          2.103859e-45 -2.592317e-09
graph17          4.448279e-45 -1.463167e-09
graph18          1.278591e-43  4.817961e-08
graph19          2.887484e-44  6.877963e-09
graph20          2.710365e-43 -6.072455e-07
graph21          1.524034e-43 -1.201209e-08
graph22          4.862370e-43 -4.449091e-08
graph23          2.043212e-43 -1.400969e-08
graph24          3.482934e-43  1.454573e-07
graph25          1.809696e-42  1.045091e-06
graph26          1.768151e-42  6.020984e-07
graph27          1.042955e-41  1.051088e-05
graph28          1.504419e-41  3.035561e-06
graph29          1.567022e-40 -6.471714e-05
orbit0           3.323503e-40 -2.750638e-04
orbit1           8.580403e-42 -2.761005e-06
orbit2           7.454466e-44 -2.484796e-07
orbit3           1.835242e-40  9.175421e-05
orbit4           2.291943e-43  7.562516e-08
orbit5           9.767757e-45 -1.779486e-08
orbit6           2.048718e-45 -1.639564e-08
orbit7           6.310176e-48 -8.559948e-11
orbit8           4.822487e-42 -3.890474e-07
orbit9           4.737383e-42  6.454758e-06
orbit10          7.626972e-43 -2.905198e-08
orbit11          5.334974e-44 -5.748626e-08
orbit12          3.245424e-41  2.692353e-05
orbit13          8.346671e-42  3.990669e-06
orbit14          1.559569e-40  5.518119e-05
orbit15          5.484307e-45  2.969444e-09
orbit16          2.373211e-46 -5.412072e-10
orbit17          2.110727e-45 -2.359956e-09
orbit18          1.227862e-45  8.540693e-10
orbit19          2.852097e-46 -4.305684e-10
orbit20          1.675686e-46 -3.590176e-10
orbit21          1.081456e-48 -5.352766e-12
orbit22         -1.430632e-48 -2.820340e-11
orbit23         -1.066908e-50 -5.723968e-14
orbit24          2.447261e-44  3.561816e-08
orbit25          1.629536e-44  1.318424e-09
orbit26          4.126834e-46 -6.587600e-10
orbit27          1.348638e-43  1.445298e-07
orbit28          1.075109e-44 -1.628902e-08
orbit29          2.788964e-44  3.163914e-09
orbit30          8.224067e-45 -2.165537e-09
orbit31          1.127338e-45 -3.547355e-09
orbit32          1.049352e-45 -5.220315e-11
orbit33          5.651699e-48 -2.664831e-11
orbit34          1.744402e-43 -1.637500e-07
orbit35          1.342593e-43  2.443519e-08
orbit36          2.980117e-44 -1.598271e-08
orbit37          2.438365e-44 -2.026212e-08
orbit38          8.790940e-46 -2.488744e-09
orbit39          2.627513e-43  3.361925e-07
orbit40          6.680599e-44  2.213960e-08
orbit41          2.692128e-44 -6.884332e-09
orbit42          2.515826e-45 -3.298244e-09
orbit43          4.692980e-43  3.472742e-07
orbit44          9.194489e-44 -3.030774e-08
orbit45          8.472245e-43  2.075529e-06
orbit46          3.966987e-43  5.370428e-08
orbit47          3.214997e-44 -1.841655e-08
orbit48          6.349938e-44  2.720290e-08
orbit49          1.328268e-42 -8.909695e-07
orbit50          2.150426e-43 -7.669385e-07
orbit51          6.367858e-43  4.335341e-07
orbit52          1.651792e-42 -4.743051e-07
orbit53          1.931830e-43 -8.494106e-08
orbit54          2.562356e-42  4.778425e-07
orbit55          4.263787e-43 -9.697294e-08
orbit56          5.548443e-42  1.887798e-05
orbit57          4.282852e-43 -2.073990e-07
orbit58          2.239895e-43  1.148604e-07
orbit59          2.262335e-42  1.790465e-06
orbit60          8.277967e-43  2.730671e-07
orbit61          5.628823e-43  1.633867e-07
orbit62          1.916722e-41  4.371604e-05
orbit63          3.235737e-42  3.557628e-06
orbit64          4.135507e-42 -1.887119e-06
orbit65          2.609414e-41  5.194788e-05
orbit66          5.561803e-42 -4.338696e-06
orbit67          2.406702e-42  1.980213e-06
orbit68          1.584127e-41  1.860318e-05
orbit69          2.338516e-41  1.257519e-05
orbit70          6.620336e-41  7.428585e-05
orbit71          1.755113e-41 -4.569913e-06
orbit72          1.567022e-40 -6.541908e-05
AP               9.360999e-39 -8.207196e-02
bet              1.456680e-44 -6.057513e-08
ecc             -3.514434e-39  2.509167e-03
eccrad          -2.108660e-38  1.504357e-02
close            2.443036e-37  2.748637e-01
constraint      -2.011805e-38 -1.176930e-01
coreness         1.915815e-39  4.094035e-03
knn             -6.602625e-42 -3.534930e-05
hubscore         5.594894e-37  2.735719e-01
pagerank        -2.356309e-38 -3.739608e-01
trans            7.312822e-40 -7.251184e-02
evcent           5.593237e-37  2.628961e-01
first            3.323503e-40 -2.754936e-04
upto_second      9.126972e-42 -6.706313e-06
upto_third       2.309171e-42  4.858065e-06
upto_fourth      1.918219e-42  2.963361e-06
upto_fifth       2.168453e-42  3.310671e-06
upto_sixth       2.408279e-42  1.059687e-05
second           9.092738e-42 -6.600307e-06
third            2.446369e-42  8.855616e-06
fourth          -3.553949e-42 -8.268753e-06
fifth           -2.608126e-42 -4.043406e-06
sixth           -2.948834e-42 -3.040967e-06
ratio1          -7.992064e-42 -3.907932e-05
ratio2          -3.694761e-41 -2.002919e-04
ratio3          -4.957990e-41  5.152457e-04
ratio4          -2.024898e-41 -8.674826e-05
ratio5          -8.663821e-42 -5.655405e-05
ratio6          -3.200769e-42 -1.532259e-05
selfinter        2.255885e-38  1.642262e-01
walktrap_vertex  5.870365e-39  6.842447e-03
bigcom1         -6.796844e-39 -3.078256e-02
bigcom2         -9.273943e-39 -8.137905e-02
bigcom3          1.626779e-38  3.585129e-01
bigcom4         -3.715514e-39 -3.889139e-02
bigcom6         -9.268528e-39 -9.965635e-02
bigcom8         -5.806035e-39 -6.079815e-02
bigcom9         -9.307347e-39 -9.548959e-02
bigcom11        -9.279365e-39 -1.100085e-01
bigcom13        -9.291780e-39 -1.014589e-01
bigcom15        -9.290227e-39 -1.004185e-01
bigcom16        -9.273943e-39 -1.142279e-01
bigcom21         3.074664e-39  1.008921e-01
bigcom22        -4.581015e-39 -1.379611e-01
bigcom24        -9.270074e-39 -1.141706e-01
bigcom26        -9.340208e-39 -1.718479e-01
bigcom28         8.584919e-38  4.686661e-01
bigcom30        -9.358301e-39 -2.018185e-01
bigcom31        -9.268528e-39 -8.215730e-02
bigcom32         4.396820e-38  8.238496e-01
bigcom33        -9.267755e-39 -1.260031e-01
bigcom34        -9.268528e-39 -1.043416e-01
bigcom36        -9.277040e-39 -1.374273e-01
bigcom37        -9.268528e-39 -9.212776e-02
bigcom38        -9.274717e-39 -1.028838e-01
bigcom39        -9.289450e-39 -1.105724e-01
bigcom40         1.073930e-38  9.818300e-02
bigcom43        -9.270848e-39 -9.328144e-02
bigcom44        -9.408223e-39 -1.066373e-01
bigcom46        -9.280915e-39 -9.837633e-02
bigcom47        -9.277815e-39 -9.457592e-02
bigcom49        -9.275491e-39 -1.151037e-01
bigcom50        -9.273169e-39 -1.459565e-01
bigcom51        -9.268528e-39 -1.171949e-01
bigcom52        -9.270074e-39 -1.450210e-01
bigcom54        -9.268528e-39 -8.168612e-02
bigcom56        -9.277815e-39 -1.805583e-01
bigcom62        -9.269301e-39 -1.073576e-01
bigcom66        -9.269301e-39 -1.042993e-01
bigcom68        -9.270074e-39 -8.038511e-02
bigcom69        -9.277040e-39 -1.183220e-01
bigcom71        -9.277815e-39 -7.274877e-02
bigcom72        -9.270074e-39 -7.989142e-02
bigcom73        -9.280140e-39 -1.246944e-01
bigcom74        -9.273943e-39 -1.428676e-01
bigcom75        -9.267755e-39 -9.664281e-02
bigcom76        -9.272395e-39 -9.543425e-02
bigcom77        -9.270848e-39 -1.767513e-01
bigcom79        -9.268528e-39 -1.457924e-01
bigcom80        -9.271621e-39 -9.381397e-02
bigcom82        -9.270074e-39 -1.470270e-01
bigcom83        -9.267755e-39 -6.627392e-02
bigcom84        -9.271621e-39 -1.633110e-01
bigcom85        -9.270074e-39 -1.447855e-01
bigcom87        -9.272395e-39 -9.824791e-02
bigcom89        -9.267755e-39 -7.050890e-02
bigcom91        -9.272395e-39 -1.766570e-01
bigcom92        -9.290227e-39 -8.509084e-02
bigcom93        -9.267755e-39 -7.066804e-02
bigcom96        -9.266209e-39 -1.753226e-01
bigcom97        -9.276266e-39 -1.601010e-01
bigcom98        -9.268528e-39 -1.118909e-01
bigcom99        -9.267755e-39 -6.381205e-02
bigcom101       -9.281690e-39 -1.052818e-01
bigcom104       -9.271621e-39 -1.372166e-01
bigcom106       -9.270074e-39 -8.853846e-02
bigcom109       -9.269301e-39 -1.158908e-01
bigcom113       -9.270848e-39 -9.857858e-02
bigcom116       -9.301114e-39 -1.051270e-01
bigcom120       -9.268528e-39 -9.014042e-02
bigcom123       -9.269301e-39 -9.760277e-02
bigcom126       -9.268528e-39 -6.310023e-02
bigcom127       -9.270848e-39 -1.054446e-01
bigcom137       -9.273943e-39 -1.801128e-01
bigcom139       -9.269301e-39 -1.104856e-01
bigcom140       -9.270074e-39 -1.232158e-01
bigcom143       -9.269301e-39 -7.790777e-02
bigcom145       -9.270074e-39 -8.177607e-02
bigcom146       -9.270074e-39 -8.301671e-02
bigcom147        4.692248e-38  7.072106e-01
bigcom149       -9.267755e-39 -1.199281e-01
bigcom153       -9.274717e-39 -9.635425e-02
bigcom154       -9.274717e-39 -8.820475e-02
bigcom156       -9.270074e-39 -9.632760e-02
bigcom157       -9.277815e-39 -8.174403e-02
bigcom158       -9.268528e-39 -8.523332e-02
bigcom160       -9.267755e-39 -1.004865e-01
bigcom161       -9.269301e-39 -1.244637e-01
bigcom162       -9.266982e-39 -8.596880e-02
bigcom164       -9.268528e-39 -1.187195e-01
bigcom166       -9.272395e-39 -9.453148e-02
bigcom167        3.671637e-38  6.461928e-01
bigcom171        5.523170e-37  2.405838e+00
bigcom173       -9.270074e-39 -8.913979e-02
bigcom175       -9.267755e-39 -8.516592e-02
bigcom176       -9.268528e-39 -1.024389e-01
bigcom177       -9.268528e-39 -1.115341e-01
bigcom178       -9.269301e-39 -1.466973e-01
bigcom180        2.433418e-37  1.748440e+00
bigcom181       -9.278590e-39 -9.772357e-02
bigcom184       -9.269301e-39 -1.198606e-01
bigcom186       -9.267755e-39 -1.913796e-01
bigcom187       -9.266982e-39 -1.684798e-01
bigcom189       -9.273169e-39 -9.433786e-02
bigcom194       -9.270848e-39 -1.047857e-01
bigcom195       -9.268528e-39 -8.235516e-02
bigcom196        3.275176e-37  1.883487e+00
bigcom204       -9.270074e-39 -9.403870e-02
bigcom205       -9.266982e-39 -6.887647e-02
bigcom212       -9.268528e-39 -1.135644e-01
bigcom214       -9.270074e-39 -9.552607e-02
bigcom222       -9.268528e-39 -9.147032e-02
bigcom223       -9.268528e-39 -1.528821e-01
bigcom226       -9.268528e-39 -1.017031e-01
bigcom227       -9.268528e-39 -9.322449e-02
bigcom229       -9.266982e-39 -6.429694e-02
bigcom233       -9.268528e-39 -8.557534e-02
bigcom236       -9.268528e-39 -8.115794e-02
bigcom237       -9.268528e-39 -1.391603e-01
bigcom246       -9.275491e-39 -1.058196e-01
bigcom248       -9.277815e-39 -1.847431e-01
bigcom249       -9.269301e-39 -9.262538e-02
bigcom250       -9.277040e-39 -1.135469e-01
bigcom254       -9.269301e-39 -1.031319e-01
bigcom266       -9.266982e-39 -1.823633e-01
bigcom269       -9.270848e-39 -9.262101e-02
bigcom272       -9.268528e-39 -7.839734e-02
bigcom274       -9.299557e-39 -8.821844e-02
bigcom281       -9.269301e-39 -1.052633e-01
bigcom291       -9.268528e-39 -1.213276e-01
bigcom292       -9.268528e-39 -1.436650e-01
bigcom295       -9.269301e-39 -9.403384e-02
bigcom299       -9.268528e-39 -1.496036e-01
bigcom301       -9.272395e-39 -1.074580e-01
bigcom306       -9.267755e-39 -7.178501e-02
bigcom309       -9.269301e-39 -1.083759e-01
bigcom314       -9.268528e-39 -8.825437e-02
bigcom321       -9.273169e-39 -8.695313e-02
bigcom341       -9.267755e-39 -1.027992e-01
bigcom350       -9.266209e-39 -1.428420e-01
bigcom353       -9.267755e-39 -8.640506e-02
bigcom359       -9.268528e-39 -1.696649e-01
bigcom363       -9.266982e-39 -8.101970e-02
bigcom365       -9.269301e-39 -1.268709e-01
bigcom385       -9.270074e-39 -1.300909e-01
bigcom386       -9.268528e-39 -6.979800e-02
bigcom408       -9.270848e-39 -1.050234e-01
bigcom412        1.591651e-37  1.412291e+00
bigcom480       -9.268528e-39 -8.411014e-02
spin_vertex     -1.240642e-38 -9.518357e-02
membership_s1   -4.833015e-39 -3.698509e-02
membership_s3   -9.279365e-39 -9.183811e-02
membership_s4    4.670981e-39  3.313167e-03
membership_s5   -1.164889e-39  1.251775e-02
membership_s6   -1.002265e-38 -8.661745e-02
membership_s7   -6.640525e-39 -4.049393e-02
membership_s8   -9.274717e-39 -1.047990e-01
membership_s9   -9.278590e-39 -8.807536e-02
membership_s11  -9.273943e-39 -8.128236e-02
membership_s12  -9.274717e-39 -1.014438e-01
membership_s14  -9.271621e-39 -1.098961e-01
membership_s15  -3.224347e-39  8.209690e-02
membership_s16  -9.275491e-39 -9.446626e-02
membership_s17  -9.271621e-39 -8.408107e-02
membership_s18  -9.336284e-39 -1.111161e-01
membership_s20  -9.269301e-39 -8.126691e-02
membership_s21  -9.395494e-39 -1.097200e-01
membership_s22  -9.287897e-39 -8.073448e-02
membership_s24  -9.291780e-39 -9.379401e-02
membership_s25  -9.286344e-39 -8.957408e-02
membership_s26  -9.277815e-39 -9.340223e-02
membership_s27  -8.619987e-39 -9.460631e-02
membership_s28  -9.278590e-39 -9.418376e-02
membership_s30   2.530105e-38  1.664412e-01
membership_s31  -9.751721e-39 -1.030184e-01
membership_s32   5.636825e-39  2.060974e-01
membership_s33  -9.270074e-39 -6.390177e-02
membership_s36  -8.705456e-39 -6.239147e-02
membership_s37  -9.339423e-39 -9.713446e-02
V1               1.304854e-38  4.448904e-02
V2               5.687091e-39  1.112092e-01
pdi              8.861027e-37 -2.971352e+01
adhesion        -6.056530e-43 -3.418247e-06
cohesion         1.211471e-42  6.834334e-06
inner            3.946406e-43 -5.054283e-07
outer            3.653256e-43 -1.586879e-06
ioratio         -3.181107e-40 -2.281106e-02
comsize          3.759829e-42  3.757160e-05
[1] "Dataset: all_CT Model GBM, run: 6 of 10 2015-06-15 17:28:26"
Iter   TrainDeviance   ValidDeviance   StepSize   Improve
     1        0.1059             nan     0.0100    0.0011
     2        0.1026             nan     0.0100    0.0004
     3        0.1007             nan     0.0100    0.0002
     4        0.0994             nan     0.0100    0.0002
     5        0.0980             nan     0.0100    0.0001
     6        0.0965             nan     0.0100    0.0001
     7        0.0954             nan     0.0100    0.0001
     8        0.0942             nan     0.0100    0.0003
     9        0.0934             nan     0.0100    0.0002
    10        0.0923             nan     0.0100    0.0002
    20        0.0854             nan     0.0100    0.0001
    40        0.0770             nan     0.0100    0.0000
    60        0.0718             nan     0.0100    0.0000
    80        0.0679             nan     0.0100    0.0000
   100        0.0640             nan     0.0100    0.0000
   120        0.0606             nan     0.0100   -0.0000
   140        0.0579             nan     0.0100   -0.0000
   160        0.0550             nan     0.0100    0.0000
   180        0.0529             nan     0.0100    0.0000
   200        0.0509             nan     0.0100   -0.0000
   220        0.0484             nan     0.0100   -0.0000
   240        0.0466             nan     0.0100   -0.0000
   260        0.0448             nan     0.0100   -0.0000
   280        0.0422             nan     0.0100    0.0000
   300        0.0402             nan     0.0100    0.0000
   320        0.0382             nan     0.0100   -0.0000
   340        0.0365             nan     0.0100   -0.0000
   357        0.0357             nan     0.0100   -0.0000

[1] "GBM variable coefficients"
                            var     rel.inf
orbit65                 orbit65 5.860915590
ratio5                   ratio5 3.906051552
bigcom171             bigcom171 3.620816039
comsize                 comsize 3.449356541
orbit70                 orbit70 2.777022592
V2                           V2 2.530374899
graph20                 graph20 2.386180543
walktrap_vertex walktrap_vertex 2.196702288
orbit62                 orbit62 2.186417149
inner                     inner 2.145384263
third                     third 2.091979295
ratio4                   ratio4 2.062596413
outer                     outer 2.003593865
orbit56                 orbit56 1.947308605
V1                           V1 1.876875560
spin_vertex         spin_vertex 1.862563847
orbit54                 orbit54 1.826765868
ioratio                 ioratio 1.811924185
orbit49                 orbit49 1.797282893
trans                     trans 1.685496499
adhesion               adhesion 1.501748686
knn                         knn 1.434761510
orbit18                 orbit18 1.304900179
graph22                 graph22 1.257889239
bigcom28               bigcom28 1.213859450
cohesion               cohesion 1.117860317
orbit45                 orbit45 1.117574068
bet                         bet 1.115140649
orbit68                 orbit68 1.051937630
bigcom412             bigcom412 1.035445396
orbit24                 orbit24 0.857926117
graph7                   graph7 0.849606738
graph0                   graph0 0.841807091
graph29                 graph29 0.811508087
ratio2                   ratio2 0.748865405
orbit50                 orbit50 0.746955700
graph4                   graph4 0.722959944
graph10                 graph10 0.712416173
graph11                 graph11 0.694558811
graph8                   graph8 0.683747263
orbit12                 orbit12 0.655299520
graph5                   graph5 0.620065849
graph27                 graph27 0.619112897
pagerank               pagerank 0.610935430
sixth                     sixth 0.605380406
orbit39                 orbit39 0.597581642
orbit40                 orbit40 0.572279896
orbit27                 orbit27 0.571155082
orbit35                 orbit35 0.567359680
bigcom180             bigcom180 0.567205610
graph1                   graph1 0.566455890
graph2                   graph2 0.556779802
graph28                 graph28 0.555509132
constraint           constraint 0.545984079
orbit67                 orbit67 0.528116685
ratio1                   ratio1 0.516464066
orbit46                 orbit46 0.511177727
orbit25                 orbit25 0.504108069
bigcom196             bigcom196 0.490641269
ratio6                   ratio6 0.487217260
graph17                 graph17 0.475966880
orbit9                   orbit9 0.475752905
orbit63                 orbit63 0.463037214
graph25                 graph25 0.459978592
selfinter             selfinter 0.452644911
graph13                 graph13 0.443895415
orbit31                 orbit31 0.415004687
orbit64                 orbit64 0.413489427
fourth                   fourth 0.412263059
graph6                   graph6 0.402732216
orbit52                 orbit52 0.397000761
fifth                     fifth 0.383152955
ratio3                   ratio3 0.377936358
upto_fifth           upto_fifth 0.375351124
orbit36                 orbit36 0.371490146
orbit30                 orbit30 0.359369888
orbit44                 orbit44 0.355379039
orbit66                 orbit66 0.354936271
graph3                   graph3 0.350748987
orbit19                 orbit19 0.341188253
graph12                 graph12 0.340627258
orbit59                 orbit59 0.316217808
orbit32                 orbit32 0.298005258
orbit17                 orbit17 0.295857373
graph18                 graph18 0.294159637
orbit20                 orbit20 0.284946459
graph14                 graph14 0.275065043
orbit41                 orbit41 0.270148986
orbit22                 orbit22 0.269583734
upto_second         upto_second 0.265680270
orbit37                 orbit37 0.253908183
graph26                 graph26 0.241900206
orbit51                 orbit51 0.238332534
orbit71                 orbit71 0.236648804
orbit55                 orbit55 0.235984598
orbit5                   orbit5 0.228587911
orbit26                 orbit26 0.217242741
orbit6                   orbit6 0.216690025
close                     close 0.216116782
orbit28                 orbit28 0.208206521
graph16                 graph16 0.207524773
orbit47                 orbit47 0.196852713
pdi                         pdi 0.195687219
upto_fourth         upto_fourth 0.189554142
graph9                   graph9 0.183230769
orbit29                 orbit29 0.178866063
orbit2                   orbit2 0.173841792
orbit69                 orbit69 0.171493266
orbit11                 orbit11 0.170377434
orbit4                   orbit4 0.169756535
orbit13                 orbit13 0.166215918
AP                           AP 0.165948044
graph19                 graph19 0.164688133
bigcom408             bigcom408 0.158248818
membership_s16   membership_s16 0.157930645
orbit42                 orbit42 0.156724683
orbit23                 orbit23 0.156020922
graph21                 graph21 0.152341296
bigcom3                 bigcom3 0.149854160
orbit61                 orbit61 0.146771274
graph24                 graph24 0.146222256
orbit7                   orbit7 0.142209682
orbit15                 orbit15 0.133953967
upto_sixth           upto_sixth 0.128426699
graph23                 graph23 0.128239252
orbit16                 orbit16 0.124943088
orbit10                 orbit10 0.123850484
bigcom71               bigcom71 0.100299139
orbit33                 orbit33 0.095745618
orbit38                 orbit38 0.095283307
bigcom167             bigcom167 0.088785148
orbit43                 orbit43 0.081647031
bigcom40               bigcom40 0.077972124
bigcom147             bigcom147 0.072127411
second                   second 0.070509172
bigcom4                 bigcom4 0.069382165
orbit21                 orbit21 0.068116499
orbit60                 orbit60 0.061836481
orbit53                 orbit53 0.059031074
orbit1                   orbit1 0.045727035
ecc                         ecc 0.037756262
membership_s30   membership_s30 0.036947509
orbit57                 orbit57 0.033275155
upto_third           upto_third 0.027726910
membership_s5     membership_s5 0.024567774
graph15                 graph15 0.024470152
orbit48                 orbit48 0.020974379
membership_s32   membership_s32 0.017590776
bigcom1                 bigcom1 0.017500822
orbit58                 orbit58 0.015283765
coreness               coreness 0.012794334
membership_s7     membership_s7 0.007748178
hubscore               hubscore 0.005386492
membership_s1     membership_s1 0.004836696
bigcom21               bigcom21 0.003119429
membership_s36   membership_s36 0.002648989
orbit0                   orbit0 0.000000000
orbit3                   orbit3 0.000000000
orbit8                   orbit8 0.000000000
orbit14                 orbit14 0.000000000
orbit34                 orbit34 0.000000000
orbit72                 orbit72 0.000000000
eccrad                   eccrad 0.000000000
evcent                   evcent 0.000000000
first                     first 0.000000000
bigcom2                 bigcom2 0.000000000
bigcom6                 bigcom6 0.000000000
bigcom8                 bigcom8 0.000000000
bigcom9                 bigcom9 0.000000000
bigcom11               bigcom11 0.000000000
bigcom13               bigcom13 0.000000000
bigcom15               bigcom15 0.000000000
bigcom16               bigcom16 0.000000000
bigcom22               bigcom22 0.000000000
bigcom24               bigcom24 0.000000000
bigcom26               bigcom26 0.000000000
bigcom30               bigcom30 0.000000000
bigcom31               bigcom31 0.000000000
bigcom32               bigcom32 0.000000000
bigcom33               bigcom33 0.000000000
bigcom34               bigcom34 0.000000000
bigcom36               bigcom36 0.000000000
bigcom37               bigcom37 0.000000000
bigcom38               bigcom38 0.000000000
bigcom39               bigcom39 0.000000000
bigcom43               bigcom43 0.000000000
bigcom44               bigcom44 0.000000000
bigcom46               bigcom46 0.000000000
bigcom47               bigcom47 0.000000000
bigcom49               bigcom49 0.000000000
bigcom50               bigcom50 0.000000000
bigcom51               bigcom51 0.000000000
bigcom52               bigcom52 0.000000000
bigcom54               bigcom54 0.000000000
bigcom56               bigcom56 0.000000000
bigcom62               bigcom62 0.000000000
bigcom66               bigcom66 0.000000000
bigcom68               bigcom68 0.000000000
bigcom69               bigcom69 0.000000000
bigcom72               bigcom72 0.000000000
bigcom73               bigcom73 0.000000000
bigcom74               bigcom74 0.000000000
bigcom75               bigcom75 0.000000000
bigcom76               bigcom76 0.000000000
bigcom77               bigcom77 0.000000000
bigcom79               bigcom79 0.000000000
bigcom80               bigcom80 0.000000000
bigcom82               bigcom82 0.000000000
bigcom83               bigcom83 0.000000000
bigcom84               bigcom84 0.000000000
bigcom85               bigcom85 0.000000000
bigcom87               bigcom87 0.000000000
bigcom89               bigcom89 0.000000000
bigcom91               bigcom91 0.000000000
bigcom92               bigcom92 0.000000000
bigcom93               bigcom93 0.000000000
bigcom96               bigcom96 0.000000000
bigcom97               bigcom97 0.000000000
bigcom98               bigcom98 0.000000000
bigcom99               bigcom99 0.000000000
bigcom101             bigcom101 0.000000000
bigcom104             bigcom104 0.000000000
bigcom106             bigcom106 0.000000000
bigcom109             bigcom109 0.000000000
bigcom113             bigcom113 0.000000000
bigcom116             bigcom116 0.000000000
bigcom120             bigcom120 0.000000000
bigcom123             bigcom123 0.000000000
bigcom126             bigcom126 0.000000000
bigcom127             bigcom127 0.000000000
bigcom137             bigcom137 0.000000000
bigcom139             bigcom139 0.000000000
bigcom140             bigcom140 0.000000000
bigcom143             bigcom143 0.000000000
bigcom145             bigcom145 0.000000000
bigcom146             bigcom146 0.000000000
bigcom149             bigcom149 0.000000000
bigcom153             bigcom153 0.000000000
bigcom154             bigcom154 0.000000000
bigcom156             bigcom156 0.000000000
bigcom157             bigcom157 0.000000000
bigcom158             bigcom158 0.000000000
bigcom160             bigcom160 0.000000000
bigcom161             bigcom161 0.000000000
bigcom162             bigcom162 0.000000000
bigcom164             bigcom164 0.000000000
bigcom166             bigcom166 0.000000000
bigcom173             bigcom173 0.000000000
bigcom175             bigcom175 0.000000000
bigcom176             bigcom176 0.000000000
bigcom177             bigcom177 0.000000000
bigcom178             bigcom178 0.000000000
bigcom181             bigcom181 0.000000000
bigcom184             bigcom184 0.000000000
bigcom186             bigcom186 0.000000000
bigcom187             bigcom187 0.000000000
bigcom189             bigcom189 0.000000000
bigcom194             bigcom194 0.000000000
bigcom195             bigcom195 0.000000000
bigcom204             bigcom204 0.000000000
bigcom205             bigcom205 0.000000000
bigcom212             bigcom212 0.000000000
bigcom214             bigcom214 0.000000000
bigcom222             bigcom222 0.000000000
bigcom223             bigcom223 0.000000000
bigcom226             bigcom226 0.000000000
bigcom227             bigcom227 0.000000000
bigcom229             bigcom229 0.000000000
bigcom233             bigcom233 0.000000000
bigcom236             bigcom236 0.000000000
bigcom237             bigcom237 0.000000000
bigcom246             bigcom246 0.000000000
bigcom248             bigcom248 0.000000000
bigcom249             bigcom249 0.000000000
bigcom250             bigcom250 0.000000000
bigcom254             bigcom254 0.000000000
bigcom266             bigcom266 0.000000000
bigcom269             bigcom269 0.000000000
bigcom272             bigcom272 0.000000000
bigcom274             bigcom274 0.000000000
bigcom281             bigcom281 0.000000000
bigcom291             bigcom291 0.000000000
bigcom292             bigcom292 0.000000000
bigcom295             bigcom295 0.000000000
bigcom299             bigcom299 0.000000000
bigcom301             bigcom301 0.000000000
bigcom306             bigcom306 0.000000000
bigcom309             bigcom309 0.000000000
bigcom314             bigcom314 0.000000000
bigcom321             bigcom321 0.000000000
bigcom341             bigcom341 0.000000000
bigcom350             bigcom350 0.000000000
bigcom353             bigcom353 0.000000000
bigcom359             bigcom359 0.000000000
bigcom363             bigcom363 0.000000000
bigcom365             bigcom365 0.000000000
bigcom385             bigcom385 0.000000000
bigcom386             bigcom386 0.000000000
bigcom480             bigcom480 0.000000000
membership_s3     membership_s3 0.000000000
membership_s4     membership_s4 0.000000000
membership_s6     membership_s6 0.000000000
membership_s8     membership_s8 0.000000000
membership_s9     membership_s9 0.000000000
membership_s11   membership_s11 0.000000000
membership_s12   membership_s12 0.000000000
membership_s14   membership_s14 0.000000000
membership_s15   membership_s15 0.000000000
membership_s17   membership_s17 0.000000000
membership_s18   membership_s18 0.000000000
membership_s20   membership_s20 0.000000000
membership_s21   membership_s21 0.000000000
membership_s22   membership_s22 0.000000000
membership_s24   membership_s24 0.000000000
membership_s25   membership_s25 0.000000000
membership_s26   membership_s26 0.000000000
membership_s27   membership_s27 0.000000000
membership_s28   membership_s28 0.000000000
membership_s31   membership_s31 0.000000000
membership_s33   membership_s33 0.000000000
membership_s37   membership_s37 0.000000000
[1] "Dataset: all_CT Model RF, run: 6 of 10 2015-06-15 17:34:21"
     |      Out-of-bag   |
Tree |      MSE  %Var(y) |
   1 |    0.017   176.19 |
   2 |  0.01743   180.70 |
   3 |  0.01685   174.69 |
   4 |  0.01613   167.17 |
   5 |  0.01594   165.21 |
   6 |  0.01504   155.86 |
   7 |  0.01409   146.04 |
   8 |  0.01394   144.44 |
   9 |  0.01339   138.76 |
  10 |  0.01292   133.88 |
  11 |  0.01234   127.90 |
  12 |  0.01228   127.31 |
  13 |  0.01195   123.82 |
  14 |  0.01168   121.12 |
  15 |  0.01138   117.98 |
  16 |  0.01119   116.03 |
  17 |  0.01104   114.47 |
  18 |  0.01088   112.80 |
  19 |  0.01068   110.73 |
  20 |  0.01067   110.55 |
  21 |   0.0105   108.84 |
  22 |  0.01045   108.31 |
  23 |  0.01039   107.74 |
  24 |  0.01032   106.94 |
  25 |  0.01042   108.03 |
  26 |  0.01042   107.98 |
  27 |  0.01032   106.99 |
  28 |  0.01034   107.15 |
  29 |  0.01036   107.37 |
  30 |  0.01037   107.52 |
  31 |  0.01033   107.09 |
  32 |   0.0103   106.72 |
  33 |  0.01025   106.28 |
  34 |  0.01013   105.00 |
  35 |  0.01008   104.51 |
  36 |  0.01005   104.22 |
  37 |  0.01003   103.91 |
  38 |  0.01001   103.76 |
  39 | 0.009987   103.52 |
  40 | 0.009996   103.61 |
  41 | 0.009986   103.50 |
  42 | 0.009955   103.18 |
  43 | 0.009909   102.71 |
  44 | 0.009876   102.37 |
  45 | 0.009861   102.21 |
  46 | 0.009844   102.04 |
  47 |  0.00986   102.20 |
  48 | 0.009828   101.86 |
  49 | 0.009812   101.70 |
  50 | 0.009812   101.70 |
  51 | 0.009815   101.73 |
  52 | 0.009788   101.45 |
  53 | 0.009766   101.22 |
  54 | 0.009751   101.07 |
  55 | 0.009744   100.99 |
  56 | 0.009719   100.74 |
  57 | 0.009702   100.56 |
  58 | 0.009702   100.56 |
  59 | 0.009699   100.53 |
  60 | 0.009689   100.42 |
  61 | 0.009686   100.39 |
  62 |  0.00966   100.13 |
  63 | 0.009667   100.20 |
  64 | 0.009667   100.20 |
  65 |  0.00965   100.02 |
  66 | 0.009639    99.91 |
  67 | 0.009647    99.99 |
  68 | 0.009619    99.70 |
  69 | 0.009604    99.55 |
  70 | 0.009609    99.60 |
  71 | 0.009614    99.65 |
  72 |  0.00961    99.61 |
  73 | 0.009604    99.54 |
  74 | 0.009599    99.49 |
  75 | 0.009587    99.37 |
  76 | 0.009587    99.37 |
  77 | 0.009558    99.07 |
  78 | 0.009547    98.95 |
  79 | 0.009532    98.80 |
  80 |  0.00955    98.98 |
  81 | 0.009548    98.97 |
  82 | 0.009541    98.89 |
  83 | 0.009537    98.86 |
  84 | 0.009522    98.69 |
  85 | 0.009517    98.65 |
  86 | 0.009513    98.60 |
  87 | 0.009518    98.65 |
  88 | 0.009516    98.64 |
  89 |  0.00952    98.68 |
  90 |  0.00952    98.68 |
  91 | 0.009519    98.66 |
  92 | 0.009517    98.64 |
  93 | 0.009517    98.64 |
  94 | 0.009507    98.54 |
  95 | 0.009497    98.43 |
  96 | 0.009496    98.43 |
  97 | 0.009493    98.40 |
  98 | 0.009489    98.35 |
  99 | 0.009483    98.29 |
 100 | 0.009478    98.24 |
[1] "Random Forest variable coefficients"
                      %IncMSE IncNodePurity
graph5           5.084014e-03  6.629535e-01
graph6           2.499763e-03  5.780068e-01
graph7           4.485205e-03  4.717514e-01
graph8           2.933732e-04  3.450900e-01
graph9           7.028838e-04  2.136091e-01
graph10          5.366916e-03  8.383558e-01
graph11          6.012668e-03  7.975868e-01
graph12          1.371391e-03  2.647482e-01
graph13          2.012605e-03  2.313686e-01
graph14          3.651745e-03  3.926947e-01
graph15          6.076716e-04  4.087221e-01
graph16          2.450064e-03  5.275976e-01
graph17          4.423879e-03  5.066909e-01
graph18          2.921059e-03  2.213703e-01
graph19          2.185848e-03  3.264661e-01
graph20          1.005056e-02  1.610942e+00
graph21          1.927391e-03  3.592856e-01
graph22          5.062231e-03  1.134033e+00
graph23          5.727832e-03  7.548854e-01
graph24          3.472037e-04  2.436657e-01
graph25          3.674538e-03  7.369050e-01
graph26          3.680569e-03  5.238672e-01
graph27          1.538954e-03  7.958336e-01
graph28          2.233141e-03  6.170474e-01
graph29          4.110225e-04  2.618419e-01
orbit0           2.777449e-03  1.423611e-01
orbit1           4.731057e-03  3.113375e-01
orbit2           4.842743e-04  2.747635e-01
orbit3           2.030711e-04  2.605066e-01
orbit4           1.646939e-04  1.691579e-01
orbit5           7.620529e-04  2.336074e-01
orbit6           3.392831e-03  6.331775e-01
orbit7           7.987727e-04  3.320682e-01
orbit8           3.482412e-03  4.746607e-01
orbit9           1.061163e-03  3.595366e-01
orbit10          2.338909e-03  4.276875e-01
orbit11          1.768609e-04  1.082184e-01
orbit12          4.419576e-03  6.014369e-01
orbit13          2.753856e-04  2.378844e-01
orbit14          1.988033e-04  3.215445e-01
orbit15          2.468457e-03  4.540522e-01
orbit16          2.163612e-03  4.199914e-01
orbit17          1.636810e-03  3.073666e-01
orbit18          3.268375e-03  1.004343e+00
orbit19          2.868257e-03  6.847007e-01
orbit20          3.352062e-03  6.449116e-01
orbit21          2.103824e-03  2.875802e-01
orbit22          3.762555e-03  1.020644e+00
orbit23          3.024637e-03  2.345295e-01
orbit24          3.346327e-03  6.735466e-01
orbit25          1.335978e-03  5.536713e-01
orbit26          2.880329e-04  3.253016e-01
orbit27          2.590495e-03  6.411860e-01
orbit28          2.003701e-03  4.867337e-01
orbit29          2.567415e-03  4.003179e-01
orbit30          2.387380e-04  2.501672e-01
orbit31          2.517659e-03  7.471470e-01
orbit32          3.086010e-03  4.792165e-01
orbit33          4.544812e-05  1.610386e-01
orbit34          2.295949e-03  3.288430e-01
orbit35          3.054918e-03  7.673500e-01
orbit36          1.205384e-03  6.688244e-01
orbit37          1.102020e-03  4.937637e-01
orbit38          4.167032e-03  4.949241e-01
orbit39          3.698646e-03  5.387881e-01
orbit40          4.928150e-03  6.799039e-01
orbit41          1.193616e-04  1.896756e-01
orbit42          2.159042e-04  2.171699e-01
orbit43          1.612930e-03  3.780545e-01
orbit44          6.795845e-04  3.511388e-01
orbit45          5.350856e-03  6.611052e-01
orbit46          2.470519e-03  7.635125e-01
orbit47          2.821664e-03  3.648413e-01
orbit48          2.258337e-06  1.963123e-01
orbit49          5.892114e-03  1.363295e+00
orbit50          2.438676e-03  8.747571e-01
orbit51          8.005715e-04  7.487760e-01
orbit52          1.840393e-03  7.013652e-01
orbit53          1.196073e-03  1.476247e-01
orbit54          3.752782e-03  1.407362e+00
orbit55          1.449071e-04  2.895554e-01
orbit56          2.444117e-02  1.803017e+00
orbit57          2.467353e-04  3.120192e-01
orbit58          5.003650e-04  1.998836e-01
orbit59          5.794705e-03  7.733015e-01
orbit60          1.359718e-04  3.024772e-01
orbit61          3.696384e-05  2.269465e-01
orbit62          1.066650e-02  2.089626e+00
orbit63          2.399605e-03  9.078526e-01
orbit64          1.956201e-04  5.757397e-01
orbit65          1.144081e-02  2.477725e+00
orbit66          1.198135e-03  5.222146e-01
orbit67          1.183932e-04  5.508836e-01
orbit68          1.566758e-03  1.105181e+00
orbit69          2.189561e-04  5.715039e-01
orbit70          3.935692e-03  2.152860e+00
orbit71          1.118925e-05  3.564990e-01
orbit72          1.539738e-04  3.049907e-01
AP               1.194677e-05  4.481546e-02
bet              2.263368e-03  8.415167e-01
ecc              2.186400e-04  5.799383e-02
eccrad           1.986787e-05  7.937183e-02
close            1.540335e-03  3.399486e-01
constraint       4.525704e-03  6.694165e-01
coreness         3.167847e-03  2.064472e-01
knn              2.297831e-03  7.766679e-01
hubscore         2.947909e-04  4.068314e-01
pagerank         2.995507e-03  8.215841e-01
trans            1.907381e-03  1.090751e+00
evcent           1.651215e-04  1.616717e-01
first            1.961694e-03  3.078377e-01
upto_second      1.434816e-03  4.425116e-01
upto_third       8.229183e-04  4.631252e-01
upto_fourth      1.253297e-03  6.484813e-01
upto_fifth       2.389743e-03  5.461757e-01
upto_sixth       1.364859e-03  2.173993e-01
second           1.219656e-03  2.323620e-01
third            3.284378e-03  1.294144e+00
fourth           3.185549e-03  8.942293e-01
fifth            1.125026e-03  7.295984e-01
sixth            2.358651e-03  9.976293e-01
ratio1           1.602491e-03  7.177637e-01
ratio2           4.951429e-03  1.138303e+00
ratio3           1.774088e-03  9.880344e-01
ratio4           3.127038e-03  1.705501e+00
ratio5           5.219302e-04  3.162990e+00
ratio6           4.332116e-03  9.690168e-01
selfinter        5.404684e-04  1.730156e-01
walktrap_vertex  2.449929e-03  1.652188e+00
bigcom1          3.471054e-04  1.617100e-01
bigcom2          0.000000e+00  0.000000e+00
bigcom3          6.902596e-05  4.536066e-01
bigcom4          8.876552e-04  9.349886e-02
bigcom6          0.000000e+00  0.000000e+00
bigcom8          0.000000e+00  4.336809e-21
bigcom9          0.000000e+00  0.000000e+00
bigcom11         0.000000e+00  0.000000e+00
bigcom13         0.000000e+00  0.000000e+00
bigcom15         0.000000e+00  0.000000e+00
bigcom16         0.000000e+00  0.000000e+00
bigcom21        -4.672477e-06  2.213004e-02
bigcom22        -9.062243e-06  1.478684e-03
bigcom24         0.000000e+00  0.000000e+00
bigcom26         0.000000e+00  0.000000e+00
bigcom28         1.171667e-04  9.350252e-01
bigcom30         0.000000e+00  1.084202e-21
bigcom31         0.000000e+00  0.000000e+00
bigcom32         0.000000e+00  0.000000e+00
bigcom33         0.000000e+00  0.000000e+00
bigcom34         0.000000e+00  3.686287e-20
bigcom36         0.000000e+00  0.000000e+00
bigcom37         0.000000e+00  0.000000e+00
bigcom38         0.000000e+00  0.000000e+00
bigcom39         0.000000e+00  6.938894e-20
bigcom40         4.890740e-04  1.012676e-01
bigcom43         0.000000e+00  0.000000e+00
bigcom44         0.000000e+00  4.336809e-21
bigcom46         0.000000e+00  0.000000e+00
bigcom47         0.000000e+00  6.938894e-20
bigcom49         0.000000e+00  0.000000e+00
bigcom50         0.000000e+00  0.000000e+00
bigcom51         0.000000e+00  0.000000e+00
bigcom52         0.000000e+00  0.000000e+00
bigcom54         0.000000e+00  0.000000e+00
bigcom56         0.000000e+00  0.000000e+00
bigcom62         0.000000e+00  0.000000e+00
bigcom66         0.000000e+00  0.000000e+00
bigcom68         0.000000e+00  4.336809e-21
bigcom69         0.000000e+00  0.000000e+00
bigcom71         4.236554e-05  3.152354e-01
bigcom72         0.000000e+00  0.000000e+00
bigcom73         0.000000e+00  3.469447e-20
bigcom74         0.000000e+00  0.000000e+00
bigcom75         0.000000e+00  0.000000e+00
bigcom76         0.000000e+00  0.000000e+00
bigcom77         0.000000e+00  0.000000e+00
bigcom79         0.000000e+00  0.000000e+00
bigcom80         0.000000e+00  0.000000e+00
bigcom82         0.000000e+00  0.000000e+00
bigcom83         0.000000e+00  0.000000e+00
bigcom84         0.000000e+00  0.000000e+00
bigcom85         0.000000e+00  0.000000e+00
bigcom87         0.000000e+00  0.000000e+00
bigcom89         0.000000e+00  0.000000e+00
bigcom91         0.000000e+00  0.000000e+00
bigcom92         0.000000e+00  0.000000e+00
bigcom93         0.000000e+00  0.000000e+00
bigcom96         0.000000e+00  0.000000e+00
bigcom97         0.000000e+00  0.000000e+00
bigcom98         0.000000e+00  0.000000e+00
bigcom99         0.000000e+00  0.000000e+00
bigcom101        0.000000e+00  0.000000e+00
bigcom104        0.000000e+00  0.000000e+00
bigcom106        0.000000e+00  0.000000e+00
bigcom109        0.000000e+00  0.000000e+00
bigcom113        0.000000e+00  0.000000e+00
bigcom116        0.000000e+00  0.000000e+00
bigcom120        0.000000e+00  0.000000e+00
bigcom123        0.000000e+00  0.000000e+00
bigcom126        0.000000e+00  0.000000e+00
bigcom127        0.000000e+00  0.000000e+00
bigcom137        0.000000e+00  0.000000e+00
bigcom139        0.000000e+00  0.000000e+00
bigcom140        0.000000e+00  0.000000e+00
bigcom143        0.000000e+00  0.000000e+00
bigcom145        0.000000e+00  0.000000e+00
bigcom146        0.000000e+00  0.000000e+00
bigcom147       -4.910792e-05  7.326343e-02
bigcom149        0.000000e+00  0.000000e+00
bigcom153        0.000000e+00  0.000000e+00
bigcom154        0.000000e+00  0.000000e+00
bigcom156        0.000000e+00  0.000000e+00
bigcom157        0.000000e+00  0.000000e+00
bigcom158        0.000000e+00  0.000000e+00
bigcom160        0.000000e+00  0.000000e+00
bigcom161        0.000000e+00  0.000000e+00
bigcom162        0.000000e+00  0.000000e+00
bigcom164        0.000000e+00  0.000000e+00
bigcom166        0.000000e+00  0.000000e+00
bigcom167        9.395856e-05  2.060549e-01
bigcom171        3.045843e-04  2.662319e+00
bigcom173        0.000000e+00  0.000000e+00
bigcom175        0.000000e+00  0.000000e+00
bigcom176        0.000000e+00  0.000000e+00
bigcom177        0.000000e+00  0.000000e+00
bigcom178        0.000000e+00  0.000000e+00
bigcom180       -7.061089e-06  3.816755e-01
bigcom181        0.000000e+00  0.000000e+00
bigcom184        0.000000e+00  0.000000e+00
bigcom186        0.000000e+00  0.000000e+00
bigcom187        0.000000e+00  0.000000e+00
bigcom189        0.000000e+00  0.000000e+00
bigcom194        0.000000e+00  0.000000e+00
bigcom195        0.000000e+00  0.000000e+00
bigcom196        3.287399e-06  4.772226e-01
bigcom204        0.000000e+00  0.000000e+00
bigcom205        0.000000e+00  0.000000e+00
bigcom212        0.000000e+00  0.000000e+00
bigcom214        0.000000e+00  0.000000e+00
bigcom222        0.000000e+00  0.000000e+00
bigcom223        0.000000e+00  0.000000e+00
bigcom226        0.000000e+00  0.000000e+00
bigcom227        0.000000e+00  0.000000e+00
bigcom229        0.000000e+00  0.000000e+00
bigcom233        0.000000e+00  0.000000e+00
bigcom236        0.000000e+00  0.000000e+00
bigcom237        0.000000e+00  0.000000e+00
bigcom246        0.000000e+00  0.000000e+00
bigcom248        0.000000e+00  8.673617e-21
bigcom249        0.000000e+00  0.000000e+00
bigcom250        0.000000e+00  0.000000e+00
bigcom254        0.000000e+00  0.000000e+00
bigcom266        0.000000e+00  0.000000e+00
bigcom269        0.000000e+00  0.000000e+00
bigcom272        0.000000e+00  0.000000e+00
bigcom274        0.000000e+00  0.000000e+00
bigcom281        0.000000e+00  0.000000e+00
bigcom291        0.000000e+00  0.000000e+00
bigcom292        0.000000e+00  0.000000e+00
bigcom295        0.000000e+00  0.000000e+00
bigcom299        0.000000e+00  0.000000e+00
bigcom301        0.000000e+00  0.000000e+00
bigcom306        0.000000e+00  0.000000e+00
bigcom309        0.000000e+00  0.000000e+00
bigcom314        0.000000e+00  0.000000e+00
bigcom321        0.000000e+00  0.000000e+00
bigcom341        0.000000e+00  0.000000e+00
bigcom350        0.000000e+00  0.000000e+00
bigcom353        0.000000e+00  0.000000e+00
bigcom359        0.000000e+00  0.000000e+00
bigcom363        0.000000e+00  0.000000e+00
bigcom365        0.000000e+00  0.000000e+00
bigcom385        0.000000e+00  0.000000e+00
bigcom386        0.000000e+00  0.000000e+00
bigcom408        1.590064e-05  4.389125e-01
bigcom412        5.184280e-05  8.734703e-01
bigcom480        0.000000e+00  0.000000e+00
spin_vertex      7.266829e-04  2.213109e+00
membership_s1    6.060310e-05  1.780235e-01
membership_s3    0.000000e+00  0.000000e+00
membership_s4    1.751204e-05  4.942029e-02
membership_s5    6.632461e-05  1.555098e-01
membership_s6    0.000000e+00  2.683333e-02
membership_s7    3.345940e-06  8.361126e-02
membership_s8    0.000000e+00  0.000000e+00
membership_s9    0.000000e+00  0.000000e+00
membership_s11   0.000000e+00  0.000000e+00
membership_s12   0.000000e+00  0.000000e+00
membership_s14   0.000000e+00  0.000000e+00
membership_s15  -4.541287e-06  7.428592e-02
membership_s16   5.837820e-05  2.652179e-01
membership_s17   0.000000e+00  0.000000e+00
membership_s18   0.000000e+00  0.000000e+00
membership_s20   0.000000e+00  0.000000e+00
membership_s21   0.000000e+00  4.336809e-21
membership_s22   0.000000e+00  0.000000e+00
membership_s24   0.000000e+00  0.000000e+00
membership_s25   0.000000e+00  0.000000e+00
membership_s26   0.000000e+00  0.000000e+00
membership_s27   2.032899e-05  8.343801e-02
membership_s28   0.000000e+00  0.000000e+00
membership_s30  -2.413996e-05  4.858063e-01
membership_s31   0.000000e+00  4.336809e-21
membership_s32   1.397366e-05  1.709413e-01
membership_s33   0.000000e+00  0.000000e+00
membership_s36   1.160113e-04  1.438539e-01
membership_s37   0.000000e+00  0.000000e+00
V1               1.461296e-03  1.761303e+00
V2               7.676807e-04  1.900026e+00
pdi              3.802758e-04  3.376075e-01
adhesion         1.335039e-02  1.709258e+00
cohesion         1.195179e-02  1.684345e+00
inner            1.816192e-03  1.972719e+00
outer            6.570951e-04  1.962963e+00
ioratio          1.341455e-03  1.686732e+00
comsize          1.666273e-03  2.637858e+00
[1] "Dataset: all_CT Model GLM, run: 6 of 10 2015-06-15 17:39:12"
[1] "glmnet variable coefficients"
                         [,1]          [,2]
(Intercept)     -4.621447e+00 -5.760791e+00
graph0           3.094973e-40 -3.261625e-04
graph1           1.187927e-43 -2.633082e-07
graph2           1.649077e-40  2.461069e-05
graph3           1.097413e-44 -1.506422e-08
graph4           1.302508e-47 -1.277864e-10
graph5           4.223795e-42 -1.360391e-06
graph6           8.783995e-44 -2.881886e-08
graph7           6.763382e-42  4.090540e-06
graph8           1.389104e-40  3.054149e-05
graph9           2.519848e-46 -3.958481e-10
graph10          3.171637e-48 -7.030654e-12
graph11         -1.761267e-50 -1.842984e-13
graph12          5.312111e-46 -3.324888e-10
graph13          4.819308e-45 -1.500166e-09
graph14          1.995211e-47 -3.755457e-11
graph15          1.583126e-43 -1.721926e-07
graph16          1.923252e-45 -2.542647e-09
graph17          4.139442e-45 -1.039749e-09
graph18          1.182581e-43  4.784834e-08
graph19          2.640793e-44  1.145921e-08
graph20          2.283409e-43 -4.845914e-07
graph21          1.380473e-43 -2.049708e-08
graph22          4.521658e-43  7.485463e-08
graph23          1.868230e-43  2.086726e-08
graph24          3.188787e-43  1.621283e-07
graph25          1.618102e-42  1.038567e-06
graph26          1.614652e-42  7.779129e-07
graph27          9.314212e-42  8.483581e-06
graph28          1.346261e-41  3.018733e-06
graph29          1.375538e-40 -9.059764e-05
orbit0           3.094973e-40 -3.270544e-04
orbit1           8.197246e-42 -3.312969e-06
orbit2           6.766356e-44 -2.522210e-07
orbit3           1.649077e-40  2.504642e-05
orbit4           2.200251e-43  7.630148e-08
orbit5           8.957442e-45 -1.812276e-08
orbit6           2.202573e-45 -1.147363e-08
orbit7           5.185041e-48 -8.692938e-11
orbit8           4.223795e-42 -1.317246e-06
orbit9           4.651542e-42  6.690096e-06
orbit10          6.929561e-43 -4.942313e-08
orbit11          4.935845e-44 -5.178307e-08
orbit12          2.990033e-41  2.559897e-05
orbit13          7.539687e-42  3.457529e-06
orbit14          1.389104e-40  2.956045e-05
orbit15          5.299022e-45  2.999956e-09
orbit16          2.149406e-46 -5.533259e-10
orbit17          1.940080e-45 -2.226849e-09
orbit18          1.182397e-45  1.197608e-09
orbit19          2.822689e-46 -2.727137e-10
orbit20          1.541978e-46 -3.611477e-10
orbit21          1.004160e-48 -5.341893e-12
orbit22         -9.937694e-49 -2.020598e-11
orbit23         -1.164096e-50 -6.187653e-14
orbit24          2.414502e-44  3.904157e-08
orbit25          1.508037e-44  6.657851e-09
orbit26          3.847068e-46 -5.840050e-10
orbit27          1.310792e-43  1.678938e-07
orbit28          9.805386e-45 -1.766729e-08
orbit29          2.544021e-44 -2.208937e-09
orbit30          7.602252e-45 -1.451366e-09
orbit31          1.169267e-45 -1.976216e-09
orbit32          9.709334e-46 -5.765857e-10
orbit33          5.314747e-48 -2.858472e-11
orbit34          1.583126e-43 -1.745803e-07
orbit35          1.316639e-43  1.533231e-08
orbit36          2.648542e-44 -1.611295e-08
orbit37          2.212495e-44 -2.041903e-08
orbit38          8.081437e-46 -2.387521e-09
orbit39          2.617636e-43  3.151801e-07
orbit40          6.170117e-44  2.857732e-08
orbit41          2.458418e-44 -8.054915e-09
orbit42          2.378492e-45 -2.696691e-09
orbit43          4.309178e-43  3.103405e-07
orbit44          8.769048e-44 -1.767337e-08
orbit45          8.497562e-43  2.435742e-06
orbit46          3.647361e-43 -5.129851e-08
orbit47          2.960125e-44 -8.353241e-09
orbit48          5.782207e-44  3.941424e-08
orbit49          1.259042e-42 -2.516075e-07
orbit50          1.690144e-43 -6.676235e-07
orbit51          5.733756e-43  1.819302e-07
orbit52          1.532439e-42 -3.674731e-07
orbit53          1.755527e-43 -6.720360e-08
orbit54          2.423882e-42  6.441439e-07
orbit55          3.924403e-43  4.750633e-08
orbit56          5.647564e-42  1.971989e-05
orbit57          3.867336e-43 -1.797580e-07
orbit58          2.093960e-43  2.097052e-07
orbit59          2.100223e-42  1.160692e-06
orbit60          7.511476e-43  3.837881e-07
orbit61          5.237420e-43  2.601154e-07
orbit62          1.762086e-41  3.945973e-05
orbit63          2.814444e-42  2.694650e-06
orbit64          3.785153e-42 -5.471089e-07
orbit65          2.479507e-41  4.640547e-05
orbit66          5.042923e-42 -4.437860e-06
orbit67          2.201321e-42  2.542099e-06
orbit68          1.406036e-41  1.451437e-05
orbit69          2.140962e-41  1.252436e-05
orbit70          5.972816e-41  6.437232e-05
orbit71          1.572153e-41 -3.129889e-06
orbit72          1.375538e-40 -9.139189e-05
AP               8.641180e-39 -7.629116e-02
bet              1.380898e-44 -5.254178e-08
ecc             -3.771401e-39  5.196956e-03
eccrad          -2.262840e-38  3.112884e-02
close            2.456492e-37  2.864080e-01
constraint      -2.104511e-38 -1.260235e-01
coreness         1.991104e-39  5.749214e-03
knn             -7.007498e-42 -5.118861e-05
hubscore         5.293983e-37  3.020067e-01
pagerank        -2.558006e-38 -4.745059e-01
trans            3.540640e-40 -7.251904e-02
evcent           5.293517e-37  2.953722e-01
first            3.094973e-40 -3.291874e-04
upto_second      8.933969e-42 -7.719265e-06
upto_third       2.392428e-42  5.972805e-06
upto_fourth      1.852945e-42 -5.749075e-07
upto_fifth       1.925708e-42  5.680076e-07
upto_sixth       2.253268e-42  1.468058e-05
second           8.916360e-42 -7.567198e-06
third            2.610719e-42  1.080062e-05
fourth          -3.768094e-42 -1.323988e-05
fifth           -2.549361e-42  1.005963e-06
sixth           -2.649350e-42  2.593136e-06
ratio1          -8.439499e-42 -5.634942e-05
ratio2          -3.540934e-41 -1.685184e-04
ratio3          -2.598673e-41  2.685329e-04
ratio4          -2.037148e-41 -1.261666e-04
ratio5          -9.928295e-42 -8.559564e-05
ratio6          -2.757652e-42 -5.520986e-06
selfinter        2.313171e-38  1.799976e-01
walktrap_vertex  5.711478e-39  9.767938e-03
bigcom1         -7.394411e-39 -4.845726e-02
bigcom2         -9.850948e-39 -1.026678e-01
bigcom3          1.513527e-38  3.343244e-01
bigcom4         -2.698212e-39 -3.430296e-02
bigcom6         -9.845203e-39 -1.607913e-01
bigcom8         -6.476365e-39 -8.952008e-02
bigcom9         -9.887210e-39 -1.077145e-01
bigcom11        -9.859988e-39 -1.276297e-01
bigcom13        -9.865750e-39 -1.117663e-01
bigcom15        -9.873168e-39 -1.159347e-01
bigcom16        -9.851769e-39 -1.278212e-01
bigcom21         2.964486e-39  1.047037e-01
bigcom22        -5.167704e-39 -1.137296e-01
bigcom24        -9.846844e-39 -1.216253e-01
bigcom26        -9.925407e-39 -2.091890e-01
bigcom28         8.524931e-38  4.712583e-01
bigcom30        -9.935420e-39 -2.245652e-01
bigcom31        -9.845203e-39 -9.259092e-02
bigcom32        -9.855877e-39 -1.025217e-01
bigcom33        -9.845203e-39 -1.295149e-01
bigcom34        -9.846023e-39 -1.219986e-01
bigcom36        -9.852590e-39 -1.489092e-01
bigcom37        -9.844383e-39 -9.437556e-02
bigcom38        -9.853412e-39 -1.102940e-01
bigcom39        -9.865750e-39 -1.335749e-01
bigcom40         9.447550e-39  9.657439e-02
bigcom43        -9.850948e-39 -1.181989e-01
bigcom44        -9.995925e-39 -1.203891e-01
bigcom46        -9.859988e-39 -1.142192e-01
bigcom47        -9.854233e-39 -1.118530e-01
bigcom49        -9.852590e-39 -1.296172e-01
bigcom50        -9.848485e-39 -1.614983e-01
bigcom51        -9.846023e-39 -1.230269e-01
bigcom52        -9.846023e-39 -1.679641e-01
bigcom54        -9.843563e-39 -8.959284e-02
bigcom56        -9.855055e-39 -1.960087e-01
bigcom62        -9.845203e-39 -1.243157e-01
bigcom66        -9.845203e-39 -1.183520e-01
bigcom68        -9.846023e-39 -9.320266e-02
bigcom69        -9.854233e-39 -1.417081e-01
bigcom71         4.964688e-38  9.550441e-01
bigcom72        -9.846844e-39 -9.165050e-02
bigcom73        -9.857521e-39 -1.429254e-01
bigcom74        -9.852590e-39 -1.642591e-01
bigcom75        -9.845203e-39 -1.167037e-01
bigcom76        -9.850127e-39 -1.166442e-01
bigcom77        -9.850127e-39 -2.175517e-01
bigcom79        -9.846023e-39 -1.565220e-01
bigcom80        -9.850127e-39 -1.079642e-01
bigcom82        -9.848485e-39 -1.774467e-01
bigcom83        -9.845203e-39 -7.440327e-02
bigcom84        -9.846023e-39 -1.594393e-01
bigcom85        -9.847664e-39 -1.490638e-01
bigcom87        -9.851769e-39 -1.201315e-01
bigcom89        -9.845203e-39 -9.914586e-02
bigcom91        -9.850127e-39 -1.837317e-01
bigcom92        -9.869870e-39 -9.794129e-02
bigcom93        -9.845203e-39 -9.042131e-02
bigcom96        -9.845203e-39 -1.821002e-01
bigcom97        -9.852590e-39 -2.107490e-01
bigcom98        -9.845203e-39 -1.274643e-01
bigcom99        -9.845203e-39 -6.634575e-02
bigcom101       -9.859988e-39 -1.393261e-01
bigcom104       -9.852590e-39 -1.519715e-01
bigcom106       -9.846844e-39 -1.039247e-01
bigcom109       -9.846023e-39 -1.465806e-01
bigcom113       -9.846844e-39 -1.132199e-01
bigcom116       -9.878945e-39 -1.304926e-01
bigcom120       -9.846023e-39 -1.087381e-01
bigcom123       -9.846844e-39 -1.126468e-01
bigcom126       -9.845203e-39 -6.951974e-02
bigcom127       -9.846844e-39 -5.330170e-01
bigcom137       -9.850127e-39 -2.167338e-01
bigcom139       -9.845203e-39 -1.396773e-01
bigcom140       -9.845203e-39 -1.378128e-01
bigcom143       -9.845203e-39 -9.553420e-02
bigcom145       -9.846844e-39 -9.802631e-02
bigcom146       -9.847664e-39 -9.490972e-02
bigcom147        3.613878e-38  6.004082e-01
bigcom149       -9.843563e-39 -1.298993e-01
bigcom153       -9.851769e-39 -1.084995e-01
bigcom154       -9.850948e-39 -1.009028e-01
bigcom156       -9.846023e-39 -9.180486e-02
bigcom157       -9.852590e-39 -9.408902e-02
bigcom158       -9.844383e-39 -9.211975e-02
bigcom160       -9.846023e-39 -1.144096e-01
bigcom161       -9.845203e-39 -1.336102e-01
bigcom162       -9.845203e-39 -9.938117e-02
bigcom164       -9.845203e-39 -1.315382e-01
bigcom166       -9.848485e-39 -1.156477e-01
bigcom167        3.414172e-38  6.255077e-01
bigcom171        4.497076e-37  2.132265e+00
bigcom173       -9.846844e-39 -1.025183e-01
bigcom175       -9.845203e-39 -9.115248e-02
bigcom176       -9.845203e-39 -1.143783e-01
bigcom177       -9.846023e-39 -1.334046e-01
bigcom178       -9.846844e-39 -1.727739e-01
bigcom180        1.922591e-37  1.609169e+00
bigcom181       -9.852590e-39 -1.042731e-01
bigcom184       -9.845203e-39 -1.393295e-01
bigcom186       -9.845203e-39 -1.935107e-01
bigcom187       -9.845203e-39 -1.849671e-01
bigcom189       -9.849306e-39 -9.819250e-02
bigcom194       -9.846023e-39 -1.267719e-01
bigcom195       -9.845203e-39 -9.232866e-02
bigcom196        2.427650e-37  1.656599e+00
bigcom204       -9.848485e-39 -1.092897e-01
bigcom205       -9.844383e-39 -1.036640e-01
bigcom212       -9.846023e-39 -1.201537e-01
bigcom214       -9.846844e-39 -1.117521e-01
bigcom222       -9.845203e-39 -1.068009e-01
bigcom223       -9.845203e-39 -1.833014e-01
bigcom226       -9.846023e-39 -1.098000e-01
bigcom227       -9.846023e-39 -1.082422e-01
bigcom229       -9.845203e-39 -7.813591e-02
bigcom233       -9.845203e-39 -9.817385e-02
bigcom236       -9.845203e-39 -9.370528e-02
bigcom237       -9.845203e-39 -1.588811e-01
bigcom246       -9.850948e-39 -1.225742e-01
bigcom248       -9.855055e-39 -2.048941e-01
bigcom249       -9.846023e-39 -1.107724e-01
bigcom250       -9.854233e-39 -1.335595e-01
bigcom254       -9.846023e-39 -1.126171e-01
bigcom266       -9.844383e-39 -1.621833e-01
bigcom269       -9.846844e-39 -1.064690e-01
bigcom272       -9.845203e-39 -8.603261e-02
bigcom274       -9.880597e-39 -1.051216e-01
bigcom281       -9.846844e-39 -1.064138e-01
bigcom291       -9.845203e-39 -1.285597e-01
bigcom292       -9.844383e-39 -1.656370e-01
bigcom295       -9.846844e-39 -1.072173e-01
bigcom299       -9.844383e-39 -1.469703e-01
bigcom301       -9.850127e-39 -1.229857e-01
bigcom306       -9.845203e-39 -7.808249e-02
bigcom309       -9.846023e-39 -1.337263e-01
bigcom314       -9.846023e-39 -1.084655e-01
bigcom321       -9.850127e-39 -9.452433e-02
bigcom341       -9.844383e-39 -1.094761e-01
bigcom350       -9.845203e-39 -1.505210e-01
bigcom353       -9.845203e-39 -9.672641e-02
bigcom359       -9.844383e-39 -2.184704e-01
bigcom363       -9.844383e-39 -9.129234e-02
bigcom365       -9.845203e-39 -1.507608e-01
bigcom385       -9.846844e-39 -1.496605e-01
bigcom386       -9.845203e-39 -8.175896e-02
bigcom408        8.206143e-38  1.054955e+00
bigcom412        3.270226e-37  2.004441e+00
bigcom480       -9.846023e-39 -8.772943e-02
spin_vertex     -1.415229e-38 -1.055235e-01
membership_s1   -4.598796e-39 -3.123647e-02
membership_s3   -9.858343e-39 -1.149736e-01
membership_s4    3.459868e-39 -1.285606e-02
membership_s5   -1.902181e-39 -5.945729e-03
membership_s6   -9.479247e-39 -7.699390e-02
membership_s7   -7.207483e-39 -5.776219e-02
membership_s8   -9.849306e-39 -1.214976e-01
membership_s9   -9.855055e-39 -1.119079e-01
membership_s11  -9.850127e-39 -9.974698e-02
membership_s12  -9.852590e-39 -1.152298e-01
membership_s14  -9.848485e-39 -1.201858e-01
membership_s15  -4.060870e-39  6.656067e-02
membership_s16   6.238169e-38  1.058388e+00
membership_s17  -9.848485e-39 -1.078665e-01
membership_s18  -9.920408e-39 -1.340387e-01
membership_s20  -9.845203e-39 -8.507402e-02
membership_s21  -9.979044e-39 -1.471852e-01
membership_s22  -9.867397e-39 -9.284206e-02
membership_s24  -9.870694e-39 -1.096150e-01
membership_s25  -9.861634e-39 -1.050805e-01
membership_s26  -9.854233e-39 -1.104769e-01
membership_s27  -7.870397e-39 -7.666405e-02
membership_s28  -9.856699e-39 -1.104704e-01
membership_s30   2.701966e-38  1.953180e-01
membership_s31  -1.036683e-38 -1.211792e-01
membership_s32   3.698728e-39  1.772762e-01
membership_s33  -9.846023e-39 -8.899400e-02
membership_s36  -8.673001e-39 -5.504692e-02
membership_s37  -9.925407e-39 -1.140973e-01
V1               1.344824e-38  6.607273e-02
V2               7.139096e-39  1.221140e-01
pdi              1.088246e-36 -1.303040e+01
adhesion        -6.448591e-43 -4.241398e-06
cohesion         1.289873e-42  8.476257e-06
inner            4.037834e-43 -1.511451e-07
outer            3.608207e-43 -2.551035e-06
ioratio         -2.049747e-40 -6.137106e-02
comsize          4.120754e-42  4.603120e-05
[1] "Dataset: all_CT Model GBM, run: 7 of 10 2015-06-15 17:41:56"
Iter   TrainDeviance   ValidDeviance   StepSize   Improve
     1        0.1040             nan     0.0100    0.0007
     2        0.1011             nan     0.0100    0.0007
     3        0.0990             nan     0.0100    0.0007
     4        0.0974             nan     0.0100    0.0002
     5        0.0954             nan     0.0100    0.0003
     6        0.0937             nan     0.0100    0.0004
     7        0.0924             nan     0.0100    0.0004
     8        0.0911             nan     0.0100    0.0001
     9        0.0901             nan     0.0100    0.0002
    10        0.0893             nan     0.0100    0.0002
    20        0.0821             nan     0.0100    0.0001
    40        0.0738             nan     0.0100    0.0000
    60        0.0687             nan     0.0100    0.0000
    80        0.0644             nan     0.0100    0.0000
   100        0.0615             nan     0.0100    0.0000
   120        0.0587             nan     0.0100    0.0000
   140        0.0561             nan     0.0100    0.0000
   160        0.0533             nan     0.0100    0.0000
   180        0.0488             nan     0.0100    0.0000
   200        0.0468             nan     0.0100    0.0000
   220        0.0444             nan     0.0100    0.0000
   240        0.0426             nan     0.0100   -0.0000
   260        0.0405             nan     0.0100   -0.0000
   280        0.0380             nan     0.0100    0.0000
   300        0.0364             nan     0.0100   -0.0000
   320        0.0345             nan     0.0100   -0.0000
   340        0.0330             nan     0.0100   -0.0000
   357        0.0316             nan     0.0100   -0.0000

[1] "GBM variable coefficients"
                            var     rel.inf
bigcom171             bigcom171 5.032067037
orbit65                 orbit65 4.488638954
ratio5                   ratio5 3.935440091
comsize                 comsize 3.486615720
orbit62                 orbit62 3.326189510
orbit54                 orbit54 2.850396306
trans                     trans 2.527801558
orbit70                 orbit70 2.480422669
V1                           V1 2.466263230
walktrap_vertex walktrap_vertex 2.423810327
outer                     outer 2.227864650
spin_vertex         spin_vertex 2.181918996
V2                           V2 1.950869570
graph22                 graph22 1.947494710
third                     third 1.930504083
graph20                 graph20 1.891720924
bigcom196             bigcom196 1.810789490
orbit49                 orbit49 1.692136298
orbit56                 orbit56 1.426339775
ioratio                 ioratio 1.398523281
knn                         knn 1.398089424
adhesion               adhesion 1.329619788
inner                     inner 1.243945343
orbit18                 orbit18 1.230877966
bigcom28               bigcom28 1.213485521
orbit46                 orbit46 1.148698499
ratio1                   ratio1 1.084708790
ratio4                   ratio4 1.016938239
pagerank               pagerank 0.988728844
cohesion               cohesion 0.923577533
selfinter             selfinter 0.915574348
graph0                   graph0 0.912665093
bet                         bet 0.869353630
graph8                   graph8 0.812086590
constraint           constraint 0.807075020
graph4                   graph4 0.797683607
graph5                   graph5 0.797359371
orbit39                 orbit39 0.794573888
orbit24                 orbit24 0.754475935
orbit63                 orbit63 0.732757172
orbit69                 orbit69 0.683192190
graph1                   graph1 0.666147969
orbit35                 orbit35 0.642982071
graph29                 graph29 0.638553646
orbit50                 orbit50 0.630387197
graph28                 graph28 0.612785753
orbit45                 orbit45 0.604867797
sixth                     sixth 0.585363225
graph27                 graph27 0.565921621
graph25                 graph25 0.553635163
upto_fifth           upto_fifth 0.553242980
orbit40                 orbit40 0.538531225
graph2                   graph2 0.524123593
graph14                 graph14 0.512852736
bigcom180             bigcom180 0.511501394
graph3                   graph3 0.500894768
orbit68                 orbit68 0.496344628
orbit19                 orbit19 0.488488569
ratio2                   ratio2 0.485144315
graph7                   graph7 0.474156411
bigcom412             bigcom412 0.463871943
graph23                 graph23 0.452859682
orbit71                 orbit71 0.446847043
graph17                 graph17 0.428003128
orbit67                 orbit67 0.422109632
graph11                 graph11 0.415390270
fifth                     fifth 0.410361047
orbit64                 orbit64 0.407918644
orbit53                 orbit53 0.407781509
orbit25                 orbit25 0.396285670
orbit17                 orbit17 0.385248324
graph26                 graph26 0.383424976
orbit12                 orbit12 0.381518872
graph10                 graph10 0.366536092
orbit55                 orbit55 0.364475687
orbit30                 orbit30 0.358440411
ratio3                   ratio3 0.356690674
orbit59                 orbit59 0.344349046
orbit44                 orbit44 0.320862698
orbit27                 orbit27 0.314467531
ratio6                   ratio6 0.286335511
orbit66                 orbit66 0.285901823
bigcom408             bigcom408 0.281808439
orbit11                 orbit11 0.281329677
graph24                 graph24 0.273428603
membership_s16   membership_s16 0.262316538
graph19                 graph19 0.260891543
graph15                 graph15 0.256229716
orbit58                 orbit58 0.251971962
orbit31                 orbit31 0.244002630
fourth                   fourth 0.241227937
orbit37                 orbit37 0.233977413
orbit36                 orbit36 0.229522229
orbit6                   orbit6 0.228449080
orbit32                 orbit32 0.220779612
orbit52                 orbit52 0.206620330
graph16                 graph16 0.206540815
graph6                   graph6 0.201895513
orbit20                 orbit20 0.198752200
graph13                 graph13 0.194129327
orbit51                 orbit51 0.178935399
bigcom147             bigcom147 0.175282463
orbit13                 orbit13 0.174477154
upto_second         upto_second 0.173093586
orbit9                   orbit9 0.172160938
orbit41                 orbit41 0.161820436
orbit2                   orbit2 0.142617107
upto_fourth         upto_fourth 0.133208698
bigcom32               bigcom32 0.132818702
pdi                         pdi 0.131716167
orbit57                 orbit57 0.130982485
graph9                   graph9 0.130945516
bigcom71               bigcom71 0.129830848
orbit10                 orbit10 0.126187647
orbit5                   orbit5 0.125227457
coreness               coreness 0.117366781
bigcom3                 bigcom3 0.116021569
orbit61                 orbit61 0.107538775
orbit1                   orbit1 0.105621750
orbit29                 orbit29 0.105569488
bigcom4                 bigcom4 0.103471182
membership_s30   membership_s30 0.101655539
orbit15                 orbit15 0.101432577
upto_third           upto_third 0.100170088
orbit21                 orbit21 0.098440818
orbit7                   orbit7 0.096321426
bigcom167             bigcom167 0.095356068
orbit28                 orbit28 0.095019859
graph12                 graph12 0.091094977
graph18                 graph18 0.090989840
bigcom40               bigcom40 0.088919399
orbit47                 orbit47 0.087946562
second                   second 0.077598526
upto_sixth           upto_sixth 0.075544267
ecc                         ecc 0.074077733
orbit33                 orbit33 0.070947863
orbit38                 orbit38 0.065233347
close                     close 0.064993654
membership_s32   membership_s32 0.063823047
orbit16                 orbit16 0.055068529
orbit60                 orbit60 0.052509227
graph21                 graph21 0.046821471
bigcom1                 bigcom1 0.039086734
bigcom8                 bigcom8 0.037548651
orbit4                   orbit4 0.033490565
orbit22                 orbit22 0.032886960
AP                           AP 0.024807172
orbit42                 orbit42 0.017308762
membership_s1     membership_s1 0.015600412
orbit48                 orbit48 0.014788615
membership_s36   membership_s36 0.011909807
membership_s5     membership_s5 0.007883845
orbit23                 orbit23 0.005076705
orbit0                   orbit0 0.000000000
orbit3                   orbit3 0.000000000
orbit8                   orbit8 0.000000000
orbit14                 orbit14 0.000000000
orbit26                 orbit26 0.000000000
orbit34                 orbit34 0.000000000
orbit43                 orbit43 0.000000000
orbit72                 orbit72 0.000000000
eccrad                   eccrad 0.000000000
hubscore               hubscore 0.000000000
evcent                   evcent 0.000000000
first                     first 0.000000000
bigcom2                 bigcom2 0.000000000
bigcom6                 bigcom6 0.000000000
bigcom9                 bigcom9 0.000000000
bigcom11               bigcom11 0.000000000
bigcom13               bigcom13 0.000000000
bigcom15               bigcom15 0.000000000
bigcom16               bigcom16 0.000000000
bigcom21               bigcom21 0.000000000
bigcom22               bigcom22 0.000000000
bigcom24               bigcom24 0.000000000
bigcom26               bigcom26 0.000000000
bigcom30               bigcom30 0.000000000
bigcom31               bigcom31 0.000000000
bigcom33               bigcom33 0.000000000
bigcom34               bigcom34 0.000000000
bigcom36               bigcom36 0.000000000
bigcom37               bigcom37 0.000000000
bigcom38               bigcom38 0.000000000
bigcom39               bigcom39 0.000000000
bigcom43               bigcom43 0.000000000
bigcom44               bigcom44 0.000000000
bigcom46               bigcom46 0.000000000
bigcom47               bigcom47 0.000000000
bigcom49               bigcom49 0.000000000
bigcom50               bigcom50 0.000000000
bigcom51               bigcom51 0.000000000
bigcom52               bigcom52 0.000000000
bigcom54               bigcom54 0.000000000
bigcom56               bigcom56 0.000000000
bigcom62               bigcom62 0.000000000
bigcom66               bigcom66 0.000000000
bigcom68               bigcom68 0.000000000
bigcom69               bigcom69 0.000000000
bigcom72               bigcom72 0.000000000
bigcom73               bigcom73 0.000000000
bigcom74               bigcom74 0.000000000
bigcom75               bigcom75 0.000000000
bigcom76               bigcom76 0.000000000
bigcom77               bigcom77 0.000000000
bigcom79               bigcom79 0.000000000
bigcom80               bigcom80 0.000000000
bigcom82               bigcom82 0.000000000
bigcom83               bigcom83 0.000000000
bigcom84               bigcom84 0.000000000
bigcom85               bigcom85 0.000000000
bigcom87               bigcom87 0.000000000
bigcom89               bigcom89 0.000000000
bigcom91               bigcom91 0.000000000
bigcom92               bigcom92 0.000000000
bigcom93               bigcom93 0.000000000
bigcom96               bigcom96 0.000000000
bigcom97               bigcom97 0.000000000
bigcom98               bigcom98 0.000000000
bigcom99               bigcom99 0.000000000
bigcom101             bigcom101 0.000000000
bigcom104             bigcom104 0.000000000
bigcom106             bigcom106 0.000000000
bigcom109             bigcom109 0.000000000
bigcom113             bigcom113 0.000000000
bigcom116             bigcom116 0.000000000
bigcom120             bigcom120 0.000000000
bigcom123             bigcom123 0.000000000
bigcom126             bigcom126 0.000000000
bigcom127             bigcom127 0.000000000
bigcom137             bigcom137 0.000000000
bigcom139             bigcom139 0.000000000
bigcom140             bigcom140 0.000000000
bigcom143             bigcom143 0.000000000
bigcom145             bigcom145 0.000000000
bigcom146             bigcom146 0.000000000
bigcom149             bigcom149 0.000000000
bigcom153             bigcom153 0.000000000
bigcom154             bigcom154 0.000000000
bigcom156             bigcom156 0.000000000
bigcom157             bigcom157 0.000000000
bigcom158             bigcom158 0.000000000
bigcom160             bigcom160 0.000000000
bigcom161             bigcom161 0.000000000
bigcom162             bigcom162 0.000000000
bigcom164             bigcom164 0.000000000
bigcom166             bigcom166 0.000000000
bigcom173             bigcom173 0.000000000
bigcom175             bigcom175 0.000000000
bigcom176             bigcom176 0.000000000
bigcom177             bigcom177 0.000000000
bigcom178             bigcom178 0.000000000
bigcom181             bigcom181 0.000000000
bigcom184             bigcom184 0.000000000
bigcom186             bigcom186 0.000000000
bigcom187             bigcom187 0.000000000
bigcom189             bigcom189 0.000000000
bigcom194             bigcom194 0.000000000
bigcom195             bigcom195 0.000000000
bigcom204             bigcom204 0.000000000
bigcom205             bigcom205 0.000000000
bigcom212             bigcom212 0.000000000
bigcom214             bigcom214 0.000000000
bigcom222             bigcom222 0.000000000
bigcom223             bigcom223 0.000000000
bigcom226             bigcom226 0.000000000
bigcom227             bigcom227 0.000000000
bigcom229             bigcom229 0.000000000
bigcom233             bigcom233 0.000000000
bigcom236             bigcom236 0.000000000
bigcom237             bigcom237 0.000000000
bigcom246             bigcom246 0.000000000
bigcom248             bigcom248 0.000000000
bigcom249             bigcom249 0.000000000
bigcom250             bigcom250 0.000000000
bigcom254             bigcom254 0.000000000
bigcom266             bigcom266 0.000000000
bigcom269             bigcom269 0.000000000
bigcom272             bigcom272 0.000000000
bigcom274             bigcom274 0.000000000
bigcom281             bigcom281 0.000000000
bigcom291             bigcom291 0.000000000
bigcom292             bigcom292 0.000000000
bigcom295             bigcom295 0.000000000
bigcom299             bigcom299 0.000000000
bigcom301             bigcom301 0.000000000
bigcom306             bigcom306 0.000000000
bigcom309             bigcom309 0.000000000
bigcom314             bigcom314 0.000000000
bigcom321             bigcom321 0.000000000
bigcom341             bigcom341 0.000000000
bigcom350             bigcom350 0.000000000
bigcom353             bigcom353 0.000000000
bigcom359             bigcom359 0.000000000
bigcom363             bigcom363 0.000000000
bigcom365             bigcom365 0.000000000
bigcom385             bigcom385 0.000000000
bigcom386             bigcom386 0.000000000
bigcom480             bigcom480 0.000000000
membership_s3     membership_s3 0.000000000
membership_s4     membership_s4 0.000000000
membership_s6     membership_s6 0.000000000
membership_s7     membership_s7 0.000000000
membership_s8     membership_s8 0.000000000
membership_s9     membership_s9 0.000000000
membership_s11   membership_s11 0.000000000
membership_s12   membership_s12 0.000000000
membership_s14   membership_s14 0.000000000
membership_s15   membership_s15 0.000000000
membership_s17   membership_s17 0.000000000
membership_s18   membership_s18 0.000000000
membership_s20   membership_s20 0.000000000
membership_s21   membership_s21 0.000000000
membership_s22   membership_s22 0.000000000
membership_s24   membership_s24 0.000000000
membership_s25   membership_s25 0.000000000
membership_s26   membership_s26 0.000000000
membership_s27   membership_s27 0.000000000
membership_s28   membership_s28 0.000000000
membership_s31   membership_s31 0.000000000
membership_s33   membership_s33 0.000000000
membership_s37   membership_s37 0.000000000
[1] "Dataset: all_CT Model RF, run: 7 of 10 2015-06-15 17:47:59"
     |      Out-of-bag   |
Tree |      MSE  %Var(y) |
   1 |  0.01793   190.38 |
   2 |  0.01592   169.00 |
   3 |  0.01508   160.07 |
   4 |  0.01448   153.70 |
   5 |  0.01319   140.08 |
   6 |  0.01235   131.17 |
   7 |   0.0125   132.67 |
   8 |  0.01227   130.27 |
   9 |  0.01184   125.74 |
  10 |  0.01149   121.95 |
  11 |  0.01112   118.09 |
  12 |  0.01098   116.63 |
  13 |  0.01086   115.29 |
  14 |  0.01071   113.76 |
  15 |  0.01056   112.10 |
  16 |  0.01043   110.69 |
  17 |  0.01034   109.76 |
  18 |  0.01028   109.13 |
  19 |  0.01021   108.44 |
  20 |  0.01014   107.61 |
  21 |  0.01007   106.87 |
  22 | 0.009993   106.11 |
  23 | 0.009921   105.33 |
  24 | 0.009853   104.62 |
  25 |  0.00986   104.69 |
  26 | 0.009786   103.90 |
  27 | 0.009787   103.92 |
  28 | 0.009778   103.82 |
  29 | 0.009717   103.17 |
  30 | 0.009694   102.93 |
  31 | 0.009644   102.40 |
  32 | 0.009649   102.45 |
  33 | 0.009568   101.59 |
  34 | 0.009547   101.37 |
  35 | 0.009498   100.85 |
  36 | 0.009473   100.58 |
  37 |  0.00948   100.65 |
  38 | 0.009447   100.30 |
  39 | 0.009455   100.39 |
  40 | 0.009433   100.15 |
  41 | 0.009406    99.87 |
  42 |  0.00942   100.02 |
  43 | 0.009389    99.69 |
  44 | 0.009371    99.50 |
  45 | 0.009349    99.26 |
  46 | 0.009337    99.14 |
  47 | 0.009332    99.08 |
  48 | 0.009314    98.89 |
  49 | 0.009333    99.09 |
  50 | 0.009316    98.91 |
  51 | 0.009303    98.77 |
  52 | 0.009317    98.92 |
  53 | 0.009295    98.69 |
  54 |  0.00928    98.53 |
  55 | 0.009269    98.42 |
  56 |  0.00926    98.32 |
  57 | 0.009267    98.39 |
  58 | 0.009254    98.26 |
  59 | 0.009249    98.21 |
  60 | 0.009231    98.01 |
  61 |  0.00923    98.00 |
  62 | 0.009184    97.51 |
  63 | 0.009187    97.54 |
  64 |   0.0092    97.68 |
  65 |  0.00921    97.79 |
  66 | 0.009204    97.73 |
  67 | 0.009187    97.54 |
  68 | 0.009164    97.30 |
  69 | 0.009153    97.19 |
  70 | 0.009146    97.11 |
  71 | 0.009123    96.87 |
  72 | 0.009132    96.96 |
  73 | 0.009133    96.97 |
  74 |  0.00912    96.83 |
  75 |  0.00911    96.73 |
  76 |   0.0091    96.62 |
  77 | 0.009104    96.66 |
  78 | 0.009109    96.71 |
  79 |  0.00909    96.52 |
  80 | 0.009097    96.58 |
  81 |  0.00908    96.41 |
  82 | 0.009087    96.49 |
  83 | 0.009077    96.38 |
  84 | 0.009079    96.40 |
  85 | 0.009089    96.50 |
  86 | 0.009105    96.67 |
  87 | 0.009112    96.75 |
  88 | 0.009115    96.78 |
  89 | 0.009116    96.79 |
  90 | 0.009114    96.77 |
  91 | 0.009112    96.75 |
  92 | 0.009105    96.68 |
  93 | 0.009104    96.67 |
  94 | 0.009094    96.56 |
  95 | 0.009095    96.56 |
  96 | 0.009088    96.49 |
  97 | 0.009075    96.36 |
  98 | 0.009056    96.15 |
  99 | 0.009049    96.08 |
 100 | 0.009049    96.08 |
[1] "Random Forest variable coefficients"
                      %IncMSE IncNodePurity
graph5           6.361556e-03  6.376109e-01
graph6           1.711897e-03  3.495822e-01
graph7           4.751440e-03  3.948582e-01
graph8           1.046671e-03  6.271393e-01
graph9           1.366853e-03  2.736868e-01
graph10          3.454009e-03  6.265035e-01
graph11          4.024386e-03  8.865936e-01
graph12          2.141179e-03  3.683583e-01
graph13          3.222924e-03  2.868610e-01
graph14          2.087599e-03  5.564844e-01
graph15          3.651597e-03  4.208859e-01
graph16          2.874407e-03  4.960528e-01
graph17          2.143484e-03  4.936516e-01
graph18          1.313447e-03  2.098842e-01
graph19          6.272777e-03  2.225360e-01
graph20          9.116763e-03  1.032529e+00
graph21          1.599938e-03  2.548465e-01
graph22          3.538515e-03  9.048538e-01
graph23          1.399850e-02  7.839795e-01
graph24          9.531624e-04  2.946302e-01
graph25          3.273696e-03  6.225547e-01
graph26          5.484636e-03  7.627418e-01
graph27          1.427084e-03  8.949316e-01
graph28          1.342499e-03  5.674593e-01
graph29          2.745141e-04  3.196532e-01
orbit0           1.870014e-03  2.413022e-01
orbit1           3.850703e-03  3.580052e-01
orbit2           5.005408e-04  3.821858e-01
orbit3           1.412533e-03  2.999050e-01
orbit4           5.404348e-04  4.641459e-01
orbit5           1.431942e-03  2.293359e-01
orbit6           3.401233e-03  4.003379e-01
orbit7           3.826356e-03  3.954520e-01
orbit8           2.886884e-03  5.561199e-01
orbit9           1.399527e-03  3.286533e-01
orbit10          8.141891e-04  3.867735e-01
orbit11          1.026804e-03  1.963017e-01
orbit12          3.212726e-04  2.941339e-01
orbit13          2.712286e-04  3.113863e-01
orbit14          1.219919e-04  5.997299e-01
orbit15          9.641484e-04  3.653192e-01
orbit16          9.059003e-04  4.474135e-01
orbit17          2.676939e-03  3.498683e-01
orbit18          1.206658e-03  9.945762e-01
orbit19          3.489808e-03  4.890968e-01
orbit20          1.693258e-03  4.284986e-01
orbit21          1.640611e-03  2.383628e-01
orbit22          2.036843e-03  4.402497e-01
orbit23          2.927742e-03  3.340313e-01
orbit24          3.782689e-03  5.486826e-01
orbit25          9.613824e-04  4.983555e-01
orbit26          7.553200e-04  2.425538e-01
orbit27          2.701259e-03  3.362814e-01
orbit28          2.519384e-04  2.635663e-01
orbit29          3.513200e-03  4.268913e-01
orbit30          1.388145e-03  4.154799e-01
orbit31          9.104019e-04  5.420196e-01
orbit32          2.489652e-03  5.598005e-01
orbit33          2.586159e-03  3.689001e-01
orbit34          4.674271e-04  4.340411e-01
orbit35          1.420986e-03  4.313921e-01
orbit36          7.761100e-04  6.806252e-01
orbit37          1.250673e-03  3.697928e-01
orbit38          8.222528e-03  2.513811e-01
orbit39          1.010440e-03  6.217221e-01
orbit40          3.824822e-03  7.863880e-01
orbit41          9.872201e-04  2.431689e-01
orbit42          1.542425e-04  2.404285e-01
orbit43          1.161109e-03  3.452256e-01
orbit44          1.496422e-03  4.534257e-01
orbit45          8.662463e-03  6.423722e-01
orbit46          1.463992e-03  1.058457e+00
orbit47          9.704880e-04  2.954524e-01
orbit48          3.417566e-04  2.173572e-01
orbit49          1.241866e-02  1.145842e+00
orbit50          1.746303e-03  7.590288e-01
orbit51          2.148120e-03  4.799010e-01
orbit52          8.306472e-04  3.469935e-01
orbit53          7.661489e-04  1.196495e-01
orbit54          4.911336e-03  1.778508e+00
orbit55          1.502551e-03  3.215456e-01
orbit56          1.920444e-02  1.043921e+00
orbit57          1.528344e-03  5.258965e-01
orbit58          1.479231e-04  1.657910e-01
orbit59          4.087816e-03  1.035307e+00
orbit60          2.824864e-04  2.921847e-01
orbit61          1.043065e-04  6.228755e-02
orbit62          9.750877e-03  1.748425e+00
orbit63          1.155083e-03  7.547850e-01
orbit64          3.490406e-04  4.516075e-01
orbit65          9.076844e-03  2.233685e+00
orbit66          2.099133e-03  5.702529e-01
orbit67          2.301667e-04  4.146956e-01
orbit68          2.853700e-03  1.322488e+00
orbit69          1.005081e-03  5.076940e-01
orbit70          3.900463e-03  1.936877e+00
orbit71          2.779841e-04  4.420644e-01
orbit72          9.580031e-04  5.199728e-01
AP              -3.958045e-06  7.321925e-02
bet              1.822271e-03  9.266265e-01
ecc              7.448491e-05  7.089409e-02
eccrad           1.836682e-05  1.553833e-02
close            1.192381e-03  2.715370e-01
constraint       5.377700e-03  5.624337e-01
coreness         6.649920e-03  1.578818e-01
knn              2.774119e-03  8.817246e-01
hubscore         1.347689e-03  3.659421e-01
pagerank         3.326356e-03  8.712617e-01
trans            8.921397e-04  1.689137e+00
evcent           1.480268e-03  2.947770e-01
first            2.060021e-03  1.750836e-01
upto_second      3.329119e-03  4.105294e-01
upto_third       6.182008e-04  3.595536e-01
upto_fourth      3.037442e-04  3.316021e-01
upto_fifth       6.389741e-04  4.137410e-01
upto_sixth       2.138805e-03  5.151674e-01
second           6.940545e-04  2.867148e-01
third            1.062275e-03  1.358855e+00
fourth           9.335668e-04  5.813733e-01
fifth            6.803939e-04  8.515846e-01
sixth            1.037790e-03  9.276930e-01
ratio1           1.094818e-03  9.713019e-01
ratio2           4.003883e-03  1.153075e+00
ratio3           1.040606e-03  6.980132e-01
ratio4           4.603894e-04  1.266253e+00
ratio5           1.001849e-03  3.418928e+00
ratio6           4.244179e-03  9.429124e-01
selfinter        1.955049e-03  4.837434e-01
walktrap_vertex  1.375481e-03  1.762325e+00
bigcom1          5.011606e-04  1.137167e-01
bigcom2          0.000000e+00  0.000000e+00
bigcom3          2.263538e-04  5.035480e-01
bigcom4          6.979851e-06  3.330871e-02
bigcom6          0.000000e+00  0.000000e+00
bigcom8          1.997832e-06  9.682449e-03
bigcom9          0.000000e+00  0.000000e+00
bigcom11         0.000000e+00  0.000000e+00
bigcom13         0.000000e+00  0.000000e+00
bigcom15         0.000000e+00  0.000000e+00
bigcom16         0.000000e+00  0.000000e+00
bigcom21         0.000000e+00  2.775558e-19
bigcom22         0.000000e+00  3.209238e-19
bigcom24         0.000000e+00  0.000000e+00
bigcom26         0.000000e+00  0.000000e+00
bigcom28         2.620764e-04  7.926032e-01
bigcom30         0.000000e+00  2.775558e-19
bigcom31         0.000000e+00  0.000000e+00
bigcom32        -4.019332e-05  1.365836e-01
bigcom33         0.000000e+00  0.000000e+00
bigcom34         0.000000e+00  0.000000e+00
bigcom36         0.000000e+00  2.775558e-19
bigcom37         0.000000e+00  0.000000e+00
bigcom38         0.000000e+00  0.000000e+00
bigcom39         0.000000e+00  0.000000e+00
bigcom40         3.062375e-04  6.163239e-02
bigcom43         0.000000e+00  0.000000e+00
bigcom44         0.000000e+00  0.000000e+00
bigcom46         0.000000e+00  0.000000e+00
bigcom47         0.000000e+00  0.000000e+00
bigcom49         0.000000e+00  0.000000e+00
bigcom50         0.000000e+00  0.000000e+00
bigcom51         0.000000e+00  0.000000e+00
bigcom52         0.000000e+00  0.000000e+00
bigcom54         0.000000e+00  0.000000e+00
bigcom56         0.000000e+00  0.000000e+00
bigcom62         0.000000e+00  0.000000e+00
bigcom66         0.000000e+00  0.000000e+00
bigcom68         0.000000e+00  0.000000e+00
bigcom69         0.000000e+00  0.000000e+00
bigcom71         6.961417e-05  2.507714e-01
bigcom72         0.000000e+00  0.000000e+00
bigcom73         0.000000e+00  0.000000e+00
bigcom74         0.000000e+00  0.000000e+00
bigcom75         0.000000e+00  0.000000e+00
bigcom76         0.000000e+00  0.000000e+00
bigcom77         0.000000e+00  0.000000e+00
bigcom79         0.000000e+00  0.000000e+00
bigcom80         0.000000e+00  0.000000e+00
bigcom82         0.000000e+00  0.000000e+00
bigcom83         0.000000e+00  0.000000e+00
bigcom84         0.000000e+00  0.000000e+00
bigcom85         0.000000e+00  0.000000e+00
bigcom87         0.000000e+00  0.000000e+00
bigcom89         0.000000e+00  0.000000e+00
bigcom91         0.000000e+00  0.000000e+00
bigcom92         0.000000e+00  0.000000e+00
bigcom93         0.000000e+00  0.000000e+00
bigcom96         0.000000e+00  0.000000e+00
bigcom97         0.000000e+00  0.000000e+00
bigcom98         0.000000e+00  0.000000e+00
bigcom99         0.000000e+00  0.000000e+00
bigcom101        0.000000e+00  0.000000e+00
bigcom104        0.000000e+00  0.000000e+00
bigcom106        0.000000e+00  0.000000e+00
bigcom109        0.000000e+00  0.000000e+00
bigcom113        0.000000e+00  0.000000e+00
bigcom116        0.000000e+00  1.084202e-21
bigcom120        0.000000e+00  0.000000e+00
bigcom123        0.000000e+00  0.000000e+00
bigcom126        0.000000e+00  0.000000e+00
bigcom127        0.000000e+00  0.000000e+00
bigcom137        0.000000e+00  0.000000e+00
bigcom139        0.000000e+00  0.000000e+00
bigcom140        0.000000e+00  0.000000e+00
bigcom143        0.000000e+00  0.000000e+00
bigcom145        0.000000e+00  0.000000e+00
bigcom146        0.000000e+00  0.000000e+00
bigcom147       -5.548535e-05  1.155418e-01
bigcom149        0.000000e+00  0.000000e+00
bigcom153        0.000000e+00  0.000000e+00
bigcom154        0.000000e+00  0.000000e+00
bigcom156        0.000000e+00  0.000000e+00
bigcom157        0.000000e+00  0.000000e+00
bigcom158        0.000000e+00  0.000000e+00
bigcom160        0.000000e+00  0.000000e+00
bigcom161        0.000000e+00  0.000000e+00
bigcom162        0.000000e+00  0.000000e+00
bigcom164        0.000000e+00  0.000000e+00
bigcom166        0.000000e+00  0.000000e+00
bigcom167        3.950460e-05  1.468128e-01
bigcom171        4.451006e-04  3.850683e+00
bigcom173        0.000000e+00  0.000000e+00
bigcom175        0.000000e+00  0.000000e+00
bigcom176        0.000000e+00  0.000000e+00
bigcom177        0.000000e+00  0.000000e+00
bigcom178        0.000000e+00  0.000000e+00
bigcom180        2.970729e-06  5.491312e-01
bigcom181        0.000000e+00  0.000000e+00
bigcom184        0.000000e+00  0.000000e+00
bigcom186        0.000000e+00  0.000000e+00
bigcom187        0.000000e+00  0.000000e+00
bigcom189        0.000000e+00  0.000000e+00
bigcom194        0.000000e+00  0.000000e+00
bigcom195        0.000000e+00  0.000000e+00
bigcom196        8.992639e-05  1.144136e+00
bigcom204        0.000000e+00  0.000000e+00
bigcom205        0.000000e+00  0.000000e+00
bigcom212        0.000000e+00  0.000000e+00
bigcom214        0.000000e+00  0.000000e+00
bigcom222        0.000000e+00  0.000000e+00
bigcom223        0.000000e+00  0.000000e+00
bigcom226        0.000000e+00  0.000000e+00
bigcom227        0.000000e+00  0.000000e+00
bigcom229        0.000000e+00  0.000000e+00
bigcom233        0.000000e+00  0.000000e+00
bigcom236        0.000000e+00  0.000000e+00
bigcom237        0.000000e+00  0.000000e+00
bigcom246        0.000000e+00  0.000000e+00
bigcom248        0.000000e+00  0.000000e+00
bigcom249        0.000000e+00  0.000000e+00
bigcom250        0.000000e+00  0.000000e+00
bigcom254        0.000000e+00  0.000000e+00
bigcom266        0.000000e+00  0.000000e+00
bigcom269        0.000000e+00  0.000000e+00
bigcom272        0.000000e+00  0.000000e+00
bigcom274        0.000000e+00  0.000000e+00
bigcom281        0.000000e+00  0.000000e+00
bigcom291        0.000000e+00  0.000000e+00
bigcom292        0.000000e+00  0.000000e+00
bigcom295        0.000000e+00  0.000000e+00
bigcom299        0.000000e+00  0.000000e+00
bigcom301        0.000000e+00  0.000000e+00
bigcom306        0.000000e+00  0.000000e+00
bigcom309        0.000000e+00  0.000000e+00
bigcom314        0.000000e+00  0.000000e+00
bigcom321        0.000000e+00  0.000000e+00
bigcom341        0.000000e+00  0.000000e+00
bigcom350        0.000000e+00  0.000000e+00
bigcom353        0.000000e+00  0.000000e+00
bigcom359        0.000000e+00  0.000000e+00
bigcom363        0.000000e+00  0.000000e+00
bigcom365        0.000000e+00  0.000000e+00
bigcom385        0.000000e+00  0.000000e+00
bigcom386        0.000000e+00  0.000000e+00
bigcom408        6.192741e-05  4.394013e-01
bigcom412        3.988092e-05  6.473541e-01
bigcom480        0.000000e+00  0.000000e+00
spin_vertex      4.387864e-04  1.875479e+00
membership_s1    6.838748e-05  1.379729e-01
membership_s3    0.000000e+00  0.000000e+00
membership_s4    4.003287e-05  1.497136e-02
membership_s5    3.870579e-05  1.252966e-02
membership_s6    0.000000e+00  1.764706e-02
membership_s7    2.218497e-06  1.227718e-02
membership_s8    0.000000e+00  0.000000e+00
membership_s9    0.000000e+00  0.000000e+00
membership_s11   0.000000e+00  0.000000e+00
membership_s12   0.000000e+00  0.000000e+00
membership_s14   0.000000e+00  1.301043e-20
membership_s15  -2.041569e-07  1.059646e-01
membership_s16   4.440053e-05  2.374699e-01
membership_s17   0.000000e+00  0.000000e+00
membership_s18   0.000000e+00  4.336809e-21
membership_s20   0.000000e+00  0.000000e+00
membership_s21   0.000000e+00  1.084202e-21
membership_s22   0.000000e+00  0.000000e+00
membership_s24   0.000000e+00  0.000000e+00
membership_s25   0.000000e+00  1.387779e-19
membership_s26   0.000000e+00  3.903128e-20
membership_s27   1.577846e-05  7.505261e-02
membership_s28   0.000000e+00  0.000000e+00
membership_s30   4.117563e-05  3.103853e-01
membership_s31   0.000000e+00  1.084202e-21
membership_s32   4.250707e-05  2.488881e-01
membership_s33   0.000000e+00  0.000000e+00
membership_s36   4.425254e-05  1.744515e-01
membership_s37   0.000000e+00  3.469447e-20
V1               1.945841e-03  1.824571e+00
V2               4.036040e-04  2.122220e+00
pdi              3.935622e-04  2.777698e-01
adhesion         1.222984e-02  1.902425e+00
cohesion         1.101127e-02  1.514329e+00
inner            8.321994e-04  1.492110e+00
outer            6.316993e-04  1.602036e+00
ioratio          2.165190e-03  1.361465e+00
comsize          1.588445e-03  2.422961e+00
[1] "Dataset: all_CT Model GLM, run: 7 of 10 2015-06-15 17:54:50"
[1] "glmnet variable coefficients"
                         [,1]          [,2]
(Intercept)     -4.645992e+00 -5.752480e+00
graph0           3.215184e-40 -3.317667e-04
graph1           1.141587e-43 -3.228268e-07
graph2           1.813677e-40  8.395206e-05
graph3           1.090974e-44 -1.998864e-08
graph4           9.872824e-48 -1.437115e-10
graph5           4.577476e-42 -8.701634e-07
graph6           8.794260e-44 -5.443052e-08
graph7           7.468835e-42  5.337254e-06
graph8           1.568311e-40  5.770121e-05
graph9           2.539799e-46 -4.936419e-10
graph10          2.982874e-48 -8.137009e-12
graph11         -2.084512e-50 -1.651366e-13
graph12          5.202634e-46 -6.103699e-10
graph13          5.052512e-45 -1.713867e-09
graph14          1.804240e-47 -4.137385e-11
graph15          1.682045e-43 -1.841470e-07
graph16          1.921005e-45 -3.157588e-09
graph17          4.079982e-45 -2.933756e-09
graph18          1.202834e-43  2.533076e-08
graph19          2.816170e-44  1.165989e-08
graph20          2.391266e-43 -5.890268e-07
graph21          1.494882e-43 -8.120075e-09
graph22          4.913994e-43  6.904983e-08
graph23          1.998735e-43 -1.742065e-08
graph24          3.478581e-43  2.209680e-07
graph25          1.807704e-42  1.255176e-06
graph26          1.827806e-42  1.124384e-06
graph27          1.049695e-41  1.091690e-05
graph28          1.531329e-41  2.923115e-06
graph29          1.544379e-40 -1.559995e-04
orbit0           3.215184e-40 -3.311901e-04
orbit1           8.100912e-42 -4.510272e-06
orbit2           6.372916e-44 -3.055889e-07
orbit3           1.813677e-40  8.524249e-05
orbit4           2.252531e-43  1.167539e-07
orbit5           8.737556e-45 -2.429933e-08
orbit6           1.718525e-45 -1.266669e-08
orbit7           3.700975e-48 -9.829126e-11
orbit8           4.577476e-42 -8.211628e-07
orbit9           4.521311e-42  4.840122e-06
orbit10          7.250963e-43 -6.131514e-08
orbit11          4.716227e-44 -8.275792e-08
orbit12          3.122365e-41  2.162627e-05
orbit13          8.430752e-42  6.194766e-06
orbit14          1.568311e-40  5.790733e-05
orbit15          5.384877e-45  3.734174e-09
orbit16          2.142384e-46 -6.669210e-10
orbit17          1.953457e-45 -3.115634e-09
orbit18          1.233229e-45  1.042664e-09
orbit19          2.607459e-46 -4.054773e-10
orbit20          1.538342e-46 -3.341430e-10
orbit21          8.706500e-49 -6.488752e-12
orbit22         -1.482147e-48 -1.727109e-11
orbit23         -1.182482e-50 -5.956102e-14
orbit24          2.405756e-44  4.105920e-08
orbit25          1.462637e-44 -3.536225e-09
orbit26          3.696061e-46 -8.067618e-10
orbit27          1.347054e-43  2.166589e-07
orbit28          9.797293e-45 -2.358091e-08
orbit29          2.762986e-44  7.299103e-09
orbit30          7.660230e-45 -3.688391e-09
orbit31          9.806973e-46 -3.768198e-09
orbit32          9.229051e-46 -4.400019e-10
orbit33          4.550713e-48 -3.122941e-11
orbit34          1.682045e-43 -1.848118e-07
orbit35          1.270900e-43 -1.138965e-08
orbit36          2.893288e-44 -2.647223e-08
orbit37          2.255939e-44 -1.944050e-08
orbit38          7.628802e-46 -3.029440e-09
orbit39          2.490249e-43  1.686136e-07
orbit40          5.929116e-44 -2.281734e-08
orbit41          2.628805e-44 -6.258662e-09
orbit42          2.218268e-45 -3.772294e-09
orbit43          4.434224e-43  2.254208e-07
orbit44          8.463293e-44 -2.665707e-08
orbit45          8.422085e-43  2.419859e-06
orbit46          3.958708e-43  1.033604e-07
orbit47          2.941258e-44 -3.280227e-08
orbit48          6.265294e-44  5.594982e-08
orbit49          1.226480e-42 -8.244681e-07
orbit50          1.842305e-43 -7.332691e-07
orbit51          6.257250e-43  4.503439e-07
orbit52          1.605708e-42  1.674476e-07
orbit53          1.875426e-43 -1.013585e-07
orbit54          2.343046e-42 -8.844027e-07
orbit55          4.362767e-43  1.887868e-07
orbit56          5.445769e-42  1.745096e-05
orbit57          4.189447e-43 -8.960849e-08
orbit58          2.058219e-43 -4.477621e-08
orbit59          2.172079e-42  1.495258e-06
orbit60          8.260208e-43  5.475140e-07
orbit61          5.583940e-43  3.191357e-07
orbit62          1.868421e-41  4.329986e-05
orbit63          3.217152e-42  3.267232e-06
orbit64          4.131126e-42 -5.311217e-07
orbit65          2.487138e-41  3.709244e-05
orbit66          5.510318e-42 -2.023979e-06
orbit67          2.545859e-42  2.892603e-06
orbit68          1.579328e-41  1.988847e-05
orbit69          2.361699e-41  8.639267e-06
orbit70          6.432578e-41  6.508383e-05
orbit71          1.806318e-41 -4.302549e-06
orbit72          1.544379e-40 -1.568140e-04
AP               9.034782e-39 -7.043272e-02
bet              1.256292e-44 -6.875750e-08
ecc             -3.582968e-39  2.412765e-03
eccrad          -2.149781e-38  1.441763e-02
close            2.429487e-37  3.385677e-01
constraint      -2.083415e-38 -1.178089e-01
coreness         1.971094e-39  5.647104e-03
knn             -7.034850e-42 -4.278950e-05
hubscore         5.465741e-37  3.655373e-01
pagerank        -2.486104e-38 -4.361248e-01
trans            8.123330e-40 -4.669535e-02
evcent           5.460419e-37  3.532062e-01
first            3.215184e-40 -3.333418e-04
upto_second      8.616615e-42 -7.709863e-06
upto_third       2.367928e-42  6.711186e-06
upto_fourth      1.901880e-42  1.131484e-06
upto_fifth       1.894582e-42 -8.862673e-07
upto_sixth       2.436676e-42  1.380025e-05
second           8.579350e-42 -7.585673e-06
third            2.613074e-42  1.205027e-05
fourth          -3.700297e-42 -1.347155e-05
fifth           -2.624364e-42 -1.937413e-06
sixth           -2.548787e-42  4.248274e-06
ratio1          -8.388295e-42 -4.711974e-05
ratio2          -3.584223e-41 -1.507827e-04
ratio3          -2.541349e-41  2.801399e-04
ratio4          -2.622654e-41 -1.438796e-04
ratio5          -4.157387e-41 -2.213104e-03
ratio6          -2.658597e-42 -1.738152e-06
selfinter        2.556829e-38  2.103142e-01
walktrap_vertex  5.711162e-39  2.420741e-03
bigcom1         -7.071302e-39 -3.557577e-02
bigcom2         -9.613585e-39 -9.828085e-02
bigcom3          1.493435e-38  3.237234e-01
bigcom4         -4.276617e-39 -5.367370e-02
bigcom6         -9.610375e-39 -1.350795e-01
bigcom8         -6.324130e-39 -6.114963e-02
bigcom9         -9.647412e-39 -1.009591e-01
bigcom11        -9.624030e-39 -1.207153e-01
bigcom13        -9.630469e-39 -1.089390e-01
bigcom15        -9.633692e-39 -1.082344e-01
bigcom16        -9.613585e-39 -1.257194e-01
bigcom21        -9.671721e-39 -1.617592e-01
bigcom22        -4.783554e-39 -1.027482e-01
bigcom24        -9.611177e-39 -1.161169e-01
bigcom26        -9.679852e-39 -1.951346e-01
bigcom28         8.863445e-38  4.797867e-01
bigcom30        -9.702689e-39 -1.930201e-01
bigcom31        -9.608771e-39 -8.224860e-02
bigcom32         4.362759e-38  8.354310e-01
bigcom33        -9.608771e-39 -1.112185e-01
bigcom34        -9.608771e-39 -1.118899e-01
bigcom36        -9.613585e-39 -1.179137e-01
bigcom37        -9.608771e-39 -9.801305e-02
bigcom38        -9.617599e-39 -1.059010e-01
bigcom39        -9.630469e-39 -1.237338e-01
bigcom40         9.632907e-39  1.014792e-01
bigcom43        -9.614387e-39 -1.112177e-01
bigcom44        -9.751166e-39 -1.038028e-01
bigcom46        -9.621617e-39 -1.045613e-01
bigcom47        -9.613585e-39 -1.109552e-01
bigcom49        -9.615993e-39 -1.123586e-01
bigcom50        -9.612782e-39 -1.572276e-01
bigcom51        -9.608771e-39 -1.149665e-01
bigcom52        -9.609573e-39 -1.596659e-01
bigcom54        -9.608771e-39 -7.610451e-02
bigcom56        -9.618403e-39 -2.162460e-01
bigcom62        -9.608771e-39 -1.169412e-01
bigcom66        -9.609573e-39 -1.032795e-01
bigcom68        -9.609573e-39 -7.960342e-02
bigcom69        -9.615993e-39 -1.156755e-01
bigcom71         4.988368e-38  9.554011e-01
bigcom72        -9.609573e-39 -7.105695e-02
bigcom73        -9.621617e-39 -1.381190e-01
bigcom74        -9.616796e-39 -1.594920e-01
bigcom75        -9.607970e-39 -1.168041e-01
bigcom76        -9.611980e-39 -1.147790e-01
bigcom77        -9.613585e-39 -2.134582e-01
bigcom79        -9.609573e-39 -1.301386e-01
bigcom80        -9.611980e-39 -9.766910e-02
bigcom82        -9.611177e-39 -1.541265e-01
bigcom83        -9.608771e-39 -6.640794e-02
bigcom84        -9.611980e-39 -1.422591e-01
bigcom85        -9.611980e-39 -1.286710e-01
bigcom87        -9.614387e-39 -1.144970e-01
bigcom89        -9.607970e-39 -8.621560e-02
bigcom91        -9.612782e-39 -1.588793e-01
bigcom92        -9.630469e-39 -9.435374e-02
bigcom93        -9.607970e-39 -8.349690e-02
bigcom96        -9.608771e-39 -1.834000e-01
bigcom97        -9.616796e-39 -2.044760e-01
bigcom98        -9.609573e-39 -9.888742e-02
bigcom99        -9.608771e-39 -6.261820e-02
bigcom101       -9.622421e-39 -1.297348e-01
bigcom104       -9.613585e-39 -1.444303e-01
bigcom106       -9.610375e-39 -9.103607e-02
bigcom109       -9.609573e-39 -1.335368e-01
bigcom113       -9.611980e-39 -1.007746e-01
bigcom116       -9.641758e-39 -1.193459e-01
bigcom120       -9.608771e-39 -1.014840e-01
bigcom123       -9.608771e-39 -1.059340e-01
bigcom126       -9.608771e-39 -6.262906e-02
bigcom127       -9.608771e-39 -6.089197e-01
bigcom137       -9.613585e-39 -2.012453e-01
bigcom139       -9.609573e-39 -1.298219e-01
bigcom140       -9.610375e-39 -1.332966e-01
bigcom143       -9.608771e-39 -8.357699e-02
bigcom145       -9.608771e-39 -1.015032e-01
bigcom146       -9.611177e-39 -8.816950e-02
bigcom147        4.362759e-38  6.866494e-01
bigcom149       -9.608771e-39 -1.121139e-01
bigcom153       -9.615993e-39 -1.020222e-01
bigcom154       -9.616796e-39 -9.033656e-02
bigcom156       -9.611177e-39 -9.831102e-02
bigcom157       -9.615993e-39 -8.559812e-02
bigcom158       -9.608771e-39 -8.745332e-02
bigcom160       -9.609573e-39 -1.063637e-01
bigcom161       -9.608771e-39 -1.171910e-01
bigcom162       -9.607168e-39 -9.306111e-02
bigcom164       -9.608771e-39 -1.197085e-01
bigcom166       -9.615190e-39 -9.722015e-02
bigcom167        3.856283e-38  6.588157e-01
bigcom171        5.969538e-37  2.437450e+00
bigcom173       -9.609573e-39 -9.013970e-02
bigcom175       -9.608771e-39 -8.731194e-02
bigcom176       -9.608771e-39 -1.056510e-01
bigcom177       -9.608771e-39 -1.323480e-01
bigcom178       -9.610375e-39 -1.665275e-01
bigcom180        1.924957e-37  1.622546e+00
bigcom181       -9.619206e-39 -1.063720e-01
bigcom184       -9.607970e-39 -1.307910e-01
bigcom186       -9.607970e-39 -1.772791e-01
bigcom187       -9.608771e-39 -1.599756e-01
bigcom189       -9.615190e-39 -9.837528e-02
bigcom194       -9.610375e-39 -1.018880e-01
bigcom195       -9.609573e-39 -8.050656e-02
bigcom196        3.946002e-37  2.186946e+00
bigcom204       -9.612782e-39 -9.738535e-02
bigcom205       -9.609573e-39 -8.893217e-02
bigcom212       -9.609573e-39 -1.062267e-01
bigcom214       -9.610375e-39 -1.050016e-01
bigcom222       -9.608771e-39 -9.786767e-02
bigcom223       -9.609573e-39 -1.713764e-01
bigcom226       -9.606366e-39 -1.050137e-01
bigcom227       -9.608771e-39 -1.104767e-01
bigcom229       -9.608771e-39 -7.053612e-02
bigcom233       -9.607970e-39 -9.412487e-02
bigcom236       -9.607970e-39 -8.406077e-02
bigcom237       -9.608771e-39 -1.483924e-01
bigcom246       -9.614387e-39 -1.112888e-01
bigcom248       -9.616796e-39 -1.455994e-01
bigcom249       -9.608771e-39 -1.097736e-01
bigcom250       -9.617599e-39 -1.195147e-01
bigcom254       -9.610375e-39 -9.685663e-02
bigcom266       -9.608771e-39 -1.565961e-01
bigcom269       -9.611980e-39 -8.939847e-02
bigcom272       -9.608771e-39 -7.716393e-02
bigcom274       -9.640951e-39 -9.741830e-02
bigcom281       -9.610375e-39 -1.052181e-01
bigcom291       -9.609573e-39 -1.312614e-01
bigcom292       -9.607970e-39 -1.547242e-01
bigcom295       -9.608771e-39 -1.022501e-01
bigcom299       -9.608771e-39 -1.688700e-01
bigcom301       -9.613585e-39 -9.973501e-02
bigcom306       -9.607970e-39 -6.645809e-02
bigcom309       -9.609573e-39 -1.152153e-01
bigcom314       -9.609573e-39 -1.077207e-01
bigcom321       -9.612782e-39 -7.207761e-02
bigcom341       -9.608771e-39 -1.144495e-01
bigcom350       -9.608771e-39 -1.432350e-01
bigcom353       -9.607970e-39 -7.489810e-02
bigcom359       -9.608771e-39 -1.999399e-01
bigcom363       -9.607970e-39 -7.932890e-02
bigcom365       -9.608771e-39 -1.565222e-01
bigcom385       -9.608771e-39 -1.414696e-01
bigcom386       -9.607168e-39 -7.516226e-02
bigcom408        1.027058e-37  1.199911e+00
bigcom412        1.588249e-37  1.505848e+00
bigcom480       -9.609573e-39 -7.959343e-02
spin_vertex     -1.236479e-38 -1.071231e-01
membership_s1   -3.499517e-39 -1.410240e-02
membership_s3   -9.619206e-39 -1.048237e-01
membership_s4    2.923115e-39 -1.978561e-02
membership_s5   -3.852725e-39 -3.940571e-02
membership_s6   -9.175222e-39 -6.454255e-02
membership_s7   -6.984965e-39 -4.190193e-02
membership_s8   -9.615190e-39 -1.125059e-01
membership_s9   -9.616796e-39 -9.819570e-02
membership_s11  -9.612782e-39 -8.747791e-02
membership_s12  -9.615190e-39 -1.047951e-01
membership_s14  -9.612782e-39 -1.135740e-01
membership_s15  -3.889533e-39  8.043139e-02
membership_s16   7.464503e-38  1.176194e+00
membership_s17  -9.612782e-39 -9.735325e-02
membership_s18  -9.680665e-39 -1.283766e-01
membership_s20  -9.609573e-39 -9.044818e-02
membership_s21  -9.747039e-39 -1.185322e-01
membership_s22  -9.629663e-39 -8.573434e-02
membership_s24  -9.633692e-39 -1.003334e-01
membership_s25  -9.622421e-39 -9.364496e-02
membership_s26  -9.618403e-39 -9.702304e-02
membership_s27  -7.629889e-39 -5.719672e-02
membership_s28  -9.618403e-39 -9.868036e-02
membership_s30   2.824958e-38  2.081617e-01
membership_s31  -1.010810e-38 -1.083763e-01
membership_s32   2.164337e-39  1.254150e-01
membership_s33  -9.610375e-39 -7.464302e-02
membership_s36  -9.059508e-39 -6.889441e-02
membership_s37  -9.683922e-39 -1.031678e-01
V1               1.334069e-38  5.545098e-02
V2               8.620089e-39  1.380570e-01
pdi              1.150048e-36 -3.638069e+00
adhesion        -6.333131e-43 -3.711336e-06
cohesion         1.266788e-42  7.419721e-06
inner            3.764840e-43 -3.048795e-07
outer            3.292089e-43 -1.990776e-06
ioratio          6.041824e-41 -3.793935e-02
comsize          4.260264e-42  4.311837e-05
[1] "Dataset: all_CT Model GBM, run: 8 of 10 2015-06-15 17:57:44"
Iter   TrainDeviance   ValidDeviance   StepSize   Improve
     1        0.1033             nan     0.0100    0.0012
     2        0.1007             nan     0.0100    0.0004
     3        0.0976             nan     0.0100    0.0006
     4        0.0953             nan     0.0100    0.0005
     5        0.0936             nan     0.0100    0.0002
     6        0.0922             nan     0.0100    0.0002
     7        0.0910             nan     0.0100    0.0003
     8        0.0901             nan     0.0100    0.0001
     9        0.0891             nan     0.0100    0.0001
    10        0.0882             nan     0.0100    0.0001
    20        0.0809             nan     0.0100    0.0001
    40        0.0720             nan     0.0100    0.0000
    60        0.0670             nan     0.0100    0.0000
    80        0.0634             nan     0.0100   -0.0000
   100        0.0601             nan     0.0100   -0.0000
   120        0.0569             nan     0.0100    0.0000
   140        0.0545             nan     0.0100    0.0000
   160        0.0519             nan     0.0100    0.0000
   180        0.0493             nan     0.0100    0.0000
   200        0.0472             nan     0.0100    0.0000
   220        0.0452             nan     0.0100   -0.0000
   240        0.0430             nan     0.0100   -0.0000
   260        0.0410             nan     0.0100   -0.0000
   280        0.0391             nan     0.0100   -0.0000
   300        0.0366             nan     0.0100   -0.0000
   320        0.0348             nan     0.0100   -0.0000
   340        0.0326             nan     0.0100   -0.0000
   357        0.0314             nan     0.0100   -0.0000

[1] "GBM variable coefficients"
                            var     rel.inf
orbit65                 orbit65 4.631926715
ratio5                   ratio5 4.198575711
comsize                 comsize 3.796027360
bigcom171             bigcom171 3.292667647
orbit62                 orbit62 2.847237278
orbit54                 orbit54 2.843729706
spin_vertex         spin_vertex 2.660205762
orbit70                 orbit70 2.453709691
V2                           V2 2.448123214
V1                           V1 2.213534034
trans                     trans 2.159034539
walktrap_vertex walktrap_vertex 2.109654628
outer                     outer 1.991585602
bigcom196             bigcom196 1.908930668
third                     third 1.879190387
ratio4                   ratio4 1.859749271
graph20                 graph20 1.793703286
orbit56                 orbit56 1.629227775
inner                     inner 1.563194583
knn                         knn 1.534265446
adhesion               adhesion 1.251112396
orbit50                 orbit50 1.212184380
bigcom28               bigcom28 1.148987637
orbit49                 orbit49 1.140717261
ioratio                 ioratio 1.136933912
orbit18                 orbit18 1.126297606
graph27                 graph27 1.073459477
graph22                 graph22 1.058489244
ratio1                   ratio1 1.011953623
cohesion               cohesion 1.006456855
bet                         bet 0.997513762
graph5                   graph5 0.926002779
pagerank               pagerank 0.904770898
graph14                 graph14 0.900665841
orbit24                 orbit24 0.900345658
selfinter             selfinter 0.880410975
bigcom412             bigcom412 0.871077996
orbit46                 orbit46 0.828025512
constraint           constraint 0.790901653
ratio2                   ratio2 0.758055004
orbit45                 orbit45 0.757097492
graph29                 graph29 0.723553704
graph2                   graph2 0.711793335
orbit39                 orbit39 0.705079599
graph0                   graph0 0.698995251
graph11                 graph11 0.697617754
orbit63                 orbit63 0.597856534
graph1                   graph1 0.589371807
graph3                   graph3 0.587945722
graph25                 graph25 0.559093175
orbit68                 orbit68 0.548595128
graph4                   graph4 0.540971892
fourth                   fourth 0.535430134
orbit27                 orbit27 0.518889097
ratio6                   ratio6 0.499708239
orbit40                 orbit40 0.496750617
close                     close 0.486772423
orbit69                 orbit69 0.484704957
graph28                 graph28 0.480894943
orbit64                 orbit64 0.472004159
orbit9                   orbit9 0.470416007
graph17                 graph17 0.461378771
graph8                   graph8 0.460165781
orbit44                 orbit44 0.453557666
orbit20                 orbit20 0.437838985
orbit25                 orbit25 0.435133900
orbit35                 orbit35 0.416416419
orbit17                 orbit17 0.403274896
orbit57                 orbit57 0.396934983
orbit59                 orbit59 0.395171772
orbit51                 orbit51 0.386054028
sixth                     sixth 0.369877432
orbit66                 orbit66 0.364204675
graph16                 graph16 0.360121693
orbit19                 orbit19 0.354470428
graph23                 graph23 0.353855131
orbit31                 orbit31 0.349967459
upto_fifth           upto_fifth 0.346235653
orbit12                 orbit12 0.345120898
orbit22                 orbit22 0.343290594
graph15                 graph15 0.338909300
orbit67                 orbit67 0.333615022
orbit16                 orbit16 0.327934740
orbit28                 orbit28 0.322553966
graph26                 graph26 0.316497669
fifth                     fifth 0.296481465
orbit7                   orbit7 0.283657959
orbit52                 orbit52 0.272836275
graph18                 graph18 0.270226358
orbit37                 orbit37 0.266871097
orbit11                 orbit11 0.265093298
graph10                 graph10 0.265017211
ratio3                   ratio3 0.253000225
orbit5                   orbit5 0.252740504
orbit38                 orbit38 0.242451922
orbit71                 orbit71 0.235383062
graph24                 graph24 0.234055790
graph12                 graph12 0.214513366
orbit36                 orbit36 0.205183076
orbit29                 orbit29 0.195878088
bigcom32               bigcom32 0.193415137
graph7                   graph7 0.190779948
orbit55                 orbit55 0.185474578
bigcom3                 bigcom3 0.179704271
orbit41                 orbit41 0.178689879
orbit53                 orbit53 0.173953868
orbit21                 orbit21 0.171276470
bigcom408             bigcom408 0.165917129
upto_sixth           upto_sixth 0.162111137
orbit4                   orbit4 0.160760267
orbit47                 orbit47 0.157116179
orbit61                 orbit61 0.155803086
orbit10                 orbit10 0.154567301
orbit6                   orbit6 0.154268545
orbit13                 orbit13 0.153828721
upto_fourth         upto_fourth 0.151743018
membership_s16   membership_s16 0.145022372
orbit60                 orbit60 0.134370485
orbit30                 orbit30 0.120296675
graph6                   graph6 0.119210957
bigcom167             bigcom167 0.110463278
graph21                 graph21 0.107704088
orbit33                 orbit33 0.104475986
graph19                 graph19 0.103140819
orbit32                 orbit32 0.102675541
orbit42                 orbit42 0.098431270
orbit15                 orbit15 0.098231083
bigcom71               bigcom71 0.096970125
graph13                 graph13 0.094248685
AP                           AP 0.090443816
bigcom40               bigcom40 0.088481253
orbit43                 orbit43 0.082675551
orbit26                 orbit26 0.080434750
orbit48                 orbit48 0.076285015
orbit1                   orbit1 0.073319624
pdi                         pdi 0.072394267
upto_second         upto_second 0.068947122
orbit2                   orbit2 0.062739761
membership_s32   membership_s32 0.056984301
membership_s36   membership_s36 0.053951725
upto_third           upto_third 0.052925732
hubscore               hubscore 0.050995040
second                   second 0.031433854
orbit58                 orbit58 0.025547762
membership_s1     membership_s1 0.024786093
membership_s4     membership_s4 0.023394290
ecc                         ecc 0.023168376
membership_s30   membership_s30 0.022075306
orbit23                 orbit23 0.021258998
graph9                   graph9 0.020057677
coreness               coreness 0.013315953
membership_s6     membership_s6 0.011288197
membership_s5     membership_s5 0.008815846
bigcom4                 bigcom4 0.006123786
membership_s15   membership_s15 0.002987240
membership_s27   membership_s27 0.002368469
orbit0                   orbit0 0.000000000
orbit3                   orbit3 0.000000000
orbit8                   orbit8 0.000000000
orbit14                 orbit14 0.000000000
orbit34                 orbit34 0.000000000
orbit72                 orbit72 0.000000000
eccrad                   eccrad 0.000000000
evcent                   evcent 0.000000000
first                     first 0.000000000
bigcom1                 bigcom1 0.000000000
bigcom2                 bigcom2 0.000000000
bigcom6                 bigcom6 0.000000000
bigcom8                 bigcom8 0.000000000
bigcom9                 bigcom9 0.000000000
bigcom11               bigcom11 0.000000000
bigcom13               bigcom13 0.000000000
bigcom15               bigcom15 0.000000000
bigcom16               bigcom16 0.000000000
bigcom21               bigcom21 0.000000000
bigcom22               bigcom22 0.000000000
bigcom24               bigcom24 0.000000000
bigcom26               bigcom26 0.000000000
bigcom30               bigcom30 0.000000000
bigcom31               bigcom31 0.000000000
bigcom33               bigcom33 0.000000000
bigcom34               bigcom34 0.000000000
bigcom36               bigcom36 0.000000000
bigcom37               bigcom37 0.000000000
bigcom38               bigcom38 0.000000000
bigcom39               bigcom39 0.000000000
bigcom43               bigcom43 0.000000000
bigcom44               bigcom44 0.000000000
bigcom46               bigcom46 0.000000000
bigcom47               bigcom47 0.000000000
bigcom49               bigcom49 0.000000000
bigcom50               bigcom50 0.000000000
bigcom51               bigcom51 0.000000000
bigcom52               bigcom52 0.000000000
bigcom54               bigcom54 0.000000000
bigcom56               bigcom56 0.000000000
bigcom62               bigcom62 0.000000000
bigcom66               bigcom66 0.000000000
bigcom68               bigcom68 0.000000000
bigcom69               bigcom69 0.000000000
bigcom72               bigcom72 0.000000000
bigcom73               bigcom73 0.000000000
bigcom74               bigcom74 0.000000000
bigcom75               bigcom75 0.000000000
bigcom76               bigcom76 0.000000000
bigcom77               bigcom77 0.000000000
bigcom79               bigcom79 0.000000000
bigcom80               bigcom80 0.000000000
bigcom82               bigcom82 0.000000000
bigcom83               bigcom83 0.000000000
bigcom84               bigcom84 0.000000000
bigcom85               bigcom85 0.000000000
bigcom87               bigcom87 0.000000000
bigcom89               bigcom89 0.000000000
bigcom91               bigcom91 0.000000000
bigcom92               bigcom92 0.000000000
bigcom93               bigcom93 0.000000000
bigcom96               bigcom96 0.000000000
bigcom97               bigcom97 0.000000000
bigcom98               bigcom98 0.000000000
bigcom99               bigcom99 0.000000000
bigcom101             bigcom101 0.000000000
bigcom104             bigcom104 0.000000000
bigcom106             bigcom106 0.000000000
bigcom109             bigcom109 0.000000000
bigcom113             bigcom113 0.000000000
bigcom116             bigcom116 0.000000000
bigcom120             bigcom120 0.000000000
bigcom123             bigcom123 0.000000000
bigcom126             bigcom126 0.000000000
bigcom127             bigcom127 0.000000000
bigcom137             bigcom137 0.000000000
bigcom139             bigcom139 0.000000000
bigcom140             bigcom140 0.000000000
bigcom143             bigcom143 0.000000000
bigcom145             bigcom145 0.000000000
bigcom146             bigcom146 0.000000000
bigcom147             bigcom147 0.000000000
bigcom149             bigcom149 0.000000000
bigcom153             bigcom153 0.000000000
bigcom154             bigcom154 0.000000000
bigcom156             bigcom156 0.000000000
bigcom157             bigcom157 0.000000000
bigcom158             bigcom158 0.000000000
bigcom160             bigcom160 0.000000000
bigcom161             bigcom161 0.000000000
bigcom162             bigcom162 0.000000000
bigcom164             bigcom164 0.000000000
bigcom166             bigcom166 0.000000000
bigcom173             bigcom173 0.000000000
bigcom175             bigcom175 0.000000000
bigcom176             bigcom176 0.000000000
bigcom177             bigcom177 0.000000000
bigcom178             bigcom178 0.000000000
bigcom180             bigcom180 0.000000000
bigcom181             bigcom181 0.000000000
bigcom184             bigcom184 0.000000000
bigcom186             bigcom186 0.000000000
bigcom187             bigcom187 0.000000000
bigcom189             bigcom189 0.000000000
bigcom194             bigcom194 0.000000000
bigcom195             bigcom195 0.000000000
bigcom204             bigcom204 0.000000000
bigcom205             bigcom205 0.000000000
bigcom212             bigcom212 0.000000000
bigcom214             bigcom214 0.000000000
bigcom222             bigcom222 0.000000000
bigcom223             bigcom223 0.000000000
bigcom226             bigcom226 0.000000000
bigcom227             bigcom227 0.000000000
bigcom229             bigcom229 0.000000000
bigcom233             bigcom233 0.000000000
bigcom236             bigcom236 0.000000000
bigcom237             bigcom237 0.000000000
bigcom246             bigcom246 0.000000000
bigcom248             bigcom248 0.000000000
bigcom249             bigcom249 0.000000000
bigcom250             bigcom250 0.000000000
bigcom254             bigcom254 0.000000000
bigcom266             bigcom266 0.000000000
bigcom269             bigcom269 0.000000000
bigcom272             bigcom272 0.000000000
bigcom274             bigcom274 0.000000000
bigcom281             bigcom281 0.000000000
bigcom291             bigcom291 0.000000000
bigcom292             bigcom292 0.000000000
bigcom295             bigcom295 0.000000000
bigcom299             bigcom299 0.000000000
bigcom301             bigcom301 0.000000000
bigcom306             bigcom306 0.000000000
bigcom309             bigcom309 0.000000000
bigcom314             bigcom314 0.000000000
bigcom321             bigcom321 0.000000000
bigcom341             bigcom341 0.000000000
bigcom350             bigcom350 0.000000000
bigcom353             bigcom353 0.000000000
bigcom359             bigcom359 0.000000000
bigcom363             bigcom363 0.000000000
bigcom365             bigcom365 0.000000000
bigcom385             bigcom385 0.000000000
bigcom386             bigcom386 0.000000000
bigcom480             bigcom480 0.000000000
membership_s3     membership_s3 0.000000000
membership_s7     membership_s7 0.000000000
membership_s8     membership_s8 0.000000000
membership_s9     membership_s9 0.000000000
membership_s11   membership_s11 0.000000000
membership_s12   membership_s12 0.000000000
membership_s14   membership_s14 0.000000000
membership_s17   membership_s17 0.000000000
membership_s18   membership_s18 0.000000000
membership_s20   membership_s20 0.000000000
membership_s21   membership_s21 0.000000000
membership_s22   membership_s22 0.000000000
membership_s24   membership_s24 0.000000000
membership_s25   membership_s25 0.000000000
membership_s26   membership_s26 0.000000000
membership_s28   membership_s28 0.000000000
membership_s31   membership_s31 0.000000000
membership_s33   membership_s33 0.000000000
membership_s37   membership_s37 0.000000000
[1] "Dataset: all_CT Model RF, run: 8 of 10 2015-06-15 18:03:46"
     |      Out-of-bag   |
Tree |      MSE  %Var(y) |
   1 |   0.0149   158.71 |
   2 |  0.01453   154.77 |
   3 |  0.01498   159.54 |
   4 |  0.01481   157.68 |
   5 |  0.01412   150.35 |
   6 |  0.01376   146.57 |
   7 |  0.01279   136.24 |
   8 |  0.01265   134.72 |
   9 |  0.01203   128.12 |
  10 |  0.01157   123.19 |
  11 |   0.0114   121.38 |
  12 |  0.01109   118.15 |
  13 |  0.01094   116.52 |
  14 |  0.01084   115.45 |
  15 |  0.01067   113.60 |
  16 |   0.0106   112.93 |
  17 |  0.01049   111.67 |
  18 |  0.01038   110.53 |
  19 |  0.01027   109.36 |
  20 |  0.01022   108.85 |
  21 |  0.01011   107.66 |
  22 |  0.01004   106.87 |
  23 | 0.009986   106.35 |
  24 | 0.009941   105.87 |
  25 | 0.009933   105.78 |
  26 | 0.009943   105.90 |
  27 | 0.009937   105.83 |
  28 | 0.009914   105.59 |
  29 | 0.009862   105.03 |
  30 | 0.009801   104.38 |
  31 | 0.009787   104.23 |
  32 | 0.009734   103.67 |
  33 | 0.009727   103.60 |
  34 |  0.00969   103.20 |
  35 | 0.009656   102.84 |
  36 | 0.009603   102.27 |
  37 | 0.009589   102.12 |
  38 | 0.009572   101.95 |
  39 | 0.009556   101.77 |
  40 | 0.009538   101.58 |
  41 | 0.009473   100.89 |
  42 | 0.009465   100.80 |
  43 | 0.009419   100.32 |
  44 | 0.009423   100.35 |
  45 | 0.009428   100.41 |
  46 | 0.009414   100.26 |
  47 |   0.0094   100.11 |
  48 | 0.009373    99.83 |
  49 | 0.009351    99.59 |
  50 | 0.009355    99.63 |
  51 | 0.009376    99.85 |
  52 | 0.009392   100.02 |
  53 | 0.009361    99.70 |
  54 |  0.00935    99.58 |
  55 | 0.009366    99.75 |
  56 | 0.009334    99.41 |
  57 | 0.009329    99.35 |
  58 | 0.009303    99.08 |
  59 | 0.009302    99.07 |
  60 | 0.009279    98.82 |
  61 | 0.009258    98.60 |
  62 | 0.009261    98.63 |
  63 | 0.009236    98.36 |
  64 | 0.009243    98.44 |
  65 | 0.009242    98.43 |
  66 | 0.009242    98.42 |
  67 | 0.009252    98.54 |
  68 | 0.009258    98.60 |
  69 | 0.009242    98.43 |
  70 | 0.009248    98.50 |
  71 | 0.009243    98.44 |
  72 | 0.009226    98.26 |
  73 | 0.009209    98.07 |
  74 | 0.009205    98.03 |
  75 | 0.009211    98.09 |
  76 | 0.009206    98.05 |
  77 | 0.009204    98.03 |
  78 | 0.009196    97.94 |
  79 | 0.009194    97.91 |
  80 | 0.009204    98.02 |
  81 | 0.009185    97.82 |
  82 | 0.009193    97.91 |
  83 |  0.00919    97.87 |
  84 | 0.009187    97.85 |
  85 | 0.009164    97.60 |
  86 | 0.009156    97.52 |
  87 | 0.009153    97.48 |
  88 | 0.009154    97.49 |
  89 | 0.009147    97.42 |
  90 | 0.009136    97.30 |
  91 | 0.009132    97.26 |
  92 |  0.00913    97.24 |
  93 | 0.009134    97.27 |
  94 | 0.009125    97.18 |
  95 |  0.00912    97.13 |
  96 | 0.009138    97.32 |
  97 |  0.00914    97.34 |
  98 | 0.009133    97.27 |
  99 | 0.009131    97.25 |
 100 | 0.009126    97.19 |
[1] "Random Forest variable coefficients"
                      %IncMSE IncNodePurity
graph5           4.665896e-03  4.885580e-01
graph6           2.507842e-03  4.469768e-01
graph7           3.794550e-03  5.706118e-01
graph8           5.779465e-04  4.271594e-01
graph9           5.337716e-04  2.236397e-01
graph10          3.140950e-03  5.149129e-01
graph11          2.187935e-03  7.472185e-01
graph12          2.721009e-03  3.680323e-01
graph13          1.384171e-03  2.419815e-01
graph14          1.558180e-03  7.023489e-01
graph15          6.352820e-04  3.546670e-01
graph16          3.078800e-03  3.931753e-01
graph17          2.262517e-03  4.121318e-01
graph18          1.429370e-03  1.961422e-01
graph19          3.133921e-03  2.578210e-01
graph20          7.741745e-03  1.029461e+00
graph21          1.096987e-03  4.264636e-01
graph22          5.523856e-03  7.823073e-01
graph23          4.380282e-03  6.854982e-01
graph24          1.706079e-03  4.061297e-01
graph25          3.087938e-03  5.256721e-01
graph26          3.976506e-03  5.242741e-01
graph27          9.778542e-04  9.930767e-01
graph28          2.950136e-03  6.341750e-01
graph29          6.152026e-04  5.187687e-01
orbit0           8.427520e-04  8.778369e-02
orbit1           2.820783e-03  4.509418e-01
orbit2           8.931105e-04  2.876770e-01
orbit3           2.612241e-03  3.673908e-01
orbit4           1.525612e-03  3.794710e-01
orbit5           3.224934e-03  3.609693e-01
orbit6           1.706731e-03  3.511422e-01
orbit7           2.359686e-03  4.766476e-01
orbit8           5.357180e-03  6.790468e-01
orbit9           3.285190e-03  7.728858e-01
orbit10          2.664277e-03  4.231437e-01
orbit11          4.926181e-04  1.850172e-01
orbit12          1.968325e-03  4.703184e-01
orbit13          7.351223e-05  2.511710e-01
orbit14          1.446190e-03  6.347262e-01
orbit15          2.301319e-04  3.351221e-01
orbit16          4.085306e-03  2.785157e-01
orbit17          2.953055e-03  6.245240e-01
orbit18          2.589312e-03  1.081157e+00
orbit19          2.642709e-03  5.204829e-01
orbit20          2.070248e-03  5.398131e-01
orbit21          1.237272e-03  3.592982e-01
orbit22          2.955783e-03  1.054391e+00
orbit23          1.921769e-03  2.000660e-01
orbit24          4.280907e-03  6.496501e-01
orbit25          1.654665e-03  7.165698e-01
orbit26          2.148100e-04  3.182011e-01
orbit27          8.100531e-04  6.645475e-01
orbit28          2.787154e-04  4.900207e-01
orbit29          2.301806e-03  4.538111e-01
orbit30          8.057065e-04  2.602936e-01
orbit31          2.511643e-03  4.547794e-01
orbit32          3.040856e-03  5.062266e-01
orbit33          1.826586e-03  1.172078e-01
orbit34          1.565185e-03  4.407642e-01
orbit35          3.533155e-03  3.832569e-01
orbit36          1.173014e-03  8.973238e-01
orbit37          3.030631e-03  4.879496e-01
orbit38          1.105340e-02  4.128318e-01
orbit39          4.729629e-03  8.710448e-01
orbit40          3.023536e-03  5.487003e-01
orbit41          9.359213e-04  3.327773e-01
orbit42          1.458558e-03  2.456003e-01
orbit43          4.296435e-03  3.255690e-01
orbit44          4.515248e-04  4.245470e-01
orbit45          1.494586e-02  8.661865e-01
orbit46          5.099936e-03  7.006438e-01
orbit47          1.424723e-03  3.903100e-01
orbit48          4.661089e-04  2.518540e-01
orbit49          6.292929e-03  1.185486e+00
orbit50          6.252377e-04  4.562432e-01
orbit51          9.081107e-04  6.006535e-01
orbit52          6.980305e-04  4.105160e-01
orbit53          2.964992e-04  2.978423e-01
orbit54          4.638516e-03  1.576608e+00
orbit55          2.306497e-03  2.648675e-01
orbit56          1.526561e-02  1.475186e+00
orbit57          1.370747e-03  3.293792e-01
orbit58          8.080543e-04  3.997943e-01
orbit59          3.239289e-03  7.796108e-01
orbit60          2.203792e-04  2.847465e-01
orbit61          8.816268e-05  3.448761e-01
orbit62          9.479125e-03  2.183109e+00
orbit63          9.066181e-04  9.919604e-01
orbit64          5.433871e-04  3.815663e-01
orbit65          1.051076e-02  2.530972e+00
orbit66          2.096938e-03  6.685884e-01
orbit67          8.008900e-04  5.260519e-01
orbit68          1.431155e-03  1.421255e+00
orbit69          2.407046e-04  3.765775e-01
orbit70          2.898345e-03  2.239680e+00
orbit71          4.569205e-04  3.502480e-01
orbit72          4.847224e-04  4.526015e-01
AP               9.305458e-07  6.246976e-02
bet              1.742159e-03  8.353612e-01
ecc              5.615208e-05  1.093111e-01
eccrad           7.778212e-05  7.220899e-02
close            3.049642e-03  4.634029e-01
constraint       1.911550e-03  4.253449e-01
coreness         1.357252e-03  2.235347e-01
knn              2.902363e-03  1.055144e+00
hubscore         1.015306e-03  3.046801e-01
pagerank         2.269511e-03  8.832202e-01
trans            1.412087e-03  1.090221e+00
evcent           1.292363e-03  2.351383e-01
first            1.022091e-04  1.495127e-01
upto_second      8.920419e-04  2.925345e-01
upto_third       1.260151e-03  2.631580e-01
upto_fourth      1.020384e-03  5.391926e-01
upto_fifth       1.511562e-03  5.058676e-01
upto_sixth       1.993574e-04  3.462031e-01
second           2.810276e-03  3.629822e-01
third            2.750229e-03  1.101922e+00
fourth           9.375550e-04  8.656431e-01
fifth            1.346703e-03  7.032583e-01
sixth            2.650600e-03  9.363700e-01
ratio1           2.250482e-03  7.727750e-01
ratio2           4.289770e-03  7.645647e-01
ratio3           3.354116e-03  7.124290e-01
ratio4           5.817223e-04  1.497269e+00
ratio5           6.235702e-04  2.629250e+00
ratio6           2.158184e-03  8.749898e-01
selfinter        4.236851e-04  1.689150e-01
walktrap_vertex  1.706454e-03  1.599225e+00
bigcom1          6.679397e-05  3.657718e-02
bigcom2          0.000000e+00  3.469447e-20
bigcom3          8.826788e-05  4.493196e-01
bigcom4          3.013487e-04  1.775412e-01
bigcom6          0.000000e+00  0.000000e+00
bigcom8          2.522959e-07  4.224270e-04
bigcom9          0.000000e+00  1.734723e-19
bigcom11         0.000000e+00  0.000000e+00
bigcom13         0.000000e+00  1.778092e-19
bigcom15         0.000000e+00  0.000000e+00
bigcom16         0.000000e+00  0.000000e+00
bigcom21         2.282700e-05  2.907587e-02
bigcom22        -2.278423e-06  2.641093e-02
bigcom24         0.000000e+00  3.469447e-20
bigcom26         0.000000e+00  0.000000e+00
bigcom28         2.232903e-04  6.334386e-01
bigcom30         0.000000e+00  5.421011e-21
bigcom31         0.000000e+00  1.387779e-19
bigcom32         2.299963e-05  1.475362e-01
bigcom33         0.000000e+00  2.775558e-19
bigcom34         0.000000e+00  0.000000e+00
bigcom36         0.000000e+00  0.000000e+00
bigcom37         0.000000e+00  0.000000e+00
bigcom38         0.000000e+00  3.469447e-20
bigcom39         0.000000e+00  2.103352e-19
bigcom40         4.949392e-04  1.993057e-01
bigcom43         0.000000e+00  0.000000e+00
bigcom44         0.000000e+00  2.775558e-19
bigcom46         0.000000e+00  0.000000e+00
bigcom47         0.000000e+00  0.000000e+00
bigcom49         0.000000e+00  0.000000e+00
bigcom50         0.000000e+00  1.387779e-19
bigcom51         0.000000e+00  0.000000e+00
bigcom52         0.000000e+00  2.081668e-19
bigcom54         0.000000e+00  3.469447e-20
bigcom56         0.000000e+00  4.336809e-21
bigcom62         0.000000e+00  0.000000e+00
bigcom66         0.000000e+00  2.775558e-19
bigcom68         0.000000e+00  1.387779e-19
bigcom69         0.000000e+00  2.775558e-19
bigcom71         4.080212e-05  1.796166e-01
bigcom72         0.000000e+00  1.387779e-19
bigcom73         0.000000e+00  2.775558e-19
bigcom74         0.000000e+00  6.245005e-19
bigcom75         0.000000e+00  0.000000e+00
bigcom76         0.000000e+00  2.775558e-19
bigcom77         0.000000e+00  1.387779e-19
bigcom79         0.000000e+00  0.000000e+00
bigcom80         0.000000e+00  4.336809e-21
bigcom82         0.000000e+00  2.168404e-21
bigcom83         0.000000e+00  0.000000e+00
bigcom84         0.000000e+00  0.000000e+00
bigcom85         0.000000e+00  0.000000e+00
bigcom87         0.000000e+00  0.000000e+00
bigcom89         0.000000e+00  0.000000e+00
bigcom91         0.000000e+00  5.572799e-19
bigcom92         0.000000e+00  6.938894e-20
bigcom93         0.000000e+00  2.775558e-19
bigcom96         0.000000e+00  2.775558e-19
bigcom97         0.000000e+00  3.469447e-20
bigcom98         0.000000e+00  2.775558e-19
bigcom99         0.000000e+00  0.000000e+00
bigcom101        0.000000e+00  2.775558e-19
bigcom104        0.000000e+00  8.326673e-19
bigcom106        0.000000e+00  0.000000e+00
bigcom109        0.000000e+00  1.387779e-19
bigcom113        0.000000e+00  2.775558e-19
bigcom116        0.000000e+00  4.336809e-21
bigcom120        0.000000e+00  0.000000e+00
bigcom123        0.000000e+00  5.551115e-19
bigcom126        0.000000e+00  0.000000e+00
bigcom127        0.000000e+00  0.000000e+00
bigcom137        0.000000e+00  1.387779e-19
bigcom139        0.000000e+00  0.000000e+00
bigcom140        0.000000e+00  1.110223e-18
bigcom143        0.000000e+00  0.000000e+00
bigcom145        0.000000e+00  0.000000e+00
bigcom146        0.000000e+00  5.637851e-19
bigcom147        0.000000e+00  2.775558e-19
bigcom149        0.000000e+00  0.000000e+00
bigcom153        0.000000e+00  1.387779e-19
bigcom154        0.000000e+00  3.469447e-19
bigcom156        0.000000e+00  2.602085e-20
bigcom157        0.000000e+00  2.168404e-21
bigcom158        0.000000e+00  0.000000e+00
bigcom160        0.000000e+00  0.000000e+00
bigcom161        0.000000e+00  0.000000e+00
bigcom162        0.000000e+00  1.387779e-19
bigcom164        0.000000e+00  2.081668e-19
bigcom166        0.000000e+00  0.000000e+00
bigcom167        7.155961e-05  1.348457e-01
bigcom171        3.335273e-04  2.129984e+00
bigcom173        0.000000e+00  0.000000e+00
bigcom175        0.000000e+00  5.551115e-19
bigcom176        0.000000e+00  0.000000e+00
bigcom177        0.000000e+00  0.000000e+00
bigcom178        0.000000e+00  0.000000e+00
bigcom180        0.000000e+00  1.387779e-19
bigcom181        0.000000e+00  2.775558e-19
bigcom184        0.000000e+00  2.775558e-19
bigcom186        0.000000e+00  0.000000e+00
bigcom187        0.000000e+00  1.387779e-19
bigcom189        0.000000e+00  1.387779e-19
bigcom194        0.000000e+00  0.000000e+00
bigcom195        0.000000e+00  0.000000e+00
bigcom196        7.477321e-05  9.761067e-01
bigcom204        0.000000e+00  0.000000e+00
bigcom205        0.000000e+00  5.551115e-19
bigcom212        0.000000e+00  2.775558e-19
bigcom214        0.000000e+00  0.000000e+00
bigcom222        0.000000e+00  0.000000e+00
bigcom223        0.000000e+00  0.000000e+00
bigcom226        0.000000e+00  0.000000e+00
bigcom227        0.000000e+00  6.938894e-20
bigcom229        0.000000e+00  2.775558e-19
bigcom233        0.000000e+00  0.000000e+00
bigcom236        0.000000e+00  0.000000e+00
bigcom237        0.000000e+00  3.469447e-20
bigcom246        0.000000e+00  1.387779e-19
bigcom248        0.000000e+00  2.775558e-19
bigcom249        0.000000e+00  0.000000e+00
bigcom250        0.000000e+00  0.000000e+00
bigcom254        0.000000e+00  3.469447e-20
bigcom266        0.000000e+00  1.257675e-18
bigcom269        0.000000e+00  1.387779e-19
bigcom272        0.000000e+00  3.469447e-20
bigcom274        0.000000e+00  8.673617e-21
bigcom281        0.000000e+00  2.775558e-19
bigcom291        0.000000e+00  1.387779e-19
bigcom292        0.000000e+00  0.000000e+00
bigcom295        0.000000e+00  0.000000e+00
bigcom299        0.000000e+00  0.000000e+00
bigcom301        0.000000e+00  0.000000e+00
bigcom306        0.000000e+00  0.000000e+00
bigcom309        0.000000e+00  0.000000e+00
bigcom314        0.000000e+00  1.387779e-19
bigcom321        0.000000e+00  2.775558e-19
bigcom341        0.000000e+00  5.551115e-19
bigcom350        0.000000e+00  0.000000e+00
bigcom353        0.000000e+00  0.000000e+00
bigcom359        0.000000e+00  0.000000e+00
bigcom363        0.000000e+00  0.000000e+00
bigcom365        0.000000e+00  1.110223e-18
bigcom385        0.000000e+00  1.387779e-19
bigcom386        0.000000e+00  2.775558e-19
bigcom408        3.008397e-05  4.387308e-01
bigcom412        6.318456e-05  1.110803e+00
bigcom480        0.000000e+00  0.000000e+00
spin_vertex      5.820333e-04  2.542090e+00
membership_s1    7.026430e-05  1.763707e-01
membership_s3    0.000000e+00  0.000000e+00
membership_s4    1.794173e-05  9.917574e-02
membership_s5    3.724604e-05  1.035778e-01
membership_s6   -1.338724e-08  3.047619e-02
membership_s7    2.001907e-05  4.447865e-02
membership_s8    0.000000e+00  0.000000e+00
membership_s9    0.000000e+00  0.000000e+00
membership_s11   0.000000e+00  0.000000e+00
membership_s12   0.000000e+00  2.775558e-19
membership_s14   0.000000e+00  0.000000e+00
membership_s15   1.301324e-05  3.126930e-02
membership_s16   7.192148e-05  1.769380e-01
membership_s17   0.000000e+00  0.000000e+00
membership_s18   0.000000e+00  3.469447e-20
membership_s20   0.000000e+00  0.000000e+00
membership_s21   0.000000e+00  1.387779e-19
membership_s22   0.000000e+00  3.469447e-20
membership_s24   0.000000e+00  2.428613e-19
membership_s25   0.000000e+00  2.602085e-20
membership_s26   0.000000e+00  0.000000e+00
membership_s27  -2.117479e-06  7.505549e-02
membership_s28   0.000000e+00  1.409463e-19
membership_s30   2.246631e-05  1.363165e-01
membership_s31   0.000000e+00  5.637851e-20
membership_s32   8.467279e-05  1.996097e-01
membership_s33   0.000000e+00  0.000000e+00
membership_s36   1.584054e-04  1.844109e-01
membership_s37   0.000000e+00  0.000000e+00
V1               1.149616e-03  1.880162e+00
V2               2.857470e-04  1.477297e+00
pdi              8.776088e-05  1.783287e-01
adhesion         1.013103e-02  1.679186e+00
cohesion         8.999650e-03  1.557075e+00
inner            1.453226e-03  1.543266e+00
outer            9.884276e-04  1.674793e+00
ioratio          9.998788e-04  1.472424e+00
comsize          2.191374e-03  3.000853e+00
[1] "Dataset: all_CT Model GLM, run: 8 of 10 2015-06-15 18:09:22"
[1] "glmnet variable coefficients"
                         [,1]          [,2]
(Intercept)     -4.649103e+00 -5.745689e+00
graph0           3.378155e-40 -3.013956e-04
graph1           1.281857e-43 -2.676154e-07
graph2           1.853226e-40  4.360775e-05
graph3           1.192686e-44 -1.607265e-08
graph4           1.353405e-47 -1.430232e-10
graph5           4.710638e-42 -1.171991e-06
graph6           9.469537e-44 -3.921931e-08
graph7           7.622214e-42  3.835517e-06
graph8           1.640128e-40  4.003746e-05
graph9           2.762368e-46 -4.076299e-10
graph10          3.379281e-48 -7.170803e-12
graph11         -1.925525e-50 -2.156903e-13
graph12          5.655394e-46 -4.850020e-10
graph13          5.297722e-45 -1.611301e-09
graph14          2.057828e-47 -4.315186e-11
graph15          1.771422e-43 -1.447487e-07
graph16          2.096992e-45 -2.545698e-09
graph17          4.396398e-45 -2.162317e-09
graph18          1.272849e-43  2.845741e-08
graph19          2.894321e-44  8.024668e-09
graph20          2.659627e-43 -4.387788e-07
graph21          1.533952e-43 -1.173270e-08
graph22          5.142123e-43 -1.545971e-07
graph23          2.101820e-43  2.375634e-08
graph24          3.527794e-43  1.444239e-07
graph25          1.863340e-42  1.293144e-06
graph26          1.858489e-42  7.896149e-07
graph27          1.071655e-41  1.049862e-05
graph28          1.625366e-41  3.993840e-06
graph29          1.738870e-40 -6.773967e-05
orbit0           3.378155e-40 -3.010190e-04
orbit1           8.646988e-42 -2.068961e-06
orbit2           7.382203e-44 -2.646411e-07
orbit3           1.853226e-40  4.454796e-05
orbit4           2.342999e-43  1.205391e-07
orbit5           9.745598e-45 -1.996916e-08
orbit6           2.094385e-45 -1.431689e-08
orbit7           6.023451e-48 -9.157079e-11
orbit8           4.710638e-42 -1.120899e-06
orbit9           4.811238e-42  6.618783e-06
orbit10          7.446850e-43 -7.105837e-08
orbit11          5.302070e-44 -6.433468e-08
orbit12          3.217600e-41  2.205110e-05
orbit13          8.667779e-42  3.520483e-06
orbit14          1.640128e-40  3.966294e-05
orbit15          5.619125e-45  4.206425e-09
orbit16          2.372915e-46 -5.828629e-10
orbit17          2.107524e-45 -2.334262e-09
orbit18          1.271510e-45  1.266023e-09
orbit19          2.889198e-46 -3.164934e-10
orbit20          1.670513e-46 -2.882140e-10
orbit21          1.069073e-48 -6.041911e-12
orbit22         -1.333814e-48 -2.507052e-11
orbit23         -1.114140e-50 -6.223008e-14
orbit24          2.520997e-44  4.227318e-08
orbit25          1.568522e-44  3.579653e-09
orbit26          4.099562e-46 -7.412774e-10
orbit27          1.390799e-43  1.957485e-07
orbit28          1.074243e-44 -1.950853e-08
orbit29          2.799977e-44  1.918784e-09
orbit30          8.288881e-45 -2.941383e-09
orbit31          1.140668e-45 -3.046347e-09
orbit32          9.656846e-46 -6.434877e-10
orbit33          5.585539e-48 -3.120670e-11
orbit34          1.771422e-43 -1.464919e-07
orbit35          1.368453e-43  2.986415e-08
orbit36          3.012196e-44 -1.754136e-08
orbit37          2.390899e-44 -1.318954e-08
orbit38          8.671217e-46 -2.759629e-09
orbit39          2.675170e-43  2.882203e-07
orbit40          6.353981e-44  1.028198e-08
orbit41          2.628774e-44 -1.121429e-08
orbit42          2.516687e-45 -3.611657e-09
orbit43          4.614067e-43  3.198417e-07
orbit44          9.224903e-44 -6.044787e-08
orbit45          8.794373e-43  2.440610e-06
orbit46          3.993687e-43 -5.953562e-08
orbit47          3.191090e-44 -1.842090e-08
orbit48          6.376688e-44  3.530802e-08
orbit49          1.316838e-42 -2.771891e-09
orbit50          2.049543e-43 -6.442286e-07
orbit51          6.415249e-43  3.675222e-07
orbit52          1.652378e-42 -4.210037e-08
orbit53          1.940934e-43 -8.989727e-08
orbit54          2.505007e-42  4.763512e-08
orbit55          4.633096e-43 -2.172216e-07
orbit56          5.732430e-42  1.912219e-05
orbit57          4.302194e-43 -1.540806e-07
orbit58          2.336320e-43  1.833843e-07
orbit59          2.232195e-42  1.101957e-06
orbit60          8.305484e-43  3.517569e-07
orbit61          5.812036e-43  1.930121e-07
orbit62          1.896949e-41  4.063583e-05
orbit63          3.404011e-42  3.781649e-06
orbit64          4.199185e-42 -7.322662e-07
orbit65          2.547222e-41  3.553854e-05
orbit66          5.624139e-42 -3.951126e-06
orbit67          2.620463e-42  2.650090e-06
orbit68          1.607381e-41  1.736019e-05
orbit69          2.489441e-41  1.719291e-05
orbit70          6.559480e-41  4.756631e-05
orbit71          1.976652e-41  1.816053e-07
orbit72          1.738870e-40 -6.854240e-05
AP               7.446119e-39 -1.193319e-01
bet              1.502736e-44 -5.043837e-08
ecc             -3.553012e-39  4.184794e-03
eccrad          -2.131807e-38  2.507429e-02
close            2.487278e-37  2.711950e-01
constraint      -2.069474e-38 -1.171332e-01
coreness         2.004453e-39  6.020761e-03
knn             -7.229583e-42 -5.492936e-05
hubscore         5.679775e-37  3.692176e-01
pagerank        -2.651420e-38 -6.256562e-01
trans            1.180317e-39 -4.250174e-02
evcent           5.678082e-37  3.587833e-01
first            3.378155e-40 -3.039736e-04
upto_second      9.295261e-42 -5.719375e-06
upto_third       2.379728e-42  5.498248e-06
upto_fourth      1.800432e-42 -1.695931e-06
upto_fifth       1.826598e-42 -5.128546e-07
upto_sixth       2.152490e-42  1.371227e-05
second           9.265026e-42 -5.541976e-06
third            2.532305e-42  9.784706e-06
fourth          -3.799053e-42 -1.295707e-05
fifth           -2.478208e-42  2.558671e-06
sixth           -2.523103e-42  4.276175e-06
ratio1          -8.708768e-42 -6.035970e-05
ratio2          -3.774390e-41 -1.811381e-04
ratio3          -2.441060e-41  2.982386e-04
ratio4          -1.952093e-41 -1.210689e-04
ratio5          -9.292434e-42 -6.943462e-05
ratio6          -2.636408e-42 -4.089356e-06
selfinter        2.254882e-38  1.643576e-01
walktrap_vertex  6.131250e-39  1.873639e-02
bigcom1         -8.931720e-39 -9.227622e-02
bigcom2         -9.584777e-39 -9.255644e-02
bigcom3          9.151854e-39  2.528542e-01
bigcom4         -2.455781e-39 -1.921009e-02
bigcom6         -9.579993e-39 -1.330014e-01
bigcom8         -6.177395e-39 -8.288049e-02
bigcom9         -9.611980e-39 -9.395400e-02
bigcom11        -9.594361e-39 -1.181983e-01
bigcom13        -9.602361e-39 -1.010926e-01
bigcom15        -9.604764e-39 -1.014115e-01
bigcom16        -9.586373e-39 -1.146798e-01
bigcom21         2.612711e-39  1.022773e-01
bigcom22        -4.802013e-39 -1.388021e-01
bigcom24        -9.581587e-39 -1.104395e-01
bigcom26        -9.653883e-39 -1.747617e-01
bigcom28         8.604709e-38  4.952607e-01
bigcom30        -9.666038e-39 -1.999005e-01
bigcom31        -9.578399e-39 -7.347613e-02
bigcom32         5.362745e-38  9.114126e-01
bigcom33        -9.579196e-39 -1.191563e-01
bigcom34        -9.579993e-39 -1.042955e-01
bigcom36        -9.587970e-39 -1.325727e-01
bigcom37        -9.579196e-39 -9.611476e-02
bigcom38        -9.586373e-39 -9.721049e-02
bigcom39        -9.599159e-39 -1.145410e-01
bigcom40         1.058588e-38  1.016426e-01
bigcom43        -9.584777e-39 -1.042308e-01
bigcom44        -9.715788e-39 -1.117641e-01
bigcom46        -9.591963e-39 -1.070599e-01
bigcom47        -9.588768e-39 -1.007435e-01
bigcom49        -9.583980e-39 -1.082554e-01
bigcom50        -9.584777e-39 -1.438002e-01
bigcom51        -9.579196e-39 -8.816750e-02
bigcom52        -9.580790e-39 -1.427635e-01
bigcom54        -9.579196e-39 -8.027861e-02
bigcom56        -9.588768e-39 -1.751725e-01
bigcom62        -9.579993e-39 -1.087066e-01
bigcom66        -9.579993e-39 -1.044913e-01
bigcom68        -9.580790e-39 -8.214798e-02
bigcom69        -9.588768e-39 -1.178062e-01
bigcom71         4.991305e-38  9.462368e-01
bigcom72        -9.580790e-39 -7.980330e-02
bigcom73        -9.591164e-39 -1.328765e-01
bigcom74        -9.584777e-39 -1.455634e-01
bigcom75        -9.579196e-39 -1.051838e-01
bigcom76        -9.582385e-39 -1.077447e-01
bigcom77        -9.583182e-39 -1.822506e-01
bigcom79        -9.579993e-39 -1.396632e-01
bigcom80        -9.583182e-39 -9.935744e-02
bigcom82        -9.581587e-39 -1.556063e-01
bigcom83        -9.579196e-39 -6.864974e-02
bigcom84        -9.582385e-39 -1.554979e-01
bigcom85        -9.582385e-39 -1.328510e-01
bigcom87        -9.584777e-39 -1.100581e-01
bigcom89        -9.578399e-39 -9.099499e-02
bigcom91        -9.583182e-39 -1.519835e-01
bigcom92        -9.600760e-39 -8.496940e-02
bigcom93        -9.578399e-39 -8.311189e-02
bigcom96        -9.579196e-39 -1.514530e-01
bigcom97        -9.587171e-39 -1.746433e-01
bigcom98        -9.579993e-39 -1.111185e-01
bigcom99        -9.579196e-39 -6.212157e-02
bigcom101       -9.592762e-39 -1.265528e-01
bigcom104       -9.585575e-39 -1.400202e-01
bigcom106       -9.581587e-39 -9.514180e-02
bigcom109       -9.580790e-39 -1.278017e-01
bigcom113       -9.581587e-39 -9.971597e-02
bigcom116       -9.614387e-39 -1.151289e-01
bigcom120       -9.579196e-39 -9.748955e-02
bigcom123       -9.579993e-39 -1.004131e-01
bigcom126       -9.577603e-39 -6.224705e-02
bigcom127       -9.581587e-39 -4.799970e-01
bigcom137       -9.583980e-39 -1.724858e-01
bigcom139       -9.579993e-39 -1.170302e-01
bigcom140       -9.579993e-39 -1.241665e-01
bigcom143       -9.579196e-39 -8.745499e-02
bigcom145       -9.580790e-39 -9.150317e-02
bigcom146       -9.580790e-39 -7.965774e-02
bigcom147       -9.590365e-39 -1.416055e-01
bigcom149       -9.579196e-39 -1.111992e-01
bigcom153       -9.585575e-39 -1.020618e-01
bigcom154       -9.587171e-39 -8.894213e-02
bigcom156       -9.580790e-39 -9.880250e-02
bigcom157       -9.587171e-39 -8.423540e-02
bigcom158       -9.577603e-39 -8.483462e-02
bigcom160       -9.579993e-39 -1.041974e-01
bigcom161       -9.579993e-39 -1.219958e-01
bigcom162       -9.579196e-39 -9.038714e-02
bigcom164       -9.578399e-39 -1.291397e-01
bigcom166       -9.586373e-39 -9.997338e-02
bigcom167        3.257734e-38  6.093837e-01
bigcom171        4.499732e-37  2.166569e+00
bigcom173       -9.579196e-39 -8.876398e-02
bigcom175       -9.579196e-39 -8.069330e-02
bigcom176       -9.579196e-39 -1.045868e-01
bigcom177       -9.579993e-39 -1.137403e-01
bigcom178       -9.579993e-39 -1.513516e-01
bigcom180       -9.578399e-39 -1.068423e-01
bigcom181       -9.589567e-39 -1.029120e-01
bigcom184       -9.579993e-39 -1.295429e-01
bigcom186       -9.579196e-39 -1.716822e-01
bigcom187       -9.579196e-39 -1.631115e-01
bigcom189       -9.585575e-39 -9.012752e-02
bigcom194       -9.581587e-39 -1.112780e-01
bigcom195       -9.579993e-39 -8.097380e-02
bigcom196        3.946293e-37  2.131336e+00
bigcom204       -9.582385e-39 -9.460473e-02
bigcom205       -9.579993e-39 -9.104425e-02
bigcom212       -9.579196e-39 -1.074047e-01
bigcom214       -9.580790e-39 -9.845114e-02
bigcom222       -9.578399e-39 -7.815955e-02
bigcom223       -9.579993e-39 -1.606175e-01
bigcom226       -9.579993e-39 -1.016680e-01
bigcom227       -9.579993e-39 -9.550951e-02
bigcom229       -9.579196e-39 -7.220748e-02
bigcom233       -9.578399e-39 -8.662709e-02
bigcom236       -9.579196e-39 -8.581888e-02
bigcom237       -9.578399e-39 -1.458032e-01
bigcom246       -9.584777e-39 -1.085289e-01
bigcom248       -9.588768e-39 -1.898612e-01
bigcom249       -9.579993e-39 -1.000503e-01
bigcom250       -9.588768e-39 -1.196666e-01
bigcom254       -9.580790e-39 -1.023199e-01
bigcom266       -9.579196e-39 -1.547612e-01
bigcom269       -9.582385e-39 -9.105567e-02
bigcom272       -9.579196e-39 -7.661740e-02
bigcom274       -9.608771e-39 -9.537012e-02
bigcom281       -9.581587e-39 -9.951863e-02
bigcom291       -9.579993e-39 -1.191046e-01
bigcom292       -9.579196e-39 -1.426525e-01
bigcom295       -9.579993e-39 -9.829085e-02
bigcom299       -9.577603e-39 -1.640557e-01
bigcom301       -9.583980e-39 -1.065587e-01
bigcom306       -9.579196e-39 -7.123606e-02
bigcom309       -9.581587e-39 -1.071343e-01
bigcom314       -9.579196e-39 -1.037709e-01
bigcom321       -9.583182e-39 -8.471849e-02
bigcom341       -9.579196e-39 -1.052755e-01
bigcom350       -9.579196e-39 -1.294863e-01
bigcom353       -9.579196e-39 -9.196084e-02
bigcom359       -9.578399e-39 -1.515969e-01
bigcom363       -9.579196e-39 -7.648266e-02
bigcom365       -9.579196e-39 -1.285784e-01
bigcom385       -9.579196e-39 -1.278835e-01
bigcom386       -9.578399e-39 -7.279295e-02
bigcom408        8.232745e-38  1.054444e+00
bigcom412        2.791876e-37  1.874747e+00
bigcom480       -9.579196e-39 -7.708315e-02
spin_vertex     -1.383976e-38 -1.117515e-01
membership_s1   -4.362279e-39 -2.060733e-02
membership_s3   -9.590365e-39 -1.004582e-01
membership_s4    4.381470e-39 -1.914721e-03
membership_s5   -3.868005e-39 -2.511377e-02
membership_s6   -9.138814e-39 -6.392668e-02
membership_s7   -6.881518e-39 -4.197485e-02
membership_s8   -9.585575e-39 -1.094842e-01
membership_s9   -9.590365e-39 -1.042424e-01
membership_s11  -9.584777e-39 -9.130231e-02
membership_s12  -9.584777e-39 -1.091368e-01
membership_s14  -9.579993e-39 -1.063207e-01
membership_s15  -3.756256e-39  7.394209e-02
membership_s16   5.362745e-38  9.756447e-01
membership_s17  -9.582385e-39 -9.534368e-02
membership_s18  -9.649029e-39 -1.338599e-01
membership_s20  -9.579993e-39 -9.158676e-02
membership_s21  -9.714148e-39 -1.311773e-01
membership_s22  -9.599960e-39 -8.426133e-02
membership_s24  -9.602361e-39 -9.551486e-02
membership_s25  -9.596759e-39 -9.454725e-02
membership_s26  -9.587970e-39 -9.770772e-02
membership_s27  -7.731134e-39 -7.363423e-02
membership_s28  -9.591164e-39 -9.830426e-02
membership_s30   2.548142e-38  1.517062e-01
membership_s31  -1.007274e-38 -1.108787e-01
membership_s32   5.483104e-39  1.737253e-01
membership_s33  -9.578399e-39 -8.133523e-02
membership_s36  -8.354230e-39 -3.951207e-02
membership_s37  -9.659552e-39 -1.025998e-01
V1               1.416690e-38  8.134788e-02
V2               5.424920e-39  7.819562e-02
pdi              1.105794e-36 -1.825216e+01
adhesion        -6.508144e-43 -4.318554e-06
cohesion         1.301816e-42  8.632831e-06
inner            4.247106e-43  3.730540e-07
outer            3.463241e-43 -2.751303e-06
ioratio         -1.842172e-39 -8.913573e-02
comsize          4.181178e-42  4.605737e-05
[1] "Dataset: all_CT Model GBM, run: 9 of 10 2015-06-15 18:12:44"
Iter   TrainDeviance   ValidDeviance   StepSize   Improve
     1        0.1015             nan     0.0100    0.0006
     2        0.0993             nan     0.0100    0.0004
     3        0.0969             nan     0.0100    0.0003
     4        0.0951             nan     0.0100    0.0002
     5        0.0936             nan     0.0100    0.0003
     6        0.0921             nan     0.0100    0.0003
     7        0.0909             nan     0.0100    0.0002
     8        0.0899             nan     0.0100    0.0002
     9        0.0890             nan     0.0100    0.0000
    10        0.0880             nan     0.0100    0.0001
    20        0.0812             nan     0.0100    0.0001
    40        0.0730             nan     0.0100    0.0001
    60        0.0667             nan     0.0100    0.0000
    80        0.0624             nan     0.0100    0.0000
   100        0.0587             nan     0.0100    0.0000
   120        0.0562             nan     0.0100    0.0000
   140        0.0531             nan     0.0100    0.0000
   160        0.0503             nan     0.0100    0.0000
   180        0.0478             nan     0.0100   -0.0000
   200        0.0447             nan     0.0100   -0.0000
   220        0.0425             nan     0.0100   -0.0000
   240        0.0410             nan     0.0100    0.0000
   260        0.0392             nan     0.0100   -0.0000
   280        0.0373             nan     0.0100    0.0000
   300        0.0355             nan     0.0100   -0.0000
   320        0.0337             nan     0.0100   -0.0000
   340        0.0317             nan     0.0100    0.0000
   357        0.0307             nan     0.0100   -0.0000

[1] "GBM variable coefficients"
                            var     rel.inf
orbit65                 orbit65 4.615570226
bigcom171             bigcom171 4.161814543
ratio5                   ratio5 4.066584123
orbit62                 orbit62 3.438969331
comsize                 comsize 2.801800971
V2                           V2 2.796066958
trans                     trans 2.469767098
orbit54                 orbit54 2.384319353
orbit70                 orbit70 2.278705832
graph22                 graph22 2.085014947
V1                           V1 2.024772978
inner                     inner 2.023672103
graph20                 graph20 1.976945184
bigcom196             bigcom196 1.967901639
spin_vertex         spin_vertex 1.966805636
walktrap_vertex walktrap_vertex 1.826728396
ratio4                   ratio4 1.792549722
third                     third 1.763174236
orbit56                 orbit56 1.610432471
adhesion               adhesion 1.409097859
orbit49                 orbit49 1.399270918
bigcom28               bigcom28 1.345615310
ioratio                 ioratio 1.238015322
outer                     outer 1.227897361
orbit18                 orbit18 1.214211482
bigcom412             bigcom412 1.202024953
knn                         knn 1.196336298
cohesion               cohesion 0.980840199
ratio1                   ratio1 0.969906841
orbit24                 orbit24 0.949436811
orbit46                 orbit46 0.938387985
graph11                 graph11 0.929636111
orbit63                 orbit63 0.926415099
pagerank               pagerank 0.923179639
graph4                   graph4 0.894861633
orbit39                 orbit39 0.806466997
orbit67                 orbit67 0.783063190
ratio2                   ratio2 0.724096596
graph5                   graph5 0.722077435
bet                         bet 0.717369457
orbit45                 orbit45 0.715736910
orbit68                 orbit68 0.710504179
selfinter             selfinter 0.674105270
graph0                   graph0 0.668103252
graph27                 graph27 0.661420654
graph1                   graph1 0.654328668
constraint           constraint 0.627904129
graph29                 graph29 0.622800692
orbit27                 orbit27 0.576944888
graph8                   graph8 0.575845479
graph2                   graph2 0.566346562
orbit25                 orbit25 0.566012079
graph14                 graph14 0.561983031
orbit50                 orbit50 0.558665602
ratio6                   ratio6 0.557848161
orbit44                 orbit44 0.525297223
sixth                     sixth 0.524279265
upto_fifth           upto_fifth 0.516958602
graph28                 graph28 0.515628811
bigcom180             bigcom180 0.514839889
orbit66                 orbit66 0.489868205
graph7                   graph7 0.485453300
fourth                   fourth 0.484322250
graph25                 graph25 0.480255626
orbit40                 orbit40 0.462465120
graph10                 graph10 0.452114681
graph26                 graph26 0.449412805
orbit9                   orbit9 0.414600236
graph12                 graph12 0.396605494
fifth                     fifth 0.383948573
graph17                 graph17 0.383119239
graph23                 graph23 0.376525178
orbit20                 orbit20 0.353875931
ratio3                   ratio3 0.349023970
orbit71                 orbit71 0.346725299
orbit28                 orbit28 0.315685573
orbit30                 orbit30 0.310032280
orbit64                 orbit64 0.302194163
orbit55                 orbit55 0.301769664
orbit37                 orbit37 0.301112950
close                     close 0.300678101
orbit31                 orbit31 0.293996813
orbit12                 orbit12 0.293645861
orbit69                 orbit69 0.291605104
orbit35                 orbit35 0.291469197
orbit4                   orbit4 0.288138684
orbit59                 orbit59 0.284001746
orbit1                   orbit1 0.272373475
graph19                 graph19 0.271078526
orbit29                 orbit29 0.270023938
orbit51                 orbit51 0.259653989
orbit32                 orbit32 0.259044415
orbit15                 orbit15 0.255372261
orbit19                 orbit19 0.250776084
graph16                 graph16 0.243117034
orbit17                 orbit17 0.241934145
orbit48                 orbit48 0.238526758
orbit52                 orbit52 0.233878878
orbit16                 orbit16 0.230167535
bigcom408             bigcom408 0.229570177
graph21                 graph21 0.229408158
orbit6                   orbit6 0.228796275
graph6                   graph6 0.220653983
orbit7                   orbit7 0.204296854
upto_sixth           upto_sixth 0.198989249
orbit61                 orbit61 0.197904616
upto_second         upto_second 0.191482341
orbit47                 orbit47 0.169078710
orbit58                 orbit58 0.167607275
membership_s16   membership_s16 0.165860575
upto_fourth         upto_fourth 0.162309584
bigcom40               bigcom40 0.139678890
graph3                   graph3 0.138785532
orbit41                 orbit41 0.135246427
graph24                 graph24 0.127607533
upto_third           upto_third 0.121624523
graph9                   graph9 0.119612618
bigcom32               bigcom32 0.118136607
bigcom3                 bigcom3 0.117389710
orbit10                 orbit10 0.116976874
graph18                 graph18 0.115104984
second                   second 0.114515937
orbit11                 orbit11 0.111465382
AP                           AP 0.111207587
bigcom71               bigcom71 0.107926253
orbit53                 orbit53 0.090253797
orbit22                 orbit22 0.089746070
bigcom167             bigcom167 0.088024420
membership_s30   membership_s30 0.086820102
orbit43                 orbit43 0.083787901
orbit26                 orbit26 0.080936971
orbit57                 orbit57 0.079992608
graph15                 graph15 0.078532074
orbit38                 orbit38 0.074628938
orbit36                 orbit36 0.064674915
bigcom147             bigcom147 0.064357205
ecc                         ecc 0.063582289
orbit2                   orbit2 0.063560656
orbit33                 orbit33 0.062682260
orbit42                 orbit42 0.058518397
hubscore               hubscore 0.049793269
pdi                         pdi 0.049614664
coreness               coreness 0.049584127
orbit13                 orbit13 0.046749584
membership_s32   membership_s32 0.040936852
orbit60                 orbit60 0.040297709
orbit23                 orbit23 0.031877674
graph13                 graph13 0.024295501
membership_s1     membership_s1 0.022556359
bigcom4                 bigcom4 0.019286691
bigcom1                 bigcom1 0.018237062
membership_s5     membership_s5 0.015246296
membership_s4     membership_s4 0.013423015
membership_s36   membership_s36 0.009482931
orbit5                   orbit5 0.009435728
orbit21                 orbit21 0.007075923
membership_s6     membership_s6 0.006821687
orbit0                   orbit0 0.000000000
orbit3                   orbit3 0.000000000
orbit8                   orbit8 0.000000000
orbit14                 orbit14 0.000000000
orbit34                 orbit34 0.000000000
orbit72                 orbit72 0.000000000
eccrad                   eccrad 0.000000000
evcent                   evcent 0.000000000
first                     first 0.000000000
bigcom2                 bigcom2 0.000000000
bigcom6                 bigcom6 0.000000000
bigcom8                 bigcom8 0.000000000
bigcom9                 bigcom9 0.000000000
bigcom11               bigcom11 0.000000000
bigcom13               bigcom13 0.000000000
bigcom15               bigcom15 0.000000000
bigcom16               bigcom16 0.000000000
bigcom21               bigcom21 0.000000000
bigcom22               bigcom22 0.000000000
bigcom24               bigcom24 0.000000000
bigcom26               bigcom26 0.000000000
bigcom30               bigcom30 0.000000000
bigcom31               bigcom31 0.000000000
bigcom33               bigcom33 0.000000000
bigcom34               bigcom34 0.000000000
bigcom36               bigcom36 0.000000000
bigcom37               bigcom37 0.000000000
bigcom38               bigcom38 0.000000000
bigcom39               bigcom39 0.000000000
bigcom43               bigcom43 0.000000000
bigcom44               bigcom44 0.000000000
bigcom46               bigcom46 0.000000000
bigcom47               bigcom47 0.000000000
bigcom49               bigcom49 0.000000000
bigcom50               bigcom50 0.000000000
bigcom51               bigcom51 0.000000000
bigcom52               bigcom52 0.000000000
bigcom54               bigcom54 0.000000000
bigcom56               bigcom56 0.000000000
bigcom62               bigcom62 0.000000000
bigcom66               bigcom66 0.000000000
bigcom68               bigcom68 0.000000000
bigcom69               bigcom69 0.000000000
bigcom72               bigcom72 0.000000000
bigcom73               bigcom73 0.000000000
bigcom74               bigcom74 0.000000000
bigcom75               bigcom75 0.000000000
bigcom76               bigcom76 0.000000000
bigcom77               bigcom77 0.000000000
bigcom79               bigcom79 0.000000000
bigcom80               bigcom80 0.000000000
bigcom82               bigcom82 0.000000000
bigcom83               bigcom83 0.000000000
bigcom84               bigcom84 0.000000000
bigcom85               bigcom85 0.000000000
bigcom87               bigcom87 0.000000000
bigcom89               bigcom89 0.000000000
bigcom91               bigcom91 0.000000000
bigcom92               bigcom92 0.000000000
bigcom93               bigcom93 0.000000000
bigcom96               bigcom96 0.000000000
bigcom97               bigcom97 0.000000000
bigcom98               bigcom98 0.000000000
bigcom99               bigcom99 0.000000000
bigcom101             bigcom101 0.000000000
bigcom104             bigcom104 0.000000000
bigcom106             bigcom106 0.000000000
bigcom109             bigcom109 0.000000000
bigcom113             bigcom113 0.000000000
bigcom116             bigcom116 0.000000000
bigcom120             bigcom120 0.000000000
bigcom123             bigcom123 0.000000000
bigcom126             bigcom126 0.000000000
bigcom127             bigcom127 0.000000000
bigcom137             bigcom137 0.000000000
bigcom139             bigcom139 0.000000000
bigcom140             bigcom140 0.000000000
bigcom143             bigcom143 0.000000000
bigcom145             bigcom145 0.000000000
bigcom146             bigcom146 0.000000000
bigcom149             bigcom149 0.000000000
bigcom153             bigcom153 0.000000000
bigcom154             bigcom154 0.000000000
bigcom156             bigcom156 0.000000000
bigcom157             bigcom157 0.000000000
bigcom158             bigcom158 0.000000000
bigcom160             bigcom160 0.000000000
bigcom161             bigcom161 0.000000000
bigcom162             bigcom162 0.000000000
bigcom164             bigcom164 0.000000000
bigcom166             bigcom166 0.000000000
bigcom173             bigcom173 0.000000000
bigcom175             bigcom175 0.000000000
bigcom176             bigcom176 0.000000000
bigcom177             bigcom177 0.000000000
bigcom178             bigcom178 0.000000000
bigcom181             bigcom181 0.000000000
bigcom184             bigcom184 0.000000000
bigcom186             bigcom186 0.000000000
bigcom187             bigcom187 0.000000000
bigcom189             bigcom189 0.000000000
bigcom194             bigcom194 0.000000000
bigcom195             bigcom195 0.000000000
bigcom204             bigcom204 0.000000000
bigcom205             bigcom205 0.000000000
bigcom212             bigcom212 0.000000000
bigcom214             bigcom214 0.000000000
bigcom222             bigcom222 0.000000000
bigcom223             bigcom223 0.000000000
bigcom226             bigcom226 0.000000000
bigcom227             bigcom227 0.000000000
bigcom229             bigcom229 0.000000000
bigcom233             bigcom233 0.000000000
bigcom236             bigcom236 0.000000000
bigcom237             bigcom237 0.000000000
bigcom246             bigcom246 0.000000000
bigcom248             bigcom248 0.000000000
bigcom249             bigcom249 0.000000000
bigcom250             bigcom250 0.000000000
bigcom254             bigcom254 0.000000000
bigcom266             bigcom266 0.000000000
bigcom269             bigcom269 0.000000000
bigcom272             bigcom272 0.000000000
bigcom274             bigcom274 0.000000000
bigcom281             bigcom281 0.000000000
bigcom291             bigcom291 0.000000000
bigcom292             bigcom292 0.000000000
bigcom295             bigcom295 0.000000000
bigcom299             bigcom299 0.000000000
bigcom301             bigcom301 0.000000000
bigcom306             bigcom306 0.000000000
bigcom309             bigcom309 0.000000000
bigcom314             bigcom314 0.000000000
bigcom321             bigcom321 0.000000000
bigcom341             bigcom341 0.000000000
bigcom350             bigcom350 0.000000000
bigcom353             bigcom353 0.000000000
bigcom359             bigcom359 0.000000000
bigcom363             bigcom363 0.000000000
bigcom365             bigcom365 0.000000000
bigcom385             bigcom385 0.000000000
bigcom386             bigcom386 0.000000000
bigcom480             bigcom480 0.000000000
membership_s3     membership_s3 0.000000000
membership_s7     membership_s7 0.000000000
membership_s8     membership_s8 0.000000000
membership_s9     membership_s9 0.000000000
membership_s11   membership_s11 0.000000000
membership_s12   membership_s12 0.000000000
membership_s14   membership_s14 0.000000000
membership_s15   membership_s15 0.000000000
membership_s17   membership_s17 0.000000000
membership_s18   membership_s18 0.000000000
membership_s20   membership_s20 0.000000000
membership_s21   membership_s21 0.000000000
membership_s22   membership_s22 0.000000000
membership_s24   membership_s24 0.000000000
membership_s25   membership_s25 0.000000000
membership_s26   membership_s26 0.000000000
membership_s27   membership_s27 0.000000000
membership_s28   membership_s28 0.000000000
membership_s31   membership_s31 0.000000000
membership_s33   membership_s33 0.000000000
membership_s37   membership_s37 0.000000000
[1] "Dataset: all_CT Model RF, run: 9 of 10 2015-06-15 18:19:10"
     |      Out-of-bag   |
Tree |      MSE  %Var(y) |
   1 |  0.01535   164.10 |
   2 |   0.0156   166.78 |
   3 |  0.01601   171.23 |
   4 |  0.01516   162.06 |
   5 |  0.01449   154.94 |
   6 |  0.01372   146.68 |
   7 |  0.01275   136.30 |
   8 |  0.01239   132.47 |
   9 |  0.01161   124.12 |
  10 |  0.01153   123.32 |
  11 |  0.01142   122.08 |
  12 |  0.01118   119.50 |
  13 |  0.01099   117.51 |
  14 |  0.01082   115.67 |
  15 |  0.01077   115.11 |
  16 |  0.01076   114.99 |
  17 |  0.01058   113.13 |
  18 |   0.0105   112.31 |
  19 |  0.01038   110.96 |
  20 |  0.01033   110.48 |
  21 |  0.01017   108.75 |
  22 |  0.01009   107.83 |
  23 |  0.01003   107.27 |
  24 | 0.009957   106.47 |
  25 | 0.009935   106.22 |
  26 | 0.009883   105.67 |
  27 | 0.009857   105.39 |
  28 | 0.009843   105.24 |
  29 | 0.009836   105.17 |
  30 | 0.009788   104.66 |
  31 | 0.009769   104.45 |
  32 | 0.009752   104.27 |
  33 | 0.009707   103.78 |
  34 | 0.009671   103.40 |
  35 | 0.009687   103.57 |
  36 | 0.009669   103.39 |
  37 | 0.009604   102.69 |
  38 | 0.009555   102.17 |
  39 | 0.009513   101.71 |
  40 |  0.00947   101.26 |
  41 | 0.009435   100.88 |
  42 | 0.009399   100.50 |
  43 | 0.009372   100.21 |
  44 | 0.009357   100.05 |
  45 | 0.009344    99.90 |
  46 |   0.0093    99.44 |
  47 | 0.009281    99.23 |
  48 | 0.009268    99.09 |
  49 |  0.00927    99.11 |
  50 | 0.009258    98.99 |
  51 | 0.009257    98.98 |
  52 | 0.009252    98.92 |
  53 | 0.009222    98.61 |
  54 | 0.009249    98.89 |
  55 | 0.009257    98.97 |
  56 | 0.009277    99.19 |
  57 | 0.009272    99.14 |
  58 | 0.009245    98.85 |
  59 | 0.009204    98.41 |
  60 |  0.00921    98.48 |
  61 | 0.009202    98.39 |
  62 | 0.009182    98.18 |
  63 | 0.009185    98.21 |
  64 | 0.009174    98.09 |
  65 | 0.009167    98.02 |
  66 |  0.00916    97.93 |
  67 | 0.009153    97.87 |
  68 |  0.00914    97.72 |
  69 | 0.009137    97.69 |
  70 | 0.009124    97.56 |
  71 | 0.009104    97.34 |
  72 | 0.009107    97.37 |
  73 | 0.009088    97.17 |
  74 | 0.009078    97.06 |
  75 |  0.00908    97.09 |
  76 | 0.009088    97.17 |
  77 | 0.009079    97.07 |
  78 | 0.009084    97.13 |
  79 | 0.009094    97.23 |
  80 | 0.009071    96.98 |
  81 | 0.009068    96.96 |
  82 | 0.009064    96.91 |
  83 | 0.009079    97.07 |
  84 | 0.009076    97.04 |
  85 |  0.00908    97.08 |
  86 | 0.009077    97.05 |
  87 | 0.009073    97.01 |
  88 | 0.009086    97.15 |
  89 | 0.009088    97.17 |
  90 | 0.009075    97.03 |
  91 | 0.009074    97.02 |
  92 | 0.009079    97.07 |
  93 | 0.009085    97.14 |
  94 |  0.00908    97.09 |
  95 | 0.009089    97.18 |
  96 | 0.009096    97.26 |
  97 | 0.009103    97.33 |
  98 | 0.009102    97.32 |
  99 | 0.009111    97.41 |
 100 | 0.009112    97.43 |
[1] "Random Forest variable coefficients"
                      %IncMSE IncNodePurity
graph5           1.541693e-03  5.069033e-01
graph6           4.397247e-03  5.173505e-01
graph7           2.760996e-03  3.329120e-01
graph8           2.100037e-03  5.667794e-01
graph9           6.293494e-04  3.666208e-01
graph10          4.024824e-03  3.875330e-01
graph11          4.630450e-03  8.063512e-01
graph12          2.349115e-03  3.720000e-01
graph13          1.832267e-03  4.125870e-01
graph14          2.247137e-03  5.498827e-01
graph15          1.472662e-03  3.094511e-01
graph16          2.185574e-03  3.903010e-01
graph17          2.734774e-03  5.997936e-01
graph18          3.088625e-03  2.607562e-01
graph19          2.038454e-03  4.553258e-01
graph20          3.909727e-03  1.130742e+00
graph21          1.072136e-03  2.879215e-01
graph22          4.066197e-03  1.190803e+00
graph23          1.236845e-02  6.613725e-01
graph24          5.107275e-03  3.484574e-01
graph25          2.710270e-03  8.139023e-01
graph26          3.496129e-03  6.429206e-01
graph27          5.849882e-04  5.163449e-01
graph28          3.291954e-03  7.135145e-01
graph29          2.004263e-03  4.167973e-01
orbit0           5.772039e-04  2.549456e-01
orbit1           2.076691e-03  2.643497e-01
orbit2           8.462921e-04  2.241053e-01
orbit3           3.207975e-04  2.772096e-01
orbit4           2.661558e-04  3.274617e-01
orbit5           6.783175e-04  2.788651e-01
orbit6           1.646737e-03  5.714643e-01
orbit7           2.469774e-03  2.819128e-01
orbit8           2.361270e-03  4.571303e-01
orbit9           3.012728e-03  4.693864e-01
orbit10          2.192165e-03  4.485307e-01
orbit11          1.253941e-03  2.779142e-01
orbit12          3.328962e-03  4.447322e-01
orbit13          5.372826e-04  3.840314e-01
orbit14          2.469789e-03  5.845047e-01
orbit15          7.939937e-04  3.694075e-01
orbit16          2.515453e-04  2.514001e-01
orbit17          1.770285e-03  3.970086e-01
orbit18          1.766976e-03  8.665884e-01
orbit19          3.458260e-03  4.273608e-01
orbit20          1.175577e-03  5.686859e-01
orbit21          8.507500e-04  2.033702e-01
orbit22          3.494663e-03  8.727911e-01
orbit23          1.303786e-03  3.393373e-01
orbit24          5.093147e-03  7.148226e-01
orbit25          2.081830e-03  5.129165e-01
orbit26          1.362583e-04  2.137428e-01
orbit27          2.537836e-03  5.589255e-01
orbit28          3.254683e-04  2.000410e-01
orbit29          2.236169e-03  4.865544e-01
orbit30          4.681281e-04  2.032828e-01
orbit31          1.347071e-03  4.666071e-01
orbit32          1.187686e-03  4.549728e-01
orbit33          7.045127e-04  2.658022e-01
orbit34          4.277117e-04  5.369947e-01
orbit35          2.185298e-03  7.541714e-01
orbit36          7.909894e-04  4.253780e-01
orbit37          5.276958e-04  2.782362e-01
orbit38          8.606016e-04  2.660404e-01
orbit39          1.508828e-03  6.155228e-01
orbit40          2.563355e-03  6.293522e-01
orbit41          5.426099e-04  3.872472e-01
orbit42          1.098254e-03  3.015407e-01
orbit43          2.663843e-03  3.071967e-01
orbit44          8.496837e-04  4.455329e-01
orbit45          7.541539e-03  9.248645e-01
orbit46          2.096117e-03  9.957808e-01
orbit47          4.717074e-03  3.427889e-01
orbit48          3.247253e-04  3.543957e-01
orbit49          2.459249e-03  1.046437e+00
orbit50          6.397019e-04  7.721291e-01
orbit51          5.899972e-04  4.393258e-01
orbit52          9.719461e-04  7.407467e-01
orbit53          6.067558e-04  2.960279e-01
orbit54          5.428016e-03  1.829250e+00
orbit55          2.572060e-04  4.674653e-01
orbit56          2.125355e-02  1.347122e+00
orbit57          7.855053e-04  5.636421e-01
orbit58          2.242383e-03  2.609152e-01
orbit59          4.345584e-03  7.930866e-01
orbit60          1.065419e-04  2.306203e-01
orbit61          6.433214e-04  1.844810e-01
orbit62          9.153209e-03  1.974805e+00
orbit63          1.141902e-03  7.431618e-01
orbit64          6.057080e-04  4.965244e-01
orbit65          8.255486e-03  2.439051e+00
orbit66          1.465538e-03  5.843627e-01
orbit67          6.307501e-04  6.442094e-01
orbit68          2.325911e-03  1.237645e+00
orbit69          4.388608e-04  3.611856e-01
orbit70          5.360025e-03  2.397866e+00
orbit71          3.654655e-04  4.435365e-01
orbit72          1.073921e-03  4.119751e-01
AP               1.554156e-05  8.683164e-02
bet              1.848059e-03  8.401285e-01
ecc              5.081108e-05  4.364982e-02
eccrad           7.679308e-05  8.058911e-02
close            4.337193e-04  2.113369e-01
[truncated: 138,857 more chars]
