# Supplementary material for: Distinctive Behaviors of Druggable Proteins in Cellular Networks
Source: PLoS Comput Biol. 2015 Dec 23;11(12):e1004597. doi: 10.1371/journal.pcbi.1004597 (PMC4689399; doi:10.1371/journal.pcbi.1004597)
Supplement: S1 File — (ZIP) [file pcbi.1004597.s004.zip › S1_File/direct.20150613.ppi.optimised_Target_results_all_targets.txt]

[[1]]
[1] "all_targets"

[1] "Dataset: all_targets Model GBM, run: 1 of 10 2015-06-15 15:22:07"
Iter   TrainDeviance   ValidDeviance   StepSize   Improve
     1        0.2344             nan     0.0100    0.0004
     2        0.2321             nan     0.0100    0.0006
     3        0.2300             nan     0.0100    0.0005
     4        0.2281             nan     0.0100    0.0003
     5        0.2265             nan     0.0100    0.0004
     6        0.2248             nan     0.0100    0.0005
     7        0.2233             nan     0.0100    0.0004
     8        0.2220             nan     0.0100    0.0002
     9        0.2206             nan     0.0100    0.0004
    10        0.2193             nan     0.0100    0.0003
    20        0.2095             nan     0.0100    0.0002
    40        0.1970             nan     0.0100    0.0001
    60        0.1881             nan     0.0100   -0.0000
    80        0.1806             nan     0.0100    0.0000
   100        0.1741             nan     0.0100    0.0000
   120        0.1679             nan     0.0100    0.0000
   140        0.1627             nan     0.0100    0.0000
   160        0.1578             nan     0.0100   -0.0000
   180        0.1534             nan     0.0100    0.0000
   200        0.1495             nan     0.0100    0.0000
   220        0.1458             nan     0.0100    0.0000
   240        0.1424             nan     0.0100    0.0000
   260        0.1390             nan     0.0100   -0.0000
   280        0.1362             nan     0.0100   -0.0000
   300        0.1333             nan     0.0100   -0.0000
   320        0.1302             nan     0.0100    0.0000
   340        0.1275             nan     0.0100   -0.0000
   360        0.1249             nan     0.0100   -0.0000
   376        0.1229             nan     0.0100    0.0000

[1] "GBM variable coefficients"
                            var     rel.inf
ratio5                   ratio5 4.615572798
comsize                 comsize 4.125583268
outer                     outer 3.136424854
V2                           V2 3.109633614
walktrap_vertex walktrap_vertex 3.032672854
pagerank               pagerank 2.741117596
V1                           V1 2.460895656
spin_vertex         spin_vertex 2.395885848
bigcom30               bigcom30 2.343107014
orbit65                 orbit65 2.312552275
trans                     trans 2.279334241
inner                     inner 2.192606816
membership_s32   membership_s32 2.159550282
orbit56                 orbit56 1.898568588
bet                         bet 1.720401347
ioratio                 ioratio 1.676098060
bigcom171             bigcom171 1.654073627
ratio4                   ratio4 1.624391062
orbit70                 orbit70 1.538261034
knn                         knn 1.477636918
ratio1                   ratio1 1.371001095
cohesion               cohesion 1.347157205
adhesion               adhesion 1.338065497
orbit62                 orbit62 1.321922142
orbit18                 orbit18 1.306650209
graph20                 graph20 1.181968188
third                     third 1.177436500
orbit54                 orbit54 1.150846918
graph23                 graph23 1.079467995
orbit50                 orbit50 1.062305155
selfinter             selfinter 0.989620752
ratio2                   ratio2 0.948502248
graph22                 graph22 0.812256383
orbit39                 orbit39 0.797369975
orbit24                 orbit24 0.780649379
bigcom28               bigcom28 0.778411988
orbit63                 orbit63 0.775153850
sixth                     sixth 0.654405861
graph11                 graph11 0.652039813
orbit33                 orbit33 0.642915117
orbit45                 orbit45 0.593364467
ratio6                   ratio6 0.577983376
orbit68                 orbit68 0.574849575
fourth                   fourth 0.574245289
orbit49                 orbit49 0.561103942
orbit36                 orbit36 0.556447675
orbit51                 orbit51 0.513619696
orbit46                 orbit46 0.491444723
graph3                   graph3 0.480363815
orbit38                 orbit38 0.477787840
graph5                   graph5 0.475571916
orbit21                 orbit21 0.475459206
orbit19                 orbit19 0.465286994
graph10                 graph10 0.461515819
orbit31                 orbit31 0.459677628
orbit35                 orbit35 0.458356486
graph13                 graph13 0.453887734
ratio3                   ratio3 0.446613327
graph4                   graph4 0.445056134
constraint           constraint 0.432853555
graph25                 graph25 0.420622583
membership_s30   membership_s30 0.413596082
graph1                   graph1 0.408627744
bigcom46               bigcom46 0.406196281
graph18                 graph18 0.400237205
orbit59                 orbit59 0.392307691
graph29                 graph29 0.384572085
orbit20                 orbit20 0.381097746
graph17                 graph17 0.377144950
close                     close 0.374962751
graph14                 graph14 0.365281398
orbit37                 orbit37 0.356148868
orbit25                 orbit25 0.354560488
fifth                     fifth 0.350612880
upto_sixth           upto_sixth 0.346707287
orbit17                 orbit17 0.339764404
orbit28                 orbit28 0.337158440
upto_fifth           upto_fifth 0.336019048
graph12                 graph12 0.331377386
graph28                 graph28 0.329861239
graph19                 graph19 0.318820789
graph24                 graph24 0.316807633
orbit40                 orbit40 0.316028953
orbit44                 orbit44 0.313283690
orbit27                 orbit27 0.308250233
orbit5                   orbit5 0.304572266
orbit1                   orbit1 0.293674913
graph27                 graph27 0.290589149
orbit64                 orbit64 0.290149981
graph7                   graph7 0.283046023
graph16                 graph16 0.281004025
graph21                 graph21 0.280448259
orbit69                 orbit69 0.274168852
orbit53                 orbit53 0.266212023
membership_s1     membership_s1 0.259378925
bigcom412             bigcom412 0.247138568
orbit30                 orbit30 0.246070081
orbit16                 orbit16 0.244336483
coreness               coreness 0.243645948
bigcom26               bigcom26 0.239953341
orbit23                 orbit23 0.236393513
upto_second         upto_second 0.234611061
orbit9                   orbit9 0.233178445
bigcom196             bigcom196 0.232161273
graph2                   graph2 0.231939876
orbit15                 orbit15 0.229879120
bigcom3                 bigcom3 0.225804028
orbit41                 orbit41 0.221267598
orbit52                 orbit52 0.219183909
graph15                 graph15 0.210956746
orbit29                 orbit29 0.202258839
orbit4                   orbit4 0.200321521
graph6                   graph6 0.200096817
orbit26                 orbit26 0.198227762
bigcom178             bigcom178 0.195679956
orbit12                 orbit12 0.188739774
orbit66                 orbit66 0.185490354
pdi                         pdi 0.185053594
graph0                   graph0 0.184612792
orbit67                 orbit67 0.180399730
orbit32                 orbit32 0.175745066
orbit60                 orbit60 0.175086811
orbit57                 orbit57 0.174738710
bigcom52               bigcom52 0.173036012
orbit13                 orbit13 0.171897699
orbit11                 orbit11 0.169073908
graph8                   graph8 0.168046200
ecc                         ecc 0.167150245
orbit10                 orbit10 0.163238773
orbit42                 orbit42 0.162430732
orbit2                   orbit2 0.159110045
orbit22                 orbit22 0.153878344
orbit7                   orbit7 0.152204033
orbit48                 orbit48 0.143370926
orbit47                 orbit47 0.131531948
graph9                   graph9 0.128457224
graph26                 graph26 0.123075429
upto_fourth         upto_fourth 0.121987826
orbit58                 orbit58 0.121198767
orbit61                 orbit61 0.118651478
second                   second 0.115803179
orbit55                 orbit55 0.096998235
bigcom4                 bigcom4 0.094418950
AP                           AP 0.088586576
orbit71                 orbit71 0.078191573
bigcom22               bigcom22 0.067546994
hubscore               hubscore 0.063534767
orbit6                   orbit6 0.051147692
membership_s27   membership_s27 0.047899421
bigcom40               bigcom40 0.047744807
membership_s21   membership_s21 0.046029508
bigcom92               bigcom92 0.039869919
evcent                   evcent 0.039000405
upto_third           upto_third 0.024943509
membership_s4     membership_s4 0.023035065
membership_s5     membership_s5 0.020524111
membership_s31   membership_s31 0.019140931
bigcom38               bigcom38 0.017822140
membership_s16   membership_s16 0.014207234
membership_s15   membership_s15 0.013803538
bigcom101             bigcom101 0.010921248
bigcom204             bigcom204 0.009651536
bigcom291             bigcom291 0.009462454
bigcom104             bigcom104 0.007223395
bigcom109             bigcom109 0.006702854
bigcom6                 bigcom6 0.006613433
membership_s36   membership_s36 0.006076989
membership_s7     membership_s7 0.004007963
bigcom180             bigcom180 0.003842633
bigcom62               bigcom62 0.003816468
bigcom75               bigcom75 0.003158369
bigcom385             bigcom385 0.003091583
membership_s14   membership_s14 0.002575726
orbit0                   orbit0 0.000000000
orbit3                   orbit3 0.000000000
orbit8                   orbit8 0.000000000
orbit14                 orbit14 0.000000000
orbit34                 orbit34 0.000000000
orbit43                 orbit43 0.000000000
orbit72                 orbit72 0.000000000
eccrad                   eccrad 0.000000000
first                     first 0.000000000
bigcom1                 bigcom1 0.000000000
bigcom2                 bigcom2 0.000000000
bigcom8                 bigcom8 0.000000000
bigcom9                 bigcom9 0.000000000
bigcom11               bigcom11 0.000000000
bigcom13               bigcom13 0.000000000
bigcom15               bigcom15 0.000000000
bigcom16               bigcom16 0.000000000
bigcom21               bigcom21 0.000000000
bigcom24               bigcom24 0.000000000
bigcom31               bigcom31 0.000000000
bigcom32               bigcom32 0.000000000
bigcom33               bigcom33 0.000000000
bigcom34               bigcom34 0.000000000
bigcom36               bigcom36 0.000000000
bigcom37               bigcom37 0.000000000
bigcom39               bigcom39 0.000000000
bigcom43               bigcom43 0.000000000
bigcom44               bigcom44 0.000000000
bigcom47               bigcom47 0.000000000
bigcom49               bigcom49 0.000000000
bigcom50               bigcom50 0.000000000
bigcom51               bigcom51 0.000000000
bigcom54               bigcom54 0.000000000
bigcom56               bigcom56 0.000000000
bigcom66               bigcom66 0.000000000
bigcom68               bigcom68 0.000000000
bigcom69               bigcom69 0.000000000
bigcom71               bigcom71 0.000000000
bigcom72               bigcom72 0.000000000
bigcom73               bigcom73 0.000000000
bigcom74               bigcom74 0.000000000
bigcom76               bigcom76 0.000000000
bigcom77               bigcom77 0.000000000
bigcom79               bigcom79 0.000000000
bigcom80               bigcom80 0.000000000
bigcom82               bigcom82 0.000000000
bigcom83               bigcom83 0.000000000
bigcom84               bigcom84 0.000000000
bigcom85               bigcom85 0.000000000
bigcom87               bigcom87 0.000000000
bigcom89               bigcom89 0.000000000
bigcom91               bigcom91 0.000000000
bigcom93               bigcom93 0.000000000
bigcom96               bigcom96 0.000000000
bigcom97               bigcom97 0.000000000
bigcom98               bigcom98 0.000000000
bigcom99               bigcom99 0.000000000
bigcom106             bigcom106 0.000000000
bigcom113             bigcom113 0.000000000
bigcom116             bigcom116 0.000000000
bigcom120             bigcom120 0.000000000
bigcom123             bigcom123 0.000000000
bigcom126             bigcom126 0.000000000
bigcom127             bigcom127 0.000000000
bigcom137             bigcom137 0.000000000
bigcom139             bigcom139 0.000000000
bigcom140             bigcom140 0.000000000
bigcom143             bigcom143 0.000000000
bigcom145             bigcom145 0.000000000
bigcom146             bigcom146 0.000000000
bigcom147             bigcom147 0.000000000
bigcom149             bigcom149 0.000000000
bigcom153             bigcom153 0.000000000
bigcom154             bigcom154 0.000000000
bigcom156             bigcom156 0.000000000
bigcom157             bigcom157 0.000000000
bigcom158             bigcom158 0.000000000
bigcom160             bigcom160 0.000000000
bigcom161             bigcom161 0.000000000
bigcom162             bigcom162 0.000000000
bigcom164             bigcom164 0.000000000
bigcom166             bigcom166 0.000000000
bigcom167             bigcom167 0.000000000
bigcom173             bigcom173 0.000000000
bigcom175             bigcom175 0.000000000
bigcom176             bigcom176 0.000000000
bigcom177             bigcom177 0.000000000
bigcom181             bigcom181 0.000000000
bigcom184             bigcom184 0.000000000
bigcom186             bigcom186 0.000000000
bigcom187             bigcom187 0.000000000
bigcom189             bigcom189 0.000000000
bigcom194             bigcom194 0.000000000
bigcom195             bigcom195 0.000000000
bigcom205             bigcom205 0.000000000
bigcom212             bigcom212 0.000000000
bigcom214             bigcom214 0.000000000
bigcom222             bigcom222 0.000000000
bigcom223             bigcom223 0.000000000
bigcom226             bigcom226 0.000000000
bigcom227             bigcom227 0.000000000
bigcom229             bigcom229 0.000000000
bigcom233             bigcom233 0.000000000
bigcom236             bigcom236 0.000000000
bigcom237             bigcom237 0.000000000
bigcom246             bigcom246 0.000000000
bigcom248             bigcom248 0.000000000
bigcom249             bigcom249 0.000000000
bigcom250             bigcom250 0.000000000
bigcom254             bigcom254 0.000000000
bigcom266             bigcom266 0.000000000
bigcom269             bigcom269 0.000000000
bigcom272             bigcom272 0.000000000
bigcom274             bigcom274 0.000000000
bigcom281             bigcom281 0.000000000
bigcom292             bigcom292 0.000000000
bigcom295             bigcom295 0.000000000
bigcom299             bigcom299 0.000000000
bigcom301             bigcom301 0.000000000
bigcom306             bigcom306 0.000000000
bigcom309             bigcom309 0.000000000
bigcom314             bigcom314 0.000000000
bigcom321             bigcom321 0.000000000
bigcom341             bigcom341 0.000000000
bigcom350             bigcom350 0.000000000
bigcom353             bigcom353 0.000000000
bigcom359             bigcom359 0.000000000
bigcom363             bigcom363 0.000000000
bigcom365             bigcom365 0.000000000
bigcom386             bigcom386 0.000000000
bigcom408             bigcom408 0.000000000
bigcom480             bigcom480 0.000000000
membership_s3     membership_s3 0.000000000
membership_s6     membership_s6 0.000000000
membership_s8     membership_s8 0.000000000
membership_s9     membership_s9 0.000000000
membership_s11   membership_s11 0.000000000
membership_s12   membership_s12 0.000000000
membership_s17   membership_s17 0.000000000
membership_s18   membership_s18 0.000000000
membership_s20   membership_s20 0.000000000
membership_s22   membership_s22 0.000000000
membership_s24   membership_s24 0.000000000
membership_s25   membership_s25 0.000000000
membership_s26   membership_s26 0.000000000
membership_s28   membership_s28 0.000000000
membership_s33   membership_s33 0.000000000
membership_s37   membership_s37 0.000000000
[1] "Dataset: all_targets Model RF, run: 1 of 10 2015-06-15 15:28:32"
     |      Out-of-bag   |
Tree |      MSE  %Var(y) |
   1 |  0.04416   178.81 |
   2 |  0.04364   176.68 |
   3 |   0.0402   162.77 |
   4 |  0.03932   159.21 |
   5 |  0.03722   150.70 |
   6 |  0.03507   141.98 |
   7 |  0.03407   137.93 |
   8 |  0.03276   132.64 |
   9 |  0.03159   127.92 |
  10 |  0.03075   124.49 |
  11 |  0.03062   123.97 |
  12 |  0.03007   121.73 |
  13 |  0.02919   118.20 |
  14 |  0.02867   116.07 |
  15 |  0.02832   114.67 |
  16 |  0.02809   113.73 |
  17 |  0.02772   112.23 |
  18 |  0.02728   110.47 |
  19 |  0.02701   109.36 |
  20 |  0.02669   108.07 |
  21 |  0.02649   107.25 |
  22 |  0.02644   107.06 |
  23 |  0.02627   106.35 |
  24 |  0.02613   105.79 |
  25 |  0.02597   105.15 |
  26 |  0.02581   104.50 |
  27 |  0.02571   104.11 |
  28 |  0.02554   103.41 |
  29 |  0.02547   103.14 |
  30 |  0.02548   103.16 |
  31 |   0.0254   102.83 |
  32 |  0.02532   102.51 |
  33 |  0.02526   102.29 |
  34 |  0.02522   102.10 |
  35 |   0.0251   101.61 |
  36 |  0.02509   101.57 |
  37 |  0.02506   101.45 |
  38 |  0.02501   101.25 |
  39 |  0.02501   101.27 |
  40 |  0.02498   101.16 |
  41 |    0.025   101.22 |
  42 |  0.02495   101.01 |
  43 |  0.02493   100.93 |
  44 |  0.02491   100.86 |
  45 |  0.02488   100.72 |
  46 |  0.02484   100.58 |
  47 |  0.02481   100.45 |
  48 |  0.02477   100.30 |
  49 |  0.02475   100.20 |
  50 |   0.0248   100.39 |
  51 |  0.02479   100.37 |
  52 |   0.0248   100.41 |
  53 |  0.02478   100.31 |
  54 |  0.02477   100.27 |
  55 |  0.02479   100.37 |
  56 |  0.02478   100.34 |
  57 |  0.02474   100.17 |
  58 |  0.02473   100.11 |
  59 |  0.02468    99.94 |
  60 |  0.02468    99.93 |
  61 |   0.0247   100.01 |
  62 |  0.02468    99.94 |
  63 |  0.02467    99.87 |
  64 |  0.02467    99.88 |
  65 |  0.02467    99.87 |
  66 |  0.02468    99.92 |
  67 |  0.02467    99.90 |
  68 |  0.02467    99.88 |
  69 |  0.02466    99.84 |
  70 |  0.02467    99.87 |
  71 |  0.02468    99.93 |
  72 |  0.02467    99.87 |
  73 |  0.02468    99.92 |
  74 |  0.02466    99.83 |
  75 |  0.02462    99.67 |
  76 |   0.0246    99.62 |
  77 |  0.02459    99.56 |
  78 |  0.02459    99.57 |
  79 |  0.02454    99.36 |
  80 |  0.02456    99.44 |
  81 |  0.02456    99.45 |
  82 |  0.02456    99.42 |
  83 |  0.02457    99.49 |
  84 |  0.02455    99.40 |
  85 |  0.02453    99.32 |
  86 |  0.02453    99.33 |
  87 |  0.02453    99.31 |
  88 |   0.0245    99.21 |
  89 |  0.02445    99.00 |
  90 |  0.02444    98.96 |
  91 |  0.02442    98.89 |
  92 |   0.0244    98.80 |
  93 |   0.0244    98.78 |
  94 |   0.0244    98.78 |
  95 |  0.02439    98.74 |
  96 |  0.02439    98.76 |
  97 |  0.02438    98.72 |
  98 |  0.02438    98.71 |
  99 |  0.02437    98.69 |
 100 |  0.02434    98.56 |
[1] "Random Forest variable coefficients"
                      %IncMSE IncNodePurity
graph5           2.664933e-03  1.143132e+00
graph6           1.680900e-03  8.134003e-01
graph7           1.298732e-03  9.118335e-01
graph8           3.696604e-04  3.983361e-01
graph9           3.163354e-03  1.085174e+00
graph10          4.080761e-03  1.528914e+00
graph11          4.442766e-03  1.960411e+00
graph12          2.215283e-03  1.295070e+00
graph13          2.321790e-03  1.013569e+00
graph14          2.039211e-03  1.075652e+00
graph15          3.447068e-03  1.292089e+00
graph16          3.651539e-03  1.444878e+00
graph17          1.261211e-03  1.134223e+00
graph18          7.718698e-04  7.379275e-01
graph19          1.580786e-03  9.430296e-01
graph20          7.179908e-03  2.359941e+00
graph21          1.545105e-03  7.876319e-01
graph22          2.486347e-03  1.686283e+00
graph23          5.591245e-03  1.808869e+00
graph24          8.860519e-04  1.035454e+00
graph25          3.345441e-03  1.102521e+00
graph26          1.851283e-03  1.028194e+00
graph27          1.364306e-03  1.102858e+00
graph28          1.764479e-03  1.318709e+00
graph29          4.117619e-04  8.114357e-01
orbit0           7.748895e-04  6.163255e-01
orbit1           2.572391e-03  1.247961e+00
orbit2           2.604623e-03  1.005572e+00
orbit3           1.207946e-03  5.076354e-01
orbit4           2.098671e-03  8.912192e-01
orbit5           2.158361e-03  1.073215e+00
orbit6           2.652591e-03  1.518096e+00
orbit7           3.239843e-03  8.889071e-01
orbit8           3.509092e-03  1.202089e+00
orbit9           1.595756e-03  1.248975e+00
orbit10          1.775239e-03  1.071229e+00
orbit11          2.020413e-03  5.570335e-01
orbit12          1.371216e-03  1.018729e+00
orbit13          5.219947e-04  7.574693e-01
orbit14          6.626117e-04  4.726209e-01
orbit15          3.239571e-03  8.358308e-01
orbit16          4.055195e-03  9.223490e-01
orbit17          4.221556e-03  1.208607e+00
orbit18          5.986103e-03  3.041109e+00
orbit19          2.165686e-03  1.323596e+00
orbit20          3.488947e-03  1.222437e+00
orbit21          1.506697e-03  9.466314e-01
orbit22          4.109227e-03  2.328908e+00
orbit23          4.102340e-03  8.029630e-01
orbit24          3.789006e-03  1.945458e+00
orbit25          1.735042e-03  1.147854e+00
orbit26          2.346805e-03  6.660283e-01
orbit27          4.020883e-03  1.298902e+00
orbit28          3.910240e-03  1.049871e+00
orbit29          2.727472e-03  1.024256e+00
orbit30          2.649933e-03  1.092141e+00
orbit31          1.584521e-03  1.226492e+00
orbit32          1.985774e-03  8.627816e-01
orbit33          2.475304e-03  7.842072e-01
orbit34          2.246831e-03  1.089789e+00
orbit35          3.263044e-03  1.489545e+00
orbit36          2.067785e-03  1.230248e+00
orbit37          2.888863e-03  1.429262e+00
orbit38          3.885709e-03  9.205171e-01
orbit39          2.738310e-03  2.225183e+00
orbit40          1.444784e-03  1.225121e+00
orbit41          1.067766e-03  1.017179e+00
orbit42          6.049819e-04  5.920632e-01
orbit43          1.888470e-03  7.816623e-01
orbit44          3.599192e-03  9.534482e-01
orbit45          5.831250e-03  2.044488e+00
orbit46          1.613006e-03  1.307781e+00
orbit47          2.605241e-03  7.713684e-01
orbit48          9.395578e-04  7.992985e-01
orbit49          8.778787e-03  2.568419e+00
orbit50          2.281592e-03  1.615729e+00
orbit51          3.067079e-03  1.287122e+00
orbit52          2.154239e-03  9.338486e-01
orbit53          3.066636e-03  5.965315e-01
orbit54          2.448598e-03  1.631460e+00
orbit55          6.544463e-04  8.900225e-01
orbit56          1.061776e-02  3.102798e+00
orbit57          6.372706e-04  6.949550e-01
orbit58          8.549163e-04  2.365407e-01
orbit59          2.337281e-03  1.309356e+00
orbit60          1.511261e-03  5.118795e-01
orbit61          1.178144e-03  6.731121e-01
orbit62          3.628723e-03  2.455556e+00
orbit63          2.645399e-03  1.712530e+00
orbit64          1.263647e-03  6.889203e-01
orbit65          6.900839e-03  3.668921e+00
orbit66          1.230115e-03  6.806433e-01
orbit67          7.326575e-04  4.738611e-01
orbit68          2.471844e-03  2.172529e+00
orbit69          1.119118e-03  8.490392e-01
orbit70          1.971992e-03  2.480629e+00
orbit71          3.369272e-04  4.666058e-01
orbit72          9.419522e-04  6.491743e-01
AP               3.835499e-05  2.076255e-01
bet              7.070298e-03  3.931193e+00
ecc              1.277417e-04  2.458847e-01
eccrad           1.508556e-04  3.335118e-01
close            2.492927e-03  1.155749e+00
constraint       5.778210e-03  2.485837e+00
coreness         5.057621e-03  6.601609e-01
knn              3.422756e-03  2.688512e+00
hubscore         2.106846e-03  9.229658e-01
pagerank         8.104371e-03  6.477639e+00
trans            3.233385e-03  3.116379e+00
evcent           1.022630e-03  9.351873e-01
first            8.494574e-04  4.031490e-01
upto_second      2.576647e-03  9.626546e-01
upto_third       1.244630e-03  9.371283e-01
upto_fourth      1.535247e-03  9.377763e-01
upto_fifth       4.224901e-03  1.694119e+00
upto_sixth       1.947323e-03  1.133285e+00
second           3.860162e-03  1.205598e+00
third            6.102511e-03  2.643125e+00
fourth           4.025935e-03  2.514488e+00
fifth            1.192801e-03  1.975152e+00
sixth            3.866116e-03  2.358040e+00
ratio1           2.274416e-03  2.355328e+00
ratio2           7.087015e-03  3.414072e+00
ratio3           3.390084e-03  2.182097e+00
ratio4           4.279631e-03  4.232140e+00
ratio5           4.606714e-03  8.728782e+00
ratio6           2.207425e-03  2.071757e+00
selfinter        4.169871e-03  9.098318e-01
walktrap_vertex  1.818392e-03  3.871266e+00
bigcom1          6.533117e-05  1.410578e-01
bigcom2          0.000000e+00  1.110223e-18
bigcom3          9.481276e-05  7.599891e-01
bigcom4          1.443535e-04  2.407172e-01
bigcom6         -1.341964e-06  3.578166e-01
bigcom8         -1.543899e-06  3.698870e-03
bigcom9          0.000000e+00  1.734723e-20
bigcom11        -4.151063e-06  1.278971e-01
bigcom13         0.000000e+00  8.673617e-21
bigcom15         0.000000e+00  0.000000e+00
bigcom16         0.000000e+00  0.000000e+00
bigcom21         9.765526e-06  3.623798e-02
bigcom22         1.327685e-04  9.802969e-02
bigcom24         0.000000e+00  0.000000e+00
bigcom26         1.510879e-04  6.992328e-01
bigcom28         2.866118e-04  1.372407e+00
bigcom30         1.107147e-03  3.710887e+00
bigcom31         0.000000e+00  0.000000e+00
bigcom32        -2.360976e-05  1.099322e-01
bigcom33        -5.137652e-06  2.546406e-01
bigcom34         0.000000e+00  1.110223e-18
bigcom36         0.000000e+00  0.000000e+00
bigcom37         0.000000e+00  0.000000e+00
bigcom38         3.355757e-05  4.890981e-01
bigcom39         0.000000e+00  0.000000e+00
bigcom40        -2.198556e-06  7.711756e-02
bigcom43         0.000000e+00  0.000000e+00
bigcom44         0.000000e+00  0.000000e+00
bigcom46        -7.451359e-05  5.928833e-01
bigcom47         0.000000e+00  0.000000e+00
bigcom49         0.000000e+00  0.000000e+00
bigcom50         0.000000e+00  6.938894e-20
bigcom51         0.000000e+00  0.000000e+00
bigcom52        -2.589324e-05  9.487014e-01
bigcom54         0.000000e+00  0.000000e+00
bigcom56         0.000000e+00  0.000000e+00
bigcom62         4.677836e-06  6.742403e-01
bigcom66         0.000000e+00  0.000000e+00
bigcom68         0.000000e+00  0.000000e+00
bigcom69         0.000000e+00  8.673617e-21
bigcom71         6.425693e-05  3.901136e-01
bigcom72         0.000000e+00  0.000000e+00
bigcom73        -1.108518e-06  1.963029e-01
bigcom74         0.000000e+00  1.110223e-18
bigcom75        -2.072945e-05  6.474965e-01
bigcom76         0.000000e+00  0.000000e+00
bigcom77         0.000000e+00  8.673617e-21
bigcom79         0.000000e+00  0.000000e+00
bigcom80         0.000000e+00  0.000000e+00
bigcom82         0.000000e+00  0.000000e+00
bigcom83         0.000000e+00  0.000000e+00
bigcom84         0.000000e+00  0.000000e+00
bigcom85         0.000000e+00  0.000000e+00
bigcom87         0.000000e+00  0.000000e+00
bigcom89         0.000000e+00  0.000000e+00
bigcom91         2.381870e-06  1.636191e-01
bigcom92        -3.946920e-05  3.605646e-01
bigcom93         0.000000e+00  0.000000e+00
bigcom96         0.000000e+00  0.000000e+00
bigcom97         0.000000e+00  0.000000e+00
bigcom98         0.000000e+00  0.000000e+00
bigcom99         0.000000e+00  0.000000e+00
bigcom101        3.186116e-05  2.461514e-01
bigcom104       -3.506441e-05  1.809449e-01
bigcom106        0.000000e+00  0.000000e+00
bigcom109        5.608333e-06  7.528987e-01
bigcom113        0.000000e+00  0.000000e+00
bigcom116       -3.924784e-06  3.821525e-02
bigcom120        0.000000e+00  0.000000e+00
bigcom123        0.000000e+00  0.000000e+00
bigcom126        0.000000e+00  0.000000e+00
bigcom127        0.000000e+00  0.000000e+00
bigcom137        0.000000e+00  0.000000e+00
bigcom139        0.000000e+00  0.000000e+00
bigcom140        0.000000e+00  0.000000e+00
bigcom143       -1.841334e-05  2.679006e-01
bigcom145        0.000000e+00  0.000000e+00
bigcom146        0.000000e+00  0.000000e+00
bigcom147       -2.476642e-05  1.057213e-01
bigcom149        0.000000e+00  0.000000e+00
bigcom153        0.000000e+00  0.000000e+00
bigcom154        0.000000e+00  0.000000e+00
bigcom156        0.000000e+00  0.000000e+00
bigcom157        0.000000e+00  0.000000e+00
bigcom158        0.000000e+00  8.673617e-21
bigcom160        0.000000e+00  0.000000e+00
bigcom161        0.000000e+00  0.000000e+00
bigcom162        0.000000e+00  0.000000e+00
bigcom164        0.000000e+00  0.000000e+00
bigcom166        0.000000e+00  0.000000e+00
bigcom167        1.554027e-05  3.398505e-01
bigcom171        8.990574e-05  2.043188e+00
bigcom173        0.000000e+00  0.000000e+00
bigcom175        0.000000e+00  0.000000e+00
bigcom176        0.000000e+00  1.734723e-20
bigcom177        0.000000e+00  0.000000e+00
bigcom178        4.044917e-05  1.073025e+00
bigcom180       -2.039724e-05  3.943631e-01
bigcom181        1.041751e-05  1.912212e-01
bigcom184        0.000000e+00  0.000000e+00
bigcom186       -1.646684e-05  6.082626e-01
bigcom187       -1.797615e-06  2.408708e-01
bigcom189        0.000000e+00  0.000000e+00
bigcom194        0.000000e+00  0.000000e+00
bigcom195        0.000000e+00  0.000000e+00
bigcom196        7.138726e-05  1.577029e+00
bigcom204        8.813342e-06  2.625993e-01
bigcom205       -1.100513e-05  5.291063e-01
bigcom212        0.000000e+00  0.000000e+00
bigcom214        0.000000e+00  0.000000e+00
bigcom222        0.000000e+00  0.000000e+00
bigcom223        0.000000e+00  0.000000e+00
bigcom226        0.000000e+00  1.110223e-18
bigcom227        0.000000e+00  0.000000e+00
bigcom229        0.000000e+00  0.000000e+00
bigcom233        0.000000e+00  0.000000e+00
bigcom236        0.000000e+00  0.000000e+00
bigcom237        0.000000e+00  0.000000e+00
bigcom246        0.000000e+00  5.551115e-19
bigcom248        0.000000e+00  0.000000e+00
bigcom249        0.000000e+00  0.000000e+00
bigcom250        0.000000e+00  0.000000e+00
bigcom254        0.000000e+00  0.000000e+00
bigcom266        0.000000e+00  0.000000e+00
bigcom269        0.000000e+00  0.000000e+00
bigcom272        0.000000e+00  1.734723e-20
bigcom274        0.000000e+00  0.000000e+00
bigcom281        0.000000e+00  0.000000e+00
bigcom291       -5.447292e-07  6.325950e-01
bigcom292        0.000000e+00  0.000000e+00
bigcom295        0.000000e+00  0.000000e+00
bigcom299       -2.583236e-05  6.080296e-01
bigcom301        0.000000e+00  0.000000e+00
bigcom306        0.000000e+00  1.110223e-18
bigcom309        0.000000e+00  0.000000e+00
bigcom314        0.000000e+00  1.110223e-18
bigcom321        0.000000e+00  0.000000e+00
bigcom341        0.000000e+00  0.000000e+00
bigcom350        0.000000e+00  0.000000e+00
bigcom353        0.000000e+00  0.000000e+00
bigcom359        0.000000e+00  0.000000e+00
bigcom363        0.000000e+00  0.000000e+00
bigcom365        0.000000e+00  0.000000e+00
bigcom385       -9.665702e-06  5.923113e-01
bigcom386        0.000000e+00  0.000000e+00
bigcom408       -8.480792e-06  2.875825e-01
bigcom412        2.389420e-05  1.035016e+00
bigcom480        0.000000e+00  0.000000e+00
spin_vertex      6.513814e-04  4.304068e+00
membership_s1    6.542128e-04  6.281884e-01
membership_s3    0.000000e+00  1.734723e-20
membership_s4    3.692531e-05  1.490535e-01
membership_s5    2.562860e-04  4.474041e-01
membership_s6    2.748407e-04  2.463738e-01
membership_s7    1.155021e-04  2.988733e-01
membership_s8    0.000000e+00  0.000000e+00
membership_s9    0.000000e+00  0.000000e+00
membership_s11   0.000000e+00  0.000000e+00
membership_s12   0.000000e+00  0.000000e+00
membership_s14  -2.748068e-05  1.145967e-01
membership_s15  -5.057414e-06  3.312636e-01
membership_s16   2.281916e-05  3.908816e-01
membership_s17   0.000000e+00  0.000000e+00
membership_s18   0.000000e+00  1.110223e-18
membership_s20   0.000000e+00  0.000000e+00
membership_s21  -1.548705e-05  3.243577e-01
membership_s22   0.000000e+00  1.110223e-18
membership_s24   0.000000e+00  1.734723e-20
membership_s25   6.727283e-06  7.196878e-02
membership_s26   0.000000e+00  0.000000e+00
membership_s27   3.241958e-05  1.658243e-01
membership_s28   0.000000e+00  0.000000e+00
membership_s30   1.131779e-04  3.928801e-01
membership_s31   2.723863e-05  1.192531e-01
membership_s32   2.058187e-03  3.110268e+00
membership_s33   0.000000e+00  0.000000e+00
membership_s36   2.169953e-04  1.719339e-01
membership_s37   0.000000e+00  0.000000e+00
V1               5.571958e-03  5.187917e+00
V2               2.011830e-03  6.215892e+00
pdi              3.827755e-04  1.296602e+00
adhesion         2.067169e-02  5.420800e+00
cohesion         2.036938e-02  5.227088e+00
inner            8.635862e-03  6.343706e+00
outer            7.393472e-03  8.133599e+00
ioratio          5.173558e-03  4.891730e+00
comsize          1.090414e-02  8.025241e+00
[1] "Dataset: all_targets Model GLM, run: 1 of 10 2015-06-15 15:36:15"
[1] "glmnet variable coefficients"
                     [,1]          [,2]
(Intercept)     -3.649678 -8.860354e+00
graph0           0.000000 -1.592112e-03
graph1           0.000000  0.000000e+00
graph2           0.000000 -2.757618e-09
graph3           0.000000 -1.009231e-07
graph4           0.000000  0.000000e+00
graph5           0.000000 -1.510097e-05
graph6           0.000000  0.000000e+00
graph7           0.000000  4.480261e-05
graph8           0.000000  0.000000e+00
graph9           0.000000 -6.486087e-09
graph10          0.000000  0.000000e+00
graph11          0.000000  0.000000e+00
graph12          0.000000  0.000000e+00
graph13          0.000000  0.000000e+00
graph14          0.000000  0.000000e+00
graph15          0.000000 -5.436095e-11
graph16          0.000000  0.000000e+00
graph17          0.000000 -7.736887e-11
graph18          0.000000  0.000000e+00
graph19          0.000000  0.000000e+00
graph20          0.000000 -1.424578e-08
graph21          0.000000  0.000000e+00
graph22          0.000000 -3.883142e-06
graph23          0.000000  0.000000e+00
graph24          0.000000  0.000000e+00
graph25          0.000000  0.000000e+00
graph26          0.000000  2.489505e-10
graph27          0.000000  0.000000e+00
graph28          0.000000  0.000000e+00
graph29          0.000000 -3.868965e-05
orbit0           0.000000 -1.011590e-03
orbit1           0.000000 -2.303470e-05
orbit2           0.000000  0.000000e+00
orbit3           0.000000 -1.180671e-09
orbit4           0.000000 -2.151766e-06
orbit5           0.000000  0.000000e+00
orbit6           0.000000  3.908590e-08
orbit7           0.000000  0.000000e+00
orbit8           0.000000 -1.570025e-06
orbit9           0.000000  0.000000e+00
orbit10          0.000000 -4.477707e-06
orbit11          0.000000  0.000000e+00
orbit12          0.000000  9.885754e-05
orbit13          0.000000  5.281143e-05
orbit14          0.000000  0.000000e+00
orbit15          0.000000 -2.482831e-12
orbit16          0.000000 -5.169395e-09
orbit17          0.000000 -1.722018e-08
orbit18          0.000000  3.504495e-09
orbit19          0.000000  2.179201e-10
orbit20          0.000000 -8.018307e-11
orbit21          0.000000  0.000000e+00
orbit22          0.000000 -5.483914e-11
orbit23          0.000000  0.000000e+00
orbit24          0.000000  0.000000e+00
orbit25          0.000000  1.053548e-07
orbit26          0.000000 -2.845733e-09
orbit27          0.000000  5.438591e-07
orbit28          0.000000 -1.144780e-07
orbit29          0.000000 -5.581982e-09
orbit30          0.000000  0.000000e+00
orbit31          0.000000  1.341123e-08
orbit32          0.000000 -1.766980e-08
orbit33          0.000000  0.000000e+00
orbit34          0.000000 -1.187040e-10
orbit35          0.000000 -6.131345e-09
orbit36          0.000000  2.835398e-08
orbit37          0.000000 -5.028127e-09
orbit38          0.000000  0.000000e+00
orbit39          0.000000 -2.522926e-06
orbit40          0.000000  0.000000e+00
orbit41          0.000000  0.000000e+00
orbit42          0.000000 -1.679806e-10
orbit43          0.000000  8.011378e-06
orbit44          0.000000  0.000000e+00
orbit45          0.000000  6.675545e-06
orbit46          0.000000 -3.563274e-06
orbit47          0.000000  0.000000e+00
orbit48          0.000000  9.663374e-07
orbit49          0.000000  3.138897e-06
orbit50          0.000000 -7.932074e-06
orbit51          0.000000  2.761887e-06
orbit52          0.000000  2.469548e-08
orbit53          0.000000  0.000000e+00
orbit54          0.000000 -7.777008e-06
orbit55          0.000000 -2.230387e-06
orbit56          0.000000  7.111124e-05
orbit57          0.000000 -2.629367e-06
orbit58          0.000000  0.000000e+00
orbit59          0.000000  5.752381e-06
orbit60          0.000000  1.684406e-06
orbit61          0.000000 -1.160071e-06
orbit62          0.000000  4.743818e-05
orbit63          0.000000  4.457088e-05
orbit64          0.000000 -2.914545e-05
orbit65          0.000000  4.446742e-05
orbit66          0.000000 -8.852512e-05
orbit67          0.000000  2.759968e-05
orbit68          0.000000  8.425695e-05
orbit69          0.000000 -9.072272e-06
orbit70          0.000000  5.181079e-04
orbit71          0.000000 -3.574823e-05
orbit72          0.000000 -1.604569e-04
AP               0.000000 -7.480899e-02
bet              0.000000  3.005177e-07
ecc              0.000000  3.246029e-02
eccrad           0.000000  1.734347e-01
close            0.000000  0.000000e+00
constraint       0.000000 -9.881771e-01
coreness         0.000000 -1.301314e-02
knn              0.000000 -1.471510e-04
hubscore         0.000000  5.824285e-03
pagerank         0.000000 -2.742771e-01
trans            0.000000  5.469148e-02
evcent           0.000000  3.121144e-02
first            0.000000 -1.788474e-03
upto_second      0.000000 -5.947117e-05
upto_third       0.000000  0.000000e+00
upto_fourth      0.000000  0.000000e+00
upto_fifth       0.000000  6.254099e-05
upto_sixth       0.000000  6.329046e-05
second           0.000000 -4.389790e-05
third            0.000000  1.018914e-05
fourth           0.000000 -5.467705e-05
fifth            0.000000  3.510209e-05
sixth            0.000000  0.000000e+00
ratio1           0.000000 -2.791241e-04
ratio2           0.000000  3.017057e-04
ratio3           0.000000  4.415607e-04
ratio4           0.000000  0.000000e+00
ratio5           0.000000  0.000000e+00
ratio6           0.000000 -4.145919e-05
selfinter        0.000000  5.728911e-01
walktrap_vertex  0.000000 -2.558093e-01
bigcom1          0.000000 -4.257044e-01
bigcom2          0.000000 -4.791362e-01
bigcom3          0.000000  5.228106e-01
bigcom4          0.000000 -1.172604e-02
bigcom6          0.000000  1.300905e+00
bigcom8          0.000000 -6.906060e-01
bigcom9          0.000000 -7.205693e-01
bigcom11         0.000000  2.018945e-01
bigcom13         0.000000 -8.673355e-01
bigcom15         0.000000 -4.237158e-01
bigcom16         0.000000 -1.918000e-01
bigcom21         0.000000 -5.186869e-01
bigcom22         0.000000 -9.445803e-02
bigcom24         0.000000 -4.823371e-01
bigcom26         0.000000  5.309463e-01
bigcom28         0.000000  5.459302e-01
bigcom30         0.000000  1.278852e+00
bigcom31         0.000000 -3.379804e-01
bigcom32         0.000000  5.546251e-01
bigcom33         0.000000  1.571580e+00
bigcom34         0.000000 -4.224966e-01
bigcom36         0.000000 -1.170345e+00
bigcom37         0.000000  0.000000e+00
bigcom38         0.000000  1.110799e+00
bigcom39         0.000000 -8.653995e-01
bigcom40         0.000000 -9.257959e-03
bigcom43         0.000000 -5.490792e-01
bigcom44         0.000000 -6.143470e-01
bigcom46         0.000000  1.329868e+00
bigcom47         0.000000 -8.927228e-01
bigcom49         0.000000 -5.416030e-01
bigcom50         0.000000 -8.672649e-01
bigcom51         0.000000 -4.496551e-01
bigcom52         0.000000  1.940465e+00
bigcom54         0.000000 -2.189823e-01
bigcom56         0.000000 -1.221684e+00
bigcom62         0.000000  1.500147e+00
bigcom66         0.000000 -5.724452e-01
bigcom68         0.000000 -2.607229e-01
bigcom69         0.000000 -7.528354e-01
bigcom71         0.000000  1.282607e+00
bigcom72         0.000000 -1.537756e-01
bigcom73         0.000000  8.440027e-02
bigcom74         0.000000 -9.226114e-01
bigcom75         0.000000  1.363559e+00
bigcom76         0.000000 -5.434920e-01
bigcom77         0.000000 -1.069483e+00
bigcom79         0.000000 -9.014071e-01
bigcom80         0.000000 -8.687015e-01
bigcom82         0.000000 -1.068682e+00
bigcom83         0.000000  0.000000e+00
bigcom84         0.000000 -1.009627e+00
bigcom85         0.000000 -9.761619e-01
bigcom87         0.000000 -7.839661e-01
bigcom89         0.000000 -5.135137e-01
bigcom91         0.000000  1.460669e-01
bigcom92         0.000000  9.202880e-01
bigcom93         0.000000  0.000000e+00
bigcom96         0.000000 -8.476739e-01
bigcom97         0.000000 -1.100773e+00
bigcom98         0.000000 -4.758705e-01
bigcom99         0.000000 -2.449060e-01
bigcom101        0.000000  1.407847e+00
bigcom104        0.000000  5.919667e-01
bigcom106        0.000000 -6.606278e-01
bigcom109        0.000000  1.381592e+00
bigcom113        0.000000 -6.587695e-01
bigcom116        0.000000 -8.777211e-02
bigcom120        0.000000 -7.206561e-01
bigcom123        0.000000 -4.951230e-01
bigcom126        0.000000 -1.795758e-01
bigcom127        0.000000 -1.325657e+00
bigcom137        0.000000 -1.067870e+00
bigcom139        0.000000 -3.400280e-01
bigcom140        0.000000 -6.220309e-01
bigcom143        0.000000  1.236249e+00
bigcom145        0.000000 -1.193224e-01
bigcom146        0.000000 -4.423011e-01
bigcom147        0.000000  5.330539e-01
bigcom149        0.000000 -4.404764e-01
bigcom153        0.000000 -6.295093e-01
bigcom154        0.000000 -1.922027e-01
bigcom156        0.000000 -6.097401e-01
bigcom157        0.000000 -1.221239e+00
bigcom158        0.000000 -5.005795e-01
bigcom160        0.000000 -4.736772e-01
bigcom161        0.000000 -4.475268e-01
bigcom162        0.000000 -2.757667e-01
bigcom164        0.000000 -4.212365e-01
bigcom166        0.000000 -4.007315e-01
bigcom167        0.000000  1.473849e-01
bigcom171        0.000000  2.431532e+00
bigcom173        0.000000 -4.496778e-01
bigcom175        0.000000  0.000000e+00
bigcom176        0.000000 -2.710977e-01
bigcom177        0.000000 -4.273262e-01
bigcom178        0.000000  2.218674e+00
bigcom180        0.000000  1.767682e+00
bigcom181        0.000000  8.503491e-01
bigcom184        0.000000 -7.084823e-01
bigcom186        0.000000  6.248613e-01
bigcom187        0.000000  6.746414e-01
bigcom189        0.000000 -6.219006e-01
bigcom194        0.000000 -2.229406e-01
bigcom195        0.000000 -4.445279e-01
bigcom196        0.000000  2.472407e+00
bigcom204        0.000000  1.241510e+00
bigcom205        0.000000  1.624755e+00
bigcom212        0.000000 -3.487720e-01
bigcom214        0.000000 -3.964677e-01
bigcom222        0.000000 -2.989002e-01
bigcom223        0.000000 -7.180316e-01
bigcom226        0.000000 -2.244278e-01
bigcom227        0.000000 -4.437487e-01
bigcom229        0.000000 -1.774847e-01
bigcom233        0.000000 -4.179484e-01
bigcom236        0.000000 -3.317381e-01
bigcom237        0.000000 -6.065382e-01
bigcom246        0.000000 -5.878640e-01
bigcom248        0.000000 -9.284921e-01
bigcom249        0.000000 -4.595473e-01
bigcom250        0.000000 -4.003271e-01
bigcom254        0.000000 -3.463000e-01
bigcom266        0.000000 -8.632934e-01
bigcom269        0.000000 -2.120183e-01
bigcom272        0.000000 -2.997225e-01
bigcom274        0.000000 -5.829313e-03
bigcom281        0.000000 -1.531903e-01
bigcom291        0.000000  1.713859e+00
bigcom292        0.000000 -6.805555e-01
bigcom295        0.000000 -6.075428e-01
bigcom299        0.000000  1.384201e+00
bigcom301        0.000000 -4.619917e-01
bigcom306        0.000000 -1.885762e-01
bigcom309        0.000000 -7.197568e-01
bigcom314        0.000000 -5.966448e-01
bigcom321        0.000000 -4.537370e-01
bigcom341        0.000000 -5.673575e-01
bigcom350        0.000000 -5.147600e-01
bigcom353        0.000000 -8.284368e-02
bigcom359        0.000000 -7.035716e-01
bigcom363        0.000000  0.000000e+00
bigcom365        0.000000 -9.002161e-01
bigcom385        0.000000  1.163785e+00
bigcom386        0.000000 -1.685546e-01
bigcom408        0.000000  7.532418e-01
bigcom412        0.000000  2.403396e+00
bigcom480        0.000000 -1.042054e-01
spin_vertex      0.000000  7.251133e-02
membership_s1    0.000000  1.207015e-01
membership_s3    0.000000 -9.472707e-01
membership_s4    0.000000 -1.378397e-04
membership_s5    0.000000 -1.222751e-02
membership_s6    0.000000 -8.362458e-02
membership_s7    0.000000 -1.178563e-01
membership_s8    0.000000 -8.266268e-01
membership_s9    0.000000 -9.626036e-01
membership_s11   0.000000 -6.701111e-01
membership_s12   0.000000 -6.999677e-01
membership_s14   0.000000  7.674091e-01
membership_s15   0.000000  3.405203e-01
membership_s16   0.000000  1.026887e+00
membership_s17   0.000000 -5.698131e-01
membership_s18   0.000000 -9.572090e-01
membership_s20   0.000000 -5.209575e-01
membership_s21   0.000000 -2.381687e-02
membership_s22   0.000000 -6.935888e-01
membership_s24   0.000000 -1.846395e+00
membership_s25   0.000000  7.484497e-01
membership_s26   0.000000 -1.002748e+00
membership_s27   0.000000  2.462783e-02
membership_s28   0.000000 -9.112730e-01
membership_s30   0.000000  3.745131e-01
membership_s31   0.000000 -1.597033e-01
membership_s32   0.000000  1.075090e+00
membership_s33   0.000000 -3.729217e-01
membership_s36   0.000000 -5.855034e-01
membership_s37   0.000000 -8.582463e-01
V1               0.000000  5.950256e-02
V2               0.000000 -2.354104e-01
pdi              0.000000  3.066837e+02
adhesion         0.000000  8.993310e-06
cohesion         0.000000 -2.724479e-05
inner            0.000000  2.570187e-06
outer            0.000000  0.000000e+00
ioratio          0.000000  4.795748e-02
comsize          0.000000  6.973795e-04
[1] "Dataset: all_targets Model GBM, run: 2 of 10 2015-06-15 15:38:52"
Iter   TrainDeviance   ValidDeviance   StepSize   Improve
     1        0.2340             nan     0.0100    0.0006
     2        0.2318             nan     0.0100    0.0005
     3        0.2298             nan     0.0100    0.0002
     4        0.2278             nan     0.0100    0.0004
     5        0.2262             nan     0.0100    0.0003
     6        0.2246             nan     0.0100    0.0004
     7        0.2230             nan     0.0100    0.0004
     8        0.2214             nan     0.0100    0.0004
     9        0.2203             nan     0.0100    0.0002
    10        0.2191             nan     0.0100    0.0002
    20        0.2084             nan     0.0100    0.0002
    40        0.1949             nan     0.0100    0.0001
    60        0.1859             nan     0.0100    0.0001
    80        0.1784             nan     0.0100    0.0001
   100        0.1721             nan     0.0100    0.0001
   120        0.1664             nan     0.0100    0.0000
   140        0.1609             nan     0.0100   -0.0000
   160        0.1560             nan     0.0100    0.0000
   180        0.1516             nan     0.0100    0.0000
   200        0.1475             nan     0.0100    0.0000
   220        0.1431             nan     0.0100   -0.0000
   240        0.1394             nan     0.0100   -0.0000
   260        0.1359             nan     0.0100   -0.0000
   280        0.1330             nan     0.0100    0.0000
   300        0.1299             nan     0.0100   -0.0000
   320        0.1271             nan     0.0100    0.0000
   340        0.1246             nan     0.0100   -0.0000
   360        0.1218             nan     0.0100   -0.0000
   376        0.1197             nan     0.0100   -0.0000

[1] "GBM variable coefficients"
                            var     rel.inf
comsize                 comsize 4.906095061
ratio5                   ratio5 4.325350837
orbit65                 orbit65 3.181493373
pagerank               pagerank 3.080928993
V2                           V2 2.800982377
membership_s32   membership_s32 2.588801176
V1                           V1 2.567726211
trans                     trans 2.419728187
outer                     outer 2.291029010
spin_vertex         spin_vertex 2.161611897
orbit56                 orbit56 2.005045907
walktrap_vertex walktrap_vertex 1.984090781
inner                     inner 1.952110487
ioratio                 ioratio 1.945107785
orbit62                 orbit62 1.918791282
bigcom171             bigcom171 1.725902198
bet                         bet 1.548292137
adhesion               adhesion 1.538602097
graph20                 graph20 1.475134873
knn                         knn 1.436626258
ratio1                   ratio1 1.427622951
ratio4                   ratio4 1.377064418
cohesion               cohesion 1.222574046
orbit18                 orbit18 1.156293747
orbit50                 orbit50 1.138150120
bigcom30               bigcom30 1.122022798
sixth                     sixth 1.060049850
orbit70                 orbit70 1.025384190
orbit54                 orbit54 1.015596660
third                     third 0.966064644
graph22                 graph22 0.964792436
orbit63                 orbit63 0.929350445
orbit49                 orbit49 0.844735036
graph5                   graph5 0.764031990
graph11                 graph11 0.756293527
orbit69                 orbit69 0.734630493
orbit39                 orbit39 0.732938595
selfinter             selfinter 0.732089274
graph23                 graph23 0.726127850
graph4                   graph4 0.705802596
bigcom46               bigcom46 0.702916382
orbit45                 orbit45 0.676506922
ratio2                   ratio2 0.629864788
orbit38                 orbit38 0.607458786
bigcom28               bigcom28 0.603458511
orbit68                 orbit68 0.578596514
graph7                   graph7 0.569651436
upto_fifth           upto_fifth 0.560653718
orbit24                 orbit24 0.537296292
orbit51                 orbit51 0.514442631
graph24                 graph24 0.513138473
ratio6                   ratio6 0.496009038
graph6                   graph6 0.493344053
graph0                   graph0 0.489327302
orbit46                 orbit46 0.483583483
graph17                 graph17 0.476272885
orbit31                 orbit31 0.475036864
graph27                 graph27 0.460289740
graph18                 graph18 0.458335400
graph10                 graph10 0.457844881
orbit37                 orbit37 0.445339328
coreness               coreness 0.441907490
graph3                   graph3 0.436469238
orbit17                 orbit17 0.433348585
graph16                 graph16 0.430840533
orbit41                 orbit41 0.430622184
graph12                 graph12 0.423229679
orbit30                 orbit30 0.405782459
graph1                   graph1 0.402127317
orbit19                 orbit19 0.383748469
orbit1                   orbit1 0.369081079
graph8                   graph8 0.368772633
orbit32                 orbit32 0.365046415
graph19                 graph19 0.360487403
close                     close 0.356029240
fifth                     fifth 0.354947162
graph25                 graph25 0.354273319
orbit28                 orbit28 0.349630916
constraint           constraint 0.340114430
orbit33                 orbit33 0.337078589
orbit27                 orbit27 0.319864856
orbit40                 orbit40 0.318060504
orbit36                 orbit36 0.311211962
graph14                 graph14 0.309915671
bigcom26               bigcom26 0.307822006
upto_second         upto_second 0.306492981
orbit35                 orbit35 0.306250238
orbit66                 orbit66 0.301811794
graph26                 graph26 0.298676925
orbit59                 orbit59 0.298628889
orbit9                   orbit9 0.295063635
membership_s30   membership_s30 0.290130785
orbit44                 orbit44 0.280348331
graph15                 graph15 0.279320831
fourth                   fourth 0.278946430
graph21                 graph21 0.272677805
graph2                   graph2 0.266116205
orbit52                 orbit52 0.265352234
bigcom3                 bigcom3 0.263929396
orbit53                 orbit53 0.262483953
orbit20                 orbit20 0.261196000
orbit16                 orbit16 0.260699589
graph28                 graph28 0.254694400
pdi                         pdi 0.249295247
graph13                 graph13 0.242372405
orbit4                   orbit4 0.236791984
orbit15                 orbit15 0.235021821
orbit47                 orbit47 0.226714147
orbit61                 orbit61 0.225845989
bigcom52               bigcom52 0.224502230
orbit55                 orbit55 0.222271294
orbit25                 orbit25 0.221675496
upto_fourth         upto_fourth 0.214940010
orbit12                 orbit12 0.198132437
graph29                 graph29 0.194273861
bigcom412             bigcom412 0.193556546
hubscore               hubscore 0.191865293
orbit57                 orbit57 0.189023065
orbit58                 orbit58 0.187098397
ratio3                   ratio3 0.186731433
graph9                   graph9 0.183813553
orbit29                 orbit29 0.179690961
orbit23                 orbit23 0.179148904
orbit64                 orbit64 0.177407720
orbit21                 orbit21 0.173704196
upto_third           upto_third 0.171547443
orbit10                 orbit10 0.168352559
orbit48                 orbit48 0.167964095
orbit7                   orbit7 0.167670263
orbit22                 orbit22 0.167489168
orbit67                 orbit67 0.154079560
bigcom4                 bigcom4 0.150191239
orbit13                 orbit13 0.146682500
orbit11                 orbit11 0.143922577
orbit6                   orbit6 0.138110199
ecc                         ecc 0.135158293
upto_sixth           upto_sixth 0.134168283
orbit5                   orbit5 0.122892794
bigcom11               bigcom11 0.114349721
bigcom196             bigcom196 0.101231733
orbit2                   orbit2 0.100507450
membership_s1     membership_s1 0.085006081
orbit26                 orbit26 0.079803150
AP                           AP 0.068081933
orbit42                 orbit42 0.058641881
orbit71                 orbit71 0.052384689
orbit43                 orbit43 0.047459527
bigcom92               bigcom92 0.045810226
evcent                   evcent 0.042088633
membership_s21   membership_s21 0.034551742
bigcom22               bigcom22 0.033437579
bigcom40               bigcom40 0.030368683
second                   second 0.021569883
bigcom38               bigcom38 0.016432237
bigcom178             bigcom178 0.014021198
bigcom62               bigcom62 0.013783926
membership_s31   membership_s31 0.012676557
membership_s4     membership_s4 0.012623043
bigcom6                 bigcom6 0.010022156
membership_s27   membership_s27 0.009770859
bigcom291             bigcom291 0.009072988
orbit60                 orbit60 0.008842088
bigcom104             bigcom104 0.007591770
membership_s6     membership_s6 0.005775655
membership_s5     membership_s5 0.004531008
membership_s16   membership_s16 0.003696378
bigcom180             bigcom180 0.003657074
bigcom109             bigcom109 0.003348114
bigcom147             bigcom147 0.003180455
bigcom205             bigcom205 0.003012210
bigcom299             bigcom299 0.002896827
orbit0                   orbit0 0.000000000
orbit3                   orbit3 0.000000000
orbit8                   orbit8 0.000000000
orbit14                 orbit14 0.000000000
orbit34                 orbit34 0.000000000
orbit72                 orbit72 0.000000000
eccrad                   eccrad 0.000000000
first                     first 0.000000000
bigcom1                 bigcom1 0.000000000
bigcom2                 bigcom2 0.000000000
bigcom8                 bigcom8 0.000000000
bigcom9                 bigcom9 0.000000000
bigcom13               bigcom13 0.000000000
bigcom15               bigcom15 0.000000000
bigcom16               bigcom16 0.000000000
bigcom21               bigcom21 0.000000000
bigcom24               bigcom24 0.000000000
bigcom31               bigcom31 0.000000000
bigcom32               bigcom32 0.000000000
bigcom33               bigcom33 0.000000000
bigcom34               bigcom34 0.000000000
bigcom36               bigcom36 0.000000000
bigcom37               bigcom37 0.000000000
bigcom39               bigcom39 0.000000000
bigcom43               bigcom43 0.000000000
bigcom44               bigcom44 0.000000000
bigcom47               bigcom47 0.000000000
bigcom49               bigcom49 0.000000000
bigcom50               bigcom50 0.000000000
bigcom51               bigcom51 0.000000000
bigcom54               bigcom54 0.000000000
bigcom56               bigcom56 0.000000000
bigcom66               bigcom66 0.000000000
bigcom68               bigcom68 0.000000000
bigcom69               bigcom69 0.000000000
bigcom71               bigcom71 0.000000000
bigcom72               bigcom72 0.000000000
bigcom73               bigcom73 0.000000000
bigcom74               bigcom74 0.000000000
bigcom75               bigcom75 0.000000000
bigcom76               bigcom76 0.000000000
bigcom77               bigcom77 0.000000000
bigcom79               bigcom79 0.000000000
bigcom80               bigcom80 0.000000000
bigcom82               bigcom82 0.000000000
bigcom83               bigcom83 0.000000000
bigcom84               bigcom84 0.000000000
bigcom85               bigcom85 0.000000000
bigcom87               bigcom87 0.000000000
bigcom89               bigcom89 0.000000000
bigcom91               bigcom91 0.000000000
bigcom93               bigcom93 0.000000000
bigcom96               bigcom96 0.000000000
bigcom97               bigcom97 0.000000000
bigcom98               bigcom98 0.000000000
bigcom99               bigcom99 0.000000000
bigcom101             bigcom101 0.000000000
bigcom106             bigcom106 0.000000000
bigcom113             bigcom113 0.000000000
bigcom116             bigcom116 0.000000000
bigcom120             bigcom120 0.000000000
bigcom123             bigcom123 0.000000000
bigcom126             bigcom126 0.000000000
bigcom127             bigcom127 0.000000000
bigcom137             bigcom137 0.000000000
bigcom139             bigcom139 0.000000000
bigcom140             bigcom140 0.000000000
bigcom143             bigcom143 0.000000000
bigcom145             bigcom145 0.000000000
bigcom146             bigcom146 0.000000000
bigcom149             bigcom149 0.000000000
bigcom153             bigcom153 0.000000000
bigcom154             bigcom154 0.000000000
bigcom156             bigcom156 0.000000000
bigcom157             bigcom157 0.000000000
bigcom158             bigcom158 0.000000000
bigcom160             bigcom160 0.000000000
bigcom161             bigcom161 0.000000000
bigcom162             bigcom162 0.000000000
bigcom164             bigcom164 0.000000000
bigcom166             bigcom166 0.000000000
bigcom167             bigcom167 0.000000000
bigcom173             bigcom173 0.000000000
bigcom175             bigcom175 0.000000000
bigcom176             bigcom176 0.000000000
bigcom177             bigcom177 0.000000000
bigcom181             bigcom181 0.000000000
bigcom184             bigcom184 0.000000000
bigcom186             bigcom186 0.000000000
bigcom187             bigcom187 0.000000000
bigcom189             bigcom189 0.000000000
bigcom194             bigcom194 0.000000000
bigcom195             bigcom195 0.000000000
bigcom204             bigcom204 0.000000000
bigcom212             bigcom212 0.000000000
bigcom214             bigcom214 0.000000000
bigcom222             bigcom222 0.000000000
bigcom223             bigcom223 0.000000000
bigcom226             bigcom226 0.000000000
bigcom227             bigcom227 0.000000000
bigcom229             bigcom229 0.000000000
bigcom233             bigcom233 0.000000000
bigcom236             bigcom236 0.000000000
bigcom237             bigcom237 0.000000000
bigcom246             bigcom246 0.000000000
bigcom248             bigcom248 0.000000000
bigcom249             bigcom249 0.000000000
bigcom250             bigcom250 0.000000000
bigcom254             bigcom254 0.000000000
bigcom266             bigcom266 0.000000000
bigcom269             bigcom269 0.000000000
bigcom272             bigcom272 0.000000000
bigcom274             bigcom274 0.000000000
bigcom281             bigcom281 0.000000000
bigcom292             bigcom292 0.000000000
bigcom295             bigcom295 0.000000000
bigcom301             bigcom301 0.000000000
bigcom306             bigcom306 0.000000000
bigcom309             bigcom309 0.000000000
bigcom314             bigcom314 0.000000000
bigcom321             bigcom321 0.000000000
bigcom341             bigcom341 0.000000000
bigcom350             bigcom350 0.000000000
bigcom353             bigcom353 0.000000000
bigcom359             bigcom359 0.000000000
bigcom363             bigcom363 0.000000000
bigcom365             bigcom365 0.000000000
bigcom385             bigcom385 0.000000000
bigcom386             bigcom386 0.000000000
bigcom408             bigcom408 0.000000000
bigcom480             bigcom480 0.000000000
membership_s3     membership_s3 0.000000000
membership_s7     membership_s7 0.000000000
membership_s8     membership_s8 0.000000000
membership_s9     membership_s9 0.000000000
membership_s11   membership_s11 0.000000000
membership_s12   membership_s12 0.000000000
membership_s14   membership_s14 0.000000000
membership_s15   membership_s15 0.000000000
membership_s17   membership_s17 0.000000000
membership_s18   membership_s18 0.000000000
membership_s20   membership_s20 0.000000000
membership_s22   membership_s22 0.000000000
membership_s24   membership_s24 0.000000000
membership_s25   membership_s25 0.000000000
membership_s26   membership_s26 0.000000000
membership_s28   membership_s28 0.000000000
membership_s33   membership_s33 0.000000000
membership_s36   membership_s36 0.000000000
membership_s37   membership_s37 0.000000000
[1] "Dataset: all_targets Model RF, run: 2 of 10 2015-06-15 15:45:00"
     |      Out-of-bag   |
Tree |      MSE  %Var(y) |
   1 |  0.04639   187.44 |
   2 |  0.04532   183.11 |
   3 |  0.04218   170.42 |
   4 |  0.04028   162.75 |
   5 |  0.03672   148.37 |
   6 |    0.035   141.41 |
   7 |  0.03363   135.88 |
   8 |  0.03245   131.11 |
   9 |  0.03167   127.95 |
  10 |  0.03092   124.92 |
  11 |  0.03026   122.26 |
  12 |  0.02945   119.01 |
  13 |   0.0291   117.56 |
  14 |   0.0289   116.76 |
  15 |  0.02847   115.04 |
  16 |  0.02807   113.40 |
  17 |   0.0278   112.31 |
  18 |  0.02724   110.05 |
  19 |  0.02699   109.06 |
  20 |  0.02678   108.21 |
  21 |  0.02667   107.76 |
  22 |  0.02665   107.67 |
  23 |  0.02651   107.12 |
  24 |   0.0263   106.27 |
  25 |  0.02622   105.96 |
  26 |   0.0262   105.87 |
  27 |  0.02601   105.07 |
  28 |  0.02589   104.60 |
  29 |  0.02579   104.20 |
  30 |  0.02566   103.69 |
  31 |  0.02564   103.61 |
  32 |  0.02559   103.40 |
  33 |  0.02551   103.07 |
  34 |  0.02541   102.68 |
  35 |   0.0254   102.62 |
  36 |   0.0253   102.23 |
  37 |  0.02519   101.79 |
  38 |  0.02513   101.52 |
  39 |  0.02511   101.45 |
  40 |  0.02503   101.14 |
  41 |  0.02496   100.85 |
  42 |  0.02495   100.79 |
  43 |  0.02491   100.66 |
  44 |  0.02484   100.37 |
  45 |  0.02487   100.46 |
  46 |   0.0248   100.20 |
  47 |  0.02477   100.07 |
  48 |  0.02477   100.06 |
  49 |  0.02473    99.92 |
  50 |   0.0247    99.78 |
  51 |   0.0247    99.78 |
  52 |  0.02463    99.51 |
  53 |  0.02459    99.37 |
  54 |  0.02454    99.16 |
  55 |  0.02453    99.09 |
  56 |   0.0245    98.99 |
  57 |  0.02449    98.94 |
  58 |  0.02446    98.84 |
  59 |  0.02447    98.87 |
  60 |  0.02441    98.63 |
  61 |   0.0244    98.57 |
  62 |  0.02439    98.54 |
  63 |  0.02437    98.46 |
  64 |  0.02438    98.49 |
  65 |  0.02435    98.40 |
  66 |  0.02434    98.34 |
  67 |  0.02431    98.23 |
  68 |   0.0243    98.20 |
  69 |  0.02436    98.43 |
  70 |  0.02434    98.35 |
  71 |  0.02431    98.24 |
  72 |  0.02431    98.23 |
  73 |  0.02428    98.08 |
  74 |  0.02426    98.00 |
  75 |  0.02422    97.86 |
  76 |  0.02424    97.94 |
  77 |  0.02423    97.91 |
  78 |  0.02422    97.84 |
  79 |   0.0242    97.78 |
  80 |  0.02422    97.86 |
  81 |  0.02421    97.82 |
  82 |   0.0242    97.79 |
  83 |   0.0242    97.78 |
  84 |  0.02418    97.71 |
  85 |  0.02419    97.75 |
  86 |  0.02419    97.74 |
  87 |   0.0242    97.77 |
  88 |   0.0242    97.77 |
  89 |  0.02418    97.70 |
  90 |  0.02416    97.63 |
  91 |  0.02415    97.57 |
  92 |  0.02416    97.60 |
  93 |  0.02414    97.52 |
  94 |  0.02412    97.44 |
  95 |  0.02411    97.43 |
  96 |  0.02409    97.33 |
  97 |  0.02408    97.31 |
  98 |  0.02408    97.28 |
  99 |  0.02406    97.23 |
 100 |  0.02407    97.26 |
[1] "Random Forest variable coefficients"
                      %IncMSE IncNodePurity
graph5           2.557280e-03  1.183310e+00
graph6           8.402669e-04  1.063425e+00
graph7           3.029470e-03  1.102446e+00
graph8           1.830739e-04  6.422981e-01
graph9           2.127402e-03  1.049379e+00
graph10          3.170173e-03  1.496636e+00
graph11          3.969273e-03  2.088058e+00
graph12          1.742427e-03  1.585394e+00
graph13          5.865197e-04  9.007491e-01
graph14          1.818716e-03  1.480346e+00
graph15          2.526537e-03  8.317264e-01
graph16          2.007205e-03  1.397966e+00
graph17          2.090610e-03  1.813180e+00
graph18          1.472260e-03  7.181515e-01
graph19          3.297798e-03  1.383072e+00
graph20          7.164330e-03  2.768521e+00
graph21          3.047327e-03  1.088707e+00
graph22          2.368626e-03  1.684362e+00
graph23          2.781778e-03  1.699463e+00
graph24          1.075269e-03  7.714289e-01
graph25          1.691547e-03  1.442829e+00
graph26          2.374812e-03  1.019924e+00
graph27          1.955304e-03  1.105199e+00
graph28          1.197219e-03  8.795794e-01
graph29          2.552340e-04  5.784396e-01
orbit0           7.488439e-04  5.400961e-01
orbit1           2.039950e-03  1.101398e+00
orbit2           1.765051e-03  9.415691e-01
orbit3           8.558565e-04  8.590170e-01
orbit4           4.859750e-04  9.403570e-01
orbit5           1.342077e-03  8.149782e-01
orbit6           3.147454e-03  1.311778e+00
orbit7           2.901986e-03  9.125929e-01
orbit8           2.149644e-03  1.263425e+00
orbit9           2.000561e-03  1.365694e+00
orbit10          1.176629e-03  9.943429e-01
orbit11          1.650641e-03  6.923370e-01
orbit12          1.078189e-03  1.223661e+00
orbit13          6.187346e-04  8.478887e-01
orbit14          1.300667e-04  7.643333e-01
orbit15          1.620913e-03  1.165632e+00
orbit16          2.098065e-03  9.080440e-01
orbit17          2.170723e-03  1.434191e+00
orbit18          6.009784e-03  2.790019e+00
orbit19          2.254621e-03  1.520194e+00
orbit20          2.052416e-03  9.386934e-01
orbit21          1.504430e-03  8.278591e-01
orbit22          3.397997e-03  1.778776e+00
orbit23          3.433581e-03  1.191741e+00
orbit24          1.967134e-03  1.672606e+00
orbit25          2.902484e-03  1.109131e+00
orbit26          2.615233e-03  6.780523e-01
orbit27          1.824548e-03  1.538228e+00
orbit28          1.590130e-03  1.190075e+00
orbit29          1.825485e-03  1.008417e+00
orbit30          1.592416e-03  1.035726e+00
orbit31          2.452045e-03  1.530216e+00
orbit32          2.391690e-03  1.376574e+00
orbit33          5.028909e-03  7.937241e-01
orbit34          2.551932e-03  9.338184e-01
orbit35          3.537378e-03  1.436255e+00
orbit36          2.945903e-03  1.529655e+00
orbit37          3.139654e-03  1.452817e+00
orbit38          2.764501e-03  1.126982e+00
orbit39          2.262955e-03  2.110294e+00
orbit40          1.730269e-03  1.603878e+00
orbit41          4.758068e-04  8.127071e-01
orbit42          6.222183e-04  6.633043e-01
orbit43          1.470984e-03  7.221443e-01
orbit44          3.725179e-03  6.755113e-01
orbit45          7.703929e-03  1.677000e+00
orbit46          3.370801e-03  1.447021e+00
orbit47          4.920557e-03  9.300654e-01
orbit48          1.449364e-03  1.017319e+00
orbit49          1.372874e-02  3.166025e+00
orbit50          2.464714e-03  1.860273e+00
orbit51          2.309996e-03  1.748405e+00
orbit52          1.922954e-03  1.008897e+00
orbit53          9.682638e-04  5.541343e-01
orbit54          4.291937e-03  2.460646e+00
orbit55          6.886734e-04  9.491158e-01
orbit56          7.975792e-03  3.383084e+00
orbit57          5.751019e-04  4.620064e-01
orbit58          1.077685e-03  6.454103e-01
orbit59          3.050535e-03  1.648048e+00
orbit60          1.059101e-03  8.405688e-01
orbit61          1.158283e-03  9.404121e-01
orbit62          4.595964e-03  3.213703e+00
orbit63          3.374458e-03  1.766516e+00
orbit64          1.218436e-03  1.236773e+00
orbit65          7.417362e-03  4.394068e+00
orbit66          1.585187e-03  9.047259e-01
orbit67          1.139155e-03  5.360442e-01
orbit68          2.346793e-03  1.683205e+00
orbit69          2.301381e-03  1.086990e+00
orbit70          2.238535e-03  2.586828e+00
orbit71          3.017861e-04  4.786079e-01
orbit72          6.695868e-04  5.469366e-01
AP               1.822165e-05  1.591402e-01
bet              5.459808e-03  3.576539e+00
ecc              1.205286e-04  2.688543e-01
eccrad           1.595012e-04  2.456219e-01
close            1.591747e-03  1.285647e+00
constraint       5.982037e-03  1.393615e+00
coreness         1.797652e-03  1.016400e+00
knn              2.664868e-03  2.750621e+00
hubscore         1.524086e-03  1.161854e+00
pagerank         4.974805e-03  5.682968e+00
trans            2.612900e-03  3.185041e+00
evcent           9.810582e-04  1.228048e+00
first            3.694579e-04  5.451988e-01
upto_second      2.719495e-03  1.452333e+00
upto_third       1.296796e-03  7.524866e-01
upto_fourth      3.917829e-03  1.128299e+00
upto_fifth       1.908653e-03  1.682860e+00
upto_sixth       2.023443e-03  1.235907e+00
second           3.088649e-03  1.296281e+00
third            5.092649e-03  2.333635e+00
fourth           2.547309e-03  1.984093e+00
fifth            7.096646e-04  1.459760e+00
sixth            2.643314e-03  1.298238e+00
ratio1           2.721787e-03  2.285821e+00
ratio2           9.226756e-03  2.798544e+00
ratio3           1.561599e-03  1.842020e+00
ratio4           2.130449e-03  2.797738e+00
ratio5           3.521713e-03  8.868223e+00
ratio6           2.880878e-03  1.493501e+00
selfinter        2.323819e-03  9.648154e-01
walktrap_vertex  1.396187e-03  4.205923e+00
bigcom1          7.968118e-05  1.093373e-01
bigcom2          0.000000e+00  1.387779e-19
bigcom3          1.110578e-04  7.817057e-01
bigcom4          7.102442e-05  2.901179e-01
bigcom6         -6.898104e-06  2.928226e-01
bigcom8          9.986304e-07  1.684642e-03
bigcom9          0.000000e+00  0.000000e+00
bigcom11        -1.643773e-06  3.584685e-01
bigcom13         0.000000e+00  6.938894e-20
bigcom15         0.000000e+00  2.775558e-19
bigcom16         0.000000e+00  0.000000e+00
bigcom21         1.648097e-05  7.738566e-03
bigcom22         6.975442e-05  2.284143e-01
bigcom24         0.000000e+00  0.000000e+00
bigcom26         1.345715e-04  7.972924e-01
bigcom28         8.030120e-05  1.027597e+00
bigcom30         8.314930e-04  1.898190e+00
bigcom31         0.000000e+00  0.000000e+00
bigcom32        -2.272862e-05  7.160467e-02
bigcom33        -1.012139e-06  2.423605e-01
bigcom34         0.000000e+00  0.000000e+00
bigcom36         0.000000e+00  0.000000e+00
bigcom37         0.000000e+00  0.000000e+00
bigcom38         3.247274e-05  3.816541e-01
bigcom39         0.000000e+00  1.561251e-19
bigcom40         2.285391e-04  3.643540e-01
bigcom43         0.000000e+00  0.000000e+00
bigcom44         4.714104e-05  6.694105e-02
bigcom46        -4.083120e-05  8.709402e-01
bigcom47         0.000000e+00  2.775558e-19
bigcom49         0.000000e+00  0.000000e+00
bigcom50         0.000000e+00  1.734723e-20
bigcom51         0.000000e+00  0.000000e+00
bigcom52        -2.356344e-05  1.154835e+00
bigcom54         0.000000e+00  0.000000e+00
bigcom56         0.000000e+00  0.000000e+00
bigcom62        -1.918126e-05  7.627273e-01
bigcom66         0.000000e+00  6.938894e-20
bigcom68         0.000000e+00  0.000000e+00
bigcom69         0.000000e+00  0.000000e+00
bigcom71         4.332749e-05  3.943248e-01
bigcom72         0.000000e+00  0.000000e+00
bigcom73         0.000000e+00  0.000000e+00
bigcom74         0.000000e+00  2.081668e-19
bigcom75        -4.246589e-06  5.616859e-01
bigcom76         0.000000e+00  0.000000e+00
bigcom77         0.000000e+00  2.775558e-19
bigcom79         0.000000e+00  0.000000e+00
bigcom80         0.000000e+00  0.000000e+00
bigcom82         0.000000e+00  0.000000e+00
bigcom83         0.000000e+00  0.000000e+00
bigcom84         0.000000e+00  0.000000e+00
bigcom85         0.000000e+00  0.000000e+00
bigcom87         0.000000e+00  0.000000e+00
bigcom89         0.000000e+00  0.000000e+00
bigcom91        -5.634438e-07  1.085558e-01
bigcom92         1.637161e-05  2.782718e-01
bigcom93         0.000000e+00  0.000000e+00
bigcom96         0.000000e+00  0.000000e+00
bigcom97         0.000000e+00  0.000000e+00
bigcom98         0.000000e+00  3.469447e-20
bigcom99         0.000000e+00  0.000000e+00
bigcom101        0.000000e+00  0.000000e+00
bigcom104       -3.020928e-05  2.299736e-01
bigcom106        0.000000e+00  0.000000e+00
bigcom109        2.167288e-05  9.450819e-01
bigcom113        0.000000e+00  0.000000e+00
bigcom116        0.000000e+00  0.000000e+00
bigcom120        0.000000e+00  3.469447e-20
bigcom123        0.000000e+00  4.163336e-19
bigcom126        0.000000e+00  0.000000e+00
bigcom127        0.000000e+00  1.734723e-20
bigcom137        0.000000e+00  1.387779e-19
bigcom139        0.000000e+00  0.000000e+00
bigcom140        0.000000e+00  0.000000e+00
bigcom143       -1.876381e-05  3.094957e-01
bigcom145        0.000000e+00  0.000000e+00
bigcom146        0.000000e+00  3.469447e-20
bigcom147       -4.888235e-05  6.268512e-02
bigcom149        0.000000e+00  6.938894e-20
bigcom153        0.000000e+00  0.000000e+00
bigcom154        0.000000e+00  0.000000e+00
bigcom156        0.000000e+00  0.000000e+00
bigcom157        0.000000e+00  0.000000e+00
bigcom158        0.000000e+00  0.000000e+00
bigcom160        0.000000e+00  0.000000e+00
bigcom161        0.000000e+00  0.000000e+00
bigcom162        0.000000e+00  0.000000e+00
bigcom164        0.000000e+00  0.000000e+00
bigcom166        0.000000e+00  0.000000e+00
bigcom167        6.219998e-06  2.794761e-01
bigcom171        1.674075e-04  2.215048e+00
bigcom173        0.000000e+00  0.000000e+00
bigcom175        0.000000e+00  0.000000e+00
bigcom176        0.000000e+00  0.000000e+00
bigcom177        0.000000e+00  0.000000e+00
bigcom178        3.783563e-06  3.850095e-01
bigcom180       -2.757517e-05  5.042137e-01
bigcom181        0.000000e+00  0.000000e+00
bigcom184        0.000000e+00  0.000000e+00
bigcom186       -1.673386e-05  7.457756e-01
bigcom187       -7.463143e-06  6.260569e-02
bigcom189        0.000000e+00  0.000000e+00
bigcom194        0.000000e+00  0.000000e+00
bigcom195        0.000000e+00  2.775558e-19
bigcom196        4.956993e-05  1.278274e+00
bigcom204        2.947658e-05  2.701589e-01
bigcom205       -2.774733e-05  3.310126e-01
bigcom212        0.000000e+00  0.000000e+00
bigcom214        0.000000e+00  0.000000e+00
bigcom222        0.000000e+00  0.000000e+00
bigcom223        0.000000e+00  0.000000e+00
bigcom226        0.000000e+00  0.000000e+00
bigcom227        0.000000e+00  0.000000e+00
bigcom229        0.000000e+00  0.000000e+00
bigcom233        0.000000e+00  0.000000e+00
bigcom236        0.000000e+00  0.000000e+00
bigcom237        0.000000e+00  0.000000e+00
bigcom246        0.000000e+00  0.000000e+00
bigcom248        0.000000e+00  0.000000e+00
bigcom249        0.000000e+00  6.938894e-20
bigcom250        0.000000e+00  0.000000e+00
bigcom254        0.000000e+00  0.000000e+00
bigcom266        0.000000e+00  0.000000e+00
bigcom269        0.000000e+00  0.000000e+00
bigcom272        0.000000e+00  0.000000e+00
bigcom274        0.000000e+00  0.000000e+00
bigcom281        0.000000e+00  1.387779e-19
bigcom291       -2.102735e-05  5.896449e-01
bigcom292        0.000000e+00  0.000000e+00
bigcom295        0.000000e+00  0.000000e+00
bigcom299       -3.955021e-05  5.083714e-01
bigcom301        0.000000e+00  0.000000e+00
bigcom306        0.000000e+00  0.000000e+00
bigcom309        0.000000e+00  8.750000e-03
bigcom314        0.000000e+00  5.551115e-19
bigcom321        0.000000e+00  0.000000e+00
bigcom341        0.000000e+00  0.000000e+00
bigcom350        0.000000e+00  0.000000e+00
bigcom353        0.000000e+00  0.000000e+00
bigcom359        0.000000e+00  0.000000e+00
bigcom363        0.000000e+00  0.000000e+00
bigcom365        0.000000e+00  0.000000e+00
bigcom385        6.435274e-06  5.156980e-01
bigcom386        0.000000e+00  1.387779e-19
bigcom408       -4.508420e-07  2.636777e-01
bigcom412        1.578425e-05  8.422593e-01
bigcom480        0.000000e+00  0.000000e+00
spin_vertex      8.655178e-04  3.641604e+00
membership_s1    1.212595e-03  7.721341e-01
membership_s3    0.000000e+00  6.938894e-20
membership_s4    1.133807e-05  1.254009e-01
membership_s5    1.397783e-04  2.110564e-01
membership_s6    1.808354e-04  5.727457e-02
membership_s7    8.985841e-05  2.958754e-01
membership_s8    0.000000e+00  0.000000e+00
membership_s9    0.000000e+00  0.000000e+00
membership_s11   0.000000e+00  0.000000e+00
membership_s12   0.000000e+00  0.000000e+00
membership_s14  -5.193541e-05  1.987788e-01
membership_s15   1.877368e-05  4.187100e-01
membership_s16   2.814460e-05  2.693390e-01
membership_s17   0.000000e+00  0.000000e+00
membership_s18   0.000000e+00  3.469447e-20
membership_s20   0.000000e+00  0.000000e+00
membership_s21   1.302606e-05  2.574749e-01
membership_s22   0.000000e+00  2.775558e-19
membership_s24   0.000000e+00  2.775558e-19
membership_s25   0.000000e+00  2.876927e-02
membership_s26   0.000000e+00  0.000000e+00
membership_s27   9.903087e-05  2.696311e-01
membership_s28   0.000000e+00  0.000000e+00
membership_s30   3.940194e-04  5.884040e-01
membership_s31   3.356869e-05  1.438842e-01
membership_s32   1.413955e-03  3.869750e+00
membership_s33   0.000000e+00  0.000000e+00
membership_s36   1.481086e-04  1.771101e-01
membership_s37   0.000000e+00  6.938894e-20
V1               6.508415e-03  5.018209e+00
V2               2.584992e-03  6.109108e+00
pdi              4.310206e-04  1.190509e+00
adhesion         1.783739e-02  4.720483e+00
cohesion         1.620208e-02  4.671904e+00
inner            8.168428e-03  5.644782e+00
outer            8.682109e-03  6.661358e+00
ioratio          9.432892e-03  4.399907e+00
comsize          1.553281e-02  9.515892e+00
[1] "Dataset: all_targets Model GLM, run: 2 of 10 2015-06-15 15:51:39"
[1] "glmnet variable coefficients"
                    [,1]          [,2]
(Intercept)     -3.64746 -8.708837e+00
graph0           0.00000 -1.672676e-03
graph1           0.00000  0.000000e+00
graph2           0.00000  0.000000e+00
graph3           0.00000 -1.035649e-08
graph4           0.00000  0.000000e+00
graph5           0.00000  0.000000e+00
graph6           0.00000  0.000000e+00
graph7           0.00000  1.389367e-06
graph8           0.00000  0.000000e+00
graph9           0.00000 -3.357091e-09
graph10          0.00000  0.000000e+00
graph11          0.00000  0.000000e+00
graph12          0.00000  0.000000e+00
graph13          0.00000  0.000000e+00
graph14          0.00000  0.000000e+00
graph15          0.00000  0.000000e+00
graph16          0.00000  0.000000e+00
graph17          0.00000  0.000000e+00
graph18          0.00000  0.000000e+00
graph19          0.00000  5.669486e-09
graph20          0.00000 -6.213516e-07
graph21          0.00000  0.000000e+00
graph22          0.00000 -2.797270e-06
graph23          0.00000  0.000000e+00
graph24          0.00000  0.000000e+00
graph25          0.00000  0.000000e+00
graph26          0.00000  0.000000e+00
graph27          0.00000  2.692179e-05
graph28          0.00000  0.000000e+00
graph29          0.00000 -1.174947e-04
orbit0           0.00000 -1.713106e-03
orbit1           0.00000 -1.748905e-05
orbit2           0.00000  0.000000e+00
orbit3           0.00000  0.000000e+00
orbit4           0.00000 -1.445325e-06
orbit5           0.00000  0.000000e+00
orbit6           0.00000  0.000000e+00
orbit7           0.00000  0.000000e+00
orbit8           0.00000  0.000000e+00
orbit9           0.00000  0.000000e+00
orbit10          0.00000 -2.304938e-07
orbit11          0.00000  0.000000e+00
orbit12          0.00000  7.749573e-10
orbit13          0.00000  6.172894e-06
orbit14          0.00000  0.000000e+00
orbit15          0.00000  0.000000e+00
orbit16          0.00000 -2.194780e-09
orbit17          0.00000 -3.634776e-08
orbit18          0.00000  0.000000e+00
orbit19          0.00000  4.667635e-12
orbit20          0.00000 -1.568131e-09
orbit21          0.00000  0.000000e+00
orbit22          0.00000 -1.252804e-10
orbit23          0.00000  0.000000e+00
orbit24          0.00000  0.000000e+00
orbit25          0.00000  8.474785e-08
orbit26          0.00000  0.000000e+00
orbit27          0.00000  3.364126e-07
orbit28          0.00000 -6.395401e-08
orbit29          0.00000  0.000000e+00
orbit30          0.00000  0.000000e+00
orbit31          0.00000  2.564974e-09
orbit32          0.00000 -9.026157e-09
orbit33          0.00000  0.000000e+00
orbit34          0.00000  0.000000e+00
orbit35          0.00000  0.000000e+00
orbit36          0.00000  5.471927e-08
orbit37          0.00000 -2.892408e-08
orbit38          0.00000  0.000000e+00
orbit39          0.00000 -1.156940e-06
orbit40          0.00000  0.000000e+00
orbit41          0.00000 -1.512978e-07
orbit42          0.00000  0.000000e+00
orbit43          0.00000  6.373420e-06
orbit44          0.00000  0.000000e+00
orbit45          0.00000  5.072750e-06
orbit46          0.00000 -1.700229e-06
orbit47          0.00000  0.000000e+00
orbit48          0.00000  6.882519e-07
orbit49          0.00000  7.334760e-07
orbit50          0.00000 -5.710177e-06
orbit51          0.00000  3.379034e-06
orbit52          0.00000  0.000000e+00
orbit53          0.00000  0.000000e+00
orbit54          0.00000 -3.590803e-06
orbit55          0.00000 -5.833048e-07
orbit56          0.00000  4.307598e-05
orbit57          0.00000 -1.850463e-06
orbit58          0.00000  1.270543e-06
orbit59          0.00000  1.800012e-07
orbit60          0.00000  0.000000e+00
orbit61          0.00000  1.926874e-07
orbit62          0.00000  1.294722e-04
orbit63          0.00000  2.131200e-05
orbit64          0.00000 -1.011819e-05
orbit65          0.00000  6.829228e-05
orbit66          0.00000 -6.576498e-05
orbit67          0.00000  2.222718e-05
orbit68          0.00000  2.200960e-05
orbit69          0.00000  8.787669e-06
orbit70          0.00000  4.774790e-04
orbit71          0.00000 -1.704180e-05
orbit72          0.00000 -1.873986e-04
AP               0.00000 -7.031645e-02
bet              0.00000  0.000000e+00
ecc              0.00000  1.770567e-02
eccrad           0.00000  9.741796e-02
close            0.00000  0.000000e+00
constraint       0.00000 -1.010059e+00
coreness         0.00000 -1.207274e-02
knn              0.00000 -4.332139e-05
hubscore         0.00000  3.023275e-02
pagerank         0.00000 -3.666822e-02
trans            0.00000  5.786208e-03
evcent           0.00000  0.000000e+00
first            0.00000 -1.400468e-03
upto_second      0.00000 -2.559656e-06
upto_third       0.00000  0.000000e+00
upto_fourth      0.00000  0.000000e+00
upto_fifth       0.00000  3.966653e-05
upto_sixth       0.00000  2.597874e-05
second           0.00000 -1.568947e-05
third            0.00000  2.884372e-06
fourth           0.00000 -3.796543e-05
fifth            0.00000  1.900201e-05
sixth            0.00000  0.000000e+00
ratio1           0.00000 -2.273709e-04
ratio2           0.00000  4.010198e-04
ratio3           0.00000  4.071682e-04
ratio4           0.00000  0.000000e+00
ratio5           0.00000  0.000000e+00
ratio6           0.00000 -2.488207e-05
selfinter        0.00000  4.900189e-01
walktrap_vertex  0.00000 -1.666735e-01
bigcom1          0.00000 -4.739595e-01
bigcom2          0.00000 -3.852713e-01
bigcom3          0.00000  4.640461e-01
bigcom4          0.00000 -5.485307e-02
bigcom6          0.00000  1.215593e+00
bigcom8          0.00000 -6.107376e-01
bigcom9          0.00000 -5.883746e-01
bigcom11         0.00000  6.225382e-01
bigcom13         0.00000 -6.914972e-01
bigcom15         0.00000 -3.726039e-01
bigcom16         0.00000 -3.181049e-01
bigcom21         0.00000 -6.573410e-01
bigcom22         0.00000 -1.821810e-01
bigcom24         0.00000 -2.822223e-01
bigcom26         0.00000  6.520913e-01
bigcom28         0.00000  5.197241e-01
bigcom30         0.00000  7.703529e-01
bigcom31         0.00000 -2.398936e-01
bigcom32         0.00000  4.057314e-01
bigcom33         0.00000  1.219738e+00
bigcom34         0.00000 -3.132321e-01
bigcom36         0.00000 -1.089302e+00
bigcom37         0.00000  0.000000e+00
bigcom38         0.00000  9.905513e-01
bigcom39         0.00000 -7.410945e-01
bigcom40         0.00000  2.546589e-02
bigcom43         0.00000 -4.971620e-01
bigcom44         0.00000  5.148778e-02
bigcom46         0.00000  1.511471e+00
bigcom47         0.00000 -8.194962e-01
bigcom49         0.00000 -3.629489e-01
bigcom50         0.00000 -7.395712e-01
bigcom51         0.00000 -3.571161e-01
bigcom52         0.00000  1.644000e+00
bigcom54         0.00000 -1.766102e-01
bigcom56         0.00000 -1.081315e+00
bigcom62         0.00000  1.264961e+00
bigcom66         0.00000 -6.193380e-01
bigcom68         0.00000 -2.223154e-01
bigcom69         0.00000 -6.820195e-01
bigcom71         0.00000  1.206928e+00
bigcom72         0.00000 -7.033854e-02
bigcom73         0.00000 -9.972164e-01
bigcom74         0.00000 -8.196618e-01
bigcom75         0.00000  1.579195e+00
bigcom76         0.00000 -4.644920e-01
bigcom77         0.00000 -9.254383e-01
bigcom79         0.00000 -9.301791e-01
bigcom80         0.00000 -7.336986e-01
bigcom82         0.00000 -9.438280e-01
bigcom83         0.00000  0.000000e+00
bigcom84         0.00000 -9.204080e-01
bigcom85         0.00000 -6.392957e-01
bigcom87         0.00000 -7.641683e-01
bigcom89         0.00000 -5.228666e-01
bigcom91         0.00000  2.912976e-02
bigcom92         0.00000  9.487172e-01
bigcom93         0.00000  0.000000e+00
bigcom96         0.00000 -7.129910e-01
bigcom97         0.00000 -1.016911e+00
bigcom98         0.00000 -6.427152e-01
bigcom99         0.00000 -7.717987e-02
bigcom101        0.00000 -3.309232e-01
bigcom104        0.00000  5.232800e-01
bigcom106        0.00000 -5.876147e-01
bigcom109        0.00000  1.608422e+00
bigcom113        0.00000 -5.539089e-01
bigcom116        0.00000 -1.106318e+00
bigcom120        0.00000 -5.695440e-01
bigcom123        0.00000 -4.438552e-01
bigcom126        0.00000 -8.404284e-02
bigcom127        0.00000 -1.076446e+00
bigcom137        0.00000 -9.276717e-01
bigcom139        0.00000 -4.504796e-01
bigcom140        0.00000 -5.468928e-01
bigcom143        0.00000  1.253791e+00
bigcom145        0.00000 -2.043862e-01
bigcom146        0.00000 -3.948948e-01
bigcom147        0.00000  6.820547e-01
bigcom149        0.00000 -3.090831e-01
bigcom153        0.00000 -5.662870e-01
bigcom154        0.00000 -4.435448e-02
bigcom156        0.00000 -5.304456e-01
bigcom157        0.00000 -1.037052e+00
bigcom158        0.00000 -4.059058e-01
bigcom160        0.00000 -5.015926e-01
bigcom161        0.00000 -3.107680e-01
bigcom162        0.00000 -2.475267e-01
bigcom164        0.00000 -3.300131e-01
bigcom166        0.00000 -3.498388e-01
bigcom167        0.00000  4.279724e-02
bigcom171        0.00000  2.391162e+00
bigcom173        0.00000 -4.041206e-01
bigcom175        0.00000  0.000000e+00
bigcom176        0.00000 -1.260338e-01
bigcom177        0.00000 -2.555071e-01
bigcom178        0.00000  1.173617e+00
bigcom180        0.00000  1.795132e+00
bigcom181        0.00000 -3.096095e-01
bigcom184        0.00000 -5.613813e-01
bigcom186        0.00000  7.669413e-01
bigcom187        0.00000  2.812138e-01
bigcom189        0.00000 -4.685115e-01
bigcom194        0.00000 -1.938960e-01
bigcom195        0.00000 -3.152940e-01
bigcom196        0.00000  2.136471e+00
bigcom204        0.00000  1.169989e+00
bigcom205        0.00000  1.298834e+00
bigcom212        0.00000 -1.810424e-01
bigcom214        0.00000 -3.115634e-01
bigcom222        0.00000 -1.650655e-01
bigcom223        0.00000 -5.057826e-01
bigcom226        0.00000 -2.107146e-01
bigcom227        0.00000 -2.822330e-01
bigcom229        0.00000 -1.622896e-01
bigcom233        0.00000 -3.228368e-01
bigcom236        0.00000 -2.701390e-01
bigcom237        0.00000 -5.008970e-01
bigcom246        0.00000 -4.881520e-01
bigcom248        0.00000 -7.869121e-01
bigcom249        0.00000 -4.461250e-01
bigcom250        0.00000 -2.396230e-01
bigcom254        0.00000 -1.677788e-01
bigcom266        0.00000 -8.587784e-01
bigcom269        0.00000 -2.594213e-01
bigcom272        0.00000 -2.182612e-01
bigcom274        0.00000 -4.853622e-03
bigcom281        0.00000 -1.267616e-01
bigcom291        0.00000  1.404670e+00
bigcom292        0.00000 -4.579268e-01
bigcom295        0.00000 -5.603708e-01
bigcom299        0.00000  1.069850e+00
bigcom301        0.00000 -4.017323e-01
bigcom306        0.00000 -1.069711e-01
bigcom309        0.00000 -6.535463e-01
bigcom314        0.00000 -5.032183e-01
bigcom321        0.00000 -3.895197e-01
bigcom341        0.00000 -4.756144e-01
bigcom350        0.00000 -4.004003e-01
bigcom353        0.00000 -3.070959e-02
bigcom359        0.00000 -5.298579e-01
bigcom363        0.00000 -2.249274e-03
bigcom365        0.00000 -7.404798e-01
bigcom385        0.00000  1.040556e+00
bigcom386        0.00000 -1.347322e-01
bigcom408        0.00000  5.244018e-01
bigcom412        0.00000  2.158361e+00
bigcom480        0.00000 -7.106835e-02
spin_vertex      0.00000 -9.844041e-03
membership_s1    0.00000  1.712439e-01
membership_s3    0.00000 -7.337508e-01
membership_s4    0.00000  0.000000e+00
membership_s5    0.00000 -2.343722e-03
membership_s6    0.00000 -3.397483e-03
membership_s7    0.00000 -4.543250e-02
membership_s8    0.00000 -6.568436e-01
membership_s9    0.00000 -7.485244e-01
membership_s11   0.00000 -4.619579e-01
membership_s12   0.00000 -5.159973e-01
membership_s14   0.00000  7.932921e-01
membership_s15   0.00000  3.856098e-01
membership_s16   0.00000  7.974843e-01
membership_s17   0.00000 -4.284550e-01
membership_s18   0.00000 -7.975211e-01
membership_s20   0.00000 -3.806150e-01
membership_s21   0.00000 -5.620474e-02
membership_s22   0.00000 -5.415398e-01
membership_s24   0.00000 -4.928863e-01
membership_s25   0.00000  7.123456e-01
membership_s26   0.00000 -8.147771e-01
membership_s27   0.00000  5.521136e-02
membership_s28   0.00000 -6.695100e-01
membership_s30   0.00000  4.148256e-01
membership_s31   0.00000 -2.242373e-01
membership_s32   0.00000  1.326513e+00
membership_s33   0.00000 -1.970110e-01
membership_s36   0.00000 -6.620210e-01
membership_s37   0.00000 -6.279644e-01
V1               0.00000  5.061550e-01
V2               0.00000 -1.897020e-01
pdi              0.00000  2.912578e+02
adhesion         0.00000  0.000000e+00
cohesion         0.00000  0.000000e+00
inner            0.00000  0.000000e+00
outer            0.00000  0.000000e+00
ioratio          0.00000  0.000000e+00
comsize          0.00000  7.747081e-04
[1] "Dataset: all_targets Model GBM, run: 3 of 10 2015-06-15 16:50:49"
Iter   TrainDeviance   ValidDeviance   StepSize   Improve
     1        0.2320             nan     0.0100    0.0006
     2        0.2302             nan     0.0100    0.0004
     3        0.2280             nan     0.0100    0.0006
     4        0.2260             nan     0.0100    0.0004
     5        0.2240             nan     0.0100    0.0004
     6        0.2225             nan     0.0100    0.0004
     7        0.2211             nan     0.0100    0.0002
     8        0.2196             nan     0.0100    0.0003
     9        0.2184             nan     0.0100    0.0002
    10        0.2170             nan     0.0100    0.0003
    20        0.2075             nan     0.0100    0.0001
    40        0.1937             nan     0.0100    0.0002
    60        0.1852             nan     0.0100    0.0001
    80        0.1780             nan     0.0100    0.0001
   100        0.1720             nan     0.0100    0.0000
   120        0.1666             nan     0.0100    0.0000
   140        0.1620             nan     0.0100    0.0000
   160        0.1579             nan     0.0100    0.0000
   180        0.1531             nan     0.0100    0.0000
   200        0.1494             nan     0.0100   -0.0000
   220        0.1456             nan     0.0100   -0.0000
   240        0.1417             nan     0.0100   -0.0000
   260        0.1382             nan     0.0100   -0.0000
   280        0.1351             nan     0.0100    0.0000
   300        0.1323             nan     0.0100   -0.0000
   320        0.1291             nan     0.0100    0.0000
   340        0.1265             nan     0.0100   -0.0000
   360        0.1234             nan     0.0100   -0.0000
   376        0.1212             nan     0.0100    0.0000

[1] "GBM variable coefficients"
                            var     rel.inf
comsize                 comsize 4.323479504
ratio5                   ratio5 4.266452508
trans                     trans 2.896799937
orbit65                 orbit65 2.575410999
V2                           V2 2.479059930
outer                     outer 2.295458730
inner                     inner 2.291103099
V1                           V1 2.251230695
walktrap_vertex walktrap_vertex 2.247222828
bigcom30               bigcom30 2.221877994
spin_vertex         spin_vertex 2.201714830
orbit56                 orbit56 2.104752408
ioratio                 ioratio 2.098131205
pagerank               pagerank 2.035251781
membership_s32   membership_s32 2.025930917
bigcom171             bigcom171 1.831128013
bet                         bet 1.706068237
adhesion               adhesion 1.594844161
orbit62                 orbit62 1.489506680
orbit54                 orbit54 1.417145249
orbit18                 orbit18 1.382091635
knn                         knn 1.377449902
cohesion               cohesion 1.353960680
ratio1                   ratio1 1.336854440
orbit70                 orbit70 1.252757351
graph20                 graph20 1.226691548
orbit50                 orbit50 1.114113082
selfinter             selfinter 1.022381624
ratio4                   ratio4 1.010755593
third                     third 0.977295173
orbit39                 orbit39 0.966653395
ratio2                   ratio2 0.952898467
graph11                 graph11 0.946104279
graph22                 graph22 0.883939917
graph23                 graph23 0.881443104
orbit24                 orbit24 0.863492621
graph5                   graph5 0.837275159
bigcom46               bigcom46 0.812713268
graph10                 graph10 0.801738196
fourth                   fourth 0.749185027
sixth                     sixth 0.646402013
bigcom28               bigcom28 0.645962492
orbit49                 orbit49 0.634119663
orbit68                 orbit68 0.633422835
orbit31                 orbit31 0.621292854
orbit63                 orbit63 0.600184531
orbit46                 orbit46 0.575394488
graph17                 graph17 0.565842024
upto_fifth           upto_fifth 0.536886101
graph15                 graph15 0.517024429
orbit45                 orbit45 0.511707527
orbit38                 orbit38 0.501557266
orbit32                 orbit32 0.486039057
orbit25                 orbit25 0.478445882
orbit47                 orbit47 0.478156019
graph14                 graph14 0.473231164
orbit36                 orbit36 0.470214687
orbit17                 orbit17 0.465813767
orbit40                 orbit40 0.462905790
ratio6                   ratio6 0.445328808
orbit35                 orbit35 0.444271363
graph12                 graph12 0.443247075
graph4                   graph4 0.441277213
orbit19                 orbit19 0.420172349
close                     close 0.413725691
bigcom178             bigcom178 0.412129135
graph21                 graph21 0.392683500
orbit28                 orbit28 0.391279613
graph25                 graph25 0.390838501
graph9                   graph9 0.385665350
orbit51                 orbit51 0.382167862
orbit13                 orbit13 0.374449450
orbit69                 orbit69 0.372862273
graph7                   graph7 0.372610853
graph1                   graph1 0.371097712
orbit37                 orbit37 0.367950201
graph24                 graph24 0.364712248
upto_sixth           upto_sixth 0.363355972
graph6                   graph6 0.361135745
graph2                   graph2 0.360081360
bigcom3                 bigcom3 0.357788155
graph3                   graph3 0.355777308
graph19                 graph19 0.348865730
orbit33                 orbit33 0.346183216
graph16                 graph16 0.330455561
orbit59                 orbit59 0.328219288
orbit27                 orbit27 0.326151112
orbit9                   orbit9 0.320800559
orbit64                 orbit64 0.316557298
ratio3                   ratio3 0.307041770
orbit44                 orbit44 0.304805684
orbit11                 orbit11 0.300104014
orbit20                 orbit20 0.292890372
graph28                 graph28 0.292323429
hubscore               hubscore 0.283895384
constraint           constraint 0.281015916
orbit5                   orbit5 0.278593502
orbit16                 orbit16 0.274486051
orbit21                 orbit21 0.267022983
graph26                 graph26 0.261207975
orbit41                 orbit41 0.258132485
upto_fourth         upto_fourth 0.257609185
orbit7                   orbit7 0.252741576
orbit30                 orbit30 0.252337889
orbit52                 orbit52 0.246742476
orbit57                 orbit57 0.244503984
orbit66                 orbit66 0.241703021
fifth                     fifth 0.237883377
orbit48                 orbit48 0.237627716
graph27                 graph27 0.236877991
orbit15                 orbit15 0.229985195
membership_s1     membership_s1 0.222711616
graph29                 graph29 0.222637540
pdi                         pdi 0.220841023
orbit6                   orbit6 0.218756679
orbit4                   orbit4 0.216794781
graph13                 graph13 0.212370221
orbit23                 orbit23 0.208649671
orbit12                 orbit12 0.207005617
orbit67                 orbit67 0.201050337
orbit42                 orbit42 0.198493575
orbit60                 orbit60 0.182115461
graph8                   graph8 0.180440097
graph0                   graph0 0.177303499
membership_s30   membership_s30 0.162626037
upto_third           upto_third 0.158123701
bigcom52               bigcom52 0.157688604
orbit61                 orbit61 0.153910966
orbit2                   orbit2 0.151858409
graph18                 graph18 0.137779261
orbit55                 orbit55 0.129219465
ecc                         ecc 0.127271907
coreness               coreness 0.125459934
upto_second         upto_second 0.110474469
bigcom40               bigcom40 0.104660689
bigcom11               bigcom11 0.100329642
orbit26                 orbit26 0.094975876
bigcom412             bigcom412 0.094771960
orbit53                 orbit53 0.094491938
orbit58                 orbit58 0.086797741
orbit1                   orbit1 0.080770439
orbit29                 orbit29 0.068865768
orbit43                 orbit43 0.060993642
orbit71                 orbit71 0.054276581
bigcom92               bigcom92 0.049799470
orbit22                 orbit22 0.049658953
AP                           AP 0.043457463
second                   second 0.043047863
membership_s21   membership_s21 0.041294486
bigcom22               bigcom22 0.035134173
orbit10                 orbit10 0.033276662
evcent                   evcent 0.029604388
membership_s27   membership_s27 0.025571071
bigcom26               bigcom26 0.025409937
bigcom4                 bigcom4 0.024642201
bigcom104             bigcom104 0.021426050
membership_s15   membership_s15 0.018652269
membership_s4     membership_s4 0.017613198
membership_s16   membership_s16 0.017611080
bigcom38               bigcom38 0.011429532
bigcom6                 bigcom6 0.009739117
bigcom181             bigcom181 0.003876700
membership_s7     membership_s7 0.003828339
bigcom180             bigcom180 0.003800819
bigcom291             bigcom291 0.003472505
bigcom299             bigcom299 0.003351076
bigcom71               bigcom71 0.003237433
bigcom101             bigcom101 0.003123884
membership_s14   membership_s14 0.002712958
bigcom204             bigcom204 0.002371996
orbit0                   orbit0 0.000000000
orbit3                   orbit3 0.000000000
orbit8                   orbit8 0.000000000
orbit14                 orbit14 0.000000000
orbit34                 orbit34 0.000000000
orbit72                 orbit72 0.000000000
eccrad                   eccrad 0.000000000
first                     first 0.000000000
bigcom1                 bigcom1 0.000000000
bigcom2                 bigcom2 0.000000000
bigcom8                 bigcom8 0.000000000
bigcom9                 bigcom9 0.000000000
bigcom13               bigcom13 0.000000000
bigcom15               bigcom15 0.000000000
bigcom16               bigcom16 0.000000000
bigcom21               bigcom21 0.000000000
bigcom24               bigcom24 0.000000000
bigcom31               bigcom31 0.000000000
bigcom32               bigcom32 0.000000000
bigcom33               bigcom33 0.000000000
bigcom34               bigcom34 0.000000000
bigcom36               bigcom36 0.000000000
bigcom37               bigcom37 0.000000000
bigcom39               bigcom39 0.000000000
bigcom43               bigcom43 0.000000000
bigcom44               bigcom44 0.000000000
bigcom47               bigcom47 0.000000000
bigcom49               bigcom49 0.000000000
bigcom50               bigcom50 0.000000000
bigcom51               bigcom51 0.000000000
bigcom54               bigcom54 0.000000000
bigcom56               bigcom56 0.000000000
bigcom62               bigcom62 0.000000000
bigcom66               bigcom66 0.000000000
bigcom68               bigcom68 0.000000000
bigcom69               bigcom69 0.000000000
bigcom72               bigcom72 0.000000000
bigcom73               bigcom73 0.000000000
bigcom74               bigcom74 0.000000000
bigcom75               bigcom75 0.000000000
bigcom76               bigcom76 0.000000000
bigcom77               bigcom77 0.000000000
bigcom79               bigcom79 0.000000000
bigcom80               bigcom80 0.000000000
bigcom82               bigcom82 0.000000000
bigcom83               bigcom83 0.000000000
bigcom84               bigcom84 0.000000000
bigcom85               bigcom85 0.000000000
bigcom87               bigcom87 0.000000000
bigcom89               bigcom89 0.000000000
bigcom91               bigcom91 0.000000000
bigcom93               bigcom93 0.000000000
bigcom96               bigcom96 0.000000000
bigcom97               bigcom97 0.000000000
bigcom98               bigcom98 0.000000000
bigcom99               bigcom99 0.000000000
bigcom106             bigcom106 0.000000000
bigcom109             bigcom109 0.000000000
bigcom113             bigcom113 0.000000000
bigcom116             bigcom116 0.000000000
bigcom120             bigcom120 0.000000000
bigcom123             bigcom123 0.000000000
bigcom126             bigcom126 0.000000000
bigcom127             bigcom127 0.000000000
bigcom137             bigcom137 0.000000000
bigcom139             bigcom139 0.000000000
bigcom140             bigcom140 0.000000000
bigcom143             bigcom143 0.000000000
bigcom145             bigcom145 0.000000000
bigcom146             bigcom146 0.000000000
bigcom147             bigcom147 0.000000000
bigcom149             bigcom149 0.000000000
bigcom153             bigcom153 0.000000000
bigcom154             bigcom154 0.000000000
bigcom156             bigcom156 0.000000000
bigcom157             bigcom157 0.000000000
bigcom158             bigcom158 0.000000000
bigcom160             bigcom160 0.000000000
bigcom161             bigcom161 0.000000000
bigcom162             bigcom162 0.000000000
bigcom164             bigcom164 0.000000000
bigcom166             bigcom166 0.000000000
bigcom167             bigcom167 0.000000000
bigcom173             bigcom173 0.000000000
bigcom175             bigcom175 0.000000000
bigcom176             bigcom176 0.000000000
bigcom177             bigcom177 0.000000000
bigcom184             bigcom184 0.000000000
bigcom186             bigcom186 0.000000000
bigcom187             bigcom187 0.000000000
bigcom189             bigcom189 0.000000000
bigcom194             bigcom194 0.000000000
bigcom195             bigcom195 0.000000000
bigcom196             bigcom196 0.000000000
bigcom205             bigcom205 0.000000000
bigcom212             bigcom212 0.000000000
bigcom214             bigcom214 0.000000000
bigcom222             bigcom222 0.000000000
bigcom223             bigcom223 0.000000000
bigcom226             bigcom226 0.000000000
bigcom227             bigcom227 0.000000000
bigcom229             bigcom229 0.000000000
bigcom233             bigcom233 0.000000000
bigcom236             bigcom236 0.000000000
bigcom237             bigcom237 0.000000000
bigcom246             bigcom246 0.000000000
bigcom248             bigcom248 0.000000000
bigcom249             bigcom249 0.000000000
bigcom250             bigcom250 0.000000000
bigcom254             bigcom254 0.000000000
bigcom266             bigcom266 0.000000000
bigcom269             bigcom269 0.000000000
bigcom272             bigcom272 0.000000000
bigcom274             bigcom274 0.000000000
bigcom281             bigcom281 0.000000000
bigcom292             bigcom292 0.000000000
bigcom295             bigcom295 0.000000000
bigcom301             bigcom301 0.000000000
bigcom306             bigcom306 0.000000000
bigcom309             bigcom309 0.000000000
bigcom314             bigcom314 0.000000000
bigcom321             bigcom321 0.000000000
bigcom341             bigcom341 0.000000000
bigcom350             bigcom350 0.000000000
bigcom353             bigcom353 0.000000000
bigcom359             bigcom359 0.000000000
bigcom363             bigcom363 0.000000000
bigcom365             bigcom365 0.000000000
bigcom385             bigcom385 0.000000000
bigcom386             bigcom386 0.000000000
bigcom408             bigcom408 0.000000000
bigcom480             bigcom480 0.000000000
membership_s3     membership_s3 0.000000000
membership_s5     membership_s5 0.000000000
membership_s6     membership_s6 0.000000000
membership_s8     membership_s8 0.000000000
membership_s9     membership_s9 0.000000000
membership_s11   membership_s11 0.000000000
membership_s12   membership_s12 0.000000000
membership_s17   membership_s17 0.000000000
membership_s18   membership_s18 0.000000000
membership_s20   membership_s20 0.000000000
membership_s22   membership_s22 0.000000000
membership_s24   membership_s24 0.000000000
membership_s25   membership_s25 0.000000000
membership_s26   membership_s26 0.000000000
membership_s28   membership_s28 0.000000000
membership_s31   membership_s31 0.000000000
membership_s33   membership_s33 0.000000000
membership_s36   membership_s36 0.000000000
membership_s37   membership_s37 0.000000000
[1] "Dataset: all_targets Model RF, run: 3 of 10 2015-06-15 16:57:26"
     |      Out-of-bag   |
Tree |      MSE  %Var(y) |
   1 |  0.03945   161.23 |
   2 |  0.03857   157.61 |
   3 |  0.03871   158.21 |
   4 |  0.03715   151.81 |
   5 |  0.03559   145.47 |
   6 |  0.03429   140.14 |
   7 |  0.03268   133.55 |
   8 |  0.03172   129.62 |
   9 |   0.0309   126.30 |
  10 |  0.03029   123.79 |
  11 |  0.02977   121.67 |
  12 |  0.02921   119.37 |
  13 |  0.02831   115.70 |
  14 |  0.02773   113.33 |
  15 |  0.02746   112.24 |
  16 |  0.02712   110.83 |
  17 |  0.02686   109.76 |
  18 |  0.02675   109.30 |
  19 |  0.02647   108.16 |
  20 |   0.0263   107.47 |
  21 |  0.02606   106.49 |
  22 |   0.0258   105.42 |
  23 |  0.02571   105.06 |
  24 |  0.02557   104.50 |
  25 |  0.02533   103.53 |
  26 |   0.0252   102.97 |
  27 |  0.02506   102.43 |
  28 |  0.02501   102.19 |
  29 |  0.02496   101.99 |
  30 |  0.02482   101.43 |
  31 |  0.02471   101.00 |
  32 |   0.0246   100.55 |
  33 |  0.02454   100.27 |
  34 |  0.02451   100.18 |
  35 |  0.02452   100.20 |
  36 |   0.0244    99.71 |
  37 |  0.02437    99.57 |
  38 |  0.02429    99.28 |
  39 |   0.0243    99.32 |
  40 |  0.02427    99.19 |
  41 |  0.02428    99.21 |
  42 |  0.02425    99.11 |
  43 |  0.02422    98.97 |
  44 |  0.02419    98.87 |
  45 |  0.02421    98.94 |
  46 |  0.02419    98.85 |
  47 |  0.02425    99.09 |
  48 |  0.02423    99.01 |
  49 |  0.02419    98.87 |
  50 |  0.02419    98.87 |
  51 |  0.02416    98.72 |
  52 |  0.02415    98.69 |
  53 |   0.0241    98.48 |
  54 |   0.0241    98.49 |
  55 |  0.02411    98.51 |
  56 |  0.02411    98.54 |
  57 |  0.02406    98.34 |
  58 |  0.02402    98.16 |
  59 |  0.02403    98.19 |
  60 |  0.02403    98.19 |
  61 |  0.02403    98.21 |
  62 |  0.02406    98.32 |
  63 |  0.02404    98.25 |
  64 |  0.02402    98.16 |
  65 |    0.024    98.10 |
  66 |    0.024    98.07 |
  67 |    0.024    98.09 |
  68 |  0.02401    98.12 |
  69 |  0.02403    98.20 |
  70 |  0.02405    98.27 |
  71 |  0.02405    98.28 |
  72 |  0.02403    98.19 |
  73 |  0.02401    98.12 |
  74 |  0.02401    98.12 |
  75 |    0.024    98.10 |
  76 |  0.02398    98.00 |
  77 |  0.02391    97.72 |
  78 |  0.02389    97.61 |
  79 |  0.02386    97.51 |
  80 |  0.02383    97.40 |
  81 |  0.02384    97.43 |
  82 |  0.02384    97.43 |
  83 |  0.02387    97.53 |
  84 |  0.02384    97.43 |
  85 |  0.02384    97.42 |
  86 |  0.02385    97.46 |
  87 |  0.02384    97.44 |
  88 |  0.02384    97.43 |
  89 |  0.02382    97.36 |
  90 |   0.0238    97.27 |
  91 |   0.0238    97.27 |
  92 |  0.02382    97.33 |
  93 |   0.0238    97.28 |
  94 |   0.0238    97.27 |
  95 |  0.02378    97.17 |
  96 |  0.02379    97.23 |
  97 |   0.0238    97.27 |
  98 |  0.02379    97.23 |
  99 |  0.02378    97.18 |
 100 |  0.02377    97.15 |
[1] "Random Forest variable coefficients"
                      %IncMSE IncNodePurity
graph5           3.370347e-03  1.600134e+00
graph6           3.131486e-03  8.852535e-01
graph7           1.582492e-03  9.827740e-01
graph8           6.272725e-04  4.733122e-01
graph9           2.190841e-03  1.180656e+00
graph10          2.956964e-03  1.707635e+00
graph11          6.299984e-03  2.177009e+00
graph12          1.747132e-03  1.285988e+00
graph13          2.003282e-03  9.342121e-01
graph14          3.498802e-03  1.354528e+00
graph15          3.356118e-03  7.810133e-01
graph16          2.437097e-03  1.244034e+00
graph17          1.847879e-03  1.445491e+00
graph18          3.213455e-03  9.954559e-01
graph19          3.126166e-03  1.278009e+00
graph20          7.108657e-03  2.585692e+00
graph21          1.453933e-03  1.034905e+00
graph22          2.621855e-03  1.186133e+00
graph23          4.553509e-03  1.970121e+00
graph24          1.365639e-03  6.037709e-01
graph25          2.956774e-03  1.084893e+00
graph26          1.365744e-03  1.015511e+00
graph27          1.189126e-03  1.323687e+00
graph28          1.303178e-03  7.539389e-01
graph29          4.925353e-04  3.599823e-01
orbit0           1.055452e-03  4.659989e-01
orbit1           5.622580e-03  1.427656e+00
orbit2           1.898050e-03  8.146498e-01
orbit3           1.246808e-03  6.522712e-01
orbit4           2.469819e-03  1.178505e+00
orbit5           1.511912e-03  1.080589e+00
orbit6           3.436354e-03  1.505439e+00
orbit7           3.549882e-03  1.013032e+00
orbit8           3.470198e-03  1.509982e+00
orbit9           2.031735e-03  1.142127e+00
orbit10          2.541605e-03  8.453709e-01
orbit11          1.455438e-03  7.623643e-01
orbit12          1.777298e-03  1.077678e+00
orbit13          3.625092e-04  7.190880e-01
orbit14          3.773656e-04  4.054205e-01
orbit15          1.479780e-03  1.221047e+00
orbit16          2.510757e-03  9.233479e-01
orbit17          3.346397e-03  1.159143e+00
orbit18          6.278914e-03  2.739749e+00
orbit19          2.567337e-03  1.425017e+00
orbit20          3.029527e-03  1.615114e+00
orbit21          3.332532e-03  1.024918e+00
orbit22          4.462687e-03  2.349516e+00
orbit23          4.628967e-03  9.640565e-01
orbit24          2.420756e-03  2.029671e+00
orbit25          3.827392e-03  1.333458e+00
orbit26          1.473525e-03  5.065560e-01
orbit27          4.851125e-03  1.308588e+00
orbit28          1.099262e-03  1.021287e+00
orbit29          3.283198e-03  9.796003e-01
orbit30          1.156687e-03  1.041390e+00
orbit31          1.303034e-03  1.731945e+00
orbit32          3.476556e-03  1.056302e+00
orbit33          3.144666e-03  7.473755e-01
orbit34          3.138405e-03  7.753133e-01
orbit35          6.064080e-03  1.536473e+00
orbit36          3.224755e-03  1.444035e+00
orbit37          3.323931e-03  1.147412e+00
orbit38          4.814337e-03  1.585033e+00
orbit39          2.808196e-03  2.552351e+00
orbit40          2.765166e-03  1.466946e+00
orbit41          1.100865e-03  8.561854e-01
orbit42          1.125592e-03  7.954568e-01
orbit43          1.454159e-03  1.078237e+00
orbit44          2.032164e-03  8.481358e-01
orbit45          8.782071e-03  2.269054e+00
orbit46          3.948702e-03  1.076172e+00
orbit47          1.066788e-03  6.619980e-01
orbit48          7.978266e-04  6.590649e-01
orbit49          9.941070e-03  2.820761e+00
orbit50          2.432667e-03  1.921066e+00
orbit51          4.766511e-03  1.123645e+00
orbit52          2.085155e-03  1.145806e+00
orbit53          2.717515e-03  6.386298e-01
orbit54          2.690968e-03  2.124583e+00
orbit55          6.775731e-04  5.048415e-01
orbit56          6.824924e-03  3.899094e+00
orbit57          8.547003e-04  6.034317e-01
orbit58          3.023237e-04  4.801206e-01
orbit59          3.210642e-03  1.205523e+00
orbit60          6.400801e-04  6.479330e-01
orbit61          8.227591e-04  5.984459e-01
orbit62          5.054541e-03  3.323111e+00
orbit63          1.217929e-03  1.535754e+00
orbit64          2.408393e-03  8.914707e-01
orbit65          8.025095e-03  4.284290e+00
orbit66          2.144122e-03  1.236840e+00
orbit67          1.072294e-03  5.124670e-01
orbit68          2.755427e-03  1.446505e+00
orbit69          1.870915e-03  1.140039e+00
orbit70          2.185042e-03  1.878559e+00
orbit71          2.044129e-04  3.229803e-01
orbit72          8.224923e-04  5.585224e-01
AP               2.543299e-05  2.098299e-01
bet              7.905515e-03  3.538463e+00
ecc              4.265566e-04  3.236467e-01
eccrad           2.671499e-04  2.835266e-01
close            2.643412e-03  1.149347e+00
constraint       4.177820e-03  1.545976e+00
coreness         2.575330e-03  9.945835e-01
knn              3.921059e-03  2.877732e+00
hubscore         1.304064e-03  1.033660e+00
pagerank         5.648484e-03  5.637881e+00
trans            3.190129e-03  3.309247e+00
evcent           7.774328e-04  1.014785e+00
first            1.222541e-03  6.369464e-01
upto_second      3.925141e-03  1.141126e+00
upto_third       1.842510e-03  1.034870e+00
upto_fourth      2.456267e-03  9.308854e-01
upto_fifth       2.446503e-03  1.635912e+00
upto_sixth       2.821447e-03  1.339738e+00
second           3.948029e-03  1.065558e+00
third            7.613425e-03  2.411418e+00
fourth           3.726360e-03  2.301626e+00
fifth            1.786966e-03  1.537842e+00
sixth            2.822354e-03  1.783267e+00
ratio1           2.022722e-03  2.216446e+00
ratio2           5.071206e-03  2.837321e+00
ratio3           2.021772e-03  1.440071e+00
ratio4           3.676563e-03  3.358446e+00
ratio5           6.050153e-03  8.735515e+00
ratio6           3.026795e-03  1.400428e+00
selfinter        1.420050e-03  1.027806e+00
walktrap_vertex  1.529694e-03  4.307301e+00
bigcom1          7.976651e-05  1.543234e-01
bigcom2          0.000000e+00  8.673617e-20
bigcom3          8.383367e-05  8.142154e-01
bigcom4          7.078029e-05  3.155417e-01
bigcom6         -1.117626e-05  4.406001e-01
bigcom8          0.000000e+00  1.405126e-18
bigcom9          0.000000e+00  1.170938e-19
bigcom11        -1.962909e-05  3.822844e-01
bigcom13         0.000000e+00  4.857226e-19
bigcom15         0.000000e+00  3.209238e-19
bigcom16         0.000000e+00  4.336809e-20
bigcom21         4.936162e-06  5.227801e-02
bigcom22         1.630332e-04  2.898210e-01
bigcom24         0.000000e+00  2.775558e-19
bigcom26         2.782595e-05  2.476764e-01
bigcom28         2.985844e-04  1.044208e+00
bigcom30         1.141513e-03  3.892018e+00
bigcom31         0.000000e+00  2.775558e-19
bigcom32        -7.664539e-06  5.977156e-02
bigcom33         0.000000e+00  8.673617e-20
bigcom34         0.000000e+00  1.734723e-20
bigcom36         0.000000e+00  1.734723e-20
bigcom37         0.000000e+00  2.775558e-19
bigcom38         3.141071e-05  3.699987e-01
bigcom39         0.000000e+00  9.107298e-20
bigcom40         1.892232e-04  3.517784e-01
bigcom43         0.000000e+00  3.816392e-19
bigcom44         9.332383e-06  6.731557e-02
bigcom46        -8.481823e-05  1.018654e+00
bigcom47         0.000000e+00  5.204170e-20
bigcom49         0.000000e+00  9.714451e-19
bigcom50         0.000000e+00  9.020562e-19
bigcom51         0.000000e+00  4.336809e-20
bigcom52         1.140142e-05  8.758375e-01
bigcom54         0.000000e+00  6.071532e-20
bigcom56         0.000000e+00  3.382711e-19
bigcom62        -1.274964e-05  6.277090e-01
bigcom66         0.000000e+00  4.336809e-20
bigcom68         0.000000e+00  3.556183e-19
bigcom69         0.000000e+00  4.770490e-20
bigcom71         3.359177e-05  3.786358e-01
bigcom72         0.000000e+00  6.071532e-20
bigcom73         7.310820e-06  1.345749e-01
bigcom74         0.000000e+00  1.821460e-18
bigcom75        -1.655271e-05  3.366774e-01
bigcom76         0.000000e+00  1.734723e-20
bigcom77         0.000000e+00  3.773024e-19
bigcom79         0.000000e+00  8.571429e-03
bigcom80         0.000000e+00  4.163336e-19
bigcom82         0.000000e+00  2.081668e-19
bigcom83         0.000000e+00  4.336809e-21
bigcom84         0.000000e+00  0.000000e+00
bigcom85         0.000000e+00  2.949030e-19
bigcom87         0.000000e+00  3.382711e-19
bigcom89         0.000000e+00  2.818926e-19
bigcom91        -8.551943e-06  1.847957e-01
bigcom92         3.288098e-05  2.974744e-01
bigcom93         0.000000e+00  4.336809e-20
bigcom96         0.000000e+00  5.551115e-19
bigcom97         0.000000e+00  7.112366e-19
bigcom98         0.000000e+00  1.561251e-19
bigcom99         0.000000e+00  8.673617e-21
bigcom101        8.242720e-05  1.958947e-01
bigcom104       -3.470766e-05  2.151456e-01
bigcom106        0.000000e+00  2.775558e-19
bigcom109        0.000000e+00  4.336809e-20
bigcom113        0.000000e+00  4.336809e-20
bigcom116       -4.248607e-06  4.297144e-02
bigcom120        0.000000e+00  1.734723e-20
bigcom123        0.000000e+00  0.000000e+00
bigcom126        0.000000e+00  0.000000e+00
bigcom127        0.000000e+00  8.673617e-21
bigcom137        0.000000e+00  6.158268e-19
bigcom139        0.000000e+00  6.158268e-19
bigcom140        0.000000e+00  0.000000e+00
bigcom143       -1.369938e-05  3.087266e-01
bigcom145        0.000000e+00  2.775558e-19
bigcom146        0.000000e+00  0.000000e+00
bigcom147       -3.437573e-05  5.069590e-02
bigcom149        0.000000e+00  0.000000e+00
bigcom153        0.000000e+00  1.301043e-20
bigcom154        0.000000e+00  3.469447e-20
bigcom156        0.000000e+00  2.220446e-18
bigcom157        0.000000e+00  1.387779e-19
bigcom158        0.000000e+00  2.775558e-19
bigcom160        0.000000e+00  0.000000e+00
bigcom161        0.000000e+00  0.000000e+00
bigcom162        0.000000e+00  1.734723e-20
bigcom164        0.000000e+00  0.000000e+00
bigcom166        0.000000e+00  2.775558e-19
bigcom167        0.000000e+00  3.642919e-19
bigcom171        1.041924e-04  2.472336e+00
bigcom173        0.000000e+00  3.469447e-20
bigcom175        0.000000e+00  1.734723e-20
bigcom176        0.000000e+00  0.000000e+00
bigcom177        0.000000e+00  0.000000e+00
bigcom178        3.832192e-05  1.090002e+00
bigcom180       -1.315195e-05  3.846909e-01
bigcom181       -4.345622e-05  1.574908e-01
bigcom184        0.000000e+00  0.000000e+00
bigcom186       -6.515886e-06  6.371043e-01
bigcom187       -1.123840e-05  1.686981e-01
bigcom189        0.000000e+00  6.331741e-19
bigcom194        0.000000e+00  0.000000e+00
bigcom195        0.000000e+00  0.000000e+00
bigcom196        6.923170e-05  2.276996e+00
bigcom204        3.139042e-05  4.097729e-01
bigcom205       -1.838159e-05  3.001235e-01
bigcom212        0.000000e+00  6.938894e-20
bigcom214        0.000000e+00  0.000000e+00
bigcom222        0.000000e+00  3.469447e-20
bigcom223        0.000000e+00  0.000000e+00
bigcom226        0.000000e+00  0.000000e+00
bigcom227        0.000000e+00  2.775558e-19
bigcom229        0.000000e+00  0.000000e+00
bigcom233        0.000000e+00  0.000000e+00
bigcom236        0.000000e+00  0.000000e+00
bigcom237        0.000000e+00  5.551115e-19
bigcom246        0.000000e+00  2.775558e-19
bigcom248        0.000000e+00  4.336809e-21
bigcom249        0.000000e+00  0.000000e+00
bigcom250        0.000000e+00  8.673617e-21
bigcom254        0.000000e+00  4.336809e-20
bigcom266        0.000000e+00  0.000000e+00
bigcom269        0.000000e+00  0.000000e+00
bigcom272        0.000000e+00  0.000000e+00
bigcom274        0.000000e+00  3.339343e-19
bigcom281        0.000000e+00  2.775558e-19
bigcom291       -3.134930e-05  6.416855e-01
bigcom292        0.000000e+00  0.000000e+00
bigcom295        0.000000e+00  0.000000e+00
bigcom299       -4.572829e-05  5.004140e-01
bigcom301        0.000000e+00  3.469447e-19
bigcom306        0.000000e+00  0.000000e+00
bigcom309        0.000000e+00  0.000000e+00
bigcom314        0.000000e+00  5.204170e-20
bigcom321        0.000000e+00  3.209238e-19
bigcom341        0.000000e+00  4.336809e-20
bigcom350        0.000000e+00  0.000000e+00
bigcom353        0.000000e+00  0.000000e+00
bigcom359        0.000000e+00  0.000000e+00
bigcom363        0.000000e+00  2.775558e-19
bigcom365        0.000000e+00  0.000000e+00
bigcom385       -1.218268e-05  4.922656e-01
bigcom386        0.000000e+00  0.000000e+00
bigcom408       -2.283001e-06  3.369256e-01
bigcom412        3.643420e-05  1.067025e+00
bigcom480        0.000000e+00  4.336809e-20
spin_vertex      1.185643e-03  3.522775e+00
membership_s1    1.221166e-03  7.064971e-01
membership_s3    0.000000e+00  6.071532e-20
membership_s4    3.699128e-05  2.315787e-01
membership_s5    1.813463e-04  4.004805e-01
membership_s6    1.639280e-04  1.079152e-01
membership_s7    2.060563e-04  2.889956e-01
membership_s8    0.000000e+00  3.382711e-19
membership_s9    0.000000e+00  1.734723e-20
membership_s11   0.000000e+00  6.938894e-20
membership_s12   0.000000e+00  0.000000e+00
membership_s14  -4.462929e-05  1.209753e-01
membership_s15   7.122974e-05  7.351825e-01
membership_s16   5.618554e-05  2.917906e-01
membership_s17   0.000000e+00  3.989864e-19
membership_s18   0.000000e+00  2.775558e-19
membership_s20   0.000000e+00  0.000000e+00
membership_s21  -3.670879e-06  2.970887e-01
membership_s22   0.000000e+00  7.112366e-19
membership_s24   0.000000e+00  9.410875e-19
membership_s25   7.286227e-06  5.132418e-02
membership_s26   0.000000e+00  1.387779e-19
membership_s27   3.228164e-05  2.626011e-01
membership_s28   0.000000e+00  6.418477e-19
membership_s30   8.368503e-06  2.434699e-01
membership_s31   5.568310e-05  1.553599e-01
membership_s32   1.647231e-03  2.481374e+00
membership_s33   0.000000e+00  1.257675e-19
membership_s36   6.704107e-05  1.262105e-01
membership_s37   0.000000e+00  7.199102e-19
V1               7.594902e-03  5.233162e+00
V2               2.024650e-03  5.698098e+00
pdi              2.142956e-04  9.708476e-01
adhesion         1.728523e-02  4.592888e+00
cohesion         1.175089e-02  4.486341e+00
inner            1.050782e-02  5.746603e+00
outer            8.404681e-03  6.774017e+00
ioratio          7.019213e-03  4.742150e+00
comsize          1.335262e-02  8.058941e+00
[1] "Dataset: all_targets Model GLM, run: 3 of 10 2015-06-15 17:08:26"
[1] "glmnet variable coefficients"
                     [,1]          [,2]
(Intercept)     -3.659491 -8.475966e+00
graph0           0.000000 -1.532663e-03
graph1           0.000000 -5.762969e-05
graph2           0.000000  0.000000e+00
graph3           0.000000 -6.721323e-10
graph4           0.000000 -2.962573e-08
graph5           0.000000 -2.483371e-06
graph6           0.000000  0.000000e+00
graph7           0.000000  0.000000e+00
graph8           0.000000  0.000000e+00
graph9           0.000000 -5.340657e-09
graph10          0.000000  0.000000e+00
graph11          0.000000 -5.452728e-11
graph12          0.000000  0.000000e+00
graph13          0.000000  0.000000e+00
graph14          0.000000 -3.124559e-11
graph15          0.000000  0.000000e+00
graph16          0.000000  0.000000e+00
graph17          0.000000  0.000000e+00
graph18          0.000000  2.541597e-08
graph19          0.000000  0.000000e+00
graph20          0.000000  0.000000e+00
graph21          0.000000  0.000000e+00
graph22          0.000000  0.000000e+00
graph23          0.000000  0.000000e+00
graph24          0.000000  0.000000e+00
graph25          0.000000  0.000000e+00
graph26          0.000000  0.000000e+00
graph27          0.000000  1.380705e-05
graph28          0.000000  0.000000e+00
graph29          0.000000 -2.741303e-05
orbit0           0.000000 -4.887603e-05
orbit1           0.000000 -5.555846e-05
orbit2           0.000000 -3.864235e-05
orbit3           0.000000 -1.016826e-09
orbit4           0.000000 -3.364857e-07
orbit5           0.000000  0.000000e+00
orbit6           0.000000  0.000000e+00
orbit7           0.000000 -2.728696e-09
orbit8           0.000000 -4.179918e-06
orbit9           0.000000  0.000000e+00
orbit10          0.000000 -4.549513e-06
orbit11          0.000000  0.000000e+00
orbit12          0.000000  0.000000e+00
orbit13          0.000000  1.888602e-05
orbit14          0.000000 -5.092405e-06
orbit15          0.000000  0.000000e+00
orbit16          0.000000 -2.085509e-08
orbit17          0.000000 -2.516697e-09
orbit18          0.000000  3.694129e-09
orbit19          0.000000  1.097840e-11
orbit20          0.000000 -1.310642e-10
orbit21          0.000000  0.000000e+00
orbit22          0.000000 -1.439775e-11
orbit23          0.000000 -5.796065e-10
orbit24          0.000000  0.000000e+00
orbit25          0.000000  9.827420e-08
orbit26          0.000000 -3.791105e-10
orbit27          0.000000  6.048907e-07
orbit28          0.000000 -1.679666e-08
orbit29          0.000000 -4.366870e-11
orbit30          0.000000  3.061945e-08
orbit31          0.000000  1.514501e-08
orbit32          0.000000 -2.734729e-09
orbit33          0.000000 -1.905151e-09
orbit34          0.000000  0.000000e+00
orbit35          0.000000  0.000000e+00
orbit36          0.000000  1.160297e-07
orbit37          0.000000 -4.767361e-08
orbit38          0.000000  0.000000e+00
orbit39          0.000000 -8.742869e-07
orbit40          0.000000  3.993617e-08
orbit41          0.000000  0.000000e+00
orbit42          0.000000 -1.328870e-07
orbit43          0.000000  6.275009e-06
orbit44          0.000000  0.000000e+00
orbit45          0.000000  6.621132e-06
orbit46          0.000000 -2.039104e-06
orbit47          0.000000  0.000000e+00
orbit48          0.000000  5.856161e-07
orbit49          0.000000  4.797488e-06
orbit50          0.000000 -4.234381e-06
orbit51          0.000000  1.933180e-06
orbit52          0.000000  0.000000e+00
orbit53          0.000000  0.000000e+00
orbit54          0.000000 -1.446419e-05
orbit55          0.000000  1.476353e-08
orbit56          0.000000  3.191254e-05
orbit57          0.000000 -6.011416e-06
orbit58          0.000000  5.625603e-06
orbit59          0.000000  0.000000e+00
orbit60          0.000000  3.294834e-06
orbit61          0.000000 -1.675971e-11
orbit62          0.000000  1.597004e-04
orbit63          0.000000  2.561475e-05
orbit64          0.000000 -1.707711e-05
orbit65          0.000000  4.150443e-05
orbit66          0.000000 -3.386462e-05
orbit67          0.000000  2.500373e-05
orbit68          0.000000  4.129552e-05
orbit69          0.000000  1.360111e-05
orbit70          0.000000  5.799829e-04
orbit71          0.000000 -3.005125e-05
orbit72          0.000000 -4.906310e-04
AP               0.000000 -1.038448e-01
bet              0.000000  2.026315e-06
ecc              0.000000  4.456748e-02
eccrad           0.000000  2.486604e-01
close            0.000000  0.000000e+00
constraint       0.000000 -1.154066e+00
coreness         0.000000 -1.038156e-02
knn              0.000000 -4.179421e-05
hubscore         0.000000  1.732279e-02
pagerank         0.000000 -7.381207e-02
trans            0.000000  4.577581e-02
evcent           0.000000  0.000000e+00
first            0.000000 -2.178368e-03
upto_second      0.000000 -1.121683e-05
upto_third       0.000000  0.000000e+00
upto_fourth      0.000000  0.000000e+00
upto_fifth       0.000000  4.507947e-05
upto_sixth       0.000000  0.000000e+00
second           0.000000 -7.680813e-06
third            0.000000  9.570671e-07
fourth           0.000000 -2.320002e-05
fifth            0.000000  2.369744e-05
sixth            0.000000 -4.091185e-05
ratio1           0.000000 -1.241167e-04
ratio2           0.000000  5.850598e-04
ratio3           0.000000 -8.718548e-04
ratio4           0.000000  0.000000e+00
ratio5           0.000000  0.000000e+00
ratio6           0.000000 -2.002730e-05
selfinter        0.000000  5.165904e-01
walktrap_vertex  0.000000 -3.220609e-01
bigcom1          0.000000 -4.019805e-01
bigcom2          0.000000 -4.015162e-01
bigcom3          0.000000  4.938283e-01
bigcom4          0.000000 -1.424913e-02
bigcom6          0.000000  1.270559e+00
bigcom8          0.000000 -1.342611e+00
bigcom9          0.000000 -5.705528e-01
bigcom11         0.000000  6.454923e-01
bigcom13         0.000000 -7.051424e-01
bigcom15         0.000000 -3.344163e-01
bigcom16         0.000000 -3.392673e-01
bigcom21         0.000000 -4.346554e-01
bigcom22         0.000000 -3.977330e-02
bigcom24         0.000000 -3.496232e-01
bigcom26         0.000000  2.191317e-01
bigcom28         0.000000  4.810361e-01
bigcom30         0.000000  1.284142e+00
bigcom31         0.000000 -1.456140e-01
bigcom32         0.000000  3.919531e-01
bigcom33         0.000000 -2.482741e-01
bigcom34         0.000000 -2.813845e-01
bigcom36         0.000000 -1.026124e+00
bigcom37         0.000000  0.000000e+00
bigcom38         0.000000  8.825210e-01
bigcom39         0.000000 -8.090891e-01
bigcom40         0.000000 -1.743512e-02
bigcom43         0.000000 -4.881252e-01
bigcom44         0.000000  3.350736e-02
bigcom46         0.000000  1.661292e+00
bigcom47         0.000000 -8.958800e-01
bigcom49         0.000000 -4.411767e-01
bigcom50         0.000000 -6.832462e-01
bigcom51         0.000000 -3.455665e-01
bigcom52         0.000000  1.886979e+00
bigcom54         0.000000 -2.086342e-01
bigcom56         0.000000 -1.054661e+00
bigcom62         0.000000  1.211876e+00
bigcom66         0.000000 -5.256105e-01
bigcom68         0.000000 -2.248869e-01
bigcom69         0.000000 -6.620287e-01
bigcom71         0.000000  1.200443e+00
bigcom72         0.000000 -1.003317e-01
bigcom73         0.000000 -1.311875e-03
bigcom74         0.000000 -7.869831e-01
bigcom75         0.000000  1.167600e+00
bigcom76         0.000000 -4.242351e-01
bigcom77         0.000000 -9.058056e-01
bigcom79         0.000000 -6.765686e-01
bigcom80         0.000000 -8.650282e-01
bigcom82         0.000000 -9.107923e-01
bigcom83         0.000000  0.000000e+00
bigcom84         0.000000 -7.894233e-01
bigcom85         0.000000 -7.769541e-01
bigcom87         0.000000 -7.778285e-01
bigcom89         0.000000 -4.250179e-01
bigcom91         0.000000  1.980908e-01
bigcom92         0.000000  8.891870e-01
bigcom93         0.000000  0.000000e+00
bigcom96         0.000000 -6.159966e-01
bigcom97         0.000000 -1.003266e+00
bigcom98         0.000000 -5.192335e-01
bigcom99         0.000000 -1.657908e-01
bigcom101        0.000000  1.128476e+00
bigcom104        0.000000  5.710439e-01
bigcom106        0.000000 -6.769734e-01
bigcom109        0.000000 -3.065712e-01
bigcom113        0.000000 -6.203567e-01
bigcom116        0.000000 -1.229055e-01
bigcom120        0.000000 -7.078803e-01
bigcom123        0.000000 -4.830751e-01
bigcom126        0.000000 -7.961080e-02
bigcom127        0.000000 -1.210474e+00
bigcom137        0.000000 -8.010369e-01
bigcom139        0.000000 -5.179606e-01
bigcom140        0.000000 -5.320494e-01
bigcom143        0.000000  1.056667e+00
bigcom145        0.000000 -1.797728e-01
bigcom146        0.000000 -4.027017e-01
bigcom147        0.000000  5.977798e-01
bigcom149        0.000000 -2.858501e-01
bigcom153        0.000000 -6.084621e-01
bigcom154        0.000000 -1.376531e-01
bigcom156        0.000000 -5.670239e-01
bigcom157        0.000000 -9.119542e-01
bigcom158        0.000000 -3.931418e-01
bigcom160        0.000000 -5.057746e-01
bigcom161        0.000000 -3.913300e-01
bigcom162        0.000000 -2.302694e-01
bigcom164        0.000000 -3.910726e-01
bigcom166        0.000000 -3.516228e-01
bigcom167        0.000000 -1.137999e+00
bigcom171        0.000000  2.566374e+00
bigcom173        0.000000 -3.574494e-01
bigcom175        0.000000  0.000000e+00
bigcom176        0.000000 -1.969916e-01
bigcom177        0.000000 -2.884541e-01
bigcom178        0.000000  2.024172e+00
bigcom180        0.000000  1.784082e+00
bigcom181        0.000000  9.384130e-01
bigcom184        0.000000 -5.948683e-01
bigcom186        0.000000  5.958191e-01
bigcom187        0.000000  5.488779e-01
bigcom189        0.000000 -4.661045e-01
bigcom194        0.000000 -1.713049e-01
bigcom195        0.000000 -3.761713e-01
bigcom196        0.000000  3.014906e+00
bigcom204        0.000000  1.198472e+00
bigcom205        0.000000  1.330275e+00
bigcom212        0.000000 -2.359716e-01
bigcom214        0.000000 -2.941822e-01
bigcom222        0.000000 -1.986829e-01
bigcom223        0.000000 -5.043975e-01
bigcom226        0.000000 -2.375792e-01
bigcom227        0.000000 -3.345862e-01
bigcom229        0.000000 -1.489098e-01
bigcom233        0.000000 -4.462365e-01
bigcom236        0.000000 -3.121445e-01
bigcom237        0.000000 -4.489478e-01
bigcom246        0.000000 -4.402662e-01
bigcom248        0.000000 -8.591918e-01
bigcom249        0.000000 -4.228793e-01
bigcom250        0.000000 -3.016974e-01
bigcom254        0.000000 -2.846239e-01
bigcom266        0.000000 -6.514442e-01
bigcom269        0.000000 -3.938730e-01
bigcom272        0.000000 -2.160746e-01
bigcom274        0.000000 -7.278872e-03
bigcom281        0.000000 -1.419608e-01
bigcom291        0.000000  1.580837e+00
bigcom292        0.000000 -5.709672e-01
bigcom295        0.000000 -6.130173e-01
bigcom299        0.000000  1.091570e+00
bigcom301        0.000000 -3.729843e-01
bigcom306        0.000000 -6.432730e-02
bigcom309        0.000000 -6.502691e-01
bigcom314        0.000000 -5.286382e-01
bigcom321        0.000000 -3.200350e-01
bigcom341        0.000000 -4.601755e-01
bigcom350        0.000000 -4.206487e-01
bigcom353        0.000000 -8.145222e-02
bigcom359        0.000000 -5.695991e-01
bigcom363        0.000000  0.000000e+00
bigcom365        0.000000 -9.029518e-01
bigcom385        0.000000  1.079073e+00
bigcom386        0.000000 -1.193828e-01
bigcom408        0.000000  7.294805e-01
bigcom412        0.000000  2.445053e+00
bigcom480        0.000000 -6.631650e-02
spin_vertex      0.000000  7.185309e-02
membership_s1    0.000000  2.445679e-01
membership_s3    0.000000 -7.666747e-01
membership_s4    0.000000  4.741940e-02
membership_s5    0.000000 -4.280053e-02
membership_s6    0.000000 -4.830110e-02
membership_s7    0.000000 -8.391252e-02
membership_s8    0.000000 -7.217591e-01
membership_s9    0.000000 -7.550933e-01
membership_s11   0.000000 -5.159888e-01
membership_s12   0.000000 -5.369851e-01
membership_s14   0.000000  6.497127e-01
membership_s15   0.000000  4.929401e-01
membership_s16   0.000000  8.823812e-01
membership_s17   0.000000 -4.939463e-01
membership_s18   0.000000 -8.126540e-01
membership_s20   0.000000 -4.246106e-01
membership_s21   0.000000 -1.855819e-02
membership_s22   0.000000 -5.857385e-01
membership_s24   0.000000 -1.497745e+00
membership_s25   0.000000  5.607529e-01
membership_s26   0.000000 -7.668211e-01
membership_s27   0.000000  3.712141e-03
membership_s28   0.000000 -7.240745e-01
membership_s30   0.000000  3.372389e-01
membership_s31   0.000000 -2.440204e-01
membership_s32   0.000000  9.527255e-01
membership_s33   0.000000 -2.444661e-01
membership_s36   0.000000 -4.978400e-01
membership_s37   0.000000 -7.020327e-01
V1               0.000000  9.722370e-02
V2               0.000000 -2.023445e-01
pdi              0.000000  2.819331e+02
adhesion         0.000000  3.362494e-06
cohesion         0.000000 -1.112848e-05
inner            0.000000  2.335726e-06
outer            0.000000  0.000000e+00
ioratio          0.000000  0.000000e+00
comsize          0.000000  7.191285e-04
[1] "Dataset: all_targets Model GBM, run: 4 of 10 2015-06-15 17:10:54"
Iter   TrainDeviance   ValidDeviance   StepSize   Improve
     1        0.2429             nan     0.0100    0.0004
     2        0.2406             nan     0.0100    0.0007
     3        0.2384             nan     0.0100    0.0005
     4        0.2362             nan     0.0100    0.0005
     5        0.2346             nan     0.0100    0.0004
     6        0.2330             nan     0.0100    0.0003
     7        0.2313             nan     0.0100    0.0004
     8        0.2300             nan     0.0100    0.0002
     9        0.2285             nan     0.0100    0.0004
    10        0.2273             nan     0.0100    0.0002
    20        0.2169             nan     0.0100    0.0002
    40        0.2030             nan     0.0100    0.0001
    60        0.1938             nan     0.0100    0.0001
    80        0.1867             nan     0.0100    0.0000
   100        0.1807             nan     0.0100    0.0000
   120        0.1746             nan     0.0100    0.0000
   140        0.1705             nan     0.0100   -0.0000
   160        0.1660             nan     0.0100    0.0000
   180        0.1612             nan     0.0100    0.0000
   200        0.1568             nan     0.0100   -0.0000
   220        0.1529             nan     0.0100   -0.0000
   240        0.1485             nan     0.0100   -0.0000
   260        0.1452             nan     0.0100   -0.0000
   280        0.1424             nan     0.0100   -0.0000
   300        0.1389             nan     0.0100    0.0000
   320        0.1360             nan     0.0100   -0.0000
   340        0.1335             nan     0.0100   -0.0000
   360        0.1306             nan     0.0100   -0.0000
   376        0.1284             nan     0.0100    0.0000

[1] "GBM variable coefficients"
                            var     rel.inf
comsize                 comsize 4.227747129
ratio5                   ratio5 4.051306907
orbit65                 orbit65 2.867863657
pagerank               pagerank 2.831990445
membership_s32   membership_s32 2.796229933
trans                     trans 2.545616232
V2                           V2 2.536165645
walktrap_vertex walktrap_vertex 2.451195612
spin_vertex         spin_vertex 2.393961758
orbit56                 orbit56 2.344631869
bet                         bet 2.319485769
outer                     outer 2.266105624
inner                     inner 2.094591042
bigcom30               bigcom30 2.092926989
bigcom171             bigcom171 1.971978509
V1                           V1 1.849977832
knn                         knn 1.777493619
ioratio                 ioratio 1.740215116
ratio4                   ratio4 1.638855310
adhesion               adhesion 1.481169388
cohesion               cohesion 1.436306142
orbit70                 orbit70 1.365556542
orbit54                 orbit54 1.356665953
orbit18                 orbit18 1.287950119
ratio1                   ratio1 1.234549060
orbit50                 orbit50 1.036061598
graph23                 graph23 1.022730582
ratio2                   ratio2 1.008967634
orbit45                 orbit45 0.996029792
orbit62                 orbit62 0.926950480
selfinter             selfinter 0.926197567
fourth                   fourth 0.914578865
orbit39                 orbit39 0.908075760
third                     third 0.907028831
bigcom28               bigcom28 0.891534846
bigcom46               bigcom46 0.859143677
orbit49                 orbit49 0.849069012
graph20                 graph20 0.817913719
orbit31                 orbit31 0.795717701
graph22                 graph22 0.786608496
graph11                 graph11 0.703579450
orbit63                 orbit63 0.701944147
sixth                     sixth 0.696280108
orbit36                 orbit36 0.644227575
graph4                   graph4 0.630700152
orbit46                 orbit46 0.610974707
orbit24                 orbit24 0.603306888
graph5                   graph5 0.592379536
graph10                 graph10 0.503444146
orbit68                 orbit68 0.500327126
orbit9                   orbit9 0.496897785
orbit44                 orbit44 0.493918722
orbit19                 orbit19 0.491785915
graph27                 graph27 0.475058944
graph18                 graph18 0.458697087
ratio6                   ratio6 0.448557096
orbit20                 orbit20 0.440336225
orbit28                 orbit28 0.434222815
graph24                 graph24 0.411081645
graph12                 graph12 0.401877138
graph15                 graph15 0.400159554
orbit33                 orbit33 0.399581199
orbit4                   orbit4 0.393160142
graph14                 graph14 0.387991341
orbit12                 orbit12 0.383422619
graph6                   graph6 0.377950705
orbit59                 orbit59 0.375831151
membership_s30   membership_s30 0.373802580
graph17                 graph17 0.368304011
orbit38                 orbit38 0.367916717
orbit64                 orbit64 0.362939202
orbit40                 orbit40 0.351365272
graph3                   graph3 0.347774982
orbit25                 orbit25 0.344390328
orbit35                 orbit35 0.334887715
constraint           constraint 0.331594221
graph25                 graph25 0.326063973
graph29                 graph29 0.325931331
graph19                 graph19 0.324071084
graph9                   graph9 0.320547773
graph7                   graph7 0.313062504
orbit30                 orbit30 0.308141990
orbit69                 orbit69 0.304162975
upto_fifth           upto_fifth 0.303520862
orbit10                 orbit10 0.303459183
coreness               coreness 0.298782151
bigcom26               bigcom26 0.295849190
orbit17                 orbit17 0.294202324
orbit32                 orbit32 0.288485195
graph26                 graph26 0.282431123
orbit11                 orbit11 0.281199884
close                     close 0.274166637
orbit16                 orbit16 0.273062890
graph2                   graph2 0.265239606
graph1                   graph1 0.262885057
orbit51                 orbit51 0.261015314
orbit13                 orbit13 0.256940103
orbit5                   orbit5 0.251885174
orbit41                 orbit41 0.246568256
fifth                     fifth 0.241126033
graph21                 graph21 0.240202070
upto_sixth           upto_sixth 0.234908454
graph13                 graph13 0.231678111
graph16                 graph16 0.227242170
orbit37                 orbit37 0.223217764
orbit2                   orbit2 0.213357169
orbit23                 orbit23 0.213145642
orbit57                 orbit57 0.209675433
orbit66                 orbit66 0.207054185
evcent                   evcent 0.206032764
ratio3                   ratio3 0.204309212
orbit55                 orbit55 0.198572266
orbit52                 orbit52 0.196025734
orbit53                 orbit53 0.195855523
orbit15                 orbit15 0.194464644
bigcom178             bigcom178 0.180859945
orbit22                 orbit22 0.180703320
orbit47                 orbit47 0.179146313
hubscore               hubscore 0.175656905
orbit27                 orbit27 0.174839741
orbit67                 orbit67 0.170438639
orbit29                 orbit29 0.169353552
orbit21                 orbit21 0.165816067
orbit58                 orbit58 0.165173104
upto_fourth         upto_fourth 0.165061209
graph28                 graph28 0.159319709
orbit7                   orbit7 0.155211028
graph0                   graph0 0.149849758
membership_s1     membership_s1 0.139454584
upto_third           upto_third 0.138998390
orbit60                 orbit60 0.138108445
orbit61                 orbit61 0.131610798
orbit1                   orbit1 0.129444933
bigcom412             bigcom412 0.119958734
second                   second 0.118595436
orbit48                 orbit48 0.117623591
bigcom4                 bigcom4 0.116676926
bigcom3                 bigcom3 0.111489272
bigcom22               bigcom22 0.109059432
graph8                   graph8 0.107383257
orbit71                 orbit71 0.106397278
AP                           AP 0.104235886
bigcom196             bigcom196 0.087281724
bigcom11               bigcom11 0.086855630
orbit6                   orbit6 0.080469867
pdi                         pdi 0.078558049
orbit42                 orbit42 0.071733810
bigcom40               bigcom40 0.063533983
bigcom92               bigcom92 0.042682592
upto_second         upto_second 0.040677105
orbit26                 orbit26 0.040343090
membership_s21   membership_s21 0.035043181
ecc                         ecc 0.022908411
membership_s15   membership_s15 0.015915489
bigcom38               bigcom38 0.012316400
membership_s6     membership_s6 0.010884913
bigcom104             bigcom104 0.010417346
bigcom181             bigcom181 0.009396921
membership_s5     membership_s5 0.009272092
membership_s7     membership_s7 0.007195360
bigcom62               bigcom62 0.006636526
membership_s4     membership_s4 0.006230333
bigcom109             bigcom109 0.005629126
bigcom52               bigcom52 0.005544490
bigcom147             bigcom147 0.003839102
membership_s31   membership_s31 0.003827222
membership_s16   membership_s16 0.003544072
bigcom71               bigcom71 0.003410487
bigcom205             bigcom205 0.003202687
bigcom75               bigcom75 0.002959750
bigcom291             bigcom291 0.002868529
orbit0                   orbit0 0.000000000
orbit3                   orbit3 0.000000000
orbit8                   orbit8 0.000000000
orbit14                 orbit14 0.000000000
orbit34                 orbit34 0.000000000
orbit43                 orbit43 0.000000000
orbit72                 orbit72 0.000000000
eccrad                   eccrad 0.000000000
first                     first 0.000000000
bigcom1                 bigcom1 0.000000000
bigcom2                 bigcom2 0.000000000
bigcom6                 bigcom6 0.000000000
bigcom8                 bigcom8 0.000000000
bigcom9                 bigcom9 0.000000000
bigcom13               bigcom13 0.000000000
bigcom15               bigcom15 0.000000000
bigcom16               bigcom16 0.000000000
bigcom21               bigcom21 0.000000000
bigcom24               bigcom24 0.000000000
bigcom31               bigcom31 0.000000000
bigcom32               bigcom32 0.000000000
bigcom33               bigcom33 0.000000000
bigcom34               bigcom34 0.000000000
bigcom36               bigcom36 0.000000000
bigcom37               bigcom37 0.000000000
bigcom39               bigcom39 0.000000000
bigcom43               bigcom43 0.000000000
bigcom44               bigcom44 0.000000000
bigcom47               bigcom47 0.000000000
bigcom49               bigcom49 0.000000000
bigcom50               bigcom50 0.000000000
bigcom51               bigcom51 0.000000000
bigcom54               bigcom54 0.000000000
bigcom56               bigcom56 0.000000000
bigcom66               bigcom66 0.000000000
bigcom68               bigcom68 0.000000000
bigcom69               bigcom69 0.000000000
bigcom72               bigcom72 0.000000000
bigcom73               bigcom73 0.000000000
bigcom74               bigcom74 0.000000000
bigcom76               bigcom76 0.000000000
bigcom77               bigcom77 0.000000000
bigcom79               bigcom79 0.000000000
bigcom80               bigcom80 0.000000000
bigcom82               bigcom82 0.000000000
bigcom83               bigcom83 0.000000000
bigcom84               bigcom84 0.000000000
bigcom85               bigcom85 0.000000000
bigcom87               bigcom87 0.000000000
bigcom89               bigcom89 0.000000000
bigcom91               bigcom91 0.000000000
bigcom93               bigcom93 0.000000000
bigcom96               bigcom96 0.000000000
bigcom97               bigcom97 0.000000000
bigcom98               bigcom98 0.000000000
bigcom99               bigcom99 0.000000000
bigcom101             bigcom101 0.000000000
bigcom106             bigcom106 0.000000000
bigcom113             bigcom113 0.000000000
bigcom116             bigcom116 0.000000000
bigcom120             bigcom120 0.000000000
bigcom123             bigcom123 0.000000000
bigcom126             bigcom126 0.000000000
bigcom127             bigcom127 0.000000000
bigcom137             bigcom137 0.000000000
bigcom139             bigcom139 0.000000000
bigcom140             bigcom140 0.000000000
bigcom143             bigcom143 0.000000000
bigcom145             bigcom145 0.000000000
bigcom146             bigcom146 0.000000000
bigcom149             bigcom149 0.000000000
bigcom153             bigcom153 0.000000000
bigcom154             bigcom154 0.000000000
bigcom156             bigcom156 0.000000000
bigcom157             bigcom157 0.000000000
bigcom158             bigcom158 0.000000000
bigcom160             bigcom160 0.000000000
bigcom161             bigcom161 0.000000000
bigcom162             bigcom162 0.000000000
bigcom164             bigcom164 0.000000000
bigcom166             bigcom166 0.000000000
bigcom167             bigcom167 0.000000000
bigcom173             bigcom173 0.000000000
bigcom175             bigcom175 0.000000000
bigcom176             bigcom176 0.000000000
bigcom177             bigcom177 0.000000000
bigcom180             bigcom180 0.000000000
bigcom184             bigcom184 0.000000000
bigcom186             bigcom186 0.000000000
bigcom187             bigcom187 0.000000000
bigcom189             bigcom189 0.000000000
bigcom194             bigcom194 0.000000000
bigcom195             bigcom195 0.000000000
bigcom204             bigcom204 0.000000000
bigcom212             bigcom212 0.000000000
bigcom214             bigcom214 0.000000000
bigcom222             bigcom222 0.000000000
bigcom223             bigcom223 0.000000000
bigcom226             bigcom226 0.000000000
bigcom227             bigcom227 0.000000000
bigcom229             bigcom229 0.000000000
bigcom233             bigcom233 0.000000000
bigcom236             bigcom236 0.000000000
bigcom237             bigcom237 0.000000000
bigcom246             bigcom246 0.000000000
bigcom248             bigcom248 0.000000000
bigcom249             bigcom249 0.000000000
bigcom250             bigcom250 0.000000000
bigcom254             bigcom254 0.000000000
bigcom266             bigcom266 0.000000000
bigcom269             bigcom269 0.000000000
bigcom272             bigcom272 0.000000000
bigcom274             bigcom274 0.000000000
bigcom281             bigcom281 0.000000000
bigcom292             bigcom292 0.000000000
bigcom295             bigcom295 0.000000000
bigcom299             bigcom299 0.000000000
bigcom301             bigcom301 0.000000000
bigcom306             bigcom306 0.000000000
bigcom309             bigcom309 0.000000000
bigcom314             bigcom314 0.000000000
bigcom321             bigcom321 0.000000000
bigcom341             bigcom341 0.000000000
bigcom350             bigcom350 0.000000000
bigcom353             bigcom353 0.000000000
bigcom359             bigcom359 0.000000000
bigcom363             bigcom363 0.000000000
bigcom365             bigcom365 0.000000000
bigcom385             bigcom385 0.000000000
bigcom386             bigcom386 0.000000000
bigcom408             bigcom408 0.000000000
bigcom480             bigcom480 0.000000000
membership_s3     membership_s3 0.000000000
membership_s8     membership_s8 0.000000000
membership_s9     membership_s9 0.000000000
membership_s11   membership_s11 0.000000000
membership_s12   membership_s12 0.000000000
membership_s14   membership_s14 0.000000000
membership_s17   membership_s17 0.000000000
membership_s18   membership_s18 0.000000000
membership_s20   membership_s20 0.000000000
membership_s22   membership_s22 0.000000000
membership_s24   membership_s24 0.000000000
membership_s25   membership_s25 0.000000000
membership_s26   membership_s26 0.000000000
membership_s27   membership_s27 0.000000000
membership_s28   membership_s28 0.000000000
membership_s33   membership_s33 0.000000000
membership_s36   membership_s36 0.000000000
membership_s37   membership_s37 0.000000000
[1] "Dataset: all_targets Model RF, run: 4 of 10 2015-06-15 17:16:59"
     |      Out-of-bag   |
Tree |      MSE  %Var(y) |
   1 |  0.04381   169.17 |
   2 |  0.04824   186.26 |
   3 |  0.04393   169.62 |
   4 |  0.04143   159.97 |
   5 |  0.03981   153.71 |
   6 |  0.03763   145.31 |
   7 |  0.03648   140.87 |
   8 |  0.03522   135.99 |
   9 |  0.03387   130.80 |
  10 |  0.03273   126.40 |
  11 |  0.03171   122.43 |
  12 |  0.03116   120.31 |
  13 |  0.03042   117.45 |
  14 |  0.03004   116.01 |
  15 |  0.02956   114.16 |
  16 |  0.02931   113.16 |
  17 |  0.02902   112.06 |
  18 |   0.0288   111.23 |
  19 |  0.02853   110.16 |
  20 |  0.02825   109.10 |
  21 |  0.02793   107.86 |
  22 |  0.02788   107.66 |
  23 |  0.02778   107.28 |
  24 |  0.02772   107.04 |
  25 |  0.02766   106.82 |
  26 |  0.02754   106.35 |
  27 |  0.02734   105.57 |
  28 |  0.02724   105.20 |
  29 |  0.02713   104.76 |
  30 |  0.02707   104.52 |
  31 |  0.02705   104.44 |
  32 |  0.02697   104.13 |
  33 |  0.02695   104.07 |
  34 |  0.02688   103.80 |
  35 |  0.02692   103.96 |
  36 |  0.02691   103.90 |
  37 |  0.02687   103.76 |
  38 |  0.02681   103.53 |
  39 |  0.02675   103.31 |
  40 |  0.02667   103.00 |
  41 |   0.0266   102.71 |
  42 |  0.02653   102.43 |
  43 |  0.02647   102.20 |
  44 |  0.02644   102.08 |
  45 |  0.02641   101.99 |
  46 |  0.02638   101.85 |
  47 |  0.02633   101.69 |
  48 |  0.02626   101.39 |
  49 |  0.02622   101.27 |
  50 |  0.02621   101.20 |
  51 |  0.02619   101.13 |
  52 |  0.02618   101.08 |
  53 |  0.02617   101.04 |
  54 |  0.02616   101.01 |
  55 |  0.02615   100.96 |
  56 |  0.02613   100.91 |
  57 |  0.02609   100.76 |
  58 |  0.02607   100.68 |
  59 |  0.02606   100.63 |
  60 |  0.02602   100.46 |
  61 |  0.02596   100.24 |
  62 |  0.02597   100.29 |
  63 |  0.02598   100.33 |
  64 |  0.02596   100.24 |
  65 |  0.02593   100.11 |
  66 |  0.02593   100.11 |
  67 |  0.02592   100.08 |
  68 |  0.02589    99.98 |
  69 |  0.02584    99.77 |
  70 |  0.02578    99.54 |
  71 |  0.02577    99.50 |
  72 |  0.02575    99.44 |
  73 |  0.02573    99.34 |
  74 |  0.02572    99.31 |
  75 |  0.02571    99.27 |
  76 |   0.0257    99.22 |
  77 |  0.02569    99.20 |
  78 |  0.02567    99.12 |
  79 |  0.02567    99.13 |
  80 |  0.02564    99.00 |
  81 |  0.02563    98.98 |
  82 |  0.02561    98.90 |
  83 |  0.02563    98.96 |
  84 |  0.02565    99.03 |
  85 |  0.02564    99.02 |
  86 |  0.02563    98.98 |
  87 |  0.02562    98.93 |
  88 |  0.02561    98.88 |
  89 |  0.02559    98.83 |
  90 |  0.02558    98.78 |
  91 |  0.02558    98.76 |
  92 |  0.02557    98.75 |
  93 |  0.02558    98.76 |
  94 |  0.02556    98.69 |
  95 |  0.02555    98.67 |
  96 |  0.02554    98.63 |
  97 |  0.02554    98.62 |
  98 |   0.0255    98.47 |
  99 |   0.0255    98.46 |
 100 |   0.0255    98.48 |
[1] "Random Forest variable coefficients"
                      %IncMSE IncNodePurity
graph5           1.397543e-03  1.163360e+00
graph6           1.726631e-03  1.174264e+00
graph7           2.873808e-03  9.545104e-01
graph8           2.988148e-04  5.986913e-01
graph9           2.175550e-03  1.026432e+00
graph10          5.789677e-03  1.425341e+00
graph11          7.008951e-03  2.094345e+00
graph12          4.568803e-03  1.482062e+00
graph13          2.424485e-03  1.089073e+00
graph14          3.641662e-03  1.440669e+00
graph15          2.415675e-03  7.482039e-01
graph16          1.915595e-03  1.414150e+00
graph17          2.353287e-03  1.535959e+00
graph18          7.482208e-04  4.762343e-01
graph19          2.514459e-03  1.402727e+00
graph20          7.014343e-03  3.265274e+00
graph21          1.722594e-03  8.565343e-01
graph22          2.382948e-03  1.396696e+00
graph23          4.036831e-03  2.110333e+00
graph24          1.086255e-03  7.211361e-01
graph25          2.722071e-03  1.372434e+00
graph26          1.979216e-03  1.189200e+00
graph27          1.365406e-03  1.027789e+00
graph28          9.362314e-04  1.253984e+00
graph29          5.148348e-04  9.182881e-01
orbit0           1.026432e-03  5.546446e-01
orbit1           4.115540e-03  1.153263e+00
orbit2           6.518621e-04  5.018082e-01
orbit3           5.719452e-04  6.371331e-01
orbit4           2.834314e-03  1.077863e+00
orbit5           3.501615e-03  1.064493e+00
orbit6           3.497675e-03  1.625294e+00
orbit7           1.882869e-03  8.489165e-01
orbit8           2.234551e-03  1.293660e+00
orbit9           3.113543e-03  1.629671e+00
orbit10          1.749373e-03  8.317237e-01
orbit11          9.829674e-04  6.848715e-01
orbit12          2.477901e-03  1.375249e+00
orbit13          1.079348e-03  9.021167e-01
orbit14          2.469461e-04  3.617067e-01
orbit15          2.247027e-03  1.116649e+00
orbit16          3.322031e-03  1.185901e+00
orbit17          4.975670e-03  1.345345e+00
orbit18          4.758814e-03  2.975042e+00
orbit19          1.977799e-03  1.451462e+00
orbit20          1.692219e-03  1.302115e+00
orbit21          3.902993e-03  9.873306e-01
orbit22          6.047830e-03  2.184250e+00
orbit23          2.947368e-03  1.181609e+00
orbit24          5.841616e-03  2.198866e+00
orbit25          1.418539e-03  1.079671e+00
orbit26          2.425998e-03  8.054007e-01
orbit27          3.635877e-03  1.487776e+00
orbit28          2.369333e-03  1.434497e+00
orbit29          2.444192e-03  1.315164e+00
orbit30          2.632812e-03  1.156154e+00
orbit31          2.828210e-03  1.895928e+00
orbit32          1.838858e-03  9.587360e-01
orbit33          1.688145e-03  7.213023e-01
orbit34          3.274289e-03  8.910113e-01
orbit35          4.356614e-03  1.528332e+00
orbit36          2.009540e-03  1.206923e+00
orbit37          1.452040e-03  1.053784e+00
orbit38          4.345231e-03  1.343930e+00
orbit39          2.643292e-03  2.346283e+00
orbit40          1.693276e-03  1.476806e+00
orbit41          1.324164e-03  7.020177e-01
orbit42          1.511394e-03  7.189879e-01
orbit43          1.016090e-03  6.577785e-01
orbit44          2.735300e-03  8.093891e-01
orbit45          6.991538e-03  3.360306e+00
orbit46          2.754262e-03  1.298223e+00
orbit47          2.527246e-03  1.036851e+00
orbit48          1.912270e-03  8.326046e-01
orbit49          5.823884e-03  2.671283e+00
orbit50          3.622665e-03  1.730310e+00
orbit51          1.468156e-03  1.284600e+00
orbit52          1.808771e-03  1.223693e+00
orbit53          1.873293e-03  6.646608e-01
orbit54          2.666352e-03  2.514353e+00
orbit55          1.054366e-03  6.696345e-01
orbit56          8.887236e-03  3.180491e+00
orbit57          4.747890e-04  5.797512e-01
orbit58          5.704674e-04  7.931445e-01
orbit59          2.459010e-03  1.642494e+00
orbit60          7.504390e-04  5.756006e-01
orbit61          1.194958e-03  6.714021e-01
orbit62          4.332285e-03  3.033266e+00
orbit63          1.951416e-03  1.382669e+00
orbit64          2.914756e-03  1.201151e+00
orbit65          6.381280e-03  3.960757e+00
orbit66          1.205431e-03  8.364209e-01
orbit67          1.404628e-03  5.522335e-01
orbit68          2.470639e-03  1.759510e+00
orbit69          1.212149e-03  9.529016e-01
orbit70          3.080454e-03  2.327972e+00
orbit71          4.805375e-04  4.187172e-01
orbit72          6.912394e-04  5.058009e-01
AP               1.045828e-05  2.500766e-01
bet              8.883304e-03  4.028967e+00
ecc              1.249645e-04  3.080462e-01
eccrad           1.252482e-04  3.399867e-01
close            4.409156e-03  1.126070e+00
constraint       2.497894e-03  2.216503e+00
coreness         1.645757e-03  6.481780e-01
knn              4.419245e-03  3.286462e+00
hubscore         1.123078e-03  6.115452e-01
pagerank         7.600432e-03  5.494811e+00
trans            2.397819e-03  3.710483e+00
evcent           1.801580e-03  1.031312e+00
first            1.095415e-03  4.927736e-01
upto_second      6.586179e-03  1.062574e+00
upto_third       3.824360e-03  1.127118e+00
upto_fourth      2.007631e-03  1.290971e+00
upto_fifth       3.291272e-03  1.433924e+00
upto_sixth       2.978258e-03  1.320359e+00
second           2.417782e-03  1.127020e+00
third            9.404674e-03  2.786816e+00
fourth           3.281394e-03  3.131526e+00
fifth            1.988240e-03  2.301101e+00
sixth            1.895507e-03  2.047785e+00
ratio1           2.913243e-03  2.878815e+00
ratio2           9.654680e-03  4.274047e+00
ratio3           2.855493e-03  2.387963e+00
ratio4           3.944178e-03  4.402435e+00
ratio5           4.070017e-03  9.682592e+00
ratio6           4.818951e-03  2.126193e+00
selfinter        3.145901e-03  1.025076e+00
walktrap_vertex  1.633649e-03  4.559443e+00
bigcom1          1.196407e-04  1.855919e-01
bigcom2          0.000000e+00  2.081668e-19
bigcom3          4.879460e-05  6.083223e-01
bigcom4          1.043579e-04  4.319162e-01
bigcom6          0.000000e+00  0.000000e+00
bigcom8          0.000000e+00  8.333333e-03
bigcom9          0.000000e+00  0.000000e+00
bigcom11         7.033714e-07  3.306092e-01
bigcom13         0.000000e+00  1.387779e-19
bigcom15         0.000000e+00  0.000000e+00
bigcom16         0.000000e+00  6.938894e-20
bigcom21         2.594790e-05  8.608053e-02
bigcom22         4.512156e-05  1.797659e-01
bigcom24         0.000000e+00  6.938894e-20
bigcom26         1.164374e-04  9.048855e-01
bigcom28         1.662985e-04  1.433996e+00
bigcom30         9.810935e-04  3.543968e+00
bigcom31         0.000000e+00  6.938894e-20
bigcom32        -9.022743e-06  8.069414e-02
bigcom33        -4.513233e-06  2.664472e-01
bigcom34         0.000000e+00  0.000000e+00
bigcom36         0.000000e+00  6.938894e-20
bigcom37         0.000000e+00  6.938894e-20
bigcom38         3.582980e-05  4.407363e-01
bigcom39         0.000000e+00  2.081668e-19
bigcom40         1.492158e-04  3.630924e-01
bigcom43         0.000000e+00  0.000000e+00
bigcom44         5.416810e-05  1.534839e-02
bigcom46        -6.874815e-05  1.207161e+00
bigcom47         0.000000e+00  0.000000e+00
bigcom49         0.000000e+00  4.857226e-19
bigcom50         0.000000e+00  2.081668e-19
bigcom51         0.000000e+00  0.000000e+00
bigcom52        -2.894229e-05  4.879019e-01
bigcom54         0.000000e+00  0.000000e+00
bigcom56         0.000000e+00  3.469447e-20
bigcom62        -1.944097e-05  5.538884e-01
bigcom66         0.000000e+00  2.081668e-19
bigcom68         0.000000e+00  0.000000e+00
bigcom69         0.000000e+00  1.040834e-19
bigcom71         7.054166e-05  3.793699e-01
bigcom72         0.000000e+00  1.734723e-19
bigcom73         5.103071e-06  1.437962e-01
bigcom74         0.000000e+00  0.000000e+00
bigcom75        -1.262884e-05  4.511021e-01
bigcom76         0.000000e+00  0.000000e+00
bigcom77         0.000000e+00  6.938894e-20
bigcom79         0.000000e+00  0.000000e+00
bigcom80         0.000000e+00  0.000000e+00
bigcom82         0.000000e+00  3.400058e-18
bigcom83         0.000000e+00  0.000000e+00
bigcom84         0.000000e+00  0.000000e+00
bigcom85         0.000000e+00  2.081668e-19
bigcom87         0.000000e+00  0.000000e+00
bigcom89         0.000000e+00  6.938894e-20
bigcom91        -2.265963e-06  8.262421e-02
bigcom92         1.900086e-05  3.588056e-01
bigcom93         0.000000e+00  6.938894e-20
bigcom96         0.000000e+00  6.938894e-20
bigcom97         0.000000e+00  0.000000e+00
bigcom98         0.000000e+00  0.000000e+00
bigcom99         0.000000e+00  0.000000e+00
bigcom101        1.507943e-05  1.766850e-01
bigcom104       -3.177595e-05  2.615908e-01
bigcom106        0.000000e+00  0.000000e+00
bigcom109        3.707822e-05  6.349100e-01
bigcom113        0.000000e+00  6.938894e-20
bigcom116       -4.753408e-06  3.793079e-02
bigcom120        0.000000e+00  1.387779e-19
bigcom123        0.000000e+00  0.000000e+00
bigcom126        0.000000e+00  0.000000e+00
bigcom127        0.000000e+00  8.673617e-20
bigcom137        0.000000e+00  0.000000e+00
bigcom139        0.000000e+00  0.000000e+00
bigcom140        0.000000e+00  6.938894e-20
bigcom143       -3.117246e-05  3.219523e-01
bigcom145        0.000000e+00  0.000000e+00
bigcom146        0.000000e+00  0.000000e+00
bigcom147       -4.689053e-05  1.083111e-01
bigcom149        0.000000e+00  0.000000e+00
bigcom153        0.000000e+00  0.000000e+00
bigcom154        0.000000e+00  0.000000e+00
bigcom156        0.000000e+00  1.387779e-19
bigcom157        0.000000e+00  4.163336e-19
bigcom158        0.000000e+00  4.857226e-19
bigcom160        0.000000e+00  0.000000e+00
bigcom161        0.000000e+00  0.000000e+00
bigcom162        0.000000e+00  6.938894e-20
bigcom164        0.000000e+00  3.469447e-19
bigcom166        0.000000e+00  6.938894e-20
bigcom167        4.373698e-06  3.896531e-01
bigcom171        1.415775e-04  2.943063e+00
bigcom173        0.000000e+00  0.000000e+00
bigcom175        0.000000e+00  0.000000e+00
bigcom176        0.000000e+00  0.000000e+00
bigcom177        0.000000e+00  0.000000e+00
bigcom178        3.761763e-06  9.638722e-01
bigcom180       -8.393678e-06  5.535216e-01
bigcom181       -5.907173e-06  2.681233e-01
bigcom184        0.000000e+00  0.000000e+00
bigcom186       -1.217808e-05  6.699102e-01
bigcom187       -1.507981e-05  2.102891e-01
bigcom189        0.000000e+00  6.938894e-20
bigcom194        0.000000e+00  0.000000e+00
bigcom195        0.000000e+00  6.938894e-20
bigcom196        5.999789e-05  1.284288e+00
bigcom204        0.000000e+00  0.000000e+00
bigcom205       -3.564746e-05  2.931624e-01
bigcom212        0.000000e+00  0.000000e+00
bigcom214        0.000000e+00  0.000000e+00
bigcom222        0.000000e+00  0.000000e+00
bigcom223        0.000000e+00  6.938894e-20
bigcom226        0.000000e+00  0.000000e+00
bigcom227        0.000000e+00  2.289835e-18
bigcom229        0.000000e+00  1.387779e-19
bigcom233        0.000000e+00  0.000000e+00
bigcom236        0.000000e+00  1.734723e-20
bigcom237        0.000000e+00  0.000000e+00
bigcom246        0.000000e+00  2.081668e-19
bigcom248        0.000000e+00  0.000000e+00
bigcom249        0.000000e+00  0.000000e+00
bigcom250        0.000000e+00  0.000000e+00
bigcom254        0.000000e+00  6.938894e-20
bigcom266        0.000000e+00  2.220446e-18
bigcom269        0.000000e+00  0.000000e+00
bigcom272        0.000000e+00  0.000000e+00
bigcom274        0.000000e+00  4.857226e-19
bigcom281        0.000000e+00  2.081668e-19
bigcom291       -9.298106e-06  8.024498e-01
bigcom292        0.000000e+00  0.000000e+00
bigcom295        0.000000e+00  0.000000e+00
bigcom299       -4.069452e-05  4.447648e-01
bigcom301        0.000000e+00  0.000000e+00
bigcom306        0.000000e+00  2.220446e-18
bigcom309        0.000000e+00  6.938894e-20
bigcom314        0.000000e+00  2.775558e-19
bigcom321        0.000000e+00  0.000000e+00
bigcom341        0.000000e+00  0.000000e+00
bigcom350        0.000000e+00  0.000000e+00
bigcom353        0.000000e+00  0.000000e+00
bigcom359        0.000000e+00  1.387779e-19
bigcom363        0.000000e+00  0.000000e+00
bigcom365        0.000000e+00  0.000000e+00
bigcom385       -1.437867e-05  4.098006e-01
bigcom386        0.000000e+00  0.000000e+00
bigcom408        4.453462e-06  2.217591e-01
bigcom412        3.593463e-06  9.188147e-01
bigcom480        0.000000e+00  0.000000e+00
spin_vertex      8.972215e-04  4.180024e+00
membership_s1    9.123195e-04  6.451121e-01
membership_s3    0.000000e+00  2.081668e-19
membership_s4    5.940915e-05  1.190727e-01
membership_s5    1.630349e-04  3.524698e-01
membership_s6    1.550147e-04  1.157679e-01
membership_s7    5.823012e-05  1.847258e-01
membership_s8    0.000000e+00  4.857226e-19
membership_s9    0.000000e+00  2.081668e-19
membership_s11   0.000000e+00  6.938894e-20
membership_s12   0.000000e+00  2.775558e-19
membership_s14  -4.486167e-05  1.385744e-01
membership_s15   8.548502e-06  4.092618e-01
membership_s16   3.392101e-05  3.090590e-01
membership_s17   0.000000e+00  0.000000e+00
membership_s18   0.000000e+00  5.898060e-19
membership_s20   0.000000e+00  0.000000e+00
membership_s21   3.599071e-05  3.695921e-01
membership_s22   0.000000e+00  3.122502e-19
membership_s24   0.000000e+00  3.469447e-20
membership_s25   0.000000e+00  0.000000e+00
membership_s26   0.000000e+00  8.326673e-19
membership_s27   4.488008e-05  2.557325e-01
membership_s28   0.000000e+00  0.000000e+00
membership_s30   2.328536e-04  6.636671e-01
membership_s31   8.941150e-05  1.361618e-01
membership_s32   1.922473e-03  3.765754e+00
membership_s33   0.000000e+00  6.938894e-20
membership_s36   8.906267e-05  9.437357e-02
membership_s37   0.000000e+00  9.367507e-19
V1               7.644330e-03  5.533107e+00
V2               2.649194e-03  6.081665e+00
pdi              2.723333e-04  7.830955e-01
adhesion         1.716838e-02  4.571027e+00
cohesion         1.587817e-02  4.939580e+00
inner            9.629764e-03  5.598951e+00
outer            5.973536e-03  7.441735e+00
ioratio          7.904993e-03  4.440845e+00
comsize          1.351605e-02  9.882675e+00
[1] "Dataset: all_targets Model GLM, run: 4 of 10 2015-06-15 17:25:02"
[1] "glmnet variable coefficients"
                     [,1]          [,2]
(Intercept)     -3.599707 -1.098566e+01
graph0           0.000000 -9.469656e-04
graph1           0.000000  0.000000e+00
graph2           0.000000 -3.775427e-04
graph3           0.000000 -9.563799e-08
graph4           0.000000  0.000000e+00
graph5           0.000000 -4.064397e-05
graph6           0.000000  0.000000e+00
graph7           0.000000  1.289423e-05
graph8           0.000000  0.000000e+00
graph9           0.000000 -5.293370e-09
graph10          0.000000  0.000000e+00
graph11          0.000000  0.000000e+00
graph12          0.000000  0.000000e+00
graph13          0.000000  0.000000e+00
graph14          0.000000  0.000000e+00
graph15          0.000000  0.000000e+00
graph16          0.000000  0.000000e+00
graph17          0.000000 -7.352260e-09
graph18          0.000000  0.000000e+00
graph19          0.000000  0.000000e+00
graph20          0.000000 -5.018987e-07
graph21          0.000000  0.000000e+00
graph22          0.000000 -5.989658e-06
graph23          0.000000  0.000000e+00
graph24          0.000000  0.000000e+00
graph25          0.000000  0.000000e+00
graph26          0.000000  2.578614e-07
graph27          0.000000  2.196718e-05
graph28          0.000000  0.000000e+00
graph29          0.000000 -1.657492e-04
orbit0           0.000000 -5.729933e-04
orbit1           0.000000 -5.256881e-05
orbit2           0.000000  0.000000e+00
orbit3           0.000000 -1.565063e-04
orbit4           0.000000 -2.075436e-06
orbit5           0.000000  0.000000e+00
orbit6           0.000000 -3.264418e-10
orbit7           0.000000  0.000000e+00
orbit8           0.000000 -9.511719e-06
orbit9           0.000000  0.000000e+00
orbit10          0.000000 -1.050071e-05
orbit11          0.000000  0.000000e+00
orbit12          0.000000  7.749849e-10
orbit13          0.000000  5.294956e-05
orbit14          0.000000  0.000000e+00
orbit15          0.000000  0.000000e+00
orbit16          0.000000 -5.169214e-09
orbit17          0.000000 -4.085083e-08
orbit18          0.000000  7.412910e-11
orbit19          0.000000  1.063538e-10
orbit20          0.000000 -1.924706e-10
orbit21          0.000000  0.000000e+00
orbit22          0.000000 -6.534855e-11
orbit23          0.000000  0.000000e+00
orbit24          0.000000  2.369790e-09
orbit25          0.000000  2.074489e-07
orbit26          0.000000 -2.243765e-09
orbit27          0.000000  8.220623e-07
orbit28          0.000000 -1.531068e-07
orbit29          0.000000 -9.256690e-09
orbit30          0.000000  0.000000e+00
orbit31          0.000000  9.489464e-09
orbit32          0.000000 -1.198691e-08
orbit33          0.000000  0.000000e+00
orbit34          0.000000 -3.906465e-08
orbit35          0.000000 -2.367113e-07
orbit36          0.000000  1.360552e-07
orbit37          0.000000  0.000000e+00
orbit38          0.000000  0.000000e+00
orbit39          0.000000 -3.458204e-06
orbit40          0.000000  0.000000e+00
orbit41          0.000000 -5.339828e-12
orbit42          0.000000 -5.523328e-09
orbit43          0.000000  1.043498e-05
orbit44          0.000000  0.000000e+00
orbit45          0.000000  5.521756e-06
orbit46          0.000000 -2.653667e-06
orbit47          0.000000  0.000000e+00
orbit48          0.000000  1.571334e-06
orbit49          0.000000  5.354085e-06
orbit50          0.000000 -5.827714e-06
orbit51          0.000000  4.990909e-06
orbit52          0.000000  0.000000e+00
orbit53          0.000000  0.000000e+00
orbit54          0.000000 -1.487440e-05
orbit55          0.000000 -3.108121e-06
orbit56          0.000000  1.006833e-04
orbit57          0.000000 -3.573841e-06
orbit58          0.000000  3.781530e-07
orbit59          0.000000 -1.114316e-07
orbit60          0.000000  1.415298e-06
orbit61          0.000000 -5.909882e-07
orbit62          0.000000  7.644003e-05
orbit63          0.000000  3.229216e-05
orbit64          0.000000 -5.712440e-05
orbit65          0.000000  7.096643e-05
orbit66          0.000000 -6.216356e-05
orbit67          0.000000  4.625167e-05
orbit68          0.000000  4.967663e-05
orbit69          0.000000  0.000000e+00
orbit70          0.000000  8.146790e-04
orbit71          0.000000 -6.255987e-05
orbit72          0.000000 -4.612227e-04
AP               0.000000 -8.615870e-02
bet              0.000000  7.544397e-07
ecc              0.000000  2.068372e-02
eccrad           0.000000  1.105806e-01
close            0.000000  0.000000e+00
constraint       0.000000 -1.111483e+00
coreness         0.000000 -1.505223e-02
knn              0.000000  0.000000e+00
hubscore         0.000000  7.662596e-03
pagerank         0.000000  0.000000e+00
trans            0.000000 -1.729375e-02
evcent           0.000000  1.312006e-01
first            0.000000 -1.211350e-03
upto_second      0.000000 -3.439021e-05
upto_third       0.000000  0.000000e+00
upto_fourth      0.000000  0.000000e+00
upto_fifth       0.000000  2.521476e-05
upto_sixth       0.000000  2.327146e-04
second           0.000000 -2.526164e-06
third            0.000000  1.003654e-06
fourth           0.000000 -3.813695e-05
fifth            0.000000  2.243559e-05
sixth            0.000000  0.000000e+00
ratio1           0.000000 -2.730467e-04
ratio2           0.000000  3.194384e-04
ratio3           0.000000  1.294649e-03
ratio4           0.000000  0.000000e+00
ratio5           0.000000  0.000000e+00
ratio6           0.000000 -4.275796e-05
selfinter        0.000000  5.229222e-01
walktrap_vertex  0.000000 -2.585321e-01
bigcom1          0.000000 -4.693722e-01
bigcom2          0.000000 -5.806560e-01
bigcom3          0.000000  3.805753e-01
bigcom4          0.000000 -5.795631e-02
bigcom6          0.000000 -6.970127e-01
bigcom8          0.000000 -6.668399e-01
bigcom9          0.000000 -7.912990e-01
bigcom11         0.000000  6.826564e-01
bigcom13         0.000000 -9.584736e-01
bigcom15         0.000000 -5.752098e-01
bigcom16         0.000000 -5.674267e-01
bigcom21         0.000000 -6.793560e-01
bigcom22         0.000000 -1.182026e-01
bigcom24         0.000000 -5.451013e-01
bigcom26         0.000000  5.908443e-01
bigcom28         0.000000  4.707290e-01
bigcom30         0.000000  1.066774e+00
bigcom31         0.000000 -3.106863e-01
bigcom32         0.000000  4.811687e-01
bigcom33         0.000000  1.288217e+00
bigcom34         0.000000 -5.283562e-01
bigcom36         0.000000 -1.146167e+00
bigcom37         0.000000  0.000000e+00
bigcom38         0.000000  9.223461e-01
bigcom39         0.000000 -9.967293e-01
bigcom40         0.000000 -2.672724e-02
bigcom43         0.000000 -7.005637e-01
bigcom44         0.000000  4.282193e-02
bigcom46         0.000000  1.803622e+00
bigcom47         0.000000 -1.013294e+00
bigcom49         0.000000 -6.583485e-01
bigcom50         0.000000 -1.049843e+00
bigcom51         0.000000 -5.560429e-01
bigcom52         0.000000  1.049268e+00
bigcom54         0.000000 -3.446121e-01
bigcom56         0.000000 -1.269234e+00
bigcom62         0.000000  1.492579e+00
bigcom66         0.000000 -8.295670e-01
bigcom68         0.000000 -3.970721e-01
bigcom69         0.000000 -9.675649e-01
bigcom71         0.000000  1.208068e+00
bigcom72         0.000000 -2.037356e-01
bigcom73         0.000000  7.155777e-02
bigcom74         0.000000 -1.093111e+00
bigcom75         0.000000  1.285541e+00
bigcom76         0.000000 -6.716160e-01
bigcom77         0.000000 -1.173092e+00
bigcom79         0.000000 -1.158300e+00
bigcom80         0.000000 -9.722643e-01
bigcom82         0.000000 -1.289386e+00
bigcom83         0.000000  0.000000e+00
bigcom84         0.000000 -1.244722e+00
bigcom85         0.000000 -1.128256e+00
bigcom87         0.000000 -9.615132e-01
bigcom89         0.000000 -7.132045e-01
bigcom91         0.000000  7.226551e-02
bigcom92         0.000000  9.627803e-01
bigcom93         0.000000  0.000000e+00
bigcom96         0.000000 -9.197225e-01
bigcom97         0.000000 -1.241704e+00
bigcom98         0.000000 -8.441896e-01
bigcom99         0.000000 -2.286373e-01
bigcom101        0.000000  1.283336e+00
bigcom104        0.000000  5.005561e-01
bigcom106        0.000000 -8.254789e-01
bigcom109        0.000000  1.340935e+00
bigcom113        0.000000 -7.720571e-01
bigcom116        0.000000 -1.323390e-01
bigcom120        0.000000 -8.415243e-01
bigcom123        0.000000 -4.837130e-01
bigcom126        0.000000 -2.045633e-01
bigcom127        0.000000 -1.367300e+00
bigcom137        0.000000 -1.258262e+00
bigcom139        0.000000 -6.555532e-01
bigcom140        0.000000 -6.508428e-01
bigcom143        0.000000  1.351841e+00
bigcom145        0.000000 -3.530207e-01
bigcom146        0.000000 -5.400927e-01
bigcom147        0.000000  5.641589e-01
bigcom149        0.000000 -5.454436e-01
bigcom153        0.000000 -7.673919e-01
bigcom154        0.000000 -2.373458e-01
bigcom156        0.000000 -6.415907e-01
bigcom157        0.000000  0.000000e+00
bigcom158        0.000000 -5.814349e-01
bigcom160        0.000000 -6.234929e-01
bigcom161        0.000000 -6.143478e-01
bigcom162        0.000000 -3.487558e-01
bigcom164        0.000000 -5.624454e-01
bigcom166        0.000000 -4.372305e-01
bigcom167        0.000000  3.691839e-02
bigcom171        0.000000  2.657296e+00
bigcom173        0.000000 -6.212213e-01
bigcom175        0.000000 -8.934700e-03
bigcom176        0.000000 -2.907277e-01
bigcom177        0.000000 -4.896049e-01
bigcom178        0.000000  2.793436e+00
bigcom180        0.000000  2.284762e+00
bigcom181        0.000000  1.092683e+00
bigcom184        0.000000 -7.708800e-01
bigcom186        0.000000  7.618329e-01
bigcom187        0.000000  3.401644e-01
bigcom189        0.000000 -7.225603e-01
bigcom194        0.000000 -2.782258e-01
bigcom195        0.000000 -3.631206e-01
bigcom196        0.000000  2.198688e+00
bigcom204        0.000000 -4.659066e-01
bigcom205        0.000000  1.402126e+00
bigcom212        0.000000 -4.169782e-01
bigcom214        0.000000 -3.478157e-01
bigcom222        0.000000 -3.354172e-01
bigcom223        0.000000 -8.031834e-01
bigcom226        0.000000 -3.828431e-01
bigcom227        0.000000 -5.685351e-01
bigcom229        0.000000 -2.381986e-01
bigcom233        0.000000 -4.180358e-01
bigcom236        0.000000 -3.681797e-01
bigcom237        0.000000 -7.151072e-01
bigcom246        0.000000 -6.647423e-01
bigcom248        0.000000 -1.029355e+00
bigcom249        0.000000 -5.946837e-01
bigcom250        0.000000 -4.455108e-01
bigcom254        0.000000 -4.414826e-01
bigcom266        0.000000 -1.103835e+00
bigcom269        0.000000 -3.080958e-01
bigcom272        0.000000 -3.668016e-01
bigcom274        0.000000 -2.570835e-02
bigcom281        0.000000 -2.605473e-01
bigcom291        0.000000  1.537831e+00
bigcom292        0.000000 -8.723022e-01
bigcom295        0.000000 -7.237644e-01
bigcom299        0.000000  1.252678e+00
bigcom301        0.000000 -6.053072e-01
bigcom306        0.000000 -1.896355e-01
bigcom309        0.000000 -8.887175e-01
bigcom314        0.000000 -6.637024e-01
bigcom321        0.000000 -5.647400e-01
bigcom341        0.000000 -6.338751e-01
bigcom350        0.000000 -6.205009e-01
bigcom353        0.000000 -1.632416e-01
bigcom359        0.000000 -8.531338e-01
bigcom363        0.000000  0.000000e+00
bigcom365        0.000000 -1.045182e+00
bigcom385        0.000000  1.338091e+00
bigcom386        0.000000 -2.353876e-01
bigcom408        0.000000  5.382818e-01
bigcom412        0.000000  2.222558e+00
bigcom480        0.000000 -7.623497e-02
spin_vertex      0.000000 -9.428122e-04
membership_s1    0.000000  1.457298e-01
membership_s3    0.000000 -9.857437e-01
membership_s4    0.000000 -2.669756e-03
membership_s5    0.000000 -3.555482e-03
membership_s6    0.000000 -7.281823e-02
membership_s7    0.000000 -2.123249e-01
membership_s8    0.000000 -9.979549e-01
membership_s9    0.000000 -1.036623e+00
membership_s11   0.000000 -6.120299e-01
membership_s12   0.000000 -8.025285e-01
membership_s14   0.000000  6.730604e-01
membership_s15   0.000000  3.618222e-01
membership_s16   0.000000  7.981026e-01
membership_s17   0.000000 -6.624754e-01
membership_s18   0.000000 -1.068006e+00
membership_s20   0.000000 -5.839740e-01
membership_s21   0.000000 -5.274692e-02
membership_s22   0.000000 -7.768589e-01
membership_s24   0.000000 -1.948320e+00
membership_s25   0.000000 -8.140079e-01
membership_s26   0.000000 -1.315476e+00
membership_s27   0.000000  3.585660e-03
membership_s28   0.000000 -9.026289e-01
membership_s30   0.000000  4.815483e-01
membership_s31   0.000000 -2.830889e-01
membership_s32   0.000000  1.275878e+00
membership_s33   0.000000 -3.721502e-01
membership_s36   0.000000 -5.212407e-01
membership_s37   0.000000 -8.674908e-01
V1               0.000000  9.643964e-02
V2               0.000000 -2.017866e-01
pdi              0.000000  6.184603e+01
adhesion         0.000000  2.288293e-07
cohesion         0.000000 -4.050071e-06
inner            0.000000  0.000000e+00
outer            0.000000  2.561509e-06
ioratio          0.000000  7.171232e-02
comsize          0.000000  7.378749e-04
[1] "Dataset: all_targets Model GBM, run: 5 of 10 2015-06-15 17:27:14"
Iter   TrainDeviance   ValidDeviance   StepSize   Improve
     1        0.2350             nan     0.0100    0.0006
     2        0.2327             nan     0.0100    0.0007
     3        0.2303             nan     0.0100    0.0005
     4        0.2285             nan     0.0100    0.0005
     5        0.2264             nan     0.0100    0.0005
     6        0.2245             nan     0.0100    0.0004
     7        0.2229             nan     0.0100    0.0004
     8        0.2213             nan     0.0100    0.0004
     9        0.2199             nan     0.0100    0.0004
    10        0.2185             nan     0.0100    0.0004
    20        0.2085             nan     0.0100    0.0002
    40        0.1952             nan     0.0100    0.0001
    60        0.1866             nan     0.0100    0.0000
    80        0.1795             nan     0.0100    0.0000
   100        0.1731             nan     0.0100    0.0000
   120        0.1678             nan     0.0100    0.0000
   140        0.1631             nan     0.0100   -0.0000
   160        0.1589             nan     0.0100    0.0000
   180        0.1547             nan     0.0100   -0.0000
   200        0.1512             nan     0.0100   -0.0000
   220        0.1474             nan     0.0100    0.0000
   240        0.1436             nan     0.0100    0.0000
   260        0.1400             nan     0.0100   -0.0000
   280        0.1369             nan     0.0100    0.0000
   300        0.1343             nan     0.0100   -0.0000
   320        0.1312             nan     0.0100   -0.0000
   340        0.1283             nan     0.0100   -0.0000
   360        0.1255             nan     0.0100   -0.0000
   376        0.1229             nan     0.0100   -0.0000

[1] "GBM variable coefficients"
                            var     rel.inf
comsize                 comsize 4.759014132
orbit65                 orbit65 3.699290696
ratio5                   ratio5 3.491735145
V2                           V2 2.882906634
V1                           V1 2.617734391
membership_s32   membership_s32 2.486269666
trans                     trans 2.384836992
pagerank               pagerank 2.258063452
inner                     inner 2.156168659
outer                     outer 2.105446095
spin_vertex         spin_vertex 2.036560841
bigcom30               bigcom30 1.971176331
walktrap_vertex walktrap_vertex 1.915428034
orbit56                 orbit56 1.857374057
orbit62                 orbit62 1.810755829
ioratio                 ioratio 1.776981815
bigcom171             bigcom171 1.750944520
ratio4                   ratio4 1.735378383
bet                         bet 1.650458799
adhesion               adhesion 1.617555974
knn                         knn 1.548947862
orbit54                 orbit54 1.397573861
cohesion               cohesion 1.381328431
orbit18                 orbit18 1.377448991
orbit70                 orbit70 1.376746410
graph20                 graph20 1.273021241
graph22                 graph22 1.080061289
third                     third 1.075110204
ratio1                   ratio1 1.074356393
orbit63                 orbit63 1.062924317
orbit50                 orbit50 0.914274680
graph11                 graph11 0.849009115
bigcom46               bigcom46 0.841678892
orbit39                 orbit39 0.832570203
selfinter             selfinter 0.785532377
graph23                 graph23 0.708256192
graph5                   graph5 0.697327966
orbit24                 orbit24 0.692018916
ratio2                   ratio2 0.683459081
graph4                   graph4 0.656693018
orbit31                 orbit31 0.645718022
ratio6                   ratio6 0.635664113
orbit28                 orbit28 0.629165152
fourth                   fourth 0.608754249
orbit36                 orbit36 0.569406297
orbit38                 orbit38 0.550390797
orbit9                   orbit9 0.537626574
orbit37                 orbit37 0.532626666
orbit68                 orbit68 0.531570632
orbit45                 orbit45 0.525472729
graph17                 graph17 0.508946250
graph10                 graph10 0.502579244
sixth                     sixth 0.496912255
graph3                   graph3 0.482973086
graph18                 graph18 0.478608705
orbit69                 orbit69 0.477247034
orbit64                 orbit64 0.463551566
orbit49                 orbit49 0.459339575
bigcom3                 bigcom3 0.458836253
graph6                   graph6 0.453720322
coreness               coreness 0.446449743
graph0                   graph0 0.443392664
bigcom28               bigcom28 0.441610953
graph14                 graph14 0.437604934
graph12                 graph12 0.416131645
orbit17                 orbit17 0.415823033
graph1                   graph1 0.410365395
orbit32                 orbit32 0.403316269
orbit66                 orbit66 0.397140534
orbit35                 orbit35 0.388449590
graph19                 graph19 0.388305104
orbit30                 orbit30 0.387255416
constraint           constraint 0.387060072
orbit19                 orbit19 0.382897156
graph25                 graph25 0.382170312
orbit52                 orbit52 0.380783287
orbit25                 orbit25 0.379077794
graph16                 graph16 0.372256053
upto_sixth           upto_sixth 0.367192357
ratio3                   ratio3 0.350182531
graph7                   graph7 0.343714934
graph15                 graph15 0.343562051
orbit27                 orbit27 0.338660370
graph29                 graph29 0.336212346
graph8                   graph8 0.334976106
close                     close 0.333216174
graph28                 graph28 0.328696601
bigcom178             bigcom178 0.322876532
orbit15                 orbit15 0.320655993
orbit16                 orbit16 0.318487769
orbit46                 orbit46 0.317163590
orbit59                 orbit59 0.316555040
upto_second         upto_second 0.316117004
membership_s30   membership_s30 0.313434630
upto_fifth           upto_fifth 0.312286231
graph24                 graph24 0.308131957
orbit20                 orbit20 0.307482363
orbit40                 orbit40 0.306058342
orbit21                 orbit21 0.296515242
orbit22                 orbit22 0.267863497
orbit26                 orbit26 0.265361937
orbit48                 orbit48 0.259255216
bigcom26               bigcom26 0.254095669
bigcom52               bigcom52 0.252668121
graph27                 graph27 0.248929598
orbit12                 orbit12 0.233771648
graph26                 graph26 0.230628561
orbit33                 orbit33 0.226472186
orbit4                   orbit4 0.226284293
orbit29                 orbit29 0.223410432
orbit7                   orbit7 0.220344950
graph2                   graph2 0.206745736
orbit51                 orbit51 0.203906984
orbit11                 orbit11 0.197271189
orbit47                 orbit47 0.193916704
orbit6                   orbit6 0.187919389
orbit2                   orbit2 0.187331350
fifth                     fifth 0.184202503
ecc                         ecc 0.176671173
orbit55                 orbit55 0.174009638
orbit67                 orbit67 0.172298719
orbit13                 orbit13 0.169726912
orbit41                 orbit41 0.162486799
hubscore               hubscore 0.162130360
upto_fourth         upto_fourth 0.162032524
upto_third           upto_third 0.161299055
graph21                 graph21 0.160767837
second                   second 0.159256033
orbit58                 orbit58 0.145839530
membership_s1     membership_s1 0.142430491
orbit71                 orbit71 0.134894335
orbit1                   orbit1 0.133590777
orbit42                 orbit42 0.130158304
AP                           AP 0.126611538
pdi                         pdi 0.124252727
orbit57                 orbit57 0.119520706
orbit44                 orbit44 0.117608182
orbit61                 orbit61 0.117109265
orbit53                 orbit53 0.111537638
graph9                   graph9 0.108474041
graph13                 graph13 0.106038424
orbit23                 orbit23 0.084075233
bigcom4                 bigcom4 0.083443044
orbit10                 orbit10 0.079881512
bigcom40               bigcom40 0.065915925
membership_s4     membership_s4 0.036609107
membership_s21   membership_s21 0.029786214
membership_s15   membership_s15 0.027087813
bigcom22               bigcom22 0.024737818
orbit5                   orbit5 0.023525882
orbit60                 orbit60 0.018581861
bigcom62               bigcom62 0.013864713
bigcom204             bigcom204 0.010627718
bigcom38               bigcom38 0.010434874
membership_s5     membership_s5 0.009145302
membership_s14   membership_s14 0.006130310
bigcom147             bigcom147 0.003581431
bigcom1                 bigcom1 0.003551510
bigcom299             bigcom299 0.003107951
bigcom109             bigcom109 0.002989289
orbit0                   orbit0 0.000000000
orbit3                   orbit3 0.000000000
orbit8                   orbit8 0.000000000
orbit14                 orbit14 0.000000000
orbit34                 orbit34 0.000000000
orbit43                 orbit43 0.000000000
orbit72                 orbit72 0.000000000
eccrad                   eccrad 0.000000000
evcent                   evcent 0.000000000
first                     first 0.000000000
bigcom2                 bigcom2 0.000000000
bigcom6                 bigcom6 0.000000000
bigcom8                 bigcom8 0.000000000
bigcom9                 bigcom9 0.000000000
bigcom11               bigcom11 0.000000000
bigcom13               bigcom13 0.000000000
bigcom15               bigcom15 0.000000000
bigcom16               bigcom16 0.000000000
bigcom21               bigcom21 0.000000000
bigcom24               bigcom24 0.000000000
bigcom31               bigcom31 0.000000000
bigcom32               bigcom32 0.000000000
bigcom33               bigcom33 0.000000000
bigcom34               bigcom34 0.000000000
bigcom36               bigcom36 0.000000000
bigcom37               bigcom37 0.000000000
bigcom39               bigcom39 0.000000000
bigcom43               bigcom43 0.000000000
bigcom44               bigcom44 0.000000000
bigcom47               bigcom47 0.000000000
bigcom49               bigcom49 0.000000000
bigcom50               bigcom50 0.000000000
bigcom51               bigcom51 0.000000000
bigcom54               bigcom54 0.000000000
bigcom56               bigcom56 0.000000000
bigcom66               bigcom66 0.000000000
bigcom68               bigcom68 0.000000000
bigcom69               bigcom69 0.000000000
bigcom71               bigcom71 0.000000000
bigcom72               bigcom72 0.000000000
bigcom73               bigcom73 0.000000000
bigcom74               bigcom74 0.000000000
bigcom75               bigcom75 0.000000000
bigcom76               bigcom76 0.000000000
bigcom77               bigcom77 0.000000000
bigcom79               bigcom79 0.000000000
bigcom80               bigcom80 0.000000000
bigcom82               bigcom82 0.000000000
bigcom83               bigcom83 0.000000000
bigcom84               bigcom84 0.000000000
bigcom85               bigcom85 0.000000000
bigcom87               bigcom87 0.000000000
bigcom89               bigcom89 0.000000000
bigcom91               bigcom91 0.000000000
bigcom92               bigcom92 0.000000000
bigcom93               bigcom93 0.000000000
bigcom96               bigcom96 0.000000000
bigcom97               bigcom97 0.000000000
bigcom98               bigcom98 0.000000000
bigcom99               bigcom99 0.000000000
bigcom101             bigcom101 0.000000000
bigcom104             bigcom104 0.000000000
bigcom106             bigcom106 0.000000000
bigcom113             bigcom113 0.000000000
bigcom116             bigcom116 0.000000000
bigcom120             bigcom120 0.000000000
bigcom123             bigcom123 0.000000000
bigcom126             bigcom126 0.000000000
bigcom127             bigcom127 0.000000000
bigcom137             bigcom137 0.000000000
bigcom139             bigcom139 0.000000000
bigcom140             bigcom140 0.000000000
bigcom143             bigcom143 0.000000000
bigcom145             bigcom145 0.000000000
bigcom146             bigcom146 0.000000000
bigcom149             bigcom149 0.000000000
bigcom153             bigcom153 0.000000000
bigcom154             bigcom154 0.000000000
bigcom156             bigcom156 0.000000000
bigcom157             bigcom157 0.000000000
bigcom158             bigcom158 0.000000000
bigcom160             bigcom160 0.000000000
bigcom161             bigcom161 0.000000000
bigcom162             bigcom162 0.000000000
bigcom164             bigcom164 0.000000000
bigcom166             bigcom166 0.000000000
bigcom167             bigcom167 0.000000000
bigcom173             bigcom173 0.000000000
bigcom175             bigcom175 0.000000000
bigcom176             bigcom176 0.000000000
bigcom177             bigcom177 0.000000000
bigcom180             bigcom180 0.000000000
bigcom181             bigcom181 0.000000000
bigcom184             bigcom184 0.000000000
bigcom186             bigcom186 0.000000000
bigcom187             bigcom187 0.000000000
bigcom189             bigcom189 0.000000000
bigcom194             bigcom194 0.000000000
bigcom195             bigcom195 0.000000000
bigcom196             bigcom196 0.000000000
bigcom205             bigcom205 0.000000000
bigcom212             bigcom212 0.000000000
bigcom214             bigcom214 0.000000000
bigcom222             bigcom222 0.000000000
bigcom223             bigcom223 0.000000000
bigcom226             bigcom226 0.000000000
bigcom227             bigcom227 0.000000000
bigcom229             bigcom229 0.000000000
bigcom233             bigcom233 0.000000000
bigcom236             bigcom236 0.000000000
bigcom237             bigcom237 0.000000000
bigcom246             bigcom246 0.000000000
bigcom248             bigcom248 0.000000000
bigcom249             bigcom249 0.000000000
bigcom250             bigcom250 0.000000000
bigcom254             bigcom254 0.000000000
bigcom266             bigcom266 0.000000000
bigcom269             bigcom269 0.000000000
bigcom272             bigcom272 0.000000000
bigcom274             bigcom274 0.000000000
bigcom281             bigcom281 0.000000000
bigcom291             bigcom291 0.000000000
bigcom292             bigcom292 0.000000000
bigcom295             bigcom295 0.000000000
bigcom301             bigcom301 0.000000000
bigcom306             bigcom306 0.000000000
bigcom309             bigcom309 0.000000000
bigcom314             bigcom314 0.000000000
bigcom321             bigcom321 0.000000000
bigcom341             bigcom341 0.000000000
bigcom350             bigcom350 0.000000000
bigcom353             bigcom353 0.000000000
bigcom359             bigcom359 0.000000000
bigcom363             bigcom363 0.000000000
bigcom365             bigcom365 0.000000000
bigcom385             bigcom385 0.000000000
bigcom386             bigcom386 0.000000000
bigcom408             bigcom408 0.000000000
bigcom412             bigcom412 0.000000000
bigcom480             bigcom480 0.000000000
membership_s3     membership_s3 0.000000000
membership_s6     membership_s6 0.000000000
membership_s7     membership_s7 0.000000000
membership_s8     membership_s8 0.000000000
membership_s9     membership_s9 0.000000000
membership_s11   membership_s11 0.000000000
membership_s12   membership_s12 0.000000000
membership_s16   membership_s16 0.000000000
membership_s17   membership_s17 0.000000000
membership_s18   membership_s18 0.000000000
membership_s20   membership_s20 0.000000000
membership_s22   membership_s22 0.000000000
membership_s24   membership_s24 0.000000000
membership_s25   membership_s25 0.000000000
membership_s26   membership_s26 0.000000000
membership_s27   membership_s27 0.000000000
membership_s28   membership_s28 0.000000000
membership_s31   membership_s31 0.000000000
membership_s33   membership_s33 0.000000000
membership_s36   membership_s36 0.000000000
membership_s37   membership_s37 0.000000000
[1] "Dataset: all_targets Model RF, run: 5 of 10 2015-06-15 17:33:27"
     |      Out-of-bag   |
Tree |      MSE  %Var(y) |
   1 |  0.04502   181.06 |
   2 |  0.04137   166.40 |
   3 |   0.0391   157.27 |
   4 |  0.03781   152.08 |
   5 |  0.03546   142.62 |
   6 |  0.03457   139.04 |
   7 |  0.03283   132.03 |
   8 |  0.03184   128.05 |
   9 |  0.03069   123.42 |
  10 |  0.03073   123.58 |
  11 |  0.03015   121.24 |
  12 |  0.02927   117.72 |
  13 |  0.02873   115.53 |
  14 |  0.02817   113.31 |
  15 |  0.02803   112.73 |
  16 |  0.02762   111.07 |
  17 |   0.0273   109.82 |
  18 |  0.02694   108.36 |
  19 |  0.02683   107.90 |
  20 |  0.02663   107.09 |
  21 |  0.02643   106.29 |
  22 |  0.02639   106.14 |
  23 |  0.02633   105.91 |
  24 |   0.0262   105.36 |
  25 |  0.02619   105.33 |
  26 |  0.02606   104.82 |
  27 |  0.02586   103.99 |
  28 |  0.02574   103.54 |
  29 |  0.02569   103.32 |
  30 |  0.02564   103.13 |
  31 |  0.02561   103.00 |
  32 |  0.02553   102.67 |
  33 |  0.02544   102.31 |
  34 |  0.02548   102.46 |
  35 |  0.02538   102.09 |
  36 |  0.02534   101.90 |
  37 |   0.0253   101.77 |
  38 |  0.02526   101.60 |
  39 |  0.02518   101.28 |
  40 |  0.02515   101.14 |
  41 |  0.02509   100.89 |
  42 |  0.02502   100.62 |
  43 |  0.02496   100.38 |
  44 |  0.02496   100.37 |
  45 |   0.0249   100.13 |
  46 |  0.02484    99.91 |
  47 |  0.02479    99.69 |
  48 |  0.02477    99.64 |
  49 |  0.02477    99.63 |
  50 |  0.02473    99.48 |
  51 |  0.02475    99.53 |
  52 |  0.02477    99.63 |
  53 |  0.02475    99.54 |
  54 |   0.0247    99.32 |
  55 |  0.02469    99.29 |
  56 |  0.02465    99.12 |
  57 |   0.0246    98.93 |
  58 |  0.02453    98.65 |
  59 |  0.02453    98.67 |
  60 |  0.02449    98.48 |
  61 |  0.02446    98.39 |
  62 |  0.02446    98.36 |
  63 |  0.02442    98.20 |
  64 |   0.0244    98.15 |
  65 |  0.02438    98.04 |
  66 |  0.02435    97.94 |
  67 |  0.02435    97.92 |
  68 |  0.02434    97.90 |
  69 |  0.02436    97.96 |
  70 |   0.0243    97.73 |
  71 |  0.02431    97.78 |
  72 |  0.02431    97.76 |
  73 |  0.02429    97.69 |
  74 |  0.02429    97.70 |
  75 |  0.02428    97.66 |
  76 |  0.02428    97.64 |
  77 |  0.02427    97.62 |
  78 |   0.0243    97.72 |
  79 |  0.02431    97.78 |
  80 |  0.02431    97.78 |
  81 |  0.02434    97.88 |
  82 |  0.02432    97.83 |
  83 |  0.02435    97.92 |
  84 |  0.02436    97.97 |
  85 |  0.02433    97.84 |
  86 |   0.0243    97.72 |
  87 |  0.02428    97.65 |
  88 |  0.02427    97.62 |
  89 |  0.02428    97.66 |
  90 |  0.02427    97.61 |
  91 |  0.02424    97.51 |
  92 |  0.02424    97.49 |
  93 |  0.02426    97.57 |
  94 |  0.02426    97.56 |
  95 |  0.02426    97.59 |
  96 |  0.02427    97.59 |
  97 |  0.02429    97.68 |
  98 |  0.02427    97.60 |
  99 |  0.02428    97.65 |
 100 |  0.02428    97.64 |
[1] "Random Forest variable coefficients"
                      %IncMSE IncNodePurity
graph5           3.172675e-03  1.323415e+00
graph6           3.543297e-03  9.765008e-01
graph7           1.594947e-03  9.134763e-01
graph8           1.800776e-04  6.074080e-01
graph9           2.735976e-03  8.413947e-01
graph10          2.587210e-03  1.318465e+00
graph11          2.882240e-03  2.281665e+00
graph12          2.053390e-03  9.006872e-01
graph13          2.676714e-03  8.288606e-01
graph14          3.931963e-03  1.467892e+00
graph15          3.796721e-03  1.015517e+00
graph16          2.129481e-03  8.992755e-01
graph17          2.771822e-03  1.353068e+00
graph18          1.124368e-03  9.269696e-01
graph19          3.867942e-03  1.107097e+00
graph20          8.749176e-03  2.580112e+00
graph21          2.095810e-03  1.033887e+00
graph22          2.540141e-03  1.438340e+00
graph23          6.106837e-03  1.995702e+00
graph24          1.385523e-03  8.075300e-01
graph25          2.398254e-03  1.271107e+00
graph26          3.177268e-03  9.428023e-01
graph27          1.611255e-03  9.550865e-01
graph28          1.991144e-03  9.460553e-01
graph29          7.009137e-04  7.794476e-01
orbit0           5.163489e-04  3.754116e-01
orbit1           2.658011e-03  9.106388e-01
orbit2           2.602233e-03  1.162078e+00
orbit3           5.535906e-04  6.281198e-01
orbit4           1.109869e-03  9.281064e-01
orbit5           2.957044e-03  1.094804e+00
orbit6           2.360602e-03  1.660226e+00
orbit7           2.755082e-03  1.122015e+00
orbit8           1.778535e-03  9.899702e-01
orbit9           9.331010e-04  1.155589e+00
orbit10          1.815829e-03  7.884975e-01
orbit11          2.191062e-03  8.155254e-01
orbit12          1.343233e-03  8.214035e-01
orbit13          3.256556e-04  4.482905e-01
orbit14          4.504146e-04  4.602287e-01
orbit15          4.387446e-03  1.108511e+00
orbit16          2.957069e-03  1.233592e+00
orbit17          2.377968e-03  1.106212e+00
orbit18          6.522558e-03  2.731920e+00
orbit19          2.743678e-03  1.605351e+00
orbit20          2.238670e-03  1.305953e+00
orbit21          1.828528e-03  1.028148e+00
orbit22          3.739903e-03  2.241302e+00
orbit23          4.684562e-03  9.848123e-01
orbit24          4.089789e-03  2.025586e+00
orbit25          2.300904e-03  1.292756e+00
orbit26          1.116038e-03  7.229055e-01
orbit27          5.250446e-03  1.069260e+00
orbit28          2.186864e-03  1.304118e+00
orbit29          1.514973e-03  1.150981e+00
orbit30          3.339642e-03  1.331135e+00
orbit31          3.384654e-03  1.818321e+00
orbit32          1.849455e-03  1.011456e+00
orbit33          3.037315e-03  5.582439e-01
orbit34          3.533144e-03  8.992277e-01
orbit35          2.465557e-03  1.093801e+00
orbit36          3.111322e-03  1.656400e+00
orbit37          1.523255e-03  8.683313e-01
orbit38          4.117174e-03  1.218086e+00
orbit39          3.235193e-03  2.512884e+00
orbit40          2.122966e-03  1.080875e+00
orbit41          5.037201e-04  4.822244e-01
orbit42          8.578302e-04  5.345978e-01
orbit43          6.966938e-04  6.698653e-01
orbit44          1.818322e-03  6.537271e-01
orbit45          6.967407e-03  1.805590e+00
orbit46          2.385359e-03  1.152858e+00
orbit47          1.475857e-03  8.960574e-01
orbit48          1.852293e-03  8.091041e-01
orbit49          7.782640e-03  2.471089e+00
orbit50          2.962117e-03  1.538281e+00
orbit51          1.597203e-03  1.127332e+00
orbit52          1.721834e-03  1.192478e+00
orbit53          2.080125e-03  8.234639e-01
orbit54          2.216008e-03  1.893562e+00
orbit55          3.835726e-04  4.696290e-01
orbit56          1.174643e-02  3.303739e+00
orbit57          3.320034e-04  5.879958e-01
orbit58          7.586382e-04  5.266860e-01
orbit59          2.527773e-03  1.135794e+00
orbit60          1.165860e-03  5.461707e-01
orbit61          1.625150e-03  6.773578e-01
orbit62          5.559517e-03  3.682771e+00
orbit63          2.081528e-03  1.910898e+00
orbit64          1.537135e-03  8.728164e-01
orbit65          7.147792e-03  3.654578e+00
orbit66          1.217894e-03  7.018212e-01
orbit67          5.278227e-04  4.988091e-01
orbit68          2.360563e-03  1.809551e+00
orbit69          1.030692e-03  1.416257e+00
orbit70          4.625657e-03  3.384395e+00
orbit71          2.171778e-04  4.057594e-01
orbit72          8.258000e-04  7.065140e-01
AP               3.576428e-05  2.234235e-01
bet              5.761336e-03  3.668191e+00
ecc              2.217100e-04  2.675189e-01
eccrad           3.297984e-04  5.015231e-01
close            9.182871e-04  1.113260e+00
constraint       2.706410e-03  1.825294e+00
coreness         2.219991e-03  1.028078e+00
knn              2.848108e-03  2.902104e+00
hubscore         1.578793e-03  8.279893e-01
pagerank         6.049638e-03  4.824996e+00
trans            3.876420e-03  3.240633e+00
evcent           1.319764e-03  1.093893e+00
first            5.975597e-04  4.145096e-01
upto_second      3.701135e-03  1.114944e+00
upto_third       1.947960e-03  1.314271e+00
upto_fourth      1.763222e-03  1.192890e+00
upto_fifth       2.660739e-03  1.757013e+00
upto_sixth       3.330766e-03  1.344804e+00
second           2.427123e-03  9.820740e-01
third            4.023624e-03  2.830983e+00
fourth           3.730863e-03  2.656440e+00
fifth            1.614139e-03  2.008185e+00
sixth            4.005652e-03  2.088945e+00
ratio1           2.172482e-03  2.885364e+00
ratio2           8.210844e-03  3.265695e+00
ratio3           9.509340e-04  1.993689e+00
ratio4           4.280642e-03  3.900327e+00
ratio5           3.265959e-03  8.712338e+00
ratio6           3.409956e-03  2.127190e+00
selfinter        2.294054e-03  9.954138e-01
walktrap_vertex  1.950371e-03  3.990168e+00
bigcom1          1.239379e-04  1.565723e-01
bigcom2          0.000000e+00  0.000000e+00
bigcom3          1.110867e-04  7.010382e-01
bigcom4          9.666641e-05  3.382246e-01
bigcom6         -2.101764e-05  5.297888e-01
bigcom8          0.000000e+00  4.336809e-21
bigcom9          0.000000e+00  0.000000e+00
bigcom11         2.745958e-06  2.396819e-01
bigcom13         0.000000e+00  0.000000e+00
bigcom15         0.000000e+00  0.000000e+00
bigcom16         0.000000e+00  0.000000e+00
bigcom21        -9.127608e-06  4.162195e-02
bigcom22         6.880999e-05  1.660589e-01
bigcom24         0.000000e+00  0.000000e+00
bigcom26         7.012519e-05  6.211598e-01
bigcom28         4.022207e-04  1.267423e+00
bigcom30         1.048872e-03  3.519168e+00
bigcom31         0.000000e+00  2.220446e-18
bigcom32        -9.030083e-06  6.058348e-02
bigcom33        -1.237439e-05  3.405549e-01
bigcom34         0.000000e+00  0.000000e+00
bigcom36         0.000000e+00  6.938894e-20
bigcom37         0.000000e+00  3.469447e-20
bigcom38         3.697375e-06  3.596126e-01
bigcom39         0.000000e+00  0.000000e+00
bigcom40         1.269616e-04  3.481372e-01
bigcom43         0.000000e+00  0.000000e+00
bigcom44         2.161283e-05  1.861146e-02
bigcom46        -2.601889e-06  9.504752e-01
bigcom47         0.000000e+00  0.000000e+00
bigcom49         0.000000e+00  0.000000e+00
bigcom50         0.000000e+00  0.000000e+00
bigcom51         0.000000e+00  0.000000e+00
bigcom52        -3.701567e-06  9.921090e-01
bigcom54         0.000000e+00  2.220446e-18
bigcom56         0.000000e+00  0.000000e+00
bigcom62        -2.613922e-05  5.488348e-01
bigcom66         0.000000e+00  0.000000e+00
bigcom68         0.000000e+00  0.000000e+00
bigcom69         0.000000e+00  0.000000e+00
bigcom71         0.000000e+00  0.000000e+00
bigcom72         0.000000e+00  0.000000e+00
bigcom73         9.148996e-06  1.752300e-01
bigcom74         0.000000e+00  2.775558e-19
bigcom75         0.000000e+00  0.000000e+00
bigcom76         0.000000e+00  0.000000e+00
bigcom77         0.000000e+00  3.469447e-20
bigcom79         0.000000e+00  0.000000e+00
bigcom80         0.000000e+00  0.000000e+00
bigcom82         0.000000e+00  0.000000e+00
bigcom83         0.000000e+00  1.110223e-18
bigcom84         0.000000e+00  0.000000e+00
bigcom85         0.000000e+00  0.000000e+00
bigcom87         0.000000e+00  0.000000e+00
bigcom89         0.000000e+00  0.000000e+00
bigcom91         3.849127e-06  1.938730e-01
bigcom92         3.684393e-05  3.973854e-01
bigcom93         0.000000e+00  0.000000e+00
bigcom96         0.000000e+00  0.000000e+00
bigcom97         0.000000e+00  4.336809e-21
bigcom98         0.000000e+00  0.000000e+00
bigcom99         0.000000e+00  0.000000e+00
bigcom101        6.703291e-05  1.759035e-01
bigcom104        0.000000e+00  0.000000e+00
bigcom106        0.000000e+00  6.938894e-20
bigcom109        2.142352e-05  6.699733e-01
bigcom113        0.000000e+00  0.000000e+00
bigcom116       -3.073276e-05  6.481852e-02
bigcom120        0.000000e+00  0.000000e+00
bigcom123        0.000000e+00  0.000000e+00
bigcom126        0.000000e+00  0.000000e+00
bigcom127        0.000000e+00  0.000000e+00
bigcom137        0.000000e+00  0.000000e+00
bigcom139        0.000000e+00  0.000000e+00
bigcom140        0.000000e+00  0.000000e+00
bigcom143       -4.512027e-05  2.240197e-01
bigcom145        0.000000e+00  6.938894e-20
bigcom146        0.000000e+00  0.000000e+00
bigcom147       -7.368574e-05  1.929803e-01
bigcom149        0.000000e+00  0.000000e+00
bigcom153        0.000000e+00  0.000000e+00
bigcom154        0.000000e+00  0.000000e+00
bigcom156        0.000000e+00  1.110223e-18
bigcom157        0.000000e+00  0.000000e+00
bigcom158        0.000000e+00  0.000000e+00
bigcom160        0.000000e+00  0.000000e+00
bigcom161        0.000000e+00  0.000000e+00
bigcom162        0.000000e+00  0.000000e+00
bigcom164        0.000000e+00  0.000000e+00
bigcom166        0.000000e+00  0.000000e+00
bigcom167        3.493808e-05  2.742960e-01
bigcom171        1.426669e-04  2.761534e+00
bigcom173        0.000000e+00  0.000000e+00
bigcom175        0.000000e+00  0.000000e+00
bigcom176        0.000000e+00  0.000000e+00
bigcom177        0.000000e+00  0.000000e+00
bigcom178        7.351170e-05  1.305216e+00
bigcom180       -1.222931e-05  4.800120e-01
bigcom181       -2.131893e-05  2.263841e-01
bigcom184        0.000000e+00  0.000000e+00
bigcom186        8.983090e-06  6.889346e-01
bigcom187        0.000000e+00  2.325359e-02
bigcom189        0.000000e+00  0.000000e+00
bigcom194        0.000000e+00  0.000000e+00
bigcom195        0.000000e+00  0.000000e+00
bigcom196        1.180914e-05  7.898062e-01
bigcom204        1.159757e-06  3.770731e-01
bigcom205       -3.916848e-05  5.084326e-01
bigcom212        0.000000e+00  0.000000e+00
bigcom214        0.000000e+00  0.000000e+00
bigcom222        0.000000e+00  0.000000e+00
bigcom223        0.000000e+00  0.000000e+00
bigcom226        0.000000e+00  0.000000e+00
bigcom227        0.000000e+00  0.000000e+00
bigcom229        0.000000e+00  5.551115e-19
bigcom233        0.000000e+00  0.000000e+00
bigcom236        0.000000e+00  0.000000e+00
bigcom237        0.000000e+00  0.000000e+00
bigcom246        0.000000e+00  0.000000e+00
bigcom248        0.000000e+00  0.000000e+00
bigcom249        0.000000e+00  0.000000e+00
bigcom250        0.000000e+00  6.938894e-20
bigcom254        0.000000e+00  1.110223e-18
bigcom266        0.000000e+00  0.000000e+00
bigcom269        0.000000e+00  0.000000e+00
bigcom272        0.000000e+00  6.938894e-20
bigcom274        0.000000e+00  0.000000e+00
bigcom281        0.000000e+00  0.000000e+00
bigcom291       -2.536241e-05  5.301565e-01
bigcom292        0.000000e+00  0.000000e+00
bigcom295        0.000000e+00  0.000000e+00
bigcom299       -1.870251e-05  4.234722e-01
bigcom301        0.000000e+00  0.000000e+00
bigcom306        0.000000e+00  0.000000e+00
bigcom309        0.000000e+00  0.000000e+00
bigcom314        0.000000e+00  2.775558e-19
bigcom321        0.000000e+00  0.000000e+00
bigcom341        0.000000e+00  3.469447e-20
bigcom350        0.000000e+00  0.000000e+00
bigcom353        0.000000e+00  0.000000e+00
bigcom359        0.000000e+00  3.469447e-20
bigcom363        0.000000e+00  6.938894e-20
bigcom365        0.000000e+00  0.000000e+00
bigcom385        3.434972e-07  5.174586e-01
bigcom386        0.000000e+00  0.000000e+00
bigcom408        0.000000e+00  0.000000e+00
bigcom412       -2.552490e-08  3.753545e-01
bigcom480        0.000000e+00  0.000000e+00
spin_vertex      7.644472e-04  4.301031e+00
membership_s1    4.858529e-04  6.205717e-01
membership_s3    0.000000e+00  3.469447e-20
membership_s4    3.383136e-05  1.396596e-01
membership_s5    9.959183e-05  3.637186e-01
membership_s6    2.051228e-04  9.722944e-02
membership_s7    7.008596e-05  2.189855e-01
membership_s8    0.000000e+00  1.110223e-18
membership_s9    0.000000e+00  0.000000e+00
membership_s11   0.000000e+00  0.000000e+00
membership_s12   0.000000e+00  0.000000e+00
membership_s14  -2.976968e-05  1.946787e-01
membership_s15   4.010400e-05  4.108270e-01
membership_s16   0.000000e+00  0.000000e+00
membership_s17   0.000000e+00  0.000000e+00
membership_s18   0.000000e+00  6.938894e-20
membership_s20   0.000000e+00  0.000000e+00
membership_s21  -6.919637e-06  2.490624e-01
membership_s22   0.000000e+00  0.000000e+00
membership_s24   0.000000e+00  9.000000e-03
membership_s25  -2.047412e-06  1.203460e-02
membership_s26   0.000000e+00  0.000000e+00
membership_s27   4.404271e-05  1.823651e-01
membership_s28   0.000000e+00  6.938894e-20
membership_s30   3.714819e-04  6.323643e-01
membership_s31   1.534171e-05  1.112058e-01
membership_s32   1.709983e-03  4.090596e+00
membership_s33   0.000000e+00  0.000000e+00
membership_s36   1.030664e-04  1.767046e-01
membership_s37   0.000000e+00  0.000000e+00
V1               7.245836e-03  5.641363e+00
V2               1.796067e-03  6.223536e+00
pdi              2.077656e-04  9.242007e-01
adhesion         1.908374e-02  4.806113e+00
cohesion         1.647266e-02  4.577876e+00
inner            8.965787e-03  5.976223e+00
outer            6.812485e-03  6.446951e+00
ioratio          1.042815e-02  4.244472e+00
comsize          1.576884e-02  9.309836e+00
[1] "Dataset: all_targets Model GLM, run: 5 of 10 2015-06-15 17:40:30"
[1] "glmnet variable coefficients"
                     [,1]          [,2]
(Intercept)     -3.642647 -8.335944e+00
graph0           0.000000 -7.733241e-04
graph1           0.000000  0.000000e+00
graph2           0.000000  0.000000e+00
graph3           0.000000 -3.018029e-13
graph4           0.000000  0.000000e+00
graph5           0.000000 -1.901676e-06
graph6           0.000000  0.000000e+00
graph7           0.000000  1.618155e-05
graph8           0.000000  4.095948e-05
graph9           0.000000 -3.267979e-09
graph10          0.000000  0.000000e+00
graph11          0.000000  0.000000e+00
graph12          0.000000  0.000000e+00
graph13          0.000000  0.000000e+00
graph14          0.000000  0.000000e+00
graph15          0.000000  0.000000e+00
graph16          0.000000  0.000000e+00
graph17          0.000000  0.000000e+00
graph18          0.000000  0.000000e+00
graph19          0.000000  0.000000e+00
graph20          0.000000 -2.245504e-06
graph21          0.000000  0.000000e+00
graph22          0.000000 -3.770618e-06
graph23          0.000000  0.000000e+00
graph24          0.000000  0.000000e+00
graph25          0.000000  0.000000e+00
graph26          0.000000  0.000000e+00
graph27          0.000000  9.770381e-06
graph28          0.000000  0.000000e+00
graph29          0.000000 -8.437679e-05
orbit0           0.000000 -8.254109e-04
orbit1           0.000000 -5.227435e-05
orbit2           0.000000  0.000000e+00
orbit3           0.000000  0.000000e+00
orbit4           0.000000 -1.353018e-06
orbit5           0.000000  0.000000e+00
orbit6           0.000000  5.160046e-09
orbit7           0.000000  0.000000e+00
orbit8           0.000000  0.000000e+00
orbit9           0.000000  0.000000e+00
orbit10          0.000000 -5.028201e-06
orbit11          0.000000  0.000000e+00
orbit12          0.000000  1.001060e-04
orbit13          0.000000  1.384135e-05
orbit14          0.000000  0.000000e+00
orbit15          0.000000  0.000000e+00
orbit16          0.000000 -1.138871e-09
orbit17          0.000000 -2.266345e-08
orbit18          0.000000  0.000000e+00
orbit19          0.000000  6.504013e-11
orbit20          0.000000 -1.672327e-09
orbit21          0.000000  0.000000e+00
orbit22          0.000000 -1.020034e-10
orbit23          0.000000  0.000000e+00
orbit24          0.000000 -2.843267e-10
orbit25          0.000000  8.217159e-08
orbit26          0.000000 -6.087442e-11
orbit27          0.000000  9.426384e-08
orbit28          0.000000 -1.763008e-07
orbit29          0.000000 -2.997173e-08
orbit30          0.000000  0.000000e+00
orbit31          0.000000  5.050503e-09
orbit32          0.000000 -3.907952e-09
orbit33          0.000000  0.000000e+00
orbit34          0.000000  0.000000e+00
orbit35          0.000000  0.000000e+00
orbit36          0.000000  3.095929e-09
orbit37          0.000000 -6.276903e-08
orbit38          0.000000  0.000000e+00
orbit39          0.000000 -2.187146e-06
orbit40          0.000000  0.000000e+00
orbit41          0.000000  0.000000e+00
orbit42          0.000000  0.000000e+00
orbit43          0.000000  6.665108e-06
orbit44          0.000000  0.000000e+00
orbit45          0.000000  2.422153e-06
orbit46          0.000000 -2.256726e-06
orbit47          0.000000  0.000000e+00
orbit48          0.000000  1.111347e-06
orbit49          0.000000  5.466450e-07
orbit50          0.000000 -4.474207e-06
orbit51          0.000000  3.796797e-06
orbit52          0.000000  0.000000e+00
orbit53          0.000000  0.000000e+00
orbit54          0.000000 -5.635025e-06
orbit55          0.000000 -1.154580e-06
orbit56          0.000000  8.362788e-05
orbit57          0.000000 -2.631905e-06
orbit58          0.000000  0.000000e+00
orbit59          0.000000  1.080140e-06
orbit60          0.000000  9.961614e-07
orbit61          0.000000 -9.878481e-08
orbit62          0.000000  1.152651e-04
orbit63          0.000000  2.227606e-05
orbit64          0.000000 -3.248087e-05
orbit65          0.000000  8.204747e-05
orbit66          0.000000 -7.266958e-05
orbit67          0.000000  2.546768e-05
orbit68          0.000000  6.816233e-05
orbit69          0.000000  0.000000e+00
orbit70          0.000000  6.130008e-04
orbit71          0.000000 -2.566476e-05
orbit72          0.000000 -1.699092e-04
AP               0.000000 -4.012016e-02
bet              0.000000  3.205335e-08
ecc              0.000000  1.772090e-02
eccrad           0.000000  9.570690e-02
close            0.000000  0.000000e+00
constraint       0.000000 -1.053877e+00
coreness         0.000000 -1.936653e-02
knn              0.000000 -2.185692e-04
hubscore         0.000000  7.853338e-03
pagerank         0.000000 -1.242341e-01
trans            0.000000 -1.131919e-01
evcent           0.000000  9.358741e-03
first            0.000000 -7.767263e-04
upto_second      0.000000 -2.031545e-06
upto_third       0.000000  0.000000e+00
upto_fourth      0.000000  0.000000e+00
upto_fifth       0.000000  4.935598e-05
upto_sixth       0.000000  0.000000e+00
second           0.000000 -3.032225e-10
third            0.000000  1.770901e-07
fourth           0.000000 -4.119294e-05
fifth            0.000000  6.721879e-06
sixth            0.000000  0.000000e+00
ratio1           0.000000 -3.001245e-04
ratio2           0.000000  1.977484e-04
ratio3           0.000000  7.912810e-04
ratio4           0.000000  0.000000e+00
ratio5           0.000000  0.000000e+00
ratio6           0.000000 -6.788120e-05
selfinter        0.000000  5.160705e-01
walktrap_vertex  0.000000 -4.085796e-01
bigcom1          0.000000 -3.217389e-01
bigcom2          0.000000 -3.280382e-01
bigcom3          0.000000  6.423267e-01
bigcom4          0.000000 -1.279411e-02
bigcom6          0.000000  1.980264e+00
bigcom8          0.000000 -4.945149e-01
bigcom9          0.000000 -5.965874e-01
bigcom11         0.000000  2.661653e-01
bigcom13         0.000000 -7.338906e-01
bigcom15         0.000000 -3.229572e-01
bigcom16         0.000000 -3.673446e-01
bigcom21         0.000000 -5.814677e-01
bigcom22         0.000000 -7.801322e-02
bigcom24         0.000000 -4.091777e-01
bigcom26         0.000000  5.282829e-01
bigcom28         0.000000  4.547201e-01
bigcom30         0.000000  1.023617e+00
bigcom31         0.000000 -2.461472e-01
bigcom32         0.000000  5.367286e-01
bigcom33         0.000000  1.579414e+00
bigcom34         0.000000 -3.098224e-01
bigcom36         0.000000 -1.028804e+00
bigcom37         0.000000  0.000000e+00
bigcom38         0.000000  9.666676e-01
bigcom39         0.000000 -7.452324e-01
bigcom40         0.000000  6.590290e-02
bigcom43         0.000000 -4.707422e-01
bigcom44         0.000000  4.024024e-02
bigcom46         0.000000  1.678976e+00
bigcom47         0.000000 -8.439052e-01
bigcom49         0.000000 -4.907803e-01
bigcom50         0.000000 -8.187747e-01
bigcom51         0.000000 -3.966143e-01
bigcom52         0.000000  1.652467e+00
bigcom54         0.000000 -2.285091e-01
bigcom56         0.000000 -1.141211e+00
bigcom62         0.000000  1.295349e+00
bigcom66         0.000000 -6.183721e-01
bigcom68         0.000000 -2.213698e-01
bigcom69         0.000000 -7.331236e-01
bigcom71         0.000000 -8.049339e-02
bigcom72         0.000000 -1.004601e-01
bigcom73         0.000000  8.356836e-02
bigcom74         0.000000 -7.879129e-01
bigcom75         0.000000 -5.692960e-01
bigcom76         0.000000 -4.707140e-01
bigcom77         0.000000 -8.308778e-01
bigcom79         0.000000 -8.968671e-01
bigcom80         0.000000 -7.669341e-01
bigcom82         0.000000 -8.651799e-01
bigcom83         0.000000  0.000000e+00
bigcom84         0.000000 -1.045855e+00
bigcom85         0.000000 -9.591034e-01
bigcom87         0.000000 -6.516593e-01
bigcom89         0.000000 -4.423049e-02
bigcom91         0.000000  1.180013e-01
bigcom92         0.000000  5.131703e-01
bigcom93         0.000000  0.000000e+00
bigcom96         0.000000 -5.605435e-01
bigcom97         0.000000 -1.027795e+00
bigcom98         0.000000 -5.129880e-01
bigcom99         0.000000 -1.948405e-01
bigcom101        0.000000  1.469713e+00
bigcom104        0.000000 -6.747944e-01
bigcom106        0.000000 -5.374706e-01
bigcom109        0.000000  1.523161e+00
bigcom113        0.000000 -4.994716e-01
bigcom116        0.000000 -7.231846e-02
bigcom120        0.000000 -5.834350e-01
bigcom123        0.000000 -4.154007e-01
bigcom126        0.000000 -7.327573e-02
bigcom127        0.000000 -2.998822e-01
bigcom137        0.000000 -1.038774e+00
bigcom139        0.000000 -4.394661e-01
bigcom140        0.000000 -5.194162e-01
bigcom143        0.000000  1.258397e+00
bigcom145        0.000000 -7.021344e-02
bigcom146        0.000000 -2.279782e-01
bigcom147        0.000000  7.802725e-01
bigcom149        0.000000 -4.080507e-01
bigcom153        0.000000 -5.351381e-01
bigcom154        0.000000 -1.064348e-01
bigcom156        0.000000 -5.543240e-01
bigcom157        0.000000 -9.294897e-01
bigcom158        0.000000 -4.536881e-01
bigcom160        0.000000 -4.919858e-01
bigcom161        0.000000 -4.156310e-01
bigcom162        0.000000 -1.605584e-01
bigcom164        0.000000 -4.039817e-01
bigcom166        0.000000 -2.159272e-01
bigcom167        0.000000  8.161098e-02
bigcom171        0.000000  2.819842e+00
bigcom173        0.000000 -3.887550e-01
bigcom175        0.000000  0.000000e+00
bigcom176        0.000000 -1.813649e-01
bigcom177        0.000000 -2.576926e-01
bigcom178        0.000000  2.164246e+00
bigcom180        0.000000  1.970654e+00
bigcom181        0.000000  9.794191e-01
bigcom184        0.000000 -5.599802e-01
bigcom186        0.000000  5.108810e-01
bigcom187        0.000000 -1.125066e+00
bigcom189        0.000000 -5.909503e-01
bigcom194        0.000000 -1.403895e-01
bigcom195        0.000000 -1.443393e-01
bigcom196        0.000000  2.307968e+00
bigcom204        0.000000  1.578001e+00
bigcom205        0.000000  2.318535e+00
bigcom212        0.000000 -3.156753e-01
bigcom214        0.000000 -3.170823e-01
bigcom222        0.000000 -2.198837e-01
bigcom223        0.000000 -6.189204e-01
bigcom226        0.000000 -2.263389e-01
bigcom227        0.000000 -3.074365e-01
bigcom229        0.000000 -6.474983e-03
bigcom233        0.000000 -2.912505e-01
bigcom236        0.000000 -2.784661e-01
bigcom237        0.000000 -5.115056e-01
bigcom246        0.000000 -4.113141e-01
bigcom248        0.000000 -8.324484e-01
bigcom249        0.000000 -4.058006e-01
bigcom250        0.000000 -2.677870e-01
bigcom254        0.000000 -2.684275e-01
bigcom266        0.000000 -9.682923e-01
bigcom269        0.000000 -2.446882e-01
bigcom272        0.000000 -2.161026e-01
bigcom274        0.000000  0.000000e+00
bigcom281        0.000000 -1.076951e-01
bigcom291        0.000000  1.543637e+00
bigcom292        0.000000 -6.636446e-01
bigcom295        0.000000 -5.012599e-01
bigcom299        0.000000  1.085625e+00
bigcom301        0.000000 -3.586050e-01
bigcom306        0.000000 -4.854384e-02
bigcom309        0.000000 -6.226427e-01
bigcom314        0.000000 -2.698867e-01
bigcom321        0.000000 -4.041886e-01
bigcom341        0.000000 -4.831242e-01
bigcom350        0.000000 -4.444505e-01
bigcom353        0.000000 -1.270553e-02
bigcom359        0.000000 -6.406786e-01
bigcom363        0.000000  0.000000e+00
bigcom365        0.000000 -8.066149e-01
bigcom385        0.000000  1.028481e+00
bigcom386        0.000000 -2.989504e-02
bigcom408        0.000000 -6.891116e-01
bigcom412        0.000000  1.473902e+00
bigcom480        0.000000 -5.660718e-02
spin_vertex      0.000000  4.343633e-02
membership_s1    0.000000  7.948977e-02
membership_s3    0.000000 -7.685372e-01
membership_s4    0.000000  3.132713e-02
membership_s5    0.000000  1.631090e-03
membership_s6    0.000000 -3.490898e-01
membership_s7    0.000000 -1.890428e-01
membership_s8    0.000000 -8.234631e-01
membership_s9    0.000000 -8.665646e-01
membership_s11   0.000000 -5.789861e-01
membership_s12   0.000000 -6.165898e-01
membership_s14   0.000000  6.652363e-01
membership_s15   0.000000  3.567142e-01
membership_s16   0.000000 -6.800607e-01
membership_s17   0.000000 -5.358040e-01
membership_s18   0.000000 -7.979811e-01
membership_s20   0.000000 -4.614469e-01
membership_s21   0.000000 -3.679459e-04
membership_s22   0.000000 -6.047177e-01
membership_s24   0.000000 -1.863095e+00
membership_s25   0.000000  5.953300e-01
membership_s26   0.000000 -9.552300e-01
membership_s27   0.000000 -3.195806e-03
membership_s28   0.000000 -8.255315e-01
membership_s30   0.000000  4.292782e-01
membership_s31   0.000000 -3.038947e-01
membership_s32   0.000000  1.288756e+00
membership_s33   0.000000 -2.480417e-01
membership_s36   0.000000 -6.198079e-01
membership_s37   0.000000 -7.200659e-01
V1               0.000000  1.356125e-02
V2               0.000000 -3.900536e-01
pdi              0.000000  1.147334e+02
adhesion         0.000000  1.187328e-06
cohesion         0.000000 -1.332031e-05
inner            0.000000 -8.076923e-07
outer            0.000000  3.682897e-06
ioratio          0.000000  2.410439e-01
comsize          0.000000  7.862885e-04
[1] "Dataset: all_targets Model GBM, run: 6 of 10 2015-06-15 17:43:04"
Iter   TrainDeviance   ValidDeviance   StepSize   Improve
     1        0.2380             nan     0.0100    0.0007
     2        0.2352             nan     0.0100    0.0006
     3        0.2333             nan     0.0100    0.0004
     4        0.2316             nan     0.0100    0.0005
     5        0.2297             nan     0.0100    0.0005
     6        0.2281             nan     0.0100    0.0004
     7        0.2268             nan     0.0100    0.0003
     8        0.2253             nan     0.0100    0.0002
     9        0.2240             nan     0.0100    0.0004
    10        0.2227             nan     0.0100    0.0004
    20        0.2125             nan     0.0100    0.0002
    40        0.1987             nan     0.0100    0.0001
    60        0.1896             nan     0.0100    0.0000
    80        0.1823             nan     0.0100    0.0000
   100        0.1760             nan     0.0100    0.0000
   120        0.1704             nan     0.0100    0.0000
   140        0.1651             nan     0.0100   -0.0000
   160        0.1602             nan     0.0100    0.0000
   180        0.1563             nan     0.0100    0.0000
   200        0.1522             nan     0.0100   -0.0000
   220        0.1481             nan     0.0100   -0.0000
   240        0.1449             nan     0.0100   -0.0000
   260        0.1418             nan     0.0100   -0.0000
   280        0.1386             nan     0.0100   -0.0000
   300        0.1359             nan     0.0100    0.0000
   320        0.1329             nan     0.0100    0.0000
   340        0.1298             nan     0.0100    0.0000
   360        0.1269             nan     0.0100    0.0000
   376        0.1250             nan     0.0100   -0.0000

[1] "GBM variable coefficients"
                            var     rel.inf
comsize                 comsize 4.503438834
ratio5                   ratio5 4.337096623
orbit65                 orbit65 3.031330056
V2                           V2 2.882163165
outer                     outer 2.733818230
inner                     inner 2.676760104
walktrap_vertex walktrap_vertex 2.622115885
V1                           V1 2.601932751
membership_s32   membership_s32 2.424794415
trans                     trans 2.198744006
spin_vertex         spin_vertex 2.063722733
ioratio                 ioratio 1.869044731
pagerank               pagerank 1.847641041
orbit56                 orbit56 1.786377960
knn                         knn 1.609607675
bigcom30               bigcom30 1.603312173
bet                         bet 1.569377391
bigcom171             bigcom171 1.518716426
cohesion               cohesion 1.465167284
ratio4                   ratio4 1.463229387
ratio1                   ratio1 1.432067324
orbit62                 orbit62 1.421138113
orbit70                 orbit70 1.416395207
orbit18                 orbit18 1.354037112
graph20                 graph20 1.347272494
adhesion               adhesion 1.236500920
orbit54                 orbit54 1.150543167
third                     third 1.143665706
graph22                 graph22 1.082941888
selfinter             selfinter 1.064229690
orbit50                 orbit50 1.045062937
bigcom46               bigcom46 1.014179209
graph23                 graph23 0.970704717
orbit39                 orbit39 0.867543115
ratio2                   ratio2 0.782289809
graph11                 graph11 0.759336291
orbit24                 orbit24 0.736420644
orbit52                 orbit52 0.710964735
orbit63                 orbit63 0.694046218
bigcom28               bigcom28 0.692933741
orbit45                 orbit45 0.651080628
sixth                     sixth 0.648887261
graph7                   graph7 0.646671829
graph10                 graph10 0.632345780
fourth                   fourth 0.587445244
graph1                   graph1 0.576986040
orbit49                 orbit49 0.574235538
orbit31                 orbit31 0.552587930
orbit28                 orbit28 0.549461414
graph25                 graph25 0.532357095
orbit38                 orbit38 0.514080978
graph5                   graph5 0.510114318
orbit46                 orbit46 0.506210754
graph14                 graph14 0.490816360
graph29                 graph29 0.488712251
orbit64                 orbit64 0.468288537
orbit30                 orbit30 0.464680086
constraint           constraint 0.451486922
graph4                   graph4 0.440905430
graph27                 graph27 0.428538277
upto_sixth           upto_sixth 0.423779900
graph6                   graph6 0.421809574
orbit51                 orbit51 0.415423541
orbit48                 orbit48 0.412832070
orbit27                 orbit27 0.408761063
orbit9                   orbit9 0.408750069
upto_fifth           upto_fifth 0.407681390
orbit40                 orbit40 0.389485708
bigcom3                 bigcom3 0.387808850
coreness               coreness 0.371470067
graph8                   graph8 0.370964801
orbit25                 orbit25 0.369337017
orbit61                 orbit61 0.354737561
orbit12                 orbit12 0.337444117
graph15                 graph15 0.332363651
graph24                 graph24 0.329006614
orbit68                 orbit68 0.326545697
bigcom178             bigcom178 0.326265681
graph16                 graph16 0.315175025
ratio6                   ratio6 0.310308602
graph21                 graph21 0.307137873
orbit11                 orbit11 0.303248204
orbit23                 orbit23 0.299551716
orbit36                 orbit36 0.298509766
ratio3                   ratio3 0.293408417
orbit33                 orbit33 0.293344966
orbit4                   orbit4 0.289364874
orbit44                 orbit44 0.287736260
orbit69                 orbit69 0.284998692
graph17                 graph17 0.284008532
orbit16                 orbit16 0.282802389
orbit37                 orbit37 0.282461074
membership_s30   membership_s30 0.280951894
orbit10                 orbit10 0.279085808
graph9                   graph9 0.273710068
orbit19                 orbit19 0.273263263
orbit35                 orbit35 0.272091631
graph0                   graph0 0.267990299
orbit41                 orbit41 0.266155561
orbit26                 orbit26 0.262694122
graph18                 graph18 0.254324043
graph26                 graph26 0.253482424
close                     close 0.249100709
orbit57                 orbit57 0.245398679
graph2                   graph2 0.242827860
orbit59                 orbit59 0.242150973
orbit15                 orbit15 0.242077750
pdi                         pdi 0.239173296
orbit20                 orbit20 0.238887600
graph3                   graph3 0.238179022
orbit13                 orbit13 0.237403626
orbit47                 orbit47 0.235734215
orbit17                 orbit17 0.232599342
fifth                     fifth 0.221240431
graph13                 graph13 0.215599859
orbit21                 orbit21 0.214352422
graph12                 graph12 0.213323202
orbit22                 orbit22 0.202254980
upto_second         upto_second 0.193152340
orbit5                   orbit5 0.192355949
orbit32                 orbit32 0.191560398
orbit1                   orbit1 0.190654211
bigcom26               bigcom26 0.182085718
graph19                 graph19 0.175608199
bigcom412             bigcom412 0.175009715
orbit53                 orbit53 0.173530535
orbit66                 orbit66 0.172452025
orbit67                 orbit67 0.161807589
graph28                 graph28 0.159104167
orbit55                 orbit55 0.155504974
orbit60                 orbit60 0.152086260
hubscore               hubscore 0.144920587
ecc                         ecc 0.139353148
orbit6                   orbit6 0.138698657
orbit7                   orbit7 0.126805728
upto_third           upto_third 0.124648866
orbit58                 orbit58 0.118170967
orbit29                 orbit29 0.116613298
bigcom4                 bigcom4 0.112306744
upto_fourth         upto_fourth 0.107755239
orbit71                 orbit71 0.095814493
bigcom11               bigcom11 0.095755674
bigcom92               bigcom92 0.077709651
membership_s1     membership_s1 0.075738420
orbit43                 orbit43 0.071051245
orbit2                   orbit2 0.059534205
second                   second 0.056040573
bigcom40               bigcom40 0.055977389
orbit42                 orbit42 0.038414260
membership_s5     membership_s5 0.034459730
membership_s27   membership_s27 0.030092423
AP                           AP 0.023461050
membership_s15   membership_s15 0.017592693
evcent                   evcent 0.013843634
membership_s16   membership_s16 0.012541450
membership_s21   membership_s21 0.010594421
bigcom104             bigcom104 0.010096164
bigcom181             bigcom181 0.009220099
bigcom22               bigcom22 0.008181266
bigcom109             bigcom109 0.006407041
bigcom385             bigcom385 0.005593222
bigcom180             bigcom180 0.003745396
membership_s36   membership_s36 0.003703539
bigcom101             bigcom101 0.003550914
membership_s7     membership_s7 0.003337130
bigcom75               bigcom75 0.003161282
bigcom147             bigcom147 0.003063905
orbit0                   orbit0 0.000000000
orbit3                   orbit3 0.000000000
orbit8                   orbit8 0.000000000
orbit14                 orbit14 0.000000000
orbit34                 orbit34 0.000000000
orbit72                 orbit72 0.000000000
eccrad                   eccrad 0.000000000
first                     first 0.000000000
bigcom1                 bigcom1 0.000000000
bigcom2                 bigcom2 0.000000000
bigcom6                 bigcom6 0.000000000
bigcom8                 bigcom8 0.000000000
bigcom9                 bigcom9 0.000000000
bigcom13               bigcom13 0.000000000
bigcom15               bigcom15 0.000000000
bigcom16               bigcom16 0.000000000
bigcom21               bigcom21 0.000000000
bigcom24               bigcom24 0.000000000
bigcom31               bigcom31 0.000000000
bigcom32               bigcom32 0.000000000
bigcom33               bigcom33 0.000000000
bigcom34               bigcom34 0.000000000
bigcom36               bigcom36 0.000000000
bigcom37               bigcom37 0.000000000
bigcom38               bigcom38 0.000000000
bigcom39               bigcom39 0.000000000
bigcom43               bigcom43 0.000000000
bigcom44               bigcom44 0.000000000
bigcom47               bigcom47 0.000000000
bigcom49               bigcom49 0.000000000
bigcom50               bigcom50 0.000000000
bigcom51               bigcom51 0.000000000
bigcom52               bigcom52 0.000000000
bigcom54               bigcom54 0.000000000
bigcom56               bigcom56 0.000000000
bigcom62               bigcom62 0.000000000
bigcom66               bigcom66 0.000000000
bigcom68               bigcom68 0.000000000
bigcom69               bigcom69 0.000000000
bigcom71               bigcom71 0.000000000
bigcom72               bigcom72 0.000000000
bigcom73               bigcom73 0.000000000
bigcom74               bigcom74 0.000000000
bigcom76               bigcom76 0.000000000
bigcom77               bigcom77 0.000000000
bigcom79               bigcom79 0.000000000
bigcom80               bigcom80 0.000000000
bigcom82               bigcom82 0.000000000
bigcom83               bigcom83 0.000000000
bigcom84               bigcom84 0.000000000
bigcom85               bigcom85 0.000000000
bigcom87               bigcom87 0.000000000
bigcom89               bigcom89 0.000000000
bigcom91               bigcom91 0.000000000
bigcom93               bigcom93 0.000000000
bigcom96               bigcom96 0.000000000
bigcom97               bigcom97 0.000000000
bigcom98               bigcom98 0.000000000
bigcom99               bigcom99 0.000000000
bigcom106             bigcom106 0.000000000
bigcom113             bigcom113 0.000000000
bigcom116             bigcom116 0.000000000
bigcom120             bigcom120 0.000000000
bigcom123             bigcom123 0.000000000
bigcom126             bigcom126 0.000000000
bigcom127             bigcom127 0.000000000
bigcom137             bigcom137 0.000000000
bigcom139             bigcom139 0.000000000
bigcom140             bigcom140 0.000000000
bigcom143             bigcom143 0.000000000
bigcom145             bigcom145 0.000000000
bigcom146             bigcom146 0.000000000
bigcom149             bigcom149 0.000000000
bigcom153             bigcom153 0.000000000
bigcom154             bigcom154 0.000000000
bigcom156             bigcom156 0.000000000
bigcom157             bigcom157 0.000000000
bigcom158             bigcom158 0.000000000
bigcom160             bigcom160 0.000000000
bigcom161             bigcom161 0.000000000
bigcom162             bigcom162 0.000000000
bigcom164             bigcom164 0.000000000
bigcom166             bigcom166 0.000000000
bigcom167             bigcom167 0.000000000
bigcom173             bigcom173 0.000000000
bigcom175             bigcom175 0.000000000
bigcom176             bigcom176 0.000000000
bigcom177             bigcom177 0.000000000
bigcom184             bigcom184 0.000000000
bigcom186             bigcom186 0.000000000
bigcom187             bigcom187 0.000000000
bigcom189             bigcom189 0.000000000
bigcom194             bigcom194 0.000000000
bigcom195             bigcom195 0.000000000
bigcom196             bigcom196 0.000000000
bigcom204             bigcom204 0.000000000
bigcom205             bigcom205 0.000000000
bigcom212             bigcom212 0.000000000
bigcom214             bigcom214 0.000000000
bigcom222             bigcom222 0.000000000
bigcom223             bigcom223 0.000000000
bigcom226             bigcom226 0.000000000
bigcom227             bigcom227 0.000000000
bigcom229             bigcom229 0.000000000
bigcom233             bigcom233 0.000000000
bigcom236             bigcom236 0.000000000
bigcom237             bigcom237 0.000000000
bigcom246             bigcom246 0.000000000
bigcom248             bigcom248 0.000000000
bigcom249             bigcom249 0.000000000
bigcom250             bigcom250 0.000000000
bigcom254             bigcom254 0.000000000
bigcom266             bigcom266 0.000000000
bigcom269             bigcom269 0.000000000
bigcom272             bigcom272 0.000000000
bigcom274             bigcom274 0.000000000
bigcom281             bigcom281 0.000000000
bigcom291             bigcom291 0.000000000
bigcom292             bigcom292 0.000000000
bigcom295             bigcom295 0.000000000
bigcom299             bigcom299 0.000000000
bigcom301             bigcom301 0.000000000
bigcom306             bigcom306 0.000000000
bigcom309             bigcom309 0.000000000
bigcom314             bigcom314 0.000000000
bigcom321             bigcom321 0.000000000
bigcom341             bigcom341 0.000000000
bigcom350             bigcom350 0.000000000
bigcom353             bigcom353 0.000000000
bigcom359             bigcom359 0.000000000
bigcom363             bigcom363 0.000000000
bigcom365             bigcom365 0.000000000
bigcom386             bigcom386 0.000000000
bigcom408             bigcom408 0.000000000
bigcom480             bigcom480 0.000000000
membership_s3     membership_s3 0.000000000
membership_s4     membership_s4 0.000000000
membership_s6     membership_s6 0.000000000
membership_s8     membership_s8 0.000000000
membership_s9     membership_s9 0.000000000
membership_s11   membership_s11 0.000000000
membership_s12   membership_s12 0.000000000
membership_s14   membership_s14 0.000000000
membership_s17   membership_s17 0.000000000
membership_s18   membership_s18 0.000000000
membership_s20   membership_s20 0.000000000
membership_s22   membership_s22 0.000000000
membership_s24   membership_s24 0.000000000
membership_s25   membership_s25 0.000000000
membership_s26   membership_s26 0.000000000
membership_s28   membership_s28 0.000000000
membership_s31   membership_s31 0.000000000
membership_s33   membership_s33 0.000000000
membership_s37   membership_s37 0.000000000
[1] "Dataset: all_targets Model RF, run: 6 of 10 2015-06-15 17:49:29"
     |      Out-of-bag   |
Tree |      MSE  %Var(y) |
   1 |  0.05335   211.48 |
   2 |  0.04777   189.37 |
   3 |  0.04385   173.81 |
   4 |  0.04073   161.47 |
   5 |  0.03876   153.64 |
   6 |  0.03733   147.99 |
   7 |  0.03562   141.21 |
   8 |  0.03493   138.45 |
   9 |  0.03385   134.17 |
  10 |  0.03254   128.98 |
  11 |  0.03186   126.28 |
  12 |  0.03087   122.38 |
  13 |  0.03041   120.53 |
  14 |  0.03011   119.35 |
  15 |  0.02992   118.61 |
  16 |  0.02952   117.00 |
  17 |  0.02883   114.28 |
  18 |   0.0286   113.37 |
  19 |  0.02818   111.72 |
  20 |   0.0281   111.37 |
  21 |  0.02797   110.87 |
  22 |  0.02771   109.83 |
  23 |   0.0275   108.99 |
  24 |  0.02739   108.59 |
  25 |  0.02713   107.53 |
  26 |  0.02698   106.94 |
  27 |  0.02683   106.37 |
  28 |  0.02671   105.89 |
  29 |   0.0266   105.44 |
  30 |  0.02649   105.02 |
  31 |  0.02638   104.59 |
  32 |  0.02633   104.37 |
  33 |  0.02623   104.00 |
  34 |  0.02617   103.73 |
  35 |  0.02606   103.30 |
  36 |  0.02599   103.02 |
  37 |  0.02591   102.72 |
  38 |  0.02582   102.35 |
  39 |  0.02584   102.43 |
  40 |  0.02581   102.31 |
  41 |  0.02578   102.21 |
  42 |  0.02573   101.99 |
  43 |  0.02573   102.01 |
  44 |  0.02567   101.77 |
  45 |  0.02561   101.53 |
  46 |  0.02558   101.39 |
  47 |  0.02555   101.29 |
  48 |  0.02549   101.03 |
  49 |  0.02542   100.75 |
  50 |  0.02539   100.64 |
  51 |  0.02535   100.48 |
  52 |  0.02531   100.35 |
  53 |  0.02532   100.38 |
  54 |  0.02528   100.21 |
  55 |  0.02528   100.22 |
  56 |  0.02526   100.12 |
  57 |   0.0252    99.91 |
  58 |  0.02519    99.85 |
  59 |  0.02518    99.80 |
  60 |  0.02519    99.87 |
  61 |  0.02519    99.86 |
  62 |  0.02518    99.83 |
  63 |  0.02518    99.83 |
  64 |   0.0252    99.91 |
  65 |  0.02517    99.79 |
  66 |  0.02517    99.76 |
  67 |   0.0252    99.90 |
  68 |  0.02517    99.77 |
  69 |  0.02515    99.68 |
  70 |  0.02518    99.80 |
  71 |  0.02513    99.63 |
  72 |  0.02509    99.46 |
  73 |  0.02506    99.35 |
  74 |  0.02505    99.30 |
  75 |  0.02503    99.20 |
  76 |  0.02506    99.35 |
  77 |  0.02505    99.31 |
  78 |  0.02503    99.23 |
  79 |  0.02503    99.20 |
  80 |  0.02503    99.23 |
  81 |  0.02504    99.27 |
  82 |  0.02502    99.19 |
  83 |  0.02504    99.24 |
  84 |  0.02505    99.29 |
  85 |  0.02507    99.39 |
  86 |  0.02507    99.36 |
  87 |  0.02507    99.38 |
  88 |  0.02505    99.32 |
  89 |  0.02503    99.23 |
  90 |  0.02502    99.18 |
  91 |  0.02501    99.16 |
  92 |  0.02501    99.14 |
  93 |  0.02501    99.13 |
  94 |  0.02499    99.06 |
  95 |  0.02496    98.93 |
  96 |  0.02497    98.97 |
  97 |  0.02497    98.98 |
  98 |  0.02495    98.92 |
  99 |  0.02496    98.94 |
 100 |  0.02496    98.93 |
[1] "Random Forest variable coefficients"
                      %IncMSE IncNodePurity
graph5           3.549886e-03  1.589731e+00
graph6           1.169310e-03  8.573464e-01
graph7           1.665089e-03  9.083515e-01
graph8           1.745090e-04  2.839212e-01
graph9           1.269387e-03  1.137046e+00
graph10          6.071965e-03  1.685203e+00
graph11          5.987792e-03  2.511822e+00
graph12          4.221401e-03  1.154240e+00
graph13          3.062106e-03  8.792509e-01
graph14          1.673164e-03  1.313942e+00
graph15          2.353263e-03  1.020413e+00
graph16          2.989124e-03  1.388778e+00
graph17          4.092566e-03  1.366161e+00
graph18          2.289757e-03  6.649381e-01
graph19          5.406634e-03  1.561146e+00
graph20          7.961208e-03  2.827834e+00
graph21          1.765168e-03  8.587431e-01
graph22          1.787598e-03  1.590833e+00
graph23          4.569981e-03  1.922524e+00
graph24          4.749780e-03  7.381653e-01
graph25          3.311097e-03  1.520323e+00
graph26          1.398254e-03  9.152541e-01
graph27          1.959040e-03  1.211864e+00
graph28          1.407374e-03  9.181313e-01
graph29          5.443806e-04  6.588007e-01
orbit0           7.862401e-04  4.201331e-01
orbit1           4.004093e-03  1.088452e+00
orbit2           1.262817e-03  8.044150e-01
orbit3           9.805497e-04  6.643426e-01
orbit4           3.569791e-03  1.204211e+00
orbit5           2.137856e-03  7.917991e-01
orbit6           3.958996e-03  1.350732e+00
orbit7           3.006972e-03  9.447005e-01
orbit8           3.175804e-03  1.364763e+00
orbit9           1.598541e-03  1.320211e+00
orbit10          3.243042e-03  1.024350e+00
orbit11          3.428655e-03  7.431710e-01
orbit12          1.450160e-03  1.132376e+00
orbit13          1.112599e-03  8.880957e-01
orbit14          3.157205e-04  5.826844e-01
orbit15          1.793061e-03  1.226809e+00
orbit16          3.480763e-03  9.198179e-01
orbit17          3.266289e-03  1.336844e+00
orbit18          6.723052e-03  3.135489e+00
orbit19          5.162064e-03  1.651002e+00
orbit20          2.257100e-03  1.041005e+00
orbit21          4.644974e-03  7.665922e-01
orbit22          5.304448e-03  2.468301e+00
orbit23          4.880889e-03  1.205966e+00
orbit24          4.827582e-03  2.167188e+00
orbit25          1.630166e-03  1.493116e+00
orbit26          2.409480e-03  7.654858e-01
orbit27          4.774106e-03  1.407891e+00
orbit28          2.235724e-03  1.222078e+00
orbit29          1.489158e-03  8.211917e-01
orbit30          4.250614e-03  1.189195e+00
orbit31          3.843928e-03  1.825970e+00
orbit32          2.942950e-03  1.095393e+00
orbit33          1.658385e-03  6.632542e-01
orbit34          3.091023e-03  9.442883e-01
orbit35          4.660459e-03  1.545139e+00
orbit36          5.415542e-03  1.577773e+00
orbit37          3.846604e-03  1.276004e+00
orbit38          6.790293e-03  1.400083e+00
orbit39          2.582001e-03  2.575432e+00
orbit40          2.840441e-03  1.286493e+00
orbit41          4.731273e-04  5.503510e-01
orbit42          1.965037e-03  5.788294e-01
orbit43          1.242735e-03  7.426382e-01
orbit44          1.098522e-03  7.383362e-01
orbit45          9.618011e-03  2.152755e+00
orbit46          3.299699e-03  1.418614e+00
orbit47          4.660830e-03  1.030847e+00
orbit48          1.213800e-03  8.686453e-01
orbit49          8.118248e-03  2.523139e+00
orbit50          3.787929e-03  2.067871e+00
orbit51          2.352557e-03  1.165572e+00
orbit52          1.605621e-03  9.091404e-01
orbit53          1.627055e-03  7.712460e-01
orbit54          3.092812e-03  1.839395e+00
orbit55          3.098088e-04  5.255688e-01
orbit56          8.822112e-03  3.302378e+00
orbit57          4.351742e-04  6.067640e-01
orbit58          2.301631e-04  5.729348e-01
orbit59          2.164865e-03  1.214497e+00
orbit60          9.390905e-04  5.623294e-01
orbit61          1.442617e-03  7.915661e-01
orbit62          6.837897e-03  2.829703e+00
orbit63          3.519743e-03  1.720649e+00
orbit64          1.745354e-03  1.158262e+00
orbit65          7.454138e-03  5.410350e+00
orbit66          1.184696e-03  9.603293e-01
orbit67          8.884023e-04  7.664735e-01
orbit68          2.275251e-03  1.441115e+00
orbit69          1.754612e-03  9.741208e-01
orbit70          3.241752e-03  2.551951e+00
orbit71          6.915473e-04  6.504683e-01
orbit72          1.815818e-04  4.882589e-01
AP              -2.529145e-06  1.939158e-01
bet              8.926165e-03  3.919783e+00
ecc              2.931995e-04  2.761492e-01
eccrad           2.540004e-04  3.073203e-01
close            1.648978e-03  1.162031e+00
constraint       6.233345e-03  1.808752e+00
coreness         6.637742e-03  1.205612e+00
knn              3.329404e-03  2.734148e+00
hubscore         3.314497e-03  9.920909e-01
pagerank         9.069723e-03  5.578521e+00
trans            4.143973e-03  2.629416e+00
evcent           2.543845e-03  8.411416e-01
first            1.826660e-03  7.522687e-01
upto_second      3.604614e-03  1.078058e+00
upto_third       3.248493e-03  1.074045e+00
upto_fourth      6.074120e-03  1.509528e+00
upto_fifth       3.385414e-03  1.673833e+00
upto_sixth       1.935704e-03  1.073192e+00
second           1.733160e-03  1.034565e+00
third            8.655062e-03  2.575751e+00
fourth           3.297743e-03  2.655875e+00
fifth            2.181901e-03  2.154125e+00
sixth            4.216437e-03  1.987526e+00
ratio1           1.581740e-03  2.682395e+00
ratio2           6.613466e-03  3.387473e+00
ratio3           5.096090e-03  2.118934e+00
ratio4           4.867433e-03  3.369700e+00
ratio5           3.112650e-03  8.597426e+00
ratio6           2.691296e-03  1.542076e+00
selfinter        2.366388e-03  1.104983e+00
walktrap_vertex  2.330875e-03  4.589058e+00
bigcom1          7.320034e-05  1.663864e-01
bigcom2          0.000000e+00  2.255141e-18
bigcom3          8.843706e-05  1.197465e+00
bigcom4          1.236175e-04  3.218965e-01
bigcom6         -2.647115e-05  4.561584e-01
bigcom8          0.000000e+00  3.663896e-04
bigcom9          0.000000e+00  8.829742e-18
bigcom11        -1.291637e-05  4.380615e-01
bigcom13         0.000000e+00  4.597017e-18
bigcom15         0.000000e+00  3.304648e-18
bigcom16         0.000000e+00  4.874573e-18
bigcom21         3.426830e-05  7.750612e-02
bigcom22         3.461980e-05  1.752964e-01
bigcom24         0.000000e+00  1.405126e-18
bigcom26         1.538161e-04  9.287570e-01
bigcom28         1.997528e-04  1.394177e+00
bigcom30         1.045042e-03  3.158865e+00
bigcom31         0.000000e+00  1.214306e-18
bigcom32         0.000000e+00  1.786765e-18
bigcom33        -2.282584e-06  2.196459e-01
bigcom34         0.000000e+00  7.112366e-19
bigcom36         0.000000e+00  1.875000e-02
bigcom37         0.000000e+00  1.413800e-18
bigcom38         0.000000e+00  1.457168e-18
bigcom39         0.000000e+00  4.666406e-18
bigcom40         1.394851e-04  1.804470e-01
bigcom43         0.000000e+00  2.975051e-18
bigcom44         2.369984e-05  4.886951e-02
bigcom46        -5.709297e-05  1.367605e+00
bigcom47         0.000000e+00  1.006140e-18
bigcom49         0.000000e+00  2.688821e-18
bigcom50         0.000000e+00  2.576064e-18
bigcom51         0.000000e+00  5.551115e-19
bigcom52        -2.774835e-06  3.036713e-01
bigcom54         0.000000e+00  1.249001e-18
bigcom56         0.000000e+00  2.151057e-18
bigcom62         0.000000e+00  8.673617e-20
bigcom66         0.000000e+00  8.500145e-19
bigcom68         0.000000e+00  8.673617e-19
bigcom69         0.000000e+00  1.873501e-18
bigcom71         5.822253e-05  3.227229e-01
bigcom72         0.000000e+00  9.887924e-19
bigcom73         4.283048e-06  1.430404e-01
bigcom74         0.000000e+00  8.571429e-03
bigcom75        -2.814530e-05  6.278501e-01
bigcom76         0.000000e+00  1.994932e-18
bigcom77         0.000000e+00  1.994932e-18
bigcom79         0.000000e+00  1.006140e-18
bigcom80         0.000000e+00  6.852158e-19
bigcom82         0.000000e+00  9.020562e-19
bigcom83         0.000000e+00  1.804112e-18
bigcom84         0.000000e+00  6.938894e-19
bigcom85         0.000000e+00  9.974660e-19
bigcom87         0.000000e+00  2.324529e-18
bigcom89         0.000000e+00  1.318390e-18
bigcom91         0.000000e+00  2.584738e-18
bigcom92         5.564625e-05  3.504453e-01
bigcom93         0.000000e+00  7.372575e-19
bigcom96         0.000000e+00  7.806256e-19
bigcom97         0.000000e+00  5.551115e-19
bigcom98         0.000000e+00  3.469447e-19
bigcom99         0.000000e+00  1.526557e-18
bigcom101        4.999584e-05  2.209296e-01
bigcom104       -2.758495e-05  2.091516e-01
bigcom106        0.000000e+00  8.586881e-19
bigcom109        2.606179e-05  7.097074e-01
bigcom113        0.000000e+00  2.775558e-19
bigcom116       -2.733485e-07  3.926154e-02
bigcom120        0.000000e+00  5.811324e-19
bigcom123        0.000000e+00  1.110223e-18
bigcom126        0.000000e+00  9.714451e-19
bigcom127        0.000000e+00  8.500145e-19
bigcom137        0.000000e+00  1.821460e-18
bigcom139        0.000000e+00  6.071532e-19
bigcom140        0.000000e+00  3.122502e-19
bigcom143        0.000000e+00  2.081668e-19
bigcom145        0.000000e+00  2.359224e-18
bigcom146        0.000000e+00  2.341877e-18
bigcom147       -6.762818e-05  1.143760e-01
bigcom149        0.000000e+00  1.734723e-20
bigcom153        0.000000e+00  6.938894e-19
bigcom154        0.000000e+00  3.209238e-18
bigcom156        0.000000e+00  1.665335e-18
bigcom157        0.000000e+00  5.551115e-19
bigcom158        0.000000e+00  1.110223e-18
bigcom160        0.000000e+00  1.110223e-18
bigcom161        0.000000e+00  8.673617e-19
bigcom162        0.000000e+00  6.938894e-19
bigcom164        0.000000e+00  9.714451e-19
bigcom166        0.000000e+00  1.942890e-18
bigcom167       -1.841172e-05  2.278163e-01
bigcom171        6.746108e-05  2.153382e+00
bigcom173        0.000000e+00  5.898060e-19
bigcom175        0.000000e+00  1.665335e-18
bigcom176        0.000000e+00  1.942890e-18
bigcom177        0.000000e+00  1.179612e-18
bigcom178        3.195350e-05  9.366601e-01
bigcom180       -1.155182e-05  4.315131e-01
bigcom181       -1.471800e-05  2.289775e-01
bigcom184        0.000000e+00  7.112366e-19
bigcom186       -7.957766e-06  6.624573e-01
bigcom187       -2.166396e-06  2.101316e-01
bigcom189        0.000000e+00  1.144917e-18
bigcom194        0.000000e+00  9.714451e-19
bigcom195        0.000000e+00  5.204170e-19
bigcom196        2.037593e-05  5.760306e-01
bigcom204        2.372319e-05  3.258591e-01
bigcom205        0.000000e+00  6.938894e-20
bigcom212        0.000000e+00  1.249001e-18
bigcom214        0.000000e+00  2.359224e-18
bigcom222        0.000000e+00  6.591949e-19
bigcom223        0.000000e+00  1.387779e-18
bigcom226        0.000000e+00  1.127570e-18
bigcom227        0.000000e+00  1.700029e-18
bigcom229        0.000000e+00  1.283695e-18
bigcom233        0.000000e+00  8.673617e-19
bigcom236        0.000000e+00  1.127570e-18
bigcom237        0.000000e+00  5.898060e-19
bigcom246        0.000000e+00  2.671474e-18
bigcom248        0.000000e+00  3.209238e-18
bigcom249        0.000000e+00  8.847090e-19
bigcom250        0.000000e+00  1.249001e-18
bigcom254        0.000000e+00  8.326673e-19
bigcom266        0.000000e+00  3.469447e-19
bigcom269        0.000000e+00  5.551115e-19
bigcom272        0.000000e+00  5.724587e-19
bigcom274        0.000000e+00  5.568462e-18
bigcom281        0.000000e+00  1.674008e-18
bigcom291        0.000000e+00  0.000000e+00
bigcom292        0.000000e+00  7.025630e-19
bigcom295        0.000000e+00  7.632783e-19
bigcom299       -2.310239e-05  5.019647e-01
bigcom301        0.000000e+00  2.463307e-18
bigcom306        0.000000e+00  7.112366e-19
bigcom309        0.000000e+00  2.775558e-19
bigcom314        0.000000e+00  1.561251e-19
bigcom321        0.000000e+00  1.266348e-18
bigcom341        0.000000e+00  1.144917e-18
bigcom350        0.000000e+00  4.163336e-19
bigcom353        0.000000e+00  1.144917e-18
bigcom359        0.000000e+00  7.112366e-19
bigcom363        0.000000e+00  1.318390e-18
bigcom365        0.000000e+00  0.000000e+00
bigcom385       -4.326680e-05  4.980948e-01
bigcom386        0.000000e+00  1.873501e-18
bigcom408       -1.127870e-05  4.169492e-01
bigcom412        2.915099e-05  9.490144e-01
bigcom480        0.000000e+00  9.714451e-19
spin_vertex      8.678743e-04  3.954930e+00
membership_s1    4.048937e-04  6.564288e-01
membership_s3    0.000000e+00  2.766884e-18
membership_s4    8.106169e-05  1.271929e-01
membership_s5    1.258477e-04  3.106614e-01
membership_s6    1.809801e-04  8.270399e-02
membership_s7    6.143991e-05  3.352969e-01
membership_s8    0.000000e+00  3.330669e-18
membership_s9    0.000000e+00  8.847090e-19
membership_s11   0.000000e+00  1.899522e-18
membership_s12   0.000000e+00  1.942890e-18
membership_s14  -4.232216e-05  1.138343e-01
membership_s15   9.844219e-05  4.186576e-01
membership_s16   1.753902e-05  3.084834e-01
membership_s17   0.000000e+00  1.379105e-18
membership_s18   0.000000e+00  5.377643e-18
membership_s20   0.000000e+00  9.020562e-19
membership_s21   2.030557e-06  1.625951e-01
membership_s22   0.000000e+00  3.321995e-18
membership_s24   0.000000e+00  4.076600e-18
membership_s25  -4.524633e-06  5.065764e-02
membership_s26   0.000000e+00  1.457168e-18
membership_s27   5.705409e-05  2.702772e-01
membership_s28   0.000000e+00  1.535230e-18
membership_s30   2.996376e-04  6.576418e-01
membership_s31   8.123789e-05  1.920579e-01
membership_s32   1.528674e-03  3.614407e+00
membership_s33   0.000000e+00  2.081668e-19
membership_s36   8.718642e-05  1.888970e-01
membership_s37   0.000000e+00  5.030698e-18
V1               4.826495e-03  5.025519e+00
V2               2.516310e-03  6.256534e+00
pdi              3.306871e-04  9.557610e-01
adhesion         1.450628e-02  4.926572e+00
cohesion         1.292081e-02  4.662437e+00
inner            6.431969e-03  5.924213e+00
outer            6.449623e-03  7.356283e+00
ioratio          6.188146e-03  4.891222e+00
comsize          1.338057e-02  9.129153e+00
[1] "Dataset: all_targets Model GLM, run: 6 of 10 2015-06-15 18:00:32"
[1] "glmnet variable coefficients"
                    [,1]          [,2]
(Intercept)     -3.62738 -1.035404e+01
graph0           0.00000 -6.908645e-04
graph1           0.00000  0.000000e+00
graph2           0.00000 -1.387414e-05
graph3           0.00000 -6.502467e-08
graph4           0.00000  0.000000e+00
graph5           0.00000 -3.300612e-05
graph6           0.00000  0.000000e+00
graph7           0.00000  1.742402e-05
graph8           0.00000  9.455544e-06
graph9           0.00000 -5.481799e-09
graph10          0.00000  0.000000e+00
graph11          0.00000  0.000000e+00
graph12          0.00000 -4.465700e-13
graph13          0.00000  0.000000e+00
graph14          0.00000  0.000000e+00
graph15          0.00000 -2.858433e-10
graph16          0.00000  0.000000e+00
graph17          0.00000 -3.097768e-09
graph18          0.00000  0.000000e+00
graph19          0.00000  0.000000e+00
graph20          0.00000 -1.659289e-07
graph21          0.00000  0.000000e+00
graph22          0.00000 -3.585326e-06
graph23          0.00000  0.000000e+00
graph24          0.00000  0.000000e+00
graph25          0.00000  0.000000e+00
graph26          0.00000  1.256385e-08
graph27          0.00000  8.817268e-06
graph28          0.00000  0.000000e+00
graph29          0.00000 -4.501739e-05
orbit0           0.00000 -4.014789e-04
orbit1           0.00000 -4.102149e-05
orbit2           0.00000  0.000000e+00
orbit3           0.00000 -1.094585e-05
orbit4           0.00000 -2.819031e-06
orbit5           0.00000  0.000000e+00
orbit6           0.00000  2.071279e-08
orbit7           0.00000  0.000000e+00
orbit8           0.00000 -5.620140e-06
orbit9           0.00000  0.000000e+00
orbit10          0.00000 -5.081408e-06
orbit11          0.00000  0.000000e+00
orbit12          0.00000  5.311701e-05
orbit13          0.00000  1.768264e-05
orbit14          0.00000  1.088725e-10
orbit15          0.00000  0.000000e+00
orbit16          0.00000 -4.612376e-09
orbit17          0.00000 -1.834708e-08
orbit18          0.00000  2.437303e-09
orbit19          0.00000  7.035656e-10
orbit20          0.00000 -7.331964e-10
orbit21          0.00000  0.000000e+00
orbit22          0.00000 -6.537832e-11
orbit23          0.00000  0.000000e+00
orbit24          0.00000  0.000000e+00
orbit25          0.00000  1.649038e-07
orbit26          0.00000 -2.384990e-09
orbit27          0.00000  7.570185e-07
orbit28          0.00000 -1.889921e-07
orbit29          0.00000 -2.898333e-08
orbit30          0.00000  0.000000e+00
orbit31          0.00000  3.546981e-08
orbit32          0.00000 -1.446201e-08
orbit33          0.00000  0.000000e+00
orbit34          0.00000 -5.798990e-11
orbit35          0.00000  0.000000e+00
orbit36          0.00000  4.619328e-09
orbit37          0.00000 -6.830177e-08
orbit38          0.00000  0.000000e+00
orbit39          0.00000 -3.193874e-06
orbit40          0.00000  0.000000e+00
orbit41          0.00000  0.000000e+00
orbit42          0.00000  0.000000e+00
orbit43          0.00000  7.398041e-06
orbit44          0.00000  0.000000e+00
orbit45          0.00000  8.122238e-06
orbit46          0.00000 -3.441787e-06
orbit47          0.00000  0.000000e+00
orbit48          0.00000  1.073388e-06
orbit49          0.00000  2.334412e-06
orbit50          0.00000 -3.589529e-06
orbit51          0.00000  7.662648e-06
orbit52          0.00000  0.000000e+00
orbit53          0.00000  0.000000e+00
orbit54          0.00000 -5.255238e-06
orbit55          0.00000 -1.275174e-06
orbit56          0.00000  7.015290e-05
orbit57          0.00000 -2.832406e-06
orbit58          0.00000  4.828382e-07
orbit59          0.00000  1.063654e-07
orbit60          0.00000  3.325408e-06
orbit61          0.00000 -1.064088e-06
orbit62          0.00000  9.537147e-05
orbit63          0.00000  8.660511e-06
orbit64          0.00000 -1.061999e-05
orbit65          0.00000  7.818135e-05
orbit66          0.00000 -1.057770e-04
orbit67          0.00000  3.963610e-05
orbit68          0.00000  1.104670e-05
orbit69          0.00000 -2.729739e-05
orbit70          0.00000  8.738357e-04
orbit71          0.00000 -4.994970e-05
orbit72          0.00000 -2.254788e-04
AP               0.00000 -1.468882e-01
bet              0.00000  4.517933e-07
ecc              0.00000  5.496622e-02
eccrad           0.00000  3.012735e-01
close            0.00000  0.000000e+00
constraint       0.00000 -1.133478e+00
coreness         0.00000 -1.449766e-02
knn              0.00000 -1.593235e-05
hubscore         0.00000  2.482998e-01
pagerank         0.00000 -3.446535e-01
trans            0.00000 -2.116888e-03
evcent           0.00000  7.262024e-02
first            0.00000 -1.026280e-03
upto_second      0.00000 -7.563065e-05
upto_third       0.00000  0.000000e+00
upto_fourth      0.00000  0.000000e+00
upto_fifth       0.00000  8.880910e-05
upto_sixth       0.00000  8.738360e-05
second           0.00000 -3.877588e-05
third            0.00000  1.067445e-05
fourth           0.00000 -4.909549e-05
fifth            0.00000  2.012368e-05
sixth            0.00000  0.000000e+00
ratio1           0.00000 -4.465254e-04
ratio2           0.00000  4.456797e-04
ratio3           0.00000  7.591577e-04
ratio4           0.00000  0.000000e+00
ratio5           0.00000  0.000000e+00
ratio6           0.00000 -9.463737e-06
selfinter        0.00000  5.418137e-01
walktrap_vertex  0.00000 -3.122292e-01
bigcom1          0.00000 -4.707322e-01
bigcom2          0.00000 -5.741930e-01
bigcom3          0.00000  6.185505e-01
bigcom4          0.00000 -6.509054e-02
bigcom6          0.00000  1.456862e+00
bigcom8          0.00000 -6.877273e-01
bigcom9          0.00000 -9.260837e-01
bigcom11         0.00000  7.035566e-01
bigcom13         0.00000 -9.767885e-01
bigcom15         0.00000 -5.731649e-01
bigcom16         0.00000 -5.653632e-01
bigcom21         0.00000 -6.544208e-01
bigcom22         0.00000 -1.503435e-01
bigcom24         0.00000 -5.003812e-01
bigcom26         0.00000  5.145713e-01
bigcom28         0.00000  3.914000e-01
bigcom30         0.00000  8.855026e-01
bigcom31         0.00000 -4.320823e-01
bigcom32         0.00000 -8.765592e-01
bigcom33         0.00000  1.392167e+00
bigcom34         0.00000 -5.035623e-01
bigcom36         0.00000 -1.282550e+00
bigcom37         0.00000  0.000000e+00
bigcom38         0.00000 -6.630937e-01
bigcom39         0.00000 -9.759202e-01
bigcom40         0.00000  1.848319e-02
bigcom43         0.00000 -7.560085e-01
bigcom44         0.00000 -1.970749e-03
bigcom46         0.00000  1.889460e+00
bigcom47         0.00000 -1.045322e+00
bigcom49         0.00000 -6.274229e-01
bigcom50         0.00000 -9.311059e-01
bigcom51         0.00000 -5.456111e-01
bigcom52         0.00000  9.233517e-01
bigcom54         0.00000 -1.906205e-01
bigcom56         0.00000 -1.334214e+00
bigcom62         0.00000 -6.350173e-01
bigcom66         0.00000 -7.567638e-01
bigcom68         0.00000 -3.646406e-01
bigcom69         0.00000 -1.010543e+00
bigcom71         0.00000  1.324570e+00
bigcom72         0.00000 -2.478440e-01
bigcom73         0.00000  8.320118e-02
bigcom74         0.00000 -1.048905e+00
bigcom75         0.00000  1.385483e+00
bigcom76         0.00000 -7.251466e-01
bigcom77         0.00000 -1.277388e+00
bigcom79         0.00000 -1.110909e+00
bigcom80         0.00000 -1.021238e+00
bigcom82         0.00000 -1.266720e+00
bigcom83         0.00000  0.000000e+00
bigcom84         0.00000 -1.032567e+00
bigcom85         0.00000 -1.189004e+00
bigcom87         0.00000 -9.470023e-01
bigcom89         0.00000 -6.617489e-01
bigcom91         0.00000 -1.387661e+00
bigcom92         0.00000  8.039581e-01
bigcom93         0.00000  0.000000e+00
bigcom96         0.00000 -9.771169e-01
bigcom97         0.00000 -1.353775e+00
bigcom98         0.00000 -8.765040e-01
bigcom99         0.00000 -3.724934e-01
bigcom101        0.00000  1.128610e+00
bigcom104        0.00000  5.646774e-01
bigcom106        0.00000 -7.818039e-01
bigcom109        0.00000  1.486815e+00
bigcom113        0.00000 -7.762423e-01
bigcom116        0.00000 -1.349570e-01
bigcom120        0.00000 -8.404860e-01
bigcom123        0.00000 -6.016050e-01
bigcom126        0.00000 -2.681140e-01
bigcom127        0.00000 -1.380255e+00
bigcom137        0.00000 -1.278423e+00
bigcom139        0.00000 -6.462428e-01
bigcom140        0.00000 -6.644376e-01
bigcom143        0.00000 -7.836655e-01
bigcom145        0.00000 -2.679681e-01
bigcom146        0.00000 -4.686436e-01
bigcom147        0.00000  5.845467e-01
bigcom149        0.00000 -3.458113e-01
bigcom153        0.00000 -7.074878e-01
bigcom154        0.00000 -2.771135e-01
bigcom156        0.00000 -5.131343e-01
bigcom157        0.00000 -1.224456e+00
bigcom158        0.00000 -6.086101e-01
bigcom160        0.00000 -6.931464e-01
bigcom161        0.00000 -6.214541e-01
bigcom162        0.00000 -3.870864e-01
bigcom164        0.00000 -5.113849e-01
bigcom166        0.00000 -4.516784e-01
bigcom167        0.00000  5.552279e-02
bigcom171        0.00000  2.365583e+00
bigcom173        0.00000 -5.543870e-01
bigcom175        0.00000  0.000000e+00
bigcom176        0.00000 -2.930738e-01
bigcom177        0.00000 -4.734197e-01
bigcom178        0.00000  1.989376e+00
bigcom180        0.00000  1.818901e+00
bigcom181        0.00000  1.053444e+00
bigcom184        0.00000 -8.000855e-01
bigcom186        0.00000  4.403056e-01
bigcom187        0.00000  3.839282e-01
bigcom189        0.00000 -7.576740e-01
bigcom194        0.00000 -3.113703e-01
bigcom195        0.00000 -5.257210e-01
bigcom196        0.00000  1.816190e+00
bigcom204        0.00000  1.340136e+00
bigcom205        0.00000 -6.738613e-01
bigcom212        0.00000 -4.364089e-01
bigcom214        0.00000 -5.225159e-01
bigcom222        0.00000 -4.274067e-01
bigcom223        0.00000 -8.885880e-01
bigcom226        0.00000 -3.666473e-01
bigcom227        0.00000 -5.457158e-01
bigcom229        0.00000 -2.131263e-01
bigcom233        0.00000 -5.031172e-01
bigcom236        0.00000 -4.397636e-01
bigcom237        0.00000 -7.301379e-01
bigcom246        0.00000 -6.593674e-01
bigcom248        0.00000 -1.113987e+00
bigcom249        0.00000 -6.067574e-01
bigcom250        0.00000 -5.219740e-01
bigcom254        0.00000 -4.055202e-01
bigcom266        0.00000 -9.768982e-01
bigcom269        0.00000 -4.351403e-01
bigcom272        0.00000 -4.390587e-01
bigcom274        0.00000 -3.557149e-02
bigcom281        0.00000 -2.248998e-01
bigcom291        0.00000 -6.046953e-01
bigcom292        0.00000 -8.218544e-01
bigcom295        0.00000 -7.551585e-01
bigcom299        0.00000  1.556734e+00
bigcom301        0.00000 -5.959242e-01
bigcom306        0.00000 -3.004293e-01
bigcom309        0.00000 -8.767679e-01
bigcom314        0.00000 -6.372127e-01
bigcom321        0.00000 -5.927282e-01
bigcom341        0.00000 -5.443804e-01
bigcom350        0.00000 -6.545323e-01
bigcom353        0.00000 -1.489018e-01
bigcom359        0.00000 -8.979946e-01
bigcom363        0.00000  0.000000e+00
bigcom365        0.00000 -1.028318e+00
bigcom385        0.00000  1.028313e+00
bigcom386        0.00000 -1.804329e-01
bigcom408        0.00000  6.086818e-01
bigcom412        0.00000  2.310416e+00
bigcom480        0.00000 -1.707759e-01
spin_vertex      0.00000  1.700571e-02
membership_s1    0.00000  9.212670e-02
membership_s3    0.00000 -1.037416e+00
membership_s4    0.00000 -2.403075e-02
membership_s5    0.00000 -4.471830e-03
membership_s6    0.00000 -1.921673e-01
membership_s7    0.00000 -1.171716e-01
membership_s8    0.00000 -9.571991e-01
membership_s9    0.00000 -1.023649e+00
membership_s11   0.00000 -7.606684e-01
membership_s12   0.00000 -7.956708e-01
membership_s14   0.00000  8.248812e-01
membership_s15   0.00000  4.940757e-01
membership_s16   0.00000  8.480377e-01
membership_s17   0.00000 -6.774796e-01
membership_s18   0.00000 -1.034515e+00
membership_s20   0.00000 -4.852585e-01
membership_s21   0.00000 -1.805143e-06
membership_s22   0.00000 -7.689862e-01
membership_s24   0.00000 -1.781605e+00
membership_s25   0.00000  6.729041e-01
membership_s26   0.00000 -1.015092e+00
membership_s27   0.00000  6.641092e-02
membership_s28   0.00000 -1.027990e+00
membership_s30   0.00000  4.744731e-01
membership_s31   0.00000 -1.535438e-01
membership_s32   0.00000  1.214695e+00
membership_s33   0.00000 -3.128512e-01
membership_s36   0.00000 -5.670856e-01
membership_s37   0.00000 -9.144519e-01
V1               0.00000  2.318610e-02
V2               0.00000 -2.640684e-01
pdi              0.00000  2.012639e+02
adhesion         0.00000  2.259155e-05
cohesion         0.00000 -3.721811e-05
inner            0.00000  2.896348e-06
outer            0.00000  6.033460e-06
ioratio          0.00000  1.940790e-01
comsize          0.00000  8.583913e-04
[1] "Dataset: all_targets Model GBM, run: 7 of 10 2015-06-15 18:03:31"
Iter   TrainDeviance   ValidDeviance   StepSize   Improve
     1        0.2367             nan     0.0100    0.0007
     2        0.2346             nan     0.0100    0.0006
     3        0.2324             nan     0.0100    0.0005
     4        0.2302             nan     0.0100    0.0007
     5        0.2283             nan     0.0100    0.0004
     6        0.2265             nan     0.0100    0.0005
     7        0.2249             nan     0.0100    0.0003
     8        0.2234             nan     0.0100    0.0004
     9        0.2221             nan     0.0100    0.0003
    10        0.2208             nan     0.0100    0.0003
    20        0.2095             nan     0.0100    0.0002
    40        0.1961             nan     0.0100    0.0001
    60        0.1865             nan     0.0100    0.0000
    80        0.1792             nan     0.0100    0.0001
   100        0.1733             nan     0.0100    0.0000
   120        0.1682             nan     0.0100    0.0000
   140        0.1630             nan     0.0100   -0.0000
   160        0.1584             nan     0.0100    0.0000
   180        0.1537             nan     0.0100    0.0000
   200        0.1494             nan     0.0100    0.0000
   220        0.1456             nan     0.0100    0.0000
   240        0.1420             nan     0.0100   -0.0000
   260        0.1384             nan     0.0100    0.0000
   280        0.1348             nan     0.0100    0.0000
   300        0.1321             nan     0.0100    0.0000
   320        0.1296             nan     0.0100   -0.0000
   340        0.1264             nan     0.0100   -0.0000
   360        0.1240             nan     0.0100   -0.0000
   376        0.1218             nan     0.0100    0.0000

[1] "GBM variable coefficients"
                            var     rel.inf
comsize                 comsize 4.514284116
ratio5                   ratio5 3.763329525
walktrap_vertex walktrap_vertex 2.951908119
V2                           V2 2.859456616
trans                     trans 2.850206731
outer                     outer 2.626477328
orbit65                 orbit65 2.551211136
V1                           V1 2.389515981
pagerank               pagerank 2.299173347
spin_vertex         spin_vertex 2.251626457
inner                     inner 2.191100713
membership_s32   membership_s32 2.164293825
bigcom171             bigcom171 2.158791769
bigcom30               bigcom30 2.140052548
orbit70                 orbit70 2.035714223
orbit62                 orbit62 1.924517860
bet                         bet 1.710710347
orbit56                 orbit56 1.626709466
adhesion               adhesion 1.484693163
ratio4                   ratio4 1.465377916
ioratio                 ioratio 1.451458324
knn                         knn 1.435078456
orbit54                 orbit54 1.403845051
orbit50                 orbit50 1.326559475
ratio1                   ratio1 1.298453315
graph22                 graph22 1.215919674
selfinter             selfinter 1.115113261
third                     third 1.114747541
cohesion               cohesion 1.020457214
graph20                 graph20 0.999096350
orbit63                 orbit63 0.989928135
orbit18                 orbit18 0.905855848
ratio2                   ratio2 0.868055445
orbit39                 orbit39 0.864073028
graph11                 graph11 0.841365389
bigcom28               bigcom28 0.802010527
graph23                 graph23 0.786236021
orbit68                 orbit68 0.781631205
orbit49                 orbit49 0.753791252
bigcom46               bigcom46 0.717169651
graph7                   graph7 0.715379347
graph5                   graph5 0.702775841
graph3                   graph3 0.675875361
graph10                 graph10 0.654362129
graph4                   graph4 0.633826846
orbit17                 orbit17 0.606709266
orbit46                 orbit46 0.581921686
orbit24                 orbit24 0.575896374
graph17                 graph17 0.514819663
fourth                   fourth 0.511669758
membership_s30   membership_s30 0.504287956
constraint           constraint 0.503038013
orbit25                 orbit25 0.502333224
sixth                     sixth 0.497502182
orbit38                 orbit38 0.494386906
graph25                 graph25 0.491457126
coreness               coreness 0.463093751
orbit45                 orbit45 0.455673002
orbit20                 orbit20 0.428676467
graph27                 graph27 0.427729339
orbit52                 orbit52 0.422644490
graph12                 graph12 0.413383284
graph6                   graph6 0.397743333
graph16                 graph16 0.397159420
bigcom3                 bigcom3 0.394134384
orbit36                 orbit36 0.393808685
fifth                     fifth 0.391331106
graph19                 graph19 0.381267868
upto_fifth           upto_fifth 0.377194750
bigcom178             bigcom178 0.376335247
orbit32                 orbit32 0.375288997
graph26                 graph26 0.364371972
orbit40                 orbit40 0.360700223
orbit27                 orbit27 0.345749311
graph8                   graph8 0.325151803
orbit9                   orbit9 0.322462298
graph28                 graph28 0.322209841
orbit28                 orbit28 0.321475239
orbit69                 orbit69 0.320825854
orbit16                 orbit16 0.315475927
orbit47                 orbit47 0.314654791
graph29                 graph29 0.312535597
orbit21                 orbit21 0.303864000
orbit13                 orbit13 0.303173428
orbit23                 orbit23 0.300545926
orbit61                 orbit61 0.300324454
orbit31                 orbit31 0.297923696
orbit19                 orbit19 0.293353813
ratio3                   ratio3 0.289457887
orbit55                 orbit55 0.288580442
close                     close 0.284126394
orbit41                 orbit41 0.280859831
orbit71                 orbit71 0.277123718
orbit37                 orbit37 0.271065026
orbit35                 orbit35 0.269699389
ratio6                   ratio6 0.263555188
orbit51                 orbit51 0.261993516
graph21                 graph21 0.261094882
orbit29                 orbit29 0.259827874
graph18                 graph18 0.259419367
graph14                 graph14 0.255844873
graph15                 graph15 0.251572663
bigcom52               bigcom52 0.251221298
orbit30                 orbit30 0.247517947
orbit4                   orbit4 0.235504733
orbit44                 orbit44 0.224181768
pdi                         pdi 0.206506065
graph13                 graph13 0.204300567
orbit64                 orbit64 0.204062773
graph2                   graph2 0.203287644
orbit12                 orbit12 0.201045302
graph24                 graph24 0.196900059
orbit15                 orbit15 0.193689830
upto_third           upto_third 0.183895078
bigcom4                 bigcom4 0.178636283
orbit1                   orbit1 0.172835152
upto_fourth         upto_fourth 0.169146813
bigcom196             bigcom196 0.162669881
orbit67                 orbit67 0.161187948
graph1                   graph1 0.161172207
bigcom26               bigcom26 0.158727140
upto_sixth           upto_sixth 0.146001123
orbit59                 orbit59 0.138434281
orbit5                   orbit5 0.134910097
ecc                         ecc 0.132498158
graph9                   graph9 0.132439418
membership_s1     membership_s1 0.129082148
orbit33                 orbit33 0.122332411
orbit6                   orbit6 0.122008463
orbit22                 orbit22 0.121525327
orbit48                 orbit48 0.119081585
orbit53                 orbit53 0.117588615
orbit11                 orbit11 0.116258453
orbit58                 orbit58 0.116112536
orbit7                   orbit7 0.107474770
graph0                   graph0 0.106914532
bigcom40               bigcom40 0.098665881
upto_second         upto_second 0.098629740
second                   second 0.096102675
orbit10                 orbit10 0.093263288
orbit66                 orbit66 0.090498591
bigcom11               bigcom11 0.085864975
orbit57                 orbit57 0.081110419
orbit60                 orbit60 0.079754789
orbit26                 orbit26 0.076532833
orbit43                 orbit43 0.073950700
membership_s4     membership_s4 0.055043463
orbit2                   orbit2 0.049396720
hubscore               hubscore 0.046086833
evcent                   evcent 0.043463306
orbit42                 orbit42 0.042329104
AP                           AP 0.036760043
membership_s15   membership_s15 0.036667042
bigcom104             bigcom104 0.027520787
membership_s27   membership_s27 0.024557242
bigcom22               bigcom22 0.016143016
bigcom62               bigcom62 0.010609033
membership_s16   membership_s16 0.009928869
bigcom38               bigcom38 0.009340473
bigcom180             bigcom180 0.007232167
bigcom291             bigcom291 0.003342183
bigcom109             bigcom109 0.003265370
bigcom205             bigcom205 0.003239196
bigcom32               bigcom32 0.003126897
bigcom204             bigcom204 0.002991190
bigcom6                 bigcom6 0.002511029
bigcom101             bigcom101 0.002200371
orbit0                   orbit0 0.000000000
orbit3                   orbit3 0.000000000
orbit8                   orbit8 0.000000000
orbit14                 orbit14 0.000000000
orbit34                 orbit34 0.000000000
orbit72                 orbit72 0.000000000
eccrad                   eccrad 0.000000000
first                     first 0.000000000
bigcom1                 bigcom1 0.000000000
bigcom2                 bigcom2 0.000000000
bigcom8                 bigcom8 0.000000000
bigcom9                 bigcom9 0.000000000
bigcom13               bigcom13 0.000000000
bigcom15               bigcom15 0.000000000
bigcom16               bigcom16 0.000000000
bigcom21               bigcom21 0.000000000
bigcom24               bigcom24 0.000000000
bigcom31               bigcom31 0.000000000
bigcom33               bigcom33 0.000000000
bigcom34               bigcom34 0.000000000
bigcom36               bigcom36 0.000000000
bigcom37               bigcom37 0.000000000
bigcom39               bigcom39 0.000000000
bigcom43               bigcom43 0.000000000
bigcom44               bigcom44 0.000000000
bigcom47               bigcom47 0.000000000
bigcom49               bigcom49 0.000000000
bigcom50               bigcom50 0.000000000
bigcom51               bigcom51 0.000000000
bigcom54               bigcom54 0.000000000
bigcom56               bigcom56 0.000000000
bigcom66               bigcom66 0.000000000
bigcom68               bigcom68 0.000000000
bigcom69               bigcom69 0.000000000
bigcom71               bigcom71 0.000000000
bigcom72               bigcom72 0.000000000
bigcom73               bigcom73 0.000000000
bigcom74               bigcom74 0.000000000
bigcom75               bigcom75 0.000000000
bigcom76               bigcom76 0.000000000
bigcom77               bigcom77 0.000000000
bigcom79               bigcom79 0.000000000
bigcom80               bigcom80 0.000000000
bigcom82               bigcom82 0.000000000
bigcom83               bigcom83 0.000000000
bigcom84               bigcom84 0.000000000
bigcom85               bigcom85 0.000000000
bigcom87               bigcom87 0.000000000
bigcom89               bigcom89 0.000000000
bigcom91               bigcom91 0.000000000
bigcom92               bigcom92 0.000000000
bigcom93               bigcom93 0.000000000
bigcom96               bigcom96 0.000000000
bigcom97               bigcom97 0.000000000
bigcom98               bigcom98 0.000000000
bigcom99               bigcom99 0.000000000
bigcom106             bigcom106 0.000000000
bigcom113             bigcom113 0.000000000
bigcom116             bigcom116 0.000000000
bigcom120             bigcom120 0.000000000
bigcom123             bigcom123 0.000000000
bigcom126             bigcom126 0.000000000
bigcom127             bigcom127 0.000000000
bigcom137             bigcom137 0.000000000
bigcom139             bigcom139 0.000000000
bigcom140             bigcom140 0.000000000
bigcom143             bigcom143 0.000000000
bigcom145             bigcom145 0.000000000
bigcom146             bigcom146 0.000000000
bigcom147             bigcom147 0.000000000
bigcom149             bigcom149 0.000000000
bigcom153             bigcom153 0.000000000
bigcom154             bigcom154 0.000000000
bigcom156             bigcom156 0.000000000
bigcom157             bigcom157 0.000000000
bigcom158             bigcom158 0.000000000
bigcom160             bigcom160 0.000000000
bigcom161             bigcom161 0.000000000
bigcom162             bigcom162 0.000000000
bigcom164             bigcom164 0.000000000
bigcom166             bigcom166 0.000000000
bigcom167             bigcom167 0.000000000
bigcom173             bigcom173 0.000000000
bigcom175             bigcom175 0.000000000
bigcom176             bigcom176 0.000000000
bigcom177             bigcom177 0.000000000
bigcom181             bigcom181 0.000000000
bigcom184             bigcom184 0.000000000
bigcom186             bigcom186 0.000000000
bigcom187             bigcom187 0.000000000
bigcom189             bigcom189 0.000000000
bigcom194             bigcom194 0.000000000
bigcom195             bigcom195 0.000000000
bigcom212             bigcom212 0.000000000
bigcom214             bigcom214 0.000000000
bigcom222             bigcom222 0.000000000
bigcom223             bigcom223 0.000000000
bigcom226             bigcom226 0.000000000
bigcom227             bigcom227 0.000000000
bigcom229             bigcom229 0.000000000
bigcom233             bigcom233 0.000000000
bigcom236             bigcom236 0.000000000
bigcom237             bigcom237 0.000000000
bigcom246             bigcom246 0.000000000
bigcom248             bigcom248 0.000000000
bigcom249             bigcom249 0.000000000
bigcom250             bigcom250 0.000000000
bigcom254             bigcom254 0.000000000
bigcom266             bigcom266 0.000000000
bigcom269             bigcom269 0.000000000
bigcom272             bigcom272 0.000000000
bigcom274             bigcom274 0.000000000
bigcom281             bigcom281 0.000000000
bigcom292             bigcom292 0.000000000
bigcom295             bigcom295 0.000000000
bigcom299             bigcom299 0.000000000
bigcom301             bigcom301 0.000000000
bigcom306             bigcom306 0.000000000
bigcom309             bigcom309 0.000000000
bigcom314             bigcom314 0.000000000
bigcom321             bigcom321 0.000000000
bigcom341             bigcom341 0.000000000
bigcom350             bigcom350 0.000000000
bigcom353             bigcom353 0.000000000
bigcom359             bigcom359 0.000000000
bigcom363             bigcom363 0.000000000
bigcom365             bigcom365 0.000000000
bigcom385             bigcom385 0.000000000
bigcom386             bigcom386 0.000000000
bigcom408             bigcom408 0.000000000
bigcom412             bigcom412 0.000000000
bigcom480             bigcom480 0.000000000
membership_s3     membership_s3 0.000000000
membership_s5     membership_s5 0.000000000
membership_s6     membership_s6 0.000000000
membership_s7     membership_s7 0.000000000
membership_s8     membership_s8 0.000000000
membership_s9     membership_s9 0.000000000
membership_s11   membership_s11 0.000000000
membership_s12   membership_s12 0.000000000
membership_s14   membership_s14 0.000000000
membership_s17   membership_s17 0.000000000
membership_s18   membership_s18 0.000000000
membership_s20   membership_s20 0.000000000
membership_s21   membership_s21 0.000000000
membership_s22   membership_s22 0.000000000
membership_s24   membership_s24 0.000000000
membership_s25   membership_s25 0.000000000
membership_s26   membership_s26 0.000000000
membership_s28   membership_s28 0.000000000
membership_s31   membership_s31 0.000000000
membership_s33   membership_s33 0.000000000
membership_s36   membership_s36 0.000000000
membership_s37   membership_s37 0.000000000
[1] "Dataset: all_targets Model RF, run: 7 of 10 2015-06-15 18:10:37"
     |      Out-of-bag   |
Tree |      MSE  %Var(y) |
   1 |  0.04626   184.23 |
   2 |   0.0451   179.60 |
   3 |   0.0431   171.65 |
   4 |  0.04088   162.79 |
   5 |  0.03901   155.37 |
   6 |  0.03599   143.35 |
   7 |  0.03422   136.30 |
   8 |   0.0326   129.81 |
   9 |  0.03176   126.49 |
  10 |  0.03086   122.92 |
  11 |  0.03012   119.95 |
  12 |   0.0291   115.87 |
  13 |  0.02851   113.54 |
  14 |  0.02829   112.67 |
  15 |  0.02824   112.46 |
  16 |  0.02772   110.40 |
  17 |  0.02753   109.63 |
  18 |  0.02719   108.29 |
  19 |  0.02716   108.15 |
  20 |  0.02683   106.86 |
  21 |  0.02658   105.85 |
  22 |  0.02639   105.12 |
  23 |  0.02618   104.26 |
  24 |  0.02615   104.14 |
  25 |  0.02599   103.52 |
  26 |  0.02584   102.93 |
  27 |  0.02568   102.25 |
  28 |  0.02566   102.20 |
  29 |  0.02572   102.42 |
  30 |  0.02565   102.16 |
  31 |  0.02554   101.70 |
  32 |  0.02545   101.35 |
  33 |  0.02543   101.26 |
  34 |  0.02533   100.90 |
  35 |   0.0253   100.77 |
  36 |  0.02523   100.47 |
  37 |  0.02515   100.14 |
  38 |  0.02511    99.99 |
  39 |  0.02497    99.44 |
  40 |  0.02489    99.14 |
  41 |  0.02483    98.88 |
  42 |  0.02477    98.65 |
  43 |  0.02473    98.48 |
  44 |  0.02468    98.30 |
  45 |  0.02466    98.21 |
  46 |  0.02468    98.29 |
  47 |  0.02468    98.28 |
  48 |  0.02468    98.29 |
  49 |  0.02465    98.18 |
  50 |  0.02469    98.33 |
  51 |  0.02462    98.06 |
  52 |  0.02456    97.83 |
  53 |  0.02453    97.71 |
  54 |  0.02454    97.72 |
  55 |  0.02455    97.78 |
  56 |  0.02452    97.64 |
  57 |  0.02451    97.60 |
  58 |  0.02448    97.50 |
  59 |  0.02443    97.31 |
  60 |  0.02438    97.10 |
  61 |  0.02437    97.07 |
  62 |  0.02437    97.05 |
  63 |  0.02437    97.05 |
  64 |  0.02429    96.74 |
  65 |  0.02424    96.52 |
  66 |  0.02423    96.52 |
  67 |   0.0242    96.39 |
  68 |  0.02417    96.28 |
  69 |   0.0242    96.38 |
  70 |   0.0242    96.37 |
  71 |  0.02416    96.23 |
  72 |  0.02415    96.19 |
  73 |  0.02416    96.23 |
  74 |  0.02417    96.25 |
  75 |  0.02416    96.20 |
  76 |  0.02415    96.18 |
  77 |  0.02412    96.05 |
  78 |  0.02411    96.02 |
  79 |  0.02408    95.91 |
  80 |  0.02406    95.83 |
  81 |  0.02405    95.79 |
  82 |  0.02404    95.74 |
  83 |  0.02407    95.85 |
  84 |  0.02407    95.86 |
  85 |  0.02404    95.75 |
  86 |  0.02403    95.71 |
  87 |  0.02405    95.77 |
  88 |  0.02407    95.85 |
  89 |  0.02408    95.90 |
  90 |  0.02404    95.72 |
  91 |  0.02404    95.74 |
  92 |  0.02406    95.82 |
  93 |  0.02404    95.73 |
  94 |  0.02404    95.73 |
  95 |  0.02404    95.75 |
  96 |  0.02405    95.80 |
  97 |  0.02404    95.75 |
  98 |  0.02403    95.69 |
  99 |    0.024    95.58 |
 100 |  0.02399    95.53 |
[1] "Random Forest variable coefficients"
                      %IncMSE IncNodePurity
graph5           1.822398e-03  1.303162e+00
graph6           1.936272e-03  1.020341e+00
graph7           1.567992e-03  1.394230e+00
graph8           4.586468e-04  7.314750e-01
graph9           2.271933e-03  9.256890e-01
graph10          5.237579e-03  1.656931e+00
graph11          4.886936e-03  1.738958e+00
graph12          2.761861e-03  1.245434e+00
graph13          1.178140e-03  9.146254e-01
graph14          2.712880e-03  1.071019e+00
graph15          1.874668e-03  9.624170e-01
graph16          2.501171e-03  1.126101e+00
graph17          1.764148e-03  9.403590e-01
graph18          7.762286e-04  8.831072e-01
graph19          3.069701e-03  1.425343e+00
graph20          6.290074e-03  2.329227e+00
graph21          3.003128e-03  9.132183e-01
graph22          9.764575e-04  1.540629e+00
graph23          4.142283e-03  1.710999e+00
graph24          2.047183e-03  1.059348e+00
graph25          3.142700e-03  1.458060e+00
graph26          6.930487e-04  6.341078e-01
graph27          2.960018e-03  1.515965e+00
graph28          1.446287e-03  7.426875e-01
graph29          5.111372e-04  6.660947e-01
orbit0           8.157342e-04  4.838318e-01
orbit1           3.921398e-03  1.132467e+00
orbit2           4.946464e-03  9.731009e-01
orbit3           8.288084e-04  6.860023e-01
orbit4           2.677719e-03  1.177805e+00
orbit5           1.891045e-03  6.711364e-01
orbit6           1.826404e-03  1.252402e+00
orbit7           4.136428e-03  7.497621e-01
orbit8           3.828356e-03  1.175650e+00
orbit9           2.017503e-03  1.118640e+00
orbit10          1.615765e-03  7.024223e-01
orbit11          3.014917e-03  6.275788e-01
orbit12          1.936965e-03  1.089316e+00
orbit13          7.480254e-04  5.729909e-01
orbit14          4.864086e-04  3.849765e-01
orbit15          2.054622e-03  1.374841e+00
orbit16          3.912995e-03  8.125628e-01
orbit17          1.445317e-03  1.007880e+00
orbit18          5.652328e-03  2.638174e+00
orbit19          3.086122e-03  1.333050e+00
orbit20          2.141475e-03  1.143855e+00
orbit21          2.591400e-03  8.285066e-01
orbit22          3.470179e-03  2.063177e+00
orbit23          1.735231e-03  1.025664e+00
orbit24          4.329431e-03  2.173436e+00
orbit25          2.513622e-03  1.054581e+00
orbit26          3.858424e-03  6.842366e-01
orbit27          2.852269e-03  1.327081e+00
orbit28          3.365005e-03  9.955370e-01
orbit29          3.637634e-03  7.841294e-01
orbit30          2.966832e-03  1.269203e+00
orbit31          2.466447e-03  1.669840e+00
orbit32          4.943704e-03  1.049554e+00
orbit33          3.834799e-03  1.178032e+00
orbit34          4.245587e-03  1.181775e+00
orbit35          4.435192e-03  1.607814e+00
orbit36          1.124902e-03  1.249705e+00
orbit37          3.349566e-03  1.309906e+00
orbit38          5.758373e-03  1.218702e+00
orbit39          1.985753e-03  1.664792e+00
orbit40          2.123566e-03  1.243505e+00
orbit41          1.436632e-03  6.422246e-01
orbit42          1.085130e-03  4.971950e-01
orbit43          1.248787e-03  8.185069e-01
orbit44          3.186520e-03  8.032663e-01
orbit45          3.349480e-03  1.951809e+00
orbit46          1.590113e-03  1.097903e+00
orbit47          2.657455e-03  1.116267e+00
orbit48          1.404688e-03  7.982313e-01
orbit49          9.662906e-03  2.423604e+00
orbit50          1.870243e-03  2.171184e+00
orbit51          2.266220e-03  1.045995e+00
orbit52          2.210927e-03  1.069933e+00
orbit53          8.008791e-04  8.047959e-01
orbit54          3.355567e-03  2.807282e+00
orbit55          4.698863e-04  6.993944e-01
orbit56          5.037553e-03  3.270178e+00
orbit57          5.947154e-04  6.716045e-01
orbit58          3.983835e-04  3.246599e-01
orbit59          1.933693e-03  9.295489e-01
orbit60          1.258166e-03  5.217219e-01
orbit61          8.729209e-04  6.333148e-01
orbit62          5.241541e-03  3.535667e+00
orbit63          4.021929e-03  2.064521e+00
orbit64          1.358395e-03  9.479869e-01
orbit65          6.049265e-03  2.960028e+00
orbit66          1.969938e-04  8.623617e-01
orbit67          4.512639e-04  5.596612e-01
orbit68          1.985637e-03  1.940033e+00
orbit69          7.370432e-04  1.116282e+00
orbit70          2.738005e-03  3.268573e+00
orbit71          2.714793e-04  7.114603e-01
orbit72          5.321923e-04  5.015758e-01
AP               2.779521e-05  2.883215e-01
bet              5.313363e-03  3.582405e+00
ecc              7.848168e-05  2.055571e-01
eccrad           2.190810e-04  4.200014e-01
close            1.544671e-03  9.888517e-01
constraint       6.236451e-03  2.268904e+00
coreness         2.282081e-03  9.354137e-01
knn              3.099363e-03  3.137434e+00
hubscore         8.813025e-04  7.566692e-01
pagerank         8.858368e-03  5.640705e+00
trans            2.106641e-03  3.651233e+00
evcent           1.847910e-03  8.542927e-01
first            5.536674e-04  6.199393e-01
upto_second      3.029403e-03  9.544228e-01
upto_third       1.115055e-03  7.348366e-01
upto_fourth      1.564260e-03  6.749841e-01
upto_fifth       3.069759e-03  1.626463e+00
upto_sixth       2.543159e-03  1.250962e+00
second           3.835439e-03  1.106092e+00
third            6.711793e-03  2.331963e+00
fourth           4.200629e-03  2.572061e+00
fifth            1.714128e-03  2.018492e+00
sixth            3.470557e-03  2.074578e+00
ratio1           2.543628e-03  3.323991e+00
ratio2           6.071020e-03  3.397374e+00
ratio3           1.784371e-03  2.086787e+00
ratio4           3.517894e-03  4.331103e+00
ratio5           4.974920e-03  8.873272e+00
ratio6           3.002040e-03  2.011865e+00
selfinter        3.908002e-03  9.127924e-01
walktrap_vertex  2.129417e-03  4.213567e+00
bigcom1          2.025797e-04  2.125865e-01
bigcom2          0.000000e+00  0.000000e+00
bigcom3          9.029178e-05  8.432112e-01
bigcom4          1.446347e-04  2.341390e-01
bigcom6         -1.969651e-05  4.742185e-01
bigcom8          0.000000e+00  1.734723e-20
bigcom9          0.000000e+00  0.000000e+00
bigcom11        -2.287090e-05  4.084980e-01
bigcom13         0.000000e+00  1.387779e-19
bigcom15         0.000000e+00  0.000000e+00
bigcom16         0.000000e+00  8.673617e-21
bigcom21         0.000000e+00  0.000000e+00
bigcom22         1.987382e-04  1.559980e-01
bigcom24         0.000000e+00  0.000000e+00
bigcom26         1.385688e-04  5.783901e-01
bigcom28         2.604205e-04  1.386786e+00
bigcom30         1.022777e-03  3.621932e+00
bigcom31         0.000000e+00  5.551115e-19
bigcom32        -1.201415e-05  1.397571e-01
bigcom33        -7.081027e-06  4.130690e-01
bigcom34         0.000000e+00  0.000000e+00
bigcom36         0.000000e+00  0.000000e+00
bigcom37         0.000000e+00  0.000000e+00
bigcom38         5.206503e-06  3.852988e-01
bigcom39         0.000000e+00  0.000000e+00
bigcom40         2.764962e-04  3.650167e-01
bigcom43         0.000000e+00  0.000000e+00
bigcom44         5.253655e-05  5.478749e-02
bigcom46        -8.951603e-05  1.100001e+00
bigcom47         0.000000e+00  0.000000e+00
bigcom49         0.000000e+00  0.000000e+00
bigcom50         0.000000e+00  0.000000e+00
bigcom51         0.000000e+00  0.000000e+00
bigcom52         8.459941e-06  9.844501e-01
bigcom54         0.000000e+00  0.000000e+00
bigcom56         0.000000e+00  0.000000e+00
bigcom62        -1.833210e-05  6.834475e-01
bigcom66         0.000000e+00  0.000000e+00
bigcom68         0.000000e+00  0.000000e+00
bigcom69         2.252760e-06  2.857143e-02
bigcom71         2.243338e-05  3.145567e-01
bigcom72         0.000000e+00  0.000000e+00
bigcom73         7.827182e-06  2.320956e-01
bigcom74         0.000000e+00  0.000000e+00
bigcom75        -1.278292e-05  3.625255e-01
bigcom76         0.000000e+00  0.000000e+00
bigcom77         0.000000e+00  1.734723e-20
bigcom79         0.000000e+00  0.000000e+00
bigcom80         0.000000e+00  5.551115e-19
bigcom82         0.000000e+00  0.000000e+00
bigcom83         0.000000e+00  0.000000e+00
bigcom84         0.000000e+00  0.000000e+00
bigcom85         0.000000e+00  0.000000e+00
bigcom87         0.000000e+00  0.000000e+00
bigcom89         0.000000e+00  0.000000e+00
bigcom91        -5.739164e-06  1.612370e-01
bigcom92        -5.442940e-06  6.697543e-02
bigcom93         0.000000e+00  0.000000e+00
bigcom96         0.000000e+00  0.000000e+00
bigcom97         0.000000e+00  5.551115e-19
bigcom98         0.000000e+00  0.000000e+00
bigcom99         0.000000e+00  0.000000e+00
bigcom101       -2.304405e-07  2.244186e-01
bigcom104       -3.066078e-05  2.443697e-01
bigcom106        0.000000e+00  0.000000e+00
bigcom109        2.984720e-05  6.660738e-01
bigcom113        0.000000e+00  0.000000e+00
bigcom116       -3.641376e-06  4.812132e-02
bigcom120        0.000000e+00  0.000000e+00
bigcom123        0.000000e+00  0.000000e+00
bigcom126        0.000000e+00  1.387779e-19
bigcom127        0.000000e+00  0.000000e+00
bigcom137        0.000000e+00  0.000000e+00
bigcom139        0.000000e+00  0.000000e+00
bigcom140        0.000000e+00  0.000000e+00
bigcom143       -2.685692e-05  3.212359e-01
bigcom145        0.000000e+00  0.000000e+00
bigcom146        0.000000e+00  0.000000e+00
bigcom147       -5.796741e-05  1.123324e-01
bigcom149        0.000000e+00  0.000000e+00
bigcom153        0.000000e+00  0.000000e+00
bigcom154        0.000000e+00  0.000000e+00
bigcom156        0.000000e+00  0.000000e+00
bigcom157        0.000000e+00  0.000000e+00
bigcom158        0.000000e+00  0.000000e+00
bigcom160        0.000000e+00  0.000000e+00
bigcom161        0.000000e+00  0.000000e+00
bigcom162        0.000000e+00  0.000000e+00
bigcom164        0.000000e+00  0.000000e+00
bigcom166        0.000000e+00  0.000000e+00
bigcom167        2.071971e-05  2.771526e-01
bigcom171        2.392720e-04  3.417358e+00
bigcom173        0.000000e+00  0.000000e+00
bigcom175        0.000000e+00  0.000000e+00
bigcom176        0.000000e+00  0.000000e+00
bigcom177        0.000000e+00  0.000000e+00
bigcom178        2.806678e-05  8.276216e-01
bigcom180       -1.288339e-05  5.253390e-01
bigcom181       -5.825396e-05  1.949298e-01
bigcom184        0.000000e+00  0.000000e+00
bigcom186       -4.349120e-06  5.620419e-01
bigcom187       -4.243092e-06  2.462294e-01
bigcom189        0.000000e+00  3.469447e-20
bigcom194        0.000000e+00  0.000000e+00
bigcom195        0.000000e+00  0.000000e+00
bigcom196        6.831908e-05  1.486852e+00
bigcom204        1.448120e-05  2.230594e-01
bigcom205       -2.362766e-05  3.179075e-01
bigcom212        0.000000e+00  0.000000e+00
bigcom214        0.000000e+00  0.000000e+00
bigcom222        0.000000e+00  0.000000e+00
bigcom223        0.000000e+00  0.000000e+00
bigcom226        0.000000e+00  0.000000e+00
bigcom227        0.000000e+00  0.000000e+00
bigcom229        0.000000e+00  0.000000e+00
bigcom233        0.000000e+00  0.000000e+00
bigcom236        0.000000e+00  0.000000e+00
bigcom237        0.000000e+00  0.000000e+00
bigcom246        0.000000e+00  0.000000e+00
bigcom248        0.000000e+00  0.000000e+00
bigcom249        0.000000e+00  0.000000e+00
bigcom250        0.000000e+00  0.000000e+00
bigcom254        0.000000e+00  0.000000e+00
bigcom266        0.000000e+00  0.000000e+00
bigcom269        0.000000e+00  0.000000e+00
bigcom272        0.000000e+00  0.000000e+00
bigcom274        0.000000e+00  0.000000e+00
bigcom281        0.000000e+00  0.000000e+00
bigcom291       -1.724124e-05  5.640227e-01
bigcom292        0.000000e+00  0.000000e+00
bigcom295        0.000000e+00  3.469447e-20
bigcom299       -1.959660e-05  4.716710e-01
bigcom301        0.000000e+00  0.000000e+00
bigcom306        0.000000e+00  0.000000e+00
bigcom309        0.000000e+00  0.000000e+00
bigcom314        0.000000e+00  0.000000e+00
bigcom321        0.000000e+00  0.000000e+00
bigcom341        0.000000e+00  0.000000e+00
bigcom350        0.000000e+00  0.000000e+00
bigcom353        0.000000e+00  0.000000e+00
bigcom359        0.000000e+00  0.000000e+00
bigcom363        0.000000e+00  0.000000e+00
bigcom365        0.000000e+00  0.000000e+00
bigcom385       -6.129729e-06  5.553475e-01
bigcom386        0.000000e+00  0.000000e+00
bigcom408        1.269603e-06  2.776303e-01
bigcom412        4.090037e-06  7.430123e-01
bigcom480        0.000000e+00  0.000000e+00
spin_vertex      5.710260e-04  3.760794e+00
membership_s1    1.056003e-03  6.461081e-01
membership_s3    0.000000e+00  0.000000e+00
membership_s4    7.800098e-06  7.340524e-02
membership_s5    5.201510e-05  9.669486e-02
membership_s6    1.957030e-04  2.181483e-01
membership_s7    9.370274e-05  3.187436e-01
membership_s8    0.000000e+00  0.000000e+00
membership_s9    0.000000e+00  1.387779e-19
membership_s11   0.000000e+00  0.000000e+00
membership_s12   0.000000e+00  3.469447e-20
membership_s14  -4.592784e-05  1.154663e-01
membership_s15   3.666445e-05  3.346480e-01
membership_s16   4.336230e-06  3.394494e-01
membership_s17   0.000000e+00  1.110223e-18
membership_s18   0.000000e+00  3.469447e-20
membership_s20   0.000000e+00  0.000000e+00
membership_s21  -9.848954e-07  1.584629e-01
membership_s22   0.000000e+00  2.237793e-18
membership_s24   9.122007e-06  1.764706e-02
membership_s25   5.529664e-07  4.223465e-02
membership_s26   0.000000e+00  0.000000e+00
membership_s27   1.148162e-04  3.563561e-01
membership_s28   0.000000e+00  0.000000e+00
membership_s30   3.589297e-04  6.930790e-01
membership_s31  -1.549256e-06  3.556864e-02
membership_s32   1.827581e-03  3.459695e+00
membership_s33   0.000000e+00  0.000000e+00
membership_s36   1.053718e-05  8.050993e-02
membership_s37   0.000000e+00  0.000000e+00
V1               6.314704e-03  5.341000e+00
V2               2.003508e-03  5.924051e+00
pdi              3.156067e-04  1.257265e+00
adhesion         1.501751e-02  4.768178e+00
cohesion         1.532299e-02  4.644868e+00
inner            7.156792e-03  5.993543e+00
outer            1.022367e-02  6.569814e+00
ioratio          7.539880e-03  4.728620e+00
comsize          1.444094e-02  9.852970e+00
[1] "Dataset: all_targets Model GLM, run: 7 of 10 2015-06-15 18:18:58"
[1] "glmnet variable coefficients"
                     [,1]          [,2]
(Intercept)     -3.632292 -8.565313e+00
graph0           0.000000 -1.249055e-03
graph1           0.000000  0.000000e+00
graph2           0.000000 -7.815348e-06
graph3           0.000000 -1.989124e-07
graph4           0.000000  0.000000e+00
graph5           0.000000 -1.266314e-05
graph6           0.000000 -3.209717e-09
graph7           0.000000  2.459048e-05
graph8           0.000000  0.000000e+00
graph9           0.000000 -7.401039e-09
graph10          0.000000  0.000000e+00
graph11          0.000000  0.000000e+00
graph12          0.000000  0.000000e+00
graph13          0.000000  0.000000e+00
graph14          0.000000  0.000000e+00
graph15          0.000000 -4.865079e-08
graph16          0.000000  0.000000e+00
graph17          0.000000 -7.843547e-11
graph18          0.000000  2.454128e-08
graph19          0.000000  0.000000e+00
graph20          0.000000 -1.367101e-07
graph21          0.000000  0.000000e+00
graph22          0.000000 -4.114967e-06
graph23          0.000000 -2.387726e-10
graph24          0.000000  0.000000e+00
graph25          0.000000  0.000000e+00
graph26          0.000000  0.000000e+00
graph27          0.000000  7.425576e-06
graph28          0.000000  0.000000e+00
graph29          0.000000 -3.957387e-04
orbit0           0.000000 -5.218190e-04
orbit1           0.000000 -5.043494e-05
orbit2           0.000000  0.000000e+00
orbit3           0.000000 -1.977685e-06
orbit4           0.000000 -9.106823e-07
orbit5           0.000000 -3.691773e-08
orbit6           0.000000 -7.800549e-09
orbit7           0.000000  0.000000e+00
orbit8           0.000000 -4.012458e-06
orbit9           0.000000  0.000000e+00
orbit10          0.000000 -2.308011e-06
orbit11          0.000000  0.000000e+00
orbit12          0.000000  0.000000e+00
orbit13          0.000000  6.620454e-05
orbit14          0.000000  0.000000e+00
orbit15          0.000000 -2.513368e-10
orbit16          0.000000 -6.457570e-09
orbit17          0.000000 -2.935850e-08
orbit18          0.000000  0.000000e+00
orbit19          0.000000  2.226901e-10
orbit20          0.000000 -6.854638e-10
orbit21          0.000000  0.000000e+00
orbit22          0.000000 -1.329180e-10
orbit23          0.000000  0.000000e+00
orbit24          0.000000  1.569892e-08
orbit25          0.000000  6.602634e-08
orbit26          0.000000 -1.322661e-09
orbit27          0.000000  9.754863e-07
orbit28          0.000000 -3.114757e-07
orbit29          0.000000 -2.020973e-08
orbit30          0.000000  0.000000e+00
orbit31          0.000000  1.196737e-08
orbit32          0.000000 -7.026449e-09
orbit33          0.000000  0.000000e+00
orbit34          0.000000 -1.385714e-09
orbit35          0.000000 -9.382759e-10
orbit36          0.000000 -2.573665e-09
orbit37          0.000000 -2.024022e-12
orbit38          0.000000  0.000000e+00
orbit39          0.000000 -2.365006e-06
orbit40          0.000000  0.000000e+00
orbit41          0.000000 -7.257324e-08
orbit42          0.000000  0.000000e+00
orbit43          0.000000  6.530897e-06
orbit44          0.000000  0.000000e+00
orbit45          0.000000  5.307501e-06
orbit46          0.000000 -2.468585e-06
orbit47          0.000000  0.000000e+00
orbit48          0.000000  1.502675e-06
orbit49          0.000000  3.824630e-06
orbit50          0.000000 -5.083126e-06
orbit51          0.000000  7.149367e-06
orbit52          0.000000  1.062014e-06
orbit53          0.000000  0.000000e+00
orbit54          0.000000 -1.710096e-05
orbit55          0.000000 -2.587630e-06
orbit56          0.000000  5.377019e-05
orbit57          0.000000 -4.263565e-06
orbit58          0.000000  0.000000e+00
orbit59          0.000000  1.846326e-07
orbit60          0.000000  1.908995e-07
orbit61          0.000000  0.000000e+00
orbit62          0.000000  1.408177e-04
orbit63          0.000000  1.334699e-05
orbit64          0.000000 -3.911216e-05
orbit65          0.000000  3.792708e-05
orbit66          0.000000 -2.601706e-05
orbit67          0.000000  4.644826e-05
orbit68          0.000000  4.319380e-05
orbit69          0.000000 -2.427581e-05
orbit70          0.000000  7.522447e-04
orbit71          0.000000 -5.765045e-05
orbit72          0.000000 -8.450999e-04
AP               0.000000 -1.027966e-01
bet              0.000000  8.041493e-08
ecc              0.000000  3.358013e-02
eccrad           0.000000  1.810881e-01
close            0.000000  0.000000e+00
constraint       0.000000 -1.075150e+00
coreness         0.000000 -6.980971e-03
knn              0.000000  0.000000e+00
hubscore         0.000000  1.138384e-02
pagerank         0.000000 -1.014363e-01
trans            0.000000 -2.178254e-02
evcent           0.000000  0.000000e+00
first            0.000000 -1.718561e-03
upto_second      0.000000 -4.267612e-05
upto_third       0.000000  0.000000e+00
upto_fourth      0.000000  0.000000e+00
upto_fifth       0.000000  7.120852e-05
upto_sixth       0.000000  2.707744e-05
second           0.000000 -2.782726e-05
third            0.000000  3.905334e-06
fourth           0.000000 -3.343808e-05
fifth            0.000000  2.277990e-05
sixth            0.000000  0.000000e+00
ratio1           0.000000 -1.171761e-04
ratio2           0.000000  6.764120e-05
ratio3           0.000000  6.781261e-04
ratio4           0.000000 -2.016983e-05
ratio5           0.000000  0.000000e+00
ratio6           0.000000  7.957181e-07
selfinter        0.000000  5.337853e-01
walktrap_vertex  0.000000 -3.133682e-01
bigcom1          0.000000 -3.234082e-01
bigcom2          0.000000 -5.240547e-01
bigcom3          0.000000  4.597410e-01
bigcom4          0.000000 -2.320720e-02
bigcom6          0.000000  1.261568e+00
bigcom8          0.000000 -4.808661e-01
bigcom9          0.000000 -7.702345e-01
bigcom11         0.000000  5.914622e-01
bigcom13         0.000000 -9.125157e-01
bigcom15         0.000000 -4.369233e-01
bigcom16         0.000000 -3.969122e-01
bigcom21         0.000000 -1.627178e+00
bigcom22         0.000000 -1.025124e-01
bigcom24         0.000000 -4.750594e-01
bigcom26         0.000000  5.410810e-01
bigcom28         0.000000  4.518479e-01
bigcom30         0.000000  1.188611e+00
bigcom31         0.000000 -2.869175e-01
bigcom32         0.000000  4.249344e-01
bigcom33         0.000000  1.495113e+00
bigcom34         0.000000 -2.591071e-01
bigcom36         0.000000 -1.236734e+00
bigcom37         0.000000  0.000000e+00
bigcom38         0.000000  9.940037e-01
bigcom39         0.000000 -9.520571e-01
bigcom40         0.000000  3.210299e-02
bigcom43         0.000000 -6.428305e-01
bigcom44         0.000000  8.611511e-02
bigcom46         0.000000  1.583836e+00
bigcom47         0.000000 -9.801450e-01
bigcom49         0.000000 -4.600327e-01
bigcom50         0.000000 -8.885927e-01
bigcom51         0.000000 -3.777083e-01
bigcom52         0.000000  1.843170e+00
bigcom54         0.000000 -1.914586e-01
bigcom56         0.000000 -1.303143e+00
bigcom62         0.000000  1.372246e+00
bigcom66         0.000000 -7.216599e-01
bigcom68         0.000000 -2.900670e-01
bigcom69         0.000000 -8.301685e-01
bigcom71         0.000000  1.264215e+00
bigcom72         0.000000 -1.259681e-01
bigcom73         0.000000  3.224155e-02
bigcom74         0.000000 -1.003420e+00
bigcom75         0.000000  1.361027e+00
bigcom76         0.000000 -6.106942e-01
bigcom77         0.000000 -1.143997e+00
bigcom79         0.000000 -9.371784e-01
bigcom80         0.000000 -9.155426e-01
bigcom82         0.000000 -1.087585e+00
bigcom83         0.000000  0.000000e+00
bigcom84         0.000000 -1.042220e+00
bigcom85         0.000000 -9.655418e-01
bigcom87         0.000000 -9.039018e-01
bigcom89         0.000000 -5.476225e-01
bigcom91         0.000000  2.902899e-01
bigcom92         0.000000  3.891968e-01
bigcom93         0.000000  0.000000e+00
bigcom96         0.000000 -9.081998e-01
bigcom97         0.000000 -1.240061e+00
bigcom98         0.000000 -6.804608e-01
bigcom99         0.000000 -8.275187e-02
bigcom101        0.000000  1.355358e+00
bigcom104        0.000000  7.193574e-01
bigcom106        0.000000 -7.241442e-01
bigcom109        0.000000  1.514638e+00
bigcom113        0.000000 -7.800000e-01
bigcom116        0.000000 -1.271794e-01
bigcom120        0.000000 -7.805792e-01
bigcom123        0.000000 -4.801735e-01
bigcom126        0.000000 -2.133717e-01
bigcom127        0.000000 -1.319496e+00
bigcom137        0.000000 -1.072150e+00
bigcom139        0.000000 -6.450780e-01
bigcom140        0.000000 -6.086158e-01
bigcom143        0.000000  1.360030e+00
bigcom145        0.000000 -2.386281e-01
bigcom146        0.000000 -4.001084e-01
bigcom147        0.000000  9.055342e-01
bigcom149        0.000000 -2.638292e-01
bigcom153        0.000000 -7.580266e-01
bigcom154        0.000000 -1.858062e-01
bigcom156        0.000000 -6.726091e-01
bigcom157        0.000000 -1.332376e+00
bigcom158        0.000000 -3.470509e-01
bigcom160        0.000000 -6.586973e-01
bigcom161        0.000000 -2.660731e-01
bigcom162        0.000000 -2.066512e-01
bigcom164        0.000000 -4.009899e-01
bigcom166        0.000000 -3.446519e-01
bigcom167        0.000000  2.962920e-02
bigcom171        0.000000  2.937252e+00
bigcom173        0.000000 -4.115992e-01
bigcom175        0.000000  0.000000e+00
bigcom176        0.000000 -2.039601e-01
bigcom177        0.000000 -2.976737e-01
bigcom178        0.000000  1.945871e+00
bigcom180        0.000000  2.064187e+00
bigcom181        0.000000  8.757437e-01
bigcom184        0.000000 -4.144282e-01
bigcom186        0.000000  7.894703e-01
bigcom187        0.000000  5.222911e-01
bigcom189        0.000000 -3.673179e-01
bigcom194        0.000000 -1.481379e-01
bigcom195        0.000000 -5.157596e-01
bigcom196        0.000000  2.438302e+00
bigcom204        0.000000  1.198863e+00
bigcom205        0.000000  1.385693e+00
bigcom212        0.000000 -2.629370e-01
bigcom214        0.000000 -4.622895e-01
bigcom222        0.000000 -3.314750e-01
bigcom223        0.000000 -8.258900e-01
bigcom226        0.000000 -2.232933e-01
bigcom227        0.000000 -5.124131e-01
bigcom229        0.000000 -1.890451e-01
bigcom233        0.000000 -5.359363e-01
bigcom236        0.000000 -3.989200e-01
bigcom237        0.000000 -5.356935e-01
bigcom246        0.000000 -4.968803e-01
bigcom248        0.000000 -9.181581e-01
bigcom249        0.000000 -5.091485e-01
bigcom250        0.000000 -3.657756e-01
bigcom254        0.000000 -2.774183e-01
bigcom266        0.000000 -9.124730e-01
bigcom269        0.000000 -4.262968e-01
bigcom272        0.000000 -3.397501e-01
bigcom274        0.000000 -2.357995e-02
bigcom281        0.000000 -1.396140e-01
bigcom291        0.000000  1.390501e+00
bigcom292        0.000000 -7.063424e-01
bigcom295        0.000000 -6.392070e-01
bigcom299        0.000000  1.060445e+00
bigcom301        0.000000 -3.231244e-01
bigcom306        0.000000 -2.147516e-01
bigcom309        0.000000 -6.660337e-01
bigcom314        0.000000 -6.539033e-01
bigcom321        0.000000 -3.001462e-01
bigcom341        0.000000 -6.257880e-01
bigcom350        0.000000 -5.853709e-01
bigcom353        0.000000 -3.988412e-02
bigcom359        0.000000 -7.912824e-01
bigcom363        0.000000  0.000000e+00
bigcom365        0.000000 -1.012961e+00
bigcom385        0.000000  1.333275e+00
bigcom386        0.000000 -1.500951e-01
bigcom408        0.000000  7.953941e-01
bigcom412        0.000000  1.678606e+00
bigcom480        0.000000 -1.057864e-01
spin_vertex      0.000000  8.549986e-02
membership_s1    0.000000  4.347073e-01
membership_s3    0.000000 -7.416218e-01
membership_s4    0.000000  7.130018e-02
membership_s5    0.000000 -8.856563e-02
membership_s6    0.000000  3.051794e-02
membership_s7    0.000000 -4.607058e-02
membership_s8    0.000000 -7.163945e-01
membership_s9    0.000000 -7.410309e-01
membership_s11   0.000000 -5.181070e-01
membership_s12   0.000000 -4.803272e-01
membership_s14   0.000000  8.967468e-01
membership_s15   0.000000  6.921683e-01
membership_s16   0.000000  1.197462e+00
membership_s17   0.000000 -4.565922e-01
membership_s18   0.000000 -7.951115e-01
membership_s20   0.000000 -3.690296e-01
membership_s21   0.000000 -1.685541e-01
membership_s22   0.000000 -5.299516e-01
membership_s24   0.000000 -1.716498e+00
membership_s25   0.000000  1.090960e+00
membership_s26   0.000000 -8.653252e-01
membership_s27   0.000000  2.477883e-01
membership_s28   0.000000 -7.317849e-01
membership_s30   0.000000  7.020147e-01
membership_s31   0.000000 -1.264277e-02
membership_s32   0.000000  1.265873e+00
membership_s33   0.000000 -2.612990e-01
membership_s36   0.000000 -4.889855e-01
membership_s37   0.000000 -6.604003e-01
V1               0.000000  0.000000e+00
V2               0.000000 -2.960619e-01
pdi              0.000000  4.489611e+02
adhesion         0.000000  1.805495e-05
cohesion         0.000000 -3.875872e-05
inner            0.000000  7.465880e-06
outer            0.000000  0.000000e+00
ioratio          0.000000  1.199263e-01
comsize          0.000000  6.852045e-04
[1] "Dataset: all_targets Model GBM, run: 8 of 10 2015-06-15 18:21:07"
Iter   TrainDeviance   ValidDeviance   StepSize   Improve
     1        0.2369             nan     0.0100    0.0007
     2        0.2350             nan     0.0100    0.0006
     3        0.2328             nan     0.0100    0.0003
     4        0.2309             nan     0.0100    0.0005
     5        0.2294             nan     0.0100    0.0003
     6        0.2277             nan     0.0100    0.0004
     7        0.2264             nan     0.0100    0.0003
     8        0.2252             nan     0.0100    0.0003
     9        0.2237             nan     0.0100    0.0003
    10        0.2224             nan     0.0100    0.0003
    20        0.2121             nan     0.0100    0.0001
    40        0.1985             nan     0.0100    0.0001
    60        0.1895             nan     0.0100    0.0000
    80        0.1826             nan     0.0100    0.0000
   100        0.1764             nan     0.0100    0.0000
   120        0.1713             nan     0.0100    0.0000
   140        0.1661             nan     0.0100    0.0000
   160        0.1617             nan     0.0100    0.0000
   180        0.1574             nan     0.0100    0.0000
   200        0.1536             nan     0.0100   -0.0000
   220        0.1499             nan     0.0100    0.0000
   240        0.1468             nan     0.0100    0.0000
   260        0.1430             nan     0.0100    0.0000
   280        0.1394             nan     0.0100    0.0000
   300        0.1363             nan     0.0100    0.0000
   320        0.1332             nan     0.0100   -0.0000
   340        0.1302             nan     0.0100   -0.0000
   360        0.1271             nan     0.0100   -0.0000
   376        0.1248             nan     0.0100   -0.0000

[1] "GBM variable coefficients"
                            var     rel.inf
comsize                 comsize 4.203590582
outer                     outer 3.124708729
ratio5                   ratio5 3.107707181
orbit65                 orbit65 2.815174447
V2                           V2 2.732317193
orbit56                 orbit56 2.653459920
walktrap_vertex walktrap_vertex 2.634361904
V1                           V1 2.614648731
trans                     trans 2.564247636
membership_s32   membership_s32 2.428982403
spin_vertex         spin_vertex 2.315737531
pagerank               pagerank 2.273636232
inner                     inner 2.098163279
knn                         knn 1.707660155
bet                         bet 1.584906405
orbit62                 orbit62 1.572093696
bigcom171             bigcom171 1.556111280
bigcom30               bigcom30 1.494831030
ioratio                 ioratio 1.385513293
ratio4                   ratio4 1.366319881
cohesion               cohesion 1.345449164
ratio1                   ratio1 1.325598673
orbit50                 orbit50 1.286508467
orbit39                 orbit39 1.208694074
adhesion               adhesion 1.203447895
selfinter             selfinter 1.184813033
orbit18                 orbit18 1.181056157
third                     third 1.146778549
orbit54                 orbit54 1.112594872
bigcom46               bigcom46 0.984726027
orbit70                 orbit70 0.976821580
orbit45                 orbit45 0.948443923
ratio2                   ratio2 0.872935587
graph22                 graph22 0.845166966
graph20                 graph20 0.837404741
orbit49                 orbit49 0.832893827
bigcom28               bigcom28 0.832687057
graph23                 graph23 0.819036551
orbit38                 orbit38 0.810987896
graph10                 graph10 0.792632420
graph11                 graph11 0.784838090
fourth                   fourth 0.693803745
graph4                   graph4 0.681687120
graph7                   graph7 0.635153670
orbit68                 orbit68 0.633858587
sixth                     sixth 0.612935706
orbit63                 orbit63 0.608251453
orbit24                 orbit24 0.580994961
constraint           constraint 0.552662525
ratio6                   ratio6 0.542856550
graph27                 graph27 0.541266420
orbit20                 orbit20 0.535189929
graph17                 graph17 0.532923910
orbit1                   orbit1 0.499227553
orbit37                 orbit37 0.496384499
graph5                   graph5 0.493396900
graph14                 graph14 0.466602038
graph25                 graph25 0.464228399
orbit36                 orbit36 0.441247137
graph0                   graph0 0.439550762
orbit12                 orbit12 0.437653532
graph3                   graph3 0.433521577
upto_fifth           upto_fifth 0.432099165
graph9                   graph9 0.429404441
graph1                   graph1 0.404162591
orbit32                 orbit32 0.395493886
orbit46                 orbit46 0.394983770
orbit44                 orbit44 0.393459576
orbit69                 orbit69 0.388965776
graph29                 graph29 0.387524671
orbit31                 orbit31 0.386613865
orbit21                 orbit21 0.380714469
orbit52                 orbit52 0.370198394
orbit4                   orbit4 0.368635276
orbit17                 orbit17 0.367304256
graph26                 graph26 0.363667645
coreness               coreness 0.350094284
graph8                   graph8 0.348440641
graph28                 graph28 0.338466371
orbit19                 orbit19 0.338069494
graph15                 graph15 0.330778917
graph2                   graph2 0.328188203
orbit13                 orbit13 0.325692994
bigcom178             bigcom178 0.322052897
orbit51                 orbit51 0.318170553
close                     close 0.316897592
bigcom52               bigcom52 0.309200242
orbit59                 orbit59 0.303889120
orbit9                   orbit9 0.301570916
orbit35                 orbit35 0.298069156
graph12                 graph12 0.291862662
orbit27                 orbit27 0.289766563
orbit28                 orbit28 0.283085864
orbit40                 orbit40 0.281934942
graph21                 graph21 0.280631399
orbit25                 orbit25 0.275636412
graph19                 graph19 0.267679272
ratio3                   ratio3 0.264956256
pdi                         pdi 0.264162955
orbit7                   orbit7 0.263055170
orbit66                 orbit66 0.262426495
bigcom3                 bigcom3 0.254373272
orbit55                 orbit55 0.254333164
orbit10                 orbit10 0.252892593
orbit23                 orbit23 0.251268028
orbit64                 orbit64 0.251173498
orbit30                 orbit30 0.237827363
orbit57                 orbit57 0.231396716
fifth                     fifth 0.229119452
bigcom26               bigcom26 0.225764393
graph24                 graph24 0.214506072
graph18                 graph18 0.206656460
orbit15                 orbit15 0.201900735
upto_third           upto_third 0.201358317
graph16                 graph16 0.199533158
bigcom412             bigcom412 0.198435276
membership_s1     membership_s1 0.193072680
orbit29                 orbit29 0.191909109
orbit41                 orbit41 0.191607014
orbit5                   orbit5 0.188204010
ecc                         ecc 0.185477485
graph6                   graph6 0.176527350
graph13                 graph13 0.175188353
orbit47                 orbit47 0.165840625
orbit33                 orbit33 0.165747670
orbit16                 orbit16 0.162367120
orbit53                 orbit53 0.160583472
upto_second         upto_second 0.160568938
orbit71                 orbit71 0.152669343
upto_sixth           upto_sixth 0.148438331
upto_fourth         upto_fourth 0.137364525
membership_s30   membership_s30 0.134306997
orbit6                   orbit6 0.134088964
orbit61                 orbit61 0.133665693
orbit42                 orbit42 0.133159615
orbit26                 orbit26 0.132384392
hubscore               hubscore 0.130677640
orbit11                 orbit11 0.128108974
bigcom196             bigcom196 0.123470008
bigcom4                 bigcom4 0.120390280
orbit67                 orbit67 0.108842986
orbit2                   orbit2 0.106793382
orbit60                 orbit60 0.075721290
bigcom11               bigcom11 0.073871747
bigcom40               bigcom40 0.073860780
orbit22                 orbit22 0.063049423
orbit48                 orbit48 0.062688584
orbit58                 orbit58 0.061763639
bigcom92               bigcom92 0.055255746
AP                           AP 0.037831484
membership_s15   membership_s15 0.032035320
bigcom22               bigcom22 0.029074613
orbit43                 orbit43 0.026292109
evcent                   evcent 0.023816081
membership_s5     membership_s5 0.022091286
bigcom38               bigcom38 0.013762801
bigcom6                 bigcom6 0.013750823
bigcom104             bigcom104 0.013542527
bigcom291             bigcom291 0.013209170
second                   second 0.012289820
bigcom62               bigcom62 0.010663239
membership_s16   membership_s16 0.009623331
bigcom1                 bigcom1 0.004171879
bigcom101             bigcom101 0.003913136
bigcom205             bigcom205 0.003497412
bigcom109             bigcom109 0.003139126
orbit0                   orbit0 0.000000000
orbit3                   orbit3 0.000000000
orbit8                   orbit8 0.000000000
orbit14                 orbit14 0.000000000
orbit34                 orbit34 0.000000000
orbit72                 orbit72 0.000000000
eccrad                   eccrad 0.000000000
first                     first 0.000000000
bigcom2                 bigcom2 0.000000000
bigcom8                 bigcom8 0.000000000
bigcom9                 bigcom9 0.000000000
bigcom13               bigcom13 0.000000000
bigcom15               bigcom15 0.000000000
bigcom16               bigcom16 0.000000000
bigcom21               bigcom21 0.000000000
bigcom24               bigcom24 0.000000000
bigcom31               bigcom31 0.000000000
bigcom32               bigcom32 0.000000000
bigcom33               bigcom33 0.000000000
bigcom34               bigcom34 0.000000000
bigcom36               bigcom36 0.000000000
bigcom37               bigcom37 0.000000000
bigcom39               bigcom39 0.000000000
bigcom43               bigcom43 0.000000000
bigcom44               bigcom44 0.000000000
bigcom47               bigcom47 0.000000000
bigcom49               bigcom49 0.000000000
bigcom50               bigcom50 0.000000000
bigcom51               bigcom51 0.000000000
bigcom54               bigcom54 0.000000000
bigcom56               bigcom56 0.000000000
bigcom66               bigcom66 0.000000000
bigcom68               bigcom68 0.000000000
bigcom69               bigcom69 0.000000000
bigcom71               bigcom71 0.000000000
bigcom72               bigcom72 0.000000000
bigcom73               bigcom73 0.000000000
bigcom74               bigcom74 0.000000000
bigcom75               bigcom75 0.000000000
bigcom76               bigcom76 0.000000000
bigcom77               bigcom77 0.000000000
bigcom79               bigcom79 0.000000000
bigcom80               bigcom80 0.000000000
bigcom82               bigcom82 0.000000000
bigcom83               bigcom83 0.000000000
bigcom84               bigcom84 0.000000000
bigcom85               bigcom85 0.000000000
bigcom87               bigcom87 0.000000000
bigcom89               bigcom89 0.000000000
bigcom91               bigcom91 0.000000000
bigcom93               bigcom93 0.000000000
bigcom96               bigcom96 0.000000000
bigcom97               bigcom97 0.000000000
bigcom98               bigcom98 0.000000000
bigcom99               bigcom99 0.000000000
bigcom106             bigcom106 0.000000000
bigcom113             bigcom113 0.000000000
bigcom116             bigcom116 0.000000000
bigcom120             bigcom120 0.000000000
bigcom123             bigcom123 0.000000000
bigcom126             bigcom126 0.000000000
bigcom127             bigcom127 0.000000000
bigcom137             bigcom137 0.000000000
bigcom139             bigcom139 0.000000000
bigcom140             bigcom140 0.000000000
bigcom143             bigcom143 0.000000000
bigcom145             bigcom145 0.000000000
bigcom146             bigcom146 0.000000000
bigcom147             bigcom147 0.000000000
bigcom149             bigcom149 0.000000000
bigcom153             bigcom153 0.000000000
bigcom154             bigcom154 0.000000000
bigcom156             bigcom156 0.000000000
bigcom157             bigcom157 0.000000000
bigcom158             bigcom158 0.000000000
bigcom160             bigcom160 0.000000000
bigcom161             bigcom161 0.000000000
bigcom162             bigcom162 0.000000000
bigcom164             bigcom164 0.000000000
bigcom166             bigcom166 0.000000000
bigcom167             bigcom167 0.000000000
bigcom173             bigcom173 0.000000000
bigcom175             bigcom175 0.000000000
bigcom176             bigcom176 0.000000000
bigcom177             bigcom177 0.000000000
bigcom180             bigcom180 0.000000000
bigcom181             bigcom181 0.000000000
bigcom184             bigcom184 0.000000000
bigcom186             bigcom186 0.000000000
bigcom187             bigcom187 0.000000000
bigcom189             bigcom189 0.000000000
bigcom194             bigcom194 0.000000000
bigcom195             bigcom195 0.000000000
bigcom204             bigcom204 0.000000000
bigcom212             bigcom212 0.000000000
bigcom214             bigcom214 0.000000000
bigcom222             bigcom222 0.000000000
bigcom223             bigcom223 0.000000000
bigcom226             bigcom226 0.000000000
bigcom227             bigcom227 0.000000000
bigcom229             bigcom229 0.000000000
bigcom233             bigcom233 0.000000000
bigcom236             bigcom236 0.000000000
bigcom237             bigcom237 0.000000000
bigcom246             bigcom246 0.000000000
bigcom248             bigcom248 0.000000000
bigcom249             bigcom249 0.000000000
bigcom250             bigcom250 0.000000000
bigcom254             bigcom254 0.000000000
bigcom266             bigcom266 0.000000000
bigcom269             bigcom269 0.000000000
bigcom272             bigcom272 0.000000000
bigcom274             bigcom274 0.000000000
bigcom281             bigcom281 0.000000000
bigcom292             bigcom292 0.000000000
bigcom295             bigcom295 0.000000000
bigcom299             bigcom299 0.000000000
bigcom301             bigcom301 0.000000000
bigcom306             bigcom306 0.000000000
bigcom309             bigcom309 0.000000000
bigcom314             bigcom314 0.000000000
bigcom321             bigcom321 0.000000000
bigcom341             bigcom341 0.000000000
bigcom350             bigcom350 0.000000000
bigcom353             bigcom353 0.000000000
bigcom359             bigcom359 0.000000000
bigcom363             bigcom363 0.000000000
bigcom365             bigcom365 0.000000000
bigcom385             bigcom385 0.000000000
bigcom386             bigcom386 0.000000000
bigcom408             bigcom408 0.000000000
bigcom480             bigcom480 0.000000000
membership_s3     membership_s3 0.000000000
membership_s4     membership_s4 0.000000000
membership_s6     membership_s6 0.000000000
membership_s7     membership_s7 0.000000000
membership_s8     membership_s8 0.000000000
membership_s9     membership_s9 0.000000000
membership_s11   membership_s11 0.000000000
membership_s12   membership_s12 0.000000000
membership_s14   membership_s14 0.000000000
membership_s17   membership_s17 0.000000000
membership_s18   membership_s18 0.000000000
membership_s20   membership_s20 0.000000000
membership_s21   membership_s21 0.000000000
membership_s22   membership_s22 0.000000000
membership_s24   membership_s24 0.000000000
membership_s25   membership_s25 0.000000000
membership_s26   membership_s26 0.000000000
membership_s27   membership_s27 0.000000000
membership_s28   membership_s28 0.000000000
membership_s31   membership_s31 0.000000000
membership_s33   membership_s33 0.000000000
membership_s36   membership_s36 0.000000000
membership_s37   membership_s37 0.000000000
[1] "Dataset: all_targets Model RF, run: 8 of 10 2015-06-15 18:27:24"
     |      Out-of-bag   |
Tree |      MSE  %Var(y) |
   1 |  0.04194   166.99 |
   2 |  0.04125   164.26 |
   3 |  0.03889   154.86 |
   4 |  0.03747   149.22 |
   5 |  0.03566   142.00 |
   6 |  0.03362   133.89 |
   7 |  0.03208   127.74 |
   8 |  0.03086   122.88 |
   9 |  0.02991   119.10 |
  10 |  0.02941   117.10 |
  11 |  0.02881   114.73 |
  12 |  0.02827   112.56 |
  13 |  0.02814   112.06 |
  14 |  0.02756   109.76 |
  15 |  0.02736   108.96 |
  16 |  0.02714   108.08 |
  17 |  0.02711   107.96 |
  18 |  0.02689   107.09 |
  19 |  0.02678   106.64 |
  20 |  0.02657   105.81 |
  21 |  0.02645   105.30 |
  22 |  0.02634   104.87 |
  23 |  0.02614   104.07 |
  24 |  0.02605   103.72 |
  25 |  0.02583   102.84 |
  26 |   0.0257   102.33 |
  27 |  0.02553   101.68 |
  28 |   0.0254   101.15 |
  29 |  0.02537   101.03 |
  30 |  0.02529   100.70 |
  31 |  0.02526   100.57 |
  32 |  0.02512   100.04 |
  33 |  0.02504    99.70 |
  34 |  0.02499    99.53 |
  35 |  0.02499    99.50 |
  36 |  0.02493    99.29 |
  37 |  0.02493    99.26 |
  38 |  0.02486    98.98 |
  39 |  0.02479    98.73 |
  40 |  0.02479    98.71 |
  41 |  0.02479    98.73 |
  42 |  0.02481    98.78 |
  43 |  0.02483    98.86 |
  44 |  0.02479    98.70 |
  45 |  0.02469    98.33 |
  46 |  0.02467    98.24 |
  47 |   0.0246    97.97 |
  48 |  0.02461    97.98 |
  49 |  0.02457    97.83 |
  50 |  0.02452    97.64 |
  51 |   0.0245    97.55 |
  52 |  0.02451    97.62 |
  53 |  0.02451    97.61 |
  54 |  0.02448    97.48 |
  55 |  0.02447    97.44 |
  56 |  0.02446    97.41 |
  57 |  0.02444    97.32 |
  58 |   0.0244    97.18 |
  59 |  0.02437    97.04 |
  60 |  0.02439    97.13 |
  61 |  0.02439    97.12 |
  62 |  0.02438    97.09 |
  63 |   0.0244    97.15 |
  64 |  0.02436    96.98 |
  65 |  0.02436    96.98 |
  66 |  0.02436    97.02 |
  67 |  0.02436    97.02 |
  68 |  0.02434    96.92 |
  69 |  0.02434    96.90 |
  70 |  0.02434    96.92 |
  71 |  0.02435    96.94 |
  72 |  0.02434    96.94 |
  73 |  0.02434    96.93 |
  74 |  0.02431    96.80 |
  75 |  0.02428    96.70 |
  76 |  0.02427    96.66 |
  77 |  0.02429    96.72 |
  78 |  0.02431    96.79 |
  79 |  0.02433    96.88 |
  80 |  0.02434    96.93 |
  81 |  0.02434    96.93 |
  82 |   0.0243    96.75 |
  83 |  0.02427    96.64 |
  84 |  0.02427    96.65 |
  85 |  0.02428    96.69 |
  86 |  0.02427    96.66 |
  87 |  0.02429    96.70 |
  88 |  0.02428    96.67 |
  89 |  0.02428    96.68 |
  90 |  0.02428    96.69 |
  91 |  0.02427    96.62 |
  92 |  0.02425    96.58 |
  93 |  0.02423    96.48 |
  94 |  0.02423    96.48 |
  95 |  0.02421    96.41 |
  96 |  0.02421    96.39 |
  97 |  0.02419    96.33 |
  98 |  0.02417    96.26 |
  99 |  0.02416    96.21 |
 100 |  0.02416    96.20 |
[1] "Random Forest variable coefficients"
                      %IncMSE IncNodePurity
graph5           3.220028e-03  1.393045e+00
graph6           1.321142e-03  1.201120e+00
graph7           3.464698e-03  1.325756e+00
graph8           1.983955e-04  6.134678e-01
graph9           2.072917e-03  1.096421e+00
graph10          5.403604e-03  1.763491e+00
graph11          6.099061e-03  2.403727e+00
graph12          3.269025e-03  1.172506e+00
graph13          3.428218e-03  9.873959e-01
graph14          2.090221e-03  1.189344e+00
graph15          5.096466e-03  9.624061e-01
graph16          3.733426e-03  1.296709e+00
graph17          2.198424e-03  1.457887e+00
graph18          8.802247e-04  4.878206e-01
graph19          1.737521e-03  1.330138e+00
graph20          8.182841e-03  2.247985e+00
graph21          1.088867e-03  8.163873e-01
graph22          2.912352e-03  1.508474e+00
graph23          5.531836e-03  2.107561e+00
graph24          2.175450e-03  7.266780e-01
graph25          1.301546e-03  1.308263e+00
graph26          1.530209e-03  1.025303e+00
graph27          1.410592e-03  1.136190e+00
graph28          6.947052e-04  8.792084e-01
graph29          6.006466e-04  5.844769e-01
orbit0           1.185996e-03  4.882056e-01
orbit1           1.520315e-03  9.605922e-01
orbit2           2.113422e-03  9.721317e-01
orbit3           7.110780e-04  5.925109e-01
orbit4           7.792410e-04  1.223635e+00
orbit5           3.241837e-03  1.101028e+00
orbit6           4.091915e-03  1.687324e+00
orbit7           2.778994e-03  7.748465e-01
orbit8           3.787677e-03  1.418477e+00
orbit9           2.277729e-03  1.734466e+00
orbit10          1.732029e-03  7.299521e-01
orbit11          1.627321e-03  6.988091e-01
orbit12          1.135310e-03  1.026970e+00
orbit13          3.148337e-04  6.714496e-01
orbit14          3.543874e-04  6.239375e-01
orbit15          1.476682e-03  1.317845e+00
orbit16          4.575836e-03  1.122792e+00
orbit17          2.840418e-03  1.146360e+00
orbit18          5.794406e-03  2.709247e+00
orbit19          5.947717e-03  1.373661e+00
orbit20          2.253876e-03  1.072339e+00
orbit21          1.688788e-03  8.301855e-01
orbit22          6.393293e-03  2.352884e+00
orbit23          5.208714e-03  1.296094e+00
orbit24          7.943562e-03  2.588864e+00
orbit25          1.799944e-03  9.661084e-01
orbit26          1.585583e-03  8.412052e-01
orbit27          1.741798e-03  1.584910e+00
orbit28          4.036436e-03  1.241223e+00
orbit29          2.050000e-03  1.056914e+00
orbit30          2.369651e-03  9.246720e-01
orbit31          1.856045e-03  1.853281e+00
orbit32          3.772776e-03  1.407497e+00
orbit33          5.334448e-03  1.067484e+00
orbit34          5.233358e-03  1.151293e+00
orbit35          3.843724e-03  1.516733e+00
orbit36          2.398648e-03  1.477814e+00
orbit37          2.682079e-03  1.231910e+00
orbit38          4.807678e-03  1.148444e+00
orbit39          3.857495e-03  2.770068e+00
orbit40          2.527649e-03  1.376321e+00
orbit41          5.036481e-04  7.878528e-01
orbit42          9.488487e-04  6.149083e-01
orbit43          1.130917e-03  9.297824e-01
orbit44          2.974718e-03  9.607225e-01
orbit45          8.430102e-03  2.372158e+00
orbit46          1.370931e-03  1.120246e+00
orbit47          4.144022e-03  7.463885e-01
orbit48          1.763310e-04  4.442066e-01
orbit49          9.461430e-03  2.533095e+00
orbit50          1.779582e-03  2.111415e+00
orbit51          2.005129e-03  1.015974e+00
orbit52          1.755543e-03  1.260199e+00
orbit53          2.066821e-03  7.258479e-01
orbit54          2.980775e-03  1.970379e+00
orbit55          8.836477e-04  5.251674e-01
orbit56          1.041264e-02  3.696474e+00
orbit57          9.833241e-04  5.279014e-01
orbit58          1.176804e-03  4.165136e-01
orbit59          2.749123e-03  1.154489e+00
orbit60          5.373723e-04  4.351108e-01
orbit61          1.044178e-03  5.629494e-01
orbit62          5.487338e-03  3.001114e+00
orbit63          2.260058e-03  1.638780e+00
orbit64          2.097630e-03  9.490031e-01
orbit65          7.698705e-03  4.313398e+00
orbit66          1.292290e-03  9.042435e-01
orbit67          2.970510e-04  4.687296e-01
orbit68          3.527393e-03  2.236786e+00
orbit69          8.761561e-04  6.424249e-01
orbit70          1.996159e-03  2.773210e+00
orbit71          9.141135e-05  6.046244e-01
orbit72          4.301988e-04  5.474589e-01
AP              -4.538655e-06  1.945742e-01
bet              8.902253e-03  3.407398e+00
ecc              2.684060e-04  3.637663e-01
eccrad           1.696479e-04  2.873543e-01
close            5.104849e-03  1.034798e+00
constraint       2.608518e-03  1.921271e+00
coreness         2.634463e-03  8.755165e-01
knn              4.635232e-03  2.809103e+00
hubscore         2.591080e-03  7.813428e-01
pagerank         5.831221e-03  4.938691e+00
trans            1.857108e-03  3.302965e+00
evcent           2.762904e-03  9.151250e-01
first            5.634898e-04  4.667065e-01
upto_second      3.176729e-03  1.231046e+00
upto_third       2.561676e-03  9.058993e-01
upto_fourth      1.924474e-03  1.077085e+00
upto_fifth       2.010037e-03  1.577860e+00
upto_sixth       3.159415e-03  1.454730e+00
second           1.842496e-03  9.617334e-01
third            4.198190e-03  2.556756e+00
fourth           6.210805e-03  2.644636e+00
fifth            2.041576e-03  2.213758e+00
sixth            4.310406e-03  2.367214e+00
ratio1           2.529832e-03  2.633419e+00
ratio2           7.955492e-03  3.577298e+00
ratio3           3.660398e-03  2.256919e+00
ratio4           6.299364e-03  3.887557e+00
ratio5           5.681003e-03  8.142433e+00
ratio6           2.011261e-03  2.147209e+00
selfinter        2.420375e-03  1.206709e+00
walktrap_vertex  1.985777e-03  4.845832e+00
bigcom1          1.215709e-04  3.313663e-02
bigcom2          0.000000e+00  0.000000e+00
bigcom3          1.960813e-04  7.773965e-01
bigcom4          7.127642e-05  2.979886e-01
bigcom6         -9.599949e-06  6.027511e-01
bigcom8         -2.278943e-06  4.915936e-04
bigcom9          0.000000e+00  3.469447e-20
bigcom11        -2.756895e-05  4.147356e-01
bigcom13         0.000000e+00  8.673617e-20
bigcom15         0.000000e+00  0.000000e+00
bigcom16         0.000000e+00  0.000000e+00
bigcom21         1.299531e-05  1.412913e-02
bigcom22         4.669966e-05  1.742129e-01
bigcom24         0.000000e+00  0.000000e+00
bigcom26         8.194290e-05  8.323669e-01
bigcom28         2.216565e-04  1.353328e+00
bigcom30         8.622233e-04  2.720095e+00
bigcom31         0.000000e+00  3.469447e-20
bigcom32        -1.460142e-05  7.379899e-02
bigcom33        -8.038076e-06  2.042691e-01
bigcom34         0.000000e+00  1.110223e-18
bigcom36         0.000000e+00  6.938894e-20
bigcom37         0.000000e+00  0.000000e+00
bigcom38         2.139216e-06  3.932327e-01
bigcom39         0.000000e+00  0.000000e+00
bigcom40         2.833801e-04  3.448060e-01
bigcom43         0.000000e+00  0.000000e+00
bigcom44         4.780718e-05  3.478854e-02
bigcom46        -6.372516e-05  1.145409e+00
bigcom47         0.000000e+00  0.000000e+00
bigcom49         0.000000e+00  3.469447e-20
bigcom50         0.000000e+00  0.000000e+00
bigcom51         0.000000e+00  0.000000e+00
bigcom52         8.648872e-06  9.219734e-01
bigcom54         0.000000e+00  1.110223e-18
bigcom56         0.000000e+00  6.938894e-20
bigcom62        -1.199777e-05  7.335306e-01
bigcom66         0.000000e+00  6.938894e-20
bigcom68         0.000000e+00  0.000000e+00
bigcom69         0.000000e+00  0.000000e+00
bigcom71         3.778702e-05  2.181751e-01
bigcom72         0.000000e+00  0.000000e+00
bigcom73         1.593477e-05  1.153081e-01
bigcom74         0.000000e+00  0.000000e+00
bigcom75        -1.631954e-05  4.062127e-01
bigcom76         0.000000e+00  0.000000e+00
bigcom77         0.000000e+00  0.000000e+00
bigcom79         0.000000e+00  1.734723e-20
bigcom80         0.000000e+00  0.000000e+00
bigcom82         0.000000e+00  0.000000e+00
bigcom83         0.000000e+00  0.000000e+00
bigcom84         0.000000e+00  0.000000e+00
bigcom85         0.000000e+00  3.469447e-20
bigcom87         0.000000e+00  0.000000e+00
bigcom89         0.000000e+00  0.000000e+00
bigcom91        -7.804160e-06  1.540675e-01
bigcom92         1.557362e-05  3.284354e-01
bigcom93         0.000000e+00  0.000000e+00
bigcom96         0.000000e+00  0.000000e+00
bigcom97         0.000000e+00  0.000000e+00
bigcom98         0.000000e+00  3.469447e-20
bigcom99         0.000000e+00  0.000000e+00
bigcom101        4.415601e-05  2.444134e-01
bigcom104        6.635973e-06  2.560065e-01
bigcom106        0.000000e+00  1.110223e-18
bigcom109        2.279869e-05  5.904672e-01
bigcom113        0.000000e+00  0.000000e+00
bigcom116       -2.632418e-05  7.773302e-02
bigcom120        0.000000e+00  6.938894e-20
bigcom123        0.000000e+00  0.000000e+00
bigcom126        0.000000e+00  0.000000e+00
bigcom127        0.000000e+00  0.000000e+00
bigcom137        0.000000e+00  0.000000e+00
bigcom139        0.000000e+00  0.000000e+00
bigcom140        0.000000e+00  0.000000e+00
bigcom143       -2.218021e-05  3.319544e-01
bigcom145        0.000000e+00  0.000000e+00
bigcom146        0.000000e+00  2.220446e-18
bigcom147        0.000000e+00  0.000000e+00
bigcom149        0.000000e+00  0.000000e+00
bigcom153        0.000000e+00  0.000000e+00
bigcom154        0.000000e+00  0.000000e+00
bigcom156        0.000000e+00  1.734723e-20
bigcom157        0.000000e+00  0.000000e+00
bigcom158        0.000000e+00  0.000000e+00
bigcom160        0.000000e+00  0.000000e+00
bigcom161        0.000000e+00  0.000000e+00
bigcom162        0.000000e+00  0.000000e+00
bigcom164        0.000000e+00  0.000000e+00
bigcom166        0.000000e+00  0.000000e+00
bigcom167        1.408333e-05  3.061260e-01
bigcom171        7.233904e-05  2.437508e+00
bigcom173        0.000000e+00  0.000000e+00
bigcom175        0.000000e+00  2.220446e-18
bigcom176        0.000000e+00  1.110223e-18
bigcom177        0.000000e+00  0.000000e+00
bigcom178        6.879482e-05  9.048796e-01
bigcom180        0.000000e+00  0.000000e+00
bigcom181       -4.205530e-05  1.915280e-01
bigcom184        0.000000e+00  0.000000e+00
bigcom186        3.994319e-07  5.817500e-01
bigcom187       -5.349083e-06  1.253863e-01
bigcom189        0.000000e+00  0.000000e+00
bigcom194        0.000000e+00  0.000000e+00
bigcom195        0.000000e+00  0.000000e+00
bigcom196        7.037857e-05  1.285602e+00
bigcom204        9.009202e-07  2.472546e-01
bigcom205       -4.164365e-05  4.612252e-01
bigcom212        0.000000e+00  0.000000e+00
bigcom214        0.000000e+00  0.000000e+00
bigcom222        0.000000e+00  6.938894e-20
bigcom223        0.000000e+00  0.000000e+00
bigcom226        0.000000e+00  3.469447e-20
bigcom227        0.000000e+00  0.000000e+00
bigcom229        0.000000e+00  0.000000e+00
bigcom233        0.000000e+00  0.000000e+00
bigcom236        0.000000e+00  0.000000e+00
bigcom237        0.000000e+00  3.469447e-20
bigcom246        0.000000e+00  3.469447e-20
bigcom248        0.000000e+00  0.000000e+00
bigcom249        0.000000e+00  0.000000e+00
bigcom250        0.000000e+00  0.000000e+00
bigcom254        0.000000e+00  0.000000e+00
bigcom266        0.000000e+00  0.000000e+00
bigcom269        0.000000e+00  0.000000e+00
bigcom272        0.000000e+00  0.000000e+00
bigcom274        0.000000e+00  6.938894e-20
bigcom281        0.000000e+00  3.469447e-20
bigcom291       -1.561880e-05  6.516759e-01
bigcom292        0.000000e+00  0.000000e+00
bigcom295        0.000000e+00  0.000000e+00
bigcom299        0.000000e+00  0.000000e+00
bigcom301        0.000000e+00  0.000000e+00
bigcom306        0.000000e+00  0.000000e+00
bigcom309        0.000000e+00  0.000000e+00
bigcom314        0.000000e+00  0.000000e+00
bigcom321        0.000000e+00  1.734723e-20
bigcom341        0.000000e+00  0.000000e+00
bigcom350        0.000000e+00  0.000000e+00
bigcom353        0.000000e+00  6.938894e-20
bigcom359        0.000000e+00  6.938894e-20
bigcom363        0.000000e+00  0.000000e+00
bigcom365        0.000000e+00  0.000000e+00
bigcom385       -1.025944e-05  5.156153e-01
bigcom386        0.000000e+00  0.000000e+00
bigcom408       -4.609305e-06  2.195568e-01
bigcom412        5.162644e-05  1.001293e+00
bigcom480        0.000000e+00  0.000000e+00
spin_vertex      1.110564e-03  4.223663e+00
membership_s1    1.119804e-03  8.637556e-01
membership_s3    0.000000e+00  0.000000e+00
membership_s4    7.319713e-05  7.911642e-02
membership_s5    1.141566e-04  3.692756e-01
membership_s6    2.305157e-04  1.617155e-01
membership_s7    9.863289e-05  2.142510e-01
membership_s8    0.000000e+00  0.000000e+00
membership_s9    0.000000e+00  6.938894e-20
membership_s11   0.000000e+00  0.000000e+00
membership_s12   0.000000e+00  3.469447e-20
membership_s14   0.000000e+00  0.000000e+00
membership_s15   5.946044e-05  4.106246e-01
membership_s16   7.289681e-05  2.975643e-01
membership_s17   0.000000e+00  6.938894e-20
membership_s18   0.000000e+00  3.469447e-20
membership_s20   0.000000e+00  2.220446e-18
membership_s21   1.070165e-05  1.139223e-01
membership_s22   0.000000e+00  1.040834e-19
membership_s24   0.000000e+00  1.734723e-20
membership_s25  -2.282584e-06  9.047939e-03
membership_s26   0.000000e+00  0.000000e+00
membership_s27   1.061063e-04  2.101155e-01
membership_s28   0.000000e+00  1.734723e-20
membership_s30   2.819124e-04  4.507511e-01
membership_s31   5.500244e-05  8.416349e-02
membership_s32   1.688036e-03  3.713965e+00
membership_s33   0.000000e+00  6.938894e-20
membership_s36   1.323526e-04  1.785085e-01
membership_s37   0.000000e+00  1.734723e-20
V1               6.363509e-03  5.124765e+00
V2               2.115813e-03  5.556470e+00
pdi              2.456054e-04  7.458755e-01
adhesion         1.545081e-02  4.901414e+00
cohesion         1.319444e-02  4.358391e+00
inner            8.465116e-03  6.480788e+00
outer            7.650978e-03  7.692082e+00
ioratio          7.552456e-03  4.470661e+00
comsize          1.513596e-02  9.137164e+00
[1] "Dataset: all_targets Model GLM, run: 8 of 10 2015-06-15 18:34:56"
[1] "glmnet variable coefficients"
                     [,1]          [,2]
(Intercept)     -3.632138 -7.879016e+00
graph0           0.000000 -1.369322e-03
graph1           0.000000  0.000000e+00
graph2           0.000000  0.000000e+00
graph3           0.000000 -1.449781e-08
graph4           0.000000  0.000000e+00
graph5           0.000000 -1.985811e-05
graph6           0.000000  0.000000e+00
graph7           0.000000  7.620908e-06
graph8           0.000000  0.000000e+00
graph9           0.000000 -2.194638e-09
graph10          0.000000  0.000000e+00
graph11          0.000000  0.000000e+00
graph12          0.000000  0.000000e+00
graph13          0.000000  0.000000e+00
graph14          0.000000  0.000000e+00
graph15          0.000000  0.000000e+00
graph16          0.000000  0.000000e+00
graph17          0.000000  0.000000e+00
graph18          0.000000  0.000000e+00
graph19          0.000000  0.000000e+00
graph20          0.000000 -2.332016e-07
graph21          0.000000  0.000000e+00
graph22          0.000000 -4.158030e-06
graph23          0.000000  0.000000e+00
graph24          0.000000  0.000000e+00
graph25          0.000000  0.000000e+00
graph26          0.000000  0.000000e+00
graph27          0.000000  1.918157e-05
graph28          0.000000  0.000000e+00
graph29          0.000000 -6.937993e-05
orbit0           0.000000 -7.499520e-04
orbit1           0.000000 -6.106063e-06
orbit2           0.000000  0.000000e+00
orbit3           0.000000  0.000000e+00
orbit4           0.000000 -9.674732e-07
orbit5           0.000000  0.000000e+00
orbit6           0.000000  9.082674e-10
orbit7           0.000000  0.000000e+00
orbit8           0.000000 -9.738799e-06
orbit9           0.000000  0.000000e+00
orbit10          0.000000 -1.360537e-06
orbit11          0.000000  0.000000e+00
orbit12          0.000000  5.792111e-05
orbit13          0.000000  5.222956e-06
orbit14          0.000000  0.000000e+00
orbit15          0.000000  0.000000e+00
orbit16          0.000000 -2.723104e-09
orbit17          0.000000 -2.851458e-08
orbit18          0.000000  3.675106e-10
orbit19          0.000000  8.326084e-11
orbit20          0.000000 -1.830044e-09
orbit21          0.000000  0.000000e+00
orbit22          0.000000 -9.170194e-11
orbit23          0.000000  0.000000e+00
orbit24          0.000000  3.430408e-09
orbit25          0.000000  9.994684e-08
orbit26          0.000000 -1.261096e-09
orbit27          0.000000  5.720664e-07
orbit28          0.000000 -2.504615e-07
orbit29          0.000000 -3.228219e-10
orbit30          0.000000  0.000000e+00
orbit31          0.000000  1.753205e-08
orbit32          0.000000 -9.642873e-09
orbit33          0.000000  0.000000e+00
orbit34          0.000000  0.000000e+00
orbit35          0.000000 -3.315140e-08
orbit36          0.000000  0.000000e+00
orbit37          0.000000 -4.664419e-08
orbit38          0.000000  0.000000e+00
orbit39          0.000000 -2.642347e-06
orbit40          0.000000  0.000000e+00
orbit41          0.000000  0.000000e+00
orbit42          0.000000 -3.612378e-10
orbit43          0.000000  6.887036e-06
orbit44          0.000000  0.000000e+00
orbit45          0.000000  6.612630e-06
orbit46          0.000000 -3.526017e-06
orbit47          0.000000  0.000000e+00
orbit48          0.000000  1.042738e-06
orbit49          0.000000  1.845397e-06
orbit50          0.000000 -5.833139e-06
orbit51          0.000000  4.373389e-06
orbit52          0.000000  1.684054e-08
orbit53          0.000000  0.000000e+00
orbit54          0.000000 -7.643075e-06
orbit55          0.000000 -2.597839e-06
orbit56          0.000000  8.679753e-05
orbit57          0.000000 -2.154015e-06
orbit58          0.000000  0.000000e+00
orbit59          0.000000  0.000000e+00
orbit60          0.000000  7.903242e-07
orbit61          0.000000 -2.631711e-07
orbit62          0.000000  1.106668e-04
orbit63          0.000000  2.796647e-05
orbit64          0.000000 -1.651497e-05
orbit65          0.000000  4.678154e-05
orbit66          0.000000 -8.344428e-05
orbit67          0.000000  3.697620e-05
orbit68          0.000000  3.922431e-05
orbit69          0.000000  0.000000e+00
orbit70          0.000000  6.456003e-04
orbit71          0.000000 -3.831002e-05
orbit72          0.000000 -1.658823e-04
AP               0.000000 -1.545016e-01
bet              0.000000  4.771042e-07
ecc              0.000000  8.477307e-03
eccrad           0.000000  3.879147e-02
close            0.000000  0.000000e+00
constraint       0.000000 -1.132773e+00
coreness         0.000000 -1.815406e-02
knn              0.000000 -5.680978e-05
hubscore         0.000000  7.963062e-03
pagerank         0.000000 -3.061323e-01
trans            0.000000 -1.484839e-02
evcent           0.000000  7.180585e-03
first            0.000000 -1.725205e-03
upto_second      0.000000 -7.654614e-05
upto_third       0.000000  0.000000e+00
upto_fourth      0.000000  0.000000e+00
upto_fifth       0.000000  1.723268e-05
upto_sixth       0.000000  6.797046e-05
second           0.000000 -4.457201e-05
third            0.000000  1.655032e-07
fourth           0.000000 -2.562369e-05
fifth            0.000000  1.540250e-05
sixth            0.000000  0.000000e+00
ratio1           0.000000 -3.621044e-04
ratio2           0.000000 -8.128240e-06
ratio3           0.000000  4.858110e-04
ratio4           0.000000  0.000000e+00
ratio5           0.000000  0.000000e+00
ratio6           0.000000 -2.440315e-05
selfinter        0.000000  5.115581e-01
walktrap_vertex  0.000000 -3.224744e-01
bigcom1          0.000000 -7.054667e-01
bigcom2          0.000000 -5.087344e-01
bigcom3          0.000000  4.468714e-01
bigcom4          0.000000 -2.749420e-02
bigcom6          0.000000  1.291387e+00
bigcom8          0.000000 -6.104839e-01
bigcom9          0.000000 -7.081345e-01
bigcom11         0.000000  5.097079e-01
bigcom13         0.000000 -8.410815e-01
bigcom15         0.000000 -3.329611e-01
bigcom16         0.000000 -4.511561e-01
bigcom21         0.000000 -6.338253e-01
bigcom22         0.000000 -1.258484e-01
bigcom24         0.000000 -4.360830e-01
bigcom26         0.000000  5.935885e-01
bigcom28         0.000000  5.409965e-01
bigcom30         0.000000  9.547425e-01
bigcom31         0.000000 -2.468210e-01
bigcom32         0.000000  4.605365e-01
bigcom33         0.000000  1.272974e+00
bigcom34         0.000000 -3.749634e-01
bigcom36         0.000000 -1.148305e+00
bigcom37         0.000000  0.000000e+00
bigcom38         0.000000  1.090440e+00
bigcom39         0.000000 -8.894818e-01
bigcom40         0.000000  2.158947e-02
bigcom43         0.000000 -5.981862e-01
bigcom44         0.000000  0.000000e+00
bigcom46         0.000000  1.737934e+00
bigcom47         0.000000 -1.019888e+00
bigcom49         0.000000 -4.197005e-01
bigcom50         0.000000 -8.504860e-01
bigcom51         0.000000 -3.333144e-01
bigcom52         0.000000  1.784687e+00
bigcom54         0.000000 -2.553528e-01
bigcom56         0.000000 -1.143593e+00
bigcom62         0.000000  1.249797e+00
bigcom66         0.000000 -7.423003e-01
bigcom68         0.000000 -3.105019e-01
bigcom69         0.000000 -7.902797e-01
bigcom71         0.000000  1.180210e+00
bigcom72         0.000000 -1.542629e-01
bigcom73         0.000000 -8.700952e-03
bigcom74         0.000000 -7.906544e-01
bigcom75         0.000000  1.124759e+00
bigcom76         0.000000 -5.300538e-01
bigcom77         0.000000 -9.842476e-01
bigcom79         0.000000 -9.869982e-01
bigcom80         0.000000 -9.435554e-01
bigcom82         0.000000 -1.085640e+00
bigcom83         0.000000  0.000000e+00
bigcom84         0.000000 -1.094353e+00
bigcom85         0.000000 -1.042737e+00
bigcom87         0.000000 -9.439752e-01
bigcom89         0.000000 -6.116648e-01
bigcom91         0.000000  2.931115e-01
bigcom92         0.000000  9.582967e-01
bigcom93         0.000000  0.000000e+00
bigcom96         0.000000 -7.436784e-01
bigcom97         0.000000 -1.096301e+00
bigcom98         0.000000 -7.238335e-01
bigcom99         0.000000 -7.900623e-02
bigcom101        0.000000  1.094463e+00
bigcom104        0.000000  5.297762e-01
bigcom106        0.000000 -7.648606e-01
bigcom109        0.000000  1.336522e+00
bigcom113        0.000000 -6.475691e-01
bigcom116        0.000000 -1.853971e-01
bigcom120        0.000000 -7.159262e-01
bigcom123        0.000000 -5.509258e-01
bigcom126        0.000000 -1.274850e-01
bigcom127        0.000000 -1.174784e+00
bigcom137        0.000000 -1.065440e+00
bigcom139        0.000000 -6.099254e-01
bigcom140        0.000000 -6.121110e-01
bigcom143        0.000000  1.287142e+00
bigcom145        0.000000 -2.887484e-01
bigcom146        0.000000 -4.133977e-01
bigcom147        0.000000 -5.423676e-01
bigcom149        0.000000 -3.773676e-01
bigcom153        0.000000 -7.312674e-01
bigcom154        0.000000 -2.369400e-01
bigcom156        0.000000 -6.985233e-01
bigcom157        0.000000 -1.022798e+00
bigcom158        0.000000 -2.001987e-01
bigcom160        0.000000 -6.598173e-01
bigcom161        0.000000 -4.470888e-01
bigcom162        0.000000 -3.432853e-01
bigcom164        0.000000 -4.365180e-01
bigcom166        0.000000 -4.520545e-01
bigcom167        0.000000 -1.364246e-02
bigcom171        0.000000  2.503667e+00
bigcom173        0.000000 -4.496186e-01
bigcom175        0.000000  0.000000e+00
bigcom176        0.000000 -2.424199e-01
bigcom177        0.000000 -3.530456e-01
bigcom178        0.000000  2.194618e+00
bigcom180        0.000000 -2.448257e-01
bigcom181        0.000000  8.434639e-01
bigcom184        0.000000 -6.695550e-01
bigcom186        0.000000  4.707633e-01
bigcom187        0.000000  3.917157e-01
bigcom189        0.000000 -3.549684e-01
bigcom194        0.000000 -2.847849e-01
bigcom195        0.000000 -3.808743e-01
bigcom196        0.000000  2.221115e+00
bigcom204        0.000000  1.267638e+00
bigcom205        0.000000  1.356934e+00
bigcom212        0.000000 -2.996459e-01
bigcom214        0.000000 -3.857228e-01
bigcom222        0.000000 -2.331267e-01
bigcom223        0.000000 -7.904575e-01
bigcom226        0.000000 -2.710148e-01
bigcom227        0.000000 -4.725394e-01
bigcom229        0.000000 -2.321643e-01
bigcom233        0.000000 -4.106646e-01
bigcom236        0.000000 -4.464110e-01
bigcom237        0.000000 -5.616189e-01
bigcom246        0.000000 -5.442650e-01
bigcom248        0.000000 -9.937676e-01
bigcom249        0.000000 -5.567846e-01
bigcom250        0.000000 -4.617273e-01
bigcom254        0.000000 -3.307801e-01
bigcom266        0.000000 -9.338967e-01
bigcom269        0.000000 -3.695590e-01
bigcom272        0.000000 -3.300727e-01
bigcom274        0.000000 -4.768529e-03
bigcom281        0.000000 -2.033486e-01
bigcom291        0.000000  1.359158e+00
bigcom292        0.000000 -6.964243e-01
bigcom295        0.000000 -6.730279e-01
bigcom299        0.000000 -8.239469e-01
bigcom301        0.000000 -4.344098e-01
bigcom306        0.000000 -2.033031e-01
bigcom309        0.000000 -6.999092e-01
bigcom314        0.000000 -6.165977e-01
bigcom321        0.000000 -4.609530e-01
bigcom341        0.000000 -5.691740e-01
bigcom350        0.000000 -4.596458e-01
bigcom353        0.000000 -1.293439e-01
bigcom359        0.000000 -4.211697e-01
bigcom363        0.000000  0.000000e+00
bigcom365        0.000000 -9.349976e-01
bigcom385        0.000000  1.375467e+00
bigcom386        0.000000 -1.631682e-01
bigcom408        0.000000  4.474572e-01
bigcom412        0.000000  2.249756e+00
bigcom480        0.000000 -8.082650e-02
spin_vertex      0.000000  2.689372e-02
membership_s1    0.000000  3.173853e-01
membership_s3    0.000000 -8.297136e-01
membership_s4    0.000000  2.322072e-03
membership_s5    0.000000 -2.809078e-02
membership_s6    0.000000 -1.198176e-02
membership_s7    0.000000 -2.537053e-02
membership_s8    0.000000 -8.394313e-01
membership_s9    0.000000 -8.863552e-01
membership_s11   0.000000 -6.106041e-01
membership_s12   0.000000 -6.599688e-01
membership_s14   0.000000 -7.154411e-01
membership_s15   0.000000  5.277803e-01
membership_s16   0.000000  7.581536e-01
membership_s17   0.000000 -5.347698e-01
membership_s18   0.000000 -9.016034e-01
membership_s20   0.000000 -4.536688e-01
membership_s21   0.000000 -2.999623e-01
membership_s22   0.000000 -5.949707e-01
membership_s24   0.000000 -1.569895e+00
membership_s25   0.000000  6.400551e-01
membership_s26   0.000000 -8.689249e-01
membership_s27   0.000000  4.364681e-02
membership_s28   0.000000 -8.220323e-01
membership_s30   0.000000  3.518677e-01
membership_s31   0.000000 -1.385280e-01
membership_s32   0.000000  1.264877e+00
membership_s33   0.000000 -2.427390e-01
membership_s36   0.000000 -3.992739e-01
membership_s37   0.000000 -7.736584e-01
V1               0.000000  3.238667e-02
V2               0.000000 -2.778341e-01
pdi              0.000000  1.970851e+02
adhesion         0.000000  1.862837e-05
cohesion         0.000000 -4.806132e-05
inner            0.000000  7.219077e-06
outer            0.000000  0.000000e+00
ioratio          0.000000  4.130774e-02
comsize          0.000000  7.605284e-04
[1] "Dataset: all_targets Model GBM, run: 9 of 10 2015-06-15 18:36:59"
Iter   TrainDeviance   ValidDeviance   StepSize   Improve
     1        0.2360             nan     0.0100    0.0008
     2        0.2337             nan     0.0100    0.0006
     3        0.2316             nan     0.0100    0.0005
     4        0.2296             nan     0.0100    0.0006
     5        0.2279             nan     0.0100    0.0003
     6        0.2262             nan     0.0100    0.0002
     7        0.2246             nan     0.0100    0.0004
     8        0.2230             nan     0.0100    0.0005
     9        0.2216             nan     0.0100    0.0003
    10        0.2200             nan     0.0100    0.0004
    20        0.2091             nan     0.0100    0.0002
    40        0.1952             nan     0.0100    0.0001
    60        0.1866             nan     0.0100    0.0001
    80        0.1795             nan     0.0100    0.0000
   100        0.1737             nan     0.0100    0.0000
   120        0.1683             nan     0.0100    0.0000
   140        0.1634             nan     0.0100   -0.0000
   160        0.1590             nan     0.0100   -0.0000
   180        0.1548             nan     0.0100   -0.0000
   200        0.1501             nan     0.0100    0.0001
   220        0.1467             nan     0.0100   -0.0000
   240        0.1431             nan     0.0100   -0.0000
   260        0.1394             nan     0.0100   -0.0000
   280        0.1360             nan     0.0100   -0.0000
   300        0.1325             nan     0.0100    0.0000
   320        0.1296             nan     0.0100   -0.0000
   340        0.1269             nan     0.0100    0.0000
   360        0.1241             nan     0.0100   -0.0000
   376        0.1219             nan     0.0100   -0.0000

[1] "GBM variable coefficients"
                            var     rel.inf
comsize                 comsize 4.005736148
ratio5                   ratio5 3.999764620
V2                           V2 2.766989721
walktrap_vertex walktrap_vertex 2.601659250
V1                           V1 2.543605521
trans                     trans 2.490465348
membership_s32   membership_s32 2.451633842
inner                     inner 2.441919581
orbit65                 orbit65 2.426603107
pagerank               pagerank 2.400330077
outer                     outer 2.315245691
bet                         bet 2.307845791
orbit62                 orbit62 2.048026724
bigcom171             bigcom171 2.027848973
bigcom30               bigcom30 1.976151139
orbit56                 orbit56 1.918189311
spin_vertex         spin_vertex 1.837852117
adhesion               adhesion 1.751390216
cohesion               cohesion 1.574348559
ratio4                   ratio4 1.483356618
ratio1                   ratio1 1.426389992
graph20                 graph20 1.379574749
orbit54                 orbit54 1.377411655
ioratio                 ioratio 1.361995510
orbit70                 orbit70 1.311071050
orbit18                 orbit18 1.206180830
orbit50                 orbit50 1.182314172
knn                         knn 1.121887772
selfinter             selfinter 1.033207971
orbit49                 orbit49 1.011383084
orbit63                 orbit63 1.010265729
graph11                 graph11 1.000031549
third                     third 0.997263490
orbit39                 orbit39 0.962427807
graph23                 graph23 0.937135991
graph22                 graph22 0.904152179
bigcom46               bigcom46 0.887049943
ratio2                   ratio2 0.831894491
bigcom28               bigcom28 0.824349928
orbit45                 orbit45 0.772339245
graph4                   graph4 0.674834998
graph5                   graph5 0.651663861
orbit31                 orbit31 0.595699219
sixth                     sixth 0.565899918
graph1                   graph1 0.542000558
orbit36                 orbit36 0.540277302
constraint           constraint 0.539713278
orbit38                 orbit38 0.522377527
graph7                   graph7 0.506434074
ratio6                   ratio6 0.498663067
orbit37                 orbit37 0.482802169
orbit24                 orbit24 0.480406344
graph17                 graph17 0.471140491
graph14                 graph14 0.465351022
graph28                 graph28 0.450479877
fourth                   fourth 0.439305441
upto_fifth           upto_fifth 0.437150734
orbit46                 orbit46 0.431702111
orbit28                 orbit28 0.426167379
graph15                 graph15 0.421785175
orbit40                 orbit40 0.414053449
graph18                 graph18 0.412699360
orbit25                 orbit25 0.411242462
graph26                 graph26 0.395472041
orbit51                 orbit51 0.392293341
graph27                 graph27 0.386572830
orbit17                 orbit17 0.381223622
orbit68                 orbit68 0.368052844
graph25                 graph25 0.365151893
orbit69                 orbit69 0.361345478
orbit19                 orbit19 0.357252754
orbit20                 orbit20 0.355314170
orbit52                 orbit52 0.350555411
upto_second         upto_second 0.343338154
orbit27                 orbit27 0.329742258
orbit30                 orbit30 0.328664578
graph3                   graph3 0.325047224
graph0                   graph0 0.323203420
orbit22                 orbit22 0.320483052
orbit9                   orbit9 0.313879461
graph24                 graph24 0.308957288
bigcom3                 bigcom3 0.308028611
graph19                 graph19 0.301349579
graph9                   graph9 0.301295720
orbit59                 orbit59 0.299593650
orbit64                 orbit64 0.298757370
graph8                   graph8 0.298671977
graph29                 graph29 0.298005452
orbit11                 orbit11 0.274372813
orbit32                 orbit32 0.268036699
bigcom178             bigcom178 0.267135801
membership_s30   membership_s30 0.255861289
orbit61                 orbit61 0.253978872
graph10                 graph10 0.253226240
orbit21                 orbit21 0.251444698
orbit5                   orbit5 0.247561105
orbit35                 orbit35 0.247068035
fifth                     fifth 0.246878836
orbit7                   orbit7 0.246161285
graph6                   graph6 0.245358638
orbit55                 orbit55 0.241877787
graph13                 graph13 0.240671556
orbit4                   orbit4 0.237590903
graph2                   graph2 0.236217603
orbit16                 orbit16 0.233773150
graph21                 graph21 0.231719100
orbit1                   orbit1 0.229861404
graph12                 graph12 0.229424922
orbit44                 orbit44 0.229224269
orbit15                 orbit15 0.227074017
graph16                 graph16 0.217363868
close                     close 0.214978391
orbit13                 orbit13 0.211379063
orbit48                 orbit48 0.209768777
orbit10                 orbit10 0.204304671
orbit2                   orbit2 0.197842303
ratio3                   ratio3 0.196404063
bigcom196             bigcom196 0.186211634
orbit67                 orbit67 0.185310432
upto_third           upto_third 0.184344924
orbit29                 orbit29 0.180374890
orbit47                 orbit47 0.179477541
orbit23                 orbit23 0.176985121
coreness               coreness 0.173950729
orbit33                 orbit33 0.173569663
bigcom52               bigcom52 0.170368021
bigcom26               bigcom26 0.163789692
orbit41                 orbit41 0.155141887
orbit53                 orbit53 0.152143522
bigcom412             bigcom412 0.143977434
orbit6                   orbit6 0.142358735
orbit66                 orbit66 0.133922853
upto_sixth           upto_sixth 0.128529115
membership_s1     membership_s1 0.121387357
bigcom11               bigcom11 0.119776217
orbit71                 orbit71 0.119259971
bigcom4                 bigcom4 0.116349674
ecc                         ecc 0.113176549
pdi                         pdi 0.105440985
orbit12                 orbit12 0.097004982
orbit43                 orbit43 0.094910620
orbit26                 orbit26 0.084693349
bigcom92               bigcom92 0.075657910
hubscore               hubscore 0.074442268
upto_fourth         upto_fourth 0.072959497
second                   second 0.072448763
orbit60                 orbit60 0.071819497
orbit58                 orbit58 0.067287700
evcent                   evcent 0.059088784
orbit57                 orbit57 0.050596910
orbit42                 orbit42 0.047485566
membership_s27   membership_s27 0.037738282
AP                           AP 0.035480712
bigcom22               bigcom22 0.029938357
membership_s21   membership_s21 0.023700099
bigcom104             bigcom104 0.015886020
bigcom40               bigcom40 0.014686087
bigcom385             bigcom385 0.012607931
bigcom38               bigcom38 0.011092599
bigcom6                 bigcom6 0.010804572
bigcom109             bigcom109 0.009678019
membership_s15   membership_s15 0.008195536
membership_s36   membership_s36 0.007854105
membership_s5     membership_s5 0.007533029
bigcom181             bigcom181 0.007314307
bigcom204             bigcom204 0.006338500
bigcom71               bigcom71 0.005844054
bigcom180             bigcom180 0.003645189
bigcom291             bigcom291 0.003308490
bigcom147             bigcom147 0.003088665
bigcom205             bigcom205 0.003071010
orbit0                   orbit0 0.000000000
orbit3                   orbit3 0.000000000
orbit8                   orbit8 0.000000000
orbit14                 orbit14 0.000000000
orbit34                 orbit34 0.000000000
orbit72                 orbit72 0.000000000
eccrad                   eccrad 0.000000000
first                     first 0.000000000
bigcom1                 bigcom1 0.000000000
bigcom2                 bigcom2 0.000000000
bigcom8                 bigcom8 0.000000000
bigcom9                 bigcom9 0.000000000
bigcom13               bigcom13 0.000000000
bigcom15               bigcom15 0.000000000
bigcom16               bigcom16 0.000000000
bigcom21               bigcom21 0.000000000
bigcom24               bigcom24 0.000000000
bigcom31               bigcom31 0.000000000
bigcom32               bigcom32 0.000000000
bigcom33               bigcom33 0.000000000
bigcom34               bigcom34 0.000000000
bigcom36               bigcom36 0.000000000
bigcom37               bigcom37 0.000000000
bigcom39               bigcom39 0.000000000
bigcom43               bigcom43 0.000000000
bigcom44               bigcom44 0.000000000
bigcom47               bigcom47 0.000000000
bigcom49               bigcom49 0.000000000
bigcom50               bigcom50 0.000000000
bigcom51               bigcom51 0.000000000
bigcom54               bigcom54 0.000000000
bigcom56               bigcom56 0.000000000
bigcom62               bigcom62 0.000000000
bigcom66               bigcom66 0.000000000
bigcom68               bigcom68 0.000000000
bigcom69               bigcom69 0.000000000
bigcom72               bigcom72 0.000000000
bigcom73               bigcom73 0.000000000
bigcom74               bigcom74 0.000000000
bigcom75               bigcom75 0.000000000
bigcom76               bigcom76 0.000000000
bigcom77               bigcom77 0.000000000
bigcom79               bigcom79 0.000000000
bigcom80               bigcom80 0.000000000
bigcom82               bigcom82 0.000000000
bigcom83               bigcom83 0.000000000
bigcom84               bigcom84 0.000000000
bigcom85               bigcom85 0.000000000
bigcom87               bigcom87 0.000000000
bigcom89               bigcom89 0.000000000
bigcom91               bigcom91 0.000000000
bigcom93               bigcom93 0.000000000
bigcom96               bigcom96 0.000000000
bigcom97               bigcom97 0.000000000
bigcom98               bigcom98 0.000000000
bigcom99               bigcom99 0.000000000
bigcom101             bigcom101 0.000000000
bigcom106             bigcom106 0.000000000
bigcom113             bigcom113 0.000000000
bigcom116             bigcom116 0.000000000
bigcom120             bigcom120 0.000000000
bigcom123             bigcom123 0.000000000
bigcom126             bigcom126 0.000000000
bigcom127             bigcom127 0.000000000
bigcom137             bigcom137 0.000000000
bigcom139             bigcom139 0.000000000
bigcom140             bigcom140 0.000000000
bigcom143             bigcom143 0.000000000
bigcom145             bigcom145 0.000000000
bigcom146             bigcom146 0.000000000
bigcom149             bigcom149 0.000000000
bigcom153             bigcom153 0.000000000
bigcom154             bigcom154 0.000000000
bigcom156             bigcom156 0.000000000
bigcom157             bigcom157 0.000000000
bigcom158             bigcom158 0.000000000
bigcom160             bigcom160 0.000000000
bigcom161             bigcom161 0.000000000
bigcom162             bigcom162 0.000000000
bigcom164             bigcom164 0.000000000
bigcom166             bigcom166 0.000000000
bigcom167             bigcom167 0.000000000
bigcom173             bigcom173 0.000000000
bigcom175             bigcom175 0.000000000
bigcom176             bigcom176 0.000000000
bigcom177             bigcom177 0.000000000
bigcom184             bigcom184 0.000000000
bigcom186             bigcom186 0.000000000
bigcom187             bigcom187 0.000000000
bigcom189             bigcom189 0.000000000
bigcom194             bigcom194 0.000000000
bigcom195             bigcom195 0.000000000
bigcom212             bigcom212 0.000000000
bigcom214             bigcom214 0.000000000
bigcom222             bigcom222 0.000000000
bigcom223             bigcom223 0.000000000
bigcom226             bigcom226 0.000000000
bigcom227             bigcom227 0.000000000
bigcom229             bigcom229 0.000000000
bigcom233             bigcom233 0.000000000
bigcom236             bigcom236 0.000000000
bigcom237             bigcom237 0.000000000
bigcom246             bigcom246 0.000000000
bigcom248             bigcom248 0.000000000
bigcom249             bigcom249 0.000000000
bigcom250             bigcom250 0.000000000
bigcom254             bigcom254 0.000000000
bigcom266             bigcom266 0.000000000
bigcom269             bigcom269 0.000000000
bigcom272             bigcom272 0.000000000
bigcom274             bigcom274 0.000000000
bigcom281             bigcom281 0.000000000
bigcom292             bigcom292 0.000000000
bigcom295             bigcom295 0.000000000
bigcom299             bigcom299 0.000000000
bigcom301             bigcom301 0.000000000
bigcom306             bigcom306 0.000000000
bigcom309             bigcom309 0.000000000
bigcom314             bigcom314 0.000000000
bigcom321             bigcom321 0.000000000
bigcom341             bigcom341 0.000000000
bigcom350             bigcom350 0.000000000
bigcom353             bigcom353 0.000000000
bigcom359             bigcom359 0.000000000
bigcom363             bigcom363 0.000000000
bigcom365             bigcom365 0.000000000
bigcom386             bigcom386 0.000000000
bigcom408             bigcom408 0.000000000
bigcom480             bigcom480 0.000000000
membership_s3     membership_s3 0.000000000
membership_s4     membership_s4 0.000000000
membership_s6     membership_s6 0.000000000
membership_s7     membership_s7 0.000000000
membership_s8     membership_s8 0.000000000
membership_s9     membership_s9 0.000000000
membership_s11   membership_s11 0.000000000
membership_s12   membership_s12 0.000000000
membership_s14   membership_s14 0.000000000
membership_s16   membership_s16 0.000000000
membership_s17   membership_s17 0.000000000
membership_s18   membership_s18 0.000000000
membership_s20   membership_s20 0.000000000
membership_s22   membership_s22 0.000000000
membership_s24   membership_s24 0.000000000
membership_s25   membership_s25 0.000000000
membership_s26   membership_s26 0.000000000
membership_s28   membership_s28 0.000000000
membership_s31   membership_s31 0.000000000
membership_s33   membership_s33 0.000000000
membership_s37   membership_s37 0.000000000
[1] "Dataset: all_targets Model RF, run: 9 of 10 2015-06-15 18:43:10"
     |      Out-of-bag   |
Tree |      MSE  %Var(y) |
   1 |  0.04577   182.55 |
   2 |  0.04266   170.15 |
   3 |  0.04162   166.00 |
   4 |  0.03838   153.08 |
   5 |  0.03559   141.93 |
   6 |  0.03413   136.14 |
   7 |  0.03278   130.73 |
   8 |  0.03208   127.93 |
   9 |  0.03146   125.48 |
  10 |  0.03098   123.54 |
  11 |  0.02997   119.53 |
  12 |  0.02941   117.28 |
  13 |   0.0287   114.47 |
  14 |  0.02831   112.90 |
  15 |  0.02784   111.05 |
  16 |  0.02784   111.02 |
  17 |   0.0276   110.07 |
  18 |  0.02733   109.01 |
  19 |  0.02709   108.05 |
  20 |  0.02673   106.61 |
  21 |  0.02663   106.22 |
  22 |  0.02639   105.27 |
  23 |  0.02619   104.44 |
  24 |  0.02609   104.04 |
  25 |  0.02589   103.25 |
  26 |  0.02582   102.96 |
  27 |   0.0257   102.51 |
  28 |  0.02575   102.71 |
  29 |  0.02559   102.06 |
  30 |  0.02549   101.67 |
  31 |  0.02544   101.48 |
  32 |   0.0255   101.69 |
  33 |   0.0254   101.32 |
  34 |  0.02534   101.06 |
  35 |  0.02526   100.76 |
  36 |  0.02521   100.54 |
  37 |   0.0252   100.50 |
  38 |  0.02519   100.45 |
  39 |  0.02512   100.19 |
  40 |  0.02507    99.98 |
  41 |  0.02505    99.93 |
  42 |    0.025    99.72 |
  43 |  0.02494    99.48 |
  44 |  0.02491    99.35 |
  45 |   0.0249    99.31 |
  46 |  0.02486    99.14 |
  47 |  0.02487    99.17 |
  48 |  0.02482    99.00 |
  49 |  0.02474    98.67 |
  50 |  0.02473    98.62 |
  51 |  0.02471    98.54 |
  52 |  0.02466    98.35 |
  53 |  0.02467    98.41 |
  54 |  0.02467    98.38 |
  55 |  0.02469    98.45 |
  56 |  0.02466    98.36 |
  57 |  0.02463    98.22 |
  58 |  0.02461    98.16 |
  59 |  0.02463    98.23 |
  60 |  0.02463    98.24 |
  61 |  0.02466    98.34 |
  62 |  0.02464    98.28 |
  63 |  0.02452    97.81 |
  64 |   0.0245    97.73 |
  65 |  0.02449    97.66 |
  66 |  0.02447    97.61 |
  67 |  0.02447    97.61 |
  68 |  0.02446    97.54 |
  69 |  0.02443    97.42 |
  70 |  0.02442    97.41 |
  71 |  0.02442    97.41 |
  72 |  0.02441    97.36 |
  73 |  0.02441    97.38 |
  74 |  0.02439    97.27 |
  75 |  0.02436    97.15 |
  76 |  0.02434    97.09 |
  77 |  0.02434    97.08 |
  78 |  0.02433    97.03 |
  79 |  0.02434    97.07 |
  80 |  0.02431    96.96 |
  81 |  0.02432    96.98 |
  82 |  0.02432    97.00 |
  83 |  0.02431    96.97 |
  84 |   0.0243    96.94 |
  85 |  0.02429    96.86 |
  86 |  0.02427    96.79 |
  87 |  0.02427    96.80 |
  88 |  0.02425    96.74 |
  89 |  0.02424    96.67 |
  90 |  0.02423    96.62 |
  91 |  0.02423    96.62 |
  92 |  0.02422    96.58 |
  93 |  0.02421    96.54 |
  94 |  0.02421    96.56 |
  95 |   0.0242    96.52 |
  96 |  0.02418    96.44 |
  97 |  0.02419    96.48 |
  98 |  0.02418    96.46 |
  99 |  0.02418    96.43 |
 100 |  0.02417    96.41 |
[1] "Random Forest variable coefficients"
                      %IncMSE IncNodePurity
graph5           1.769197e-03  1.129833e+00
graph6           1.467853e-03  7.229627e-01
graph7           1.357478e-03  1.257452e+00
graph8           4.022905e-04  5.714047e-01
graph9           1.840736e-03  1.129099e+00
graph10          4.077797e-03  1.672217e+00
graph11          3.991878e-03  2.150366e+00
graph12          4.511662e-03  1.508497e+00
graph13          1.730432e-03  8.042580e-01
graph14          1.963486e-03  1.372917e+00
graph15          3.063930e-03  9.893293e-01
graph16          3.835311e-03  1.086336e+00
graph17          2.827919e-03  1.582654e+00
graph18          4.309938e-04  7.530584e-01
graph19          2.299695e-03  1.353369e+00
graph20          5.236810e-03  2.490935e+00
graph21          2.626322e-03  9.411688e-01
graph22          2.622017e-03  1.717453e+00
graph23          4.741031e-03  2.370813e+00
graph24          9.316763e-04  8.880821e-01
graph25          1.390051e-03  1.343754e+00
graph26          2.295969e-03  1.054642e+00
graph27          1.974226e-03  1.017439e+00
graph28          9.697622e-04  7.563824e-01
graph29          4.662729e-04  6.260787e-01
orbit0           2.115089e-04  3.494215e-01
orbit1           1.560576e-03  9.216162e-01
orbit2           2.436461e-03  8.294709e-01
orbit3           1.816766e-03  7.422374e-01
orbit4           1.109383e-03  9.240864e-01
orbit5           1.781428e-03  1.232893e+00
orbit6           1.220985e-03  1.268928e+00
orbit7           2.515847e-03  1.013333e+00
orbit8           4.257343e-03  1.317188e+00
orbit9           3.068075e-03  1.427441e+00
orbit10          1.837896e-03  7.669415e-01
orbit11          9.181497e-04  7.215081e-01
orbit12          1.864036e-03  1.257202e+00
orbit13          5.972404e-04  7.426343e-01
orbit14          3.455936e-04  5.882382e-01
orbit15          1.331357e-03  1.219631e+00
orbit16          9.185580e-04  8.479052e-01
orbit17          2.404761e-03  1.212271e+00
orbit18          5.479502e-03  2.894825e+00
orbit19          2.167917e-03  1.356991e+00
orbit20          1.691802e-03  1.305422e+00
orbit21          2.638217e-03  8.323030e-01
orbit22          3.859288e-03  2.321030e+00
orbit23          3.222741e-03  1.199634e+00
orbit24          7.643232e-03  2.069584e+00
orbit25          2.116303e-03  1.364645e+00
orbit26          1.277769e-03  5.741083e-01
orbit27          4.506386e-03  1.597987e+00
orbit28          1.161573e-03  1.106096e+00
orbit29          1.549196e-03  7.650998e-01
orbit30          2.414439e-03  1.052482e+00
orbit31          3.605605e-03  1.984930e+00
orbit32          2.330288e-03  1.144907e+00
orbit33          3.092175e-03  7.644581e-01
orbit34          1.223087e-03  7.527158e-01
orbit35          3.693429e-03  1.398966e+00
orbit36          3.327069e-03  1.252384e+00
orbit37          2.144974e-03  1.061779e+00
orbit38          2.907825e-03  1.194918e+00
orbit39          4.401206e-03  1.749437e+00
orbit40          1.307073e-03  1.692591e+00
orbit41          6.646728e-04  7.525418e-01
orbit42          1.269612e-03  4.217728e-01
orbit43          1.064737e-03  7.722316e-01
orbit44          1.106099e-03  8.380316e-01
orbit45          6.781813e-03  1.775697e+00
orbit46          1.180178e-03  1.193459e+00
orbit47          1.487274e-03  6.661325e-01
orbit48          1.483807e-03  8.393983e-01
orbit49          6.015179e-03  2.586688e+00
orbit50          2.601571e-03  1.535467e+00
orbit51          1.121572e-03  1.240215e+00
orbit52          1.339562e-03  8.391229e-01
orbit53          2.146986e-03  9.286927e-01
orbit54          3.467523e-03  1.891854e+00
orbit55          8.143853e-04  5.302485e-01
orbit56          6.751374e-03  4.212335e+00
orbit57          9.017442e-04  4.327542e-01
orbit58          2.562794e-04  4.888159e-01
orbit59          2.824982e-03  1.567047e+00
orbit60          6.119182e-04  4.988370e-01
orbit61          2.144068e-03  8.139320e-01
orbit62          6.144870e-03  3.832425e+00
orbit63          1.308549e-03  2.003711e+00
orbit64          2.027041e-03  9.317995e-01
orbit65          6.435909e-03  3.192977e+00
orbit66          1.172283e-03  7.503029e-01
orbit67          8.402929e-04  4.401846e-01
orbit68          2.799055e-03  1.555306e+00
orbit69          1.707945e-03  1.070878e+00
orbit70          4.340942e-03  2.457997e+00
orbit71          1.830658e-04  4.563613e-01
orbit72          5.805688e-04  4.543263e-01
AP               8.187651e-06  3.141489e-01
bet              7.542913e-03  4.281601e+00
ecc              2.582809e-04  3.616102e-01
eccrad           2.451967e-04  3.748442e-01
close            9.597613e-04  9.823296e-01
constraint       3.452781e-03  1.951044e+00
coreness         3.497927e-03  8.033253e-01
knn              2.645422e-03  2.952987e+00
hubscore         1.142822e-03  1.150540e+00
pagerank         5.975450e-03  4.995308e+00
trans            2.697269e-03  3.248637e+00
evcent           1.367809e-03  9.002276e-01
first            3.807166e-04  5.510914e-01
upto_second      2.731723e-03  9.463381e-01
upto_third       1.811413e-03  1.171632e+00
upto_fourth      1.587356e-03  1.140040e+00
upto_fifth       3.570219e-03  1.494226e+00
upto_sixth       1.520982e-03  1.358923e+00
second           2.843619e-03  8.515741e-01
third            5.147253e-03  2.186666e+00
fourth           4.654032e-03  3.033241e+00
fifth            1.880850e-03  2.227223e+00
sixth            3.987742e-03  2.363040e+00
ratio1           2.830978e-03  2.497262e+00
ratio2           1.014462e-02  4.070097e+00
ratio3           1.352530e-03  2.108245e+00
ratio4           5.754365e-03  4.002888e+00
ratio5           6.933707e-03  8.943941e+00
ratio6           4.716581e-03  2.316229e+00
selfinter        1.854757e-03  1.373571e+00
walktrap_vertex  2.135859e-03  3.906931e+00
bigcom1          3.172871e-05  6.535957e-02
bigcom2          0.000000e+00  3.469447e-20
bigcom3          1.043086e-04  7.314889e-01
bigcom4          6.224969e-05  3.567296e-01
bigcom6         -1.741602e-05  3.451104e-01
bigcom8         -4.441438e-06  1.952129e-03
bigcom9          0.000000e+00  0.000000e+00
bigcom11        -2.327915e-05  4.673537e-01
bigcom13         0.000000e+00  1.734723e-20
bigcom15         0.000000e+00  0.000000e+00
bigcom16         0.000000e+00  0.000000e+00
bigcom21         1.141491e-05  8.015942e-02
bigcom22         1.527167e-04  1.148044e-01
bigcom24         0.000000e+00  0.000000e+00
bigcom26         1.788924e-04  6.023669e-01
bigcom28         2.480819e-04  1.180762e+00
bigcom30         1.571947e-03  3.483459e+00
bigcom31         0.000000e+00  0.000000e+00
bigcom32        -7.243053e-06  7.973863e-02
bigcom33        -2.263811e-06  3.026005e-01
bigcom34         0.000000e+00  3.469447e-20
bigcom36         0.000000e+00  2.602085e-20
bigcom37         0.000000e+00  0.000000e+00
bigcom38         4.278575e-06  2.925897e-01
bigcom39         0.000000e+00  6.938894e-20
bigcom40         2.222688e-04  2.902563e-01
bigcom43         0.000000e+00  0.000000e+00
bigcom44         4.465059e-06  6.178319e-02
bigcom46        -1.264532e-04  1.299434e+00
bigcom47         0.000000e+00  0.000000e+00
bigcom49         0.000000e+00  3.469447e-20
bigcom50         0.000000e+00  0.000000e+00
bigcom51         0.000000e+00  0.000000e+00
bigcom52        -4.910594e-06  8.472385e-01
bigcom54         0.000000e+00  0.000000e+00
bigcom56         0.000000e+00  0.000000e+00
bigcom62        -3.969725e-05  7.249393e-01
bigcom66         0.000000e+00  0.000000e+00
bigcom68         0.000000e+00  1.734723e-20
bigcom69         0.000000e+00  1.127570e-18
bigcom71         4.424920e-05  3.346757e-01
bigcom72         0.000000e+00  0.000000e+00
bigcom73         7.469420e-06  1.306491e-01
bigcom74         0.000000e+00  3.469447e-20
bigcom75        -2.875540e-05  6.655747e-01
bigcom76         0.000000e+00  0.000000e+00
bigcom77         0.000000e+00  0.000000e+00
bigcom79         0.000000e+00  1.494824e-02
bigcom80         0.000000e+00  0.000000e+00
bigcom82         0.000000e+00  0.000000e+00
bigcom83         0.000000e+00  6.938894e-20
bigcom84         0.000000e+00  0.000000e+00
bigcom85         0.000000e+00  1.734723e-20
bigcom87         0.000000e+00  1.734723e-20
bigcom89         0.000000e+00  8.673617e-21
bigcom91        -6.700853e-06  6.649229e-02
bigcom92         4.667093e-05  3.635575e-01
bigcom93         0.000000e+00  1.110223e-18
bigcom96         0.000000e+00  0.000000e+00
bigcom97         0.000000e+00  0.000000e+00
bigcom98         0.000000e+00  0.000000e+00
bigcom99         0.000000e+00  0.000000e+00
bigcom101        7.303017e-05  2.586689e-01
bigcom104       -2.198009e-05  1.911000e-01
bigcom106        0.000000e+00  0.000000e+00
bigcom109        3.826322e-05  8.014870e-01
bigcom113        0.000000e+00  1.734723e-20
bigcom116       -6.399234e-06  5.349012e-02
bigcom120        0.000000e+00  1.734723e-20
bigcom123        0.000000e+00  0.000000e+00
bigcom126        0.000000e+00  0.000000e+00
bigcom127        0.000000e+00  0.000000e+00
bigcom137        0.000000e+00  0.000000e+00
bigcom139        0.000000e+00  0.000000e+00
bigcom140        0.000000e+00  0.000000e+00
bigcom143       -2.645041e-05  1.942492e-01
bigcom145        0.000000e+00  0.000000e+00
bigcom146        0.000000e+00  1.734723e-20
bigcom147       -3.603442e-05  8.789794e-02
bigcom149        0.000000e+00  0.000000e+00
bigcom153        0.000000e+00  0.000000e+00
bigcom154        0.000000e+00  0.000000e+00
bigcom156        0.000000e+00  0.000000e+00
bigcom157        0.000000e+00  0.000000e+00
bigcom158        0.000000e+00  0.000000e+00
bigcom160        0.000000e+00  0.000000e+00
bigcom161        0.000000e+00  0.000000e+00
bigcom162        0.000000e+00  0.000000e+00
bigcom164        0.000000e+00  0.000000e+00
bigcom166        0.000000e+00  0.000000e+00
bigcom167       -2.468279e-05  3.170019e-01
bigcom171        1.287332e-04  3.153256e+00
bigcom173        0.000000e+00  0.000000e+00
bigcom175        0.000000e+00  0.000000e+00
bigcom176        0.000000e+00  0.000000e+00
bigcom177        0.000000e+00  0.000000e+00
bigcom178        4.255298e-05  9.367110e-01
bigcom180       -1.384704e-05  4.134832e-01
bigcom181       -7.505569e-06  2.548973e-01
bigcom184        0.000000e+00  0.000000e+00
bigcom186        2.268088e-06  9.375000e-03
bigcom187       -9.030407e-07  2.415374e-01
bigcom189        0.000000e+00  0.000000e+00
bigcom194        0.000000e+00  0.000000e+00
bigcom195        0.000000e+00  3.469447e-20
bigcom196        4.293585e-05  1.320991e+00
bigcom204        1.904300e-05  3.122073e-01
bigcom205       -2.291220e-05  4.236473e-01
bigcom212        0.000000e+00  0.000000e+00
bigcom214        0.000000e+00  0.000000e+00
bigcom222        0.000000e+00  0.000000e+00
bigcom223        0.000000e+00  0.000000e+00
bigcom226        0.000000e+00  0.000000e+00
bigcom227        0.000000e+00  0.000000e+00
bigcom229        0.000000e+00  0.000000e+00
bigcom233        0.000000e+00  0.000000e+00
bigcom236        0.000000e+00  0.000000e+00
bigcom237        0.000000e+00  0.000000e+00
bigcom246        0.000000e+00  0.000000e+00
bigcom248        0.000000e+00  0.000000e+00
bigcom249        0.000000e+00  0.000000e+00
bigcom250        0.000000e+00  0.000000e+00
bigcom254        0.000000e+00  0.000000e+00
bigcom266        0.000000e+00  0.000000e+00
bigcom269        0.000000e+00  1.110223e-18
bigcom272        0.000000e+00  1.110223e-18
bigcom274        0.000000e+00  0.000000e+00
bigcom281        0.000000e+00  0.000000e+00
bigcom291       -1.067579e-05  4.748059e-01
bigcom292        0.000000e+00  0.000000e+00
bigcom295        0.000000e+00  0.000000e+00
bigcom299       -2.744000e-05  4.005662e-01
bigcom301        0.000000e+00  1.734723e-20
bigcom306        0.000000e+00  1.734723e-20
bigcom309        0.000000e+00  0.000000e+00
bigcom314        0.000000e+00  1.734723e-20
bigcom321        0.000000e+00  0.000000e+00
bigcom341        0.000000e+00  0.000000e+00
bigcom350        0.000000e+00  0.000000e+00
bigcom353        0.000000e+00  0.000000e+00
bigcom359        0.000000e+00  0.000000e+00
bigcom363        0.000000e+00  1.734723e-20
bigcom365        0.000000e+00  0.000000e+00
bigcom385       -2.219305e-05  5.541402e-01
bigcom386        0.000000e+00  0.000000e+00
bigcom408        4.006303e-06  1.669062e-01
bigcom412        3.103668e-05  9.544707e-01
bigcom480        0.000000e+00  0.000000e+00
spin_vertex      6.253858e-04  3.333287e+00
membership_s1    1.065492e-03  7.475878e-01
membership_s3    0.000000e+00  2.602085e-20
membership_s4    1.331297e-05  1.193706e-01
membership_s5    1.172713e-04  2.961814e-01
membership_s6    1.620100e-04  2.041015e-01
membership_s7    5.348288e-05  1.814811e-01
membership_s8    0.000000e+00  0.000000e+00
membership_s9    0.000000e+00  1.734723e-20
membership_s11   0.000000e+00  1.127570e-18
membership_s12   0.000000e+00  3.469447e-20
membership_s14  -2.943666e-05  1.796924e-01
membership_s15   1.918432e-05  3.652584e-01
membership_s16   6.875575e-05  2.757466e-01
membership_s17   0.000000e+00  0.000000e+00
membership_s18   0.000000e+00  3.469447e-20
membership_s20   0.000000e+00  0.000000e+00
membership_s21   1.929769e-05  3.106433e-01
membership_s22   0.000000e+00  0.000000e+00
membership_s24   1.588743e-05  1.818182e-02
membership_s25   2.293578e-06  3.730428e-02
membership_s26   0.000000e+00  3.469447e-20
membership_s27   6.226387e-05  2.768225e-01
membership_s28   0.000000e+00  4.466913e-18
membership_s30   2.772981e-04  6.400136e-01
membership_s31   6.582778e-05  9.420612e-02
membership_s32   2.098434e-03  4.123681e+00
membership_s33   0.000000e+00  0.000000e+00
membership_s36   4.305661e-05  8.658915e-02
membership_s37   0.000000e+00  5.204170e-20
V1               6.128229e-03  5.191252e+00
V2               2.712056e-03  6.416639e+00
pdi              1.670909e-04  7.454062e-01
adhesion         1.877269e-02  5.026720e+00
cohesion         1.712302e-02  4.815895e+00
inner            8.261427e-03  5.768710e+00
outer            8.234982e-03  6.545827e+00
ioratio          8.157228e-03  4.572136e+00
comsize          1.395419e-02  8.780565e+00
[1] "Dataset: all_targets Model GLM, run: 9 of 10 2015-06-15 18:51:00"
[1] "glmnet variable coefficients"
                    [,1]          [,2]
(Intercept)     -3.63382 -8.021783e+00
graph0           0.00000 -1.661614e-03
graph1           0.00000  0.000000e+00
graph2           0.00000  0.000000e+00
graph3           0.00000 -4.733034e-10
graph4           0.00000  0.000000e+00
graph5           0.00000 -3.871844e-06
graph6           0.00000  0.000000e+00
graph7           0.00000  7.208664e-06
graph8           0.00000  0.000000e+00
graph9           0.00000 -1.506570e-09
graph10          0.00000  0.000000e+00
graph11          0.00000  0.000000e+00
graph12          0.00000  0.000000e+00
graph13          0.00000  0.000000e+00
graph14          0.00000  0.000000e+00
graph15          0.00000  0.000000e+00
graph16          0.00000  0.000000e+00
graph17          0.00000  0.000000e+00
graph18          0.00000  0.000000e+00
graph19          0.00000  0.000000e+00
[truncated: 125,430 more chars]
