# Supplementary material for: Distinctive Behaviors of Druggable Proteins in Cellular Networks
Source: PLoS Comput Biol. 2015 Dec 23;11(12):e1004597. doi: 10.1371/journal.pcbi.1004597 (PMC4689399; doi:10.1371/journal.pcbi.1004597)
Supplement: S1 File — (ZIP) [file pcbi.1004597.s004.zip › S1_File/direct.20150613.ppi.optimised_Target_results_all_TnotC.txt]

[[1]]
[1] "all_TnotC"

[1] "Dataset: all_TnotC Model GBM, run: 1 of 10 2015-06-15 15:22:07"
Iter   TrainDeviance   ValidDeviance   StepSize   Improve
     1        0.1602             nan     0.0100    0.0005
     2        0.1583             nan     0.0100    0.0004
     3        0.1568             nan     0.0100    0.0001
     4        0.1554             nan     0.0100    0.0002
     5        0.1536             nan     0.0100    0.0003
     6        0.1522             nan     0.0100    0.0002
     7        0.1512             nan     0.0100    0.0001
     8        0.1503             nan     0.0100    0.0001
     9        0.1491             nan     0.0100    0.0002
    10        0.1479             nan     0.0100    0.0003
    20        0.1399             nan     0.0100    0.0002
    40        0.1287             nan     0.0100    0.0000
    60        0.1212             nan     0.0100    0.0000
    80        0.1149             nan     0.0100    0.0000
   100        0.1095             nan     0.0100   -0.0000
   120        0.1048             nan     0.0100   -0.0000
   140        0.1008             nan     0.0100   -0.0000
   160        0.0975             nan     0.0100    0.0000
   180        0.0943             nan     0.0100   -0.0000
   200        0.0914             nan     0.0100   -0.0000
   204        0.0906             nan     0.0100    0.0000

[1] "GBM variable coefficients"
                            var     rel.inf
bigcom30               bigcom30 6.876811893
ratio5                   ratio5 5.243766295
outer                     outer 4.660461050
pagerank               pagerank 4.551808170
comsize                 comsize 4.181491687
membership_s32   membership_s32 3.486934699
V2                           V2 3.393382616
inner                     inner 3.200487322
walktrap_vertex walktrap_vertex 2.698271774
knn                         knn 2.640050621
V1                           V1 2.554802242
bet                         bet 2.456076343
spin_vertex         spin_vertex 2.438542886
trans                     trans 2.395112096
adhesion               adhesion 2.139054300
ioratio                 ioratio 1.820240890
graph23                 graph23 1.478364405
orbit18                 orbit18 1.407742362
ratio4                   ratio4 1.324505396
orbit38                 orbit38 1.311250521
ratio2                   ratio2 1.274586780
cohesion               cohesion 1.204747206
graph20                 graph20 1.024292530
graph5                   graph5 1.016468913
ratio1                   ratio1 1.008541493
graph11                 graph11 0.999743298
orbit31                 orbit31 0.953277112
orbit50                 orbit50 0.848833714
third                     third 0.839175079
bigcom26               bigcom26 0.724083041
bigcom46               bigcom46 0.707109065
graph25                 graph25 0.624536377
graph19                 graph19 0.619682418
orbit39                 orbit39 0.614130818
graph10                 graph10 0.613913987
upto_fifth           upto_fifth 0.605608875
orbit56                 orbit56 0.602787542
constraint           constraint 0.590654583
orbit45                 orbit45 0.584399713
orbit51                 orbit51 0.570533295
orbit63                 orbit63 0.544539727
upto_sixth           upto_sixth 0.509221022
orbit47                 orbit47 0.496340194
orbit1                   orbit1 0.489657460
orbit37                 orbit37 0.489240289
coreness               coreness 0.486081283
graph7                   graph7 0.471219198
ratio6                   ratio6 0.457802758
orbit49                 orbit49 0.456928335
upto_second         upto_second 0.452577507
orbit35                 orbit35 0.448439563
fourth                   fourth 0.446700596
graph4                   graph4 0.442351928
orbit26                 orbit26 0.420681380
orbit36                 orbit36 0.411380143
graph14                 graph14 0.408306611
orbit41                 orbit41 0.392750216
orbit13                 orbit13 0.381424150
orbit16                 orbit16 0.379760331
orbit65                 orbit65 0.376017586
graph17                 graph17 0.362066188
orbit11                 orbit11 0.360938827
selfinter             selfinter 0.360234726
graph22                 graph22 0.357088474
graph16                 graph16 0.350203600
graph12                 graph12 0.341244089
orbit48                 orbit48 0.329113325
graph18                 graph18 0.327106556
orbit25                 orbit25 0.326775954
sixth                     sixth 0.326719503
orbit10                 orbit10 0.322677494
graph26                 graph26 0.321617804
membership_s30   membership_s30 0.318277441
orbit32                 orbit32 0.308060130
orbit40                 orbit40 0.286586838
orbit62                 orbit62 0.286417777
orbit33                 orbit33 0.285898042
orbit54                 orbit54 0.271232582
membership_s1     membership_s1 0.268431530
orbit42                 orbit42 0.268039501
bigcom3                 bigcom3 0.252444473
bigcom92               bigcom92 0.240484096
orbit68                 orbit68 0.237282825
orbit29                 orbit29 0.234425007
orbit19                 orbit19 0.231503721
graph3                   graph3 0.226582001
graph15                 graph15 0.223437274
orbit4                   orbit4 0.222262006
graph1                   graph1 0.217282513
orbit9                   orbit9 0.216938264
orbit28                 orbit28 0.211739050
orbit57                 orbit57 0.210310220
close                     close 0.208679632
orbit64                 orbit64 0.201022148
graph9                   graph9 0.200714552
orbit22                 orbit22 0.195829044
orbit24                 orbit24 0.195057150
orbit15                 orbit15 0.192025602
graph24                 graph24 0.188816528
graph6                   graph6 0.181124861
upto_third           upto_third 0.178442192
orbit52                 orbit52 0.172673241
orbit20                 orbit20 0.169872946
orbit5                   orbit5 0.166959739
orbit17                 orbit17 0.158764716
orbit23                 orbit23 0.153182465
hubscore               hubscore 0.152014953
graph27                 graph27 0.145633252
pdi                         pdi 0.136490518
orbit61                 orbit61 0.132544529
orbit30                 orbit30 0.131579621
AP                           AP 0.126781774
orbit44                 orbit44 0.121799366
graph13                 graph13 0.118990918
orbit66                 orbit66 0.112960532
orbit7                   orbit7 0.111765743
bigcom22               bigcom22 0.104114253
orbit60                 orbit60 0.098150406
upto_fourth         upto_fourth 0.097553963
graph21                 graph21 0.094230201
orbit71                 orbit71 0.092141685
orbit2                   orbit2 0.089661440
graph2                   graph2 0.089406611
orbit46                 orbit46 0.077509531
ecc                         ecc 0.074371244
orbit21                 orbit21 0.072456192
orbit70                 orbit70 0.071745491
orbit6                   orbit6 0.069595577
ratio3                   ratio3 0.068859933
orbit53                 orbit53 0.067191329
orbit55                 orbit55 0.065913541
orbit12                 orbit12 0.062252503
bigcom4                 bigcom4 0.050855556
membership_s5     membership_s5 0.044985405
orbit58                 orbit58 0.037983390
bigcom28               bigcom28 0.036535257
orbit59                 orbit59 0.033941191
orbit43                 orbit43 0.032620779
graph0                   graph0 0.030872489
fifth                     fifth 0.030112059
graph8                   graph8 0.029383349
membership_s21   membership_s21 0.028551019
orbit27                 orbit27 0.026688720
evcent                   evcent 0.025405573
graph28                 graph28 0.023824899
membership_s27   membership_s27 0.021275917
orbit67                 orbit67 0.018114592
second                   second 0.012827665
graph29                 graph29 0.011159731
bigcom181             bigcom181 0.004876973
orbit0                   orbit0 0.000000000
orbit3                   orbit3 0.000000000
orbit8                   orbit8 0.000000000
orbit14                 orbit14 0.000000000
orbit34                 orbit34 0.000000000
orbit69                 orbit69 0.000000000
orbit72                 orbit72 0.000000000
eccrad                   eccrad 0.000000000
first                     first 0.000000000
bigcom1                 bigcom1 0.000000000
bigcom2                 bigcom2 0.000000000
bigcom6                 bigcom6 0.000000000
bigcom8                 bigcom8 0.000000000
bigcom9                 bigcom9 0.000000000
bigcom11               bigcom11 0.000000000
bigcom13               bigcom13 0.000000000
bigcom15               bigcom15 0.000000000
bigcom16               bigcom16 0.000000000
bigcom21               bigcom21 0.000000000
bigcom24               bigcom24 0.000000000
bigcom31               bigcom31 0.000000000
bigcom32               bigcom32 0.000000000
bigcom33               bigcom33 0.000000000
bigcom34               bigcom34 0.000000000
bigcom36               bigcom36 0.000000000
bigcom37               bigcom37 0.000000000
bigcom38               bigcom38 0.000000000
bigcom39               bigcom39 0.000000000
bigcom40               bigcom40 0.000000000
bigcom43               bigcom43 0.000000000
bigcom44               bigcom44 0.000000000
bigcom47               bigcom47 0.000000000
bigcom49               bigcom49 0.000000000
bigcom50               bigcom50 0.000000000
bigcom51               bigcom51 0.000000000
bigcom52               bigcom52 0.000000000
bigcom54               bigcom54 0.000000000
bigcom56               bigcom56 0.000000000
bigcom62               bigcom62 0.000000000
bigcom66               bigcom66 0.000000000
bigcom68               bigcom68 0.000000000
bigcom69               bigcom69 0.000000000
bigcom71               bigcom71 0.000000000
bigcom72               bigcom72 0.000000000
bigcom73               bigcom73 0.000000000
bigcom74               bigcom74 0.000000000
bigcom75               bigcom75 0.000000000
bigcom76               bigcom76 0.000000000
bigcom77               bigcom77 0.000000000
bigcom79               bigcom79 0.000000000
bigcom80               bigcom80 0.000000000
bigcom82               bigcom82 0.000000000
bigcom83               bigcom83 0.000000000
bigcom84               bigcom84 0.000000000
bigcom85               bigcom85 0.000000000
bigcom87               bigcom87 0.000000000
bigcom89               bigcom89 0.000000000
bigcom91               bigcom91 0.000000000
bigcom93               bigcom93 0.000000000
bigcom96               bigcom96 0.000000000
bigcom97               bigcom97 0.000000000
bigcom98               bigcom98 0.000000000
bigcom99               bigcom99 0.000000000
bigcom101             bigcom101 0.000000000
bigcom104             bigcom104 0.000000000
bigcom106             bigcom106 0.000000000
bigcom109             bigcom109 0.000000000
bigcom113             bigcom113 0.000000000
bigcom116             bigcom116 0.000000000
bigcom120             bigcom120 0.000000000
bigcom123             bigcom123 0.000000000
bigcom126             bigcom126 0.000000000
bigcom127             bigcom127 0.000000000
bigcom137             bigcom137 0.000000000
bigcom139             bigcom139 0.000000000
bigcom140             bigcom140 0.000000000
bigcom143             bigcom143 0.000000000
bigcom145             bigcom145 0.000000000
bigcom146             bigcom146 0.000000000
bigcom147             bigcom147 0.000000000
bigcom149             bigcom149 0.000000000
bigcom153             bigcom153 0.000000000
bigcom154             bigcom154 0.000000000
bigcom156             bigcom156 0.000000000
bigcom157             bigcom157 0.000000000
bigcom158             bigcom158 0.000000000
bigcom160             bigcom160 0.000000000
bigcom161             bigcom161 0.000000000
bigcom162             bigcom162 0.000000000
bigcom164             bigcom164 0.000000000
bigcom166             bigcom166 0.000000000
bigcom167             bigcom167 0.000000000
bigcom171             bigcom171 0.000000000
bigcom173             bigcom173 0.000000000
bigcom175             bigcom175 0.000000000
bigcom176             bigcom176 0.000000000
bigcom177             bigcom177 0.000000000
bigcom178             bigcom178 0.000000000
bigcom180             bigcom180 0.000000000
bigcom184             bigcom184 0.000000000
bigcom186             bigcom186 0.000000000
bigcom187             bigcom187 0.000000000
bigcom189             bigcom189 0.000000000
bigcom194             bigcom194 0.000000000
bigcom195             bigcom195 0.000000000
bigcom196             bigcom196 0.000000000
bigcom204             bigcom204 0.000000000
bigcom205             bigcom205 0.000000000
bigcom212             bigcom212 0.000000000
bigcom214             bigcom214 0.000000000
bigcom222             bigcom222 0.000000000
bigcom223             bigcom223 0.000000000
bigcom226             bigcom226 0.000000000
bigcom227             bigcom227 0.000000000
bigcom229             bigcom229 0.000000000
bigcom233             bigcom233 0.000000000
bigcom236             bigcom236 0.000000000
bigcom237             bigcom237 0.000000000
bigcom246             bigcom246 0.000000000
bigcom248             bigcom248 0.000000000
bigcom249             bigcom249 0.000000000
bigcom250             bigcom250 0.000000000
bigcom254             bigcom254 0.000000000
bigcom266             bigcom266 0.000000000
bigcom269             bigcom269 0.000000000
bigcom272             bigcom272 0.000000000
bigcom274             bigcom274 0.000000000
bigcom281             bigcom281 0.000000000
bigcom291             bigcom291 0.000000000
bigcom292             bigcom292 0.000000000
bigcom295             bigcom295 0.000000000
bigcom299             bigcom299 0.000000000
bigcom301             bigcom301 0.000000000
bigcom306             bigcom306 0.000000000
bigcom309             bigcom309 0.000000000
bigcom314             bigcom314 0.000000000
bigcom321             bigcom321 0.000000000
bigcom341             bigcom341 0.000000000
bigcom350             bigcom350 0.000000000
bigcom353             bigcom353 0.000000000
bigcom359             bigcom359 0.000000000
bigcom363             bigcom363 0.000000000
bigcom365             bigcom365 0.000000000
bigcom385             bigcom385 0.000000000
bigcom386             bigcom386 0.000000000
bigcom408             bigcom408 0.000000000
bigcom412             bigcom412 0.000000000
bigcom480             bigcom480 0.000000000
membership_s3     membership_s3 0.000000000
membership_s4     membership_s4 0.000000000
membership_s6     membership_s6 0.000000000
membership_s7     membership_s7 0.000000000
membership_s8     membership_s8 0.000000000
membership_s9     membership_s9 0.000000000
membership_s11   membership_s11 0.000000000
membership_s12   membership_s12 0.000000000
membership_s14   membership_s14 0.000000000
membership_s15   membership_s15 0.000000000
membership_s16   membership_s16 0.000000000
membership_s17   membership_s17 0.000000000
membership_s18   membership_s18 0.000000000
membership_s20   membership_s20 0.000000000
membership_s22   membership_s22 0.000000000
membership_s24   membership_s24 0.000000000
membership_s25   membership_s25 0.000000000
membership_s26   membership_s26 0.000000000
membership_s28   membership_s28 0.000000000
membership_s31   membership_s31 0.000000000
membership_s33   membership_s33 0.000000000
membership_s36   membership_s36 0.000000000
membership_s37   membership_s37 0.000000000
[1] "Dataset: all_TnotC Model RF, run: 1 of 10 2015-06-15 15:25:43"
     |      Out-of-bag   |
Tree |      MSE  %Var(y) |
   1 |  0.02811   180.93 |
   2 |  0.02481   159.66 |
   3 |  0.02631   169.35 |
   4 |   0.0239   153.86 |
   5 |  0.02322   149.47 |
   6 |  0.02224   143.17 |
   7 |  0.02112   135.92 |
   8 |  0.02036   131.03 |
   9 |  0.01976   127.21 |
  10 |  0.01966   126.52 |
  11 |  0.01934   124.51 |
  12 |  0.01886   121.36 |
  13 |  0.01857   119.54 |
  14 |  0.01828   117.67 |
  15 |  0.01813   116.69 |
  16 |  0.01777   114.40 |
  17 |  0.01771   113.98 |
  18 |  0.01766   113.64 |
  19 |   0.0175   112.65 |
  20 |   0.0175   112.62 |
  21 |  0.01747   112.44 |
  22 |  0.01736   111.73 |
  23 |  0.01717   110.50 |
  24 |  0.01702   109.52 |
  25 |   0.0169   108.79 |
  26 |  0.01684   108.42 |
  27 |  0.01681   108.22 |
  28 |  0.01677   107.91 |
  29 |  0.01667   107.28 |
  30 |  0.01661   106.89 |
  31 |  0.01658   106.70 |
  32 |  0.01659   106.81 |
  33 |   0.0165   106.21 |
  34 |  0.01646   105.97 |
  35 |   0.0164   105.56 |
  36 |  0.01639   105.46 |
  37 |  0.01631   105.01 |
  38 |  0.01628   104.81 |
  39 |  0.01628   104.79 |
  40 |  0.01625   104.58 |
  41 |  0.01622   104.42 |
  42 |   0.0162   104.30 |
  43 |   0.0162   104.30 |
  44 |  0.01616   104.01 |
  45 |  0.01614   103.89 |
  46 |  0.01613   103.81 |
  47 |  0.01614   103.85 |
  48 |  0.01606   103.36 |
  49 |  0.01604   103.22 |
  50 |  0.01603   103.15 |
  51 |    0.016   102.96 |
  52 |  0.01597   102.78 |
  53 |  0.01595   102.65 |
  54 |  0.01592   102.48 |
  55 |  0.01593   102.54 |
  56 |  0.01595   102.64 |
  57 |   0.0159   102.34 |
  58 |  0.01587   102.18 |
  59 |  0.01587   102.15 |
  60 |  0.01586   102.08 |
  61 |  0.01586   102.08 |
  62 |  0.01585   102.01 |
  63 |  0.01583   101.86 |
  64 |  0.01581   101.76 |
  65 |  0.01579   101.63 |
  66 |  0.01579   101.61 |
  67 |  0.01575   101.39 |
  68 |  0.01576   101.46 |
  69 |  0.01576   101.45 |
  70 |  0.01573   101.25 |
  71 |  0.01572   101.17 |
  72 |  0.01571   101.11 |
  73 |  0.01569   100.99 |
  74 |   0.0157   101.06 |
  75 |   0.0157   101.02 |
  76 |  0.01572   101.18 |
  77 |  0.01573   101.22 |
  78 |  0.01572   101.17 |
  79 |  0.01571   101.13 |
  80 |  0.01571   101.11 |
  81 |  0.01569   101.01 |
  82 |   0.0157   101.04 |
  83 |  0.01568   100.92 |
  84 |  0.01565   100.75 |
  85 |  0.01566   100.79 |
  86 |  0.01567   100.85 |
  87 |  0.01567   100.86 |
  88 |  0.01567   100.87 |
  89 |  0.01568   100.93 |
  90 |  0.01567   100.86 |
  91 |  0.01566   100.78 |
  92 |  0.01564   100.69 |
  93 |  0.01561   100.49 |
  94 |  0.01562   100.53 |
  95 |  0.01562   100.55 |
  96 |  0.01562   100.56 |
  97 |  0.01561   100.49 |
  98 |  0.01562   100.55 |
  99 |  0.01561   100.50 |
 100 |   0.0156   100.38 |
[1] "Random Forest variable coefficients"
                      %IncMSE IncNodePurity
graph5           1.964016e-03  8.220905e-01
graph6           2.248234e-03  7.796331e-01
graph7           5.442785e-04  4.365680e-01
graph8           2.664719e-04  2.859509e-01
graph9           2.140557e-03  5.401488e-01
graph10          2.419798e-03  9.282622e-01
graph11          5.966382e-03  1.269185e+00
graph12          1.934905e-03  7.256090e-01
graph13          1.100947e-03  5.153047e-01
graph14          1.848786e-03  1.120077e+00
graph15          3.221415e-03  5.761152e-01
graph16          2.242386e-03  6.245578e-01
graph17          1.803179e-03  8.469259e-01
graph18          1.268175e-03  5.401094e-01
graph19          2.342960e-03  9.776703e-01
graph20          6.086491e-03  1.242481e+00
graph21          2.083160e-03  6.728630e-01
graph22          1.142237e-03  7.777300e-01
graph23          3.786872e-03  1.155954e+00
graph24          2.159441e-03  5.164853e-01
graph25          8.721012e-04  5.996422e-01
graph26          1.915167e-03  7.379968e-01
graph27          1.373247e-03  4.894953e-01
graph28          5.055091e-04  2.955443e-01
graph29          3.860497e-05  8.136557e-02
orbit0           3.547064e-04  3.802632e-01
orbit1           3.590312e-03  6.864909e-01
orbit2           7.204800e-04  4.101804e-01
orbit3           4.561184e-04  3.607845e-01
orbit4           7.836530e-04  6.046281e-01
orbit5           4.402878e-04  3.956655e-01
orbit6           2.377642e-03  1.087513e+00
orbit7           1.216266e-03  6.220625e-01
orbit8           2.685352e-03  7.830648e-01
orbit9           9.528767e-04  7.323372e-01
orbit10          7.778190e-04  5.540444e-01
orbit11          1.754476e-03  4.689878e-01
orbit12          1.175151e-03  4.285048e-01
orbit13          1.052380e-03  6.254420e-01
orbit14          2.140871e-04  2.828547e-01
orbit15          1.014303e-03  4.493198e-01
orbit16          1.196946e-03  4.670122e-01
orbit17          2.651406e-03  7.926604e-01
orbit18          6.648590e-03  1.724605e+00
orbit19          2.651433e-03  8.241251e-01
orbit20          2.501431e-03  5.405650e-01
orbit21          6.100335e-04  3.665594e-01
orbit22          3.521414e-03  1.623893e+00
orbit23          1.042769e-03  5.672190e-01
orbit24          2.245062e-03  8.585429e-01
orbit25          3.890681e-04  6.067834e-01
orbit26          1.008861e-03  4.182464e-01
orbit27          3.124015e-03  7.378066e-01
orbit28          1.348214e-03  9.256346e-01
orbit29          9.857859e-04  4.481700e-01
orbit30          2.780943e-03  5.755521e-01
orbit31          2.493947e-03  1.289732e+00
orbit32          1.303650e-03  5.805634e-01
orbit33          1.788225e-03  4.051949e-01
orbit34          2.541342e-03  4.532983e-01
orbit35          3.808016e-03  9.151128e-01
orbit36          1.284285e-03  6.605555e-01
orbit37          2.946031e-03  8.262000e-01
orbit38          1.201547e-03  5.379776e-01
orbit39          2.704110e-03  1.339215e+00
orbit40          9.116025e-04  5.937509e-01
orbit41          9.828323e-04  4.296821e-01
orbit42          1.031161e-03  4.556806e-01
orbit43          8.012574e-04  2.810946e-01
orbit44          1.441075e-03  5.791625e-01
orbit45          4.015185e-03  8.090190e-01
orbit46          3.626116e-03  4.714486e-01
orbit47          1.347002e-03  4.028933e-01
orbit48          1.845745e-03  6.132232e-01
orbit49          3.656092e-03  1.307663e+00
orbit50          2.471484e-03  7.558499e-01
orbit51          8.546921e-04  6.289763e-01
orbit52          1.070982e-03  5.604655e-01
orbit53          1.270311e-04  4.165916e-01
orbit54          1.288326e-03  7.436712e-01
orbit55          2.452067e-04  3.228384e-01
orbit56          7.145307e-03  1.721380e+00
orbit57          6.058531e-04  2.684151e-01
orbit58          3.097170e-04  2.264582e-01
orbit59          2.800555e-03  6.592895e-01
orbit60          9.264751e-04  4.878551e-01
orbit61          8.163053e-04  3.399432e-01
orbit62          1.660593e-03  7.845762e-01
orbit63          8.155742e-04  5.269554e-01
orbit64          1.927386e-03  4.328648e-01
orbit65          1.685805e-03  7.347131e-01
orbit66          1.302743e-03  2.842232e-01
orbit67          2.191135e-04  2.555110e-01
orbit68          1.434213e-03  5.125516e-01
orbit69          9.647373e-05  2.920379e-01
orbit70          1.412502e-03  2.980327e-01
orbit71          5.574938e-04  1.953847e-01
orbit72          1.145109e-04  1.375784e-01
AP               5.551981e-05  3.865672e-01
bet              3.773380e-03  2.137793e+00
ecc              4.956277e-04  3.203222e-01
eccrad           2.271770e-04  2.858856e-01
close            2.221310e-03  7.672236e-01
constraint       2.608665e-03  1.522861e+00
coreness         3.262637e-03  6.096502e-01
knn              2.838548e-03  2.013430e+00
hubscore         1.393670e-03  5.543736e-01
pagerank         4.903008e-03  4.328507e+00
trans            1.431437e-03  1.903162e+00
evcent           1.634206e-03  5.801775e-01
first            3.540840e-04  3.967673e-01
upto_second      9.803987e-04  6.130494e-01
upto_third       2.092717e-03  6.219837e-01
upto_fourth      2.785016e-03  6.593881e-01
upto_fifth       2.325026e-03  1.101149e+00
upto_sixth       1.715032e-03  7.800972e-01
second           9.965621e-04  6.307928e-01
third            4.863753e-03  1.449068e+00
fourth           5.522660e-03  2.100952e+00
fifth            9.510530e-04  1.528803e+00
sixth            2.569481e-03  1.568210e+00
ratio1           2.450090e-03  1.897572e+00
ratio2           7.308503e-03  3.053301e+00
ratio3           1.256408e-03  1.590820e+00
ratio4           5.656689e-03  2.269577e+00
ratio5           5.013577e-03  5.807274e+00
ratio6           2.782387e-03  1.344886e+00
selfinter        3.667307e-03  4.032280e-01
walktrap_vertex  9.179123e-04  2.457271e+00
bigcom1          0.000000e+00  8.750000e-03
bigcom2          0.000000e+00  6.938894e-20
bigcom3          2.156110e-04  6.910918e-01
bigcom4          5.762614e-06  4.126183e-02
bigcom6         -1.009971e-05  3.954893e-01
bigcom8          0.000000e+00  7.806256e-20
bigcom9          0.000000e+00  8.673617e-21
bigcom11        -2.258805e-05  1.352727e-01
bigcom13         0.000000e+00  1.387779e-19
bigcom15         0.000000e+00  0.000000e+00
bigcom16         0.000000e+00  6.938894e-20
bigcom21         0.000000e+00  1.555556e-02
bigcom22         2.258410e-04  1.149685e-01
bigcom24         0.000000e+00  7.806256e-20
bigcom26         1.286122e-04  7.615449e-01
bigcom28         2.799487e-04  4.333403e-01
bigcom30         1.672263e-03  3.909917e+00
bigcom31         0.000000e+00  0.000000e+00
bigcom32         0.000000e+00  6.245005e-19
bigcom33        -4.008142e-06  4.276339e-01
bigcom34         0.000000e+00  0.000000e+00
bigcom36         0.000000e+00  5.594483e-19
bigcom37         0.000000e+00  0.000000e+00
bigcom38         4.304473e-05  2.276466e-01
bigcom39         0.000000e+00  0.000000e+00
bigcom40        -5.167865e-06  4.821894e-02
bigcom43         0.000000e+00  6.938894e-20
bigcom44         0.000000e+00  8.673617e-21
bigcom46        -6.096555e-05  6.667689e-01
bigcom47         0.000000e+00  0.000000e+00
bigcom49         0.000000e+00  0.000000e+00
bigcom50         0.000000e+00  0.000000e+00
bigcom51         0.000000e+00  0.000000e+00
bigcom52         2.093145e-05  1.091175e+00
bigcom54         0.000000e+00  0.000000e+00
bigcom56         0.000000e+00  0.000000e+00
bigcom62        -1.738745e-05  5.502586e-01
bigcom66         0.000000e+00  0.000000e+00
bigcom68         0.000000e+00  0.000000e+00
bigcom69         0.000000e+00  0.000000e+00
bigcom71         0.000000e+00  0.000000e+00
bigcom72         0.000000e+00  0.000000e+00
bigcom73         1.568424e-05  3.251486e-01
bigcom74         0.000000e+00  7.025630e-19
bigcom75        -1.820852e-05  4.034882e-01
bigcom76         0.000000e+00  0.000000e+00
bigcom77         0.000000e+00  6.938894e-20
bigcom79         0.000000e+00  8.673617e-21
bigcom80         0.000000e+00  0.000000e+00
bigcom82         0.000000e+00  0.000000e+00
bigcom83         0.000000e+00  0.000000e+00
bigcom84         0.000000e+00  0.000000e+00
bigcom85         0.000000e+00  2.341877e-19
bigcom87         0.000000e+00  4.163336e-19
bigcom89         0.000000e+00  0.000000e+00
bigcom91        -9.562268e-06  2.392695e-01
bigcom92         5.457942e-05  2.451991e-01
bigcom93         0.000000e+00  0.000000e+00
bigcom96         0.000000e+00  0.000000e+00
bigcom97         0.000000e+00  0.000000e+00
bigcom98         0.000000e+00  6.938894e-20
bigcom99         0.000000e+00  6.938894e-20
bigcom101        3.392999e-05  1.688820e-01
bigcom104       -7.473168e-06  1.140675e-01
bigcom106        0.000000e+00  0.000000e+00
bigcom109        2.460473e-05  6.749383e-01
bigcom113        0.000000e+00  2.168404e-21
bigcom116       -2.160041e-05  9.112837e-02
bigcom120        0.000000e+00  3.469447e-20
bigcom123        0.000000e+00  4.285714e-03
bigcom126        0.000000e+00  0.000000e+00
bigcom127        0.000000e+00  1.734723e-20
bigcom137        0.000000e+00  0.000000e+00
bigcom139        0.000000e+00  6.938894e-20
bigcom140        0.000000e+00  0.000000e+00
bigcom143       -1.994695e-05  1.610726e-01
bigcom145        0.000000e+00  0.000000e+00
bigcom146        0.000000e+00  0.000000e+00
bigcom147        0.000000e+00  0.000000e+00
bigcom149        0.000000e+00  6.938894e-20
bigcom153        0.000000e+00  0.000000e+00
bigcom154        0.000000e+00  6.938894e-20
bigcom156        0.000000e+00  6.938894e-20
bigcom157        0.000000e+00  5.551115e-19
bigcom158        0.000000e+00  8.673617e-21
bigcom160        0.000000e+00  8.673617e-21
bigcom161        0.000000e+00  6.938894e-20
bigcom162        0.000000e+00  0.000000e+00
bigcom164        0.000000e+00  1.387779e-19
bigcom166        0.000000e+00  5.551115e-19
bigcom167        0.000000e+00  1.474515e-19
bigcom171        0.000000e+00  0.000000e+00
bigcom173        0.000000e+00  0.000000e+00
bigcom175        0.000000e+00  0.000000e+00
bigcom176        0.000000e+00  0.000000e+00
bigcom177        0.000000e+00  6.938894e-20
bigcom178        5.972680e-05  1.075171e+00
bigcom180        0.000000e+00  0.000000e+00
bigcom181        1.146918e-05  2.247181e-01
bigcom184        0.000000e+00  1.040834e-19
bigcom186        3.704122e-06  6.229458e-01
bigcom187       -2.269636e-06  3.007183e-01
bigcom189        0.000000e+00  0.000000e+00
bigcom194        0.000000e+00  0.000000e+00
bigcom195        0.000000e+00  8.673617e-21
bigcom196       -6.312599e-06  3.015791e-01
bigcom204        3.037263e-05  2.752527e-01
bigcom205       -2.096139e-05  3.822049e-01
bigcom212        0.000000e+00  0.000000e+00
bigcom214        0.000000e+00  5.551115e-19
bigcom222        0.000000e+00  0.000000e+00
bigcom223        0.000000e+00  0.000000e+00
bigcom226        0.000000e+00  0.000000e+00
bigcom227        0.000000e+00  1.387779e-19
bigcom229        0.000000e+00  0.000000e+00
bigcom233        0.000000e+00  0.000000e+00
bigcom236        0.000000e+00  1.387779e-19
bigcom237        0.000000e+00  0.000000e+00
bigcom246        0.000000e+00  0.000000e+00
bigcom248        0.000000e+00  0.000000e+00
bigcom249        0.000000e+00  1.387779e-19
bigcom250        0.000000e+00  8.673617e-21
bigcom254        0.000000e+00  0.000000e+00
bigcom266        0.000000e+00  6.938894e-20
bigcom269        0.000000e+00  0.000000e+00
bigcom272        0.000000e+00  0.000000e+00
bigcom274        0.000000e+00  0.000000e+00
bigcom281        0.000000e+00  0.000000e+00
bigcom291        3.764352e-06  7.039631e-01
bigcom292        0.000000e+00  0.000000e+00
bigcom295        0.000000e+00  0.000000e+00
bigcom299       -3.486071e-05  6.154951e-01
bigcom301        0.000000e+00  0.000000e+00
bigcom306        0.000000e+00  0.000000e+00
bigcom309        0.000000e+00  0.000000e+00
bigcom314        0.000000e+00  0.000000e+00
bigcom321        0.000000e+00  0.000000e+00
bigcom341        0.000000e+00  0.000000e+00
bigcom350        0.000000e+00  6.938894e-20
bigcom353        0.000000e+00  0.000000e+00
bigcom359        0.000000e+00  0.000000e+00
bigcom363        0.000000e+00  6.938894e-20
bigcom365        0.000000e+00  3.469447e-20
bigcom385       -1.494289e-05  5.534081e-01
bigcom386        0.000000e+00  8.673617e-21
bigcom408        0.000000e+00  6.938894e-20
bigcom412        0.000000e+00  0.000000e+00
bigcom480        0.000000e+00  0.000000e+00
spin_vertex      7.113622e-04  2.525463e+00
membership_s1    9.785602e-04  4.844634e-01
membership_s3    0.000000e+00  0.000000e+00
membership_s4    9.587666e-05  1.163951e-01
membership_s5    1.717974e-04  1.913784e-01
membership_s6    1.350134e-04  1.706720e-01
membership_s7    1.212005e-04  2.099972e-01
membership_s8    0.000000e+00  0.000000e+00
membership_s9    0.000000e+00  6.938894e-20
membership_s11   0.000000e+00  7.806256e-20
membership_s12   0.000000e+00  1.387779e-19
membership_s14  -1.680620e-05  1.954661e-01
membership_s15   4.531733e-05  4.664341e-01
membership_s16   0.000000e+00  0.000000e+00
membership_s17   0.000000e+00  0.000000e+00
membership_s18   0.000000e+00  2.797242e-19
membership_s20   0.000000e+00  0.000000e+00
membership_s21   1.735419e-05  3.396598e-01
membership_s22   0.000000e+00  6.938894e-20
membership_s24   2.252252e-06  9.090909e-03
membership_s25   1.802614e-07  1.134140e-02
membership_s26   0.000000e+00  0.000000e+00
membership_s27   2.742593e-06  1.287843e-01
membership_s28   0.000000e+00  0.000000e+00
membership_s30   4.040996e-04  1.507229e-01
membership_s31   2.138198e-04  1.876623e-01
membership_s32   1.792773e-03  2.061443e+00
membership_s33   0.000000e+00  0.000000e+00
membership_s36   0.000000e+00  2.146720e-19
membership_s37   0.000000e+00  1.387779e-19
V1               6.097489e-03  3.294470e+00
V2               2.285674e-03  3.934489e+00
pdi              1.682793e-04  7.270408e-01
adhesion         2.118194e-02  3.690135e+00
cohesion         2.153994e-02  3.918808e+00
inner            1.002254e-02  5.093421e+00
outer            6.172693e-03  5.367450e+00
ioratio          7.752595e-03  3.766607e+00
comsize          1.300293e-02  4.158841e+00
[1] "Dataset: all_TnotC Model GLM, run: 1 of 10 2015-06-15 15:32:16"
[1] "glmnet variable coefficients"
                         [,1]          [,2]
(Intercept)     -4.132721e+00 -4.141257e+00
graph0           1.856983e-41  8.536649e-07
graph1          -1.918723e-44 -8.393500e-10
graph2          -2.972275e-42 -1.298286e-07
graph3          -7.778984e-46 -3.424318e-11
graph4          -3.049515e-47 -1.336215e-12
graph5          -2.040334e-43 -9.092538e-09
graph6          -6.139777e-45 -2.703338e-10
graph7          -1.637757e-43 -7.199363e-09
graph8          -2.124477e-42 -9.331465e-08
graph9          -1.834294e-47 -8.125955e-13
graph10         -7.193164e-49 -3.139486e-14
graph11         -7.100187e-50 -3.126440e-15
graph12         -4.256202e-47 -1.870782e-12
graph13         -2.039865e-46 -8.997054e-12
graph14         -7.109848e-48 -3.124803e-13
graph15         -8.998506e-45 -4.010906e-10
graph16         -1.773236e-46 -7.838025e-12
graph17         -3.181747e-46 -1.402277e-11
graph18         -5.415675e-45 -2.382027e-10
graph19         -9.548302e-46 -4.201680e-11
graph20         -2.150426e-44 -9.647725e-10
graph21         -4.393614e-45 -1.932548e-10
graph22         -2.539619e-44 -1.132243e-09
graph23         -6.753459e-45 -2.983406e-10
graph24         -6.745338e-45 -2.941127e-10
graph25         -6.365742e-45 -2.392048e-10
graph26         -2.811376e-44 -1.233137e-09
graph27          1.434879e-43  6.758696e-09
graph28         -7.227556e-44 -2.995558e-09
graph29         -2.927310e-42 -1.304026e-07
orbit0           1.856983e-41  8.537343e-07
orbit1          -7.187915e-43 -3.235473e-08
orbit2          -1.511985e-44 -6.550060e-10
orbit3          -2.972275e-42 -1.298014e-07
orbit4           5.348719e-45  2.436353e-10
orbit5          -9.657770e-46 -4.264047e-11
orbit6          -4.560293e-45 -2.058277e-10
orbit7          -1.416875e-47 -5.989715e-13
orbit8          -2.040334e-43 -9.091611e-09
orbit9           8.850411e-44  4.099569e-09
orbit10         -3.328259e-44 -1.490146e-09
orbit11         -5.852504e-45 -2.557235e-10
orbit12          7.656488e-43  3.517916e-08
orbit13         -4.067261e-43 -1.811135e-08
orbit14         -2.124477e-42 -9.329771e-08
orbit15          1.668449e-46  7.569138e-12
orbit16         -2.305939e-47 -1.019975e-12
orbit17         -1.583903e-46 -7.088402e-12
orbit18          9.415130e-47  4.256530e-12
orbit19         -1.259952e-46 -5.682728e-12
orbit20         -2.010591e-47 -8.971099e-13
orbit21         -4.723796e-49 -2.020753e-14
orbit22         -7.559801e-48 -3.412965e-13
orbit23         -2.487235e-50 -1.043061e-15
orbit24          1.152728e-45  5.241941e-11
orbit25         -5.936376e-46 -2.658764e-11
orbit26         -4.707261e-47 -2.070975e-12
orbit27          9.189773e-45  4.165651e-10
orbit28         -6.895812e-46 -3.037821e-11
orbit29         -4.685889e-46 -2.074207e-11
orbit30         -5.901822e-46 -2.613190e-11
orbit31         -1.142993e-45 -5.155063e-11
orbit32         -1.610225e-46 -7.254196e-12
orbit33         -3.219484e-48 -1.366451e-13
orbit34         -8.998506e-45 -4.010427e-10
orbit35         -8.746341e-45 -3.933066e-10
orbit36         -1.592320e-45 -7.140899e-11
orbit37         -1.320047e-45 -5.915259e-11
orbit38         -1.460965e-46 -6.377235e-12
orbit39          6.228120e-45  2.897119e-10
orbit40         -1.553319e-45 -6.935546e-11
orbit41         -2.391903e-45 -1.069316e-10
orbit42         -2.921870e-46 -1.273055e-11
orbit43         -8.276855e-45 -3.655900e-10
orbit44         -7.774266e-45 -3.412895e-10
orbit45          7.155874e-44  3.249252e-09
orbit46          1.048541e-44  4.804859e-10
orbit47         -2.204075e-45 -9.694943e-11
orbit48         -2.856625e-45 -1.272899e-10
orbit49         -2.355265e-44 -1.053553e-09
orbit50         -2.770919e-44 -1.243449e-09
orbit51          3.138742e-45  1.584740e-10
orbit52          1.922099e-46  3.464344e-11
orbit53         -1.115745e-44 -4.953733e-10
orbit54          7.852192e-45  3.717521e-10
orbit55         -3.515770e-44 -1.569390e-09
orbit56          7.289657e-43  3.310102e-08
orbit57         -1.153519e-44 -5.139103e-10
orbit58         -1.503884e-44 -6.638311e-10
orbit59          9.679036e-44  4.421294e-09
orbit60         -2.410113e-44 -1.068298e-09
orbit61         -3.274716e-44 -1.453766e-09
orbit62          1.077419e-42  4.917762e-08
orbit63         -1.942638e-44 -7.769147e-10
orbit64         -7.799445e-44 -3.431171e-09
orbit65          1.735911e-42  7.898783e-08
orbit66         -8.305943e-45 -2.815909e-10
orbit67         -1.044143e-43 -4.660964e-09
orbit68          4.742989e-43  2.184113e-08
orbit69         -9.296229e-43 -4.137098e-08
orbit70          2.730507e-42  1.247815e-07
orbit71         -5.051010e-43 -2.253872e-08
orbit72         -2.927310e-42 -1.303861e-07
AP               1.152852e-38  5.232551e-04
bet             -1.287194e-46 -2.783007e-12
ecc              1.048350e-39  4.688742e-05
eccrad           6.290099e-39  2.813228e-04
close            1.871722e-38  8.544902e-04
constraint      -1.665279e-38 -7.544832e-04
coreness         5.742662e-40  2.600681e-05
knn             -1.268296e-41 -5.718743e-07
hubscore         2.133703e-39  1.087892e-04
pagerank        -3.100434e-38 -1.405922e-03
trans            7.057091e-39  3.200272e-04
evcent           1.282155e-39  7.021506e-05
first            1.856983e-41  8.537698e-07
upto_second     -1.627933e-42 -7.338970e-08
upto_third       3.707870e-43  1.686059e-08
upto_fourth      5.817054e-43  2.635272e-08
upto_fifth       1.709868e-42  7.742111e-08
upto_sixth       2.958285e-42  1.340097e-07
second          -1.703938e-42 -7.683353e-08
third            8.374868e-43  3.799081e-08
fourth          -3.766419e-43 -1.719699e-08
fifth           -5.998999e-43 -2.718358e-08
sixth           -2.147614e-42 -9.722795e-08
ratio1          -1.265978e-41 -5.707979e-07
ratio2           9.924566e-43  4.584713e-08
ratio3          -1.604153e-41 -7.237751e-07
ratio4          -2.945224e-41 -1.332469e-06
ratio5          -1.802948e-41 -8.167284e-07
ratio6          -3.154975e-42 -1.429109e-07
selfinter        1.646939e-38  7.474304e-04
walktrap_vertex -1.197125e-39 -5.555498e-05
bigcom1         -1.696220e-38 -7.702236e-04
bigcom2         -1.596134e-38 -7.247262e-04
bigcom3          2.551772e-38  1.158231e-03
bigcom4         -2.353133e-39 -1.073585e-04
bigcom6          1.284294e-37  5.833912e-03
bigcom8         -1.634468e-38 -7.425318e-04
bigcom9         -1.601729e-38 -7.275678e-04
bigcom11         2.802556e-38  1.272199e-03
bigcom13        -1.598794e-38 -7.268204e-04
bigcom15        -1.599460e-38 -7.265663e-04
bigcom16        -1.596002e-38 -7.248640e-04
bigcom21        -1.605212e-38 -7.313460e-04
bigcom22         1.414840e-38  6.409701e-04
bigcom24        -1.595604e-38 -7.252513e-04
bigcom26         6.381902e-38  2.898059e-03
bigcom28         1.980816e-38  8.986227e-04
bigcom30         1.827301e-37  8.299450e-03
bigcom31        -1.595206e-38 -7.245373e-04
bigcom32        -1.596798e-38 -7.264321e-04
bigcom33         2.366585e-37  1.075185e-02
bigcom34        -1.595338e-38 -7.245530e-04
bigcom36        -1.596665e-38 -7.265550e-04
bigcom37        -1.595073e-38 -7.247142e-04
bigcom38         6.829775e-38  3.102705e-03
bigcom39        -1.598660e-38 -7.273377e-04
bigcom40        -1.021714e-38 -4.643582e-04
bigcom43        -1.595869e-38 -7.246842e-04
bigcom44        -1.618479e-38 -7.346606e-04
bigcom46         1.357954e-37  6.168800e-03
bigcom47        -1.596533e-38 -7.262175e-04
bigcom49        -1.596267e-38 -7.254005e-04
bigcom50        -1.596002e-38 -7.261334e-04
bigcom51        -1.595338e-38 -7.249815e-04
bigcom52         3.209149e-37  1.457844e-02
bigcom54        -1.595073e-38 -7.242113e-04
bigcom56        -1.596798e-38 -7.264443e-04
bigcom62         1.861521e-37  8.455989e-03
bigcom66        -1.595206e-38 -7.259556e-04
bigcom68        -1.595338e-38 -7.246290e-04
bigcom69        -1.596665e-38 -7.262378e-04
bigcom71        -1.596665e-38 -7.239868e-04
bigcom72        -1.595206e-38 -7.242956e-04
bigcom73         3.221082e-38  1.462185e-03
bigcom74        -1.596533e-38 -7.263268e-04
bigcom75         1.861521e-37  8.456069e-03
bigcom76        -1.595869e-38 -7.255026e-04
bigcom77        -1.595869e-38 -7.267417e-04
bigcom79        -1.595206e-38 -7.269035e-04
bigcom80        -1.595869e-38 -7.260779e-04
bigcom82        -1.595869e-38 -7.270989e-04
bigcom83        -1.595206e-38 -7.237644e-04
bigcom84        -1.595736e-38 -7.270943e-04
bigcom85        -1.595604e-38 -7.260720e-04
bigcom87        -1.596002e-38 -7.262279e-04
bigcom89        -1.595206e-38 -7.244055e-04
bigcom91         6.829775e-38  3.100427e-03
bigcom92         4.539728e-38  2.062295e-03
bigcom93        -1.595206e-38 -7.240887e-04
bigcom96        -1.595206e-38 -7.265229e-04
bigcom97        -1.596267e-38 -7.264371e-04
bigcom98        -1.595206e-38 -7.253909e-04
bigcom99        -1.595206e-38 -7.244824e-04
bigcom101        4.023146e-38  1.827710e-03
bigcom104        5.627009e-38  2.556531e-03
bigcom106       -1.595604e-38 -7.255893e-04
bigcom109        1.284294e-37  5.834434e-03
bigcom113       -1.595736e-38 -7.249302e-04
bigcom116        6.525657e-39  2.955348e-04
bigcom120       -1.595338e-38 -7.256941e-04
bigcom123       -1.595471e-38 -7.248536e-04
bigcom126       -1.595073e-38 -7.249318e-04
bigcom127       -1.595471e-38 -7.248715e-04
bigcom137       -1.595869e-38 -7.264524e-04
bigcom139       -1.594808e-38 -7.259308e-04
bigcom140       -1.595471e-38 -7.252646e-04
bigcom143        1.524808e-37  6.926836e-03
bigcom145       -1.595073e-38 -7.233294e-04
bigcom146       -1.595471e-38 -7.237244e-04
bigcom147       -1.597596e-38 -7.259717e-04
bigcom149       -1.595206e-38 -7.247490e-04
bigcom153       -1.596400e-38 -7.260843e-04
bigcom154       -1.596400e-38 -7.244192e-04
bigcom156       -1.595604e-38 -7.253936e-04
bigcom157       -1.596533e-38 -7.265971e-04
bigcom158       -1.595206e-38 -7.251605e-04
bigcom160       -1.595206e-38 -7.251827e-04
bigcom161       -1.595206e-38 -7.252224e-04
bigcom162       -1.595206e-38 -7.242927e-04
bigcom164       -1.594941e-38 -7.246125e-04
bigcom166       -1.596267e-38 -7.247700e-04
bigcom167       -1.597463e-38 -7.269592e-04
bigcom171       -1.596002e-38 -7.267627e-04
bigcom173       -1.595471e-38 -7.243172e-04
bigcom175       -1.595073e-38 -7.235624e-04
bigcom176       -1.595073e-38 -7.250622e-04
bigcom177       -1.595338e-38 -7.252606e-04
bigcom178        3.209149e-37  1.457879e-02
bigcom180       -1.595206e-38 -7.242411e-04
bigcom181        4.353377e-38  1.977582e-03
bigcom184       -1.595206e-38 -7.245196e-04
bigcom186        1.861521e-37  8.454961e-03
bigcom187        2.366585e-37  1.074923e-02
bigcom189       -1.596134e-38 -7.255005e-04
bigcom194       -1.595471e-38 -7.243075e-04
bigcom195       -1.595338e-38 -7.250333e-04
bigcom196        1.861521e-37  8.454711e-03
bigcom204        8.513541e-38  3.867944e-03
bigcom205        1.861521e-37  8.456850e-03
bigcom212       -1.595338e-38 -7.247526e-04
bigcom214       -1.595471e-38 -7.249722e-04
bigcom222       -1.595073e-38 -7.245634e-04
bigcom223       -1.595338e-38 -7.253682e-04
bigcom226       -1.595206e-38 -7.244871e-04
bigcom227       -1.595206e-38 -7.246357e-04
bigcom229       -1.594941e-38 -7.241484e-04
bigcom233       -1.595206e-38 -7.257278e-04
bigcom236       -1.595073e-38 -7.244684e-04
bigcom237       -1.595073e-38 -7.257612e-04
bigcom246       -1.596400e-38 -7.251756e-04
bigcom248       -1.596665e-38 -7.259555e-04
bigcom249       -1.595206e-38 -7.256127e-04
bigcom250       -1.596665e-38 -7.251463e-04
bigcom254       -1.595471e-38 -7.244837e-04
bigcom266       -1.595206e-38 -7.262722e-04
bigcom269       -1.595338e-38 -7.244326e-04
bigcom272       -1.595073e-38 -7.249102e-04
bigcom274       -1.600394e-38 -7.267153e-04
bigcom281       -1.595604e-38 -7.251213e-04
bigcom291        1.861521e-37  8.457325e-03
bigcom292       -1.595206e-38 -7.259852e-04
bigcom295       -1.595471e-38 -7.259515e-04
bigcom299        2.366585e-37  1.075042e-02
bigcom301       -1.596134e-38 -7.248635e-04
bigcom306       -1.595206e-38 -7.240971e-04
bigcom309       -1.595604e-38 -7.254939e-04
bigcom314       -1.595206e-38 -7.263763e-04
bigcom321       -1.596002e-38 -7.250654e-04
bigcom341       -1.595073e-38 -7.248144e-04
bigcom350       -1.595206e-38 -7.259924e-04
bigcom353       -1.595073e-38 -7.243460e-04
bigcom359       -1.595206e-38 -7.260931e-04
bigcom363       -1.595206e-38 -7.244651e-04
bigcom365       -1.595338e-38 -7.264468e-04
bigcom385        1.284294e-37  5.833848e-03
bigcom386       -1.595073e-38 -7.240571e-04
bigcom408       -1.595736e-38 -7.261621e-04
bigcom412       -1.595338e-38 -7.242182e-04
bigcom480       -1.595338e-38 -7.239897e-04
spin_vertex     -7.796177e-39 -3.521243e-04
membership_s1    1.410636e-38  6.401227e-04
membership_s3   -1.597197e-38 -7.253678e-04
membership_s4   -9.769719e-39 -4.439776e-04
membership_s5   -1.085579e-38 -4.931639e-04
membership_s6   -1.257235e-38 -5.672491e-04
membership_s7   -1.217707e-38 -5.531265e-04
membership_s8   -1.595869e-38 -7.250760e-04
membership_s9   -1.596665e-38 -7.251641e-04
membership_s11  -1.596002e-38 -7.250861e-04
membership_s12  -1.596400e-38 -7.252948e-04
membership_s14   9.636007e-38  4.377824e-03
membership_s15   1.801231e-39  8.200542e-05
membership_s16  -1.596267e-38 -7.251076e-04
membership_s17  -1.595736e-38 -7.243517e-04
membership_s18  -1.606556e-38 -7.297826e-04
membership_s20  -1.595471e-38 -7.246884e-04
membership_s21  -4.120082e-39 -1.870484e-04
membership_s22  -1.598927e-38 -7.260290e-04
membership_s24  -1.599060e-38 -7.273217e-04
membership_s25   2.450952e-38  1.113634e-03
membership_s26  -1.596798e-38 -7.244252e-04
membership_s27  -3.658128e-39 -1.664195e-04
membership_s28  -1.596665e-38 -7.252340e-04
membership_s30   1.817767e-38  8.246274e-04
membership_s31  -2.678619e-39 -1.218418e-04
membership_s32   5.237297e-38  2.377692e-03
membership_s33  -1.595471e-38 -7.238309e-04
membership_s36  -1.785476e-38 -8.107127e-04
membership_s37  -1.607902e-38 -7.302626e-04
V1               2.120097e-38  9.558453e-04
V2               7.827121e-40  3.437874e-05
pdi              1.370927e-36  6.359951e-02
adhesion        -1.019174e-42 -4.592302e-08
cohesion         2.037274e-42  9.179663e-08
inner            5.161869e-43  2.318916e-08
outer            3.836532e-43  1.697701e-08
ioratio          2.806953e-39  1.184955e-04
comsize          7.780137e-42  3.518640e-07
[1] "Dataset: all_TnotC Model GBM, run: 2 of 10 2015-06-15 15:32:17"
Iter   TrainDeviance   ValidDeviance   StepSize   Improve
     1        0.1569             nan     0.0100    0.0003
     2        0.1551             nan     0.0100    0.0004
     3        0.1535             nan     0.0100    0.0003
     4        0.1521             nan     0.0100    0.0002
     5        0.1506             nan     0.0100    0.0002
     6        0.1493             nan     0.0100    0.0002
     7        0.1482             nan     0.0100    0.0002
     8        0.1472             nan     0.0100    0.0002
     9        0.1462             nan     0.0100    0.0001
    10        0.1452             nan     0.0100    0.0001
    20        0.1373             nan     0.0100    0.0001
    40        0.1261             nan     0.0100    0.0000
    60        0.1185             nan     0.0100    0.0000
    80        0.1123             nan     0.0100   -0.0000
   100        0.1074             nan     0.0100    0.0000
   120        0.1030             nan     0.0100    0.0000
   140        0.0988             nan     0.0100    0.0000
   160        0.0952             nan     0.0100   -0.0000
   180        0.0913             nan     0.0100   -0.0000
   200        0.0882             nan     0.0100    0.0000
   204        0.0875             nan     0.0100   -0.0000

[1] "GBM variable coefficients"
                            var     rel.inf
pagerank               pagerank 5.023145919
comsize                 comsize 4.803049469
membership_s32   membership_s32 4.038220925
ratio5                   ratio5 4.027314547
bigcom30               bigcom30 3.953902179
V2                           V2 3.884446988
outer                     outer 3.456488214
inner                     inner 3.055502875
walktrap_vertex walktrap_vertex 2.832467806
trans                     trans 2.635338950
knn                         knn 2.518705340
ioratio                 ioratio 2.086799123
V1                           V1 2.072952106
spin_vertex         spin_vertex 1.955561470
adhesion               adhesion 1.905269944
graph20                 graph20 1.825476203
ratio1                   ratio1 1.816993614
cohesion               cohesion 1.802698326
orbit18                 orbit18 1.576550100
bigcom46               bigcom46 1.494146404
orbit38                 orbit38 1.481939993
bet                         bet 1.360252386
graph11                 graph11 1.335785707
ratio4                   ratio4 1.146130786
ratio2                   ratio2 1.071124908
bigcom26               bigcom26 1.013463985
graph10                 graph10 0.989529519
graph23                 graph23 0.930435337
graph5                   graph5 0.857915881
third                     third 0.841257324
orbit50                 orbit50 0.768081950
graph19                 graph19 0.760260443
orbit32                 orbit32 0.675662239
orbit56                 orbit56 0.641571662
orbit49                 orbit49 0.629620607
orbit45                 orbit45 0.628711392
graph1                   graph1 0.621999909
coreness               coreness 0.596818080
orbit63                 orbit63 0.579299484
orbit17                 orbit17 0.573217656
orbit65                 orbit65 0.570719727
graph14                 graph14 0.564956004
orbit31                 orbit31 0.550162614
graph22                 graph22 0.547396901
selfinter             selfinter 0.547033156
orbit48                 orbit48 0.537364309
constraint           constraint 0.533261548
graph9                   graph9 0.527871059
orbit25                 orbit25 0.521622676
orbit28                 orbit28 0.513824459
fourth                   fourth 0.502882480
orbit36                 orbit36 0.481170009
orbit19                 orbit19 0.479403169
orbit1                   orbit1 0.464796462
upto_fifth           upto_fifth 0.464372921
graph17                 graph17 0.456420767
orbit54                 orbit54 0.454406319
sixth                     sixth 0.451292322
graph21                 graph21 0.439962000
graph4                   graph4 0.424684348
orbit29                 orbit29 0.417655793
orbit47                 orbit47 0.384635489
membership_s30   membership_s30 0.381054398
upto_third           upto_third 0.361478843
orbit40                 orbit40 0.346216710
graph7                   graph7 0.340404161
orbit35                 orbit35 0.332734052
bigcom22               bigcom22 0.328584981
upto_sixth           upto_sixth 0.325093667
graph12                 graph12 0.322948991
orbit12                 orbit12 0.306787432
bigcom3                 bigcom3 0.295356358
graph15                 graph15 0.289020311
orbit37                 orbit37 0.284700097
bigcom11               bigcom11 0.278579968
graph6                   graph6 0.277394982
orbit21                 orbit21 0.268456513
orbit46                 orbit46 0.252132831
ratio6                   ratio6 0.250536077
orbit68                 orbit68 0.247316194
orbit4                   orbit4 0.245949228
bigcom92               bigcom92 0.235406590
orbit23                 orbit23 0.234230825
graph18                 graph18 0.230663938
orbit51                 orbit51 0.225455791
orbit16                 orbit16 0.223241118
orbit10                 orbit10 0.223132310
orbit60                 orbit60 0.222848897
orbit24                 orbit24 0.220344661
orbit6                   orbit6 0.218666901
orbit64                 orbit64 0.215137774
close                     close 0.211790653
graph2                   graph2 0.211278464
orbit13                 orbit13 0.207321119
orbit15                 orbit15 0.203557410
orbit39                 orbit39 0.198944652
orbit22                 orbit22 0.198101106
orbit30                 orbit30 0.197922792
orbit20                 orbit20 0.196443561
graph16                 graph16 0.183406998
graph13                 graph13 0.179731762
graph25                 graph25 0.179316800
orbit66                 orbit66 0.174312970
orbit41                 orbit41 0.173112489
orbit62                 orbit62 0.163001658
membership_s15   membership_s15 0.162376259
pdi                         pdi 0.160828525
orbit5                   orbit5 0.160365564
orbit70                 orbit70 0.159530096
graph3                   graph3 0.152652094
orbit57                 orbit57 0.150199117
orbit61                 orbit61 0.148339230
upto_fourth         upto_fourth 0.147933484
evcent                   evcent 0.145591112
orbit53                 orbit53 0.142920515
bigcom4                 bigcom4 0.142020666
graph8                   graph8 0.137155901
upto_second         upto_second 0.136551426
orbit7                   orbit7 0.136034828
orbit55                 orbit55 0.126633873
orbit27                 orbit27 0.125227466
orbit69                 orbit69 0.125203948
membership_s1     membership_s1 0.119020205
orbit26                 orbit26 0.116287012
hubscore               hubscore 0.112146009
graph27                 graph27 0.110860227
orbit9                   orbit9 0.110048423
orbit33                 orbit33 0.109099025
ecc                         ecc 0.106182024
graph26                 graph26 0.101655669
orbit44                 orbit44 0.099507540
orbit2                   orbit2 0.097352297
ratio3                   ratio3 0.087990042
orbit52                 orbit52 0.078528852
graph28                 graph28 0.059104382
second                   second 0.050429632
orbit59                 orbit59 0.045333080
bigcom28               bigcom28 0.044887220
orbit11                 orbit11 0.043624220
graph0                   graph0 0.041115057
fifth                     fifth 0.037041648
membership_s21   membership_s21 0.034956974
orbit42                 orbit42 0.034752229
orbit58                 orbit58 0.031226894
orbit43                 orbit43 0.029995700
membership_s31   membership_s31 0.027815265
orbit71                 orbit71 0.015962570
membership_s27   membership_s27 0.014807390
orbit67                 orbit67 0.007417617
graph29                 graph29 0.007167376
graph24                 graph24 0.000000000
orbit0                   orbit0 0.000000000
orbit3                   orbit3 0.000000000
orbit8                   orbit8 0.000000000
orbit14                 orbit14 0.000000000
orbit34                 orbit34 0.000000000
orbit72                 orbit72 0.000000000
AP                           AP 0.000000000
eccrad                   eccrad 0.000000000
first                     first 0.000000000
bigcom1                 bigcom1 0.000000000
bigcom2                 bigcom2 0.000000000
bigcom6                 bigcom6 0.000000000
bigcom8                 bigcom8 0.000000000
bigcom9                 bigcom9 0.000000000
bigcom13               bigcom13 0.000000000
bigcom15               bigcom15 0.000000000
bigcom16               bigcom16 0.000000000
bigcom21               bigcom21 0.000000000
bigcom24               bigcom24 0.000000000
bigcom31               bigcom31 0.000000000
bigcom32               bigcom32 0.000000000
bigcom33               bigcom33 0.000000000
bigcom34               bigcom34 0.000000000
bigcom36               bigcom36 0.000000000
bigcom37               bigcom37 0.000000000
bigcom38               bigcom38 0.000000000
bigcom39               bigcom39 0.000000000
bigcom40               bigcom40 0.000000000
bigcom43               bigcom43 0.000000000
bigcom44               bigcom44 0.000000000
bigcom47               bigcom47 0.000000000
bigcom49               bigcom49 0.000000000
bigcom50               bigcom50 0.000000000
bigcom51               bigcom51 0.000000000
bigcom52               bigcom52 0.000000000
bigcom54               bigcom54 0.000000000
bigcom56               bigcom56 0.000000000
bigcom62               bigcom62 0.000000000
bigcom66               bigcom66 0.000000000
bigcom68               bigcom68 0.000000000
bigcom69               bigcom69 0.000000000
bigcom71               bigcom71 0.000000000
bigcom72               bigcom72 0.000000000
bigcom73               bigcom73 0.000000000
bigcom74               bigcom74 0.000000000
bigcom75               bigcom75 0.000000000
bigcom76               bigcom76 0.000000000
bigcom77               bigcom77 0.000000000
bigcom79               bigcom79 0.000000000
bigcom80               bigcom80 0.000000000
bigcom82               bigcom82 0.000000000
bigcom83               bigcom83 0.000000000
bigcom84               bigcom84 0.000000000
bigcom85               bigcom85 0.000000000
bigcom87               bigcom87 0.000000000
bigcom89               bigcom89 0.000000000
bigcom91               bigcom91 0.000000000
bigcom93               bigcom93 0.000000000
bigcom96               bigcom96 0.000000000
bigcom97               bigcom97 0.000000000
bigcom98               bigcom98 0.000000000
bigcom99               bigcom99 0.000000000
bigcom101             bigcom101 0.000000000
bigcom104             bigcom104 0.000000000
bigcom106             bigcom106 0.000000000
bigcom109             bigcom109 0.000000000
bigcom113             bigcom113 0.000000000
bigcom116             bigcom116 0.000000000
bigcom120             bigcom120 0.000000000
bigcom123             bigcom123 0.000000000
bigcom126             bigcom126 0.000000000
bigcom127             bigcom127 0.000000000
bigcom137             bigcom137 0.000000000
bigcom139             bigcom139 0.000000000
bigcom140             bigcom140 0.000000000
bigcom143             bigcom143 0.000000000
bigcom145             bigcom145 0.000000000
bigcom146             bigcom146 0.000000000
bigcom147             bigcom147 0.000000000
bigcom149             bigcom149 0.000000000
bigcom153             bigcom153 0.000000000
bigcom154             bigcom154 0.000000000
bigcom156             bigcom156 0.000000000
bigcom157             bigcom157 0.000000000
bigcom158             bigcom158 0.000000000
bigcom160             bigcom160 0.000000000
bigcom161             bigcom161 0.000000000
bigcom162             bigcom162 0.000000000
bigcom164             bigcom164 0.000000000
bigcom166             bigcom166 0.000000000
bigcom167             bigcom167 0.000000000
bigcom171             bigcom171 0.000000000
bigcom173             bigcom173 0.000000000
bigcom175             bigcom175 0.000000000
bigcom176             bigcom176 0.000000000
bigcom177             bigcom177 0.000000000
bigcom178             bigcom178 0.000000000
bigcom180             bigcom180 0.000000000
bigcom181             bigcom181 0.000000000
bigcom184             bigcom184 0.000000000
bigcom186             bigcom186 0.000000000
bigcom187             bigcom187 0.000000000
bigcom189             bigcom189 0.000000000
bigcom194             bigcom194 0.000000000
bigcom195             bigcom195 0.000000000
bigcom196             bigcom196 0.000000000
bigcom204             bigcom204 0.000000000
bigcom205             bigcom205 0.000000000
bigcom212             bigcom212 0.000000000
bigcom214             bigcom214 0.000000000
bigcom222             bigcom222 0.000000000
bigcom223             bigcom223 0.000000000
bigcom226             bigcom226 0.000000000
bigcom227             bigcom227 0.000000000
bigcom229             bigcom229 0.000000000
bigcom233             bigcom233 0.000000000
bigcom236             bigcom236 0.000000000
bigcom237             bigcom237 0.000000000
bigcom246             bigcom246 0.000000000
bigcom248             bigcom248 0.000000000
bigcom249             bigcom249 0.000000000
bigcom250             bigcom250 0.000000000
bigcom254             bigcom254 0.000000000
bigcom266             bigcom266 0.000000000
bigcom269             bigcom269 0.000000000
bigcom272             bigcom272 0.000000000
bigcom274             bigcom274 0.000000000
bigcom281             bigcom281 0.000000000
bigcom291             bigcom291 0.000000000
bigcom292             bigcom292 0.000000000
bigcom295             bigcom295 0.000000000
bigcom299             bigcom299 0.000000000
bigcom301             bigcom301 0.000000000
bigcom306             bigcom306 0.000000000
bigcom309             bigcom309 0.000000000
bigcom314             bigcom314 0.000000000
bigcom321             bigcom321 0.000000000
bigcom341             bigcom341 0.000000000
bigcom350             bigcom350 0.000000000
bigcom353             bigcom353 0.000000000
bigcom359             bigcom359 0.000000000
bigcom363             bigcom363 0.000000000
bigcom365             bigcom365 0.000000000
bigcom385             bigcom385 0.000000000
bigcom386             bigcom386 0.000000000
bigcom408             bigcom408 0.000000000
bigcom412             bigcom412 0.000000000
bigcom480             bigcom480 0.000000000
membership_s3     membership_s3 0.000000000
membership_s4     membership_s4 0.000000000
membership_s5     membership_s5 0.000000000
membership_s6     membership_s6 0.000000000
membership_s7     membership_s7 0.000000000
membership_s8     membership_s8 0.000000000
membership_s9     membership_s9 0.000000000
membership_s11   membership_s11 0.000000000
membership_s12   membership_s12 0.000000000
membership_s14   membership_s14 0.000000000
membership_s16   membership_s16 0.000000000
membership_s17   membership_s17 0.000000000
membership_s18   membership_s18 0.000000000
membership_s20   membership_s20 0.000000000
membership_s22   membership_s22 0.000000000
membership_s24   membership_s24 0.000000000
membership_s25   membership_s25 0.000000000
membership_s26   membership_s26 0.000000000
membership_s28   membership_s28 0.000000000
membership_s33   membership_s33 0.000000000
membership_s36   membership_s36 0.000000000
membership_s37   membership_s37 0.000000000
[1] "Dataset: all_TnotC Model RF, run: 2 of 10 2015-06-15 15:35:39"
     |      Out-of-bag   |
Tree |      MSE  %Var(y) |
   1 |  0.02778   184.14 |
   2 |  0.02712   179.80 |
   3 |  0.02612   173.17 |
   4 |  0.02439   161.65 |
   5 |   0.0234   155.13 |
   6 |  0.02242   148.64 |
   7 |  0.02162   143.32 |
   8 |  0.02116   140.25 |
   9 |  0.02029   134.53 |
  10 |  0.01949   129.20 |
  11 |  0.01929   127.89 |
  12 |  0.01883   124.83 |
  13 |  0.01854   122.93 |
  14 |  0.01825   121.00 |
  15 |  0.01783   118.21 |
  16 |  0.01759   116.63 |
  17 |  0.01741   115.43 |
  18 |   0.0172   114.00 |
  19 |  0.01697   112.51 |
  20 |   0.0169   112.06 |
  21 |  0.01679   111.30 |
  22 |  0.01668   110.59 |
  23 |  0.01667   110.49 |
  24 |  0.01657   109.84 |
  25 |  0.01648   109.25 |
  26 |  0.01639   108.68 |
  27 |  0.01642   108.82 |
  28 |  0.01638   108.56 |
  29 |  0.01633   108.28 |
  30 |  0.01626   107.79 |
  31 |  0.01621   107.47 |
  32 |  0.01614   107.01 |
  33 |  0.01609   106.67 |
  34 |  0.01604   106.33 |
  35 |  0.01601   106.13 |
  36 |  0.01599   105.98 |
  37 |  0.01595   105.73 |
  38 |  0.01594   105.63 |
  39 |  0.01593   105.59 |
  40 |  0.01589   105.32 |
  41 |  0.01586   105.11 |
  42 |  0.01585   105.04 |
  43 |  0.01586   105.13 |
  44 |  0.01583   104.96 |
  45 |   0.0158   104.74 |
  46 |  0.01578   104.61 |
  47 |  0.01575   104.40 |
  48 |  0.01571   104.15 |
  49 |  0.01569   104.03 |
  50 |  0.01568   103.94 |
  51 |  0.01568   103.94 |
  52 |  0.01567   103.86 |
  53 |  0.01567   103.88 |
  54 |  0.01567   103.87 |
  55 |  0.01567   103.87 |
  56 |  0.01567   103.85 |
  57 |  0.01565   103.72 |
  58 |  0.01562   103.57 |
  59 |  0.01561   103.49 |
  60 |  0.01558   103.29 |
  61 |  0.01559   103.37 |
  62 |   0.0156   103.42 |
  63 |  0.01561   103.44 |
  64 |  0.01562   103.54 |
  65 |  0.01561   103.48 |
  66 |  0.01557   103.24 |
  67 |  0.01558   103.28 |
  68 |  0.01559   103.33 |
  69 |  0.01559   103.35 |
  70 |  0.01557   103.24 |
  71 |  0.01557   103.19 |
  72 |  0.01556   103.12 |
  73 |  0.01556   103.16 |
  74 |  0.01557   103.20 |
  75 |  0.01556   103.11 |
  76 |  0.01554   103.02 |
  77 |  0.01555   103.09 |
  78 |  0.01556   103.12 |
  79 |  0.01555   103.05 |
  80 |  0.01553   102.97 |
  81 |  0.01553   102.92 |
  82 |   0.0155   102.75 |
  83 |   0.0155   102.75 |
  84 |  0.01548   102.63 |
  85 |  0.01548   102.59 |
  86 |  0.01547   102.52 |
  87 |  0.01547   102.56 |
  88 |  0.01548   102.61 |
  89 |  0.01549   102.66 |
  90 |  0.01548   102.63 |
  91 |  0.01547   102.57 |
  92 |  0.01546   102.51 |
  93 |  0.01544   102.34 |
  94 |  0.01541   102.16 |
  95 |  0.01541   102.15 |
  96 |   0.0154   102.08 |
  97 |  0.01539   101.99 |
  98 |  0.01538   101.98 |
  99 |  0.01539   102.00 |
 100 |  0.01538   101.98 |
[1] "Random Forest variable coefficients"
                      %IncMSE IncNodePurity
graph5           2.386657e-03  9.307839e-01
graph6           2.323075e-03  7.045010e-01
graph7           1.517650e-03  6.117780e-01
graph8           3.397327e-04  3.829970e-01
graph9           4.756353e-04  5.692065e-01
graph10          1.218576e-03  9.491779e-01
graph11          3.870855e-03  1.590773e+00
graph12          2.146610e-03  9.679489e-01
graph13          1.881359e-03  4.859361e-01
graph14          1.596579e-03  1.199521e+00
graph15          4.854863e-04  5.033323e-01
graph16          2.478686e-03  8.502739e-01
graph17          1.783038e-03  7.341025e-01
graph18          3.519202e-04  4.737226e-01
graph19          1.247302e-03  1.019879e+00
graph20          4.159748e-03  1.127623e+00
graph21          2.532299e-03  6.389292e-01
graph22          1.305870e-03  7.402443e-01
graph23          1.936091e-03  9.949568e-01
graph24          1.928302e-03  5.958617e-01
graph25          1.126430e-03  6.755836e-01
graph26          4.791656e-04  3.182090e-01
graph27          8.249822e-04  4.573451e-01
graph28          5.891410e-04  2.728478e-01
graph29          1.351046e-04  1.122139e-01
orbit0           4.835346e-04  3.894588e-01
orbit1           2.694519e-03  6.453590e-01
orbit2           2.290125e-03  5.027501e-01
orbit3           8.816917e-05  3.458609e-01
orbit4           2.135425e-03  9.453805e-01
orbit5           1.558660e-03  6.858423e-01
orbit6           3.400146e-03  1.040955e+00
orbit7           1.345715e-03  7.666738e-01
orbit8           2.712212e-03  8.731402e-01
orbit9           5.668147e-04  6.665197e-01
orbit10          7.601323e-04  3.868771e-01
orbit11          9.950845e-04  4.033650e-01
orbit12          1.149641e-03  4.949309e-01
orbit13          3.259014e-04  4.115219e-01
orbit14          2.847339e-04  2.101684e-01
orbit15          9.526957e-04  6.968139e-01
orbit16          1.331630e-03  6.753586e-01
orbit17          3.065231e-03  8.260572e-01
orbit18          4.765304e-03  1.531892e+00
orbit19          1.759504e-03  7.546246e-01
orbit20          2.978000e-03  9.157958e-01
orbit21          9.627771e-04  5.505037e-01
orbit22          3.001432e-03  1.386133e+00
orbit23          1.287924e-03  5.273200e-01
orbit24          2.405550e-03  9.479358e-01
orbit25          1.964907e-03  6.645468e-01
orbit26          9.458172e-04  4.763396e-01
orbit27          2.036560e-03  7.949965e-01
orbit28          8.580438e-04  8.606534e-01
orbit29          3.684072e-04  3.691667e-01
orbit30          1.154879e-03  4.357344e-01
orbit31          1.710453e-03  1.406804e+00
orbit32          2.046044e-03  7.025149e-01
orbit33          2.837481e-03  7.430798e-01
orbit34          1.024109e-03  5.847677e-01
orbit35          2.873211e-03  6.904208e-01
orbit36          1.362072e-03  7.131587e-01
orbit37          2.404458e-03  8.785512e-01
orbit38          1.389513e-03  7.468414e-01
orbit39          2.306820e-03  9.728600e-01
orbit40          1.742648e-03  8.572900e-01
orbit41          1.096523e-03  5.133844e-01
orbit42          8.669915e-04  3.539458e-01
orbit43          2.187901e-04  5.365360e-01
orbit44          1.073753e-03  4.554948e-01
orbit45          2.680048e-03  8.058386e-01
orbit46          1.739150e-03  6.713682e-01
orbit47          1.874732e-03  7.286633e-01
orbit48          1.397223e-03  5.010385e-01
orbit49          4.333036e-03  1.296347e+00
orbit50          2.130292e-03  7.409346e-01
orbit51          1.075201e-03  4.969970e-01
orbit52          1.151599e-03  4.431631e-01
orbit53          1.217080e-03  4.650497e-01
orbit54          2.147303e-03  6.748427e-01
orbit55          5.227134e-04  2.262484e-01
orbit56          5.518751e-03  1.270767e+00
orbit57          3.856521e-04  4.144028e-01
orbit58          2.805963e-04  2.440047e-01
orbit59          1.559752e-03  6.661300e-01
orbit60          7.334862e-04  3.829964e-01
orbit61          4.843950e-04  4.745009e-01
orbit62          1.792249e-03  6.902278e-01
orbit63          1.800236e-03  5.790326e-01
orbit64          4.343829e-04  5.274894e-01
orbit65          2.894147e-03  8.528433e-01
orbit66          5.726495e-04  3.302101e-01
orbit67          6.307427e-04  2.204448e-01
orbit68          1.533254e-03  4.578523e-01
orbit69          5.254100e-04  6.844264e-01
orbit70          1.069171e-03  3.912008e-01
orbit71          3.163640e-04  2.839737e-01
orbit72          6.381712e-05  1.070292e-01
AP               5.051114e-05  2.408827e-01
bet              2.291413e-03  1.847420e+00
ecc              1.988354e-04  2.082119e-01
eccrad           1.998764e-04  2.200464e-01
close            1.821017e-03  7.889140e-01
constraint       1.941616e-03  9.812659e-01
coreness         1.304869e-03  1.062571e+00
knn              2.540112e-03  2.019123e+00
hubscore         1.367054e-03  8.094309e-01
pagerank         3.143758e-03  3.996154e+00
trans            1.584451e-03  1.968194e+00
evcent           9.375358e-04  6.195316e-01
first            2.301368e-04  3.522771e-01
upto_second      2.455911e-03  9.048765e-01
upto_third       3.065044e-03  7.840437e-01
upto_fourth      1.478930e-03  7.427654e-01
upto_fifth       2.059496e-03  9.597984e-01
upto_sixth       1.707615e-03  9.664187e-01
second           3.975759e-03  7.447329e-01
third            5.885531e-03  1.603399e+00
fourth           7.224622e-03  1.831489e+00
fifth            1.788293e-03  1.396037e+00
sixth            2.564996e-03  1.259304e+00
ratio1           1.946745e-03  2.083461e+00
ratio2           6.071281e-03  2.550535e+00
ratio3           3.588741e-03  1.131297e+00
ratio4           4.380441e-03  1.988677e+00
ratio5           5.210242e-03  5.569807e+00
ratio6           2.565904e-03  1.155301e+00
selfinter        8.711085e-04  3.912446e-01
walktrap_vertex  9.733665e-04  2.298914e+00
bigcom1          0.000000e+00  1.428571e-02
bigcom2          0.000000e+00  0.000000e+00
bigcom3          1.050363e-04  4.089395e-01
bigcom4          1.316840e-04  8.734118e-02
bigcom6          4.958031e-07  3.892794e-01
bigcom8          0.000000e+00  4.336809e-21
bigcom9          0.000000e+00  2.775558e-19
bigcom11        -1.223313e-05  4.315898e-01
bigcom13         0.000000e+00  0.000000e+00
bigcom15         0.000000e+00  1.734723e-20
bigcom16         0.000000e+00  0.000000e+00
bigcom21         0.000000e+00  2.520833e-02
bigcom22         1.488556e-04  1.859191e-01
bigcom24         0.000000e+00  0.000000e+00
bigcom26         1.718054e-04  1.020556e+00
bigcom28         3.512560e-04  3.738355e-01
bigcom30         1.407018e-03  2.107784e+00
bigcom31         0.000000e+00  1.387779e-19
bigcom32         0.000000e+00  0.000000e+00
bigcom33        -1.570273e-05  3.945564e-01
bigcom34         0.000000e+00  0.000000e+00
bigcom36         0.000000e+00  9.166667e-03
bigcom37         0.000000e+00  0.000000e+00
bigcom38         3.025630e-05  3.050237e-01
bigcom39         0.000000e+00  1.734723e-20
bigcom40        -2.644967e-06  2.575229e-02
bigcom43         0.000000e+00  0.000000e+00
bigcom44         3.102497e-05  2.438035e-02
bigcom46        -4.235218e-06  7.557763e-01
bigcom47         0.000000e+00  1.734723e-20
bigcom49         0.000000e+00  8.673617e-20
bigcom50         0.000000e+00  0.000000e+00
bigcom51         0.000000e+00  0.000000e+00
bigcom52         4.297554e-05  8.562467e-01
bigcom54         0.000000e+00  0.000000e+00
bigcom56         0.000000e+00  0.000000e+00
bigcom62        -2.263349e-05  6.782957e-01
bigcom66         0.000000e+00  0.000000e+00
bigcom68         0.000000e+00  0.000000e+00
bigcom69         0.000000e+00  2.775558e-19
bigcom71         0.000000e+00  1.387779e-19
bigcom72         0.000000e+00  0.000000e+00
bigcom73         0.000000e+00  2.168404e-21
bigcom74         0.000000e+00  0.000000e+00
bigcom75        -1.414161e-05  5.809951e-01
bigcom76         0.000000e+00  2.775558e-19
bigcom77         0.000000e+00  1.387779e-19
bigcom79         0.000000e+00  0.000000e+00
bigcom80         0.000000e+00  0.000000e+00
bigcom82         0.000000e+00  0.000000e+00
bigcom83         0.000000e+00  0.000000e+00
bigcom84         0.000000e+00  0.000000e+00
bigcom85         0.000000e+00  2.520833e-02
bigcom87         0.000000e+00  0.000000e+00
bigcom89         0.000000e+00  0.000000e+00
bigcom91        -1.232571e-05  1.240109e-01
bigcom92         9.225584e-05  2.410711e-01
bigcom93         0.000000e+00  0.000000e+00
bigcom96         0.000000e+00  0.000000e+00
bigcom97         0.000000e+00  0.000000e+00
bigcom98         0.000000e+00  0.000000e+00
bigcom99         0.000000e+00  0.000000e+00
bigcom101        0.000000e+00  2.775558e-19
bigcom104       -3.166143e-05  2.070863e-01
bigcom106        0.000000e+00  0.000000e+00
bigcom109        1.509388e-05  8.247035e-01
bigcom113        0.000000e+00  0.000000e+00
bigcom116        0.000000e+00  0.000000e+00
bigcom120        0.000000e+00  0.000000e+00
bigcom123        0.000000e+00  0.000000e+00
bigcom126        0.000000e+00  0.000000e+00
bigcom127        0.000000e+00  0.000000e+00
bigcom137        0.000000e+00  0.000000e+00
bigcom139        0.000000e+00  1.734723e-20
bigcom140        0.000000e+00  0.000000e+00
bigcom143       -1.099960e-05  2.077844e-01
bigcom145        0.000000e+00  0.000000e+00
bigcom146        0.000000e+00  0.000000e+00
bigcom147        0.000000e+00  1.734723e-20
bigcom149        0.000000e+00  0.000000e+00
bigcom153        0.000000e+00  0.000000e+00
bigcom154        0.000000e+00  0.000000e+00
bigcom156        0.000000e+00  0.000000e+00
bigcom157        0.000000e+00  0.000000e+00
bigcom158        0.000000e+00  0.000000e+00
bigcom160        0.000000e+00  0.000000e+00
bigcom161        0.000000e+00  0.000000e+00
bigcom162        0.000000e+00  0.000000e+00
bigcom164        0.000000e+00  2.775558e-19
bigcom166        0.000000e+00  0.000000e+00
bigcom167        0.000000e+00  9.285714e-03
bigcom171        0.000000e+00  0.000000e+00
bigcom173        0.000000e+00  0.000000e+00
bigcom175        0.000000e+00  0.000000e+00
bigcom176        0.000000e+00  0.000000e+00
bigcom177        0.000000e+00  0.000000e+00
bigcom178       -1.421623e-05  3.976592e-01
bigcom180        0.000000e+00  0.000000e+00
bigcom181        0.000000e+00  0.000000e+00
bigcom184        0.000000e+00  0.000000e+00
bigcom186       -1.715126e-05  7.167298e-01
bigcom187       -8.841878e-07  1.967324e-01
bigcom189        0.000000e+00  0.000000e+00
bigcom194        0.000000e+00  0.000000e+00
bigcom195        0.000000e+00  0.000000e+00
bigcom196       -7.837697e-06  2.179199e-01
bigcom204        1.211574e-05  2.639269e-01
bigcom205       -4.575526e-05  4.245492e-01
bigcom212        0.000000e+00  0.000000e+00
bigcom214        0.000000e+00  0.000000e+00
bigcom222        0.000000e+00  0.000000e+00
bigcom223        0.000000e+00  0.000000e+00
bigcom226        0.000000e+00  0.000000e+00
bigcom227        0.000000e+00  0.000000e+00
bigcom229        0.000000e+00  0.000000e+00
bigcom233        0.000000e+00  2.775558e-19
bigcom236        0.000000e+00  0.000000e+00
bigcom237        0.000000e+00  0.000000e+00
bigcom246        0.000000e+00  0.000000e+00
bigcom248        0.000000e+00  0.000000e+00
bigcom249        0.000000e+00  0.000000e+00
bigcom250        0.000000e+00  0.000000e+00
bigcom254        0.000000e+00  0.000000e+00
bigcom266        0.000000e+00  0.000000e+00
bigcom269        0.000000e+00  0.000000e+00
bigcom272        0.000000e+00  0.000000e+00
bigcom274        0.000000e+00  0.000000e+00
bigcom281        0.000000e+00  0.000000e+00
bigcom291       -1.902582e-05  5.882378e-01
bigcom292        0.000000e+00  0.000000e+00
bigcom295        0.000000e+00  0.000000e+00
bigcom299       -2.215142e-05  3.764602e-01
bigcom301        0.000000e+00  0.000000e+00
bigcom306        0.000000e+00  0.000000e+00
bigcom309        0.000000e+00  0.000000e+00
bigcom314        0.000000e+00  0.000000e+00
bigcom321        0.000000e+00  0.000000e+00
bigcom341        0.000000e+00  0.000000e+00
bigcom350        0.000000e+00  0.000000e+00
bigcom353        0.000000e+00  0.000000e+00
bigcom359        0.000000e+00  0.000000e+00
bigcom363        0.000000e+00  0.000000e+00
bigcom365        0.000000e+00  0.000000e+00
bigcom385       -1.483253e-05  4.031255e-01
bigcom386        0.000000e+00  0.000000e+00
bigcom408        0.000000e+00  0.000000e+00
bigcom412        0.000000e+00  0.000000e+00
bigcom480        0.000000e+00  0.000000e+00
spin_vertex      8.329178e-04  2.067311e+00
membership_s1    9.448283e-04  5.687403e-01
membership_s3    0.000000e+00  0.000000e+00
membership_s4    3.967422e-05  8.560507e-02
membership_s5    2.079891e-04  1.910878e-01
membership_s6    1.708000e-04  9.744061e-02
membership_s7    6.589236e-05  2.661723e-01
membership_s8    0.000000e+00  0.000000e+00
membership_s9    0.000000e+00  0.000000e+00
membership_s11   0.000000e+00  0.000000e+00
membership_s12   0.000000e+00  0.000000e+00
membership_s14  -1.601513e-05  1.517396e-01
membership_s15   8.835048e-05  5.000778e-01
membership_s16   0.000000e+00  0.000000e+00
membership_s17   0.000000e+00  0.000000e+00
membership_s18   0.000000e+00  1.951564e-20
membership_s20   0.000000e+00  0.000000e+00
membership_s21  -7.699953e-06  2.436146e-01
membership_s22   0.000000e+00  0.000000e+00
membership_s24   0.000000e+00  2.775558e-19
membership_s25   0.000000e+00  9.333333e-03
membership_s26   0.000000e+00  0.000000e+00
membership_s27   4.083842e-05  2.260413e-01
membership_s28   0.000000e+00  1.734723e-20
membership_s30   4.289494e-04  3.147650e-01
membership_s31   7.388563e-05  1.066235e-01
membership_s32   1.547460e-03  2.455472e+00
membership_s33   0.000000e+00  0.000000e+00
membership_s36   0.000000e+00  2.385245e-20
membership_s37   0.000000e+00  2.775558e-19
V1               6.161983e-03  3.219551e+00
V2               2.107474e-03  4.041167e+00
pdi              2.373295e-04  8.635332e-01
adhesion         1.688132e-02  3.175714e+00
cohesion         1.143817e-02  3.346742e+00
inner            9.016730e-03  4.721985e+00
outer            5.301936e-03  4.078976e+00
ioratio          7.190685e-03  3.428983e+00
comsize          1.021876e-02  4.774483e+00
[1] "Dataset: all_TnotC Model GLM, run: 2 of 10 2015-06-15 15:41:53"
[1] "glmnet variable coefficients"
                         [,1]          [,2]
(Intercept)     -4.163120e+00 -5.848579e+00
graph0           9.309299e-42 -1.212480e-04
graph1          -2.147311e-44 -1.810641e-07
graph2          -2.881357e-42 -6.654024e-05
graph3          -9.043187e-46 -1.329181e-08
graph4          -3.349338e-47 -1.415041e-10
graph5          -2.071341e-43 -3.238657e-06
graph6          -6.376069e-45 -6.227135e-08
graph7          -1.527457e-43 -1.805366e-06
graph8          -1.824916e-42 -3.391690e-05
graph9          -2.049390e-47 -3.455266e-10
graph10         -8.205272e-49 -3.366216e-12
graph11         -7.920093e-50 -4.181411e-13
graph12         -4.481427e-47 -3.048141e-10
graph13         -2.132666e-46 -2.980438e-09
graph14         -7.663182e-48 -3.100425e-11
graph15         -9.274712e-45 -1.318367e-07
graph16         -1.875261e-46 -1.009080e-09
graph17         -3.212083e-46 -1.976217e-09
graph18         -5.435594e-45 -3.457137e-08
graph19         -9.343027e-46 -5.009859e-09
graph20         -1.917012e-44 -1.477513e-07
graph21         -4.254920e-45 -3.859038e-09
graph22         -2.348525e-44 -4.258939e-07
graph23         -6.329840e-45 -7.099560e-08
graph24         -6.379062e-45  5.873403e-09
graph25         -5.838261e-45  6.797878e-07
graph26         -2.557009e-44 -3.526793e-07
graph27          1.299150e-43  8.214036e-06
graph28         -5.680851e-44  5.650741e-08
graph29         -2.658794e-42 -7.742289e-05
orbit0           9.309299e-42 -1.191160e-04
orbit1          -9.874856e-43 -1.081536e-05
orbit2          -1.564242e-44 -1.136862e-07
orbit3          -2.881357e-42 -6.549129e-05
orbit4           5.136218e-47 -1.756860e-07
orbit5          -1.025274e-45 -1.215574e-08
orbit6          -5.484559e-45 -3.383595e-08
orbit7          -1.392647e-47 -2.022049e-11
orbit8          -2.071341e-43 -3.196981e-06
orbit9          -5.438997e-44  2.182111e-06
orbit10         -3.283806e-44 -4.761149e-07
orbit11         -5.946505e-45 -4.765345e-08
orbit12          7.383176e-43  8.605610e-06
orbit13         -3.693504e-43 -4.252994e-06
orbit14         -1.824916e-42 -3.288692e-05
orbit15          6.755030e-47 -3.114474e-09
orbit16         -2.461468e-47 -3.520915e-10
orbit17         -1.612733e-46 -2.634280e-09
orbit18          5.014090e-47 -1.312897e-09
orbit19         -1.572335e-46 -7.055815e-10
orbit20         -2.333157e-47  2.658432e-11
orbit21         -4.725251e-49 -1.647122e-12
orbit22         -9.052742e-48 -6.757657e-11
orbit23         -2.420396e-50 -6.385729e-15
orbit24          4.421085e-46 -1.802663e-09
orbit25         -6.134911e-46  5.466564e-09
orbit26         -4.700461e-47 -3.781304e-10
orbit27          5.962607e-45 -2.521508e-08
orbit28         -7.787348e-46 -9.620040e-09
orbit29         -4.679983e-46 -1.135076e-08
orbit30         -5.576876e-46 -5.202281e-09
orbit31         -1.418196e-45 -6.172850e-09
orbit32         -1.753435e-46 -1.155809e-09
orbit33         -3.211317e-48 -5.635243e-12
orbit34         -9.274712e-45 -1.293070e-07
orbit35         -1.323798e-44  4.038454e-08
orbit36         -1.631914e-45 -1.904892e-08
orbit37         -1.385003e-45  1.987914e-09
orbit38         -1.489339e-46 -1.126785e-09
orbit39         -6.769947e-45  2.815503e-07
orbit40         -1.553127e-45  1.503887e-08
orbit41         -2.227432e-45 -2.929726e-08
orbit42         -2.972962e-46 -1.770349e-09
orbit43         -9.097350e-45  7.713621e-09
orbit44         -7.687562e-45 -6.983008e-08
orbit45          4.880622e-44  4.824396e-07
orbit46          9.358710e-45  1.935897e-07
orbit47         -2.203885e-45 -2.141228e-08
orbit48         -2.500745e-45 -1.239542e-08
orbit49         -2.572759e-45  1.881213e-06
orbit50         -2.727298e-44 -4.490861e-07
orbit51          5.299824e-46  4.185612e-07
orbit52          9.893823e-46  6.136775e-07
orbit53         -9.984863e-45 -9.793419e-08
orbit54          1.574399e-44 -2.368130e-06
orbit55         -3.320157e-44 -3.612892e-07
orbit56          4.991743e-43  5.884183e-06
orbit57         -9.860592e-45 -1.284613e-07
orbit58         -1.448678e-44 -1.399203e-07
orbit59          9.205024e-44  2.616891e-06
orbit60         -2.126858e-44 -1.506290e-07
orbit61         -2.914463e-44 -3.052800e-07
orbit62          1.062769e-42  2.697886e-05
orbit63         -2.199006e-44  1.418597e-06
orbit64         -6.328727e-44  1.213707e-07
orbit65          1.639806e-42  1.160436e-05
orbit66          3.038837e-45 -3.797894e-08
orbit67         -9.252905e-44 -1.068333e-06
orbit68          4.552989e-43  1.958353e-05
orbit69         -8.065806e-43 -1.195557e-05
orbit70          2.781051e-42  5.582554e-05
orbit71         -4.575279e-43 -7.187560e-06
orbit72         -2.658794e-42 -7.785671e-05
AP               8.441669e-39  8.392248e-02
bet             -6.719172e-46  2.936188e-08
ecc              1.978716e-39  1.672198e-02
eccrad           1.187230e-38  1.001630e-01
close            6.836719e-39  9.287928e-02
constraint      -1.614897e-38 -2.291527e-01
coreness         4.802498e-40  1.284275e-03
knn             -1.279127e-41 -7.940843e-05
hubscore        -6.692203e-39  3.129299e-02
pagerank        -2.976783e-38 -2.978045e-01
trans            5.708679e-39  1.163037e-01
evcent          -7.600698e-39  1.565521e-02
first            9.309299e-42 -1.202622e-04
upto_second     -2.236219e-42 -1.911541e-05
upto_third       2.451579e-43  3.880704e-06
upto_fourth      6.373161e-43  9.523791e-08
upto_fifth       1.764282e-42  1.387304e-05
upto_sixth       2.566182e-42  3.719263e-05
second          -2.324885e-42 -1.965578e-05
third            7.207391e-43  9.054325e-06
fourth          -6.714660e-44 -8.204356e-06
fifth           -6.846160e-43  2.263495e-06
sixth           -2.255296e-42 -1.341238e-05
ratio1          -1.280387e-41 -8.004176e-05
ratio2           4.527865e-42  2.815914e-04
ratio3          -1.630878e-41  1.892823e-04
ratio4          -3.484009e-41 -3.715978e-04
ratio5          -1.759385e-41 -1.515358e-04
ratio6          -3.307739e-42 -3.504955e-05
selfinter        1.384033e-38  1.490855e-01
walktrap_vertex -5.091906e-40 -1.054477e-01
bigcom1         -1.726348e-38 -2.680070e-01
bigcom2         -1.549209e-38 -3.007894e-01
bigcom3          2.524873e-38  2.567268e-01
bigcom4         -2.137001e-39  1.719490e-02
bigcom6          1.289000e-37  1.030301e+00
bigcom8         -1.585148e-38 -3.112865e-01
bigcom9         -1.554391e-38 -2.871646e-01
bigcom11         7.649216e-38  6.420853e-01
bigcom13        -1.551537e-38 -3.290267e-01
bigcom15        -1.552185e-38 -2.474595e-01
bigcom16        -1.549338e-38 -2.622036e-01
bigcom21        -1.557909e-38 -5.092419e-01
bigcom22         1.851852e-38  6.716990e-02
bigcom24        -1.548434e-38 -3.142357e-01
bigcom26         7.888250e-38  6.880019e-01
bigcom28         2.083406e-38  1.552943e-01
bigcom30         1.527164e-37  8.269989e-01
bigcom31        -1.548048e-38 -2.930985e-01
bigcom32        -1.549984e-38 -4.005123e-01
bigcom33         1.866226e-37  1.287842e+00
bigcom34        -1.548305e-38 -2.797559e-01
bigcom36        -1.549338e-38 -4.813347e-01
bigcom37        -1.548048e-38 -2.471471e-01
bigcom38         5.674090e-38  7.453128e-01
bigcom39        -1.551796e-38 -3.936686e-01
bigcom40        -9.754307e-39 -9.393136e-02
bigcom43        -1.548951e-38 -3.121404e-01
bigcom44        -1.023304e-38  1.129220e-02
bigcom46         1.684880e-37  1.163602e+00
bigcom47        -1.549467e-38 -4.174884e-01
bigcom49        -1.549080e-38 -2.886181e-01
bigcom50        -1.548951e-38 -3.921448e-01
bigcom51        -1.548305e-38 -3.114881e-01
bigcom52         2.732843e-37  1.501913e+00
bigcom54        -1.548176e-38 -2.412234e-01
bigcom56        -1.549984e-38 -4.108313e-01
bigcom62         1.529513e-37  1.063553e+00
bigcom66        -1.548305e-38 -4.331014e-01
bigcom68        -1.548305e-38 -2.922464e-01
bigcom69        -1.549726e-38 -3.587441e-01
bigcom71        -1.549596e-38 -2.284202e-01
bigcom72        -1.548434e-38 -2.236780e-01
bigcom73        -1.549984e-38 -4.458245e-01
bigcom74        -1.549596e-38 -3.849143e-01
bigcom75         2.371289e-37  1.388784e+00
bigcom76        -1.548692e-38 -3.468811e-01
bigcom77        -1.548822e-38 -4.387383e-01
bigcom79        -1.548305e-38 -5.032868e-01
bigcom80        -1.548822e-38 -4.169335e-01
bigcom82        -1.548692e-38 -5.000614e-01
bigcom83        -1.547919e-38 -1.871558e-01
bigcom84        -1.548305e-38 -5.406590e-01
bigcom85        -1.548434e-38 -4.009208e-01
bigcom87        -1.549080e-38 -4.272077e-01
bigcom89        -1.548176e-38 -3.587012e-01
bigcom91         7.642204e-38  4.074738e-01
bigcom92         4.778331e-38  6.789851e-01
bigcom93        -1.548048e-38 -2.034859e-01
bigcom96        -1.548176e-38 -4.702948e-01
bigcom97        -1.549338e-38 -4.320125e-01
bigcom98        -1.548048e-38 -4.774845e-01
bigcom99        -1.547790e-38 -2.941200e-01
bigcom101       -1.550372e-38 -2.621196e-01
bigcom104        6.229219e-38  6.690262e-01
bigcom106       -1.548434e-38 -3.867569e-01
bigcom109        1.866226e-37  1.389818e+00
bigcom113       -1.548692e-38 -3.832237e-01
bigcom116       -1.553742e-38 -4.080036e-01
bigcom120       -1.548176e-38 -4.141241e-01
bigcom123       -1.548434e-38 -3.628959e-01
bigcom126       -1.548048e-38 -2.908832e-01
bigcom127       -1.548434e-38 -2.710671e-01
bigcom137       -1.549080e-38 -4.358656e-01
bigcom139       -1.548305e-38 -4.144724e-01
bigcom140       -1.548434e-38 -3.371135e-01
bigcom143        1.866226e-37  1.216149e+00
bigcom145       -1.548305e-38 -2.730790e-01
bigcom146       -1.548563e-38 -2.685213e-01
bigcom147       -1.550113e-38 -2.807886e-01
bigcom149       -1.548048e-38 -2.959003e-01
bigcom153       -1.549467e-38 -3.892407e-01
bigcom154       -1.549209e-38 -1.734155e-01
bigcom156       -1.548563e-38 -3.674637e-01
bigcom157       -1.549596e-38 -5.690063e-01
bigcom158       -1.548176e-38 -3.588041e-01
bigcom160       -1.548305e-38 -3.880076e-01
bigcom161       -1.548176e-38 -3.092759e-01
bigcom162       -1.548176e-38 -2.733438e-01
bigcom164       -1.548048e-38 -3.034129e-01
bigcom166       -1.549338e-38 -2.553319e-01
bigcom167       -1.550243e-38 -4.501846e-01
bigcom171       -1.548951e-38 -4.382006e-01
bigcom173       -1.548434e-38 -3.077937e-01
bigcom175       -1.548176e-38 -2.007086e-01
bigcom176       -1.548048e-38 -2.615809e-01
bigcom177       -1.548176e-38 -3.078923e-01
bigcom178        1.529513e-37  1.134678e+00
bigcom180       -1.548176e-38 -2.741959e-01
bigcom181       -1.549338e-38 -2.973661e-01
bigcom184       -1.548305e-38 -3.300743e-01
bigcom186        2.371289e-37  1.174360e+00
bigcom187        1.866226e-37  8.594284e-01
bigcom189       -1.548951e-38 -3.405814e-01
bigcom194       -1.548563e-38 -2.441572e-01
bigcom195       -1.548305e-38 -3.035958e-01
bigcom196        1.866226e-37  8.899115e-01
bigcom204        8.560606e-38  8.783915e-01
bigcom205        1.529513e-37  1.172876e+00
bigcom212       -1.547919e-38 -2.922226e-01
bigcom214       -1.548305e-38 -3.177485e-01
bigcom222       -1.547919e-38 -2.679880e-01
bigcom223       -1.548176e-38 -3.895297e-01
bigcom226       -1.548305e-38 -2.650619e-01
bigcom227       -1.548176e-38 -3.163051e-01
bigcom229       -1.548176e-38 -2.599470e-01
bigcom233       -1.548176e-38 -4.060419e-01
bigcom236       -1.548048e-38 -2.988725e-01
bigcom237       -1.548176e-38 -3.668867e-01
bigcom246       -1.549209e-38 -2.954221e-01
bigcom248       -1.549726e-38 -3.910851e-01
bigcom249       -1.548305e-38 -3.949944e-01
bigcom250       -1.549596e-38 -2.435862e-01
bigcom254       -1.548048e-38 -2.457459e-01
bigcom266       -1.548176e-38 -4.762396e-01
bigcom269       -1.548692e-38 -2.792548e-01
bigcom272       -1.548176e-38 -3.008515e-01
bigcom274       -1.553482e-38 -2.028727e-01
bigcom281       -1.548563e-38 -2.690693e-01
bigcom291        1.529513e-37  1.261139e+00
bigcom292       -1.548048e-38 -3.900992e-01
bigcom295       -1.548434e-38 -4.146465e-01
bigcom299        1.866226e-37  1.170637e+00
bigcom301       -1.549209e-38 -2.602838e-01
bigcom306       -1.548176e-38 -2.463796e-01
bigcom309       -1.548563e-38 -3.846397e-01
bigcom314       -1.548305e-38 -4.497634e-01
bigcom321       -1.548951e-38 -3.012357e-01
bigcom341       -1.548176e-38 -3.539131e-01
bigcom350       -1.548048e-38 -4.097126e-01
bigcom353       -1.547919e-38 -2.371969e-01
bigcom359       -1.547919e-38 -3.901447e-01
bigcom363       -1.548176e-38 -2.408088e-01
bigcom365       -1.548176e-38 -4.733896e-01
bigcom385        1.289000e-37  1.025102e+00
bigcom386       -1.548176e-38 -2.611429e-01
bigcom408       -1.548951e-38 -4.235178e-01
bigcom412       -1.548434e-38 -3.362138e-01
bigcom480       -1.548305e-38 -2.263808e-01
spin_vertex     -8.900786e-39 -3.703995e-02
membership_s1    1.424759e-38  1.726460e-01
membership_s3   -1.549855e-38 -3.493322e-01
membership_s4   -1.046805e-38 -1.017150e-01
membership_s5   -1.030739e-38 -1.052559e-01
membership_s6   -1.199679e-38 -3.310182e-02
membership_s7   -1.169624e-38 -1.153929e-01
membership_s8   -1.548822e-38 -3.210267e-01
membership_s9   -1.549596e-38 -3.407349e-01
membership_s11  -1.548692e-38 -3.290007e-01
membership_s12  -1.549338e-38 -3.406320e-01
membership_s14   9.683069e-38  8.721911e-01
membership_s15   2.818475e-39  1.805459e-01
membership_s16  -1.549467e-38 -3.065938e-01
membership_s17  -1.548692e-38 -3.296374e-01
membership_s18  -1.559609e-38 -2.727578e-01
membership_s20  -1.548434e-38 -3.269437e-01
membership_s21  -3.276688e-39  5.084003e-03
membership_s22  -1.551278e-38 -2.781001e-01
membership_s24  -1.552055e-38 -2.568940e-01
membership_s25   2.198525e-38  5.469927e-01
membership_s26  -1.549596e-38 -3.380672e-01
membership_s27  -3.239036e-39  1.406337e-02
membership_s28  -1.549984e-38 -3.285773e-01
membership_s30   1.642237e-38  1.507365e-01
membership_s31  -5.471918e-39 -7.922046e-02
membership_s32   5.552309e-38  5.433823e-01
membership_s33  -1.548434e-38 -2.808235e-01
membership_s36  -1.735158e-38 -2.659947e-01
membership_s37  -1.560657e-38 -2.717901e-01
V1               2.303821e-38  1.570589e-01
V2               5.313884e-40 -1.544351e-01
pdi              1.184171e-36  6.710309e+01
adhesion        -1.027183e-42 -6.966350e-06
cohesion         2.053296e-42  1.384722e-05
inner            5.058366e-43  3.672895e-07
outer            3.363559e-43 -8.883638e-06
ioratio          1.111041e-39 -1.908467e-01
comsize          7.951787e-42  1.292785e-04
[1] "Dataset: all_TnotC Model GBM, run: 3 of 10 2015-06-15 15:44:34"
Iter   TrainDeviance   ValidDeviance   StepSize   Improve
     1        0.1590             nan     0.0100    0.0006
     2        0.1575             nan     0.0100    0.0003
     3        0.1560             nan     0.0100    0.0003
     4        0.1543             nan     0.0100    0.0005
     5        0.1531             nan     0.0100    0.0002
     6        0.1520             nan     0.0100    0.0002
     7        0.1507             nan     0.0100    0.0002
     8        0.1498             nan     0.0100    0.0002
     9        0.1489             nan     0.0100    0.0001
    10        0.1481             nan     0.0100    0.0001
    20        0.1402             nan     0.0100    0.0001
    40        0.1299             nan     0.0100    0.0000
    60        0.1221             nan     0.0100   -0.0000
    80        0.1161             nan     0.0100   -0.0000
   100        0.1112             nan     0.0100    0.0000
   120        0.1065             nan     0.0100    0.0000
   140        0.1022             nan     0.0100   -0.0000
   160        0.0981             nan     0.0100    0.0000
   180        0.0946             nan     0.0100   -0.0000
   200        0.0912             nan     0.0100    0.0000
   204        0.0906             nan     0.0100   -0.0000

[1] "GBM variable coefficients"
                            var     rel.inf
bigcom30               bigcom30 6.073137754
ratio5                   ratio5 5.448762373
comsize                 comsize 4.318353029
V2                           V2 3.813866154
outer                     outer 3.694616602
inner                     inner 3.580930293
V1                           V1 3.505310943
trans                     trans 3.391874701
pagerank               pagerank 3.188809576
walktrap_vertex walktrap_vertex 3.081992929
membership_s32   membership_s32 3.021891084
adhesion               adhesion 2.567292831
spin_vertex         spin_vertex 2.106006461
bigcom46               bigcom46 2.009654063
orbit18                 orbit18 2.008987815
ioratio                 ioratio 1.828304979
knn                         knn 1.775650586
cohesion               cohesion 1.551351997
bet                         bet 1.472016130
ratio1                   ratio1 1.452214978
graph11                 graph11 1.287661594
graph20                 graph20 1.117775090
ratio4                   ratio4 1.058185310
ratio2                   ratio2 0.975359548
graph5                   graph5 0.959705712
graph19                 graph19 0.896031449
graph23                 graph23 0.884240461
graph10                 graph10 0.829700066
coreness               coreness 0.818817556
third                     third 0.816340598
graph12                 graph12 0.768683561
orbit39                 orbit39 0.764134414
fourth                   fourth 0.679025568
orbit49                 orbit49 0.643773260
upto_sixth           upto_sixth 0.625782539
graph17                 graph17 0.622609024
orbit56                 orbit56 0.617416492
orbit1                   orbit1 0.598980729
orbit50                 orbit50 0.598542880
orbit32                 orbit32 0.580124558
sixth                     sixth 0.541676366
graph25                 graph25 0.535174494
graph14                 graph14 0.521861631
orbit38                 orbit38 0.463309028
graph21                 graph21 0.450859301
membership_s30   membership_s30 0.450815594
graph1                   graph1 0.438269793
selfinter             selfinter 0.432672809
orbit24                 orbit24 0.426638781
graph9                   graph9 0.424286722
orbit45                 orbit45 0.416020952
orbit51                 orbit51 0.410841067
orbit41                 orbit41 0.406032297
upto_fifth           upto_fifth 0.387896056
orbit33                 orbit33 0.379996876
orbit7                   orbit7 0.368158077
graph4                   graph4 0.367145318
orbit20                 orbit20 0.359360075
orbit17                 orbit17 0.354188530
graph18                 graph18 0.343485361
graph6                   graph6 0.343169089
orbit62                 orbit62 0.338707891
orbit10                 orbit10 0.333202146
orbit29                 orbit29 0.323325498
orbit13                 orbit13 0.323147097
orbit48                 orbit48 0.322637309
graph16                 graph16 0.318899035
orbit25                 orbit25 0.314738858
orbit30                 orbit30 0.308353394
close                     close 0.302753372
orbit31                 orbit31 0.291288502
orbit63                 orbit63 0.286834354
bigcom11               bigcom11 0.285241007
orbit65                 orbit65 0.284633394
orbit5                   orbit5 0.274907075
orbit9                   orbit9 0.273939686
orbit23                 orbit23 0.261022360
orbit54                 orbit54 0.251510924
bigcom3                 bigcom3 0.249053001
upto_fourth         upto_fourth 0.246270576
orbit2                   orbit2 0.241057584
orbit60                 orbit60 0.237398176
graph3                   graph3 0.235605260
membership_s15   membership_s15 0.235129355
graph22                 graph22 0.232373124
orbit4                   orbit4 0.232198832
orbit37                 orbit37 0.226667078
orbit47                 orbit47 0.226586693
graph13                 graph13 0.224249492
orbit28                 orbit28 0.222973751
membership_s1     membership_s1 0.220310224
bigcom92               bigcom92 0.219651471
ratio6                   ratio6 0.219427216
bigcom22               bigcom22 0.217833171
orbit67                 orbit67 0.216124977
graph15                 graph15 0.216019991
ratio3                   ratio3 0.215134243
graph0                   graph0 0.214232153
orbit68                 orbit68 0.211285835
orbit19                 orbit19 0.209532858
hubscore               hubscore 0.209458458
orbit52                 orbit52 0.209238465
orbit11                 orbit11 0.206532879
orbit35                 orbit35 0.206480606
constraint           constraint 0.198598003
orbit46                 orbit46 0.180751964
orbit12                 orbit12 0.167065314
orbit26                 orbit26 0.155903545
orbit53                 orbit53 0.149328238
orbit40                 orbit40 0.148585903
orbit42                 orbit42 0.139488444
graph28                 graph28 0.139456659
fifth                     fifth 0.137273283
orbit36                 orbit36 0.136482499
second                   second 0.134260538
graph24                 graph24 0.133097893
orbit21                 orbit21 0.132430055
orbit61                 orbit61 0.131111104
orbit59                 orbit59 0.123490710
orbit16                 orbit16 0.121599876
pdi                         pdi 0.116390227
graph7                   graph7 0.114716874
orbit22                 orbit22 0.107079269
AP                           AP 0.106535510
orbit43                 orbit43 0.105795801
bigcom26               bigcom26 0.102224174
graph27                 graph27 0.101194879
orbit58                 orbit58 0.095887048
graph26                 graph26 0.090956187
orbit64                 orbit64 0.086381057
orbit70                 orbit70 0.085116804
orbit27                 orbit27 0.082622543
membership_s4     membership_s4 0.065964982
membership_s21   membership_s21 0.064680212
upto_second         upto_second 0.060140717
bigcom4                 bigcom4 0.055996753
graph29                 graph29 0.051825341
evcent                   evcent 0.051070032
orbit55                 orbit55 0.046871132
ecc                         ecc 0.043295364
bigcom28               bigcom28 0.041052101
orbit66                 orbit66 0.036163806
orbit71                 orbit71 0.034351024
orbit69                 orbit69 0.032982945
orbit57                 orbit57 0.030638353
graph2                   graph2 0.028962513
orbit6                   orbit6 0.024747570
upto_third           upto_third 0.020269166
graph8                   graph8 0.016730417
orbit44                 orbit44 0.013441075
bigcom101             bigcom101 0.005250817
orbit0                   orbit0 0.000000000
orbit3                   orbit3 0.000000000
orbit8                   orbit8 0.000000000
orbit14                 orbit14 0.000000000
orbit15                 orbit15 0.000000000
orbit34                 orbit34 0.000000000
orbit72                 orbit72 0.000000000
eccrad                   eccrad 0.000000000
first                     first 0.000000000
bigcom1                 bigcom1 0.000000000
bigcom2                 bigcom2 0.000000000
bigcom6                 bigcom6 0.000000000
bigcom8                 bigcom8 0.000000000
bigcom9                 bigcom9 0.000000000
bigcom13               bigcom13 0.000000000
bigcom15               bigcom15 0.000000000
bigcom16               bigcom16 0.000000000
bigcom21               bigcom21 0.000000000
bigcom24               bigcom24 0.000000000
bigcom31               bigcom31 0.000000000
bigcom32               bigcom32 0.000000000
bigcom33               bigcom33 0.000000000
bigcom34               bigcom34 0.000000000
bigcom36               bigcom36 0.000000000
bigcom37               bigcom37 0.000000000
bigcom38               bigcom38 0.000000000
bigcom39               bigcom39 0.000000000
bigcom40               bigcom40 0.000000000
bigcom43               bigcom43 0.000000000
bigcom44               bigcom44 0.000000000
bigcom47               bigcom47 0.000000000
bigcom49               bigcom49 0.000000000
bigcom50               bigcom50 0.000000000
bigcom51               bigcom51 0.000000000
bigcom52               bigcom52 0.000000000
bigcom54               bigcom54 0.000000000
bigcom56               bigcom56 0.000000000
bigcom62               bigcom62 0.000000000
bigcom66               bigcom66 0.000000000
bigcom68               bigcom68 0.000000000
bigcom69               bigcom69 0.000000000
bigcom71               bigcom71 0.000000000
bigcom72               bigcom72 0.000000000
bigcom73               bigcom73 0.000000000
bigcom74               bigcom74 0.000000000
bigcom75               bigcom75 0.000000000
bigcom76               bigcom76 0.000000000
bigcom77               bigcom77 0.000000000
bigcom79               bigcom79 0.000000000
bigcom80               bigcom80 0.000000000
bigcom82               bigcom82 0.000000000
bigcom83               bigcom83 0.000000000
bigcom84               bigcom84 0.000000000
bigcom85               bigcom85 0.000000000
bigcom87               bigcom87 0.000000000
bigcom89               bigcom89 0.000000000
bigcom91               bigcom91 0.000000000
bigcom93               bigcom93 0.000000000
bigcom96               bigcom96 0.000000000
bigcom97               bigcom97 0.000000000
bigcom98               bigcom98 0.000000000
bigcom99               bigcom99 0.000000000
bigcom104             bigcom104 0.000000000
bigcom106             bigcom106 0.000000000
bigcom109             bigcom109 0.000000000
bigcom113             bigcom113 0.000000000
bigcom116             bigcom116 0.000000000
bigcom120             bigcom120 0.000000000
bigcom123             bigcom123 0.000000000
bigcom126             bigcom126 0.000000000
bigcom127             bigcom127 0.000000000
bigcom137             bigcom137 0.000000000
bigcom139             bigcom139 0.000000000
bigcom140             bigcom140 0.000000000
bigcom143             bigcom143 0.000000000
bigcom145             bigcom145 0.000000000
bigcom146             bigcom146 0.000000000
bigcom147             bigcom147 0.000000000
bigcom149             bigcom149 0.000000000
bigcom153             bigcom153 0.000000000
bigcom154             bigcom154 0.000000000
bigcom156             bigcom156 0.000000000
bigcom157             bigcom157 0.000000000
bigcom158             bigcom158 0.000000000
bigcom160             bigcom160 0.000000000
bigcom161             bigcom161 0.000000000
bigcom162             bigcom162 0.000000000
bigcom164             bigcom164 0.000000000
bigcom166             bigcom166 0.000000000
bigcom167             bigcom167 0.000000000
bigcom171             bigcom171 0.000000000
bigcom173             bigcom173 0.000000000
bigcom175             bigcom175 0.000000000
bigcom176             bigcom176 0.000000000
bigcom177             bigcom177 0.000000000
bigcom178             bigcom178 0.000000000
bigcom180             bigcom180 0.000000000
bigcom181             bigcom181 0.000000000
bigcom184             bigcom184 0.000000000
bigcom186             bigcom186 0.000000000
bigcom187             bigcom187 0.000000000
bigcom189             bigcom189 0.000000000
bigcom194             bigcom194 0.000000000
bigcom195             bigcom195 0.000000000
bigcom196             bigcom196 0.000000000
bigcom204             bigcom204 0.000000000
bigcom205             bigcom205 0.000000000
bigcom212             bigcom212 0.000000000
bigcom214             bigcom214 0.000000000
bigcom222             bigcom222 0.000000000
bigcom223             bigcom223 0.000000000
bigcom226             bigcom226 0.000000000
bigcom227             bigcom227 0.000000000
bigcom229             bigcom229 0.000000000
bigcom233             bigcom233 0.000000000
bigcom236             bigcom236 0.000000000
bigcom237             bigcom237 0.000000000
bigcom246             bigcom246 0.000000000
bigcom248             bigcom248 0.000000000
bigcom249             bigcom249 0.000000000
bigcom250             bigcom250 0.000000000
bigcom254             bigcom254 0.000000000
bigcom266             bigcom266 0.000000000
bigcom269             bigcom269 0.000000000
bigcom272             bigcom272 0.000000000
bigcom274             bigcom274 0.000000000
bigcom281             bigcom281 0.000000000
bigcom291             bigcom291 0.000000000
bigcom292             bigcom292 0.000000000
bigcom295             bigcom295 0.000000000
bigcom299             bigcom299 0.000000000
bigcom301             bigcom301 0.000000000
bigcom306             bigcom306 0.000000000
bigcom309             bigcom309 0.000000000
bigcom314             bigcom314 0.000000000
bigcom321             bigcom321 0.000000000
bigcom341             bigcom341 0.000000000
bigcom350             bigcom350 0.000000000
bigcom353             bigcom353 0.000000000
bigcom359             bigcom359 0.000000000
bigcom363             bigcom363 0.000000000
bigcom365             bigcom365 0.000000000
bigcom385             bigcom385 0.000000000
bigcom386             bigcom386 0.000000000
bigcom408             bigcom408 0.000000000
bigcom412             bigcom412 0.000000000
bigcom480             bigcom480 0.000000000
membership_s3     membership_s3 0.000000000
membership_s5     membership_s5 0.000000000
membership_s6     membership_s6 0.000000000
membership_s7     membership_s7 0.000000000
membership_s8     membership_s8 0.000000000
membership_s9     membership_s9 0.000000000
membership_s11   membership_s11 0.000000000
membership_s12   membership_s12 0.000000000
membership_s14   membership_s14 0.000000000
membership_s16   membership_s16 0.000000000
membership_s17   membership_s17 0.000000000
membership_s18   membership_s18 0.000000000
membership_s20   membership_s20 0.000000000
membership_s22   membership_s22 0.000000000
membership_s24   membership_s24 0.000000000
membership_s25   membership_s25 0.000000000
membership_s26   membership_s26 0.000000000
membership_s27   membership_s27 0.000000000
membership_s28   membership_s28 0.000000000
membership_s31   membership_s31 0.000000000
membership_s33   membership_s33 0.000000000
membership_s36   membership_s36 0.000000000
membership_s37   membership_s37 0.000000000
[1] "Dataset: all_TnotC Model RF, run: 3 of 10 2015-06-15 15:47:59"
     |      Out-of-bag   |
Tree |      MSE  %Var(y) |
   1 |  0.03003   194.86 |
   2 |  0.02725   176.83 |
   3 |  0.02727   176.93 |
   4 |  0.02509   162.78 |
   5 |  0.02379   154.36 |
   6 |  0.02306   149.61 |
   7 |  0.02207   143.19 |
   8 |  0.02168   140.67 |
   9 |   0.0208   134.97 |
  10 |  0.02005   130.13 |
  11 |  0.01947   126.36 |
  12 |  0.01867   121.13 |
  13 |  0.01841   119.45 |
  14 |  0.01813   117.63 |
  15 |  0.01789   116.07 |
  16 |  0.01769   114.76 |
  17 |  0.01761   114.27 |
  18 |  0.01751   113.62 |
  19 |  0.01742   113.06 |
  20 |  0.01732   112.36 |
  21 |  0.01731   112.33 |
  22 |  0.01725   111.95 |
  23 |  0.01711   111.01 |
  24 |  0.01697   110.13 |
  25 |   0.0169   109.68 |
  26 |  0.01678   108.87 |
  27 |  0.01671   108.43 |
  28 |  0.01662   107.83 |
  29 |  0.01658   107.61 |
  30 |  0.01652   107.17 |
  31 |  0.01647   106.85 |
  32 |  0.01646   106.83 |
  33 |  0.01642   106.57 |
  34 |  0.01644   106.70 |
  35 |  0.01636   106.14 |
  36 |  0.01633   105.97 |
  37 |   0.0163   105.77 |
  38 |  0.01624   105.39 |
  39 |  0.01617   104.92 |
  40 |  0.01612   104.62 |
  41 |  0.01611   104.55 |
  42 |  0.01608   104.37 |
  43 |  0.01607   104.26 |
  44 |  0.01605   104.17 |
  45 |  0.01606   104.21 |
  46 |  0.01603   104.00 |
  47 |  0.01599   103.76 |
  48 |  0.01599   103.75 |
  49 |  0.01596   103.55 |
  50 |  0.01593   103.35 |
  51 |  0.01588   103.06 |
  52 |  0.01586   102.90 |
  53 |  0.01582   102.68 |
  54 |  0.01583   102.71 |
  55 |  0.01584   102.81 |
  56 |  0.01582   102.68 |
  57 |  0.01583   102.74 |
  58 |   0.0158   102.51 |
  59 |  0.01582   102.66 |
  60 |  0.01584   102.78 |
  61 |  0.01585   102.85 |
  62 |  0.01585   102.87 |
  63 |  0.01586   102.93 |
  64 |  0.01584   102.77 |
  65 |  0.01583   102.73 |
  66 |  0.01583   102.69 |
  67 |   0.0158   102.51 |
  68 |  0.01577   102.36 |
  69 |  0.01577   102.31 |
  70 |  0.01576   102.25 |
  71 |  0.01577   102.34 |
  72 |  0.01574   102.13 |
  73 |  0.01574   102.12 |
  74 |  0.01575   102.19 |
  75 |  0.01575   102.17 |
  76 |  0.01575   102.20 |
  77 |  0.01575   102.18 |
  78 |  0.01577   102.31 |
  79 |  0.01575   102.21 |
  80 |  0.01575   102.23 |
  81 |  0.01576   102.27 |
  82 |  0.01576   102.27 |
  83 |  0.01576   102.24 |
  84 |  0.01575   102.22 |
  85 |  0.01575   102.17 |
  86 |  0.01573   102.10 |
  87 |  0.01573   102.05 |
  88 |  0.01572   102.01 |
  89 |  0.01572   102.00 |
  90 |   0.0157   101.86 |
  91 |  0.01569   101.84 |
  92 |  0.01571   101.93 |
  93 |  0.01571   101.93 |
  94 |  0.01571   101.95 |
  95 |   0.0157   101.85 |
  96 |  0.01569   101.78 |
  97 |  0.01568   101.74 |
  98 |   0.0157   101.85 |
  99 |   0.0157   101.89 |
 100 |  0.01569   101.84 |
[1] "Random Forest variable coefficients"
                      %IncMSE IncNodePurity
graph5           2.826508e-03  8.642800e-01
graph6           2.368858e-03  5.502242e-01
graph7           1.045744e-03  4.522646e-01
graph8           6.345442e-05  1.879377e-01
graph9           1.980133e-03  7.579270e-01
graph10          1.919063e-03  8.854103e-01
graph11          1.854285e-03  1.273815e+00
graph12          2.311671e-03  7.363381e-01
graph13          1.667920e-03  6.327574e-01
graph14          2.820202e-03  9.120478e-01
graph15          3.169734e-03  4.645364e-01
graph16          3.279323e-03  8.088233e-01
graph17          1.921346e-03  7.816896e-01
graph18          1.752794e-03  4.695714e-01
graph19          3.812653e-03  8.206196e-01
graph20          5.686925e-03  1.118764e+00
graph21          1.554128e-03  5.641314e-01
graph22          2.652507e-03  5.728364e-01
graph23          2.731610e-03  1.385743e+00
graph24          1.486152e-03  7.817193e-01
graph25          1.137308e-03  7.720626e-01
graph26          1.060462e-03  3.917292e-01
graph27          1.037111e-03  3.931210e-01
graph28          6.176255e-04  2.362216e-01
graph29          1.025011e-04  1.196356e-01
orbit0           1.097767e-04  4.516117e-01
orbit1           5.228617e-03  7.767617e-01
orbit2           1.035743e-03  4.346595e-01
orbit3           6.185658e-04  4.619248e-01
orbit4           4.884138e-04  8.513578e-01
orbit5           1.900975e-03  7.751997e-01
orbit6           2.539819e-03  6.991702e-01
orbit7           6.773376e-04  4.921845e-01
orbit8           1.471026e-03  8.773021e-01
orbit9           1.866945e-03  6.319621e-01
orbit10          6.910398e-04  5.383612e-01
orbit11          7.928653e-04  2.371731e-01
orbit12          9.249632e-04  3.832319e-01
orbit13          7.949281e-04  3.268416e-01
orbit14          7.844145e-05  7.342723e-02
orbit15          1.228004e-03  6.600249e-01
orbit16          1.277290e-03  5.077489e-01
orbit17          1.786575e-03  9.223302e-01
orbit18          4.596104e-03  2.270731e+00
orbit19          2.416967e-03  1.000568e+00
orbit20          1.419036e-03  8.686785e-01
orbit21          1.276805e-03  3.837974e-01
orbit22          3.473011e-03  1.129542e+00
orbit23          1.716953e-03  6.330203e-01
orbit24          2.309126e-03  1.225028e+00
orbit25          1.211082e-03  5.171707e-01
orbit26          9.054827e-04  3.064424e-01
orbit27          1.831228e-03  8.302085e-01
orbit28          1.118711e-03  4.694501e-01
orbit29          8.332511e-04  5.763457e-01
orbit30          2.387563e-03  6.211436e-01
orbit31          1.925390e-03  1.028440e+00
orbit32          4.287977e-03  7.241801e-01
orbit33          1.040042e-03  6.542267e-01
orbit34          1.602124e-03  3.352515e-01
orbit35          3.920606e-03  8.149338e-01
orbit36          2.254348e-03  9.118966e-01
orbit37          1.172872e-03  5.545895e-01
orbit38          2.372024e-03  8.295351e-01
orbit39          3.077744e-03  1.208104e+00
orbit40          7.851445e-04  6.000131e-01
orbit41          5.451463e-04  2.199418e-01
orbit42          1.189269e-03  2.224967e-01
orbit43          1.213730e-03  6.399307e-01
orbit44          1.167733e-03  4.821500e-01
orbit45          5.683401e-03  1.250713e+00
orbit46          1.950145e-03  5.668745e-01
orbit47          3.452780e-04  6.147450e-01
orbit48          1.149001e-03  7.525523e-01
orbit49          3.732875e-03  1.484699e+00
orbit50          1.627165e-03  8.191391e-01
orbit51          1.715900e-03  5.597698e-01
orbit52          1.068743e-03  5.284020e-01
orbit53          1.238941e-03  4.738775e-01
orbit54          1.422472e-03  6.318874e-01
orbit55          4.604102e-04  2.939272e-01
orbit56          4.885184e-03  1.709860e+00
orbit57          4.297715e-04  3.394981e-01
orbit58          6.061112e-04  2.337735e-01
orbit59          2.639660e-03  5.761062e-01
orbit60          8.423377e-04  2.560676e-01
orbit61          3.226944e-04  3.495068e-01
orbit62          2.092321e-03  8.331467e-01
orbit63          1.486797e-03  4.468938e-01
orbit64          2.299927e-03  4.144050e-01
orbit65          4.545461e-03  7.647725e-01
orbit66          7.322863e-04  2.598410e-01
orbit67          4.257105e-04  4.741598e-01
orbit68          9.272144e-04  3.694758e-01
orbit69          4.978646e-04  5.472504e-01
orbit70          2.148794e-03  5.286160e-01
orbit71          3.994272e-04  2.392903e-01
orbit72          4.013450e-04  7.563080e-02
AP              -1.336382e-05  2.255949e-01
bet              3.887703e-03  2.263717e+00
ecc              2.408287e-04  2.069248e-01
eccrad           3.956779e-04  3.704819e-01
close            1.154107e-03  7.867079e-01
constraint       2.539031e-03  1.267365e+00
coreness         1.652049e-03  8.432937e-01
knn              4.026054e-03  2.139293e+00
hubscore         2.267480e-03  5.500998e-01
pagerank         3.087942e-03  4.120732e+00
trans            1.135895e-03  2.351850e+00
evcent           9.649540e-04  7.644164e-01
first            1.124128e-03  3.652541e-01
upto_second      2.641432e-03  7.670684e-01
upto_third       4.896687e-03  9.482900e-01
upto_fourth      1.275398e-03  8.670777e-01
upto_fifth       3.356635e-03  7.231968e-01
upto_sixth       1.644053e-03  1.132843e+00
second           1.228791e-03  5.813439e-01
third            8.821924e-03  1.463618e+00
fourth           5.562571e-03  1.802735e+00
fifth            1.855028e-03  1.288329e+00
sixth            4.175061e-03  1.688493e+00
ratio1           3.452755e-03  2.156264e+00
ratio2           9.711410e-03  2.881686e+00
ratio3           1.415185e-03  1.553258e+00
ratio4           3.838470e-03  1.709247e+00
ratio5           3.891251e-03  7.126864e+00
ratio6           2.544111e-03  1.107988e+00
selfinter        5.173436e-04  3.841338e-01
walktrap_vertex  8.461719e-04  2.504859e+00
bigcom1          0.000000e+00  1.666667e-02
bigcom2          0.000000e+00  0.000000e+00
bigcom3          1.772160e-04  4.929802e-01
bigcom4          3.362563e-05  1.126796e-01
bigcom6         -3.328895e-05  4.106772e-01
bigcom8          0.000000e+00  0.000000e+00
bigcom9          0.000000e+00  5.551115e-19
bigcom11         9.810734e-06  4.586710e-01
bigcom13         0.000000e+00  3.035766e-19
bigcom15         0.000000e+00  5.551115e-19
bigcom16         0.000000e+00  0.000000e+00
bigcom21         2.268088e-06  1.500000e-02
bigcom22         1.682119e-04  2.355094e-01
bigcom24         0.000000e+00  1.110223e-18
bigcom26         5.997953e-05  3.834241e-01
bigcom28         1.622039e-04  4.737223e-01
bigcom30         1.606951e-03  3.834308e+00
bigcom31         0.000000e+00  0.000000e+00
bigcom32         0.000000e+00  1.301043e-20
bigcom33         0.000000e+00  0.000000e+00
bigcom34         0.000000e+00  0.000000e+00
bigcom36         0.000000e+00  1.734723e-20
bigcom37         0.000000e+00  0.000000e+00
bigcom38         4.053946e-05  2.229782e-01
bigcom39         0.000000e+00  0.000000e+00
bigcom40        -7.793999e-06  5.052364e-02
bigcom43         0.000000e+00  5.551115e-19
bigcom44         8.726874e-05  1.372745e-02
bigcom46        -4.384574e-05  1.118881e+00
bigcom47         0.000000e+00  0.000000e+00
bigcom49         0.000000e+00  5.551115e-19
bigcom50         0.000000e+00  2.775558e-19
bigcom51         0.000000e+00  1.387779e-18
bigcom52         2.985446e-05  1.008799e+00
bigcom54         0.000000e+00  0.000000e+00
bigcom56         0.000000e+00  8.326673e-19
bigcom62        -2.253298e-05  6.262489e-01
bigcom66         0.000000e+00  5.724587e-19
bigcom68         0.000000e+00  5.811324e-19
bigcom69         0.000000e+00  2.927346e-19
bigcom71         0.000000e+00  0.000000e+00
bigcom72         0.000000e+00  2.168404e-19
bigcom73         2.901030e-05  2.132953e-01
bigcom74         0.000000e+00  0.000000e+00
bigcom75        -2.346835e-05  4.919262e-01
bigcom76         0.000000e+00  1.734723e-20
bigcom77         0.000000e+00  5.551115e-19
bigcom79         0.000000e+00  1.734723e-20
bigcom80         0.000000e+00  0.000000e+00
bigcom82         0.000000e+00  1.734723e-20
bigcom83         0.000000e+00  5.551115e-19
bigcom84         0.000000e+00  1.734723e-20
bigcom85         0.000000e+00  5.724587e-19
bigcom87         0.000000e+00  3.014082e-19
bigcom89         0.000000e+00  5.724587e-19
bigcom91        -8.590685e-06  2.052207e-01
bigcom92         5.919368e-05  2.665881e-01
bigcom93         0.000000e+00  0.000000e+00
bigcom96         0.000000e+00  2.775558e-19
bigcom97         0.000000e+00  3.469447e-19
bigcom98         0.000000e+00  1.734723e-20
bigcom99         0.000000e+00  0.000000e+00
bigcom101        8.363921e-05  1.566259e-01
bigcom104       -2.963956e-05  2.864596e-01
bigcom106        0.000000e+00  1.301043e-20
bigcom109        0.000000e+00  5.551115e-19
bigcom113        0.000000e+00  1.110223e-18
bigcom116       -3.272164e-06  5.613970e-02
bigcom120        0.000000e+00  1.110223e-18
bigcom123        0.000000e+00  2.775558e-19
bigcom126        0.000000e+00  0.000000e+00
bigcom127        0.000000e+00  5.898060e-19
bigcom137        0.000000e+00  8.326673e-19
bigcom139        0.000000e+00  1.734723e-20
bigcom140        0.000000e+00  2.949030e-19
bigcom143       -2.310440e-05  2.542182e-01
bigcom145        0.000000e+00  0.000000e+00
bigcom146        0.000000e+00  0.000000e+00
bigcom147        0.000000e+00  1.734723e-20
bigcom149        0.000000e+00  5.551115e-19
bigcom153        0.000000e+00  0.000000e+00
bigcom154        0.000000e+00  0.000000e+00
bigcom156        0.000000e+00  0.000000e+00
bigcom157        0.000000e+00  0.000000e+00
bigcom158        0.000000e+00  0.000000e+00
bigcom160        0.000000e+00  5.551115e-19
bigcom161        0.000000e+00  0.000000e+00
bigcom162        0.000000e+00  6.938894e-20
bigcom164        0.000000e+00  0.000000e+00
bigcom166        0.000000e+00  0.000000e+00
bigcom167        0.000000e+00  2.775558e-19
bigcom171        0.000000e+00  8.326673e-19
bigcom173        0.000000e+00  8.326673e-19
bigcom175        0.000000e+00  0.000000e+00
bigcom176        0.000000e+00  2.775558e-19
bigcom177        0.000000e+00  8.673617e-21
bigcom178       -7.905423e-06  8.818177e-01
bigcom180        0.000000e+00  2.220446e-18
bigcom181       -2.410822e-05  1.946393e-01
bigcom184        0.000000e+00  1.734723e-20
bigcom186       -7.817606e-06  6.880699e-01
bigcom187       -5.846851e-06  1.453870e-01
bigcom189        0.000000e+00  2.220446e-18
bigcom194        0.000000e+00  0.000000e+00
bigcom195        0.000000e+00  0.000000e+00
bigcom196       -1.360594e-05  4.014447e-01
bigcom204        4.363443e-05  3.986293e-01
bigcom205       -2.256923e-05  3.022353e-01
bigcom212        0.000000e+00  5.551115e-19
bigcom214        0.000000e+00  5.551115e-19
bigcom222        0.000000e+00  1.387779e-18
bigcom223        0.000000e+00  0.000000e+00
bigcom226        0.000000e+00  0.000000e+00
bigcom227        0.000000e+00  6.245005e-19
bigcom229        0.000000e+00  0.000000e+00
bigcom233        0.000000e+00  0.000000e+00
bigcom236        0.000000e+00  0.000000e+00
bigcom237        0.000000e+00  2.220446e-18
bigcom246        0.000000e+00  5.551115e-19
bigcom248        0.000000e+00  0.000000e+00
bigcom249        0.000000e+00  0.000000e+00
bigcom250        0.000000e+00  1.110223e-18
bigcom254        0.000000e+00  0.000000e+00
bigcom266        0.000000e+00  2.775558e-19
bigcom269        0.000000e+00  0.000000e+00
bigcom272        0.000000e+00  0.000000e+00
bigcom274        0.000000e+00  1.301043e-20
bigcom281        0.000000e+00  5.551115e-19
bigcom291       -2.654932e-05  6.380370e-01
bigcom292        0.000000e+00  2.862294e-19
bigcom295        0.000000e+00  0.000000e+00
bigcom299       -2.667895e-05  5.226147e-01
bigcom301        0.000000e+00  0.000000e+00
bigcom306        0.000000e+00  5.551115e-19
bigcom309        0.000000e+00  0.000000e+00
bigcom314        0.000000e+00  4.336809e-21
bigcom321        0.000000e+00  2.775558e-19
bigcom341        0.000000e+00  0.000000e+00
bigcom350        0.000000e+00  0.000000e+00
bigcom353        0.000000e+00  8.326673e-19
bigcom359        0.000000e+00  5.551115e-19
bigcom363        0.000000e+00  0.000000e+00
bigcom365        0.000000e+00  2.775558e-19
bigcom385       -2.983145e-06  5.927004e-01
bigcom386        0.000000e+00  0.000000e+00
bigcom408        0.000000e+00  0.000000e+00
bigcom412        0.000000e+00  5.551115e-19
bigcom480        0.000000e+00  5.551115e-19
spin_vertex      6.554938e-04  2.462189e+00
membership_s1    1.204485e-03  5.151510e-01
membership_s3    0.000000e+00  6.938894e-20
membership_s4    7.871790e-05  8.994196e-02
membership_s5    3.959527e-05  2.404659e-01
membership_s6    4.902556e-05  1.294051e-01
membership_s7    6.114324e-05  2.086067e-01
membership_s8    0.000000e+00  5.551115e-19
membership_s9    0.000000e+00  0.000000e+00
membership_s11   0.000000e+00  0.000000e+00
membership_s12   0.000000e+00  5.551115e-19
membership_s14  -3.177737e-06  1.228868e-01
membership_s15   1.135888e-04  4.405929e-01
membership_s16   0.000000e+00  3.343679e-18
membership_s17   0.000000e+00  1.734723e-20
membership_s18   0.000000e+00  3.382711e-19
membership_s20   0.000000e+00  0.000000e+00
membership_s21   1.951947e-05  3.047855e-01
membership_s22   0.000000e+00  1.947227e-18
membership_s24   0.000000e+00  6.938894e-20
membership_s25   0.000000e+00  1.751163e-02
membership_s26   0.000000e+00  0.000000e+00
membership_s27   9.448696e-05  1.446503e-01
membership_s28   0.000000e+00  6.245005e-19
membership_s30   2.030711e-04  3.195720e-01
membership_s31   3.686809e-05  1.247835e-01
membership_s32   1.336379e-03  1.822331e+00
membership_s33   0.000000e+00  4.336809e-21
membership_s36   0.000000e+00  1.170938e-19
membership_s37   0.000000e+00  5.898060e-19
V1               3.621299e-03  3.069852e+00
V2               2.336635e-03  4.055827e+00
pdi              1.551292e-04  1.018075e+00
adhesion         1.697884e-02  3.593440e+00
cohesion         2.187532e-02  3.835651e+00
inner            1.060215e-02  5.009161e+00
outer            1.077529e-02  5.863450e+00
ioratio          1.156771e-02  3.178870e+00
comsize          1.103030e-02  4.844403e+00
[1] "Dataset: all_TnotC Model GLM, run: 3 of 10 2015-06-15 16:52:22"
[1] "glmnet variable coefficients"
                         [,1]          [,2]
(Intercept)     -4.141117e+00 -4.149636e+00
graph0           2.537184e-41  1.273605e-06
graph1          -3.589744e-43 -1.654315e-08
graph2          -6.008143e-42 -2.619339e-07
graph3          -3.034482e-45 -1.372801e-10
graph4          -4.967428e-45 -2.337937e-10
graph5          -3.180374e-43 -1.436944e-08
graph6          -2.683459e-44 -1.221505e-09
graph7          -2.966204e-43 -1.311996e-08
graph8          -4.149097e-42 -1.828084e-07
graph9          -5.340845e-47 -2.426302e-12
graph10         -2.259225e-47 -1.045011e-12
graph11         -8.987296e-48 -4.243474e-13
graph12         -1.917808e-46 -8.713951e-12
graph13         -4.262423e-46 -1.905741e-11
graph14         -2.393565e-46 -1.117395e-11
graph15         -1.430454e-44 -6.467942e-10
graph16         -7.582308e-46 -3.463893e-11
graph17         -1.356539e-45 -6.193757e-11
graph18         -1.372035e-44 -6.156838e-10
graph19         -1.785442e-45 -7.954132e-11
graph20         -2.540348e-44 -1.161006e-09
graph21         -7.281718e-45 -3.209186e-10
graph22         -4.289571e-44 -1.959426e-09
graph23         -1.166253e-44 -5.238473e-10
graph24         -1.188840e-44 -5.169150e-10
graph25         -2.846149e-44 -1.142704e-09
graph26         -4.927495e-44 -2.157892e-09
graph27          1.137314e-44  1.588091e-09
graph28         -2.391833e-43 -1.004532e-08
graph29         -4.260814e-42 -1.901975e-07
orbit0           2.537184e-41  1.273807e-06
orbit1          -1.233775e-42 -5.737418e-08
orbit2          -3.186449e-43 -1.451982e-08
orbit3          -6.008143e-42 -2.618594e-07
orbit4          -2.303479e-45 -8.488404e-11
orbit5          -4.464030e-45 -2.036636e-10
orbit6          -5.590201e-45 -2.637107e-10
orbit7          -3.016392e-45 -1.378459e-10
orbit8          -3.180374e-43 -1.436703e-08
orbit9          -2.141301e-43 -9.605307e-09
orbit10         -5.318395e-44 -2.429004e-09
orbit11         -4.839331e-44 -2.196831e-09
orbit12         -9.763298e-44 -1.711553e-09
orbit13         -5.597179e-43 -2.529404e-08
orbit14         -4.149097e-42 -1.827615e-07
orbit15         -2.161105e-47 -4.743603e-13
orbit16         -8.979010e-47 -4.095468e-12
orbit17         -2.533145e-46 -1.161080e-11
orbit18          7.923342e-47  3.866705e-12
orbit19         -1.685716e-46 -7.928064e-12
orbit20         -3.848177e-47 -1.771170e-12
orbit21         -2.911448e-47 -1.328356e-12
orbit22         -8.969508e-48 -4.236329e-13
orbit23         -2.589712e-47 -1.175490e-12
orbit24         -1.199456e-46 -3.200395e-12
orbit25         -1.181883e-45 -5.426364e-11
orbit26         -2.412453e-46 -1.098545e-11
orbit27          4.606683e-45  2.326067e-10
orbit28         -2.163614e-45 -9.752630e-11
orbit29         -9.584616e-46 -4.250575e-11
orbit30         -1.302757e-45 -5.903655e-11
orbit31         -1.499495e-45 -7.065238e-11
orbit32         -2.330600e-46 -1.085204e-11
orbit33         -2.607600e-46 -1.179122e-11
orbit34         -1.430454e-44 -6.466581e-10
orbit35         -1.696973e-44 -7.868984e-10
orbit36         -1.844327e-45 -8.347172e-11
orbit37         -1.994156e-45 -9.111287e-11
orbit38         -1.787557e-45 -8.168370e-11
orbit39         -1.808706e-44 -8.230531e-10
orbit40         -4.196331e-45 -1.922488e-10
orbit41         -3.747350e-45 -1.716881e-10
orbit42         -2.434889e-45 -1.102900e-10
orbit43         -1.886819e-44 -8.413834e-10
orbit44         -2.889520e-44 -1.306010e-09
orbit45          2.564817e-44  1.304238e-09
orbit46          1.993700e-45  1.314871e-10
orbit47         -7.498681e-45 -3.383835e-10
orbit48         -3.801791e-45 -1.718413e-10
orbit49         -3.246054e-44 -1.390279e-09
orbit50         -3.286660e-44 -1.516991e-09
orbit51         -8.366900e-45 -3.155630e-10
orbit52         -3.530915e-44 -1.508555e-09
orbit53         -1.626279e-44 -7.323709e-10
orbit54         -8.633913e-44 -3.893699e-09
orbit55         -5.172038e-44 -2.370362e-09
orbit56          3.040479e-43  1.498644e-08
orbit57         -1.817004e-44 -8.195178e-10
orbit58         -3.420429e-44 -1.545262e-09
orbit59          3.187552e-44  1.723227e-09
orbit60         -3.214389e-44 -1.426266e-09
orbit61         -4.766104e-44 -2.148491e-09
orbit62          6.172121e-43  3.117965e-08
orbit63         -5.222754e-44 -2.076510e-09
orbit64         -1.206969e-43 -5.275486e-09
orbit65          6.764973e-43  3.410847e-08
orbit66         -9.241149e-44 -3.891168e-09
orbit67         -1.169023e-43 -5.269018e-09
orbit68          2.248487e-43  1.216079e-08
orbit69         -1.128413e-42 -5.065818e-08
orbit70          1.284541e-42  6.599221e-08
orbit71         -6.005953e-43 -2.689410e-08
orbit72         -4.260814e-42 -1.901373e-07
AP               9.022108e-39  4.314345e-04
bet              3.796329e-45  2.074595e-10
ecc              1.914288e-39  8.921950e-05
eccrad           1.148573e-38  5.353136e-04
close           -3.254104e-39 -1.130631e-04
constraint      -1.699654e-38 -8.107212e-04
coreness         4.824360e-40  2.310889e-05
knn             -1.320787e-41 -6.242956e-07
hubscore        -1.735129e-38 -7.532915e-04
pagerank        -3.081151e-38 -1.469053e-03
trans            6.447006e-39  3.072424e-04
evcent          -1.838967e-38 -8.024476e-04
first            2.537184e-41  1.274072e-06
upto_second     -2.511259e-42 -1.175738e-07
upto_third       1.040184e-43  5.327209e-09
upto_fourth      5.427930e-43  2.613042e-08
upto_fifth       2.094768e-42  9.998271e-08
upto_sixth       2.786172e-42  1.328173e-07
second          -2.606876e-42 -1.221069e-07
third            5.190972e-43  2.504320e-08
fourth           1.745244e-43  7.715511e-09
fifth           -4.599879e-43 -2.230521e-08
sixth           -2.793139e-42 -1.333545e-07
ratio1          -1.313073e-41 -6.207307e-07
ratio2           7.664786e-42  3.605256e-07
ratio3          -3.132696e-41 -1.494824e-06
ratio4          -2.917845e-41 -1.388103e-06
ratio5          -1.865463e-41 -8.885889e-07
ratio6          -4.086381e-42 -1.949584e-07
selfinter        1.518377e-38  7.249017e-04
walktrap_vertex -2.265465e-39 -1.085861e-04
bigcom1         -1.673488e-38 -7.980193e-04
bigcom2         -1.582863e-38 -7.548688e-04
bigcom3          2.873613e-38  1.369830e-03
bigcom4         -3.174538e-39 -1.513083e-04
bigcom6          1.285605e-37  6.133458e-03
bigcom8         -1.619521e-38 -7.722557e-04
bigcom9         -1.588526e-38 -7.584227e-04
bigcom11         7.615194e-38  3.632070e-03
bigcom13        -1.585492e-38 -7.581633e-04
bigcom15        -1.586414e-38 -7.573109e-04
bigcom16        -1.583125e-38 -7.563624e-04
bigcom21        -1.592369e-38 -7.624062e-04
bigcom22         1.899969e-38  9.052292e-04
bigcom24        -1.582207e-38 -7.563285e-04
bigcom26         3.998728e-38  1.906587e-03
bigcom28         1.339950e-38  6.394490e-04
bigcom30         1.742126e-37  8.311241e-03
bigcom31        -1.581814e-38 -7.555136e-04
bigcom32        -1.583782e-38 -7.579879e-04
bigcom33        -1.581814e-38 -7.555942e-04
bigcom34        -1.581945e-38 -7.559301e-04
bigcom36        -1.583519e-38 -7.575277e-04
bigcom37        -1.581945e-38 -7.556703e-04
bigcom38         5.640128e-38  2.690706e-03
bigcom39        -1.585492e-38 -7.584642e-04
bigcom40        -1.024472e-38 -4.881922e-04
bigcom43        -1.582863e-38 -7.554533e-04
bigcom44        -1.035696e-38 -4.936390e-04
bigcom46         2.041619e-37  9.741310e-03
bigcom47        -1.583388e-38 -7.573575e-04
bigcom49        -1.583257e-38 -7.560291e-04
bigcom50        -1.582863e-38 -7.571217e-04
bigcom51        -1.582076e-38 -7.560055e-04
bigcom52         3.210457e-37  1.531882e-02
bigcom54        -1.582076e-38 -7.556856e-04
bigcom56        -1.583782e-38 -7.572996e-04
bigcom62         1.526118e-37  7.280753e-03
bigcom66        -1.582076e-38 -7.575335e-04
bigcom68        -1.582207e-38 -7.559681e-04
bigcom69        -1.583519e-38 -7.574979e-04
bigcom71        -1.583257e-38 -7.545162e-04
bigcom72        -1.582338e-38 -7.551176e-04
bigcom73         3.234210e-38  1.541432e-03
bigcom74        -1.583519e-38 -7.571361e-04
bigcom75         1.862832e-37  8.887495e-03
bigcom76        -1.582732e-38 -7.564539e-04
bigcom77        -1.582863e-38 -7.574161e-04
bigcom79        -1.582076e-38 -7.578596e-04
bigcom80        -1.582732e-38 -7.577763e-04
bigcom82        -1.582732e-38 -7.580110e-04
bigcom83        -1.582076e-38 -7.545225e-04
bigcom84        -1.582469e-38 -7.576891e-04
bigcom85        -1.582338e-38 -7.570570e-04
bigcom87        -1.582994e-38 -7.576542e-04
bigcom89        -1.582076e-38 -7.551791e-04
bigcom91         6.842890e-38  3.262690e-03
bigcom92         4.202770e-38  2.004883e-03
bigcom93        -1.582076e-38 -7.547181e-04
bigcom96        -1.581945e-38 -7.575489e-04
bigcom97        -1.583519e-38 -7.575051e-04
bigcom98        -1.582207e-38 -7.571208e-04
bigcom99        -1.582076e-38 -7.557695e-04
bigcom101        3.234210e-38  1.542816e-03
bigcom104        6.195259e-38  2.956487e-03
bigcom106       -1.582469e-38 -7.572396e-04
bigcom109       -1.582207e-38 -7.560862e-04
bigcom113       -1.582469e-38 -7.568128e-04
bigcom116        6.657299e-39  3.164445e-04
bigcom120       -1.582207e-38 -7.574105e-04
bigcom123       -1.582338e-38 -7.553522e-04
bigcom126       -1.581945e-38 -7.560572e-04
bigcom127       -1.582469e-38 -7.561305e-04
bigcom137       -1.582863e-38 -7.575207e-04
bigcom139       -1.582207e-38 -7.569934e-04
bigcom140       -1.582338e-38 -7.561682e-04
bigcom143        1.526118e-37  7.280836e-03
bigcom145       -1.582207e-38 -7.533021e-04
bigcom146       -1.582338e-38 -7.539092e-04
bigcom147       -1.584176e-38 -7.562537e-04
bigcom149       -1.582076e-38 -7.552821e-04
bigcom153       -1.583257e-38 -7.577435e-04
bigcom154       -1.583257e-38 -7.550728e-04
bigcom156       -1.582469e-38 -7.566656e-04
bigcom157       -1.583388e-38 -7.572698e-04
bigcom158       -1.581945e-38 -7.563919e-04
bigcom160       -1.582076e-38 -7.561262e-04
bigcom161       -1.582076e-38 -7.565215e-04
bigcom162       -1.582076e-38 -7.550596e-04
bigcom164       -1.582076e-38 -7.559304e-04
bigcom166       -1.583257e-38 -7.555845e-04
bigcom167       -1.584308e-38 -7.579381e-04
bigcom171       -1.582732e-38 -7.574955e-04
bigcom173       -1.582207e-38 -7.545816e-04
bigcom175       -1.582076e-38 -7.546744e-04
bigcom176       -1.582076e-38 -7.560808e-04
bigcom177       -1.582076e-38 -7.563488e-04
bigcom178        2.729444e-37  1.302393e-02
bigcom180       -1.582076e-38 -7.544512e-04
bigcom181        4.366499e-38  2.083794e-03
bigcom184       -1.581945e-38 -7.554437e-04
bigcom186        1.862832e-37  8.886533e-03
bigcom187        1.862832e-37  8.886794e-03
bigcom189       -1.582863e-38 -7.562825e-04
bigcom194       -1.582338e-38 -7.549138e-04
bigcom195       -1.581945e-38 -7.564876e-04
bigcom196        2.367895e-37  1.129653e-02
bigcom204        9.649118e-38  4.604403e-03
bigcom205        1.526118e-37  7.281664e-03
bigcom212       -1.582076e-38 -7.556396e-04
bigcom214       -1.582338e-38 -7.561457e-04
bigcom222       -1.582076e-38 -7.553182e-04
bigcom223       -1.581945e-38 -7.564233e-04
bigcom226       -1.582207e-38 -7.555253e-04
bigcom227       -1.582076e-38 -7.553349e-04
bigcom229       -1.582076e-38 -7.545452e-04
bigcom233       -1.581945e-38 -7.575864e-04
bigcom236       -1.582076e-38 -7.553277e-04
bigcom237       -1.581945e-38 -7.566172e-04
bigcom246       -1.582994e-38 -7.552916e-04
bigcom248       -1.583782e-38 -7.568254e-04
bigcom249       -1.581945e-38 -7.569734e-04
bigcom250       -1.583388e-38 -7.557458e-04
bigcom254       -1.582338e-38 -7.551984e-04
bigcom266       -1.581945e-38 -7.572532e-04
bigcom269       -1.582338e-38 -7.562624e-04
bigcom272       -1.581945e-38 -7.561435e-04
bigcom274       -1.587734e-38 -7.571591e-04
bigcom281       -1.582469e-38 -7.563491e-04
bigcom291        1.862832e-37  8.889862e-03
bigcom292       -1.581945e-38 -7.570759e-04
bigcom295       -1.582207e-38 -7.574199e-04
bigcom299        1.862832e-37  8.887449e-03
bigcom301       -1.583125e-38 -7.557344e-04
bigcom306       -1.581814e-38 -7.540222e-04
bigcom309       -1.582469e-38 -7.564909e-04
bigcom314       -1.582076e-38 -7.576707e-04
bigcom321       -1.582732e-38 -7.559188e-04
bigcom341       -1.582076e-38 -7.557118e-04
bigcom350       -1.582076e-38 -7.570500e-04
bigcom353       -1.582076e-38 -7.556072e-04
bigcom359       -1.582076e-38 -7.571083e-04
bigcom363       -1.582076e-38 -7.557217e-04
bigcom365       -1.582207e-38 -7.580066e-04
bigcom385        1.285605e-37  6.133260e-03
bigcom386       -1.582076e-38 -7.539763e-04
bigcom408       -1.582469e-38 -7.570829e-04
bigcom412       -1.582207e-38 -7.536405e-04
bigcom480       -1.582207e-38 -7.547946e-04
spin_vertex     -7.389500e-39 -3.529769e-04
membership_s1    1.882399e-38  8.966049e-04
membership_s3   -1.583913e-38 -7.564423e-04
membership_s4   -9.725538e-39 -4.635769e-04
membership_s5   -1.060416e-38 -5.057598e-04
membership_s6   -1.245167e-38 -5.891060e-04
membership_s7   -1.186349e-38 -5.662698e-04
membership_s8   -1.582994e-38 -7.565630e-04
membership_s9   -1.583388e-38 -7.560396e-04
membership_s11  -1.582863e-38 -7.562583e-04
membership_s12  -1.583125e-38 -7.559307e-04
membership_s14   8.526653e-38  4.068091e-03
membership_s15   8.943909e-39  4.265706e-04
membership_s16  -1.583388e-38 -7.564365e-04
membership_s17  -1.582732e-38 -7.556708e-04
membership_s18  -1.593964e-38 -7.607064e-04
membership_s20  -1.582338e-38 -7.560073e-04
membership_s21  -3.230763e-39 -1.546746e-04
membership_s22  -1.585492e-38 -7.570924e-04
membership_s24  -1.586151e-38 -7.586071e-04
membership_s25   2.164535e-38  1.032456e-03
membership_s26  -1.583782e-38 -7.553596e-04
membership_s27  -3.881118e-39 -1.855942e-04
membership_s28  -1.583913e-38 -7.568264e-04
membership_s30   1.511334e-38  7.204487e-04
membership_s31  -3.983207e-39 -1.909217e-04
membership_s32   4.688616e-38  2.235383e-03
membership_s33  -1.582338e-38 -7.550988e-04
membership_s36  -1.700096e-38 -8.111503e-04
membership_s37  -1.594630e-38 -7.613653e-04
V1               2.231154e-38  1.054128e-03
V2               7.745261e-39  3.669158e-04
pdi              1.816350e-35  8.712044e-01
adhesion        -1.021880e-42 -4.830146e-08
cohesion         2.042770e-42  9.655505e-08
inner            5.167630e-43  2.435817e-08
outer            3.641361e-43  1.683120e-08
ioratio          2.128220e-39  8.968314e-05
comsize          7.796860e-42  3.700488e-07
[1] "Dataset: all_TnotC Model GBM, run: 4 of 10 2015-06-15 16:52:23"
Iter   TrainDeviance   ValidDeviance   StepSize   Improve
     1        0.1630             nan     0.0100    0.0005
     2        0.1612             nan     0.0100    0.0003
     3        0.1595             nan     0.0100    0.0004
     4        0.1578             nan     0.0100    0.0003
     5        0.1564             nan     0.0100    0.0003
     6        0.1552             nan     0.0100    0.0003
     7        0.1538             nan     0.0100    0.0001
     8        0.1529             nan     0.0100    0.0002
     9        0.1518             nan     0.0100    0.0002
    10        0.1509             nan     0.0100    0.0003
    20        0.1432             nan     0.0100    0.0002
    40        0.1326             nan     0.0100    0.0000
    60        0.1253             nan     0.0100    0.0000
    80        0.1194             nan     0.0100    0.0000
   100        0.1140             nan     0.0100    0.0000
   120        0.1095             nan     0.0100   -0.0000
   140        0.1055             nan     0.0100    0.0000
   160        0.1018             nan     0.0100   -0.0000
   180        0.0981             nan     0.0100   -0.0000
   200        0.0951             nan     0.0100   -0.0000
   204        0.0946             nan     0.0100   -0.0000

[1] "GBM variable coefficients"
                            var     rel.inf
bigcom30               bigcom30 6.214063685
ratio5                   ratio5 4.841531510
comsize                 comsize 4.754892445
V2                           V2 4.606710965
membership_s32   membership_s32 4.096450302
inner                     inner 3.581743137
pagerank               pagerank 3.217089497
trans                     trans 3.200667182
outer                     outer 3.200611460
walktrap_vertex walktrap_vertex 2.703212636
V1                           V1 2.491808305
knn                         knn 2.176782947
ioratio                 ioratio 2.060344643
spin_vertex         spin_vertex 2.058523507
cohesion               cohesion 2.035207978
adhesion               adhesion 1.896340684
bigcom46               bigcom46 1.820483861
bet                         bet 1.637736371
ratio1                   ratio1 1.627062992
orbit18                 orbit18 1.602874999
ratio4                   ratio4 1.427848192
orbit31                 orbit31 1.183279015
orbit50                 orbit50 1.173602033
graph23                 graph23 1.101377797
graph20                 graph20 1.047744437
ratio2                   ratio2 1.022844622
orbit56                 orbit56 0.968591164
bigcom26               bigcom26 0.889658174
coreness               coreness 0.855540229
graph5                   graph5 0.795571066
graph4                   graph4 0.785531882
graph11                 graph11 0.680180649
graph17                 graph17 0.676363823
orbit38                 orbit38 0.665906880
membership_s30   membership_s30 0.642089571
orbit39                 orbit39 0.640997803
graph22                 graph22 0.630654576
third                     third 0.609200242
sixth                     sixth 0.568294267
orbit30                 orbit30 0.566496756
upto_sixth           upto_sixth 0.557623040
graph21                 graph21 0.552328315
orbit41                 orbit41 0.549196862
orbit5                   orbit5 0.543347036
orbit32                 orbit32 0.531384559
orbit48                 orbit48 0.527871214
orbit20                 orbit20 0.525873877
orbit45                 orbit45 0.521244312
orbit35                 orbit35 0.474559589
graph10                 graph10 0.447222672
fourth                   fourth 0.440302956
orbit63                 orbit63 0.420253515
graph19                 graph19 0.417377180
orbit36                 orbit36 0.414772451
orbit29                 orbit29 0.384502324
constraint           constraint 0.378868359
upto_fifth           upto_fifth 0.363694177
graph9                   graph9 0.358236774
graph25                 graph25 0.344197370
orbit62                 orbit62 0.339140799
orbit40                 orbit40 0.336899191
orbit46                 orbit46 0.328276192
orbit1                   orbit1 0.328232035
graph12                 graph12 0.325015561
orbit64                 orbit64 0.317552109
orbit22                 orbit22 0.307628015
orbit28                 orbit28 0.306806525
orbit26                 orbit26 0.303253668
orbit49                 orbit49 0.297303784
orbit15                 orbit15 0.292964326
orbit25                 orbit25 0.285637638
graph14                 graph14 0.283468887
upto_second         upto_second 0.282994523
orbit65                 orbit65 0.282201508
orbit47                 orbit47 0.281899716
selfinter             selfinter 0.280406315
graph3                   graph3 0.277914683
orbit23                 orbit23 0.268153784
orbit37                 orbit37 0.265464533
graph15                 graph15 0.263516299
bigcom11               bigcom11 0.261626164
ratio3                   ratio3 0.256656044
orbit33                 orbit33 0.256542544
orbit19                 orbit19 0.252628040
orbit61                 orbit61 0.246142904
graph2                   graph2 0.244454066
orbit16                 orbit16 0.234636886
bigcom22               bigcom22 0.227239993
AP                           AP 0.224645342
ratio6                   ratio6 0.222234128
orbit54                 orbit54 0.208015955
bigcom92               bigcom92 0.204685735
orbit10                 orbit10 0.201895268
orbit59                 orbit59 0.186213090
second                   second 0.185515562
upto_third           upto_third 0.183408933
graph24                 graph24 0.177053733
orbit55                 orbit55 0.168089265
graph13                 graph13 0.164632989
orbit24                 orbit24 0.162674651
fifth                     fifth 0.161052199
graph26                 graph26 0.160813790
graph16                 graph16 0.156657844
orbit60                 orbit60 0.153937056
orbit13                 orbit13 0.147807015
graph6                   graph6 0.147117178
orbit53                 orbit53 0.141230257
orbit70                 orbit70 0.137943794
orbit21                 orbit21 0.137406627
orbit2                   orbit2 0.133040793
orbit11                 orbit11 0.132008998
orbit66                 orbit66 0.129883317
close                     close 0.125161039
orbit67                 orbit67 0.123910615
orbit7                   orbit7 0.121718411
graph1                   graph1 0.120522703
orbit4                   orbit4 0.119115770
orbit51                 orbit51 0.115869596
graph18                 graph18 0.113484115
bigcom28               bigcom28 0.107737563
orbit27                 orbit27 0.106326407
graph7                   graph7 0.102890332
orbit42                 orbit42 0.102303100
hubscore               hubscore 0.092915235
upto_fourth         upto_fourth 0.087510547
membership_s1     membership_s1 0.086114583
bigcom3                 bigcom3 0.077779642
graph0                   graph0 0.075325702
evcent                   evcent 0.072311667
graph27                 graph27 0.062801336
membership_s15   membership_s15 0.056592770
orbit44                 orbit44 0.046895213
bigcom4                 bigcom4 0.045173177
orbit9                   orbit9 0.037975050
orbit57                 orbit57 0.029263438
membership_s31   membership_s31 0.028170335
orbit58                 orbit58 0.027078359
membership_s21   membership_s21 0.022469379
orbit68                 orbit68 0.021714709
orbit52                 orbit52 0.015717622
membership_s4     membership_s4 0.015350317
graph28                 graph28 0.013934875
bigcom38               bigcom38 0.010146223
orbit12                 orbit12 0.009884413
bigcom181             bigcom181 0.009804096
bigcom101             bigcom101 0.008910339
membership_s5     membership_s5 0.008409500
orbit69                 orbit69 0.007322702
graph8                   graph8 0.000000000
graph29                 graph29 0.000000000
orbit0                   orbit0 0.000000000
orbit3                   orbit3 0.000000000
orbit6                   orbit6 0.000000000
orbit8                   orbit8 0.000000000
orbit14                 orbit14 0.000000000
orbit17                 orbit17 0.000000000
orbit34                 orbit34 0.000000000
orbit43                 orbit43 0.000000000
orbit71                 orbit71 0.000000000
orbit72                 orbit72 0.000000000
ecc                         ecc 0.000000000
eccrad                   eccrad 0.000000000
first                     first 0.000000000
bigcom1                 bigcom1 0.000000000
bigcom2                 bigcom2 0.000000000
bigcom6                 bigcom6 0.000000000
bigcom8                 bigcom8 0.000000000
bigcom9                 bigcom9 0.000000000
bigcom13               bigcom13 0.000000000
bigcom15               bigcom15 0.000000000
bigcom16               bigcom16 0.000000000
bigcom21               bigcom21 0.000000000
bigcom24               bigcom24 0.000000000
bigcom31               bigcom31 0.000000000
bigcom32               bigcom32 0.000000000
bigcom33               bigcom33 0.000000000
bigcom34               bigcom34 0.000000000
bigcom36               bigcom36 0.000000000
bigcom37               bigcom37 0.000000000
bigcom39               bigcom39 0.000000000
bigcom40               bigcom40 0.000000000
bigcom43               bigcom43 0.000000000
bigcom44               bigcom44 0.000000000
bigcom47               bigcom47 0.000000000
bigcom49               bigcom49 0.000000000
bigcom50               bigcom50 0.000000000
bigcom51               bigcom51 0.000000000
bigcom52               bigcom52 0.000000000
bigcom54               bigcom54 0.000000000
bigcom56               bigcom56 0.000000000
bigcom62               bigcom62 0.000000000
bigcom66               bigcom66 0.000000000
bigcom68               bigcom68 0.000000000
bigcom69               bigcom69 0.000000000
bigcom71               bigcom71 0.000000000
bigcom72               bigcom72 0.000000000
bigcom73               bigcom73 0.000000000
bigcom74               bigcom74 0.000000000
bigcom75               bigcom75 0.000000000
bigcom76               bigcom76 0.000000000
bigcom77               bigcom77 0.000000000
bigcom79               bigcom79 0.000000000
bigcom80               bigcom80 0.000000000
bigcom82               bigcom82 0.000000000
bigcom83               bigcom83 0.000000000
bigcom84               bigcom84 0.000000000
bigcom85               bigcom85 0.000000000
bigcom87               bigcom87 0.000000000
bigcom89               bigcom89 0.000000000
bigcom91               bigcom91 0.000000000
bigcom93               bigcom93 0.000000000
bigcom96               bigcom96 0.000000000
bigcom97               bigcom97 0.000000000
bigcom98               bigcom98 0.000000000
bigcom99               bigcom99 0.000000000
bigcom104             bigcom104 0.000000000
bigcom106             bigcom106 0.000000000
bigcom109             bigcom109 0.000000000
bigcom113             bigcom113 0.000000000
bigcom116             bigcom116 0.000000000
bigcom120             bigcom120 0.000000000
bigcom123             bigcom123 0.000000000
bigcom126             bigcom126 0.000000000
bigcom127             bigcom127 0.000000000
bigcom137             bigcom137 0.000000000
bigcom139             bigcom139 0.000000000
bigcom140             bigcom140 0.000000000
bigcom143             bigcom143 0.000000000
bigcom145             bigcom145 0.000000000
bigcom146             bigcom146 0.000000000
bigcom147             bigcom147 0.000000000
bigcom149             bigcom149 0.000000000
bigcom153             bigcom153 0.000000000
bigcom154             bigcom154 0.000000000
bigcom156             bigcom156 0.000000000
bigcom157             bigcom157 0.000000000
bigcom158             bigcom158 0.000000000
bigcom160             bigcom160 0.000000000
bigcom161             bigcom161 0.000000000
bigcom162             bigcom162 0.000000000
bigcom164             bigcom164 0.000000000
bigcom166             bigcom166 0.000000000
bigcom167             bigcom167 0.000000000
bigcom171             bigcom171 0.000000000
bigcom173             bigcom173 0.000000000
bigcom175             bigcom175 0.000000000
bigcom176             bigcom176 0.000000000
bigcom177             bigcom177 0.000000000
bigcom178             bigcom178 0.000000000
bigcom180             bigcom180 0.000000000
bigcom184             bigcom184 0.000000000
bigcom186             bigcom186 0.000000000
bigcom187             bigcom187 0.000000000
bigcom189             bigcom189 0.000000000
bigcom194             bigcom194 0.000000000
bigcom195             bigcom195 0.000000000
bigcom196             bigcom196 0.000000000
bigcom204             bigcom204 0.000000000
bigcom205             bigcom205 0.000000000
bigcom212             bigcom212 0.000000000
bigcom214             bigcom214 0.000000000
bigcom222             bigcom222 0.000000000
bigcom223             bigcom223 0.000000000
bigcom226             bigcom226 0.000000000
bigcom227             bigcom227 0.000000000
bigcom229             bigcom229 0.000000000
bigcom233             bigcom233 0.000000000
bigcom236             bigcom236 0.000000000
bigcom237             bigcom237 0.000000000
bigcom246             bigcom246 0.000000000
bigcom248             bigcom248 0.000000000
bigcom249             bigcom249 0.000000000
bigcom250             bigcom250 0.000000000
bigcom254             bigcom254 0.000000000
bigcom266             bigcom266 0.000000000
bigcom269             bigcom269 0.000000000
bigcom272             bigcom272 0.000000000
bigcom274             bigcom274 0.000000000
bigcom281             bigcom281 0.000000000
bigcom291             bigcom291 0.000000000
bigcom292             bigcom292 0.000000000
bigcom295             bigcom295 0.000000000
bigcom299             bigcom299 0.000000000
bigcom301             bigcom301 0.000000000
bigcom306             bigcom306 0.000000000
bigcom309             bigcom309 0.000000000
bigcom314             bigcom314 0.000000000
bigcom321             bigcom321 0.000000000
bigcom341             bigcom341 0.000000000
bigcom350             bigcom350 0.000000000
bigcom353             bigcom353 0.000000000
bigcom359             bigcom359 0.000000000
bigcom363             bigcom363 0.000000000
bigcom365             bigcom365 0.000000000
bigcom385             bigcom385 0.000000000
bigcom386             bigcom386 0.000000000
bigcom408             bigcom408 0.000000000
bigcom412             bigcom412 0.000000000
bigcom480             bigcom480 0.000000000
membership_s3     membership_s3 0.000000000
membership_s6     membership_s6 0.000000000
membership_s7     membership_s7 0.000000000
membership_s8     membership_s8 0.000000000
membership_s9     membership_s9 0.000000000
membership_s11   membership_s11 0.000000000
membership_s12   membership_s12 0.000000000
membership_s14   membership_s14 0.000000000
membership_s16   membership_s16 0.000000000
membership_s17   membership_s17 0.000000000
membership_s18   membership_s18 0.000000000
membership_s20   membership_s20 0.000000000
membership_s22   membership_s22 0.000000000
membership_s24   membership_s24 0.000000000
membership_s25   membership_s25 0.000000000
membership_s26   membership_s26 0.000000000
membership_s27   membership_s27 0.000000000
membership_s28   membership_s28 0.000000000
membership_s33   membership_s33 0.000000000
membership_s36   membership_s36 0.000000000
membership_s37   membership_s37 0.000000000
pdi                         pdi 0.000000000
[1] "Dataset: all_TnotC Model RF, run: 4 of 10 2015-06-15 16:56:09"
     |      Out-of-bag   |
Tree |      MSE  %Var(y) |
   1 |  0.03034   191.17 |
   2 |  0.02928   184.50 |
   3 |  0.02741   172.71 |
   4 |  0.02624   165.33 |
   5 |  0.02483   156.46 |
   6 |  0.02326   146.55 |
   7 |   0.0225   141.81 |
   8 |  0.02168   136.64 |
   9 |  0.02126   134.00 |
  10 |  0.02049   129.15 |
  11 |  0.01982   124.87 |
  12 |  0.01959   123.44 |
  13 |  0.01939   122.19 |
  14 |  0.01893   119.29 |
  15 |  0.01856   116.96 |
  16 |  0.01837   115.77 |
  17 |  0.01812   114.18 |
  18 |  0.01799   113.36 |
  19 |  0.01796   113.18 |
  20 |  0.01784   112.44 |
  21 |  0.01768   111.41 |
  22 |  0.01759   110.87 |
  23 |  0.01754   110.51 |
  24 |  0.01744   109.93 |
  25 |  0.01744   109.89 |
  26 |  0.01734   109.25 |
  27 |   0.0172   108.40 |
  28 |  0.01716   108.13 |
  29 |  0.01714   108.02 |
  30 |  0.01712   107.92 |
  31 |  0.01714   107.99 |
  32 |  0.01706   107.53 |
  33 |  0.01698   106.97 |
  34 |  0.01693   106.70 |
  35 |  0.01691   106.58 |
  36 |  0.01691   106.59 |
  37 |  0.01691   106.58 |
  38 |  0.01689   106.42 |
  39 |  0.01687   106.28 |
  40 |  0.01685   106.19 |
  41 |  0.01686   106.27 |
  42 |  0.01683   106.03 |
  43 |  0.01679   105.81 |
  44 |  0.01676   105.64 |
  45 |  0.01674   105.49 |
  46 |   0.0167   105.23 |
  47 |  0.01668   105.11 |
  48 |  0.01667   105.05 |
  49 |  0.01662   104.74 |
  50 |  0.01657   104.42 |
  51 |  0.01656   104.36 |
  52 |  0.01656   104.36 |
  53 |  0.01654   104.23 |
  54 |  0.01653   104.17 |
  55 |  0.01651   104.06 |
  56 |  0.01651   104.03 |
  57 |  0.01651   104.04 |
  58 |  0.01649   103.93 |
  59 |   0.0165   103.95 |
  60 |  0.01649   103.88 |
  61 |   0.0165   103.99 |
  62 |  0.01647   103.76 |
  63 |  0.01645   103.69 |
  64 |  0.01644   103.58 |
  65 |  0.01643   103.57 |
  66 |  0.01642   103.47 |
  67 |  0.01642   103.48 |
  68 |  0.01643   103.51 |
  69 |  0.01644   103.57 |
  70 |  0.01644   103.61 |
  71 |  0.01641   103.41 |
  72 |  0.01641   103.42 |
  73 |   0.0164   103.34 |
  74 |  0.01638   103.24 |
  75 |  0.01638   103.21 |
  76 |  0.01635   103.06 |
  77 |  0.01635   103.04 |
  78 |  0.01633   102.92 |
  79 |  0.01632   102.87 |
  80 |  0.01633   102.93 |
  81 |   0.0163   102.72 |
  82 |  0.01628   102.62 |
  83 |  0.01628   102.57 |
  84 |  0.01627   102.54 |
  85 |  0.01624   102.34 |
  86 |  0.01625   102.39 |
  87 |  0.01623   102.25 |
  88 |  0.01622   102.19 |
  89 |  0.01624   102.31 |
  90 |  0.01623   102.25 |
  91 |  0.01623   102.28 |
  92 |  0.01623   102.27 |
  93 |  0.01623   102.26 |
  94 |  0.01622   102.23 |
  95 |  0.01624   102.34 |
  96 |  0.01624   102.35 |
  97 |  0.01623   102.29 |
  98 |  0.01623   102.26 |
  99 |  0.01622   102.23 |
 100 |  0.01622   102.22 |
[1] "Random Forest variable coefficients"
                      %IncMSE IncNodePurity
graph5           1.828470e-03  9.081964e-01
graph6           4.324992e-03  6.377507e-01
graph7           2.866130e-03  7.717249e-01
graph8           3.113450e-04  2.566277e-01
graph9           5.191682e-04  8.948171e-01
graph10          2.595219e-03  1.215145e+00
graph11          4.510874e-03  1.628628e+00
graph12          3.200848e-03  9.831190e-01
graph13          1.659544e-03  6.871654e-01
graph14          4.568720e-03  1.052035e+00
graph15          1.430989e-03  7.093891e-01
graph16          4.857917e-03  9.388401e-01
graph17          2.393655e-03  6.973777e-01
graph18          6.568362e-04  5.486213e-01
graph19          3.303945e-03  9.086866e-01
graph20          5.809159e-03  1.293021e+00
graph21          1.225952e-03  5.898325e-01
graph22          1.469542e-03  4.366054e-01
graph23          3.028952e-03  1.425989e+00
graph24          1.793835e-03  4.306928e-01
graph25          4.633399e-04  5.423023e-01
graph26          2.570396e-03  4.242800e-01
graph27          1.324007e-03  3.674080e-01
graph28          5.960232e-04  2.422824e-01
graph29          4.044505e-05  1.297776e-01
orbit0           3.436852e-04  6.359144e-01
orbit1           4.733404e-03  5.916093e-01
orbit2           5.283061e-04  7.927073e-01
orbit3           3.723455e-04  5.023869e-01
orbit4           2.162615e-03  5.823199e-01
orbit5           1.524233e-03  5.204911e-01
orbit6           4.856272e-03  8.658789e-01
orbit7           1.283140e-03  6.228572e-01
orbit8           2.801204e-03  7.369686e-01
orbit9           7.048485e-04  8.917743e-01
orbit10          2.569015e-03  5.602463e-01
orbit11          9.000557e-04  4.698980e-01
orbit12          6.150254e-04  4.328373e-01
orbit13          9.904763e-04  5.595582e-01
orbit14          2.202511e-04  3.270498e-01
orbit15          8.441674e-04  6.910221e-01
orbit16          8.937413e-04  6.454873e-01
orbit17          2.958097e-03  1.011680e+00
orbit18          7.242331e-03  2.007070e+00
orbit19          2.738016e-03  1.131320e+00
orbit20          3.847738e-03  7.707754e-01
orbit21          1.776295e-03  4.989354e-01
orbit22          4.413248e-03  1.489807e+00
orbit23          1.885505e-03  5.727576e-01
orbit24          4.395167e-03  9.322307e-01
orbit25          2.044805e-03  8.904930e-01
orbit26          1.539529e-03  5.936512e-01
orbit27          3.859670e-03  6.694215e-01
orbit28          1.996373e-03  6.364180e-01
orbit29          1.028046e-03  4.648600e-01
orbit30          1.842719e-03  7.246275e-01
orbit31          8.778128e-04  1.672901e+00
orbit32          2.155338e-03  6.584984e-01
orbit33          1.029207e-03  4.100461e-01
orbit34          2.855490e-03  5.442398e-01
orbit35          2.638784e-03  7.293202e-01
orbit36          1.326335e-03  7.803428e-01
orbit37          1.601682e-03  7.468131e-01
orbit38          1.276096e-03  7.470099e-01
orbit39          4.468992e-03  1.478244e+00
orbit40          8.644570e-04  6.501693e-01
orbit41          1.007912e-03  4.690391e-01
orbit42          9.528579e-04  2.330507e-01
orbit43          1.797812e-03  4.062618e-01
orbit44          9.281916e-04  4.025046e-01
orbit45          4.252436e-03  1.425548e+00
orbit46          1.265891e-03  7.297277e-01
orbit47          1.542181e-03  6.364113e-01
orbit48          8.076671e-04  5.913417e-01
orbit49          5.340680e-03  1.363696e+00
orbit50          1.776256e-03  1.115474e+00
orbit51          2.844866e-03  7.224062e-01
orbit52          6.937615e-04  4.965117e-01
orbit53          1.318826e-03  6.382774e-01
orbit54          1.245480e-03  8.531623e-01
orbit55          6.035670e-04  2.754165e-01
orbit56          3.741788e-03  1.487794e+00
orbit57          3.118713e-04  2.418843e-01
orbit58          2.142858e-04  3.670182e-01
orbit59          1.373442e-03  5.115080e-01
orbit60          3.443239e-04  3.503730e-01
orbit61          1.900174e-03  4.826400e-01
orbit62          8.798797e-04  8.504805e-01
orbit63          2.774247e-03  7.011495e-01
orbit64          1.160690e-03  7.171099e-01
orbit65          2.578762e-03  8.611596e-01
orbit66          7.951397e-04  1.748307e-01
orbit67          2.259033e-04  3.913721e-01
orbit68          1.573291e-03  2.878740e-01
orbit69          1.723549e-04  5.198658e-01
orbit70          8.111116e-04  5.117749e-01
orbit71          5.594769e-04  1.361682e-01
orbit72          5.237703e-05  1.796862e-01
AP               1.561116e-05  2.574164e-01
bet              3.785838e-03  2.282790e+00
ecc              2.000204e-04  1.648826e-01
eccrad           1.716700e-04  2.178596e-01
close            3.518030e-03  9.139040e-01
constraint       1.915808e-03  1.088089e+00
coreness         1.304106e-03  7.257441e-01
knn              4.017600e-03  1.883147e+00
hubscore         2.903046e-03  1.087136e+00
pagerank         4.213277e-03  4.032147e+00
trans            1.911938e-03  2.369168e+00
evcent           2.024577e-03  1.059622e+00
first            3.471779e-04  4.877936e-01
upto_second      4.436130e-03  6.233072e-01
upto_third       2.358905e-03  8.462794e-01
upto_fourth      1.281672e-03  5.075306e-01
upto_fifth       2.108971e-03  1.086110e+00
upto_sixth       3.162626e-03  1.079340e+00
second           3.765965e-03  1.029672e+00
third            6.874674e-03  1.717328e+00
fourth           3.948817e-03  2.131437e+00
fifth            2.578585e-03  1.169499e+00
sixth            2.194233e-03  9.381012e-01
ratio1           2.273301e-03  1.748597e+00
ratio2           7.999407e-03  2.894376e+00
ratio3           3.622466e-03  1.493954e+00
ratio4           7.340958e-03  2.082662e+00
ratio5           2.446446e-03  6.310076e+00
ratio6           3.384894e-03  1.210275e+00
selfinter        4.153178e-04  5.200522e-01
walktrap_vertex  1.038508e-03  2.585702e+00
bigcom1          0.000000e+00  1.104390e-16
bigcom2          0.000000e+00  7.155734e-20
bigcom3          1.442952e-04  3.526595e-01
bigcom4          3.192327e-05  1.611510e-01
bigcom6          0.000000e+00  0.000000e+00
bigcom8          0.000000e+00  6.700369e-19
bigcom9          0.000000e+00  1.405126e-18
bigcom11         9.707899e-06  3.178110e-01
bigcom13         0.000000e+00  5.247539e-19
bigcom15         0.000000e+00  2.125036e-19
bigcom16         0.000000e+00  0.000000e+00
bigcom21         0.000000e+00  3.707971e-19
bigcom22         9.838466e-05  1.612704e-01
bigcom24         0.000000e+00  0.000000e+00
bigcom26         2.410846e-04  9.158752e-01
bigcom28         2.171046e-04  3.042122e-01
bigcom30         1.331112e-03  3.919306e+00
bigcom31         0.000000e+00  6.938894e-20
bigcom32         0.000000e+00  6.982262e-19
bigcom33        -1.270072e-05  3.454786e-01
bigcom34         0.000000e+00  0.000000e+00
bigcom36         0.000000e+00  2.775558e-19
bigcom37         0.000000e+00  0.000000e+00
bigcom38         2.538651e-05  2.594712e-01
bigcom39         0.000000e+00  1.040834e-18
bigcom40        -2.242655e-06  8.333333e-03
bigcom43         0.000000e+00  5.551115e-19
bigcom44         1.186897e-04  3.621346e-02
bigcom46         2.364422e-06  1.255458e+00
bigcom47         0.000000e+00  4.336809e-21
bigcom49         0.000000e+00  8.326673e-19
bigcom50         0.000000e+00  6.938894e-20
bigcom51         0.000000e+00  3.469447e-20
bigcom52        -2.336314e-05  5.142115e-01
bigcom54         0.000000e+00  2.775558e-19
bigcom56         0.000000e+00  1.714286e-02
bigcom62        -2.734783e-05  6.865693e-01
bigcom66         0.000000e+00  1.517883e-20
bigcom68         0.000000e+00  6.938894e-20
bigcom69         0.000000e+00  2.125036e-19
bigcom71         0.000000e+00  2.862294e-19
bigcom72         0.000000e+00  2.775558e-19
bigcom73         1.446148e-08  2.294627e-01
bigcom74         0.000000e+00  3.903128e-20
bigcom75        -1.108206e-05  5.266834e-01
bigcom76         0.000000e+00  2.775558e-19
bigcom77         0.000000e+00  2.081668e-19
bigcom79         0.000000e+00  1.387779e-19
bigcom80         0.000000e+00  4.336809e-21
bigcom82         0.000000e+00  2.168404e-21
bigcom83         0.000000e+00  0.000000e+00
bigcom84         0.000000e+00  5.616167e-19
bigcom85         0.000000e+00  1.387779e-19
bigcom87         0.000000e+00  4.336809e-21
bigcom89         0.000000e+00  5.247539e-19
bigcom91        -5.260709e-06  1.140794e-01
bigcom92         1.084633e-06  2.042870e-01
bigcom93         0.000000e+00  6.938894e-20
bigcom96         0.000000e+00  0.000000e+00
bigcom97         0.000000e+00  2.103352e-19
bigcom98         0.000000e+00  0.000000e+00
bigcom99         0.000000e+00  1.387779e-19
bigcom101        4.031722e-05  3.029070e-01
bigcom104       -2.903178e-05  2.271966e-01
bigcom106        0.000000e+00  0.000000e+00
bigcom109        2.387142e-05  5.814568e-01
bigcom113        0.000000e+00  3.469447e-20
bigcom116       -1.801228e-05  9.077247e-02
bigcom120        0.000000e+00  0.000000e+00
bigcom123        0.000000e+00  3.122502e-19
bigcom126        0.000000e+00  0.000000e+00
bigcom127        0.000000e+00  0.000000e+00
bigcom137        0.000000e+00  0.000000e+00
bigcom139        0.000000e+00  2.775558e-19
bigcom140        0.000000e+00  3.469447e-20
bigcom143       -2.344485e-05  2.932198e-01
bigcom145        0.000000e+00  7.025630e-19
bigcom146        0.000000e+00  2.775558e-19
bigcom147        0.000000e+00  7.632783e-19
bigcom149        0.000000e+00  3.512815e-19
bigcom153        0.000000e+00  6.938894e-20
bigcom154        0.000000e+00  3.469447e-19
bigcom156        0.000000e+00  0.000000e+00
bigcom157        0.000000e+00  5.551115e-19
bigcom158        0.000000e+00  0.000000e+00
bigcom160        0.000000e+00  2.168404e-21
bigcom161        0.000000e+00  0.000000e+00
bigcom162        0.000000e+00  0.000000e+00
bigcom164        0.000000e+00  2.775558e-19
bigcom166        0.000000e+00  6.982262e-19
bigcom167        0.000000e+00  2.081668e-19
bigcom171        0.000000e+00  2.168404e-21
bigcom173        0.000000e+00  0.000000e+00
bigcom175        0.000000e+00  0.000000e+00
bigcom176        0.000000e+00  0.000000e+00
bigcom177        0.000000e+00  0.000000e+00
bigcom178        3.916957e-06  1.113195e+00
bigcom180        0.000000e+00  0.000000e+00
bigcom181       -2.784909e-05  2.360127e-01
bigcom184        0.000000e+00  0.000000e+00
bigcom186       -1.104606e-05  6.342219e-01
bigcom187        9.505542e-06  1.050328e-01
bigcom189        0.000000e+00  1.387779e-19
bigcom194        0.000000e+00  6.938894e-19
bigcom195        0.000000e+00  1.387779e-19
bigcom196       -1.335695e-05  2.415393e-01
bigcom204        0.000000e+00  0.000000e+00
bigcom205       -1.348122e-05  4.218905e-01
bigcom212        0.000000e+00  5.551115e-19
bigcom214        0.000000e+00  2.818926e-19
bigcom222        0.000000e+00  1.040834e-19
bigcom223        0.000000e+00  2.797242e-19
bigcom226        0.000000e+00  0.000000e+00
bigcom227        0.000000e+00  6.938894e-20
bigcom229        0.000000e+00  0.000000e+00
bigcom233        0.000000e+00  6.960578e-19
bigcom236        0.000000e+00  1.387779e-19
bigcom237        0.000000e+00  1.387779e-19
bigcom246        0.000000e+00  6.938894e-20
bigcom248        0.000000e+00  5.919744e-19
bigcom249        0.000000e+00  4.336809e-21
bigcom250        0.000000e+00  0.000000e+00
bigcom254        0.000000e+00  4.336809e-21
bigcom266        0.000000e+00  1.387779e-19
bigcom269        0.000000e+00  0.000000e+00
bigcom272        0.000000e+00  0.000000e+00
bigcom274        0.000000e+00  7.199102e-19
bigcom281        0.000000e+00  0.000000e+00
bigcom291       -1.530454e-05  6.890499e-01
bigcom292        0.000000e+00  3.491131e-19
bigcom295        0.000000e+00  1.387779e-19
bigcom299       -4.096775e-05  4.323051e-01
bigcom301        0.000000e+00  6.938894e-20
bigcom306        0.000000e+00  8.673617e-21
bigcom309        0.000000e+00  6.505213e-21
bigcom314        0.000000e+00  0.000000e+00
bigcom321        0.000000e+00  3.469447e-20
bigcom341        0.000000e+00  2.775558e-19
bigcom350        0.000000e+00  2.168404e-21
bigcom353        0.000000e+00  0.000000e+00
bigcom359        0.000000e+00  2.905662e-19
bigcom363        0.000000e+00  2.818926e-19
bigcom365        0.000000e+00  1.387779e-19
bigcom385       -7.478386e-06  3.657769e-01
bigcom386        0.000000e+00  2.818926e-19
bigcom408        0.000000e+00  0.000000e+00
bigcom412        0.000000e+00  0.000000e+00
bigcom480        0.000000e+00  0.000000e+00
spin_vertex      7.710492e-04  2.479283e+00
membership_s1    5.329893e-04  5.130261e-01
membership_s3    0.000000e+00  7.155734e-20
membership_s4    5.532371e-05  5.706187e-02
membership_s5    1.905406e-04  2.404353e-01
membership_s6    2.235705e-04  1.657002e-01
membership_s7    4.823989e-05  8.522250e-02
membership_s8    0.000000e+00  7.155734e-20
membership_s9    0.000000e+00  1.634977e-18
membership_s11   0.000000e+00  0.000000e+00
membership_s12   0.000000e+00  4.206704e-19
membership_s14  -6.114671e-05  1.961598e-01
membership_s15   9.740625e-06  3.124671e-01
membership_s16   0.000000e+00  0.000000e+00
membership_s17   0.000000e+00  3.469447e-19
membership_s18   0.000000e+00  1.626303e-19
membership_s20   0.000000e+00  0.000000e+00
membership_s21   1.650954e-05  1.805415e-01
membership_s22   0.000000e+00  9.757820e-19
membership_s24   0.000000e+00  7.372575e-20
membership_s25   0.000000e+00  4.857226e-19
membership_s26   0.000000e+00  1.517883e-19
membership_s27   3.295330e-05  1.834942e-01
membership_s28   0.000000e+00  2.862294e-19
membership_s30   5.570110e-04  3.416671e-01
membership_s31   1.370664e-04  1.072648e-01
membership_s32   1.996970e-03  2.802049e+00
membership_s33   0.000000e+00  8.673617e-21
membership_s36   0.000000e+00  9.166667e-03
membership_s37   0.000000e+00  4.922278e-19
V1               6.107872e-03  3.314485e+00
V2               2.408694e-03  3.470342e+00
pdi              2.337012e-04  7.813276e-01
adhesion         2.103296e-02  3.889373e+00
cohesion         1.912047e-02  3.524720e+00
inner            1.180246e-02  4.582218e+00
outer            3.585940e-03  5.538017e+00
ioratio          7.194502e-03  2.840823e+00
comsize          1.061225e-02  5.272107e+00
[1] "Dataset: all_TnotC Model GLM, run: 4 of 10 2015-06-15 17:06:12"
[1] "glmnet variable coefficients"
                         [,1]          [,2]
(Intercept)     -4.110874e+00 -4.118846e+00
graph0           4.095827e-42  2.284936e-07
graph1          -2.448892e-44 -1.035892e-09
graph2          -6.467369e-42 -2.724397e-07
graph3          -1.169507e-45 -4.980764e-11
graph4          -3.349197e-47 -1.421731e-12
graph5          -3.552301e-43 -1.534377e-08
graph6          -8.209422e-45 -3.490194e-10
graph7          -2.794834e-43 -1.182649e-08
graph8          -3.747965e-42 -1.571432e-07
graph9          -2.702074e-47 -1.158118e-12
graph10         -8.894339e-49 -3.754855e-14
graph11         -7.635407e-50 -3.266585e-15
graph12         -5.518416e-47 -2.340047e-12
graph13         -3.197320e-46 -1.361400e-11
graph14         -8.114991e-48 -3.452776e-13
graph15         -1.413226e-44 -6.097228e-10
graph16         -2.469802e-46 -1.058356e-11
graph17         -4.018765e-46 -1.709273e-11
graph18         -7.962300e-45 -3.382395e-10
graph19         -1.394935e-45 -5.908520e-11
graph20         -3.200207e-44 -1.393553e-09
graph21         -7.894547e-45 -3.362548e-10
graph22         -3.226087e-44 -1.389745e-09
graph23         -8.699301e-45 -3.685388e-10
graph24         -1.185364e-44 -4.981754e-10
graph25         -4.783554e-44 -1.986822e-09
graph26         -4.558859e-44 -1.910426e-09
graph27         -4.904905e-44 -1.448795e-09
graph28         -2.016848e-43 -8.078363e-09
graph29         -3.773357e-42 -1.598820e-07
orbit0           4.095827e-42  2.286044e-07
orbit1          -1.267554e-42 -5.571700e-08
orbit2          -1.688865e-44 -6.997091e-10
orbit3          -6.467369e-42 -2.723959e-07
orbit4          -7.620317e-45 -3.225969e-10
orbit5          -1.201819e-45 -5.120695e-11
orbit6          -5.303798e-45 -2.356254e-10
orbit7          -1.462049e-47 -5.828020e-13
orbit8          -3.552301e-43 -1.534223e-08
orbit9          -2.478488e-43 -1.066237e-08
orbit10         -5.042838e-44 -2.182525e-09
orbit11         -6.441204e-45 -2.696835e-10
orbit12         -1.547660e-43 -4.721089e-09
orbit13         -4.627136e-43 -1.983302e-08
orbit14         -3.747965e-42 -1.571124e-07
orbit15         -1.493278e-46 -6.271950e-12
orbit16         -2.907993e-47 -1.241669e-12
orbit17         -2.102062e-46 -9.115743e-12
orbit18          2.013035e-47  9.669241e-13
orbit19         -1.656094e-46 -7.341978e-12
orbit20         -2.611461e-47 -1.129616e-12
orbit21         -4.969621e-49 -2.017685e-14
orbit22         -8.397132e-48 -3.733885e-13
orbit23         -2.545444e-50 -1.002042e-15
orbit24         -6.146268e-46 -2.571974e-11
orbit25         -1.012421e-45 -4.381087e-11
orbit26         -5.147858e-47 -2.176177e-12
orbit27          1.305771e-45  6.827045e-11
orbit28         -1.020951e-45 -4.348127e-11
orbit29         -1.164359e-45 -4.982660e-11
orbit30         -6.458529e-46 -2.752045e-11
orbit31         -1.428141e-45 -6.338878e-11
orbit32         -1.928654e-46 -8.460281e-12
orbit33         -3.361944e-48 -1.348698e-13
orbit34         -1.413226e-44 -6.096318e-10
orbit35         -1.941628e-44 -8.538677e-10
orbit36         -2.529358e-45 -1.099540e-10
orbit37         -2.269034e-45 -9.875840e-11
orbit38         -1.611026e-46 -6.744487e-12
orbit39         -1.869080e-44 -8.090548e-10
orbit40         -3.581904e-45 -1.546885e-10
orbit41         -2.563945e-45 -1.107946e-10
orbit42         -3.140893e-46 -1.309121e-11
orbit43         -2.227800e-44 -9.551295e-10
orbit44         -8.161523e-45 -3.435474e-10
orbit45          1.613350e-44  7.828004e-10
orbit46         -1.462033e-45 -3.864329e-11
orbit47         -2.562756e-45 -1.082695e-10
orbit48         -3.328943e-45 -1.427621e-10
orbit49         -9.201808e-44 -4.004433e-09
orbit50         -3.402116e-44 -1.481551e-09
orbit51         -2.394528e-44 -1.010403e-09
orbit52         -4.675058e-44 -1.963848e-09
orbit53         -1.276461e-44 -5.459378e-10
orbit54         -8.489405e-44 -3.635882e-09
orbit55         -3.597996e-44 -1.551499e-09
orbit56          3.513847e-43  1.610891e-08
orbit57         -1.555630e-44 -6.636261e-10
orbit58         -1.571307e-44 -6.658431e-10
orbit59          1.720601e-44  9.244042e-10
orbit60         -3.237165e-44 -1.375889e-09
orbit61         -3.247496e-44 -1.386029e-09
orbit62          9.957232e-44  5.804257e-09
orbit63         -8.457762e-44 -3.481353e-09
orbit64         -1.448534e-43 -6.146587e-09
orbit65          7.755141e-43  3.616419e-08
orbit66         -6.989540e-44 -2.760908e-09
orbit67         -1.071950e-43 -4.599536e-09
orbit68          1.419238e-43  7.426280e-09
orbit69         -1.001306e-42 -4.283193e-08
orbit70          1.805880e-42  8.443310e-08
orbit71         -5.797348e-43 -2.475812e-08
orbit72         -3.773357e-42 -1.598343e-07
AP               7.430081e-39  3.338671e-04
bet             -8.898168e-46 -3.355169e-11
ecc              1.179397e-39  5.137842e-05
eccrad           7.076384e-39  3.082686e-04
close            4.016226e-40  4.810667e-05
constraint      -1.639627e-38 -7.344366e-04
coreness         4.579232e-40  2.058718e-05
knn             -1.310436e-41 -5.826855e-07
hubscore        -2.465686e-38 -1.049640e-03
pagerank        -2.206911e-38 -9.836750e-04
trans            4.974382e-39  2.223298e-04
evcent          -2.550926e-38 -1.087548e-03
first            4.095827e-42  2.288186e-07
upto_second     -2.501607e-42 -1.105065e-07
upto_third       1.793325e-43  8.293583e-09
upto_fourth      5.909002e-43  2.662705e-08
upto_fifth       1.793247e-42  8.033322e-08
upto_sixth       3.286654e-42  1.471222e-07
second          -2.593299e-42 -1.146073e-07
third            6.479002e-43  2.922377e-08
fourth           4.792201e-44  1.703628e-09
fifth           -5.974354e-43 -2.700841e-08
sixth           -2.247019e-42 -1.006799e-07
ratio1          -1.303479e-41 -5.796466e-07
ratio2           3.135925e-42  1.372907e-07
ratio3          -1.685777e-41 -7.542867e-07
ratio4          -2.979971e-41 -1.331549e-06
ratio5          -1.887430e-41 -8.439561e-07
ratio6          -3.210340e-42 -1.437716e-07
selfinter        1.475692e-38  6.617264e-04
walktrap_vertex -7.073294e-40 -3.231686e-05
bigcom1         -1.730749e-38 -7.752564e-04
bigcom2         -1.630958e-38 -7.309203e-04
bigcom3          1.926665e-38  8.623575e-04
bigcom4         -1.856266e-39 -8.320486e-05
bigcom6         -1.629873e-38 -7.319194e-04
bigcom8         -1.668735e-38 -7.473956e-04
bigcom9         -1.636133e-38 -7.335870e-04
bigcom11         7.567383e-38  3.390446e-03
bigcom13        -1.633814e-38 -7.332722e-04
bigcom15        -1.633541e-38 -7.322620e-04
bigcom16        -1.630958e-38 -7.316407e-04
bigcom21        -1.640653e-38 -7.377865e-04
bigcom22         1.784933e-38  7.984722e-04
bigcom24        -1.630280e-38 -7.314266e-04
bigcom26         7.710062e-38  3.454341e-03
bigcom28         1.980725e-38  8.875839e-04
bigcom30         1.875211e-37  8.402881e-03
bigcom31        -1.629737e-38 -7.303104e-04
bigcom32        -1.631637e-38 -7.328710e-04
bigcom33         1.858055e-37  8.328171e-03
bigcom34        -1.630008e-38 -7.308387e-04
bigcom36        -1.631229e-38 -7.326870e-04
bigcom37        -1.629737e-38 -7.311115e-04
bigcom38         5.111186e-38  2.290503e-03
bigcom39        -1.633814e-38 -7.337179e-04
bigcom40        -1.264789e-38 -5.663120e-04
bigcom43        -1.630822e-38 -7.310107e-04
bigcom44        -1.067526e-38 -4.778609e-04
bigcom46         2.036847e-37  9.128897e-03
bigcom47        -1.631365e-38 -7.325545e-04
bigcom49        -1.631229e-38 -7.315486e-04
bigcom50        -1.630686e-38 -7.326647e-04
bigcom51        -1.630008e-38 -7.312924e-04
bigcom52         1.521341e-37  6.817619e-03
bigcom54        -1.629873e-38 -7.309060e-04
bigcom56        -1.631637e-38 -7.324373e-04
bigcom62         1.858055e-37  8.327047e-03
bigcom66        -1.629873e-38 -7.325719e-04
bigcom68        -1.630008e-38 -7.312220e-04
bigcom69        -1.631501e-38 -7.329014e-04
bigcom71        -1.631501e-38 -7.302043e-04
bigcom72        -1.630008e-38 -7.304530e-04
bigcom73         3.427008e-38  1.534599e-03
bigcom74        -1.631229e-38 -7.325272e-04
bigcom75         1.858055e-37  8.326857e-03
bigcom76        -1.630686e-38 -7.317785e-04
bigcom77        -1.630415e-38 -7.328198e-04
bigcom79        -1.630008e-38 -7.334403e-04
bigcom80        -1.630415e-38 -7.326362e-04
bigcom82        -1.630415e-38 -7.333838e-04
bigcom83        -1.629602e-38 -7.296956e-04
bigcom84        -1.630415e-38 -7.334579e-04
bigcom85        -1.630280e-38 -7.324293e-04
bigcom87        -1.630822e-38 -7.327345e-04
bigcom89        -1.629873e-38 -7.308074e-04
bigcom91         7.560456e-38  3.386020e-03
bigcom92         4.154901e-38  1.861804e-03
bigcom93        -1.629873e-38 -7.303239e-04
bigcom96        -1.629737e-38 -7.329502e-04
bigcom97        -1.631229e-38 -7.328416e-04
bigcom98        -1.630008e-38 -7.324589e-04
bigcom99        -1.629737e-38 -7.309325e-04
bigcom101        2.767841e-38  1.240240e-03
bigcom104        5.592321e-38  2.506563e-03
bigcom106       -1.630280e-38 -7.322402e-04
bigcom109        1.280827e-37  5.740474e-03
bigcom113       -1.630415e-38 -7.313653e-04
bigcom116        4.340035e-39  1.933768e-04
bigcom120       -1.629873e-38 -7.323336e-04
bigcom123       -1.629873e-38 -7.301756e-04
bigcom126       -1.629873e-38 -7.313375e-04
bigcom127       -1.630280e-38 -7.314231e-04
bigcom137       -1.630280e-38 -7.326479e-04
bigcom139       -1.630008e-38 -7.321742e-04
bigcom140       -1.629873e-38 -7.317860e-04
bigcom143        1.858055e-37  8.327046e-03
bigcom145       -1.630144e-38 -7.297468e-04
bigcom146       -1.630008e-38 -7.290511e-04
bigcom147       -1.632181e-38 -7.317005e-04
bigcom149       -1.629873e-38 -7.308381e-04
bigcom153       -1.630958e-38 -7.327412e-04
bigcom154       -1.630822e-38 -7.305916e-04
bigcom156       -1.630008e-38 -7.316386e-04
bigcom157       -1.631501e-38 -7.313653e-04
bigcom158       -1.629737e-38 -7.316463e-04
bigcom160       -1.629737e-38 -7.314618e-04
bigcom161       -1.629873e-38 -7.317072e-04
bigcom162       -1.629873e-38 -7.305368e-04
bigcom164       -1.629873e-38 -7.311229e-04
bigcom166       -1.630958e-38 -7.309113e-04
bigcom167       -1.632452e-38 -7.331706e-04
bigcom171       -1.630686e-38 -7.329754e-04
bigcom173       -1.630008e-38 -7.310907e-04
bigcom175       -1.629737e-38 -7.301133e-04
bigcom176       -1.629737e-38 -7.311066e-04
bigcom177       -1.629873e-38 -7.314821e-04
bigcom178        3.879097e-37  1.738657e-02
bigcom180       -1.629602e-38 -7.305551e-04
bigcom181        5.592321e-38  2.506502e-03
bigcom184       -1.630008e-38 -7.300871e-04
bigcom186        2.363119e-37  1.058969e-02
bigcom187        1.858055e-37  8.325470e-03
bigcom189       -1.630822e-38 -7.319385e-04
bigcom194       -1.630280e-38 -7.305646e-04
bigcom195       -1.629737e-38 -7.313396e-04
bigcom196        1.858055e-37  8.325219e-03
bigcom204       -1.630280e-38 -7.306412e-04
bigcom205        1.521341e-37  6.818430e-03
bigcom212       -1.630008e-38 -7.308986e-04
bigcom214       -1.629873e-38 -7.309525e-04
bigcom222       -1.629737e-38 -7.307860e-04
bigcom223       -1.629873e-38 -7.312947e-04
bigcom226       -1.630008e-38 -7.308398e-04
bigcom227       -1.630008e-38 -7.309316e-04
bigcom229       -1.629737e-38 -7.299493e-04
bigcom233       -1.629737e-38 -7.321168e-04
bigcom236       -1.629737e-38 -7.304544e-04
bigcom237       -1.629873e-38 -7.318923e-04
bigcom246       -1.630958e-38 -7.309797e-04
bigcom248       -1.631637e-38 -7.319384e-04
bigcom249       -1.630008e-38 -7.319037e-04
bigcom250       -1.631229e-38 -7.312296e-04
bigcom254       -1.630144e-38 -7.306748e-04
bigcom266       -1.629873e-38 -7.328575e-04
bigcom269       -1.630280e-38 -7.308903e-04
bigcom272       -1.629873e-38 -7.314008e-04
bigcom274       -1.635586e-38 -7.327306e-04
bigcom281       -1.630144e-38 -7.314990e-04
bigcom291        1.858055e-37  8.328246e-03
bigcom292       -1.629873e-38 -7.324384e-04
bigcom295       -1.630008e-38 -7.323884e-04
bigcom299        2.363119e-37  1.059059e-02
bigcom301       -1.630822e-38 -7.310955e-04
bigcom306       -1.629737e-38 -7.301680e-04
bigcom309       -1.630280e-38 -7.320314e-04
bigcom314       -1.630008e-38 -7.326331e-04
bigcom321       -1.630822e-38 -7.311587e-04
bigcom341       -1.629737e-38 -7.318044e-04
bigcom350       -1.629873e-38 -7.324379e-04
bigcom353       -1.629873e-38 -7.308736e-04
bigcom359       -1.629873e-38 -7.324583e-04
bigcom363       -1.629873e-38 -7.309597e-04
bigcom365       -1.630008e-38 -7.329040e-04
bigcom385        1.858055e-37  8.326870e-03
bigcom386       -1.629873e-38 -7.298748e-04
bigcom408       -1.630686e-38 -7.325556e-04
bigcom412       -1.630008e-38 -7.307257e-04
bigcom480       -1.629737e-38 -7.297148e-04
spin_vertex     -6.408528e-39 -2.871883e-04
membership_s1    1.460691e-38  6.534779e-04
membership_s3   -1.631773e-38 -7.318121e-04
membership_s4   -1.169459e-38 -5.237099e-04
membership_s5   -1.107454e-38 -4.960492e-04
membership_s6   -1.284766e-38 -5.718357e-04
membership_s7   -1.405991e-38 -6.302618e-04
membership_s8   -1.630822e-38 -7.318385e-04
membership_s9   -1.631773e-38 -7.317499e-04
membership_s11  -1.630551e-38 -7.313428e-04
membership_s12  -1.631094e-38 -7.318166e-04
membership_s14   8.478864e-38  3.799942e-03
membership_s15   1.770293e-39  7.919109e-05
membership_s16  -1.631229e-38 -7.317329e-04
membership_s17  -1.630280e-38 -7.310033e-04
membership_s18  -1.642578e-38 -7.363248e-04
membership_s20  -1.630008e-38 -7.311544e-04
membership_s21  -4.399915e-39 -1.975988e-04
membership_s22  -1.633133e-38 -7.322817e-04
membership_s24  -1.634222e-38 -7.338786e-04
membership_s25  -1.632861e-38 -7.322743e-04
membership_s26  -1.630958e-38 -7.305895e-04
membership_s27  -5.616271e-39 -2.520545e-04
membership_s28  -1.631365e-38 -7.318824e-04
membership_s30   2.040248e-38  9.136095e-04
membership_s31  -4.508114e-39 -2.026910e-04
membership_s32   5.695314e-38  2.551015e-03
membership_s33  -1.630144e-38 -7.303754e-04
membership_s36  -1.758463e-38 -7.879412e-04
membership_s37  -1.641340e-38 -7.358951e-04
V1               2.213883e-38  9.843264e-04
V2               6.261865e-39  2.785816e-04
pdi              4.607068e-37  2.304019e-02
adhesion        -1.080527e-42 -4.804458e-08
cohesion         2.159983e-42  9.604064e-08
inner            4.843339e-43  2.145448e-08
outer            3.109972e-43  1.348366e-08
ioratio          2.070667e-39  8.314772e-05
comsize          8.461134e-42  3.775732e-07
[1] "Dataset: all_TnotC Model GBM, run: 5 of 10 2015-06-15 17:06:13"
Iter   TrainDeviance   ValidDeviance   StepSize   Improve
     1        0.1618             nan     0.0100    0.0004
     2        0.1597             nan     0.0100    0.0006
     3        0.1579             nan     0.0100    0.0004
     4        0.1568             nan     0.0100    0.0002
     5        0.1556             nan     0.0100    0.0002
     6        0.1543             nan     0.0100    0.0003
     7        0.1532             nan     0.0100    0.0001
     8        0.1522             nan     0.0100    0.0002
     9        0.1512             nan     0.0100    0.0003
    10        0.1502             nan     0.0100    0.0002
    20        0.1421             nan     0.0100    0.0001
    40        0.1315             nan     0.0100    0.0000
    60        0.1237             nan     0.0100    0.0000
    80        0.1177             nan     0.0100    0.0000
   100        0.1125             nan     0.0100    0.0000
   120        0.1080             nan     0.0100    0.0000
   140        0.1041             nan     0.0100   -0.0000
   160        0.1002             nan     0.0100   -0.0000
   180        0.0968             nan     0.0100   -0.0000
   200        0.0936             nan     0.0100   -0.0000
   204        0.0928             nan     0.0100   -0.0000

[1] "GBM variable coefficients"
                            var     rel.inf
bigcom30               bigcom30 5.701979301
ratio5                   ratio5 4.831496089
comsize                 comsize 4.747176322
pagerank               pagerank 4.064544683
membership_s32   membership_s32 3.915351463
V2                           V2 3.749032482
inner                     inner 3.268912438
outer                     outer 3.067841696
V1                           V1 2.953994376
bet                         bet 2.722095656
walktrap_vertex walktrap_vertex 2.654103139
trans                     trans 2.629884388
orbit18                 orbit18 2.216844612
knn                         knn 1.872158179
spin_vertex         spin_vertex 1.819271422
adhesion               adhesion 1.761141799
ioratio                 ioratio 1.615790451
ratio1                   ratio1 1.611304679
cohesion               cohesion 1.583693168
orbit50                 orbit50 1.536800134
ratio4                   ratio4 1.504076880
graph20                 graph20 1.446622297
coreness               coreness 1.264604209
bigcom46               bigcom46 1.176986507
ratio2                   ratio2 1.127442639
graph23                 graph23 1.078266207
orbit63                 orbit63 0.864127041
graph4                   graph4 0.849845437
third                     third 0.839668328
graph5                   graph5 0.792434296
graph11                 graph11 0.747171678
orbit56                 orbit56 0.731733591
graph12                 graph12 0.704838240
selfinter             selfinter 0.701259802
orbit36                 orbit36 0.691990851
orbit54                 orbit54 0.677452446
bigcom26               bigcom26 0.676318867
orbit39                 orbit39 0.671434839
orbit31                 orbit31 0.661956861
orbit30                 orbit30 0.654710415
orbit45                 orbit45 0.626925929
sixth                     sixth 0.613414842
orbit38                 orbit38 0.613277005
membership_s30   membership_s30 0.587326186
graph10                 graph10 0.527728087
graph14                 graph14 0.503216490
orbit9                   orbit9 0.462575915
orbit62                 orbit62 0.458098878
graph6                   graph6 0.456881431
orbit65                 orbit65 0.449722467
upto_fifth           upto_fifth 0.437522222
orbit64                 orbit64 0.404672313
orbit17                 orbit17 0.398578997
orbit49                 orbit49 0.394596356
graph24                 graph24 0.389600540
orbit5                   orbit5 0.388371730
orbit28                 orbit28 0.382937820
graph13                 graph13 0.378903136
upto_second         upto_second 0.367571475
orbit37                 orbit37 0.359560216
graph17                 graph17 0.359024864
graph25                 graph25 0.356089528
orbit35                 orbit35 0.349212172
orbit32                 orbit32 0.346967977
orbit24                 orbit24 0.324166554
graph22                 graph22 0.319518233
fifth                     fifth 0.317266395
orbit33                 orbit33 0.312234814
fourth                   fourth 0.280637754
graph1                   graph1 0.275348817
membership_s1     membership_s1 0.275198010
graph19                 graph19 0.271989301
orbit29                 orbit29 0.270477964
orbit23                 orbit23 0.262842667
graph26                 graph26 0.261189571
orbit2                   orbit2 0.256930458
graph18                 graph18 0.249221481
graph2                   graph2 0.246603873
orbit20                 orbit20 0.245558275
bigcom22               bigcom22 0.241324643
orbit4                   orbit4 0.236194498
orbit13                 orbit13 0.229809996
graph21                 graph21 0.226996003
bigcom3                 bigcom3 0.223374652
orbit19                 orbit19 0.221763972
orbit51                 orbit51 0.219766697
orbit26                 orbit26 0.214473984
orbit12                 orbit12 0.213979439
orbit40                 orbit40 0.213573242
orbit41                 orbit41 0.209915350
orbit16                 orbit16 0.207001124
orbit57                 orbit57 0.205326264
orbit52                 orbit52 0.204502958
orbit27                 orbit27 0.203659807
upto_sixth           upto_sixth 0.202395048
orbit15                 orbit15 0.201612881
orbit7                   orbit7 0.201064693
bigcom4                 bigcom4 0.195511303
ratio3                   ratio3 0.193840897
orbit6                   orbit6 0.189850099
orbit11                 orbit11 0.182576217
orbit21                 orbit21 0.182240116
orbit46                 orbit46 0.181980178
orbit25                 orbit25 0.181485255
graph3                   graph3 0.171761892
orbit44                 orbit44 0.168193716
ratio6                   ratio6 0.162749248
constraint           constraint 0.146469565
orbit47                 orbit47 0.140571859
orbit10                 orbit10 0.139113106
orbit70                 orbit70 0.136383137
close                     close 0.132925893
orbit68                 orbit68 0.130400346
graph28                 graph28 0.129944614
graph16                 graph16 0.127537211
orbit48                 orbit48 0.126340195
orbit1                   orbit1 0.125056766
hubscore               hubscore 0.122542901
orbit43                 orbit43 0.119249609
orbit67                 orbit67 0.117928809
orbit59                 orbit59 0.117611115
graph8                   graph8 0.115328994
orbit22                 orbit22 0.104510769
graph0                   graph0 0.100705328
orbit53                 orbit53 0.095774686
graph27                 graph27 0.095751823
upto_third           upto_third 0.094133201
pdi                         pdi 0.093816790
upto_fourth         upto_fourth 0.081564803
orbit42                 orbit42 0.078856384
membership_s21   membership_s21 0.069512956
ecc                         ecc 0.066085958
AP                           AP 0.059309140
orbit61                 orbit61 0.054460334
membership_s15   membership_s15 0.049615055
graph7                   graph7 0.046181844
membership_s27   membership_s27 0.041118351
orbit58                 orbit58 0.040900176
orbit60                 orbit60 0.037933130
orbit66                 orbit66 0.037054484
bigcom28               bigcom28 0.033614534
orbit71                 orbit71 0.024507388
graph29                 graph29 0.024374028
orbit55                 orbit55 0.021497297
evcent                   evcent 0.016584476
graph15                 graph15 0.012547268
graph9                   graph9 0.010558292
bigcom181             bigcom181 0.009122613
second                   second 0.008550650
bigcom101             bigcom101 0.004547002
bigcom11               bigcom11 0.004164297
orbit0                   orbit0 0.000000000
orbit3                   orbit3 0.000000000
orbit8                   orbit8 0.000000000
orbit14                 orbit14 0.000000000
orbit34                 orbit34 0.000000000
orbit69                 orbit69 0.000000000
orbit72                 orbit72 0.000000000
eccrad                   eccrad 0.000000000
first                     first 0.000000000
bigcom1                 bigcom1 0.000000000
bigcom2                 bigcom2 0.000000000
bigcom6                 bigcom6 0.000000000
bigcom8                 bigcom8 0.000000000
bigcom9                 bigcom9 0.000000000
bigcom13               bigcom13 0.000000000
bigcom15               bigcom15 0.000000000
bigcom16               bigcom16 0.000000000
bigcom21               bigcom21 0.000000000
bigcom24               bigcom24 0.000000000
bigcom31               bigcom31 0.000000000
bigcom32               bigcom32 0.000000000
bigcom33               bigcom33 0.000000000
bigcom34               bigcom34 0.000000000
bigcom36               bigcom36 0.000000000
bigcom37               bigcom37 0.000000000
bigcom38               bigcom38 0.000000000
bigcom39               bigcom39 0.000000000
bigcom40               bigcom40 0.000000000
bigcom43               bigcom43 0.000000000
bigcom44               bigcom44 0.000000000
bigcom47               bigcom47 0.000000000
bigcom49               bigcom49 0.000000000
bigcom50               bigcom50 0.000000000
bigcom51               bigcom51 0.000000000
bigcom52               bigcom52 0.000000000
bigcom54               bigcom54 0.000000000
bigcom56               bigcom56 0.000000000
bigcom62               bigcom62 0.000000000
bigcom66               bigcom66 0.000000000
bigcom68               bigcom68 0.000000000
bigcom69               bigcom69 0.000000000
bigcom71               bigcom71 0.000000000
bigcom72               bigcom72 0.000000000
bigcom73               bigcom73 0.000000000
bigcom74               bigcom74 0.000000000
bigcom75               bigcom75 0.000000000
bigcom76               bigcom76 0.000000000
bigcom77               bigcom77 0.000000000
bigcom79               bigcom79 0.000000000
bigcom80               bigcom80 0.000000000
bigcom82               bigcom82 0.000000000
bigcom83               bigcom83 0.000000000
bigcom84               bigcom84 0.000000000
bigcom85               bigcom85 0.000000000
bigcom87               bigcom87 0.000000000
bigcom89               bigcom89 0.000000000
bigcom91               bigcom91 0.000000000
bigcom92               bigcom92 0.000000000
bigcom93               bigcom93 0.000000000
bigcom96               bigcom96 0.000000000
bigcom97               bigcom97 0.000000000
bigcom98               bigcom98 0.000000000
bigcom99               bigcom99 0.000000000
bigcom104             bigcom104 0.000000000
bigcom106             bigcom106 0.000000000
bigcom109             bigcom109 0.000000000
bigcom113             bigcom113 0.000000000
bigcom116             bigcom116 0.000000000
bigcom120             bigcom120 0.000000000
bigcom123             bigcom123 0.000000000
bigcom126             bigcom126 0.000000000
bigcom127             bigcom127 0.000000000
bigcom137             bigcom137 0.000000000
bigcom139             bigcom139 0.000000000
bigcom140             bigcom140 0.000000000
bigcom143             bigcom143 0.000000000
bigcom145             bigcom145 0.000000000
bigcom146             bigcom146 0.000000000
bigcom147             bigcom147 0.000000000
bigcom149             bigcom149 0.000000000
bigcom153             bigcom153 0.000000000
bigcom154             bigcom154 0.000000000
bigcom156             bigcom156 0.000000000
bigcom157             bigcom157 0.000000000
bigcom158             bigcom158 0.000000000
bigcom160             bigcom160 0.000000000
bigcom161             bigcom161 0.000000000
bigcom162             bigcom162 0.000000000
bigcom164             bigcom164 0.000000000
bigcom166             bigcom166 0.000000000
bigcom167             bigcom167 0.000000000
bigcom171             bigcom171 0.000000000
bigcom173             bigcom173 0.000000000
bigcom175             bigcom175 0.000000000
bigcom176             bigcom176 0.000000000
bigcom177             bigcom177 0.000000000
bigcom178             bigcom178 0.000000000
bigcom180             bigcom180 0.000000000
bigcom184             bigcom184 0.000000000
bigcom186             bigcom186 0.000000000
bigcom187             bigcom187 0.000000000
bigcom189             bigcom189 0.000000000
bigcom194             bigcom194 0.000000000
bigcom195             bigcom195 0.000000000
bigcom196             bigcom196 0.000000000
bigcom204             bigcom204 0.000000000
bigcom205             bigcom205 0.000000000
bigcom212             bigcom212 0.000000000
bigcom214             bigcom214 0.000000000
bigcom222             bigcom222 0.000000000
bigcom223             bigcom223 0.000000000
bigcom226             bigcom226 0.000000000
bigcom227             bigcom227 0.000000000
bigcom229             bigcom229 0.000000000
bigcom233             bigcom233 0.000000000
bigcom236             bigcom236 0.000000000
bigcom237             bigcom237 0.000000000
bigcom246             bigcom246 0.000000000
bigcom248             bigcom248 0.000000000
bigcom249             bigcom249 0.000000000
bigcom250             bigcom250 0.000000000
bigcom254             bigcom254 0.000000000
bigcom266             bigcom266 0.000000000
bigcom269             bigcom269 0.000000000
bigcom272             bigcom272 0.000000000
bigcom274             bigcom274 0.000000000
bigcom281             bigcom281 0.000000000
bigcom291             bigcom291 0.000000000
bigcom292             bigcom292 0.000000000
bigcom295             bigcom295 0.000000000
bigcom299             bigcom299 0.000000000
bigcom301             bigcom301 0.000000000
bigcom306             bigcom306 0.000000000
bigcom309             bigcom309 0.000000000
bigcom314             bigcom314 0.000000000
bigcom321             bigcom321 0.000000000
bigcom341             bigcom341 0.000000000
bigcom350             bigcom350 0.000000000
bigcom353             bigcom353 0.000000000
bigcom359             bigcom359 0.000000000
bigcom363             bigcom363 0.000000000
bigcom365             bigcom365 0.000000000
bigcom385             bigcom385 0.000000000
bigcom386             bigcom386 0.000000000
bigcom408             bigcom408 0.000000000
bigcom412             bigcom412 0.000000000
bigcom480             bigcom480 0.000000000
membership_s3     membership_s3 0.000000000
membership_s4     membership_s4 0.000000000
membership_s5     membership_s5 0.000000000
membership_s6     membership_s6 0.000000000
membership_s7     membership_s7 0.000000000
membership_s8     membership_s8 0.000000000
membership_s9     membership_s9 0.000000000
membership_s11   membership_s11 0.000000000
membership_s12   membership_s12 0.000000000
membership_s14   membership_s14 0.000000000
membership_s16   membership_s16 0.000000000
membership_s17   membership_s17 0.000000000
membership_s18   membership_s18 0.000000000
membership_s20   membership_s20 0.000000000
membership_s22   membership_s22 0.000000000
membership_s24   membership_s24 0.000000000
membership_s25   membership_s25 0.000000000
membership_s26   membership_s26 0.000000000
membership_s28   membership_s28 0.000000000
membership_s31   membership_s31 0.000000000
membership_s33   membership_s33 0.000000000
membership_s36   membership_s36 0.000000000
membership_s37   membership_s37 0.000000000
[1] "Dataset: all_TnotC Model RF, run: 5 of 10 2015-06-15 17:09:31"
     |      Out-of-bag   |
Tree |      MSE  %Var(y) |
   1 |  0.03199   203.07 |
   2 |  0.02725   172.95 |
   3 |  0.02705   171.69 |
   4 |  0.02547   161.70 |
   5 |  0.02442   155.04 |
   6 |  0.02336   148.32 |
   7 |  0.02261   143.53 |
   8 |  0.02193   139.22 |
   9 |  0.02173   137.94 |
  10 |  0.02068   131.28 |
  11 |  0.02029   128.82 |
  12 |  0.01978   125.57 |
  13 |  0.01949   123.75 |
  14 |  0.01897   120.40 |
  15 |  0.01874   118.95 |
  16 |  0.01845   117.15 |
  17 |  0.01816   115.25 |
  18 |  0.01798   114.12 |
  19 |  0.01781   113.06 |
  20 |  0.01774   112.62 |
  21 |  0.01768   112.24 |
  22 |  0.01767   112.20 |
  23 |  0.01753   111.30 |
  24 |   0.0174   110.44 |
  25 |  0.01728   109.68 |
  26 |  0.01725   109.53 |
  27 |  0.01726   109.58 |
  28 |  0.01728   109.72 |
  29 |  0.01717   109.01 |
  30 |  0.01708   108.45 |
  31 |  0.01704   108.16 |
  32 |  0.01697   107.74 |
  33 |  0.01692   107.38 |
  34 |  0.01684   106.92 |
  35 |  0.01683   106.82 |
  36 |  0.01685   106.96 |
  37 |  0.01679   106.56 |
  38 |  0.01673   106.19 |
  39 |  0.01671   106.06 |
  40 |  0.01672   106.17 |
  41 |  0.01666   105.78 |
  42 |  0.01663   105.59 |
  43 |  0.01658   105.23 |
  44 |  0.01656   105.12 |
  45 |  0.01654   104.98 |
  46 |  0.01655   105.06 |
  47 |  0.01653   104.95 |
  48 |  0.01652   104.87 |
  49 |  0.01651   104.83 |
  50 |  0.01651   104.78 |
  51 |  0.01646   104.50 |
  52 |  0.01641   104.19 |
  53 |  0.01641   104.19 |
  54 |  0.01636   103.85 |
  55 |  0.01636   103.85 |
  56 |  0.01633   103.68 |
  57 |  0.01632   103.63 |
  58 |   0.0163   103.45 |
  59 |   0.0163   103.49 |
  60 |  0.01627   103.30 |
  61 |  0.01628   103.37 |
  62 |  0.01628   103.34 |
  63 |   0.0163   103.50 |
  64 |  0.01624   103.10 |
  65 |  0.01622   102.98 |
  66 |  0.01622   102.98 |
  67 |   0.0162   102.86 |
  68 |   0.0162   102.87 |
  69 |   0.0162   102.82 |
  70 |  0.01618   102.70 |
  71 |  0.01619   102.76 |
  72 |  0.01617   102.67 |
  73 |  0.01614   102.47 |
  74 |  0.01611   102.29 |
  75 |  0.01611   102.24 |
  76 |  0.01609   102.14 |
  77 |  0.01609   102.11 |
  78 |  0.01608   102.11 |
  79 |  0.01608   102.10 |
  80 |  0.01608   102.05 |
  81 |  0.01608   102.09 |
  82 |  0.01606   101.96 |
  83 |  0.01605   101.91 |
  84 |  0.01606   101.93 |
  85 |  0.01606   101.94 |
  86 |  0.01606   101.95 |
  87 |  0.01607   102.00 |
  88 |  0.01607   102.02 |
  89 |  0.01606   101.92 |
  90 |  0.01605   101.89 |
  91 |  0.01607   101.99 |
  92 |  0.01606   101.97 |
  93 |  0.01606   101.93 |
  94 |  0.01603   101.79 |
  95 |  0.01603   101.75 |
  96 |  0.01601   101.65 |
  97 |    0.016   101.54 |
  98 |    0.016   101.57 |
  99 |    0.016   101.56 |
 100 |  0.01598   101.44 |
[1] "Random Forest variable coefficients"
                      %IncMSE IncNodePurity
graph5           3.118745e-03  9.149060e-01
graph6           2.789338e-03  6.067496e-01
graph7           1.094179e-03  6.911432e-01
graph8           1.351429e-04  1.927956e-01
graph9           2.779390e-03  6.283606e-01
graph10          4.880211e-03  1.188017e+00
graph11          3.902784e-03  1.217038e+00
graph12          2.647427e-03  1.021763e+00
graph13          2.544914e-03  7.430777e-01
graph14          3.230727e-03  9.385461e-01
graph15          1.025243e-03  5.877316e-01
graph16          2.999703e-03  7.523480e-01
graph17          1.444769e-03  1.045274e+00
graph18          5.743401e-04  5.682592e-01
graph19          3.699389e-03  9.398940e-01
graph20          5.196085e-03  9.941661e-01
graph21          1.929954e-03  4.367857e-01
graph22          1.664569e-03  8.347608e-01
graph23          2.754746e-03  1.676595e+00
graph24          1.738372e-03  4.522302e-01
graph25          1.520073e-03  4.838131e-01
graph26          1.346900e-03  4.644087e-01
graph27          5.024420e-04  2.197904e-01
graph28          5.555191e-04  2.727536e-01
graph29          5.096674e-04  1.646891e-01
orbit0           6.893107e-04  3.613366e-01
orbit1           1.460615e-03  5.565086e-01
orbit2           1.350590e-03  4.724406e-01
orbit3           3.988316e-04  4.644380e-01
orbit4           1.933516e-03  7.516701e-01
orbit5           1.867412e-03  4.257576e-01
orbit6           3.331325e-03  1.187116e+00
orbit7           1.812427e-03  4.855505e-01
orbit8           1.435070e-03  8.148229e-01
orbit9           1.814924e-03  8.948708e-01
orbit10          4.564376e-04  3.741995e-01
orbit11          1.418743e-03  5.713379e-01
orbit12          1.136991e-03  5.459865e-01
orbit13          1.186559e-03  2.689912e-01
orbit14          1.461065e-04  1.950972e-01
orbit15          2.859748e-03  9.040392e-01
orbit16          1.747967e-03  8.475616e-01
orbit17          2.448642e-03  6.034539e-01
orbit18          3.318911e-03  1.781019e+00
orbit19          2.580947e-03  1.148750e+00
orbit20          3.941296e-03  7.554864e-01
orbit21          2.654078e-03  7.937841e-01
orbit22          3.986284e-03  1.435730e+00
orbit23          1.135904e-03  6.917312e-01
orbit24          5.872537e-03  1.227323e+00
orbit25          6.114646e-04  7.575081e-01
orbit26          2.150409e-03  4.317177e-01
orbit27          2.810273e-03  9.022338e-01
orbit28          1.372065e-03  4.978384e-01
orbit29          6.366544e-04  4.323577e-01
orbit30          1.763043e-03  5.448814e-01
orbit31          2.259889e-03  1.399351e+00
orbit32          2.098834e-03  8.216012e-01
orbit33          7.813595e-04  5.132776e-01
orbit34          1.690978e-03  6.813917e-01
orbit35          3.180348e-03  9.881407e-01
orbit36          2.438593e-03  8.391599e-01
orbit37          2.741864e-03  7.152476e-01
orbit38          3.685607e-03  7.798075e-01
orbit39          2.158599e-03  1.373589e+00
orbit40          8.335213e-04  5.542137e-01
orbit41          3.729863e-04  4.091029e-01
orbit42          7.640013e-04  3.243545e-01
orbit43          1.271620e-03  4.126520e-01
orbit44          2.324838e-03  4.381285e-01
orbit45          6.390744e-03  8.376543e-01
orbit46          1.540893e-03  4.873592e-01
orbit47          2.368459e-03  7.925303e-01
orbit48          1.657969e-03  5.212329e-01
orbit49          3.694624e-03  1.319191e+00
orbit50          1.520123e-03  6.919790e-01
orbit51          7.204111e-04  4.982847e-01
orbit52          1.214590e-03  5.782456e-01
orbit53          1.228109e-03  5.117957e-01
orbit54          3.939078e-03  6.874188e-01
orbit55          9.953550e-04  1.522940e-01
orbit56          4.587207e-03  1.423068e+00
orbit57          4.894346e-04  2.976454e-01
orbit58          2.643691e-04  2.176717e-01
orbit59          2.584008e-03  4.946422e-01
orbit60          5.781487e-04  2.959703e-01
orbit61          5.649734e-04  4.810536e-01
orbit62          1.406934e-03  7.830996e-01
orbit63          2.595831e-03  9.846054e-01
orbit64          7.394228e-04  3.971989e-01
orbit65          2.806574e-03  7.707363e-01
orbit66          7.433749e-04  2.592660e-01
orbit67          5.970236e-04  1.631227e-01
orbit68          7.115759e-04  2.611476e-01
orbit69          2.472345e-04  3.427686e-01
orbit70          1.351049e-03  3.309936e-01
orbit71          2.489302e-04  2.379692e-01
orbit72          2.199099e-04  9.171720e-02
AP               2.488768e-05  2.471162e-01
bet              5.563843e-03  2.583148e+00
ecc              3.549132e-04  4.609708e-01
eccrad           1.100256e-04  2.545161e-01
close            5.461221e-04  7.227013e-01
constraint       3.652690e-03  1.520146e+00
coreness         1.903163e-03  1.027602e+00
knn              2.138151e-03  1.775525e+00
hubscore         6.836883e-04  7.756780e-01
pagerank         4.448516e-03  4.108166e+00
trans            1.007657e-03  1.613996e+00
evcent           1.451407e-03  8.229186e-01
first            1.434336e-04  3.729170e-01
upto_second      2.450684e-03  7.279942e-01
upto_third       8.341122e-04  7.980825e-01
upto_fourth      2.293305e-03  8.906394e-01
upto_fifth       2.384078e-03  9.848144e-01
upto_sixth       2.030885e-03  1.032254e+00
second           2.993761e-03  5.996970e-01
third            3.272343e-03  1.595645e+00
fourth           3.886205e-03  2.413018e+00
fifth            1.401084e-03  1.533362e+00
sixth            3.077236e-03  1.757385e+00
ratio1           2.007620e-03  2.114000e+00
ratio2           7.176420e-03  2.565706e+00
ratio3           2.033126e-03  1.484143e+00
ratio4           4.498724e-03  2.538380e+00
ratio5           3.514427e-03  6.201476e+00
ratio6           3.282327e-03  1.578706e+00
selfinter        1.274660e-03  3.746574e-01
walktrap_vertex  1.319057e-03  1.781295e+00
bigcom1          3.983839e-08  2.708333e-02
bigcom2          0.000000e+00  0.000000e+00
bigcom3          1.541874e-04  4.458790e-01
bigcom4          3.439885e-05  5.746359e-02
bigcom6         -1.715270e-06  3.335341e-01
bigcom8          0.000000e+00  0.000000e+00
bigcom9          0.000000e+00  0.000000e+00
bigcom11         6.633827e-05  3.214908e-01
bigcom13         0.000000e+00  0.000000e+00
bigcom15         0.000000e+00  0.000000e+00
bigcom16         0.000000e+00  0.000000e+00
bigcom21         0.000000e+00  0.000000e+00
bigcom22         3.519474e-05  1.630599e-01
bigcom24         0.000000e+00  0.000000e+00
bigcom26         1.432258e-04  8.300142e-01
bigcom28         1.295525e-04  3.497586e-01
bigcom30         1.440615e-03  3.037001e+00
bigcom31         0.000000e+00  0.000000e+00
bigcom32         0.000000e+00  0.000000e+00
bigcom33         6.237983e-09  3.505731e-01
bigcom34         0.000000e+00  0.000000e+00
bigcom36         0.000000e+00  0.000000e+00
bigcom37         0.000000e+00  0.000000e+00
bigcom38        -5.536875e-06  3.958133e-01
bigcom39         0.000000e+00  0.000000e+00
bigcom40        -2.218519e-05  8.778062e-03
bigcom43         0.000000e+00  0.000000e+00
bigcom44         5.730835e-05  4.269119e-02
bigcom46        -2.159680e-06  9.180358e-01
bigcom47         0.000000e+00  0.000000e+00
bigcom49         0.000000e+00  0.000000e+00
bigcom50         0.000000e+00  0.000000e+00
bigcom51         0.000000e+00  2.220446e-18
bigcom52         2.296083e-05  1.019428e+00
bigcom54         0.000000e+00  0.000000e+00
bigcom56         0.000000e+00  0.000000e+00
bigcom62        -1.878928e-05  7.192930e-01
bigcom66         0.000000e+00  0.000000e+00
bigcom68         0.000000e+00  0.000000e+00
bigcom69         0.000000e+00  2.775558e-19
bigcom71         0.000000e+00  0.000000e+00
bigcom72         0.000000e+00  0.000000e+00
bigcom73         2.542716e-05  1.898103e-01
bigcom74         0.000000e+00  0.000000e+00
bigcom75         0.000000e+00  0.000000e+00
bigcom76         0.000000e+00  0.000000e+00
bigcom77         0.000000e+00  9.230769e-03
bigcom79         0.000000e+00  0.000000e+00
bigcom80         0.000000e+00  0.000000e+00
bigcom82         0.000000e+00  0.000000e+00
bigcom83         0.000000e+00  0.000000e+00
bigcom84         0.000000e+00  0.000000e+00
bigcom85         0.000000e+00  0.000000e+00
bigcom87         0.000000e+00  0.000000e+00
bigcom89         0.000000e+00  0.000000e+00
bigcom91        -1.396061e-05  1.559503e-01
bigcom92         2.887971e-05  1.508626e-01
bigcom93         0.000000e+00  0.000000e+00
bigcom96         0.000000e+00  0.000000e+00
bigcom97         0.000000e+00  0.000000e+00
bigcom98         0.000000e+00  0.000000e+00
bigcom99         0.000000e+00  0.000000e+00
bigcom101        2.138355e-05  2.055539e-01
bigcom104        0.000000e+00  0.000000e+00
bigcom106        0.000000e+00  0.000000e+00
bigcom109        9.602763e-06  7.424899e-01
bigcom113        0.000000e+00  2.220446e-18
bigcom116       -1.125469e-06  8.251913e-02
bigcom120        0.000000e+00  0.000000e+00
bigcom123        0.000000e+00  0.000000e+00
bigcom126        0.000000e+00  0.000000e+00
bigcom127        0.000000e+00  0.000000e+00
bigcom137        0.000000e+00  0.000000e+00
bigcom139        0.000000e+00  0.000000e+00
bigcom140        0.000000e+00  0.000000e+00
bigcom143       -5.591739e-06  2.510758e-01
bigcom145        0.000000e+00  0.000000e+00
bigcom146        0.000000e+00  0.000000e+00
bigcom147        0.000000e+00  0.000000e+00
bigcom149        0.000000e+00  0.000000e+00
bigcom153        0.000000e+00  1.665335e-18
bigcom154        0.000000e+00  0.000000e+00
bigcom156        0.000000e+00  0.000000e+00
bigcom157        0.000000e+00  0.000000e+00
bigcom158        0.000000e+00  0.000000e+00
bigcom160        0.000000e+00  0.000000e+00
bigcom161        0.000000e+00  0.000000e+00
bigcom162        0.000000e+00  0.000000e+00
bigcom164        0.000000e+00  0.000000e+00
bigcom166        0.000000e+00  0.000000e+00
bigcom167        0.000000e+00  0.000000e+00
bigcom171        0.000000e+00  0.000000e+00
bigcom173        0.000000e+00  0.000000e+00
bigcom175        0.000000e+00  0.000000e+00
bigcom176        0.000000e+00  0.000000e+00
bigcom177        0.000000e+00  2.775558e-19
bigcom178        5.439867e-05  1.009056e+00
bigcom180        0.000000e+00  0.000000e+00
bigcom181       -3.382132e-05  1.978205e-01
bigcom184        0.000000e+00  0.000000e+00
bigcom186        4.797159e-05  9.202373e-01
bigcom187        0.000000e+00  0.000000e+00
bigcom189        0.000000e+00  0.000000e+00
bigcom194        0.000000e+00  0.000000e+00
bigcom195        0.000000e+00  0.000000e+00
bigcom196       -1.370693e-05  3.854128e-01
bigcom204        1.823655e-05  3.605641e-01
bigcom205       -3.526073e-05  4.751999e-01
bigcom212        0.000000e+00  0.000000e+00
bigcom214        0.000000e+00  0.000000e+00
bigcom222        0.000000e+00  0.000000e+00
bigcom223        0.000000e+00  0.000000e+00
bigcom226        0.000000e+00  0.000000e+00
bigcom227        0.000000e+00  0.000000e+00
bigcom229        0.000000e+00  0.000000e+00
bigcom233        0.000000e+00  0.000000e+00
bigcom236        0.000000e+00  4.440892e-18
bigcom237        0.000000e+00  0.000000e+00
bigcom246        0.000000e+00  0.000000e+00
bigcom248        0.000000e+00  0.000000e+00
bigcom249        0.000000e+00  0.000000e+00
bigcom250        0.000000e+00  0.000000e+00
bigcom254        0.000000e+00  2.775558e-19
bigcom266        0.000000e+00  9.166667e-03
bigcom269        0.000000e+00  0.000000e+00
bigcom272        0.000000e+00  0.000000e+00
bigcom274        0.000000e+00  0.000000e+00
bigcom281        0.000000e+00  0.000000e+00
bigcom291       -2.119603e-05  6.398074e-01
bigcom292        0.000000e+00  0.000000e+00
bigcom295        0.000000e+00  0.000000e+00
bigcom299       -3.538566e-05  4.310747e-01
bigcom301        0.000000e+00  0.000000e+00
bigcom306        0.000000e+00  0.000000e+00
bigcom309        0.000000e+00  0.000000e+00
bigcom314        0.000000e+00  0.000000e+00
bigcom321        0.000000e+00  0.000000e+00
bigcom341        0.000000e+00  0.000000e+00
bigcom350        0.000000e+00  0.000000e+00
bigcom353        0.000000e+00  0.000000e+00
bigcom359        0.000000e+00  0.000000e+00
bigcom363        0.000000e+00  0.000000e+00
bigcom365        0.000000e+00  0.000000e+00
bigcom385       -1.299798e-05  5.806194e-01
bigcom386        0.000000e+00  0.000000e+00
bigcom408        0.000000e+00  0.000000e+00
bigcom412        0.000000e+00  0.000000e+00
bigcom480        0.000000e+00  0.000000e+00
spin_vertex      3.951438e-04  1.817661e+00
membership_s1    7.133690e-04  4.304027e-01
membership_s3    0.000000e+00  0.000000e+00
membership_s4    6.775288e-05  4.757359e-02
membership_s5    7.218499e-05  2.827734e-01
membership_s6    1.175299e-04  1.164943e-01
membership_s7    2.982450e-05  1.216070e-01
membership_s8    0.000000e+00  0.000000e+00
membership_s9    0.000000e+00  0.000000e+00
membership_s11   0.000000e+00  0.000000e+00
membership_s12   0.000000e+00  0.000000e+00
membership_s14  -1.761134e-05  1.215765e-01
membership_s15   6.609734e-05  3.586500e-01
membership_s16   0.000000e+00  0.000000e+00
membership_s17   0.000000e+00  0.000000e+00
membership_s18   0.000000e+00  0.000000e+00
membership_s20   0.000000e+00  0.000000e+00
membership_s21   2.495468e-05  3.197229e-01
membership_s22   0.000000e+00  1.665335e-18
membership_s24   0.000000e+00  0.000000e+00
membership_s25   0.000000e+00  0.000000e+00
membership_s26   0.000000e+00  0.000000e+00
membership_s27   3.650494e-05  2.399606e-01
membership_s28   0.000000e+00  0.000000e+00
membership_s30   3.353084e-04  3.519423e-01
membership_s31   1.233988e-04  1.643350e-01
membership_s32   1.882317e-03  2.523315e+00
membership_s33   0.000000e+00  0.000000e+00
membership_s36   0.000000e+00  3.190476e-02
membership_s37   0.000000e+00  0.000000e+00
V1               4.405544e-03  3.086132e+00
V2               1.908238e-03  3.684703e+00
pdi              1.670813e-04  9.715395e-01
adhesion         2.640043e-02  4.008020e+00
cohesion         2.544166e-02  3.753954e+00
inner            9.894258e-03  4.840475e+00
outer            4.735882e-03  5.254375e+00
ioratio          5.931118e-03  3.605273e+00
comsize          1.150607e-02  5.279909e+00
[1] "Dataset: all_TnotC Model GLM, run: 5 of 10 2015-06-15 17:15:49"
[1] "glmnet variable coefficients"
                         [,1]          [,2]
(Intercept)     -4.118444e+00 -4.127368e+00
graph0           1.695868e-41  7.941399e-07
graph1          -2.053907e-44 -9.025321e-10
graph2          -3.607614e-42 -1.577863e-07
graph3          -8.537083e-46 -3.772483e-11
graph4          -3.199603e-47 -1.410212e-12
graph5          -2.282776e-43 -1.021013e-08
graph6          -6.590740e-45 -2.913170e-10
graph7          -1.858430e-43 -8.190681e-09
graph8          -2.506673e-42 -1.101051e-07
graph9          -1.984875e-47 -8.827324e-13
graph10         -7.727597e-49 -3.389931e-14
graph11         -7.444477e-50 -3.299651e-15
graph12         -4.591855e-47 -2.026832e-12
graph13         -2.248918e-46 -9.952289e-12
graph14         -7.401971e-48 -3.269494e-13
graph15         -9.733676e-45 -4.355133e-10
graph16         -1.914392e-46 -8.501013e-12
graph17         -3.354953e-46 -1.484238e-11
graph18         -5.910848e-45 -2.609988e-10
graph19         -1.030936e-45 -4.550120e-11
graph20         -2.442982e-44 -1.101758e-09
graph21         -4.925781e-45 -2.173575e-10
graph22         -2.610279e-44 -1.168462e-09
graph23         -6.914503e-45 -3.060346e-10
graph24         -7.747314e-45 -3.389293e-10
graph25         -1.519495e-44 -6.258932e-10
graph26         -3.233944e-44 -1.420821e-09
graph27          7.874079e-44  3.953088e-09
graph28         -1.174251e-43 -4.951087e-09
graph29         -3.226266e-42 -1.438156e-07
orbit0           1.695868e-41  7.942211e-07
orbit1          -8.034320e-43 -3.637691e-08
orbit2          -1.593896e-44 -6.927986e-10
orbit3          -3.607614e-42 -1.577549e-07
orbit4           3.322094e-45  1.562057e-10
orbit5          -1.021033e-45 -4.526401e-11
orbit6          -4.929132e-45 -2.244053e-10
orbit7          -1.456369e-47 -6.161761e-13
orbit8          -2.282776e-43 -1.020904e-08
orbit9           7.179024e-44  3.441400e-09
orbit10         -3.590797e-44 -1.613182e-09
orbit11         -6.248867e-45 -2.741876e-10
orbit12          5.859039e-43  2.761795e-08
orbit13         -4.059372e-43 -1.814285e-08
orbit14         -2.506673e-42 -1.100849e-07
orbit15          1.298490e-46  6.016567e-12
orbit16         -2.459050e-47 -1.092484e-12
orbit17         -1.620807e-46 -7.284709e-12
orbit18          7.182867e-47  3.288281e-12
orbit19         -1.377239e-46 -6.262841e-12
orbit20         -2.075740e-47 -9.303692e-13
orbit21         -4.942391e-49 -2.119700e-14
orbit22         -8.149559e-48 -3.711823e-13
orbit23         -2.529738e-50 -1.060260e-15
orbit24          9.289523e-46  4.296578e-11
orbit25         -6.747964e-46 -3.031834e-11
orbit26         -4.950721e-47 -2.187467e-12
orbit27          7.836502e-45  3.601282e-10
orbit28         -7.451785e-46 -3.293902e-11
orbit29         -5.999385e-46 -2.660438e-11
orbit30         -5.935725e-46 -2.638553e-11
orbit31         -1.235355e-45 -5.618859e-11
orbit32         -1.714180e-46 -7.771134e-12
orbit33         -3.360655e-48 -1.429087e-13
orbit34         -9.733676e-45 -4.354561e-10
orbit35         -9.131153e-45 -4.121445e-10
orbit36         -1.714228e-45 -7.718628e-11
orbit37         -1.450705e-45 -6.527768e-11
orbit38         -1.554218e-46 -6.812453e-12
orbit39          6.511250e-45  3.097852e-10
orbit40         -1.857730e-45 -8.304479e-11
orbit41         -2.391641e-45 -1.074137e-10
orbit42         -3.136881e-46 -1.372816e-11
orbit43         -1.062717e-44 -4.703985e-10
orbit44         -8.095500e-45 -3.569592e-10
orbit45          6.780586e-44  3.117657e-09
orbit46          7.625186e-45  3.582532e-10
orbit47         -2.335014e-45 -1.031185e-10
orbit48         -2.810774e-45 -1.256384e-10
orbit49         -3.977364e-44 -1.787562e-09
orbit50         -3.031926e-44 -1.368048e-09
orbit51         -1.241518e-45 -3.217481e-11
orbit52         -8.187877e-45 -3.288972e-10
orbit53         -1.098134e-44 -4.893219e-10
orbit54          8.316998e-46  8.143753e-11
orbit55         -3.538852e-44 -1.587901e-09
orbit56          7.647278e-43  3.511325e-08
orbit57         -1.205387e-44 -5.376988e-10
orbit58         -1.538135e-44 -6.818047e-10
orbit59          8.398664e-44  3.899781e-09
orbit60         -2.501718e-44 -1.110972e-09
orbit61         -3.121072e-44 -1.390951e-09
orbit62          9.529798e-43  4.413709e-08
orbit63         -3.670429e-44 -1.538726e-09
orbit64         -8.654368e-44 -3.809688e-09
orbit65          1.595486e-42  7.351933e-08
orbit66         -2.599360e-44 -1.038274e-09
orbit67         -1.005213e-43 -4.502622e-09
orbit68          3.692132e-43  1.738052e-08
orbit69         -8.902153e-43 -3.973868e-08
orbit70          2.430761e-42  1.127712e-07
orbit71         -5.178444e-43 -2.315867e-08
orbit72         -3.226266e-42 -1.437924e-07
AP               1.054891e-38  4.834148e-04
bet             -2.299540e-46 -6.747506e-12
ecc              1.415020e-39  6.394368e-05
eccrad           8.490118e-39  3.836597e-04
close            1.760634e-38  8.164574e-04
constraint      -1.712575e-38 -7.833741e-04
coreness         5.627362e-40  2.573767e-05
knn             -1.371857e-41 -6.242852e-07
hubscore        -1.991179e-39 -7.102349e-05
pagerank        -3.168956e-38 -1.450085e-03
trans            1.021129e-39  4.629477e-05
evcent          -2.867236e-39 -1.110504e-04
first            1.695868e-41  7.942875e-07
upto_second     -1.781351e-42 -8.087808e-08
upto_third       3.464156e-43  1.594470e-08
upto_fourth      6.742078e-43  3.087634e-08
upto_fifth       1.921552e-42  8.785890e-08
upto_sixth       2.944366e-42  1.345953e-07
second          -1.862911e-42 -8.460733e-08
third            8.172869e-43  3.745844e-08
fourth          -2.520755e-43 -1.171557e-08
fifth           -7.085096e-43 -3.247199e-08
sixth           -2.441063e-42 -1.116172e-07
ratio1          -1.367328e-41 -6.221991e-07
ratio2           1.502091e-42  6.877469e-08
ratio3          -3.110448e-41 -1.420177e-06
ratio4          -2.977731e-41 -1.359413e-06
ratio5          -1.774854e-41 -8.113732e-07
ratio6          -3.358437e-42 -1.535929e-07
selfinter        1.666246e-38  7.633809e-04
walktrap_vertex -3.717890e-39 -1.716358e-04
bigcom1         -1.719214e-38 -7.879046e-04
bigcom2         -1.618725e-38 -7.416677e-04
bigcom3          2.851190e-38  1.306173e-03
bigcom4         -3.371316e-39 -1.549896e-04
bigcom6          1.859267e-37  8.524989e-03
bigcom8         -1.655903e-38 -7.591749e-04
bigcom9         -1.624555e-38 -7.448850e-04
bigcom11         3.705086e-38  1.697778e-03
bigcom13        -1.621838e-38 -7.441948e-04
bigcom15        -1.621567e-38 -7.435168e-04
bigcom16        -1.618725e-38 -7.424384e-04
bigcom21        -1.628238e-38 -7.489881e-04
bigcom22         1.749052e-38  7.999800e-04
bigcom24        -1.618049e-38 -7.424807e-04
bigcom26         6.768368e-38  3.102106e-03
bigcom28         1.773996e-38  8.122648e-04
bigcom30         1.792249e-37  8.215522e-03
bigcom31        -1.617779e-38 -7.415388e-04
bigcom32        -1.619671e-38 -7.436711e-04
bigcom33         2.364331e-37  1.084136e-02
bigcom34        -1.617779e-38 -7.414363e-04
bigcom36        -1.619265e-38 -7.439185e-04
bigcom37        -1.617779e-38 -7.418605e-04
bigcom38         6.159580e-38  2.824183e-03
bigcom39        -1.621431e-38 -7.446677e-04
bigcom40        -1.069158e-38 -4.902843e-04
bigcom43        -1.618184e-38 -7.414460e-04
bigcom44        -1.081642e-38 -4.953654e-04
bigcom46         1.765383e-37  8.094428e-03
bigcom47        -1.619400e-38 -7.435742e-04
bigcom49        -1.618995e-38 -7.425915e-04
bigcom50        -1.618590e-38 -7.434497e-04
bigcom51        -1.617779e-38 -7.422275e-04
bigcom52         2.725883e-37  1.249792e-02
bigcom54        -1.617779e-38 -7.416271e-04
bigcom56        -1.619400e-38 -7.438103e-04
bigcom62         1.522553e-37  6.980290e-03
bigcom66        -1.617914e-38 -7.433513e-04
bigcom68        -1.618049e-38 -7.419582e-04
bigcom69        -1.619265e-38 -7.435508e-04
bigcom71        -1.619400e-38 -7.409660e-04
bigcom72        -1.618049e-38 -7.414028e-04
bigcom73         3.439135e-38  1.575578e-03
bigcom74        -1.618725e-38 -7.432483e-04
bigcom75        -1.617644e-38 -7.430401e-04
bigcom76        -1.618454e-38 -7.427005e-04
bigcom77        -1.618184e-38 -7.435559e-04
bigcom79        -1.617779e-38 -7.440467e-04
bigcom80        -1.618319e-38 -7.433826e-04
bigcom82        -1.618049e-38 -7.440273e-04
bigcom83        -1.617644e-38 -7.406756e-04
bigcom84        -1.618319e-38 -7.445832e-04
bigcom85        -1.618049e-38 -7.430494e-04
bigcom87        -1.618454e-38 -7.433859e-04
bigcom89        -1.617644e-38 -7.407644e-04
bigcom91         8.490985e-38  3.890620e-03
bigcom92         1.447791e-38  6.637886e-04
bigcom93        -1.617644e-38 -7.409392e-04
bigcom96        -1.617375e-38 -7.437443e-04
bigcom97        -1.619130e-38 -7.438238e-04
bigcom98        -1.617779e-38 -7.428481e-04
bigcom99        -1.617644e-38 -7.414938e-04
bigcom101        2.979729e-38  1.366185e-03
bigcom104       -1.618319e-38 -7.422447e-04
bigcom106       -1.618049e-38 -7.427385e-04
bigcom109        1.522553e-37  6.981112e-03
bigcom113       -1.618184e-38 -7.418149e-04
bigcom116        5.341394e-39  2.439896e-04
bigcom120       -1.617779e-38 -7.428890e-04
bigcom123       -1.617914e-38 -7.422079e-04
bigcom126       -1.617779e-38 -7.418890e-04
bigcom127       -1.618184e-38 -7.422528e-04
bigcom137       -1.618725e-38 -7.437821e-04
bigcom139       -1.617914e-38 -7.431171e-04
bigcom140       -1.618049e-38 -7.424455e-04
bigcom143        1.522553e-37  6.980785e-03
bigcom145       -1.618049e-38 -7.406874e-04
bigcom146       -1.618049e-38 -7.407646e-04
bigcom147       -1.619536e-38 -7.427101e-04
bigcom149       -1.617644e-38 -7.418210e-04
bigcom153       -1.618860e-38 -7.433934e-04
bigcom154       -1.618860e-38 -7.415591e-04
bigcom156       -1.618049e-38 -7.425994e-04
bigcom157       -1.619400e-38 -7.436614e-04
bigcom158       -1.617779e-38 -7.423617e-04
bigcom160       -1.617644e-38 -7.429882e-04
bigcom161       -1.617914e-38 -7.424757e-04
bigcom162       -1.617510e-38 -7.411126e-04
bigcom164       -1.617779e-38 -7.419308e-04
bigcom166       -1.618454e-38 -7.414411e-04
bigcom167       -1.620077e-38 -7.443081e-04
bigcom171       -1.618319e-38 -7.438390e-04
bigcom173       -1.618049e-38 -7.413820e-04
bigcom175       -1.617644e-38 -7.416946e-04
bigcom176       -1.617779e-38 -7.420670e-04
bigcom177       -1.617779e-38 -7.420556e-04
bigcom178        3.206897e-37  1.470363e-02
bigcom180       -1.617644e-38 -7.417044e-04
bigcom181        4.000572e-38  1.834460e-03
bigcom184       -1.617914e-38 -7.413676e-04
bigcom186        2.364331e-37  1.083836e-02
bigcom187       -1.617510e-38 -7.440236e-04
bigcom189       -1.618590e-38 -7.427141e-04
bigcom194       -1.618184e-38 -7.415126e-04
bigcom195       -1.617779e-38 -7.418230e-04
bigcom196        3.206095e-37  1.469824e-02
bigcom204        1.282039e-37  5.878421e-03
bigcom205        3.206095e-37  1.470121e-02
bigcom212       -1.617779e-38 -7.419234e-04
bigcom214       -1.618049e-38 -7.422008e-04
bigcom222       -1.617779e-38 -7.417635e-04
bigcom223       -1.617779e-38 -7.425484e-04
bigcom226       -1.617779e-38 -7.416820e-04
bigcom227       -1.617779e-38 -7.418612e-04
bigcom229       -1.617510e-38 -7.402989e-04
bigcom233       -1.617779e-38 -7.429417e-04
bigcom236       -1.617779e-38 -7.416235e-04
bigcom237       -1.617779e-38 -7.428871e-04
bigcom246       -1.618995e-38 -7.421656e-04
bigcom248       -1.619400e-38 -7.434565e-04
bigcom249       -1.617914e-38 -7.428719e-04
bigcom250       -1.619265e-38 -7.424986e-04
bigcom254       -1.617914e-38 -7.414997e-04
bigcom266       -1.617510e-38 -7.446323e-04
bigcom269       -1.618184e-38 -7.421171e-04
bigcom272       -1.617779e-38 -7.420491e-04
bigcom274       -1.623195e-38 -7.437579e-04
bigcom281       -1.617914e-38 -7.422442e-04
bigcom291        1.859267e-37  8.525061e-03
bigcom292       -1.617779e-38 -7.433002e-04
bigcom295       -1.617914e-38 -7.431762e-04
bigcom299        1.859267e-37  8.523972e-03
bigcom301       -1.618454e-38 -7.419785e-04
bigcom306       -1.617644e-38 -7.409534e-04
bigcom309       -1.617914e-38 -7.424393e-04
bigcom314       -1.617779e-38 -7.430678e-04
bigcom321       -1.618590e-38 -7.419532e-04
bigcom341       -1.617644e-38 -7.421257e-04
bigcom350       -1.617375e-38 -7.429864e-04
bigcom353       -1.617644e-38 -7.416480e-04
bigcom359       -1.617779e-38 -7.433442e-04
bigcom363       -1.617510e-38 -7.417493e-04
bigcom365       -1.617914e-38 -7.437647e-04
bigcom385        1.282039e-37  5.877538e-03
bigcom386       -1.617779e-38 -7.407008e-04
bigcom408       -1.618184e-38 -7.434491e-04
bigcom412       -1.617914e-38 -7.408376e-04
bigcom480       -1.617779e-38 -7.416594e-04
spin_vertex     -9.124523e-39 -4.165284e-04
membership_s1    1.400836e-38  6.414164e-04
membership_s3   -1.619671e-38 -7.425714e-04
membership_s4   -1.016627e-38 -4.661545e-04
membership_s5   -1.092237e-38 -5.007517e-04
membership_s6   -1.508451e-38 -6.873901e-04
membership_s7   -1.395816e-38 -6.399498e-04
membership_s8   -1.618860e-38 -7.426197e-04
membership_s9   -1.619536e-38 -7.423704e-04
membership_s11  -1.618725e-38 -7.422161e-04
membership_s12  -1.618860e-38 -7.425599e-04
membership_s14   9.613454e-38  4.407647e-03
membership_s15   2.113036e-39  9.704367e-05
membership_s16  -1.618995e-38 -7.426013e-04
membership_s17  -1.618319e-38 -7.416252e-04
membership_s18  -1.629606e-38 -7.470903e-04
membership_s20  -1.617914e-38 -7.418368e-04
membership_s21  -4.131562e-39 -1.893842e-04
membership_s22  -1.621160e-38 -7.430583e-04
membership_s24  -1.621838e-38 -7.446645e-04
membership_s25   1.995057e-38  9.148890e-04
membership_s26  -1.619400e-38 -7.412164e-04
membership_s27  -4.118989e-39 -1.891616e-04
membership_s28  -1.619536e-38 -7.426976e-04
membership_s30   1.908174e-38  8.737710e-04
membership_s31  -6.371401e-39 -2.923440e-04
membership_s32   5.863859e-38  2.687005e-03
membership_s33  -1.618049e-38 -7.409750e-04
membership_s36  -1.744218e-38 -7.994085e-04
membership_s37  -1.630154e-38 -7.473114e-04
V1               2.325060e-38  1.058028e-03
V2               1.547286e-39  6.935020e-05
pdi              1.233575e-36  5.812048e-02
adhesion        -1.075664e-42 -4.891259e-08
cohesion         2.148580e-42  9.769847e-08
inner            4.810322e-43  2.177583e-08
outer            3.006806e-43  1.329388e-08
ioratio          1.969349e-39  8.042762e-05
comsize          8.541683e-42  3.899481e-07
[1] "Dataset: all_TnotC Model GBM, run: 6 of 10 2015-06-15 17:15:50"
Iter   TrainDeviance   ValidDeviance   StepSize   Improve
     1        0.1597             nan     0.0100    0.0005
     2        0.1578             nan     0.0100    0.0003
     3        0.1565             nan     0.0100    0.0003
     4        0.1550             nan     0.0100    0.0002
     5        0.1534             nan     0.0100    0.0004
     6        0.1522             nan     0.0100    0.0003
     7        0.1511             nan     0.0100    0.0002
     8        0.1501             nan     0.0100    0.0002
     9        0.1490             nan     0.0100    0.0003
    10        0.1482             nan     0.0100    0.0001
    20        0.1403             nan     0.0100    0.0001
    40        0.1303             nan     0.0100    0.0001
    60        0.1230             nan     0.0100    0.0000
    80        0.1170             nan     0.0100    0.0000
   100        0.1120             nan     0.0100   -0.0000
   120        0.1072             nan     0.0100    0.0000
   140        0.1030             nan     0.0100   -0.0000
   160        0.0993             nan     0.0100    0.0000
   180        0.0956             nan     0.0100   -0.0000
   200        0.0921             nan     0.0100    0.0000
   204        0.0914             nan     0.0100   -0.0000

[1] "GBM variable coefficients"
                            var     rel.inf
bigcom30               bigcom30 5.231694555
inner                     inner 4.747694151
ratio5                   ratio5 4.672063216
walktrap_vertex walktrap_vertex 4.403375982
comsize                 comsize 4.340324041
membership_s32   membership_s32 4.137979062
V2                           V2 4.045503589
outer                     outer 3.892486585
trans                     trans 3.072736985
pagerank               pagerank 2.836709220
V1                           V1 2.517709670
knn                         knn 2.065724345
cohesion               cohesion 2.046764518
adhesion               adhesion 2.044296059
bigcom46               bigcom46 1.914012321
spin_vertex         spin_vertex 1.744481322
ioratio                 ioratio 1.680209526
ratio1                   ratio1 1.539690852
bet                         bet 1.506657427
graph23                 graph23 1.384181265
ratio4                   ratio4 1.266880993
graph11                 graph11 1.233770556
orbit18                 orbit18 1.169730471
orbit31                 orbit31 1.161456746
graph20                 graph20 1.106946073
ratio2                   ratio2 0.935958975
orbit50                 orbit50 0.900253507
bigcom26               bigcom26 0.892826138
upto_fifth           upto_fifth 0.855707139
orbit46                 orbit46 0.851291004
orbit56                 orbit56 0.784045157
coreness               coreness 0.782705587
fourth                   fourth 0.747225389
orbit61                 orbit61 0.718167837
orbit65                 orbit65 0.704772333
graph5                   graph5 0.689657866
orbit39                 orbit39 0.567056273
graph10                 graph10 0.565740458
constraint           constraint 0.523016005
graph13                 graph13 0.521040018
selfinter             selfinter 0.519755978
graph17                 graph17 0.500992811
orbit62                 orbit62 0.482380756
orbit38                 orbit38 0.481344972
orbit35                 orbit35 0.480847781
graph6                   graph6 0.474917824
graph4                   graph4 0.449190548
graph19                 graph19 0.443384957
orbit54                 orbit54 0.428723469
graph7                   graph7 0.424409339
third                     third 0.392035343
orbit13                 orbit13 0.390641708
graph2                   graph2 0.385878438
graph27                 graph27 0.383639321
membership_s30   membership_s30 0.381557973
orbit40                 orbit40 0.375804681
orbit30                 orbit30 0.373581898
orbit21                 orbit21 0.357076978
orbit47                 orbit47 0.354179093
graph12                 graph12 0.349896476
orbit24                 orbit24 0.349779374
orbit48                 orbit48 0.347582178
orbit11                 orbit11 0.346703756
orbit49                 orbit49 0.338429674
graph25                 graph25 0.334309461
orbit32                 orbit32 0.321008776
orbit23                 orbit23 0.319939012
upto_sixth           upto_sixth 0.307908376
graph14                 graph14 0.301875269
orbit10                 orbit10 0.295127023
orbit63                 orbit63 0.290090212
orbit64                 orbit64 0.288051743
ratio6                   ratio6 0.286233484
orbit15                 orbit15 0.270559698
orbit6                   orbit6 0.267502341
orbit45                 orbit45 0.252691146
orbit37                 orbit37 0.252174701
sixth                     sixth 0.248173335
orbit19                 orbit19 0.238389380
graph26                 graph26 0.233573299
bigcom3                 bigcom3 0.232387023
bigcom92               bigcom92 0.224200481
orbit27                 orbit27 0.223376740
orbit44                 orbit44 0.221052666
graph1                   graph1 0.219180161
graph15                 graph15 0.216732807
graph18                 graph18 0.215964599
graph22                 graph22 0.213384157
bigcom11               bigcom11 0.206942263
orbit36                 orbit36 0.203840845
graph21                 graph21 0.202516769
close                     close 0.202301136
pdi                         pdi 0.201826520
graph0                   graph0 0.200457419
orbit17                 orbit17 0.196418250
graph16                 graph16 0.193319644
orbit52                 orbit52 0.192060363
orbit26                 orbit26 0.186745435
graph3                   graph3 0.186444766
orbit58                 orbit58 0.186367593
graph24                 graph24 0.185830248
orbit42                 orbit42 0.176608235
orbit7                   orbit7 0.175157460
orbit4                   orbit4 0.166319725
orbit68                 orbit68 0.165879982
orbit33                 orbit33 0.165375156
orbit9                   orbit9 0.165069778
orbit20                 orbit20 0.164171320
orbit22                 orbit22 0.163973617
orbit29                 orbit29 0.160027013
orbit5                   orbit5 0.158559583
membership_s1     membership_s1 0.154691683
orbit70                 orbit70 0.152752839
orbit53                 orbit53 0.149344571
orbit28                 orbit28 0.148113664
bigcom22               bigcom22 0.141654749
fifth                     fifth 0.137496293
orbit25                 orbit25 0.135520873
orbit16                 orbit16 0.130493816
ecc                         ecc 0.126439721
orbit1                   orbit1 0.124110390
orbit12                 orbit12 0.107958692
ratio3                   ratio3 0.101158187
bigcom4                 bigcom4 0.100124203
second                   second 0.095358636
orbit2                   orbit2 0.094583257
orbit59                 orbit59 0.093710724
orbit60                 orbit60 0.086431652
membership_s15   membership_s15 0.082420283
upto_fourth         upto_fourth 0.081412511
orbit51                 orbit51 0.079307040
graph28                 graph28 0.078442687
upto_third           upto_third 0.069864608
hubscore               hubscore 0.066908671
orbit69                 orbit69 0.057158285
orbit67                 orbit67 0.055937971
orbit43                 orbit43 0.036315422
bigcom28               bigcom28 0.033604899
orbit55                 orbit55 0.032698619
membership_s27   membership_s27 0.032224806
orbit57                 orbit57 0.028437505
upto_second         upto_second 0.021862717
membership_s21   membership_s21 0.015920390
orbit66                 orbit66 0.015444637
orbit71                 orbit71 0.012341133
AP                           AP 0.011153181
graph29                 graph29 0.007725083
bigcom181             bigcom181 0.005498051
graph8                   graph8 0.000000000
graph9                   graph9 0.000000000
orbit0                   orbit0 0.000000000
orbit3                   orbit3 0.000000000
orbit8                   orbit8 0.000000000
orbit14                 orbit14 0.000000000
orbit34                 orbit34 0.000000000
orbit41                 orbit41 0.000000000
orbit72                 orbit72 0.000000000
eccrad                   eccrad 0.000000000
evcent                   evcent 0.000000000
first                     first 0.000000000
bigcom1                 bigcom1 0.000000000
bigcom2                 bigcom2 0.000000000
bigcom6                 bigcom6 0.000000000
bigcom8                 bigcom8 0.000000000
bigcom9                 bigcom9 0.000000000
bigcom13               bigcom13 0.000000000
bigcom15               bigcom15 0.000000000
bigcom16               bigcom16 0.000000000
bigcom21               bigcom21 0.000000000
bigcom24               bigcom24 0.000000000
bigcom31               bigcom31 0.000000000
bigcom32               bigcom32 0.000000000
bigcom33               bigcom33 0.000000000
bigcom34               bigcom34 0.000000000
bigcom36               bigcom36 0.000000000
bigcom37               bigcom37 0.000000000
bigcom38               bigcom38 0.000000000
bigcom39               bigcom39 0.000000000
bigcom40               bigcom40 0.000000000
bigcom43               bigcom43 0.000000000
bigcom44               bigcom44 0.000000000
bigcom47               bigcom47 0.000000000
bigcom49               bigcom49 0.000000000
bigcom50               bigcom50 0.000000000
bigcom51               bigcom51 0.000000000
bigcom52               bigcom52 0.000000000
bigcom54               bigcom54 0.000000000
bigcom56               bigcom56 0.000000000
bigcom62               bigcom62 0.000000000
bigcom66               bigcom66 0.000000000
bigcom68               bigcom68 0.000000000
bigcom69               bigcom69 0.000000000
bigcom71               bigcom71 0.000000000
bigcom72               bigcom72 0.000000000
bigcom73               bigcom73 0.000000000
bigcom74               bigcom74 0.000000000
bigcom75               bigcom75 0.000000000
bigcom76               bigcom76 0.000000000
bigcom77               bigcom77 0.000000000
bigcom79               bigcom79 0.000000000
bigcom80               bigcom80 0.000000000
bigcom82               bigcom82 0.000000000
bigcom83               bigcom83 0.000000000
bigcom84               bigcom84 0.000000000
bigcom85               bigcom85 0.000000000
bigcom87               bigcom87 0.000000000
bigcom89               bigcom89 0.000000000
bigcom91               bigcom91 0.000000000
bigcom93               bigcom93 0.000000000
bigcom96               bigcom96 0.000000000
bigcom97               bigcom97 0.000000000
bigcom98               bigcom98 0.000000000
bigcom99               bigcom99 0.000000000
bigcom101             bigcom101 0.000000000
bigcom104             bigcom104 0.000000000
bigcom106             bigcom106 0.000000000
bigcom109             bigcom109 0.000000000
bigcom113             bigcom113 0.000000000
bigcom116             bigcom116 0.000000000
bigcom120             bigcom120 0.000000000
bigcom123             bigcom123 0.000000000
bigcom126             bigcom126 0.000000000
bigcom127             bigcom127 0.000000000
bigcom137             bigcom137 0.000000000
bigcom139             bigcom139 0.000000000
bigcom140             bigcom140 0.000000000
bigcom143             bigcom143 0.000000000
bigcom145             bigcom145 0.000000000
bigcom146             bigcom146 0.000000000
bigcom147             bigcom147 0.000000000
bigcom149             bigcom149 0.000000000
bigcom153             bigcom153 0.000000000
bigcom154             bigcom154 0.000000000
bigcom156             bigcom156 0.000000000
bigcom157             bigcom157 0.000000000
bigcom158             bigcom158 0.000000000
bigcom160             bigcom160 0.000000000
bigcom161             bigcom161 0.000000000
bigcom162             bigcom162 0.000000000
bigcom164             bigcom164 0.000000000
bigcom166             bigcom166 0.000000000
bigcom167             bigcom167 0.000000000
bigcom171             bigcom171 0.000000000
bigcom173             bigcom173 0.000000000
bigcom175             bigcom175 0.000000000
bigcom176             bigcom176 0.000000000
bigcom177             bigcom177 0.000000000
bigcom178             bigcom178 0.000000000
bigcom180             bigcom180 0.000000000
bigcom184             bigcom184 0.000000000
bigcom186             bigcom186 0.000000000
bigcom187             bigcom187 0.000000000
bigcom189             bigcom189 0.000000000
bigcom194             bigcom194 0.000000000
bigcom195             bigcom195 0.000000000
bigcom196             bigcom196 0.000000000
bigcom204             bigcom204 0.000000000
bigcom205             bigcom205 0.000000000
bigcom212             bigcom212 0.000000000
bigcom214             bigcom214 0.000000000
bigcom222             bigcom222 0.000000000
bigcom223             bigcom223 0.000000000
bigcom226             bigcom226 0.000000000
bigcom227             bigcom227 0.000000000
bigcom229             bigcom229 0.000000000
bigcom233             bigcom233 0.000000000
bigcom236             bigcom236 0.000000000
bigcom237             bigcom237 0.000000000
bigcom246             bigcom246 0.000000000
bigcom248             bigcom248 0.000000000
bigcom249             bigcom249 0.000000000
bigcom250             bigcom250 0.000000000
bigcom254             bigcom254 0.000000000
bigcom266             bigcom266 0.000000000
bigcom269             bigcom269 0.000000000
bigcom272             bigcom272 0.000000000
bigcom274             bigcom274 0.000000000
bigcom281             bigcom281 0.000000000
bigcom291             bigcom291 0.000000000
bigcom292             bigcom292 0.000000000
bigcom295             bigcom295 0.000000000
bigcom299             bigcom299 0.000000000
bigcom301             bigcom301 0.000000000
bigcom306             bigcom306 0.000000000
bigcom309             bigcom309 0.000000000
bigcom314             bigcom314 0.000000000
bigcom321             bigcom321 0.000000000
bigcom341             bigcom341 0.000000000
bigcom350             bigcom350 0.000000000
bigcom353             bigcom353 0.000000000
bigcom359             bigcom359 0.000000000
bigcom363             bigcom363 0.000000000
bigcom365             bigcom365 0.000000000
bigcom385             bigcom385 0.000000000
bigcom386             bigcom386 0.000000000
bigcom408             bigcom408 0.000000000
bigcom412             bigcom412 0.000000000
bigcom480             bigcom480 0.000000000
membership_s3     membership_s3 0.000000000
membership_s4     membership_s4 0.000000000
membership_s5     membership_s5 0.000000000
membership_s6     membership_s6 0.000000000
membership_s7     membership_s7 0.000000000
membership_s8     membership_s8 0.000000000
membership_s9     membership_s9 0.000000000
membership_s11   membership_s11 0.000000000
membership_s12   membership_s12 0.000000000
membership_s14   membership_s14 0.000000000
membership_s16   membership_s16 0.000000000
membership_s17   membership_s17 0.000000000
membership_s18   membership_s18 0.000000000
membership_s20   membership_s20 0.000000000
membership_s22   membership_s22 0.000000000
membership_s24   membership_s24 0.000000000
membership_s25   membership_s25 0.000000000
membership_s26   membership_s26 0.000000000
membership_s28   membership_s28 0.000000000
membership_s31   membership_s31 0.000000000
membership_s33   membership_s33 0.000000000
membership_s36   membership_s36 0.000000000
membership_s37   membership_s37 0.000000000
[1] "Dataset: all_TnotC Model RF, run: 6 of 10 2015-06-15 17:19:16"
     |      Out-of-bag   |
Tree |      MSE  %Var(y) |
   1 |  0.03222   208.02 |
   2 |  0.03023   195.16 |
   3 |  0.02808   181.29 |
   4 |  0.02591   167.24 |
   5 |  0.02319   149.70 |
   6 |  0.02286   147.60 |
   7 |  0.02162   139.57 |
   8 |   0.0208   134.29 |
   9 |  0.02002   129.24 |
  10 |  0.01946   125.61 |
  11 |  0.01919   123.86 |
  12 |  0.01883   121.55 |
  13 |  0.01847   119.26 |
  14 |  0.01831   118.21 |
  15 |  0.01815   117.18 |
  16 |  0.01797   115.98 |
  17 |  0.01759   113.58 |
  18 |  0.01751   113.03 |
  19 |  0.01735   111.98 |
  20 |  0.01719   110.99 |
  21 |  0.01716   110.77 |
  22 |  0.01702   109.87 |
  23 |  0.01692   109.21 |
  24 |  0.01684   108.70 |
  25 |  0.01674   108.04 |
  26 |  0.01675   108.13 |
  27 |  0.01671   107.88 |
  28 |  0.01667   107.63 |
  29 |  0.01666   107.53 |
  30 |  0.01657   106.95 |
  31 |   0.0166   107.19 |
  32 |  0.01655   106.84 |
  33 |   0.0165   106.49 |
  34 |   0.0165   106.50 |
  35 |  0.01648   106.42 |
  36 |  0.01642   105.99 |
  37 |  0.01632   105.38 |
  38 |  0.01629   105.19 |
  39 |  0.01624   104.86 |
  40 |  0.01624   104.83 |
  41 |   0.0162   104.58 |
  42 |  0.01619   104.51 |
  43 |  0.01615   104.26 |
  44 |  0.01613   104.11 |
  45 |   0.0161   103.92 |
  46 |   0.0161   103.92 |
  47 |  0.01609   103.86 |
  48 |  0.01608   103.81 |
  49 |  0.01607   103.73 |
  50 |  0.01606   103.65 |
  51 |  0.01606   103.67 |
  52 |  0.01604   103.58 |
  53 |  0.01602   103.43 |
  54 |  0.01607   103.71 |
  55 |  0.01606   103.67 |
  56 |  0.01604   103.55 |
  57 |  0.01604   103.56 |
  58 |  0.01603   103.51 |
  59 |  0.01601   103.38 |
  60 |  0.01601   103.33 |
  61 |  0.01598   103.14 |
  62 |  0.01597   103.12 |
  63 |  0.01596   103.04 |
  64 |  0.01597   103.06 |
  65 |  0.01596   103.04 |
  66 |  0.01596   103.01 |
  67 |  0.01594   102.93 |
  68 |  0.01593   102.85 |
  69 |  0.01591   102.72 |
  70 |  0.01591   102.70 |
  71 |  0.01589   102.58 |
  72 |  0.01589   102.56 |
  73 |  0.01588   102.54 |
  74 |  0.01588   102.51 |
  75 |  0.01586   102.38 |
  76 |  0.01586   102.39 |
  77 |  0.01585   102.35 |
  78 |  0.01586   102.36 |
  79 |  0.01586   102.37 |
  80 |  0.01585   102.32 |
  81 |  0.01586   102.40 |
  82 |  0.01584   102.27 |
  83 |  0.01583   102.16 |
  84 |  0.01583   102.22 |
  85 |  0.01584   102.25 |
  86 |  0.01582   102.14 |
  87 |   0.0158   102.02 |
  88 |  0.01581   102.07 |
  89 |  0.01581   102.08 |
  90 |  0.01579   101.95 |
  91 |  0.01578   101.87 |
  92 |  0.01577   101.83 |
  93 |  0.01577   101.77 |
  94 |  0.01577   101.79 |
  95 |  0.01576   101.75 |
  96 |  0.01573   101.54 |
  97 |  0.01572   101.49 |
  98 |  0.01573   101.53 |
  99 |  0.01573   101.55 |
 100 |  0.01574   101.62 |
[1] "Random Forest variable coefficients"
                      %IncMSE IncNodePurity
graph5           2.163204e-03  7.458806e-01
graph6           2.435095e-03  8.280631e-01
graph7           9.316192e-04  7.304378e-01
graph8           1.190728e-04  2.444505e-01
graph9           2.492354e-03  8.889299e-01
graph10          2.865415e-03  1.047300e+00
graph11          4.101835e-03  1.493600e+00
graph12          3.047342e-03  7.085220e-01
graph13          1.268491e-03  6.226380e-01
graph14          1.485205e-03  9.029291e-01
graph15          1.184004e-03  5.754495e-01
graph16          1.414146e-03  6.941657e-01
graph17          1.724052e-03  8.745027e-01
graph18          5.783844e-04  5.447174e-01
graph19          1.976833e-03  9.725564e-01
graph20          4.904567e-03  1.067110e+00
graph21          3.759381e-03  6.334401e-01
graph22          2.072065e-03  6.762672e-01
graph23          3.019219e-03  1.205617e+00
graph24          1.482259e-03  4.482433e-01
graph25          2.057779e-03  5.886907e-01
graph26          2.538956e-03  5.201049e-01
graph27          7.478524e-04  3.549278e-01
graph28          4.962193e-04  3.267285e-01
graph29          2.066028e-04  1.340174e-01
orbit0           2.171172e-04  4.358297e-01
orbit1           2.645712e-03  5.663241e-01
orbit2           1.708186e-03  5.544672e-01
orbit3           7.382965e-04  2.772294e-01
orbit4           7.884183e-04  6.919256e-01
orbit5           6.379919e-04  6.214862e-01
orbit6           2.111660e-03  1.029197e+00
orbit7           7.359683e-04  5.611084e-01
orbit8           1.482717e-03  7.526151e-01
orbit9           2.174192e-03  6.131372e-01
orbit10          4.979497e-04  4.332664e-01
orbit11          2.058034e-03  3.459394e-01
orbit12          2.123747e-03  7.487476e-01
orbit13          6.208047e-04  5.335060e-01
orbit14          3.817856e-04  2.776568e-01
orbit15          1.886213e-03  6.997986e-01
orbit16          1.186976e-03  5.074886e-01
orbit17          2.773073e-03  7.161393e-01
orbit18          5.884510e-03  1.695400e+00
orbit19          2.111606e-03  9.429808e-01
orbit20          3.072632e-03  4.950855e-01
orbit21          1.334706e-03  5.494550e-01
orbit22          4.667045e-03  1.613008e+00
orbit23          1.422628e-03  5.580997e-01
orbit24          2.943896e-03  1.058927e+00
orbit25          7.620863e-04  6.940143e-01
orbit26          1.097306e-03  5.392148e-01
orbit27          2.393030e-03  7.269632e-01
orbit28          5.959639e-04  6.956925e-01
orbit29          8.800827e-04  4.902469e-01
orbit30          2.301048e-03  6.488817e-01
orbit31          1.872167e-03  1.566760e+00
orbit32          2.246250e-03  9.166298e-01
orbit33          7.052046e-04  3.183994e-01
orbit34          2.039054e-03  5.429509e-01
orbit35          5.152378e-03  6.855080e-01
orbit36          2.286174e-03  7.041287e-01
orbit37          2.415709e-03  6.849542e-01
orbit38          1.570853e-03  5.910960e-01
orbit39          3.565632e-03  1.194264e+00
orbit40          1.511100e-03  4.672801e-01
orbit41          8.671809e-04  4.959341e-01
orbit42          1.010982e-03  3.986752e-01
orbit43          3.969820e-04  6.151293e-01
orbit44          1.290258e-03  5.021501e-01
orbit45          3.247897e-03  1.237881e+00
orbit46          2.093879e-03  8.101090e-01
orbit47          1.787636e-03  6.857353e-01
orbit48          6.749527e-04  5.751158e-01
orbit49          4.684989e-03  9.543743e-01
orbit50          2.302415e-03  1.105334e+00
orbit51          6.437965e-04  5.340480e-01
orbit52          1.714129e-03  5.611599e-01
orbit53          7.581901e-04  4.630109e-01
orbit54          1.987764e-03  8.114100e-01
orbit55          3.240577e-04  3.891167e-01
orbit56          5.576868e-03  1.619176e+00
orbit57          5.867265e-04  4.571204e-01
orbit58          2.839037e-04  3.196304e-01
orbit59          2.250382e-03  7.245930e-01
orbit60          1.017649e-03  5.311796e-01
orbit61          5.020515e-04  4.162595e-01
orbit62          1.880216e-03  7.620538e-01
orbit63          4.846055e-04  5.023218e-01
orbit64          1.690505e-03  5.646362e-01
orbit65          1.750465e-03  7.468485e-01
orbit66          8.280578e-04  2.274052e-01
orbit67          3.825291e-04  2.980244e-01
orbit68          1.162147e-03  4.519965e-01
orbit69          8.539360e-04  4.424023e-01
orbit70          1.821933e-03  5.275936e-01
orbit71          1.296672e-04  1.711544e-01
orbit72          1.008444e-04  1.054683e-01
AP               2.166298e-05  1.284554e-01
bet              3.734306e-03  2.296777e+00
ecc              4.866160e-04  1.251383e-01
eccrad           4.847206e-04  2.463162e-01
close            2.683184e-03  5.290450e-01
constraint       3.266945e-03  1.228041e+00
coreness         2.016099e-03  7.911614e-01
knn              3.551051e-03  2.243100e+00
hubscore         2.122746e-03  6.577920e-01
pagerank         3.514362e-03  3.722462e+00
trans            1.644319e-03  2.244497e+00
evcent           2.459141e-03  5.350099e-01
first            4.137290e-04  3.770802e-01
upto_second      2.727515e-03  7.130426e-01
upto_third       2.907478e-03  6.731742e-01
upto_fourth      3.835166e-03  5.373361e-01
upto_fifth       2.743615e-03  9.741559e-01
upto_sixth       2.378864e-03  1.058326e+00
second           3.241833e-03  8.439302e-01
third            5.313192e-03  1.824958e+00
fourth           3.592507e-03  1.768681e+00
fifth            1.810458e-03  1.276582e+00
sixth            4.892471e-03  1.498640e+00
ratio1           2.751466e-03  2.058315e+00
ratio2           7.880510e-03  2.910352e+00
ratio3           3.342324e-03  1.653659e+00
ratio4           5.585748e-03  2.610981e+00
ratio5           3.023932e-03  5.929448e+00
ratio6           4.269325e-03  1.611290e+00
selfinter        1.076115e-03  5.287261e-01
walktrap_vertex  1.242141e-03  2.608651e+00
bigcom1          2.252252e-06  9.000000e-03
bigcom2          0.000000e+00  0.000000e+00
bigcom3          1.609355e-04  5.225267e-01
bigcom4          2.735732e-05  2.225512e-01
bigcom6         -6.935153e-06  4.455662e-01
bigcom8          0.000000e+00  1.301043e-19
bigcom9          0.000000e+00  1.301043e-20
bigcom11         1.359312e-05  3.409510e-01
bigcom13         0.000000e+00  0.000000e+00
bigcom15         0.000000e+00  0.000000e+00
bigcom16         0.000000e+00  0.000000e+00
bigcom21         0.000000e+00  2.400000e-02
bigcom22         1.463468e-04  2.004859e-01
bigcom24         0.000000e+00  0.000000e+00
bigcom26         8.209411e-05  8.314886e-01
bigcom28         1.051070e-04  2.136563e-01
bigcom30         1.561233e-03  3.325928e+00
bigcom31         0.000000e+00  0.000000e+00
bigcom32         0.000000e+00  6.938894e-20
bigcom33        -1.602120e-05  2.542517e-01
bigcom34         0.000000e+00  0.000000e+00
bigcom36         0.000000e+00  0.000000e+00
bigcom37         0.000000e+00  0.000000e+00
bigcom38         0.000000e+00  0.000000e+00
bigcom39         0.000000e+00  0.000000e+00
bigcom40         3.200353e-06  3.210863e-02
bigcom43         0.000000e+00  1.114560e-18
bigcom44         9.112334e-05  4.268284e-02
bigcom46         1.117635e-05  1.190831e+00
bigcom47         0.000000e+00  0.000000e+00
bigcom49         0.000000e+00  0.000000e+00
bigcom50         0.000000e+00  0.000000e+00
bigcom51         0.000000e+00  0.000000e+00
bigcom52        -1.674250e-05  5.436321e-01
bigcom54         0.000000e+00  0.000000e+00
bigcom56         0.000000e+00  3.469447e-20
bigcom62         0.000000e+00  0.000000e+00
bigcom66         0.000000e+00  4.336809e-21
bigcom68         0.000000e+00  3.469447e-20
bigcom69         0.000000e+00  6.938894e-20
bigcom71         0.000000e+00  0.000000e+00
bigcom72         0.000000e+00  0.000000e+00
bigcom73         8.609034e-06  2.778635e-01
bigcom74         0.000000e+00  6.938894e-20
bigcom75        -1.809350e-05  4.282578e-01
bigcom76         0.000000e+00  0.000000e+00
bigcom77         0.000000e+00  3.122502e-19
bigcom79         0.000000e+00  0.000000e+00
bigcom80         0.000000e+00  6.938894e-20
bigcom82         0.000000e+00  0.000000e+00
bigcom83         0.000000e+00  0.000000e+00
bigcom84         0.000000e+00  1.110223e-18
bigcom85         0.000000e+00  0.000000e+00
bigcom87         0.000000e+00  0.000000e+00
bigcom89         0.000000e+00  0.000000e+00
bigcom91         0.000000e+00  1.301043e-20
bigcom92         4.080151e-05  2.271354e-01
bigcom93         0.000000e+00  4.336809e-21
bigcom96         0.000000e+00  0.000000e+00
bigcom97         0.000000e+00  1.301043e-20
bigcom98         0.000000e+00  0.000000e+00
bigcom99         0.000000e+00  0.000000e+00
bigcom101        5.590110e-05  1.505914e-01
bigcom104       -9.666449e-06  2.529010e-01
bigcom106        0.000000e+00  0.000000e+00
bigcom109        2.763582e-05  6.416120e-01
bigcom113        0.000000e+00  0.000000e+00
bigcom116       -1.090848e-06  8.690672e-02
bigcom120        0.000000e+00  0.000000e+00
bigcom123        0.000000e+00  0.000000e+00
bigcom126        0.000000e+00  0.000000e+00
bigcom127        0.000000e+00  5.551115e-19
bigcom137        0.000000e+00  0.000000e+00
bigcom139        0.000000e+00  0.000000e+00
bigcom140        0.000000e+00  3.469447e-19
bigcom143        0.000000e+00  0.000000e+00
bigcom145        0.000000e+00  0.000000e+00
bigcom146        0.000000e+00  0.000000e+00
bigcom147        0.000000e+00  4.336809e-21
bigcom149        0.000000e+00  0.000000e+00
bigcom153        0.000000e+00  2.168404e-21
bigcom154        0.000000e+00  4.336809e-21
bigcom156        0.000000e+00  0.000000e+00
bigcom157        0.000000e+00  0.000000e+00
bigcom158        0.000000e+00  0.000000e+00
bigcom160        0.000000e+00  0.000000e+00
bigcom161        0.000000e+00  0.000000e+00
bigcom162        0.000000e+00  0.000000e+00
bigcom164        0.000000e+00  0.000000e+00
bigcom166        0.000000e+00  0.000000e+00
bigcom167        0.000000e+00  6.938894e-20
bigcom171        0.000000e+00  6.938894e-20
bigcom173        0.000000e+00  0.000000e+00
bigcom175        0.000000e+00  0.000000e+00
bigcom176        0.000000e+00  0.000000e+00
bigcom177        0.000000e+00  0.000000e+00
bigcom178        5.851502e-05  8.379680e-01
bigcom180        0.000000e+00  0.000000e+00
bigcom181       -2.531354e-05  2.251418e-01
bigcom184        0.000000e+00  0.000000e+00
bigcom186        5.675110e-06  6.544678e-01
bigcom187       -1.923231e-07  2.245091e-01
bigcom189        0.000000e+00  0.000000e+00
bigcom194        0.000000e+00  0.000000e+00
bigcom195        0.000000e+00  0.000000e+00
bigcom196        4.165094e-06  3.430604e-01
bigcom204        2.350025e-05  3.693919e-01
bigcom205        0.000000e+00  3.469447e-20
bigcom212        0.000000e+00  0.000000e+00
bigcom214        0.000000e+00  1.110223e-18
bigcom222        0.000000e+00  5.551115e-19
bigcom223        0.000000e+00  5.551115e-19
bigcom226        0.000000e+00  0.000000e+00
bigcom227        0.000000e+00  1.110223e-18
bigcom229        0.000000e+00  5.551115e-19
bigcom233        0.000000e+00  0.000000e+00
bigcom236        0.000000e+00  0.000000e+00
bigcom237        0.000000e+00  0.000000e+00
bigcom246        0.000000e+00  0.000000e+00
bigcom248        0.000000e+00  4.336809e-21
bigcom249        0.000000e+00  0.000000e+00
bigcom250        0.000000e+00  6.938894e-20
bigcom254        0.000000e+00  5.551115e-19
bigcom266        0.000000e+00  0.000000e+00
bigcom269        0.000000e+00  0.000000e+00
bigcom272        0.000000e+00  0.000000e+00
bigcom274        0.000000e+00  1.257675e-19
bigcom281        0.000000e+00  4.336809e-21
bigcom291        0.000000e+00  0.000000e+00
bigcom292        0.000000e+00  0.000000e+00
bigcom295        0.000000e+00  4.336809e-21
bigcom299       -2.224536e-05  4.307319e-01
bigcom301        0.000000e+00  0.000000e+00
bigcom306        0.000000e+00  0.000000e+00
bigcom309        0.000000e+00  0.000000e+00
bigcom314        0.000000e+00  0.000000e+00
bigcom321        0.000000e+00  1.179612e-18
bigcom341        0.000000e+00  0.000000e+00
bigcom350        0.000000e+00  0.000000e+00
bigcom353        0.000000e+00  1.110223e-18
bigcom359        0.000000e+00  0.000000e+00
bigcom363        0.000000e+00  0.000000e+00
bigcom365        0.000000e+00  0.000000e+00
bigcom385       -2.279581e-05  5.197777e-01
bigcom386        0.000000e+00  0.000000e+00
bigcom408        0.000000e+00  4.336809e-21
bigcom412        0.000000e+00  2.168404e-21
bigcom480        0.000000e+00  0.000000e+00
spin_vertex      6.763530e-04  1.899832e+00
membership_s1    2.987497e-04  3.496504e-01
membership_s3    0.000000e+00  0.000000e+00
membership_s4    7.725373e-05  9.614338e-02
membership_s5    1.203032e-04  2.167393e-01
membership_s6    3.565539e-04  1.288695e-01
membership_s7    1.422900e-04  2.083782e-01
membership_s8    0.000000e+00  4.336809e-21
membership_s9    0.000000e+00  4.336809e-21
membership_s11   0.000000e+00  1.084202e-19
membership_s12   0.000000e+00  0.000000e+00
membership_s14  -1.475881e-05  1.211289e-01
membership_s15   9.113474e-05  4.403884e-01
membership_s16   0.000000e+00  0.000000e+00
membership_s17   0.000000e+00  0.000000e+00
membership_s18   0.000000e+00  8.239937e-20
membership_s20   0.000000e+00  0.000000e+00
membership_s21   1.731424e-05  2.307101e-01
membership_s22   0.000000e+00  0.000000e+00
membership_s24   0.000000e+00  4.336809e-21
membership_s25  -1.338581e-05  4.063164e-02
membership_s26   0.000000e+00  8.673617e-21
membership_s27   4.732760e-05  1.632970e-01
membership_s28   0.000000e+00  4.336809e-21
membership_s30   4.933327e-04  3.701367e-01
membership_s31   1.319803e-04  2.660984e-01
membership_s32   1.886749e-03  2.713103e+00
membership_s33   0.000000e+00  2.168404e-20
membership_s36   2.352763e-05  3.334510e-03
membership_s37   0.000000e+00  8.673617e-21
V1               3.862215e-03  3.143557e+00
V2               2.406829e-03  3.856826e+00
pdi              9.701912e-05  8.317722e-01
adhesion         1.754668e-02  3.580917e+00
cohesion         1.448852e-02  3.479957e+00
inner            1.170071e-02  4.956671e+00
outer            8.430367e-03  5.810468e+00
ioratio          9.125987e-03  3.159591e+00
comsize          1.031583e-02  5.161630e+00
[1] "Dataset: all_TnotC Model GLM, run: 6 of 10 2015-06-15 17:26:55"
[1] "glmnet variable coefficients"
                         [,1]          [,2]
(Intercept)     -4.135801e+00 -4.145212e+00
graph0           1.338464e-41  7.354956e-07
graph1          -2.136070e-44 -1.038724e-09
graph2          -6.867968e-42 -3.373718e-07
graph3          -9.774823e-46 -4.785133e-11
graph4          -3.064081e-47 -1.498093e-12
graph5          -3.095889e-43 -1.544750e-08
graph6          -7.697893e-45 -3.779580e-10
graph7          -3.030055e-43 -1.492972e-08
graph8          -5.503799e-42 -2.729909e-07
graph9          -2.284031e-47 -1.127399e-12
graph10         -7.732618e-49 -3.748547e-14
graph11         -7.022087e-50 -3.462790e-15
graph12         -5.032886e-47 -2.459507e-12
graph13         -2.954958e-46 -1.453971e-11
graph14         -7.340026e-48 -3.596943e-13
graph15         -1.196625e-44 -5.954505e-10
graph16         -2.124452e-46 -1.047814e-11
graph17         -3.739473e-46 -1.834840e-11
graph18         -7.609678e-45 -3.737919e-10
graph19         -1.389787e-45 -6.822193e-11
graph20         -2.680262e-44 -1.348376e-09
graph21         -7.130789e-45 -3.505645e-10
graph22         -2.933703e-44 -1.457288e-09
graph23         -9.443973e-45 -4.653133e-10
graph24         -1.274238e-44 -6.233792e-10
graph25         -5.457181e-44 -2.659047e-09
graph26         -5.748205e-44 -2.827852e-09
graph27         -1.815819e-43 -8.581302e-09
graph28         -3.929009e-43 -1.925979e-08
graph29         -5.682871e-42 -2.836222e-07
orbit0           1.338464e-41  7.356346e-07
orbit1          -8.600311e-43 -4.355408e-08
orbit2          -1.642602e-44 -7.865347e-10
orbit3          -6.867968e-42 -3.373163e-07
orbit4           2.109175e-47  1.644227e-11
orbit5          -1.107944e-45 -5.447209e-11
orbit6          -4.573136e-45 -2.347099e-10
orbit7          -1.438110e-47 -6.629543e-13
orbit8          -3.095889e-43 -1.544567e-08
orbit9          -2.601591e-44 -9.762287e-10
orbit10         -4.691725e-44 -2.350094e-09
orbit11         -6.546705e-45 -3.174005e-10
orbit12         -1.188609e-43 -3.953954e-09
orbit13         -5.090842e-43 -2.534649e-08
orbit14         -5.503799e-42 -2.729523e-07
orbit15          3.769422e-47  2.271125e-12
orbit16         -2.699091e-47 -1.331026e-12
orbit17         -1.783833e-46 -8.920673e-12
orbit18          6.312630e-47  3.313604e-12
orbit19         -1.316992e-46 -6.743257e-12
orbit20         -2.117182e-47 -1.054459e-12
orbit21         -4.920198e-49 -2.310726e-14
orbit22         -7.484255e-48 -3.844882e-13
orbit23         -2.488073e-50 -1.132133e-15
orbit24          4.744245e-46  2.594350e-11
orbit25         -8.591163e-46 -4.294619e-11
orbit26         -5.121795e-47 -2.503952e-12
orbit27          5.745955e-45  3.045375e-10
orbit28         -8.760006e-46 -4.293999e-11
orbit29         -1.151881e-45 -5.725002e-11
orbit30         -6.440568e-46 -3.174528e-11
orbit31         -1.172090e-45 -6.008612e-11
orbit32         -1.722765e-46 -8.734338e-12
orbit33         -3.321915e-48 -1.540978e-13
orbit34         -1.196625e-44 -5.953516e-10
orbit35         -1.124951e-44 -5.688355e-10
orbit36         -2.095633e-45 -1.050566e-10
orbit37         -1.674137e-45 -8.381307e-11
orbit38         -1.609527e-46 -7.797196e-12
orbit39         -8.429248e-46 -2.016011e-11
orbit40         -2.793081e-45 -1.390357e-10
orbit41         -2.611563e-45 -1.305974e-10
orbit42         -3.171985e-46 -1.529363e-11
orbit43         -1.995654e-44 -9.901915e-10
orbit44         -8.309673e-45 -4.045957e-10
orbit45          4.904869e-44  2.582768e-09
orbit46         -2.613363e-45 -1.087808e-10
orbit47         -2.594592e-45 -1.269549e-10
orbit48         -3.421877e-45 -1.700531e-10
orbit49         -5.533533e-44 -2.757180e-09
orbit50         -3.153436e-44 -1.589513e-09
orbit51         -1.377460e-44 -6.512803e-10
orbit52         -4.277762e-44 -2.084220e-09
orbit53         -1.286630e-44 -6.372409e-10
orbit54         -3.227783e-44 -1.516475e-09
orbit55         -3.673300e-44 -1.832116e-09
orbit56          6.075196e-43  3.170906e-08
orbit57         -1.835454e-44 -9.136345e-10
orbit58         -1.646142e-44 -8.081251e-10
orbit59          2.723392e-44  1.559346e-09
orbit60         -3.725408e-44 -1.846392e-09
orbit61         -3.417177e-44 -1.689014e-09
orbit62          3.995308e-43  2.196826e-08
orbit63         -1.141801e-43 -5.587224e-09
orbit64         -1.595264e-43 -7.882093e-09
orbit65          9.802066e-43  5.209092e-08
orbit66         -1.322541e-43 -6.442151e-09
orbit67         -1.221218e-43 -6.087092e-09
orbit68         -1.070779e-43 -4.410027e-09
orbit69         -1.122106e-42 -5.573758e-08
orbit70          6.276048e-43  3.626022e-08
orbit71         -7.577890e-43 -3.782985e-08
orbit72         -5.682871e-42 -2.835668e-07
AP               5.851154e-39  3.033820e-04
bet             -4.053618e-46 -1.411825e-11
ecc              1.239816e-39  6.296288e-05
eccrad           7.438897e-39  3.777747e-04
close            1.919582e-38  1.014225e-03
constraint      -1.691147e-38 -8.739912e-04
coreness         5.754092e-40  2.978669e-05
knn             -1.266405e-41 -6.503463e-07
hubscore        -1.125522e-38 -5.313478e-04
pagerank        -3.822392e-38 -1.974948e-03
trans            5.033802e-39  2.599187e-04
evcent          -1.207489e-38 -5.735411e-04
first            1.338464e-41  7.358302e-07
upto_second     -1.753740e-42 -8.940012e-08
upto_third       3.679599e-43  1.920216e-08
upto_fourth      7.226951e-43  3.742187e-08
upto_fifth       1.788281e-42  9.235539e-08
upto_sixth       2.763729e-42  1.427286e-07
second          -1.830170e-42 -9.335403e-08
third            8.467656e-43  4.388680e-08
fourth          -2.578097e-43 -1.366841e-08
fifth           -7.980808e-43 -4.137066e-08
sixth           -2.298181e-42 -1.186879e-07
ratio1          -1.266334e-41 -6.503433e-07
ratio2          -2.584235e-42 -1.344591e-07
ratio3          -1.726930e-41 -8.890833e-07
ratio4          -2.931869e-41 -1.511397e-06
ratio5          -1.845336e-41 -9.526057e-07
ratio6          -3.175455e-42 -1.640124e-07
selfinter        1.683431e-38  8.715229e-04
walktrap_vertex -2.410154e-39 -1.261336e-04
bigcom1         -1.685359e-38 -8.723808e-04
bigcom2         -1.591307e-38 -8.237158e-04
bigcom3          3.100550e-38  1.604090e-03
bigcom4         -1.617938e-39 -8.421008e-05
bigcom6          1.862006e-37  9.641309e-03
bigcom8         -1.628639e-38 -8.431080e-04
bigcom9         -1.597165e-38 -8.273679e-04
bigcom11         7.207574e-38  3.730957e-03
bigcom13        -1.593698e-38 -8.262330e-04
bigcom15        -1.594896e-38 -8.260952e-04
bigcom16        -1.591440e-38 -8.244649e-04
bigcom21        -1.600244e-38 -8.316295e-04
bigcom22         1.291865e-38  6.668148e-04
bigcom24        -1.590644e-38 -8.242281e-04
bigcom26         7.385670e-38  3.823022e-03
bigcom28         1.537165e-38  7.953376e-04
bigcom30         1.628595e-37  8.431018e-03
bigcom31        -1.590379e-38 -8.235884e-04
bigcom32        -1.592103e-38 -8.260168e-04
bigcom33         1.862006e-37  9.642982e-03
bigcom34        -1.590511e-38 -8.236429e-04
bigcom36        -1.591572e-38 -8.261134e-04
bigcom37        -1.590246e-38 -8.235810e-04
bigcom38        -1.591705e-38 -8.247302e-04
bigcom39        -1.593698e-38 -8.270284e-04
bigcom40        -1.119289e-38 -5.792793e-04
bigcom43        -1.591307e-38 -8.240504e-04
bigcom44        -1.063118e-38 -5.497636e-04
bigcom46         2.040809e-37  1.056804e-02
bigcom47        -1.591838e-38 -8.258941e-04
bigcom49        -1.591572e-38 -8.245086e-04
bigcom50        -1.590909e-38 -8.254884e-04
bigcom51        -1.590511e-38 -8.242232e-04
bigcom52         1.525292e-37  7.897476e-03
bigcom54        -1.590114e-38 -8.232861e-04
bigcom56        -1.591970e-38 -8.258651e-04
bigcom62        -1.590379e-38 -8.254542e-04
bigcom66        -1.590379e-38 -8.254974e-04
bigcom68        -1.590511e-38 -8.238959e-04
bigcom69        -1.591838e-38 -8.259089e-04
bigcom71        -1.591970e-38 -8.229252e-04
bigcom72        -1.590644e-38 -8.232835e-04
bigcom73         3.466562e-38  1.793457e-03
bigcom74        -1.591572e-38 -8.255743e-04
bigcom75         1.862006e-37  9.641259e-03
bigcom76        -1.591174e-38 -8.249846e-04
bigcom77        -1.591174e-38 -8.264051e-04
bigcom79        -1.590511e-38 -8.265685e-04
bigcom80        -1.591174e-38 -8.257996e-04
bigcom82        -1.590909e-38 -8.271507e-04
bigcom83        -1.590379e-38 -8.226527e-04
bigcom84        -1.590511e-38 -8.263910e-04
bigcom85        -1.590777e-38 -8.256580e-04
bigcom87        -1.591440e-38 -8.260710e-04
bigcom89        -1.590379e-38 -8.234603e-04
bigcom91        -1.591174e-38 -8.273575e-04
bigcom92         4.194514e-38  2.171678e-03
bigcom93        -1.590379e-38 -8.230155e-04
bigcom96        -1.590379e-38 -8.262370e-04
bigcom97        -1.591572e-38 -8.262102e-04
bigcom98        -1.590379e-38 -8.257816e-04
bigcom99        -1.590379e-38 -8.236754e-04
bigcom101        2.807404e-38  1.453464e-03
bigcom104        5.631856e-38  2.916596e-03
bigcom106       -1.590644e-38 -8.251315e-04
bigcom109        1.525292e-37  7.898523e-03
bigcom113       -1.590644e-38 -8.241170e-04
bigcom116        6.084857e-39  3.137091e-04
bigcom120       -1.590511e-38 -8.253028e-04
bigcom123       -1.590644e-38 -8.240546e-04
bigcom126       -1.590379e-38 -8.240732e-04
bigcom127       -1.590644e-38 -8.243017e-04
bigcom137       -1.591174e-38 -8.261605e-04
bigcom139       -1.590379e-38 -8.255823e-04
bigcom140       -1.590379e-38 -8.242168e-04
bigcom143       -1.590379e-38 -8.249787e-04
bigcom145       -1.590644e-38 -8.225372e-04
bigcom146       -1.590777e-38 -8.223698e-04
bigcom147       -1.592634e-38 -8.250511e-04
bigcom149       -1.590114e-38 -8.232692e-04
bigcom153       -1.591440e-38 -8.256488e-04
bigcom154       -1.591307e-38 -8.235713e-04
bigcom156       -1.590511e-38 -8.246037e-04
bigcom157       -1.591572e-38 -8.260885e-04
bigcom158       -1.590246e-38 -8.244180e-04
bigcom160       -1.590511e-38 -8.248643e-04
bigcom161       -1.590379e-38 -8.244795e-04
bigcom162       -1.590379e-38 -8.233859e-04
bigcom164       -1.590379e-38 -8.238498e-04
bigcom166       -1.590909e-38 -8.238181e-04
bigcom167       -1.592767e-38 -8.267050e-04
bigcom171       -1.591174e-38 -8.263838e-04
bigcom173       -1.590644e-38 -8.233261e-04
bigcom175       -1.590379e-38 -8.230011e-04
bigcom176       -1.590379e-38 -8.240654e-04
bigcom177       -1.590511e-38 -8.245269e-04
bigcom178        2.728622e-37  1.412967e-02
bigcom180       -1.590379e-38 -8.232606e-04
bigcom181        5.631856e-38  2.916371e-03
bigcom184       -1.590379e-38 -8.227672e-04
bigcom186        1.862006e-37  9.639776e-03
bigcom187        1.862006e-37  9.639630e-03
bigcom189       -1.591042e-38 -8.246181e-04
bigcom194       -1.590511e-38 -8.232442e-04
bigcom195       -1.590379e-38 -8.242662e-04
bigcom196        2.367069e-37  1.225516e-02
bigcom204        9.640853e-38  4.992869e-03
bigcom205       -1.590246e-38 -8.243817e-04
bigcom212       -1.590511e-38 -8.238931e-04
bigcom214       -1.590644e-38 -8.242942e-04
bigcom222       -1.590379e-38 -8.238284e-04
bigcom223       -1.590379e-38 -8.249333e-04
bigcom226       -1.590511e-38 -8.237107e-04
bigcom227       -1.590511e-38 -8.239607e-04
bigcom229       -1.590379e-38 -8.226468e-04
bigcom233       -1.590379e-38 -8.253086e-04
bigcom236       -1.590379e-38 -8.236511e-04
bigcom237       -1.590379e-38 -8.251187e-04
bigcom246       -1.591307e-38 -8.239437e-04
bigcom248       -1.591970e-38 -8.254166e-04
bigcom249       -1.590511e-38 -8.251663e-04
bigcom250       -1.591838e-38 -8.247423e-04
bigcom254       -1.590511e-38 -8.233359e-04
bigcom266       -1.590246e-38 -8.257846e-04
bigcom269       -1.590644e-38 -8.239221e-04
bigcom272       -1.590379e-38 -8.241952e-04
bigcom274       -1.596096e-38 -8.262748e-04
bigcom281       -1.590644e-38 -8.242894e-04
bigcom291       -1.590379e-38 -8.239869e-04
bigcom292       -1.590246e-38 -8.256391e-04
bigcom295       -1.590644e-38 -8.256074e-04
bigcom299        2.367069e-37  1.225688e-02
bigcom301       -1.591174e-38 -8.241848e-04
bigcom306       -1.590379e-38 -8.231737e-04
bigcom309       -1.590511e-38 -8.253593e-04
bigcom314       -1.590511e-38 -8.258029e-04
bigcom321       -1.591174e-38 -8.240168e-04
bigcom341       -1.590246e-38 -8.238877e-04
bigcom350       -1.590379e-38 -8.255557e-04
bigcom353       -1.590379e-38 -8.236205e-04
bigcom359       -1.590246e-38 -8.261840e-04
bigcom363       -1.590246e-38 -8.237200e-04
bigcom365       -1.590379e-38 -8.262258e-04
bigcom385        1.284779e-37  6.652093e-03
bigcom386       -1.590379e-38 -8.225435e-04
bigcom408       -1.591174e-38 -8.258547e-04
bigcom412       -1.590511e-38 -8.233974e-04
bigcom480       -1.590511e-38 -8.229676e-04
spin_vertex     -8.854929e-39 -4.568441e-04
membership_s1    1.504967e-38  7.780314e-04
membership_s3   -1.592502e-38 -8.247059e-04
membership_s4   -1.178177e-38 -6.098303e-04
membership_s5   -1.071487e-38 -5.547350e-04
membership_s6   -1.367445e-38 -7.033023e-04
membership_s7   -1.201341e-38 -6.221904e-04
membership_s8   -1.591042e-38 -8.244576e-04
membership_s9   -1.591970e-38 -8.243763e-04
membership_s11  -1.591174e-38 -8.240675e-04
membership_s12  -1.591572e-38 -8.245280e-04
membership_s14   9.640853e-38  4.992769e-03
membership_s15   7.566775e-39  3.918922e-04
membership_s16  -1.591572e-38 -8.244752e-04
membership_s17  -1.590909e-38 -8.238614e-04
membership_s18  -1.602527e-38 -8.298800e-04
membership_s20  -1.590379e-38 -8.238004e-04
membership_s21  -3.779521e-39 -1.956829e-04
membership_s22  -1.593964e-38 -8.253111e-04
membership_s24  -1.594497e-38 -8.271260e-04
membership_s25   2.455800e-38  1.271714e-03
membership_s26  -1.591838e-38 -8.230634e-04
membership_s27  -3.640887e-39 -1.889327e-04
membership_s28  -1.592236e-38 -8.248621e-04
membership_s30   1.856936e-38  9.604401e-04
membership_s31  -2.768590e-39 -1.438269e-04
membership_s32   5.223723e-38  2.703216e-03
membership_s33  -1.590511e-38 -8.224265e-04
membership_s36  -1.711206e-38 -8.858469e-04
membership_s37  -1.603335e-38 -8.303445e-04
V1               2.116763e-38  1.086937e-03
V2               3.508363e-39  1.799483e-04
pdi              7.929978e-37  4.369152e-02
adhesion        -1.012358e-42 -5.194886e-08
cohesion         2.025802e-42  1.039533e-07
inner            4.190616e-43  2.138016e-08
outer            2.990729e-43  1.492043e-08
ioratio          4.522538e-39  2.225351e-04
comsize          8.295305e-42  4.275652e-07
[1] "Dataset: all_TnotC Model GBM, run: 7 of 10 2015-06-15 17:26:56"
Iter   TrainDeviance   ValidDeviance   StepSize   Improve
     1        0.1607             nan     0.0100    0.0006
     2        0.1593             nan     0.0100    0.0003
     3        0.1576             nan     0.0100    0.0003
     4        0.1561             nan     0.0100    0.0003
     5        0.1545             nan     0.0100    0.0003
     6        0.1533             nan     0.0100    0.0004
     7        0.1521             nan     0.0100    0.0003
     8        0.1512             nan     0.0100    0.0002
     9        0.1501             nan     0.0100    0.0002
    10        0.1492             nan     0.0100    0.0002
    20        0.1413             nan     0.0100    0.0002
    40        0.1310             nan     0.0100    0.0001
    60        0.1233             nan     0.0100    0.0000
    80        0.1172             nan     0.0100   -0.0000
   100        0.1123             nan     0.0100   -0.0000
   120        0.1078             nan     0.0100    0.0000
   140        0.1035             nan     0.0100    0.0000
   160        0.0998             nan     0.0100    0.0000
   180        0.0959             nan     0.0100   -0.0000
   200        0.0923             nan     0.0100   -0.0000
   204        0.0916             nan     0.0100    0.0000

[1] "GBM variable coefficients"
                            var     rel.inf
bigcom30               bigcom30 6.600716626
comsize                 comsize 4.324677446
outer                     outer 4.265404210
pagerank               pagerank 4.081734718
inner                     inner 4.071892153
membership_s32   membership_s32 3.888350578
ratio5                   ratio5 3.820968545
V2                           V2 3.755613587
V1                           V1 2.992665147
walktrap_vertex walktrap_vertex 2.811694663
trans                     trans 2.722829821
orbit18                 orbit18 2.671125954
knn                         knn 2.062020534
ioratio                 ioratio 1.940755291
bet                         bet 1.853363343
ratio1                   ratio1 1.851751309
cohesion               cohesion 1.843826311
adhesion               adhesion 1.806521898
spin_vertex         spin_vertex 1.804050575
ratio4                   ratio4 1.540420630
graph20                 graph20 1.345348993
bigcom46               bigcom46 1.204579343
orbit39                 orbit39 1.125774049
graph5                   graph5 1.123209396
graph11                 graph11 1.075755487
coreness               coreness 1.030990203
graph4                   graph4 0.933691462
fourth                   fourth 0.921085946
ratio2                   ratio2 0.882284842
graph23                 graph23 0.772157948
orbit50                 orbit50 0.694921607
graph19                 graph19 0.679847961
bigcom26               bigcom26 0.658544491
orbit31                 orbit31 0.657411095
upto_fifth           upto_fifth 0.594381283
orbit56                 orbit56 0.593255397
sixth                     sixth 0.581266617
graph16                 graph16 0.547827902
orbit24                 orbit24 0.541547832
graph25                 graph25 0.539183819
orbit38                 orbit38 0.537665187
selfinter             selfinter 0.514667213
third                     third 0.512399848
orbit30                 orbit30 0.464804178
graph10                 graph10 0.461037962
orbit13                 orbit13 0.447130257
orbit10                 orbit10 0.438828604
orbit33                 orbit33 0.436740847
orbit40                 orbit40 0.422280905
graph13                 graph13 0.399261522
graph17                 graph17 0.394781925
orbit37                 orbit37 0.388774173
graph22                 graph22 0.387012758
orbit11                 orbit11 0.379311425
graph12                 graph12 0.376131311
graph18                 graph18 0.359887026
graph15                 graph15 0.355466253
constraint           constraint 0.351127748
membership_s1     membership_s1 0.346842599
graph21                 graph21 0.342855166
orbit62                 orbit62 0.338153097
orbit53                 orbit53 0.329974599
ratio6                   ratio6 0.329243988
orbit1                   orbit1 0.326558448
orbit28                 orbit28 0.320653475
orbit64                 orbit64 0.320441224
orbit41                 orbit41 0.318781857
orbit45                 orbit45 0.304933391
graph2                   graph2 0.303534945
orbit51                 orbit51 0.298958539
orbit36                 orbit36 0.290107752
orbit54                 orbit54 0.287365601
ratio3                   ratio3 0.280186388
orbit35                 orbit35 0.277468851
orbit27                 orbit27 0.274334898
hubscore               hubscore 0.270801834
orbit19                 orbit19 0.256258483
graph14                 graph14 0.240898798
upto_sixth           upto_sixth 0.239194839
orbit5                   orbit5 0.238569981
orbit22                 orbit22 0.224198266
orbit47                 orbit47 0.222687742
graph0                   graph0 0.221768940
membership_s30   membership_s30 0.220458316
graph7                   graph7 0.218093936
orbit65                 orbit65 0.211651689
graph1                   graph1 0.206768955
bigcom11               bigcom11 0.203254727
orbit60                 orbit60 0.196996720
graph6                   graph6 0.195567211
graph3                   graph3 0.194822411
orbit21                 orbit21 0.193521673
bigcom3                 bigcom3 0.181487248
ecc                         ecc 0.181476390
orbit6                   orbit6 0.180539746
orbit23                 orbit23 0.174739386
graph9                   graph9 0.170257949
orbit17                 orbit17 0.169479484
graph28                 graph28 0.169115018
orbit63                 orbit63 0.162373784
orbit46                 orbit46 0.159715104
orbit7                   orbit7 0.157838388
orbit49                 orbit49 0.155146468
orbit48                 orbit48 0.154187045
upto_second         upto_second 0.151888848
orbit29                 orbit29 0.148435682
pdi                         pdi 0.147436400
orbit67                 orbit67 0.147295455
orbit12                 orbit12 0.144710472
graph24                 graph24 0.144470848
graph26                 graph26 0.143792720
orbit16                 orbit16 0.143474509
orbit42                 orbit42 0.143289831
upto_third           upto_third 0.131777113
orbit43                 orbit43 0.127106940
orbit2                   orbit2 0.125209619
orbit58                 orbit58 0.122040733
orbit61                 orbit61 0.119460310
orbit20                 orbit20 0.118234042
bigcom4                 bigcom4 0.115892345
orbit26                 orbit26 0.113515551
close                     close 0.109357657
graph27                 graph27 0.107039673
bigcom22               bigcom22 0.104751187
membership_s15   membership_s15 0.102164493
orbit9                   orbit9 0.093685572
orbit70                 orbit70 0.091827472
bigcom28               bigcom28 0.089776745
orbit25                 orbit25 0.087372948
upto_fourth         upto_fourth 0.085947989
orbit32                 orbit32 0.078311313
fifth                     fifth 0.078198501
AP                           AP 0.075794007
second                   second 0.074866900
orbit15                 orbit15 0.070747404
orbit69                 orbit69 0.070512692
orbit44                 orbit44 0.063936094
orbit55                 orbit55 0.051947384
orbit57                 orbit57 0.048222732
orbit59                 orbit59 0.047444158
orbit4                   orbit4 0.046896461
orbit66                 orbit66 0.041430544
evcent                   evcent 0.040426132
orbit68                 orbit68 0.034936537
membership_s27   membership_s27 0.029469054
graph8                   graph8 0.028903262
orbit52                 orbit52 0.027846182
graph29                 graph29 0.018374400
bigcom38               bigcom38 0.005113570
bigcom101             bigcom101 0.003644022
orbit0                   orbit0 0.000000000
orbit3                   orbit3 0.000000000
orbit8                   orbit8 0.000000000
orbit14                 orbit14 0.000000000
orbit34                 orbit34 0.000000000
orbit71                 orbit71 0.000000000
orbit72                 orbit72 0.000000000
eccrad                   eccrad 0.000000000
first                     first 0.000000000
bigcom1                 bigcom1 0.000000000
bigcom2                 bigcom2 0.000000000
bigcom6                 bigcom6 0.000000000
bigcom8                 bigcom8 0.000000000
bigcom9                 bigcom9 0.000000000
bigcom13               bigcom13 0.000000000
bigcom15               bigcom15 0.000000000
bigcom16               bigcom16 0.000000000
bigcom21               bigcom21 0.000000000
bigcom24               bigcom24 0.000000000
bigcom31               bigcom31 0.000000000
bigcom32               bigcom32 0.000000000
bigcom33               bigcom33 0.000000000
bigcom34               bigcom34 0.000000000
bigcom36               bigcom36 0.000000000
bigcom37               bigcom37 0.000000000
bigcom39               bigcom39 0.000000000
bigcom40               bigcom40 0.000000000
bigcom43               bigcom43 0.000000000
bigcom44               bigcom44 0.000000000
bigcom47               bigcom47 0.000000000
bigcom49               bigcom49 0.000000000
bigcom50               bigcom50 0.000000000
bigcom51               bigcom51 0.000000000
bigcom52               bigcom52 0.000000000
bigcom54               bigcom54 0.000000000
bigcom56               bigcom56 0.000000000
bigcom62               bigcom62 0.000000000
bigcom66               bigcom66 0.000000000
bigcom68               bigcom68 0.000000000
bigcom69               bigcom69 0.000000000
bigcom71               bigcom71 0.000000000
bigcom72               bigcom72 0.000000000
bigcom73               bigcom73 0.000000000
bigcom74               bigcom74 0.000000000
bigcom75               bigcom75 0.000000000
bigcom76               bigcom76 0.000000000
bigcom77               bigcom77 0.000000000
bigcom79               bigcom79 0.000000000
bigcom80               bigcom80 0.000000000
bigcom82               bigcom82 0.000000000
bigcom83               bigcom83 0.000000000
bigcom84               bigcom84 0.000000000
bigcom85               bigcom85 0.000000000
bigcom87               bigcom87 0.000000000
bigcom89               bigcom89 0.000000000
bigcom91               bigcom91 0.000000000
bigcom92               bigcom92 0.000000000
bigcom93               bigcom93 0.000000000
bigcom96               bigcom96 0.000000000
bigcom97               bigcom97 0.000000000
bigcom98               bigcom98 0.000000000
bigcom99               bigcom99 0.000000000
bigcom104             bigcom104 0.000000000
bigcom106             bigcom106 0.000000000
bigcom109             bigcom109 0.000000000
bigcom113             bigcom113 0.000000000
bigcom116             bigcom116 0.000000000
bigcom120             bigcom120 0.000000000
bigcom123             bigcom123 0.000000000
bigcom126             bigcom126 0.000000000
bigcom127             bigcom127 0.000000000
bigcom137             bigcom137 0.000000000
bigcom139             bigcom139 0.000000000
bigcom140             bigcom140 0.000000000
bigcom143             bigcom143 0.000000000
bigcom145             bigcom145 0.000000000
bigcom146             bigcom146 0.000000000
bigcom147             bigcom147 0.000000000
bigcom149             bigcom149 0.000000000
bigcom153             bigcom153 0.000000000
bigcom154             bigcom154 0.000000000
bigcom156             bigcom156 0.000000000
bigcom157             bigcom157 0.000000000
bigcom158             bigcom158 0.000000000
bigcom160             bigcom160 0.000000000
bigcom161             bigcom161 0.000000000
bigcom162             bigcom162 0.000000000
bigcom164             bigcom164 0.000000000
bigcom166             bigcom166 0.000000000
bigcom167             bigcom167 0.000000000
bigcom171             bigcom171 0.000000000
bigcom173             bigcom173 0.000000000
bigcom175             bigcom175 0.000000000
bigcom176             bigcom176 0.000000000
bigcom177             bigcom177 0.000000000
bigcom178             bigcom178 0.000000000
bigcom180             bigcom180 0.000000000
bigcom181             bigcom181 0.000000000
bigcom184             bigcom184 0.000000000
bigcom186             bigcom186 0.000000000
bigcom187             bigcom187 0.000000000
bigcom189             bigcom189 0.000000000
bigcom194             bigcom194 0.000000000
bigcom195             bigcom195 0.000000000
bigcom196             bigcom196 0.000000000
bigcom204             bigcom204 0.000000000
bigcom205             bigcom205 0.000000000
bigcom212             bigcom212 0.000000000
bigcom214             bigcom214 0.000000000
bigcom222             bigcom222 0.000000000
bigcom223             bigcom223 0.000000000
bigcom226             bigcom226 0.000000000
bigcom227             bigcom227 0.000000000
bigcom229             bigcom229 0.000000000
bigcom233             bigcom233 0.000000000
bigcom236             bigcom236 0.000000000
bigcom237             bigcom237 0.000000000
bigcom246             bigcom246 0.000000000
bigcom248             bigcom248 0.000000000
bigcom249             bigcom249 0.000000000
bigcom250             bigcom250 0.000000000
bigcom254             bigcom254 0.000000000
bigcom266             bigcom266 0.000000000
bigcom269             bigcom269 0.000000000
bigcom272             bigcom272 0.000000000
bigcom274             bigcom274 0.000000000
bigcom281             bigcom281 0.000000000
bigcom291             bigcom291 0.000000000
bigcom292             bigcom292 0.000000000
bigcom295             bigcom295 0.000000000
bigcom299             bigcom299 0.000000000
bigcom301             bigcom301 0.000000000
bigcom306             bigcom306 0.000000000
bigcom309             bigcom309 0.000000000
bigcom314             bigcom314 0.000000000
bigcom321             bigcom321 0.000000000
bigcom341             bigcom341 0.000000000
bigcom350             bigcom350 0.000000000
bigcom353             bigcom353 0.000000000
bigcom359             bigcom359 0.000000000
bigcom363             bigcom363 0.000000000
bigcom365             bigcom365 0.000000000
bigcom385             bigcom385 0.000000000
bigcom386             bigcom386 0.000000000
bigcom408             bigcom408 0.000000000
bigcom412             bigcom412 0.000000000
bigcom480             bigcom480 0.000000000
membership_s3     membership_s3 0.000000000
membership_s4     membership_s4 0.000000000
membership_s5     membership_s5 0.000000000
membership_s6     membership_s6 0.000000000
membership_s7     membership_s7 0.000000000
membership_s8     membership_s8 0.000000000
membership_s9     membership_s9 0.000000000
membership_s11   membership_s11 0.000000000
membership_s12   membership_s12 0.000000000
membership_s14   membership_s14 0.000000000
membership_s16   membership_s16 0.000000000
membership_s17   membership_s17 0.000000000
membership_s18   membership_s18 0.000000000
membership_s20   membership_s20 0.000000000
membership_s21   membership_s21 0.000000000
membership_s22   membership_s22 0.000000000
membership_s24   membership_s24 0.000000000
membership_s25   membership_s25 0.000000000
membership_s26   membership_s26 0.000000000
membership_s28   membership_s28 0.000000000
membership_s31   membership_s31 0.000000000
membership_s33   membership_s33 0.000000000
membership_s36   membership_s36 0.000000000
membership_s37   membership_s37 0.000000000
[1] "Dataset: all_TnotC Model RF, run: 7 of 10 2015-06-15 17:30:22"
     |      Out-of-bag   |
Tree |      MSE  %Var(y) |
   1 |  0.02808   179.13 |
   2 |   0.0304   193.91 |
   3 |  0.02742   174.88 |
   4 |  0.02576   164.30 |
   5 |  0.02421   154.41 |
   6 |  0.02263   144.37 |
   7 |  0.02212   141.12 |
   8 |  0.02099   133.89 |
   9 |  0.02026   129.23 |
  10 |  0.01986   126.68 |
  11 |  0.01973   125.87 |
  12 |   0.0193   123.11 |
  13 |  0.01906   121.58 |
  14 |   0.0185   118.01 |
  15 |  0.01824   116.32 |
  16 |  0.01804   115.07 |
  17 |  0.01797   114.61 |
  18 |  0.01784   113.76 |
  19 |  0.01762   112.41 |
  20 |  0.01752   111.77 |
  21 |  0.01736   110.73 |
  22 |  0.01723   109.89 |
  23 |  0.01717   109.54 |
  24 |  0.01708   108.92 |
  25 |  0.01695   108.12 |
  26 |  0.01688   107.65 |
  27 |  0.01677   106.98 |
  28 |  0.01671   106.59 |
  29 |  0.01666   106.29 |
  30 |  0.01666   106.27 |
  31 |  0.01661   105.96 |
  32 |  0.01654   105.50 |
  33 |  0.01649   105.18 |
  34 |  0.01644   104.87 |
  35 |  0.01639   104.55 |
  36 |  0.01638   104.45 |
  37 |  0.01635   104.28 |
  38 |  0.01634   104.21 |
  39 |  0.01626   103.73 |
  40 |  0.01624   103.58 |
  41 |  0.01618   103.23 |
  42 |  0.01621   103.42 |
  43 |   0.0162   103.30 |
  44 |   0.0162   103.33 |
  45 |  0.01619   103.26 |
  46 |  0.01619   103.24 |
  47 |  0.01616   103.09 |
  48 |  0.01617   103.17 |
  49 |  0.01616   103.10 |
  50 |  0.01616   103.06 |
  51 |   0.0161   102.67 |
  52 |  0.01606   102.46 |
  53 |  0.01608   102.59 |
  54 |  0.01609   102.62 |
  55 |  0.01611   102.75 |
  56 |  0.01608   102.55 |
  57 |  0.01606   102.43 |
  58 |  0.01604   102.31 |
  59 |  0.01605   102.40 |
  60 |  0.01603   102.28 |
  61 |    0.016   102.06 |
  62 |  0.01602   102.16 |
  63 |    0.016   102.08 |
  64 |  0.01601   102.13 |
  65 |  0.01598   101.94 |
  66 |  0.01598   101.90 |
  67 |  0.01598   101.93 |
  68 |  0.01599   101.97 |
  69 |    0.016   102.03 |
  70 |  0.01598   101.95 |
  71 |  0.01595   101.75 |
  72 |  0.01595   101.72 |
  73 |  0.01594   101.68 |
  74 |  0.01594   101.68 |
  75 |  0.01593   101.58 |
  76 |   0.0159   101.40 |
  77 |  0.01589   101.34 |
  78 |  0.01588   101.27 |
  79 |  0.01586   101.14 |
  80 |  0.01585   101.12 |
  81 |  0.01585   101.11 |
  82 |  0.01583   101.00 |
  83 |  0.01584   101.06 |
  84 |  0.01583   100.94 |
  85 |  0.01581   100.87 |
  86 |   0.0158   100.81 |
  87 |  0.01579   100.71 |
  88 |  0.01576   100.52 |
  89 |  0.01576   100.51 |
  90 |  0.01576   100.50 |
  91 |  0.01574   100.43 |
  92 |  0.01574   100.40 |
  93 |  0.01573   100.36 |
  94 |  0.01572   100.30 |
  95 |  0.01571   100.21 |
  96 |   0.0157   100.17 |
  97 |   0.0157   100.12 |
  98 |  0.01568   100.02 |
  99 |  0.01568   100.01 |
 100 |  0.01568   100.00 |
[1] "Random Forest variable coefficients"
                      %IncMSE IncNodePurity
graph5           1.358368e-03  7.526311e-01
graph6           1.869278e-03  8.250924e-01
graph7           2.611718e-03  4.104087e-01
graph8           1.535546e-04  2.332490e-01
graph9           2.096724e-03  7.191689e-01
graph10          3.282172e-03  1.130710e+00
graph11          3.815695e-03  1.331059e+00
graph12          2.981873e-03  1.049085e+00
graph13          9.477721e-04  5.620833e-01
graph14          1.909220e-03  6.373628e-01
graph15          4.347117e-03  7.271559e-01
graph16          1.951522e-03  8.170245e-01
graph17          2.179876e-03  7.931868e-01
graph18          6.558335e-04  4.147901e-01
graph19          2.588742e-03  9.571878e-01
graph20          3.804553e-03  1.025544e+00
graph21          4.383521e-04  5.368675e-01
graph22          1.180090e-03  5.114244e-01
graph23          1.804939e-03  8.409239e-01
graph24          1.941789e-03  4.650584e-01
graph25          1.250280e-03  5.719049e-01
graph26          1.400074e-03  4.680691e-01
graph27          1.212567e-03  2.225396e-01
graph28          5.430389e-04  1.649669e-01
graph29          1.991315e-05  1.061622e-01
orbit0           2.794340e-04  3.204639e-01
orbit1           2.704058e-03  6.368182e-01
orbit2           2.632646e-04  3.859154e-01
orbit3           4.866314e-04  2.756052e-01
orbit4           1.948632e-03  5.235612e-01
orbit5           4.536214e-04  5.681353e-01
orbit6           4.382420e-03  9.256851e-01
orbit7           2.668520e-03  6.113130e-01
orbit8           3.385205e-03  7.586344e-01
orbit9           1.889258e-03  8.617765e-01
orbit10          4.895113e-04  6.538639e-01
orbit11          1.198277e-03  5.401289e-01
orbit12          1.778775e-03  3.895624e-01
orbit13          6.401349e-04  4.217802e-01
orbit14          2.746909e-04  2.994643e-01
orbit15          2.190905e-03  6.412131e-01
orbit16          1.242042e-03  6.648363e-01
orbit17          1.743008e-03  7.044592e-01
orbit18          4.740839e-03  2.064039e+00
orbit19          2.615073e-03  7.513543e-01
orbit20          2.333355e-03  5.420808e-01
orbit21          9.830175e-04  5.956560e-01
orbit22          3.443427e-03  1.071635e+00
orbit23          2.103021e-03  5.113318e-01
orbit24          2.147093e-03  1.128836e+00
orbit25          1.011791e-03  7.894518e-01
orbit26          1.441362e-03  4.635029e-01
orbit27          2.370995e-03  8.650134e-01
orbit28          8.536385e-04  5.143192e-01
orbit29          1.533299e-03  5.291219e-01
orbit30          1.620212e-03  4.553327e-01
orbit31          1.944764e-03  1.345909e+00
orbit32          1.697029e-03  7.617766e-01
orbit33          3.243728e-03  6.038092e-01
orbit34          4.359339e-03  6.283974e-01
orbit35          4.629403e-03  7.143182e-01
orbit36          1.097482e-03  7.936549e-01
orbit37          1.901954e-03  8.048274e-01
orbit38          1.312538e-03  7.087797e-01
orbit39          2.161499e-03  1.527989e+00
orbit40          1.144902e-03  4.426016e-01
orbit41          1.077559e-03  4.331954e-01
orbit42          2.392953e-03  2.689162e-01
orbit43          5.566114e-04  6.168725e-01
orbit44          1.789190e-03  4.310824e-01
orbit45          6.021061e-03  1.124342e+00
orbit46          4.369450e-04  5.175602e-01
orbit47          1.143868e-03  6.281777e-01
orbit48          1.489084e-03  3.023293e-01
orbit49          2.896166e-03  1.317787e+00
orbit50          1.282717e-03  1.145959e+00
orbit51          8.022416e-04  4.337066e-01
orbit52          5.142340e-04  5.906077e-01
orbit53          9.093528e-04  7.085393e-01
orbit54          1.250058e-03  6.031695e-01
orbit55          4.959162e-04  8.346539e-02
orbit56          3.650536e-03  1.344622e+00
orbit57          5.488955e-04  3.365315e-01
orbit58          1.773642e-04  3.498304e-01
orbit59          2.073074e-03  6.075806e-01
orbit60          1.844968e-04  2.676276e-01
orbit61          9.265079e-04  4.755922e-01
orbit62          2.501388e-03  7.472231e-01
orbit63          1.678692e-03  4.098006e-01
orbit64          8.837324e-04  2.597622e-01
orbit65          1.712755e-03  5.332536e-01
orbit66          2.448487e-04  2.545153e-01
orbit67          1.736755e-04  2.558542e-01
orbit68          9.279765e-04  3.571325e-01
orbit69          9.757683e-04  6.588343e-01
orbit70          1.154238e-03  4.377727e-01
orbit71          4.105301e-04  8.572459e-02
orbit72          7.856224e-05  8.952276e-02
AP               1.829158e-05  1.956793e-01
bet              3.897174e-03  2.403130e+00
ecc              3.768507e-04  2.738811e-01
eccrad           1.173900e-04  2.743078e-01
close            1.087005e-03  4.680175e-01
constraint       2.386740e-03  1.653489e+00
coreness         1.579253e-03  8.793536e-01
knn              3.845291e-03  2.100144e+00
hubscore         2.009669e-03  6.537902e-01
pagerank         3.824403e-03  4.257632e+00
trans            1.567098e-03  2.068386e+00
evcent           2.864428e-03  5.394401e-01
first            1.643828e-03  4.424508e-01
upto_second      2.324188e-03  7.508791e-01
upto_third       3.074690e-03  7.442791e-01
upto_fourth      3.230244e-03  5.943899e-01
upto_fifth       1.627038e-03  9.049864e-01
upto_sixth       2.321652e-03  1.011210e+00
second           2.897383e-03  6.670524e-01
third            5.206508e-03  1.775974e+00
fourth           4.174252e-03  2.749382e+00
fifth            2.125578e-03  1.310386e+00
sixth            3.318491e-03  1.698040e+00
ratio1           2.661681e-03  1.726790e+00
ratio2           4.566260e-03  2.750135e+00
ratio3           2.279313e-03  1.673227e+00
ratio4           3.980941e-03  2.288299e+00
ratio5           3.568396e-03  5.960633e+00
ratio6           2.661027e-03  1.392423e+00
selfinter        1.161371e-03  3.236677e-01
walktrap_vertex  8.040236e-04  2.343001e+00
bigcom1          0.000000e+00  3.469447e-20
bigcom2          0.000000e+00  3.469447e-20
bigcom3          6.219383e-05  4.105078e-01
bigcom4          9.074674e-05  1.604751e-01
bigcom6          7.240103e-06  4.494807e-01
bigcom8          0.000000e+00  0.000000e+00
bigcom9          0.000000e+00  0.000000e+00
bigcom11        -5.181916e-07  2.764435e-01
bigcom13         0.000000e+00  6.938894e-20
bigcom15         0.000000e+00  0.000000e+00
bigcom16         0.000000e+00  0.000000e+00
bigcom21         0.000000e+00  0.000000e+00
bigcom22         1.362411e-04  8.372879e-02
bigcom24         0.000000e+00  0.000000e+00
bigcom26         1.823690e-04  7.298839e-01
bigcom28         2.443733e-04  2.080059e-01
bigcom30         1.984772e-03  3.930406e+00
bigcom31         0.000000e+00  0.000000e+00
bigcom32         0.000000e+00  0.000000e+00
bigcom33        -1.453111e-05  3.664971e-01
bigcom34         0.000000e+00  0.000000e+00
bigcom36         0.000000e+00  0.000000e+00
bigcom37         0.000000e+00  0.000000e+00
bigcom38         3.026632e-05  1.662084e-01
bigcom39         0.000000e+00  0.000000e+00
bigcom40        -7.377470e-06  2.045456e-02
bigcom43         0.000000e+00  0.000000e+00
bigcom44         4.613594e-05  1.373382e-02
bigcom46        -6.148147e-05  1.002386e+00
bigcom47         0.000000e+00  0.000000e+00
bigcom49         0.000000e+00  0.000000e+00
bigcom50         0.000000e+00  0.000000e+00
bigcom51         0.000000e+00  0.000000e+00
bigcom52         4.923320e-05  1.013166e+00
bigcom54         0.000000e+00  0.000000e+00
bigcom56         0.000000e+00  0.000000e+00
bigcom62        -1.741750e-05  5.409961e-01
bigcom66         0.000000e+00  0.000000e+00
bigcom68         0.000000e+00  0.000000e+00
bigcom69         0.000000e+00  3.469447e-20
bigcom71         0.000000e+00  0.000000e+00
bigcom72         0.000000e+00  0.000000e+00
bigcom73         6.666287e-06  2.304534e-01
bigcom74         0.000000e+00  0.000000e+00
bigcom75        -9.116653e-06  5.380412e-01
bigcom76         0.000000e+00  0.000000e+00
bigcom77         0.000000e+00  0.000000e+00
bigcom79         0.000000e+00  8.571429e-03
bigcom80         0.000000e+00  0.000000e+00
bigcom82         0.000000e+00  0.000000e+00
bigcom83         0.000000e+00  0.000000e+00
bigcom84         0.000000e+00  0.000000e+00
bigcom85         0.000000e+00  0.000000e+00
bigcom87         0.000000e+00  0.000000e+00
bigcom89         0.000000e+00  0.000000e+00
bigcom91        -4.892010e-06  1.735248e-01
bigcom92         5.189833e-06  2.900413e-02
bigcom93         0.000000e+00  0.000000e+00
bigcom96         0.000000e+00  0.000000e+00
bigcom97         0.000000e+00  0.000000e+00
bigcom98         0.000000e+00  0.000000e+00
bigcom99         0.000000e+00  0.000000e+00
bigcom101        5.846181e-05  2.216374e-01
bigcom104       -1.852350e-05  2.341362e-01
bigcom106        0.000000e+00  0.000000e+00
bigcom109        3.137707e-05  4.986334e-01
bigcom113        0.000000e+00  0.000000e+00
bigcom116       -2.283830e-05  5.360369e-02
bigcom120        0.000000e+00  0.000000e+00
bigcom123        0.000000e+00  0.000000e+00
bigcom126        0.000000e+00  0.000000e+00
bigcom127        0.000000e+00  0.000000e+00
bigcom137        0.000000e+00  0.000000e+00
bigcom139        0.000000e+00  0.000000e+00
bigcom140        0.000000e+00  0.000000e+00
bigcom143       -2.215607e-06  2.567246e-01
bigcom145        0.000000e+00  0.000000e+00
bigcom146        0.000000e+00  0.000000e+00
bigcom147        0.000000e+00  0.000000e+00
bigcom149        0.000000e+00  0.000000e+00
bigcom153        0.000000e+00  0.000000e+00
bigcom154        0.000000e+00  0.000000e+00
bigcom156        0.000000e+00  0.000000e+00
bigcom157        0.000000e+00  0.000000e+00
bigcom158        0.000000e+00  0.000000e+00
bigcom160        0.000000e+00  0.000000e+00
bigcom161        0.000000e+00  0.000000e+00
bigcom162        0.000000e+00  0.000000e+00
bigcom164        0.000000e+00  0.000000e+00
bigcom166        0.000000e+00  0.000000e+00
bigcom167        0.000000e+00  0.000000e+00
bigcom171        0.000000e+00  0.000000e+00
bigcom173        0.000000e+00  0.000000e+00
bigcom175        0.000000e+00  0.000000e+00
bigcom176        0.000000e+00  0.000000e+00
bigcom177        0.000000e+00  0.000000e+00
bigcom178        4.753541e-05  9.971647e-01
bigcom180        0.000000e+00  0.000000e+00
bigcom181       -3.538926e-05  1.651020e-01
bigcom184        0.000000e+00  0.000000e+00
bigcom186       -1.370236e-05  5.655749e-01
bigcom187       -1.837679e-05  1.536615e-01
bigcom189        0.000000e+00  0.000000e+00
bigcom194        0.000000e+00  0.000000e+00
bigcom195        0.000000e+00  0.000000e+00
bigcom196       -1.435645e-05  2.677970e-01
bigcom204        1.423546e-05  3.252935e-01
bigcom205       -2.286466e-05  3.659479e-01
bigcom212        0.000000e+00  0.000000e+00
bigcom214        0.000000e+00  0.000000e+00
bigcom222        0.000000e+00  0.000000e+00
bigcom223        0.000000e+00  0.000000e+00
bigcom226        0.000000e+00  0.000000e+00
bigcom227        0.000000e+00  0.000000e+00
bigcom229        0.000000e+00  0.000000e+00
bigcom233        0.000000e+00  0.000000e+00
bigcom236        0.000000e+00  0.000000e+00
bigcom237        0.000000e+00  0.000000e+00
bigcom246        0.000000e+00  0.000000e+00
bigcom248        0.000000e+00  0.000000e+00
bigcom249        0.000000e+00  0.000000e+00
bigcom250        0.000000e+00  0.000000e+00
bigcom254        0.000000e+00  0.000000e+00
bigcom266        0.000000e+00  0.000000e+00
bigcom269        0.000000e+00  0.000000e+00
bigcom272        0.000000e+00  0.000000e+00
bigcom274        0.000000e+00  2.775558e-19
bigcom281        0.000000e+00  0.000000e+00
bigcom291       -2.666361e-05  4.934052e-01
bigcom292        0.000000e+00  0.000000e+00
bigcom295        0.000000e+00  0.000000e+00
bigcom299       -4.892299e-05  6.978181e-01
bigcom301        0.000000e+00  0.000000e+00
bigcom306        0.000000e+00  0.000000e+00
bigcom309        0.000000e+00  0.000000e+00
bigcom314        0.000000e+00  0.000000e+00
bigcom321        0.000000e+00  0.000000e+00
bigcom341        0.000000e+00  0.000000e+00
bigcom350        0.000000e+00  0.000000e+00
bigcom353        0.000000e+00  0.000000e+00
bigcom359        0.000000e+00  0.000000e+00
bigcom363        0.000000e+00  0.000000e+00
bigcom365        0.000000e+00  0.000000e+00
bigcom385       -4.750902e-06  5.794171e-01
bigcom386        0.000000e+00  0.000000e+00
bigcom408        0.000000e+00  0.000000e+00
bigcom412        0.000000e+00  0.000000e+00
bigcom480        0.000000e+00  0.000000e+00
spin_vertex      7.267480e-04  2.030379e+00
membership_s1    1.325267e-03  5.310805e-01
membership_s3    0.000000e+00  0.000000e+00
membership_s4    1.768989e-05  4.935367e-02
membership_s5    1.296856e-05  8.336397e-03
membership_s6    2.196491e-04  1.684801e-01
membership_s7    3.700563e-05  2.237850e-01
membership_s8    0.000000e+00  0.000000e+00
membership_s9    0.000000e+00  0.000000e+00
membership_s11   0.000000e+00  0.000000e+00
membership_s12   0.000000e+00  0.000000e+00
membership_s14  -3.905131e-05  9.981030e-02
membership_s15   4.245598e-05  4.639118e-01
membership_s16   0.000000e+00  0.000000e+00
membership_s17   0.000000e+00  0.000000e+00
membership_s18   0.000000e+00  0.000000e+00
membership_s20   0.000000e+00  0.000000e+00
membership_s21   1.158975e-05  1.662658e-01
membership_s22   0.000000e+00  0.000000e+00
membership_s24   0.000000e+00  0.000000e+00
membership_s25   0.000000e+00  1.912609e-02
membership_s26   0.000000e+00  0.000000e+00
membership_s27   1.384068e-04  2.157832e-01
membership_s28   0.000000e+00  0.000000e+00
membership_s30   3.040468e-04  3.338349e-01
membership_s31   7.499567e-05  1.054550e-01
membership_s32   2.050113e-03  2.177545e+00
membership_s33   0.000000e+00  0.000000e+00
membership_s36   0.000000e+00  3.035766e-19
membership_s37   0.000000e+00  0.000000e+00
V1               5.279355e-03  3.508445e+00
V2               1.599189e-03  3.941922e+00
pdi              1.763243e-04  8.033255e-01
adhesion         1.815661e-02  3.949655e+00
cohesion         1.625881e-02  3.509112e+00
inner            8.777970e-03  5.122906e+00
outer            6.121620e-03  5.600096e+00
ioratio          8.629738e-03  4.068378e+00
comsize          8.956703e-03  5.063494e+00
[1] "Dataset: all_TnotC Model GLM, run: 7 of 10 2015-06-15 17:36:44"
[1] "glmnet variable coefficients"
                         [,1]          [,2]
(Intercept)     -4.123412e+00 -4.131781e+00
graph0           1.393426e-41  6.420167e-07
graph1          -2.243399e-44 -9.401234e-10
graph2          -4.700065e-42 -1.946586e-07
graph3          -9.713677e-46 -4.083695e-11
graph4          -3.485191e-47 -1.469720e-12
graph5          -2.548810e-43 -1.081563e-08
graph6          -7.462107e-45 -3.142738e-10
graph7          -2.267450e-43 -9.473604e-09
graph8          -2.901378e-42 -1.200382e-07
graph9          -2.231915e-47 -9.438332e-13
graph10         -8.641105e-49 -3.622551e-14
graph11         -8.164500e-50 -3.465119e-15
graph12         -5.054629e-47 -2.124246e-12
graph13         -2.624981e-46 -1.103323e-11
graph14         -8.392450e-48 -3.547481e-13
graph15         -1.115157e-44 -4.739357e-10
graph16         -2.079488e-46 -8.790088e-12
graph17         -3.839927e-46 -1.620568e-11
graph18         -6.999295e-45 -2.943028e-10
graph19         -1.158295e-45 -4.845863e-11
graph20         -2.269435e-44 -9.718823e-10
graph21         -5.715727e-45 -2.389111e-10
graph22         -3.106108e-44 -1.324636e-09
graph23         -7.860737e-45 -3.301136e-10
graph24         -9.345065e-45 -3.872073e-10
graph25         -1.845649e-44 -7.043162e-10
graph26         -3.692714e-44 -1.528651e-09
graph27          5.409741e-44  2.892932e-09
graph28         -1.236228e-43 -4.766411e-09
graph29         -3.200982e-42 -1.343902e-07
orbit0           1.393426e-41  6.420999e-07
orbit1          -1.155042e-42 -4.996168e-08
orbit2          -1.553244e-44 -6.400391e-10
orbit3          -4.700065e-42 -1.946251e-07
orbit4          -1.749139e-45 -6.482081e-11
orbit5          -1.069873e-45 -4.511115e-11
orbit6          -5.731554e-45 -2.500446e-10
orbit7          -1.427758e-47 -5.717128e-13
orbit8          -2.548810e-43 -1.081447e-08
orbit9          -1.879293e-43 -7.937268e-09
orbit10         -4.549919e-44 -1.946410e-09
orbit11         -5.983397e-45 -2.489922e-10
orbit12          2.156674e-43  1.092409e-08
orbit13         -4.314305e-43 -1.831144e-08
orbit14         -2.901378e-42 -1.200147e-07
orbit15         -2.487959e-48  1.538342e-13
orbit16         -2.520628e-47 -1.064162e-12
orbit17         -1.838476e-46 -7.867076e-12
orbit18          7.045770e-47  3.128336e-12
orbit19         -1.721052e-46 -7.495940e-12
orbit20         -2.749629e-47 -1.178876e-12
orbit21         -4.777959e-49 -1.940418e-14
orbit22         -9.246458e-48 -4.036593e-13
orbit23         -2.508557e-50 -9.950034e-16
orbit24         -5.773896e-47 -1.297619e-12
orbit25         -9.766927e-46 -4.187528e-11
orbit26         -4.820303e-47 -2.022276e-12
orbit27          5.187018e-45  2.338591e-10
orbit28         -8.553681e-46 -3.598414e-11
orbit29         -8.513245e-46 -3.584010e-11
orbit30         -5.996670e-46 -2.532390e-11
orbit31         -1.531498e-45 -6.676136e-11
orbit32         -2.148404e-46 -9.307406e-12
orbit33         -3.255222e-48 -1.309608e-13
orbit34         -1.115157e-44 -4.738662e-10
orbit35         -1.767549e-44 -7.645040e-10
orbit36         -1.800558e-45 -7.689417e-11
orbit37         -1.773524e-45 -7.594523e-11
orbit38         -1.498896e-46 -6.235914e-12
orbit39         -1.641667e-44 -6.995151e-10
orbit40         -3.490001e-45 -1.494863e-10
orbit41         -2.534107e-45 -1.083620e-10
orbit42         -2.944041e-46 -1.220944e-11
orbit43         -1.764344e-44 -7.462832e-10
orbit44         -7.722225e-45 -3.230596e-10
orbit45          3.019732e-44  1.366571e-09
orbit46          5.028813e-45  2.383830e-10
orbit47         -2.319828e-45 -9.718388e-11
orbit48         -2.980073e-45 -1.264088e-10
orbit49         -2.904630e-44 -1.198394e-09
orbit50         -2.872708e-44 -1.235903e-09
orbit51         -6.499917e-45 -2.439472e-10
orbit52         -2.531860e-44 -1.025936e-09
orbit53         -1.136154e-44 -4.805796e-10
orbit54         -6.461567e-44 -2.733151e-09
orbit55         -3.598175e-44 -1.536461e-09
orbit56          3.929269e-43  1.751072e-08
orbit57         -1.353819e-44 -5.719679e-10
orbit58         -1.491503e-44 -6.272742e-10
orbit59          5.120106e-44  2.350321e-09
orbit60         -2.794890e-44 -1.175812e-09
orbit61         -3.117337e-44 -1.319076e-09
orbit62          8.594374e-43  3.865685e-08
orbit63         -4.345919e-44 -1.703765e-09
orbit64         -9.189064e-44 -3.799645e-09
orbit65          1.179223e-42  5.273043e-08
orbit66         -4.052493e-44 -1.530882e-09
orbit67         -1.059898e-43 -4.507598e-09
orbit68          3.111111e-43  1.438424e-08
orbit69         -9.049039e-43 -3.829962e-08
orbit70          2.248056e-42  1.010986e-07
orbit71         -5.379646e-43 -2.277940e-08
orbit72         -3.200982e-42 -1.343567e-07
AP               8.744017e-39  3.847428e-04
bet             -4.922523e-46 -1.704455e-11
ecc              2.021280e-39  8.749864e-05
eccrad           1.212768e-38  5.249887e-04
close            1.048507e-39  6.989240e-05
constraint      -1.672984e-38 -7.346889e-04
coreness         5.281202e-40  2.323726e-05
knn             -1.330529e-41 -5.802932e-07
hubscore        -1.499374e-38 -6.208047e-04
pagerank        -3.168289e-38 -1.390916e-03
trans            2.113846e-39  9.258549e-05
evcent          -1.595445e-38 -6.628073e-04
first            1.393426e-41  6.422333e-07
upto_second     -2.455535e-42 -1.066502e-07
upto_third       1.813437e-43  8.174828e-09
upto_fourth      5.810850e-43  2.566047e-08
upto_fifth       1.835310e-42  8.062148e-08
upto_sixth       2.977347e-42  1.306777e-07
second          -2.554814e-42 -1.110004e-07
third            6.499331e-43  2.871453e-08
fourth           2.168697e-44  6.032888e-10
fifth           -5.659461e-43 -2.507135e-08
sixth           -2.342843e-42 -1.029379e-07
ratio1          -1.323081e-41 -5.770710e-07
ratio2          -1.809272e-42 -8.214787e-08
ratio3          -1.431035e-41 -6.275186e-07
ratio4          -3.902754e-41 -1.711004e-06
ratio5          -6.043140e-40 -2.650705e-05
ratio6          -3.233304e-42 -1.419951e-07
selfinter        1.528947e-38  6.720685e-04
walktrap_vertex -1.624465e-39 -7.202533e-05
bigcom1         -1.703537e-38 -7.484564e-04
bigcom2         -1.610697e-38 -7.080152e-04
bigcom3          2.376994e-38  1.043821e-03
bigcom4         -2.587095e-39 -1.137630e-04
bigcom6          1.282829e-37  5.638807e-03
bigcom8         -1.649673e-38 -7.247845e-04
bigcom9         -1.616365e-38 -7.108493e-04
bigcom11         6.821946e-38  2.997769e-03
bigcom13        -1.613526e-38 -7.101153e-04
bigcom15        -1.614066e-38 -7.096400e-04
bigcom16        -1.610697e-38 -7.086382e-04
bigcom21        -1.620438e-38 -7.145330e-04
bigcom22         1.356124e-38  5.946667e-04
bigcom24        -1.610294e-38 -7.085548e-04
bigcom26         7.135170e-38  3.135593e-03
bigcom28         1.533052e-38  6.733860e-04
bigcom30         1.861370e-37  8.181166e-03
bigcom31        -1.609891e-38 -7.076659e-04
bigcom32        -1.611774e-38 -7.100211e-04
bigcom33         1.860056e-37  8.177588e-03
bigcom34        -1.609891e-38 -7.077382e-04
bigcom36        -1.610697e-38 -7.091896e-04
bigcom37        -1.609891e-38 -7.082096e-04
bigcom38         4.710198e-38  2.070534e-03
bigcom39        -1.613526e-38 -7.106606e-04
bigcom40        -1.236768e-38 -5.433486e-04
bigcom43        -1.610832e-38 -7.081386e-04
bigcom44        -1.064027e-38 -4.672662e-04
bigcom46         1.766174e-37  7.764128e-03
bigcom47        -1.610697e-38 -7.098121e-04
bigcom49        -1.611101e-38 -7.084831e-04
bigcom50        -1.610563e-38 -7.094702e-04
bigcom51        -1.609891e-38 -7.082750e-04
bigcom52         3.207687e-37  1.410105e-02
bigcom54        -1.609891e-38 -7.079947e-04
bigcom56        -1.611504e-38 -7.096924e-04
bigcom62         1.860056e-37  8.176319e-03
bigcom66        -1.610025e-38 -7.096057e-04
bigcom68        -1.610025e-38 -7.082428e-04
bigcom69        -1.611101e-38 -7.096808e-04
bigcom71        -1.611504e-38 -7.072946e-04
bigcom72        -1.610025e-38 -7.078959e-04
bigcom73         3.206402e-38  1.408210e-03
bigcom74        -1.611235e-38 -7.096910e-04
bigcom75         2.365120e-37  1.039663e-02
bigcom76        -1.610428e-38 -7.086231e-04
bigcom77        -1.610697e-38 -7.098889e-04
bigcom79        -1.610025e-38 -7.102725e-04
bigcom80        -1.610428e-38 -7.097091e-04
bigcom82        -1.610294e-38 -7.102900e-04
bigcom83        -1.609891e-38 -7.071693e-04
bigcom84        -1.610428e-38 -7.103076e-04
bigcom85        -1.610428e-38 -7.094262e-04
bigcom87        -1.610832e-38 -7.098034e-04
bigcom89        -1.609756e-38 -7.076001e-04
bigcom91         8.498880e-38  3.734108e-03
bigcom92         1.551488e-38  6.816828e-04
bigcom93        -1.609756e-38 -7.072052e-04
bigcom96        -1.609891e-38 -7.098913e-04
bigcom97        -1.611235e-38 -7.099630e-04
bigcom98        -1.610025e-38 -7.094137e-04
bigcom99        -1.609891e-38 -7.078325e-04
bigcom101        2.987631e-38  1.313216e-03
bigcom104        7.580472e-38  3.332754e-03
bigcom106       -1.610159e-38 -7.092579e-04
bigcom109        1.523342e-37  6.696761e-03
bigcom113       -1.610428e-38 -7.085954e-04
bigcom116        5.889121e-39  2.577858e-04
bigcom120       -1.609891e-38 -7.094732e-04
bigcom123       -1.609891e-38 -7.075208e-04
bigcom126       -1.609891e-38 -7.083642e-04
bigcom127       -1.609891e-38 -7.081380e-04
bigcom137       -1.610697e-38 -7.097391e-04
bigcom139       -1.610025e-38 -7.092756e-04
bigcom140       -1.610159e-38 -7.086433e-04
bigcom143        1.860056e-37  8.176452e-03
bigcom145       -1.609891e-38 -7.069103e-04
bigcom146       -1.610294e-38 -7.067227e-04
bigcom147       -1.611774e-38 -7.086341e-04
bigcom149       -1.609891e-38 -7.077729e-04
bigcom153       -1.611101e-38 -7.098156e-04
bigcom154       -1.611235e-38 -7.078410e-04
bigcom156       -1.610294e-38 -7.088881e-04
bigcom157       -1.611101e-38 -7.100370e-04
bigcom158       -1.609891e-38 -7.084976e-04
bigcom160       -1.610025e-38 -7.088706e-04
bigcom161       -1.609891e-38 -7.083738e-04
bigcom162       -1.609622e-38 -7.072760e-04
bigcom164       -1.609891e-38 -7.082118e-04
bigcom166       -1.610966e-38 -7.080302e-04
bigcom167       -1.612043e-38 -7.101288e-04
bigcom171       -1.610563e-38 -7.098591e-04
bigcom173       -1.610025e-38 -7.077300e-04
bigcom175       -1.609891e-38 -7.073396e-04
bigcom176       -1.609891e-38 -7.083181e-04
bigcom177       -1.609891e-38 -7.084010e-04
bigcom178        2.726673e-37  1.198665e-02
bigcom180       -1.609891e-38 -7.072268e-04
bigcom181        4.008471e-38  1.762279e-03
bigcom184       -1.609756e-38 -7.061883e-04
bigcom186        2.365120e-37  1.039565e-02
bigcom187        1.860056e-37  8.175102e-03
bigcom189       -1.610966e-38 -7.086432e-04
bigcom194       -1.610159e-38 -7.076459e-04
bigcom195       -1.610025e-38 -7.084734e-04
bigcom196        1.860056e-37  8.174844e-03
bigcom204        8.498880e-38  3.736478e-03
bigcom205        1.523342e-37  6.696624e-03
bigcom212       -1.610025e-38 -7.079748e-04
bigcom214       -1.610159e-38 -7.085492e-04
bigcom222       -1.609891e-38 -7.079839e-04
bigcom223       -1.610025e-38 -7.086392e-04
bigcom226       -1.609488e-38 -7.080580e-04
bigcom227       -1.609891e-38 -7.086490e-04
bigcom229       -1.609891e-38 -7.072287e-04
bigcom233       -1.609756e-38 -7.094049e-04
bigcom236       -1.609756e-38 -7.085093e-04
bigcom237       -1.609891e-38 -7.088698e-04
bigcom246       -1.610832e-38 -7.080238e-04
bigcom248       -1.611235e-38 -7.090532e-04
bigcom249       -1.609891e-38 -7.088748e-04
bigcom250       -1.611370e-38 -7.084117e-04
bigcom254       -1.610159e-38 -7.077293e-04
bigcom266       -1.609891e-38 -7.097729e-04
bigcom269       -1.610428e-38 -7.083912e-04
bigcom272       -1.609891e-38 -7.084787e-04
bigcom274       -1.615282e-38 -7.098054e-04
bigcom281       -1.610159e-38 -7.085816e-04
bigcom291        1.523342e-37  6.697197e-03
bigcom292       -1.609756e-38 -7.094441e-04
bigcom295       -1.609891e-38 -7.094483e-04
bigcom299        1.860056e-37  8.175999e-03
bigcom301       -1.610697e-38 -7.080019e-04
bigcom306       -1.609756e-38 -7.082168e-04
bigcom309       -1.610025e-38 -7.085679e-04
bigcom314       -1.610025e-38 -7.096883e-04
bigcom321       -1.610563e-38 -7.077509e-04
bigcom341       -1.609891e-38 -7.083094e-04
bigcom350       -1.609891e-38 -7.093653e-04
bigcom353       -1.609756e-38 -7.077242e-04
bigcom359       -1.609891e-38 -7.094190e-04
bigcom363       -1.609756e-38 -7.080394e-04
bigcom365       -1.609891e-38 -7.100750e-04
bigcom385        1.860056e-37  8.176297e-03
bigcom386       -1.609622e-38 -7.070645e-04
bigcom408       -1.610428e-38 -7.093957e-04
bigcom412       -1.610025e-38 -7.068687e-04
bigcom480       -1.610025e-38 -7.073935e-04
spin_vertex     -5.478053e-39 -2.403325e-04
membership_s1    1.724473e-38  7.570105e-04
membership_s3   -1.611639e-38 -7.088611e-04
membership_s4   -1.142428e-38 -5.019611e-04
membership_s5   -1.424131e-38 -6.258307e-04
membership_s6   -1.255759e-38 -5.479885e-04
membership_s7   -1.385701e-38 -6.091969e-04
membership_s8   -1.610966e-38 -7.089340e-04
membership_s9   -1.611235e-38 -7.084584e-04
membership_s11  -1.610563e-38 -7.086651e-04
membership_s12  -1.610966e-38 -7.085575e-04
membership_s14   8.498880e-38  3.736148e-03
membership_s15   7.099460e-39  3.120895e-04
membership_s16  -1.610832e-38 -7.085853e-04
membership_s17  -1.610563e-38 -7.081698e-04
membership_s18  -1.621936e-38 -7.130963e-04
membership_s20  -1.610025e-38 -7.081637e-04
membership_s21  -1.047306e-38 -4.606419e-04
membership_s22  -1.613391e-38 -7.093907e-04
membership_s24  -1.614066e-38 -7.107816e-04
membership_s25   2.987631e-38  1.313215e-03
membership_s26  -1.611504e-38 -7.078944e-04
membership_s27  -2.565210e-39 -1.130857e-04
membership_s28  -1.611504e-38 -7.090751e-04
membership_s30   1.928936e-38  8.471385e-04
membership_s31  -4.471103e-39 -1.970131e-04
membership_s32   5.398473e-38  2.371637e-03
membership_s33  -1.610159e-38 -7.075751e-04
membership_s36  -1.730110e-38 -7.603932e-04
membership_s37  -1.622482e-38 -7.133695e-04
V1               2.255879e-38  9.837861e-04
V2               5.972450e-39  2.603543e-04
pdi              1.083597e-36  4.943879e-02
adhesion        -1.040636e-42 -4.537211e-08
cohesion         2.081159e-42  9.073879e-08
inner            4.594045e-43  1.994752e-08
outer            3.071940e-43  1.305915e-08
ioratio          3.389727e-39  1.396091e-04
comsize          8.332146e-42  3.646799e-07
[1] "Dataset: all_TnotC Model GBM, run: 8 of 10 2015-06-15 17:36:45"
Iter   TrainDeviance   ValidDeviance   StepSize   Improve
     1        0.1616             nan     0.0100    0.0003
     2        0.1598             nan     0.0100    0.0003
     3        0.1582             nan     0.0100    0.0005
     4        0.1568             nan     0.0100    0.0002
     5        0.1555             nan     0.0100    0.0002
     6        0.1541             nan     0.0100    0.0003
     7        0.1531             nan     0.0100    0.0002
     8        0.1521             nan     0.0100    0.0002
     9        0.1514             nan     0.0100    0.0001
    10        0.1503             nan     0.0100    0.0001
    20        0.1428             nan     0.0100    0.0001
    40        0.1324             nan     0.0100    0.0000
    60        0.1246             nan     0.0100    0.0000
    80        0.1186             nan     0.0100    0.0000
   100        0.1126             nan     0.0100   -0.0000
   120        0.1082             nan     0.0100   -0.0000
   140        0.1037             nan     0.0100   -0.0000
   160        0.1000             nan     0.0100   -0.0000
   180        0.0961             nan     0.0100   -0.0000
   200        0.0929             nan     0.0100   -0.0000
   204        0.0923             nan     0.0100   -0.0000

[1] "GBM variable coefficients"
                            var     rel.inf
bigcom30               bigcom30 4.742994163
comsize                 comsize 4.369659624
outer                     outer 4.252533178
pagerank               pagerank 3.962219651
ratio5                   ratio5 3.846443418
inner                     inner 3.612774368
membership_s32   membership_s32 3.459419950
V2                           V2 3.383170333
V1                           V1 3.219351336
walktrap_vertex walktrap_vertex 3.152034484
spin_vertex         spin_vertex 2.840185101
trans                     trans 2.688677009
cohesion               cohesion 2.139107501
knn                         knn 2.099809765
bigcom46               bigcom46 2.028028269
bet                         bet 1.935014130
adhesion               adhesion 1.920767619
ioratio                 ioratio 1.773613350
orbit18                 orbit18 1.723650957
coreness               coreness 1.439271795
ratio1                   ratio1 1.406466207
graph23                 graph23 1.075345716
orbit56                 orbit56 1.008382345
graph5                   graph5 0.961817628
graph20                 graph20 0.960588064
ratio2                   ratio2 0.956806056
third                     third 0.945020254
orbit50                 orbit50 0.940967415
graph17                 graph17 0.890215403
graph1                   graph1 0.804814048
bigcom26               bigcom26 0.789675805
orbit39                 orbit39 0.774596139
graph11                 graph11 0.752205257
ratio4                   ratio4 0.741951020
orbit38                 orbit38 0.685390690
graph10                 graph10 0.647455358
sixth                     sixth 0.619168851
orbit35                 orbit35 0.607448933
upto_sixth           upto_sixth 0.552278831
orbit31                 orbit31 0.550311886
graph22                 graph22 0.527960047
orbit32                 orbit32 0.521346836
orbit33                 orbit33 0.482417544
upto_fifth           upto_fifth 0.476285153
orbit47                 orbit47 0.466486199
orbit54                 orbit54 0.458762756
orbit21                 orbit21 0.453126198
orbit45                 orbit45 0.446371420
membership_s1     membership_s1 0.444162168
orbit24                 orbit24 0.441263065
orbit16                 orbit16 0.436312000
graph21                 graph21 0.423276639
orbit62                 orbit62 0.420875514
orbit37                 orbit37 0.420550690
selfinter             selfinter 0.420360159
orbit27                 orbit27 0.410060133
graph18                 graph18 0.407829876
graph4                   graph4 0.397803883
graph15                 graph15 0.392732843
orbit49                 orbit49 0.390526333
graph9                   graph9 0.385789165
orbit1                   orbit1 0.380442432
graph25                 graph25 0.371955010
fourth                   fourth 0.368989342
orbit10                 orbit10 0.367414193
ratio3                   ratio3 0.361370137
graph19                 graph19 0.352535645
graph12                 graph12 0.344692531
orbit65                 orbit65 0.336890305
graph3                   graph3 0.335164298
orbit36                 orbit36 0.331296223
bigcom3                 bigcom3 0.329560888
close                     close 0.325877489
orbit43                 orbit43 0.319970432
orbit30                 orbit30 0.305239678
orbit63                 orbit63 0.300910582
orbit20                 orbit20 0.295226292
orbit48                 orbit48 0.294411112
orbit7                   orbit7 0.293929668
orbit25                 orbit25 0.285754739
orbit26                 orbit26 0.285646591
upto_second         upto_second 0.277986880
orbit23                 orbit23 0.274038464
orbit9                   orbit9 0.271230587
bigcom92               bigcom92 0.267528041
graph24                 graph24 0.257753952
constraint           constraint 0.256457783
graph6                   graph6 0.244126605
orbit11                 orbit11 0.244085898
membership_s30   membership_s30 0.238573148
bigcom11               bigcom11 0.236779931
hubscore               hubscore 0.225091407
orbit58                 orbit58 0.214846939
orbit61                 orbit61 0.212918744
orbit17                 orbit17 0.190826116
bigcom22               bigcom22 0.190490024
orbit29                 orbit29 0.188381734
orbit55                 orbit55 0.184776681
orbit13                 orbit13 0.181601630
orbit40                 orbit40 0.180707812
ecc                         ecc 0.176595843
ratio6                   ratio6 0.175840409
graph7                   graph7 0.175782570
orbit53                 orbit53 0.171457086
orbit4                   orbit4 0.167860873
orbit46                 orbit46 0.164592080
graph13                 graph13 0.157205220
orbit28                 orbit28 0.144625497
orbit42                 orbit42 0.143124956
graph16                 graph16 0.140967738
orbit15                 orbit15 0.136345289
orbit6                   orbit6 0.135644809
orbit59                 orbit59 0.127423835
pdi                         pdi 0.126990973
graph27                 graph27 0.117939380
graph26                 graph26 0.117649250
upto_third           upto_third 0.116776571
membership_s15   membership_s15 0.109934417
orbit41                 orbit41 0.108558180
fifth                     fifth 0.108461592
orbit2                   orbit2 0.104016301
graph14                 graph14 0.102616281
orbit22                 orbit22 0.099296917
orbit52                 orbit52 0.096815601
orbit5                   orbit5 0.090714044
orbit19                 orbit19 0.088926643
orbit71                 orbit71 0.086875847
orbit57                 orbit57 0.082084537
orbit70                 orbit70 0.080278214
orbit68                 orbit68 0.079095309
orbit64                 orbit64 0.078663386
upto_fourth         upto_fourth 0.075959160
AP                           AP 0.074104124
membership_s31   membership_s31 0.073813505
evcent                   evcent 0.063249778
orbit60                 orbit60 0.059406963
bigcom28               bigcom28 0.053738029
bigcom4                 bigcom4 0.053443747
orbit66                 orbit66 0.052776859
graph2                   graph2 0.042592516
second                   second 0.035610124
orbit67                 orbit67 0.034615991
graph0                   graph0 0.028419348
orbit69                 orbit69 0.027949108
orbit44                 orbit44 0.027686694
membership_s27   membership_s27 0.020844098
graph8                   graph8 0.020692733
graph29                 graph29 0.016622121
bigcom101             bigcom101 0.010562789
bigcom38               bigcom38 0.005342175
graph28                 graph28 0.000000000
orbit0                   orbit0 0.000000000
orbit3                   orbit3 0.000000000
orbit8                   orbit8 0.000000000
orbit12                 orbit12 0.000000000
orbit14                 orbit14 0.000000000
orbit34                 orbit34 0.000000000
orbit51                 orbit51 0.000000000
orbit72                 orbit72 0.000000000
eccrad                   eccrad 0.000000000
first                     first 0.000000000
bigcom1                 bigcom1 0.000000000
bigcom2                 bigcom2 0.000000000
bigcom6                 bigcom6 0.000000000
bigcom8                 bigcom8 0.000000000
bigcom9                 bigcom9 0.000000000
bigcom13               bigcom13 0.000000000
bigcom15               bigcom15 0.000000000
bigcom16               bigcom16 0.000000000
bigcom21               bigcom21 0.000000000
bigcom24               bigcom24 0.000000000
bigcom31               bigcom31 0.000000000
bigcom32               bigcom32 0.000000000
bigcom33               bigcom33 0.000000000
bigcom34               bigcom34 0.000000000
bigcom36               bigcom36 0.000000000
bigcom37               bigcom37 0.000000000
bigcom39               bigcom39 0.000000000
bigcom40               bigcom40 0.000000000
bigcom43               bigcom43 0.000000000
bigcom44               bigcom44 0.000000000
bigcom47               bigcom47 0.000000000
bigcom49               bigcom49 0.000000000
bigcom50               bigcom50 0.000000000
bigcom51               bigcom51 0.000000000
bigcom52               bigcom52 0.000000000
bigcom54               bigcom54 0.000000000
bigcom56               bigcom56 0.000000000
bigcom62               bigcom62 0.000000000
bigcom66               bigcom66 0.000000000
bigcom68               bigcom68 0.000000000
bigcom69               bigcom69 0.000000000
bigcom71               bigcom71 0.000000000
bigcom72               bigcom72 0.000000000
bigcom73               bigcom73 0.000000000
bigcom74               bigcom74 0.000000000
bigcom75               bigcom75 0.000000000
bigcom76               bigcom76 0.000000000
bigcom77               bigcom77 0.000000000
bigcom79               bigcom79 0.000000000
bigcom80               bigcom80 0.000000000
bigcom82               bigcom82 0.000000000
bigcom83               bigcom83 0.000000000
bigcom84               bigcom84 0.000000000
bigcom85               bigcom85 0.000000000
bigcom87               bigcom87 0.000000000
bigcom89               bigcom89 0.000000000
bigcom91               bigcom91 0.000000000
bigcom93               bigcom93 0.000000000
bigcom96               bigcom96 0.000000000
bigcom97               bigcom97 0.000000000
bigcom98               bigcom98 0.000000000
bigcom99               bigcom99 0.000000000
bigcom104             bigcom104 0.000000000
bigcom106             bigcom106 0.000000000
bigcom109             bigcom109 0.000000000
bigcom113             bigcom113 0.000000000
bigcom116             bigcom116 0.000000000
bigcom120             bigcom120 0.000000000
bigcom123             bigcom123 0.000000000
bigcom126             bigcom126 0.000000000
bigcom127             bigcom127 0.000000000
bigcom137             bigcom137 0.000000000
bigcom139             bigcom139 0.000000000
bigcom140             bigcom140 0.000000000
bigcom143             bigcom143 0.000000000
bigcom145             bigcom145 0.000000000
bigcom146             bigcom146 0.000000000
bigcom147             bigcom147 0.000000000
bigcom149             bigcom149 0.000000000
bigcom153             bigcom153 0.000000000
bigcom154             bigcom154 0.000000000
bigcom156             bigcom156 0.000000000
bigcom157             bigcom157 0.000000000
bigcom158             bigcom158 0.000000000
bigcom160             bigcom160 0.000000000
bigcom161             bigcom161 0.000000000
bigcom162             bigcom162 0.000000000
bigcom164             bigcom164 0.000000000
bigcom166             bigcom166 0.000000000
bigcom167             bigcom167 0.000000000
bigcom171             bigcom171 0.000000000
bigcom173             bigcom173 0.000000000
bigcom175             bigcom175 0.000000000
bigcom176             bigcom176 0.000000000
bigcom177             bigcom177 0.000000000
bigcom178             bigcom178 0.000000000
bigcom180             bigcom180 0.000000000
bigcom181             bigcom181 0.000000000
bigcom184             bigcom184 0.000000000
bigcom186             bigcom186 0.000000000
bigcom187             bigcom187 0.000000000
bigcom189             bigcom189 0.000000000
bigcom194             bigcom194 0.000000000
bigcom195             bigcom195 0.000000000
bigcom196             bigcom196 0.000000000
bigcom204             bigcom204 0.000000000
bigcom205             bigcom205 0.000000000
bigcom212             bigcom212 0.000000000
bigcom214             bigcom214 0.000000000
bigcom222             bigcom222 0.000000000
bigcom223             bigcom223 0.000000000
bigcom226             bigcom226 0.000000000
bigcom227             bigcom227 0.000000000
bigcom229             bigcom229 0.000000000
bigcom233             bigcom233 0.000000000
bigcom236             bigcom236 0.000000000
bigcom237             bigcom237 0.000000000
bigcom246             bigcom246 0.000000000
bigcom248             bigcom248 0.000000000
bigcom249             bigcom249 0.000000000
bigcom250             bigcom250 0.000000000
bigcom254             bigcom254 0.000000000
bigcom266             bigcom266 0.000000000
bigcom269             bigcom269 0.000000000
bigcom272             bigcom272 0.000000000
bigcom274             bigcom274 0.000000000
bigcom281             bigcom281 0.000000000
bigcom291             bigcom291 0.000000000
bigcom292             bigcom292 0.000000000
bigcom295             bigcom295 0.000000000
bigcom299             bigcom299 0.000000000
bigcom301             bigcom301 0.000000000
bigcom306             bigcom306 0.000000000
bigcom309             bigcom309 0.000000000
bigcom314             bigcom314 0.000000000
bigcom321             bigcom321 0.000000000
bigcom341             bigcom341 0.000000000
bigcom350             bigcom350 0.000000000
bigcom353             bigcom353 0.000000000
bigcom359             bigcom359 0.000000000
bigcom363             bigcom363 0.000000000
bigcom365             bigcom365 0.000000000
bigcom385             bigcom385 0.000000000
bigcom386             bigcom386 0.000000000
bigcom408             bigcom408 0.000000000
bigcom412             bigcom412 0.000000000
bigcom480             bigcom480 0.000000000
membership_s3     membership_s3 0.000000000
membership_s4     membership_s4 0.000000000
membership_s5     membership_s5 0.000000000
membership_s6     membership_s6 0.000000000
membership_s7     membership_s7 0.000000000
membership_s8     membership_s8 0.000000000
membership_s9     membership_s9 0.000000000
membership_s11   membership_s11 0.000000000
membership_s12   membership_s12 0.000000000
membership_s14   membership_s14 0.000000000
membership_s16   membership_s16 0.000000000
membership_s17   membership_s17 0.000000000
membership_s18   membership_s18 0.000000000
membership_s20   membership_s20 0.000000000
membership_s21   membership_s21 0.000000000
membership_s22   membership_s22 0.000000000
membership_s24   membership_s24 0.000000000
membership_s25   membership_s25 0.000000000
membership_s26   membership_s26 0.000000000
membership_s28   membership_s28 0.000000000
membership_s33   membership_s33 0.000000000
membership_s36   membership_s36 0.000000000
membership_s37   membership_s37 0.000000000
[1] "Dataset: all_TnotC Model RF, run: 8 of 10 2015-06-15 17:40:05"
     |      Out-of-bag   |
Tree |      MSE  %Var(y) |
   1 |  0.03207   205.20 |
   2 |  0.02774   177.51 |
   3 |  0.02605   166.66 |
   4 |  0.02453   156.93 |
   5 |  0.02385   152.57 |
   6 |  0.02325   148.72 |
   7 |  0.02312   147.89 |
   8 |  0.02199   140.67 |
   9 |  0.02156   137.93 |
  10 |  0.02072   132.59 |
  11 |  0.02048   131.06 |
  12 |  0.01985   127.02 |
  13 |  0.01942   124.23 |
  14 |  0.01885   120.59 |
  15 |   0.0185   118.36 |
  16 |  0.01833   117.28 |
  17 |  0.01815   116.13 |
  18 |  0.01791   114.58 |
  19 |  0.01786   114.27 |
  20 |  0.01773   113.44 |
  21 |  0.01767   113.07 |
  22 |  0.01757   112.44 |
  23 |   0.0175   111.98 |
  24 |   0.0175   111.99 |
  25 |  0.01746   111.69 |
  26 |  0.01737   111.11 |
  27 |  0.01736   111.05 |
  28 |  0.01731   110.72 |
  29 |  0.01724   110.27 |
  30 |  0.01717   109.83 |
  31 |  0.01711   109.45 |
  32 |  0.01704   109.03 |
  33 |  0.01702   108.92 |
  34 |  0.01695   108.45 |
  35 |  0.01693   108.34 |
  36 |   0.0169   108.11 |
  37 |  0.01685   107.80 |
  38 |  0.01683   107.68 |
  39 |  0.01679   107.45 |
  40 |  0.01677   107.32 |
  41 |  0.01671   106.89 |
  42 |  0.01671   106.94 |
  43 |  0.01666   106.56 |
  44 |  0.01662   106.33 |
  45 |   0.0166   106.23 |
  46 |  0.01654   105.82 |
  47 |  0.01653   105.79 |
  48 |  0.01651   105.65 |
  49 |  0.01649   105.52 |
  50 |  0.01644   105.17 |
  51 |  0.01643   105.10 |
  52 |   0.0164   104.91 |
  53 |  0.01642   105.03 |
  54 |  0.01641   105.02 |
  55 |   0.0164   104.95 |
  56 |  0.01642   105.03 |
  57 |   0.0164   104.95 |
  58 |   0.0164   104.93 |
  59 |  0.01636   104.68 |
  60 |  0.01637   104.70 |
  61 |  0.01634   104.52 |
  62 |   0.0163   104.32 |
  63 |  0.01628   104.16 |
  64 |  0.01628   104.13 |
  65 |  0.01627   104.08 |
  66 |  0.01624   103.92 |
  67 |  0.01625   103.99 |
  68 |  0.01622   103.76 |
  69 |   0.0162   103.66 |
  70 |  0.01618   103.54 |
  71 |  0.01617   103.48 |
  72 |  0.01615   103.31 |
  73 |  0.01614   103.26 |
  74 |  0.01614   103.23 |
  75 |  0.01613   103.21 |
  76 |  0.01612   103.11 |
  77 |   0.0161   103.02 |
  78 |  0.01609   102.95 |
  79 |  0.01607   102.84 |
  80 |  0.01608   102.85 |
  81 |  0.01607   102.79 |
  82 |  0.01604   102.60 |
  83 |  0.01602   102.51 |
  84 |  0.01603   102.58 |
  85 |  0.01602   102.48 |
  86 |  0.01601   102.42 |
  87 |  0.01599   102.31 |
  88 |  0.01599   102.31 |
  89 |  0.01598   102.21 |
  90 |  0.01598   102.23 |
  91 |  0.01598   102.22 |
  92 |  0.01599   102.27 |
  93 |  0.01599   102.28 |
  94 |  0.01598   102.25 |
  95 |  0.01598   102.24 |
  96 |  0.01597   102.16 |
  97 |  0.01593   101.94 |
  98 |  0.01592   101.88 |
  99 |  0.01593   101.92 |
 100 |  0.01594   101.96 |
[1] "Random Forest variable coefficients"
                      %IncMSE IncNodePurity
graph5           7.853621e-04  8.055753e-01
graph6           1.589601e-03  9.452260e-01
graph7           9.066152e-04  4.238489e-01
graph8           2.348142e-04  2.455563e-01
graph9           1.605021e-03  9.213020e-01
graph10          3.708775e-03  1.109486e+00
graph11          6.598654e-03  1.552382e+00
graph12          2.006624e-03  6.336367e-01
graph13          1.329640e-03  4.909795e-01
graph14          1.909105e-03  6.854928e-01
graph15          1.987151e-03  7.428995e-01
graph16          1.024178e-03  7.028759e-01
graph17          2.063395e-03  9.627016e-01
graph18          9.154684e-04  5.963372e-01
graph19          2.074400e-03  1.003716e+00
graph20          3.595837e-03  1.135379e+00
graph21          1.202678e-03  6.059539e-01
graph22          1.415590e-03  5.374350e-01
graph23          2.568567e-03  1.371131e+00
graph24          2.096211e-03  4.090405e-01
graph25          6.382511e-04  5.460242e-01
graph26          2.360124e-03  5.894722e-01
graph27          5.900942e-04  2.915385e-01
graph28          4.283696e-04  2.703616e-01
graph29          2.564569e-04  1.109025e-01
orbit0           2.001289e-04  3.585556e-01
orbit1           8.705830e-03  5.857422e-01
orbit2           1.653730e-03  6.560812e-01
orbit3           2.852274e-04  2.944899e-01
orbit4           1.196301e-03  7.382912e-01
orbit5           7.904862e-04  6.285560e-01
orbit6           3.275283e-03  8.015155e-01
orbit7           1.838745e-03  6.819590e-01
orbit8           2.685203e-03  7.840021e-01
orbit9           1.086416e-03  6.468443e-01
orbit10          6.256767e-04  5.404859e-01
orbit11          1.078235e-03  3.834171e-01
orbit12          7.147667e-04  6.603306e-01
orbit13          5.933081e-04  3.078987e-01
orbit14          4.340262e-04  3.505908e-01
orbit15          1.384983e-03  4.938814e-01
orbit16          1.251713e-03  5.163437e-01
orbit17          2.647235e-03  8.143934e-01
orbit18          3.666685e-03  1.680890e+00
orbit19          1.487052e-03  7.906620e-01
orbit20          1.358155e-03  8.680458e-01
orbit21          1.491708e-03  5.983751e-01
orbit22          5.651801e-03  1.283338e+00
orbit23          2.348282e-03  4.565579e-01
orbit24          2.905700e-03  1.060132e+00
orbit25          1.057185e-03  8.390767e-01
orbit26          1.111026e-03  3.429992e-01
orbit27          2.754457e-03  7.492146e-01
orbit28          1.307262e-03  6.499057e-01
orbit29          1.452286e-03  5.092788e-01
orbit30          2.219091e-03  7.473998e-01
orbit31          1.614378e-03  1.406422e+00
orbit32          1.558482e-03  7.614822e-01
orbit33          1.201766e-03  3.256171e-01
orbit34          1.899554e-03  7.946036e-01
orbit35          3.568731e-03  7.859210e-01
orbit36          1.964294e-03  1.038056e+00
orbit37          9.100188e-04  7.482765e-01
orbit38          9.205032e-04  6.414861e-01
orbit39          2.796820e-03  1.299892e+00
orbit40          1.138631e-03  5.785577e-01
orbit41          2.946533e-04  3.286605e-01
orbit42          2.296404e-04  3.084466e-01
orbit43          1.189801e-03  4.969224e-01
orbit44          1.811572e-03  4.653144e-01
orbit45          5.848723e-03  1.479793e+00
orbit46          1.157952e-03  6.654798e-01
orbit47          1.908984e-03  3.718806e-01
orbit48          7.956886e-04  2.849672e-01
orbit49          4.948100e-03  1.443198e+00
orbit50          1.463257e-03  8.345834e-01
orbit51          1.064706e-03  5.353252e-01
orbit52          2.107137e-03  5.818726e-01
orbit53          1.384012e-03  3.870376e-01
orbit54          1.482946e-03  6.273521e-01
orbit55          4.910805e-04  2.635075e-01
orbit56          4.520117e-03  1.655141e+00
orbit57          3.298328e-04  4.876153e-01
orbit58          1.359584e-04  2.867346e-01
orbit59          1.622576e-03  7.817388e-01
orbit60          7.981012e-04  3.126687e-01
orbit61          1.027907e-03  4.324264e-01
orbit62          1.715333e-03  7.401486e-01
orbit63          2.153703e-03  5.201034e-01
orbit64          1.057183e-03  3.097731e-01
orbit65          3.046922e-03  7.936507e-01
orbit66          7.871931e-04  3.245445e-01
orbit67          7.422117e-05  1.658698e-01
orbit68          1.107465e-03  2.448130e-01
orbit69          1.209831e-03  4.173465e-01
orbit70          1.575617e-03  4.643149e-01
orbit71          2.759025e-04  2.698618e-01
orbit72          1.689696e-04  1.047386e-01
AP               5.435068e-05  1.696269e-01
bet              4.510798e-03  2.459235e+00
ecc              1.897907e-04  2.126412e-01
eccrad           2.492165e-04  3.024659e-01
close            2.383589e-03  7.458176e-01
constraint       3.090548e-03  1.593753e+00
coreness         1.021598e-03  7.978063e-01
knn              2.732859e-03  2.038001e+00
hubscore         1.357272e-03  7.202873e-01
pagerank         4.521226e-03  4.016910e+00
trans            1.346762e-03  1.616772e+00
evcent           2.179373e-03  9.462931e-01
first            4.329862e-04  2.648886e-01
upto_second      1.233779e-03  6.829911e-01
upto_third       1.399776e-03  7.271149e-01
upto_fourth      2.269690e-03  6.856054e-01
upto_fifth       3.347294e-03  1.143769e+00
upto_sixth       1.779469e-03  1.088994e+00
second           2.420780e-03  6.293073e-01
third            3.127629e-03  1.288158e+00
fourth           4.016203e-03  2.253399e+00
fifth            2.498149e-03  1.703341e+00
sixth            4.473749e-03  1.589570e+00
ratio1           1.831247e-03  1.912217e+00
ratio2           5.575964e-03  2.960577e+00
ratio3           3.104375e-03  1.583031e+00
ratio4           4.418199e-03  2.217437e+00
ratio5           3.874188e-03  5.958433e+00
ratio6           2.013208e-03  1.706918e+00
selfinter        1.753132e-03  3.276629e-01
walktrap_vertex  1.531892e-03  2.517157e+00
bigcom1          0.000000e+00  6.071532e-20
bigcom2          0.000000e+00  0.000000e+00
bigcom3          2.320460e-04  4.989445e-01
bigcom4          7.327142e-05  1.572392e-01
bigcom6         -1.310147e-06  4.500198e-01
bigcom8          0.000000e+00  3.469447e-20
bigcom9          0.000000e+00  0.000000e+00
bigcom11        -2.005940e-05  3.645573e-01
bigcom13         0.000000e+00  0.000000e+00
bigcom15         0.000000e+00  0.000000e+00
bigcom16         0.000000e+00  0.000000e+00
bigcom21         0.000000e+00  1.301043e-20
bigcom22         9.826338e-05  1.646869e-01
bigcom24         0.000000e+00  0.000000e+00
bigcom26         1.596146e-04  8.797477e-01
bigcom28         4.165547e-05  2.579353e-01
bigcom30         1.359267e-03  2.740421e+00
bigcom31         0.000000e+00  0.000000e+00
bigcom32         0.000000e+00  0.000000e+00
bigcom33        -1.325035e-05  2.992286e-01
bigcom34         0.000000e+00  0.000000e+00
bigcom36         0.000000e+00  5.551115e-19
bigcom37         0.000000e+00  0.000000e+00
bigcom38         4.145509e-05  2.850891e-01
bigcom39         0.000000e+00  0.000000e+00
bigcom40        -2.252145e-05  2.482393e-02
bigcom43         0.000000e+00  0.000000e+00
bigcom44         1.851518e-04  1.732390e-02
bigcom46        -2.433621e-05  1.106165e+00
bigcom47         0.000000e+00  0.000000e+00
bigcom49         0.000000e+00  0.000000e+00
bigcom50         0.000000e+00  0.000000e+00
bigcom51         0.000000e+00  0.000000e+00
bigcom52         7.402309e-06  1.097735e+00
bigcom54         0.000000e+00  0.000000e+00
bigcom56         0.000000e+00  0.000000e+00
bigcom62        -1.880484e-05  7.269625e-01
bigcom66         0.000000e+00  5.551115e-19
bigcom68         0.000000e+00  0.000000e+00
bigcom69         0.000000e+00  0.000000e+00
bigcom71         0.000000e+00  0.000000e+00
bigcom72         0.000000e+00  0.000000e+00
bigcom73         5.936648e-06  2.920928e-01
bigcom74         0.000000e+00  2.775558e-19
bigcom75        -1.377896e-05  5.257100e-01
bigcom76         0.000000e+00  0.000000e+00
bigcom77         0.000000e+00  0.000000e+00
bigcom79         0.000000e+00  0.000000e+00
bigcom80         0.000000e+00  0.000000e+00
bigcom82         0.000000e+00  0.000000e+00
bigcom83         0.000000e+00  0.000000e+00
bigcom84         0.000000e+00  1.110223e-18
bigcom85         0.000000e+00  1.110223e-18
bigcom87         0.000000e+00  0.000000e+00
bigcom89         0.000000e+00  0.000000e+00
bigcom91        -7.689044e-07  1.424633e-01
bigcom92         6.637452e-05  2.361453e-01
bigcom93         0.000000e+00  5.551115e-19
bigcom96         0.000000e+00  1.110223e-18
bigcom97         0.000000e+00  0.000000e+00
bigcom98         0.000000e+00  2.775558e-19
bigcom99         0.000000e+00  0.000000e+00
bigcom101        7.395417e-05  1.891332e-01
bigcom104        5.581714e-06  2.282093e-01
bigcom106        0.000000e+00  0.000000e+00
bigcom109        5.441232e-05  8.518246e-01
bigcom113        0.000000e+00  0.000000e+00
bigcom116       -5.801567e-06  1.415843e-02
bigcom120        0.000000e+00  0.000000e+00
bigcom123        0.000000e+00  0.000000e+00
bigcom126        0.000000e+00  0.000000e+00
bigcom127        0.000000e+00  0.000000e+00
bigcom137        0.000000e+00  1.387779e-19
bigcom139        0.000000e+00  2.775558e-19
bigcom140        0.000000e+00  0.000000e+00
bigcom143       -2.483406e-05  2.233528e-01
bigcom145        0.000000e+00  0.000000e+00
bigcom146        0.000000e+00  0.000000e+00
bigcom147        0.000000e+00  0.000000e+00
bigcom149        0.000000e+00  0.000000e+00
bigcom153        0.000000e+00  0.000000e+00
bigcom154        0.000000e+00  0.000000e+00
bigcom156        0.000000e+00  0.000000e+00
bigcom157        0.000000e+00  2.081668e-19
bigcom158        0.000000e+00  0.000000e+00
bigcom160        0.000000e+00  0.000000e+00
bigcom161        0.000000e+00  0.000000e+00
bigcom162        0.000000e+00  0.000000e+00
bigcom164        0.000000e+00  0.000000e+00
bigcom166        0.000000e+00  8.673617e-21
bigcom167        0.000000e+00  0.000000e+00
bigcom171        0.000000e+00  0.000000e+00
bigcom173        0.000000e+00  1.110223e-18
bigcom175        0.000000e+00  0.000000e+00
bigcom176        0.000000e+00  0.000000e+00
bigcom177        0.000000e+00  0.000000e+00
bigcom178        2.595751e-05  1.069503e+00
bigcom180        0.000000e+00  0.000000e+00
bigcom181        1.411126e-05  1.316493e-01
bigcom184        0.000000e+00  0.000000e+00
bigcom186       -1.879479e-05  6.430620e-01
bigcom187       -1.580938e-05  2.289722e-01
bigcom189        0.000000e+00  0.000000e+00
bigcom194        0.000000e+00  0.000000e+00
bigcom195        0.000000e+00  0.000000e+00
bigcom196       -3.313948e-06  3.327913e-01
bigcom204        3.595554e-06  2.075979e-01
bigcom205       -4.601150e-05  3.649296e-01
bigcom212        0.000000e+00  0.000000e+00
bigcom214        0.000000e+00  0.000000e+00
bigcom222        0.000000e+00  0.000000e+00
bigcom223        0.000000e+00  0.000000e+00
bigcom226        0.000000e+00  0.000000e+00
bigcom227        0.000000e+00  0.000000e+00
bigcom229        0.000000e+00  0.000000e+00
bigcom233        0.000000e+00  0.000000e+00
bigcom236        0.000000e+00  0.000000e+00
bigcom237        0.000000e+00  0.000000e+00
bigcom246        0.000000e+00  1.110223e-18
bigcom248        0.000000e+00  0.000000e+00
bigcom249        0.000000e+00  0.000000e+00
bigcom250        0.000000e+00  0.000000e+00
bigcom254        0.000000e+00  0.000000e+00
bigcom266        0.000000e+00  0.000000e+00
bigcom269        0.000000e+00  0.000000e+00
bigcom272        0.000000e+00  0.000000e+00
bigcom274        0.000000e+00  6.938894e-20
bigcom281        0.000000e+00  0.000000e+00
bigcom291       -3.017391e-05  6.106873e-01
bigcom292        0.000000e+00  0.000000e+00
bigcom295        0.000000e+00  0.000000e+00
bigcom299        0.000000e+00  1.110223e-18
bigcom301        0.000000e+00  0.000000e+00
bigcom306        0.000000e+00  0.000000e+00
bigcom309        0.000000e+00  4.336809e-21
bigcom314        0.000000e+00  0.000000e+00
bigcom321        0.000000e+00  1.110223e-18
bigcom341        0.000000e+00  0.000000e+00
bigcom350        0.000000e+00  0.000000e+00
bigcom353        0.000000e+00  5.551115e-19
bigcom359        0.000000e+00  0.000000e+00
bigcom363        0.000000e+00  0.000000e+00
bigcom365        0.000000e+00  0.000000e+00
bigcom385       -1.032964e-05  3.971101e-01
bigcom386        0.000000e+00  0.000000e+00
bigcom408        0.000000e+00  0.000000e+00
bigcom412        0.000000e+00  0.000000e+00
bigcom480        0.000000e+00  0.000000e+00
spin_vertex      1.040551e-03  2.201059e+00
membership_s1    1.382628e-03  5.890637e-01
membership_s3    0.000000e+00  0.000000e+00
membership_s4    1.214197e-04  8.581722e-02
membership_s5    1.079109e-04  1.928851e-01
membership_s6    1.757462e-04  7.984886e-02
membership_s7    8.371103e-05  2.769830e-01
membership_s8    0.000000e+00  0.000000e+00
membership_s9    0.000000e+00  1.600000e-02
membership_s11   0.000000e+00  0.000000e+00
membership_s12   0.000000e+00  2.775558e-19
membership_s14   0.000000e+00  0.000000e+00
membership_s15   1.654886e-04  5.616490e-01
membership_s16   0.000000e+00  0.000000e+00
membership_s17   0.000000e+00  0.000000e+00
membership_s18   0.000000e+00  0.000000e+00
membership_s20   0.000000e+00  0.000000e+00
membership_s21  -1.718914e-05  1.259616e-01
membership_s22   0.000000e+00  0.000000e+00
membership_s24   0.000000e+00  0.000000e+00
membership_s25  -1.113288e-06  2.999559e-02
membership_s26   0.000000e+00  3.469447e-20
membership_s27   7.005879e-05  1.147989e-01
membership_s28   0.000000e+00  0.000000e+00
membership_s30   2.258350e-04  1.558755e-01
membership_s31   1.197110e-04  1.295847e-01
membership_s32   2.004249e-03  2.325561e+00
membership_s33   0.000000e+00  0.000000e+00
membership_s36   0.000000e+00  2.732189e-19
membership_s37   0.000000e+00  2.775558e-19
V1               5.570469e-03  3.318314e+00
V2               1.978849e-03  4.348640e+00
pdi              1.493706e-04  7.445595e-01
adhesion         3.330019e-02  3.190109e+00
cohesion         2.906796e-02  3.274621e+00
inner            9.065813e-03  5.394509e+00
outer            6.287610e-03  5.938484e+00
ioratio          1.052390e-02  3.247905e+00
comsize          1.251838e-02  4.972915e+00
[1] "Dataset: all_TnotC Model GLM, run: 8 of 10 2015-06-15 17:47:30"
[1] "glmnet variable coefficients"
                         [,1]          [,2]
(Intercept)     -4.126543e+00 -5.350438e+00
graph0           7.745427e-42 -1.018981e-05
graph1          -2.333462e-44 -1.490567e-07
graph2          -6.085544e-42 -6.965105e-05
graph3          -1.111973e-45 -1.170832e-08
graph4          -3.282266e-47 -1.027667e-10
graph5          -3.225189e-43 -3.772672e-06
graph6          -8.043903e-45 -5.748663e-08
graph7          -2.757773e-43 -1.825290e-06
graph8          -4.237252e-42 -2.690047e-05
graph9          -2.551698e-47 -3.026609e-10
graph10         -8.873018e-49 -4.000753e-12
graph11         -7.539682e-50 -2.739455e-13
graph12         -5.425582e-47 -2.639621e-10
graph13         -3.092381e-46 -2.979600e-09
graph14         -8.289526e-48 -3.511681e-11
graph15         -1.314742e-44 -1.353526e-07
graph16         -2.381339e-46 -1.437554e-09
graph17         -4.000996e-46 -2.054405e-09
graph18         -7.782105e-45 -4.023948e-08
graph19         -1.392957e-45 -4.505364e-09
graph20         -2.925278e-44 -2.257304e-07
graph21         -7.218412e-45 -1.241139e-08
graph22         -3.266132e-44 -4.764663e-07
graph23         -9.125524e-45 -4.794754e-08
graph24         -1.169779e-44  7.802733e-09
graph25         -4.006182e-44  7.310004e-07
graph26         -5.007856e-44 -2.903155e-07
graph27         -4.314745e-44  8.100258e-06
graph28         -2.628064e-43  7.490016e-07
graph29         -4.782677e-42 -5.855526e-05
orbit0           7.745427e-42 -8.869808e-06
orbit1          -1.143511e-42 -1.112868e-05
orbit2          -1.645113e-44 -7.776271e-08
orbit3          -6.085544e-42 -6.899116e-05
orbit4          -4.345587e-45 -1.521956e-07
orbit5          -1.189742e-45 -1.074126e-08
orbit6          -5.135669e-45 -2.442118e-08
orbit7          -1.440395e-47 -1.479235e-11
orbit8          -3.225189e-43 -3.746175e-06
orbit9          -1.245105e-43  2.613736e-06
orbit10         -5.107989e-44 -5.537927e-07
orbit11         -6.362384e-45 -3.393284e-08
orbit12         -4.494975e-45  6.993041e-06
orbit13         -4.839179e-43 -4.172735e-06
orbit14         -4.237252e-42 -2.625597e-05
orbit15         -7.210810e-47 -3.782245e-09
orbit16         -2.786610e-47 -2.725989e-10
orbit17         -2.079716e-46 -2.639223e-09
orbit18          5.790216e-47 -1.293845e-10
orbit19         -1.545998e-46 -6.036957e-10
orbit20         -3.150186e-47 -2.493617e-10
orbit21         -4.929904e-49 -1.281163e-12
orbit22         -8.231117e-48 -4.391924e-11
orbit23         -2.506862e-50 -4.748957e-15
orbit24          1.187685e-46  7.419174e-09
orbit25         -1.064121e-45 -5.054254e-10
orbit26         -5.246481e-47 -3.173138e-10
orbit27          2.788891e-45 -3.839153e-08
orbit28         -9.676673e-46 -8.275434e-09
orbit29         -1.088867e-45 -1.349508e-08
orbit30         -6.631694e-46 -4.887536e-09
orbit31         -1.343486e-45 -4.344046e-09
orbit32         -2.146730e-46 -1.743568e-09
orbit33         -3.308323e-48 -3.896123e-12
orbit34         -1.314742e-44 -1.339161e-07
orbit35         -1.593442e-44  8.699090e-09
orbit36         -2.109201e-45 -1.345881e-08
orbit37         -2.278834e-45 -1.665486e-08
orbit38         -1.602589e-46 -9.055799e-10
orbit39         -6.824580e-45  4.390185e-07
orbit40         -3.711521e-45 -1.464948e-08
orbit41         -2.672782e-45 -2.563179e-08
orbit42         -3.082916e-46 -1.300703e-09
orbit43         -2.123609e-44 -9.721665e-08
orbit44         -8.070246e-45 -4.497677e-08
orbit45          3.367714e-44  5.617457e-07
orbit46          6.094927e-46  1.728834e-07
orbit47         -2.602452e-45 -1.661921e-08
orbit48         -3.491288e-45 -1.420049e-08
orbit49         -7.274605e-44  5.313968e-07
orbit50         -3.268839e-44 -4.044590e-07
orbit51         -1.543480e-44  2.608323e-07
orbit52         -4.250015e-44  1.527686e-07
orbit53         -1.279144e-44 -7.746817e-08
orbit54         -6.646811e-44 -2.831199e-06
orbit55         -3.857658e-44 -3.773032e-07
orbit56          5.459782e-43  1.268551e-05
orbit57         -1.742034e-44 -1.159303e-07
orbit58         -1.595002e-44 -1.046726e-07
orbit59          3.490494e-44  2.046620e-06
orbit60         -3.514483e-44 -1.569078e-07
orbit61         -3.269143e-44 -1.969253e-07
orbit62          5.260416e-43  2.172526e-05
orbit63         -8.140023e-44  1.759152e-06
orbit64         -1.364346e-43  2.404784e-07
orbit65          1.121796e-42  1.529235e-05
orbit66         -1.091746e-43 -5.966568e-07
orbit67         -1.165922e-43 -8.511843e-07
orbit68          1.429176e-43  1.812235e-05
orbit69         -9.993418e-43 -7.222592e-06
orbit70          1.511478e-42  5.071465e-05
orbit71         -6.824720e-43 -5.907448e-06
orbit72         -4.782677e-42 -5.906126e-05
AP               7.881020e-39  6.187885e-02
bet             -5.219583e-46  4.255039e-08
ecc              1.071728e-39  3.781391e-03
eccrad           6.430368e-39  2.266296e-02
close            4.916473e-39  1.173520e-02
constraint      -1.671722e-38 -2.353228e-01
coreness         4.496878e-40  4.402403e-06
knn             -1.297191e-41 -7.447801e-05
hubscore        -1.852292e-38 -3.740560e-02
pagerank        -4.571259e-38 -7.285776e-01
trans            4.665368e-39  6.365328e-02
evcent          -1.945624e-38 -4.938790e-02
first            7.745427e-42 -1.043536e-05
upto_second     -2.306768e-42 -1.858876e-05
upto_third       2.108211e-43  2.216154e-06
upto_fourth      7.083140e-43  1.733165e-06
upto_fifth       1.852333e-42  1.073067e-05
upto_sixth       2.772828e-42  2.748574e-05
second          -2.396006e-42 -1.920514e-05
third            6.761970e-43  6.292578e-06
fourth           5.440533e-44 -3.494940e-06
fifth           -7.598004e-43 -6.771947e-07
sixth           -2.411206e-42 -1.111460e-05
ratio1          -1.290623e-41 -7.327919e-05
ratio2          -2.024890e-42  3.651616e-05
ratio3          -1.714393e-41  1.842655e-04
ratio4          -2.962934e-41 -2.422626e-04
ratio5          -1.871006e-41 -1.542370e-04
ratio6          -3.404917e-42 -3.363940e-05
selfinter        1.573422e-38  1.709806e-01
walktrap_vertex -2.930822e-39 -1.505634e-01
bigcom1         -1.705220e-38 -2.284781e-01
bigcom2         -1.605871e-38 -3.096984e-01
bigcom3          3.099636e-38  2.762166e-01
bigcom4         -3.769736e-39  6.768014e-03
bigcom6          1.523835e-37  1.091919e+00
bigcom8         -1.643210e-38 -2.742838e-01
bigcom9         -1.610428e-38 -2.974227e-01
bigcom11         6.826864e-38  5.500966e-01
bigcom13        -1.608817e-38 -3.322454e-01
bigcom15        -1.609219e-38 -2.294735e-01
bigcom16        -1.606138e-38 -2.572136e-01
bigcom21        -1.615417e-38 -4.742039e-01
bigcom22         1.826705e-38  8.750454e-02
bigcom24        -1.605336e-38 -3.060713e-01
bigcom26         6.696020e-38  5.885084e-01
bigcom28         1.711475e-38  1.157740e-01
bigcom30         1.642799e-37  8.701641e-01
bigcom31        -1.604802e-38 -2.806980e-01
bigcom32        -1.606405e-38 -3.957301e-01
bigcom33         1.860549e-37  1.272483e+00
bigcom34        -1.605069e-38 -2.622070e-01
bigcom36        -1.606405e-38 -4.433845e-01
bigcom37        -1.604935e-38 -2.144599e-01
bigcom38         5.617278e-38  7.668032e-01
bigcom39        -1.608280e-38 -3.871340e-01
bigcom40        -1.138485e-38 -1.136552e-01
bigcom43        -1.605871e-38 -2.974099e-01
bigcom44        -1.038780e-38  1.573011e-03
bigcom46         2.248502e-37  1.272236e+00
bigcom47        -1.606539e-38 -4.291947e-01
bigcom49        -1.605737e-38 -2.682839e-01
bigcom50        -1.605871e-38 -3.921359e-01
bigcom51        -1.604935e-38 -2.791365e-01
bigcom52         2.727163e-37  1.484588e+00
bigcom54        -1.604935e-38 -2.318024e-01
bigcom56        -1.606539e-38 -3.879156e-01
bigcom62         1.523835e-37  1.012835e+00
bigcom66        -1.605069e-38 -4.298782e-01
bigcom68        -1.605203e-38 -2.710099e-01
bigcom69        -1.606539e-38 -3.512697e-01
bigcom71        -1.606539e-38 -2.178524e-01
bigcom72        -1.605203e-38 -2.180736e-01
bigcom73         3.451978e-38  2.476934e-01
bigcom74        -1.605871e-38 -3.614660e-01
bigcom75         1.860549e-37  1.063824e+00
bigcom76        -1.605470e-38 -3.397887e-01
bigcom77        -1.605603e-38 -4.220656e-01
bigcom79        -1.605069e-38 -4.695701e-01
bigcom80        -1.605603e-38 -4.374711e-01
bigcom82        -1.605336e-38 -5.134004e-01
bigcom83        -1.604935e-38 -1.727909e-01
bigcom84        -1.605470e-38 -4.969029e-01
bigcom85        -1.605470e-38 -4.313666e-01
bigcom87        -1.605871e-38 -4.346386e-01
bigcom89        -1.604802e-38 -3.534060e-01
bigcom91         8.503813e-38  5.037419e-01
bigcom92         4.721426e-38  6.320339e-01
bigcom93        -1.604802e-38 -1.967421e-01
bigcom96        -1.604935e-38 -4.470539e-01
bigcom97        -1.606272e-38 -4.129850e-01
bigcom98        -1.605069e-38 -4.033137e-01
bigcom99        -1.604935e-38 -2.202441e-01
bigcom101        2.992575e-38  7.233788e-01
bigcom104        6.172412e-38  6.252901e-01
bigcom106       -1.605336e-38 -3.862988e-01
bigcom109        1.283322e-37  1.110924e+00
bigcom113       -1.605336e-38 -3.834429e-01
bigcom116        4.590328e-39 -1.435736e-02
bigcom120       -1.604935e-38 -4.132151e-01
bigcom123       -1.605069e-38 -3.637018e-01
bigcom126       -1.604668e-38 -2.739958e-01
bigcom127       -1.605336e-38 -2.505772e-01
bigcom137       -1.605737e-38 -4.317479e-01
bigcom139       -1.605069e-38 -4.269679e-01
bigcom140       -1.605069e-38 -3.320876e-01
bigcom143        1.860549e-37  1.164460e+00
bigcom145       -1.605203e-38 -2.488711e-01
bigcom146       -1.605203e-38 -2.540613e-01
bigcom147       -1.606807e-38 -2.644087e-01
bigcom149       -1.604935e-38 -2.732940e-01
bigcom153       -1.606004e-38 -4.039245e-01
bigcom154       -1.606272e-38 -2.094841e-01
bigcom156       -1.605203e-38 -3.826249e-01
bigcom157       -1.606272e-38 -5.193453e-01
bigcom158       -1.604668e-38 -2.728200e-01
bigcom160       -1.605069e-38 -3.970090e-01
bigcom161       -1.605069e-38 -2.944127e-01
bigcom162       -1.604935e-38 -2.738898e-01
bigcom164       -1.604802e-38 -2.883899e-01
bigcom166       -1.606138e-38 -2.438441e-01
bigcom167       -1.607476e-38 -4.437805e-01
bigcom171       -1.605737e-38 -4.274420e-01
bigcom173       -1.604935e-38 -3.041971e-01
bigcom175       -1.604935e-38 -1.971643e-01
bigcom176       -1.604935e-38 -2.576028e-01
bigcom177       -1.605069e-38 -2.961776e-01
bigcom178        3.208177e-37  1.670829e+00
bigcom180       -1.604802e-38 -2.402587e-01
bigcom181        4.013411e-38  5.783076e-01
bigcom184       -1.605069e-38 -3.258322e-01
bigcom186        1.860549e-37  9.263581e-01
bigcom187        1.860549e-37  8.597699e-01
bigcom189       -1.606004e-38 -2.711455e-01
bigcom194       -1.605336e-38 -2.345963e-01
bigcom195       -1.605069e-38 -2.933419e-01
bigcom196        1.860549e-37  8.848054e-01
bigcom204        9.626280e-38  9.078450e-01
bigcom205        1.523835e-37  1.164608e+00
bigcom212       -1.604935e-38 -2.725505e-01
bigcom214       -1.605203e-38 -3.022551e-01
bigcom222       -1.604802e-38 -2.807266e-01
bigcom223       -1.605069e-38 -4.313532e-01
bigcom226       -1.605069e-38 -2.464388e-01
bigcom227       -1.605069e-38 -3.165156e-01
bigcom229       -1.604935e-38 -2.472684e-01
bigcom233       -1.604802e-38 -3.973355e-01
bigcom236       -1.604935e-38 -3.176823e-01
bigcom237       -1.604802e-38 -3.545489e-01
bigcom246       -1.605871e-38 -2.945560e-01
bigcom248       -1.606539e-38 -4.084264e-01
bigcom249       -1.605069e-38 -3.929532e-01
bigcom250       -1.606539e-38 -2.517585e-01
bigcom254       -1.605203e-38 -2.406868e-01
bigcom266       -1.604935e-38 -4.488747e-01
bigcom269       -1.605470e-38 -2.677050e-01
bigcom272       -1.604935e-38 -3.050896e-01
bigcom274       -1.609891e-38 -1.936820e-01
bigcom281       -1.605336e-38 -2.626907e-01
bigcom291        1.523835e-37  1.161155e+00
bigcom292       -1.604935e-38 -4.034593e-01
bigcom295       -1.605069e-38 -4.112720e-01
bigcom299       -1.604668e-38 -4.662572e-01
bigcom301       -1.605737e-38 -2.436671e-01
bigcom306       -1.604935e-38 -2.529485e-01
bigcom309       -1.605336e-38 -3.666147e-01
bigcom314       -1.604935e-38 -4.578964e-01
bigcom321       -1.605603e-38 -2.859523e-01
bigcom341       -1.604935e-38 -3.426458e-01
bigcom350       -1.604935e-38 -3.784046e-01
bigcom353       -1.604935e-38 -2.217386e-01
bigcom359       -1.604802e-38 -3.668531e-01
bigcom363       -1.604935e-38 -1.208781e-01
bigcom365       -1.604935e-38 -4.804282e-01
bigcom385        1.860549e-37  1.221554e+00
bigcom386       -1.604802e-38 -2.455618e-01
bigcom408       -1.605737e-38 -4.320763e-01
bigcom412       -1.605203e-38 -3.191510e-01
bigcom480       -1.604935e-38 -2.162793e-01
spin_vertex     -7.211060e-39  7.759230e-03
membership_s1    2.002969e-38  2.144715e-01
membership_s3   -1.606807e-38 -3.302203e-01
membership_s4   -1.131210e-38 -1.039713e-01
membership_s5   -1.202197e-38 -1.283406e-01
membership_s6   -1.249442e-38 -4.734487e-02
membership_s7   -1.209937e-38 -1.166063e-01
membership_s8   -1.606004e-38 -3.321918e-01
membership_s9   -1.606807e-38 -3.209147e-01
membership_s11  -1.605871e-38 -3.153385e-01
membership_s12  -1.605871e-38 -3.475825e-01
membership_s14  -1.605069e-38 -3.469033e-01
membership_s15   7.556109e-39  2.495528e-01
membership_s16  -1.606405e-38 -2.966371e-01
membership_s17  -1.605470e-38 -3.260992e-01
membership_s18  -1.616636e-38 -2.634743e-01
membership_s20  -1.605069e-38 -3.175783e-01
membership_s21  -1.031757e-38 -1.286438e-01
membership_s22  -1.608414e-38 -2.572152e-01
membership_s24  -1.608817e-38 -6.052213e-01
membership_s25   2.141655e-38  4.997031e-01
membership_s26  -1.606405e-38 -3.062730e-01
membership_s27  -4.413428e-39  2.254649e-04
membership_s28  -1.606941e-38 -3.244028e-01
membership_s30   1.525672e-38  1.432304e-01
membership_s31  -2.565338e-39 -3.243232e-02
membership_s32   5.491699e-38  5.082993e-01
membership_s33  -1.604802e-38 -2.782364e-01
membership_s36  -1.726993e-38 -2.382652e-01
membership_s37  -1.618399e-38 -2.692861e-01
V1               2.156864e-38  1.061700e-01
V2               4.867210e-39 -5.430130e-02
pdi              9.388134e-37  4.832473e+01
adhesion        -1.014228e-42 -4.761940e-06
cohesion         2.027463e-42  9.454898e-06
inner            4.458419e-43 -6.716116e-07
outer            3.242476e-43 -7.012731e-06
ioratio          4.229670e-39 -5.878289e-02
comsize          8.129853e-42  1.133130e-04
[1] "Dataset: all_TnotC Model GBM, run: 9 of 10 2015-06-15 17:50:24"
Iter   TrainDeviance   ValidDeviance   StepSize   Improve
     1        0.1620             nan     0.0100    0.0004
     2        0.1603             nan     0.0100    0.0003
     3        0.1588             nan     0.0100    0.0004
     4        0.1572             nan     0.0100    0.0003
     5        0.1558             nan     0.0100    0.0003
     6        0.1542             nan     0.0100    0.0002
     7        0.1530             nan     0.0100    0.0002
     8        0.1518             nan     0.0100    0.0002
     9        0.1507             nan     0.0100    0.0001
    10        0.1498             nan     0.0100    0.0002
    20        0.1416             nan     0.0100    0.0001
    40        0.1316             nan     0.0100    0.0000
    60        0.1238             nan     0.0100    0.0000
    80        0.1176             nan     0.0100    0.0000
   100        0.1130             nan     0.0100    0.0000
   120        0.1087             nan     0.0100   -0.0000
   140        0.1045             nan     0.0100    0.0000
   160        0.1007             nan     0.0100   -0.0000
   180        0.0968             nan     0.0100    0.0000
   200        0.0934             nan     0.0100   -0.0000
   204        0.0927             nan     0.0100   -0.0000

[1] "GBM variable coefficients"
                            var     rel.inf
bigcom30               bigcom30 5.915136694
ratio5                   ratio5 4.609121181
comsize                 comsize 4.313564172
inner                     inner 3.877621009
V2                           V2 3.765218486
membership_s32   membership_s32 3.676550332
walktrap_vertex walktrap_vertex 3.602164948
outer                     outer 3.403748306
V1                           V1 3.289199711
trans                     trans 3.047446343
pagerank               pagerank 2.818314184
knn                         knn 2.255862933
bet                         bet 2.100278506
adhesion               adhesion 2.019096728
orbit18                 orbit18 1.972006599
bigcom46               bigcom46 1.948459934
ratio1                   ratio1 1.788024294
ioratio                 ioratio 1.766528313
ratio4                   ratio4 1.648762315
spin_vertex         spin_vertex 1.643561536
cohesion               cohesion 1.475132174
ratio2                   ratio2 1.392643457
orbit50                 orbit50 1.286337042
coreness               coreness 1.128795712
graph5                   graph5 1.011930134
graph20                 graph20 0.964243358
graph11                 graph11 0.957273487
third                     third 0.916532478
graph17                 graph17 0.862081442
orbit30                 orbit30 0.854768682
orbit49                 orbit49 0.746872645
orbit56                 orbit56 0.716180774
bigcom26               bigcom26 0.710067082
graph23                 graph23 0.700343009
graph4                   graph4 0.662440281
orbit38                 orbit38 0.662098866
graph18                 graph18 0.651524151
fourth                   fourth 0.647393192
graph22                 graph22 0.645339653
orbit31                 orbit31 0.632458055
orbit37                 orbit37 0.618682967
orbit65                 orbit65 0.618647941
upto_fifth           upto_fifth 0.597959553
selfinter             selfinter 0.595299044
orbit47                 orbit47 0.571959966
orbit45                 orbit45 0.524004721
orbit32                 orbit32 0.495997865
graph15                 graph15 0.467131698
graph16                 graph16 0.440003750
constraint           constraint 0.425289046
graph12                 graph12 0.409494877
membership_s1     membership_s1 0.408896795
orbit40                 orbit40 0.401064427
orbit41                 orbit41 0.384480947
orbit46                 orbit46 0.369572893
sixth                     sixth 0.364962635
upto_sixth           upto_sixth 0.357840084
graph1                   graph1 0.351851675
orbit53                 orbit53 0.328787745
orbit21                 orbit21 0.328330123
graph10                 graph10 0.325378098
orbit68                 orbit68 0.324992538
bigcom92               bigcom92 0.318576204
orbit62                 orbit62 0.310353791
bigcom11               bigcom11 0.301468160
graph7                   graph7 0.301451224
graph19                 graph19 0.300305914
orbit39                 orbit39 0.296952483
ratio6                   ratio6 0.296849864
orbit28                 orbit28 0.294751181
orbit13                 orbit13 0.289789472
orbit12                 orbit12 0.279406331
graph2                   graph2 0.276776174
orbit69                 orbit69 0.271627486
orbit35                 orbit35 0.267996128
graph26                 graph26 0.265903133
graph14                 graph14 0.260506031
orbit2                   orbit2 0.260496278
orbit20                 orbit20 0.252393788
graph6                   graph6 0.249772653
close                     close 0.246292184
orbit11                 orbit11 0.235983093
orbit9                   orbit9 0.235321455
graph3                   graph3 0.233195582
graph21                 graph21 0.221982565
orbit25                 orbit25 0.215501747
orbit48                 orbit48 0.213118623
graph24                 graph24 0.213107289
membership_s30   membership_s30 0.212518256
orbit29                 orbit29 0.209828281
orbit4                   orbit4 0.202803973
orbit17                 orbit17 0.202276106
orbit52                 orbit52 0.197633913
orbit22                 orbit22 0.196876577
orbit59                 orbit59 0.183130842
orbit64                 orbit64 0.176506697
orbit1                   orbit1 0.174879314
bigcom3                 bigcom3 0.166749825
orbit60                 orbit60 0.164103201
upto_second         upto_second 0.159366323
orbit33                 orbit33 0.158709615
orbit57                 orbit57 0.158706578
orbit61                 orbit61 0.157844109
orbit42                 orbit42 0.156173443
orbit27                 orbit27 0.143547683
hubscore               hubscore 0.140224863
orbit15                 orbit15 0.140103145
orbit19                 orbit19 0.137993830
graph27                 graph27 0.137474196
orbit58                 orbit58 0.128767530
upto_third           upto_third 0.127172605
orbit36                 orbit36 0.126924410
orbit70                 orbit70 0.125313635
graph9                   graph9 0.125146671
orbit24                 orbit24 0.124048769
ecc                         ecc 0.119501370
orbit5                   orbit5 0.105250961
orbit67                 orbit67 0.103884843
membership_s15   membership_s15 0.098371057
orbit44                 orbit44 0.097651209
orbit7                   orbit7 0.089657200
second                   second 0.088505946
orbit63                 orbit63 0.079606920
graph0                   graph0 0.078052750
graph13                 graph13 0.073043226
orbit54                 orbit54 0.069497430
orbit16                 orbit16 0.068900525
evcent                   evcent 0.067386157
orbit23                 orbit23 0.065823783
graph25                 graph25 0.064387555
bigcom4                 bigcom4 0.061910252
bigcom28               bigcom28 0.059874993
graph8                   graph8 0.058127991
upto_fourth         upto_fourth 0.056775274
orbit6                   orbit6 0.055352946
orbit26                 orbit26 0.053137982
fifth                     fifth 0.053092926
orbit51                 orbit51 0.053071050
membership_s27   membership_s27 0.051792384
orbit10                 orbit10 0.049507691
bigcom22               bigcom22 0.041638143
ratio3                   ratio3 0.034824117
orbit66                 orbit66 0.033059905
graph29                 graph29 0.007289298
bigcom38               bigcom38 0.005369470
bigcom101             bigcom101 0.005301908
bigcom181             bigcom181 0.005067634
graph28                 graph28 0.004830292
orbit0                   orbit0 0.000000000
orbit3                   orbit3 0.000000000
orbit8                   orbit8 0.000000000
orbit14                 orbit14 0.000000000
orbit34                 orbit34 0.000000000
orbit43                 orbit43 0.000000000
orbit55                 orbit55 0.000000000
orbit71                 orbit71 0.000000000
orbit72                 orbit72 0.000000000
AP                           AP 0.000000000
eccrad                   eccrad 0.000000000
first                     first 0.000000000
bigcom1                 bigcom1 0.000000000
bigcom2                 bigcom2 0.000000000
bigcom6                 bigcom6 0.000000000
bigcom8                 bigcom8 0.000000000
bigcom9                 bigcom9 0.000000000
bigcom13               bigcom13 0.000000000
bigcom15               bigcom15 0.000000000
bigcom16               bigcom16 0.000000000
bigcom21               bigcom21 0.000000000
bigcom24               bigcom24 0.000000000
bigcom31               bigcom31 0.000000000
bigcom32               bigcom32 0.000000000
bigcom33               bigcom33 0.000000000
bigcom34               bigcom34 0.000000000
bigcom36               bigcom36 0.000000000
bigcom37               bigcom37 0.000000000
bigcom39               bigcom39 0.000000000
bigcom40               bigcom40 0.000000000
bigcom43               bigcom43 0.000000000
bigcom44               bigcom44 0.000000000
bigcom47               bigcom47 0.000000000
bigcom49               bigcom49 0.000000000
bigcom50               bigcom50 0.000000000
bigcom51               bigcom51 0.000000000
bigcom52               bigcom52 0.000000000
bigcom54               bigcom54 0.000000000
bigcom56               bigcom56 0.000000000
bigcom62               bigcom62 0.000000000
bigcom66               bigcom66 0.000000000
bigcom68               bigcom68 0.000000000
bigcom69               bigcom69 0.000000000
bigcom71               bigcom71 0.000000000
bigcom72               bigcom72 0.000000000
bigcom73               bigcom73 0.000000000
bigcom74               bigcom74 0.000000000
bigcom75               bigcom75 0.000000000
bigcom76               bigcom76 0.000000000
bigcom77               bigcom77 0.000000000
bigcom79               bigcom79 0.000000000
bigcom80               bigcom80 0.000000000
bigcom82               bigcom82 0.000000000
bigcom83               bigcom83 0.000000000
bigcom84               bigcom84 0.000000000
bigcom85               bigcom85 0.000000000
bigcom87               bigcom87 0.000000000
bigcom89               bigcom89 0.000000000
bigcom91               bigcom91 0.000000000
bigcom93               bigcom93 0.000000000
bigcom96               bigcom96 0.000000000
bigcom97               bigcom97 0.000000000
bigcom98               bigcom98 0.000000000
bigcom99               bigcom99 0.000000000
bigcom104             bigcom104 0.000000000
bigcom106             bigcom106 0.000000000
bigcom109             bigcom109 0.000000000
bigcom113             bigcom113 0.000000000
bigcom116             bigcom116 0.000000000
bigcom120             bigcom120 0.000000000
bigcom123             bigcom123 0.000000000
bigcom126             bigcom126 0.000000000
bigcom127             bigcom127 0.000000000
bigcom137             bigcom137 0.000000000
bigcom139             bigcom139 0.000000000
bigcom140             bigcom140 0.000000000
bigcom143             bigcom143 0.000000000
bigcom145             bigcom145 0.000000000
bigcom146             bigcom146 0.000000000
bigcom147             bigcom147 0.000000000
bigcom149             bigcom149 0.000000000
bigcom153             bigcom153 0.000000000
bigcom154             bigcom154 0.000000000
bigcom156             bigcom156 0.000000000
bigcom157             bigcom157 0.000000000
bigcom158             bigcom158 0.000000000
bigcom160             bigcom160 0.000000000
bigcom161             bigcom161 0.000000000
bigcom162             bigcom162 0.000000000
bigcom164             bigcom164 0.000000000
bigcom166             bigcom166 0.000000000
bigcom167             bigcom167 0.000000000
bigcom171             bigcom171 0.000000000
bigcom173             bigcom173 0.000000000
bigcom175             bigcom175 0.000000000
bigcom176             bigcom176 0.000000000
bigcom177             bigcom177 0.000000000
bigcom178             bigcom178 0.000000000
bigcom180             bigcom180 0.000000000
bigcom184             bigcom184 0.000000000
bigcom186             bigcom186 0.000000000
bigcom187             bigcom187 0.000000000
bigcom189             bigcom189 0.000000000
bigcom194             bigcom194 0.000000000
bigcom195             bigcom195 0.000000000
bigcom196             bigcom196 0.000000000
bigcom204             bigcom204 0.000000000
bigcom205             bigcom205 0.000000000
bigcom212             bigcom212 0.000000000
bigcom214             bigcom214 0.000000000
bigcom222             bigcom222 0.000000000
bigcom223             bigcom223 0.000000000
bigcom226             bigcom226 0.000000000
bigcom227             bigcom227 0.000000000
bigcom229             bigcom229 0.000000000
bigcom233             bigcom233 0.000000000
bigcom236             bigcom236 0.000000000
bigcom237             bigcom237 0.000000000
bigcom246             bigcom246 0.000000000
bigcom248             bigcom248 0.000000000
bigcom249             bigcom249 0.000000000
bigcom250             bigcom250 0.000000000
bigcom254             bigcom254 0.000000000
bigcom266             bigcom266 0.000000000
bigcom269             bigcom269 0.000000000
bigcom272             bigcom272 0.000000000
bigcom274             bigcom274 0.000000000
bigcom281             bigcom281 0.000000000
bigcom291             bigcom291 0.000000000
bigcom292             bigcom292 0.000000000
bigcom295             bigcom295 0.000000000
bigcom299             bigcom299 0.000000000
bigcom301             bigcom301 0.000000000
bigcom306             bigcom306 0.000000000
bigcom309             bigcom309 0.000000000
bigcom314             bigcom314 0.000000000
bigcom321             bigcom321 0.000000000
bigcom341             bigcom341 0.000000000
bigcom350             bigcom350 0.000000000
bigcom353             bigcom353 0.000000000
bigcom359             bigcom359 0.000000000
bigcom363             bigcom363 0.000000000
bigcom365             bigcom365 0.000000000
bigcom385             bigcom385 0.000000000
bigcom386             bigcom386 0.000000000
bigcom408             bigcom408 0.000000000
bigcom412             bigcom412 0.000000000
bigcom480             bigcom480 0.000000000
membership_s3     membership_s3 0.000000000
membership_s4     membership_s4 0.000000000
membership_s5     membership_s5 0.000000000
membership_s6     membership_s6 0.000000000
membership_s7     membership_s7 0.000000000
membership_s8     membership_s8 0.000000000
membership_s9     membership_s9 0.000000000
membership_s11   membership_s11 0.000000000
membership_s12   membership_s12 0.000000000
membership_s14   membership_s14 0.000000000
membership_s16   membership_s16 0.000000000
membership_s17   membership_s17 0.000000000
membership_s18   membership_s18 0.000000000
membership_s20   membership_s20 0.000000000
membership_s21   membership_s21 0.000000000
membership_s22   membership_s22 0.000000000
membership_s24   membership_s24 0.000000000
membership_s25   membership_s25 0.000000000
membership_s26   membership_s26 0.000000000
membership_s28   membership_s28 0.000000000
membership_s31   membership_s31 0.000000000
membership_s33   membership_s33 0.000000000
membership_s36   membership_s36 0.000000000
membership_s37   membership_s37 0.000000000
pdi                         pdi 0.000000000
[1] "Dataset: all_TnotC Model RF, run: 9 of 10 2015-06-15 17:54:39"
     |      Out-of-bag   |
Tree |      MSE  %Var(y) |
   1 |  0.02725   173.50 |
   2 |  0.02748   174.95 |
   3 |  0.02544   162.00 |
   4 |  0.02408   153.36 |
   5 |  0.02353   149.81 |
   6 |   0.0227   144.54 |
   7 |  0.02223   141.58 |
   8 |  0.02161   137.60 |
   9 |  0.02075   132.16 |
  10 |  0.01987   126.51 |
  11 |  0.01986   126.47 |
  12 |  0.01939   123.44 |
  13 |  0.01898   120.87 |
  14 |   0.0187   119.07 |
  15 |  0.01861   118.49 |
  16 |  0.01844   117.45 |
  17 |  0.01818   115.77 |
  18 |  0.01804   114.90 |
  19 |  0.01787   113.82 |
  20 |  0.01771   112.74 |
  21 |  0.01755   111.77 |
  22 |  0.01746   111.15 |
  23 |  0.01739   110.73 |
  24 |  0.01728   110.05 |
  25 |  0.01711   108.96 |
  26 |  0.01701   108.29 |
  27 |  0.01697   108.05 |
  28 |  0.01692   107.72 |
  29 |  0.01687   107.40 |
  30 |  0.01681   107.03 |
  31 |  0.01675   106.65 |
  32 |   0.0167   106.33 |
  33 |  0.01664   105.95 |
  34 |  0.01659   105.62 |
  35 |  0.01655   105.39 |
  36 |  0.01655   105.37 |
  37 |  0.01653   105.24 |
  38 |  0.01648   104.93 |
  39 |  0.01646   104.83 |
  40 |  0.01641   104.49 |
  41 |  0.01638   104.29 |
  42 |  0.01637   104.25 |
  43 |  0.01635   104.12 |
  44 |   0.0163   103.76 |
  45 |  0.01629   103.72 |
  46 |  0.01626   103.51 |
  47 |  0.01624   103.44 |
  48 |  0.01623   103.32 |
  49 |  0.01623   103.33 |
  50 |  0.01619   103.06 |
  51 |  0.01616   102.89 |
  52 |  0.01615   102.86 |
  53 |  0.01613   102.72 |
  54 |  0.01615   102.81 |
  55 |  0.01615   102.85 |
  56 |  0.01613   102.73 |
  57 |  0.01612   102.64 |
  58 |  0.01613   102.70 |
  59 |  0.01612   102.67 |
  60 |   0.0161   102.50 |
  61 |  0.01609   102.48 |
  62 |  0.01607   102.30 |
  63 |  0.01603   102.09 |
  64 |  0.01603   102.09 |
  65 |  0.01602   102.01 |
  66 |  0.01599   101.80 |
  67 |  0.01597   101.68 |
  68 |  0.01594   101.49 |
  69 |  0.01591   101.31 |
  70 |  0.01592   101.35 |
  71 |  0.01591   101.29 |
  72 |  0.01589   101.18 |
  73 |  0.01587   101.03 |
  74 |  0.01584   100.86 |
  75 |  0.01582   100.76 |
  76 |  0.01582   100.74 |
  77 |  0.01582   100.75 |
  78 |  0.01579   100.52 |
  79 |  0.01578   100.48 |
  80 |  0.01576   100.36 |
  81 |  0.01575   100.30 |
  82 |  0.01576   100.35 |
  83 |  0.01577   100.39 |
  84 |  0.01575   100.29 |
  85 |  0.01575   100.28 |
  86 |  0.01574   100.21 |
  87 |  0.01574   100.23 |
  88 |  0.01574   100.20 |
  89 |  0.01574   100.22 |
  90 |  0.01573   100.14 |
  91 |  0.01572   100.07 |
  92 |  0.01573   100.15 |
  93 |   0.0157    99.99 |
  94 |   0.0157    99.98 |
  95 |  0.01569    99.88 |
  96 |  0.01569    99.91 |
  97 |  0.01569    99.88 |
  98 |  0.01566    99.73 |
  99 |  0.01565    99.63 |
 100 |  0.01564    99.62 |
[1] "Random Forest variable coefficients"
                      %IncMSE IncNodePurity
graph5           1.052266e-03  7.449367e-01
graph6           1.617254e-03  5.418189e-01
graph7           8.843422e-04  4.023973e-01
graph8           1.749799e-04  3.193497e-01
graph9           1.458224e-03  6.327128e-01
graph10          3.321426e-03  1.194787e+00
graph11          3.910615e-03  1.405291e+00
graph12          3.525733e-03  8.897329e-01
graph13          1.021783e-03  5.667952e-01
graph14          1.651657e-03  8.468106e-01
graph15          8.550313e-04  5.011036e-01
graph16          2.072751e-03  8.895303e-01
graph17          1.861886e-03  9.526147e-01
graph18          2.358895e-04  4.296034e-01
graph19          1.553599e-03  6.950521e-01
graph20          2.477028e-03  1.412337e+00
graph21          9.871529e-04  5.268369e-01
graph22          1.342390e-03  6.711236e-01
graph23          2.282035e-03  1.261049e+00
graph24          8.699061e-04  3.758905e-01
graph25          5.324349e-04  5.403923e-01
graph26          1.294809e-03  6.940157e-01
graph27          7.844874e-04  3.754220e-01
graph28          9.059167e-04  2.148720e-01
graph29          1.230894e-04  1.701317e-01
orbit0           3.766280e-04  3.481453e-01
orbit1           1.982330e-03  9.072565e-01
orbit2           3.575539e-04  5.975351e-01
orbit3           4.950553e-04  2.866837e-01
orbit4           2.419493e-03  7.197597e-01
orbit5           1.459438e-03  4.137662e-01
orbit6           2.344232e-03  1.140531e+00
orbit7           1.767783e-03  6.567829e-01
orbit8           1.983289e-03  5.081830e-01
orbit9           1.807137e-03  7.750846e-01
orbit10          6.094264e-04  5.108840e-01
orbit11          8.187157e-04  2.472280e-01
orbit12          1.518243e-03  4.008827e-01
orbit13          4.309169e-04  4.683603e-01
orbit14          1.631427e-04  1.727399e-01
orbit15          2.506627e-03  7.997808e-01
orbit16          9.887795e-04  5.462039e-01
orbit17          2.356282e-03  6.504166e-01
orbit18          5.929331e-03  2.058510e+00
orbit19          3.008186e-03  9.198196e-01
orbit20          2.922529e-03  5.086080e-01
orbit21          1.966725e-03  5.082228e-01
orbit22          3.374827e-03  1.896315e+00
orbit23          1.387859e-03  4.421629e-01
orbit24          6.205838e-03  8.337624e-01
orbit25          2.028668e-03  5.375605e-01
orbit26          1.082142e-03  2.974515e-01
orbit27          1.823894e-03  8.612667e-01
orbit28          5.640750e-04  7.750717e-01
orbit29          9.006963e-04  3.515839e-01
orbit30          6.014611e-04  6.051468e-01
orbit31          1.499259e-03  1.609403e+00
orbit32          1.667163e-03  8.837845e-01
orbit33          1.065561e-03  5.268347e-01
orbit34          2.758018e-03  4.635277e-01
orbit35          5.094986e-03  7.875032e-01
orbit36          1.161709e-03  7.443759e-01
orbit37          9.903768e-04  7.156431e-01
orbit38          1.112979e-03  6.371648e-01
orbit39          3.155519e-03  1.640767e+00
orbit40          6.695478e-04  9.020521e-01
orbit41          9.792068e-04  3.874388e-01
orbit42          4.947603e-04  3.121426e-01
orbit43          1.342992e-03  2.397814e-01
orbit44          3.233470e-04  2.907963e-01
orbit45          5.062747e-03  1.231165e+00
orbit46          1.231030e-03  5.067901e-01
orbit47          9.850556e-04  3.979830e-01
orbit48          8.085235e-04  4.164697e-01
orbit49          3.829108e-03  1.153978e+00
orbit50          1.856935e-03  8.704954e-01
orbit51          7.446570e-04  6.005249e-01
orbit52          5.523418e-04  4.777568e-01
orbit53          2.437893e-03  6.864915e-01
orbit54          5.950116e-04  7.106364e-01
orbit55          5.176971e-05  2.608237e-01
orbit56          3.970281e-03  1.268015e+00
orbit57          6.239403e-05  2.409572e-01
orbit58          3.617623e-04  1.821402e-01
orbit59          1.837585e-03  4.151372e-01
orbit60          5.959794e-04  2.307125e-01
orbit61          4.297927e-04  5.389222e-01
orbit62          1.285033e-03  6.138479e-01
orbit63          2.800976e-03  6.019113e-01
orbit64          1.524355e-03  3.857578e-01
orbit65          2.404340e-03  7.602533e-01
orbit66          2.435131e-04  2.091722e-01
orbit67          2.457989e-04  3.060869e-01
orbit68          2.139009e-03  3.211095e-01
orbit69          6.825940e-04  6.128429e-01
orbit70          1.600359e-03  3.981466e-01
orbit71          1.760350e-04  1.317784e-01
orbit72          6.664157e-05  1.541251e-01
AP               3.960007e-05  3.311038e-01
bet              5.175443e-03  2.556634e+00
ecc              3.586118e-04  3.753961e-01
eccrad           1.932294e-04  2.688500e-01
close            2.592060e-03  8.452015e-01
constraint       2.746197e-03  1.472271e+00
coreness         1.770910e-03  7.988541e-01
knn              3.213307e-03  2.391960e+00
hubscore         1.258891e-03  8.651021e-01
pagerank         4.738184e-03  3.745275e+00
trans            1.791746e-03  1.851240e+00
evcent           4.588972e-04  6.727303e-01
first            1.938025e-04  1.509152e-01
upto_second      2.457221e-03  6.387223e-01
upto_third       1.267679e-03  6.803050e-01
upto_fourth      1.486039e-03  7.735758e-01
upto_fifth       2.819544e-03  9.258351e-01
upto_sixth       2.612497e-03  1.169096e+00
second           2.786339e-03  8.059819e-01
third            2.516411e-03  1.295750e+00
fourth           3.569838e-03  2.152217e+00
fifth            2.514021e-03  1.451095e+00
sixth            3.305618e-03  1.517867e+00
ratio1           2.309170e-03  2.043934e+00
ratio2           9.322847e-03  2.677605e+00
ratio3           1.739970e-03  1.541588e+00
ratio4           3.561057e-03  2.292905e+00
ratio5           4.811188e-03  5.972188e+00
ratio6           2.407336e-03  1.480405e+00
selfinter        9.859628e-04  5.359841e-01
walktrap_vertex  1.084153e-03  2.896781e+00
bigcom1          0.000000e+00  1.555556e-02
bigcom2          0.000000e+00  0.000000e+00
bigcom3          1.440733e-04  4.581585e-01
bigcom4          7.765153e-05  1.126169e-01
bigcom6          7.889574e-07  3.067497e-01
bigcom8          0.000000e+00  0.000000e+00
bigcom9          0.000000e+00  2.775558e-19
bigcom11        -1.223568e-06  4.312626e-01
bigcom13         0.000000e+00  2.775558e-19
bigcom15         0.000000e+00  5.724587e-19
bigcom16         0.000000e+00  1.387779e-19
bigcom21         0.000000e+00  1.387779e-19
bigcom22         1.555607e-04  1.008877e-01
bigcom24         0.000000e+00  0.000000e+00
bigcom26         3.269574e-05  7.897581e-01
bigcom28         2.565563e-04  2.656174e-01
bigcom30         1.482750e-03  3.616978e+00
bigcom31         0.000000e+00  8.673617e-21
bigcom32         0.000000e+00  2.081668e-19
bigcom33        -4.399551e-06  3.019240e-01
bigcom34         0.000000e+00  0.000000e+00
bigcom36         0.000000e+00  0.000000e+00
bigcom37         0.000000e+00  0.000000e+00
bigcom38         3.822107e-05  1.763838e-01
bigcom39         0.000000e+00  1.387779e-19
bigcom40         0.000000e+00  1.120390e-05
bigcom43         0.000000e+00  0.000000e+00
bigcom44         8.330230e-05  4.793124e-02
bigcom46        -2.981481e-05  1.376743e+00
bigcom47         0.000000e+00  0.000000e+00
bigcom49         0.000000e+00  4.163336e-19
bigcom50         0.000000e+00  0.000000e+00
bigcom51         0.000000e+00  1.387779e-19
bigcom52         1.816728e-05  1.075980e+00
bigcom54         0.000000e+00  1.387779e-19
bigcom56         0.000000e+00  0.000000e+00
bigcom62        -1.536861e-05  6.890287e-01
bigcom66         0.000000e+00  2.775558e-19
bigcom68         0.000000e+00  0.000000e+00
bigcom69         0.000000e+00  1.561251e-19
bigcom71         0.000000e+00  1.387779e-19
bigcom72         0.000000e+00  1.387779e-19
bigcom73         1.909905e-05  2.670053e-01
bigcom74         0.000000e+00  0.000000e+00
bigcom75        -2.152885e-05  5.513286e-01
bigcom76         0.000000e+00  1.561251e-19
bigcom77         0.000000e+00  0.000000e+00
bigcom79         0.000000e+00  8.673617e-21
bigcom80         0.000000e+00  0.000000e+00
bigcom82         0.000000e+00  6.938894e-20
bigcom83         0.000000e+00  0.000000e+00
bigcom84         0.000000e+00  1.387779e-19
bigcom85         0.000000e+00  0.000000e+00
bigcom87         0.000000e+00  1.387779e-19
bigcom89         0.000000e+00  1.387779e-19
[truncated: 134,487 more chars]
