# Supplementary material for: Distinctive Behaviors of Druggable Proteins in Cellular Networks
Source: PLoS Comput Biol. 2015 Dec 23;11(12):e1004597. doi: 10.1371/journal.pcbi.1004597 (PMC4689399; doi:10.1371/journal.pcbi.1004597)
Supplement: S1 File — (ZIP) [file pcbi.1004597.s004.zip › S1_File/direct.20150613.ppi.optimised_Target_results_high_C.txt]

[[1]]
[1] "high_C"

[1] "Dataset: high_C Model GBM, run: 1 of 5 2015-06-15 20:26:12"
Iter   TrainDeviance   ValidDeviance   StepSize   Improve
     1        0.9101             nan     0.0100    0.0016
     2        0.9035             nan     0.0100    0.0019
     3        0.8969             nan     0.0100    0.0011
     4        0.8906             nan     0.0100    0.0011
     5        0.8842             nan     0.0100    0.0014
     6        0.8784             nan     0.0100    0.0013
     7        0.8738             nan     0.0100    0.0010
     8        0.8694             nan     0.0100    0.0011
     9        0.8647             nan     0.0100    0.0003
    10        0.8606             nan     0.0100    0.0002
    20        0.8136             nan     0.0100    0.0006
    40        0.7388             nan     0.0100    0.0007
    60        0.6803             nan     0.0100    0.0004
    80        0.6316             nan     0.0100    0.0001
   100        0.5868             nan     0.0100    0.0003
   120        0.5494             nan     0.0100    0.0001
   140        0.5174             nan     0.0100    0.0002
   160        0.4890             nan     0.0100    0.0001
   180        0.4629             nan     0.0100   -0.0000
   200        0.4388             nan     0.0100    0.0001
   203        0.4352             nan     0.0100   -0.0003

[1] "GBM variable coefficients"
                            var    rel.inf
orbit70                 orbit70 4.42559829
orbit65                 orbit65 3.78938275
V1                           V1 3.72286191
outer                     outer 3.27370187
orbit45                 orbit45 3.23672937
ratio5                   ratio5 3.08284780
walktrap_vertex walktrap_vertex 2.42905757
comsize                 comsize 2.41565344
orbit56                 orbit56 2.26214595
inner                     inner 2.23710009
orbit24                 orbit24 2.01323366
V2                           V2 1.85770758
ratio4                   ratio4 1.76528296
spin_vertex         spin_vertex 1.69459315
orbit31                 orbit31 1.57110751
trans                     trans 1.39363571
adhesion               adhesion 1.38898236
orbit50                 orbit50 1.27578439
ioratio                 ioratio 1.15153666
pagerank               pagerank 1.14402645
graph29                 graph29 1.11964566
cohesion               cohesion 1.10559309
orbit18                 orbit18 1.06508429
orbit6                   orbit6 1.06301473
orbit62                 orbit62 1.03640467
graph27                 graph27 1.03208192
third                     third 1.01032964
knn                         knn 1.00774720
orbit49                 orbit49 0.99544582
graph11                 graph11 0.93505168
orbit55                 orbit55 0.89277717
orbit59                 orbit59 0.86199887
graph22                 graph22 0.85970816
orbit69                 orbit69 0.85940882
orbit36                 orbit36 0.85759391
orbit54                 orbit54 0.84171647
orbit22                 orbit22 0.82107275
graph20                 graph20 0.80995504
orbit27                 orbit27 0.79809520
ratio1                   ratio1 0.78556617
constraint           constraint 0.74995664
orbit66                 orbit66 0.73938148
orbit25                 orbit25 0.73638234
graph5                   graph5 0.72799473
orbit9                   orbit9 0.68829811
graph10                 graph10 0.68076397
orbit35                 orbit35 0.66532006
orbit15                 orbit15 0.65381089
orbit19                 orbit19 0.65193781
graph17                 graph17 0.64360943
ratio3                   ratio3 0.62403834
graph24                 graph24 0.61466619
graph14                 graph14 0.61127476
graph23                 graph23 0.59433945
graph8                   graph8 0.56254400
orbit57                 orbit57 0.56200915
orbit32                 orbit32 0.55463415
orbit46                 orbit46 0.54017216
graph15                 graph15 0.52115618
orbit71                 orbit71 0.51926189
graph12                 graph12 0.50557236
graph0                   graph0 0.50515554
bet                         bet 0.49856806
graph2                   graph2 0.49638536
sixth                     sixth 0.49529859
graph28                 graph28 0.48979666
graph4                   graph4 0.48049918
upto_fifth           upto_fifth 0.47007544
orbit12                 orbit12 0.46575835
orbit30                 orbit30 0.43858024
graph26                 graph26 0.41427634
graph16                 graph16 0.40440738
orbit68                 orbit68 0.40341677
graph3                   graph3 0.39437465
orbit63                 orbit63 0.39417416
graph1                   graph1 0.38733829
membership_s4     membership_s4 0.38487881
orbit44                 orbit44 0.36961623
orbit20                 orbit20 0.36350886
orbit40                 orbit40 0.36258025
graph13                 graph13 0.36111965
orbit52                 orbit52 0.36021641
orbit16                 orbit16 0.35923678
ratio6                   ratio6 0.35610559
orbit61                 orbit61 0.35571787
orbit4                   orbit4 0.35084003
bigcom40               bigcom40 0.34647251
orbit28                 orbit28 0.33876140
upto_sixth           upto_sixth 0.33690386
graph7                   graph7 0.33656662
graph6                   graph6 0.33640771
orbit39                 orbit39 0.33085950
orbit64                 orbit64 0.33006773
orbit51                 orbit51 0.32556948
graph25                 graph25 0.32493438
orbit33                 orbit33 0.32435092
orbit5                   orbit5 0.31809037
orbit38                 orbit38 0.31778396
fifth                     fifth 0.31098594
orbit17                 orbit17 0.30757569
orbit48                 orbit48 0.30103280
fourth                   fourth 0.26958321
orbit1                   orbit1 0.26863427
orbit41                 orbit41 0.26238044
close                     close 0.25925235
orbit67                 orbit67 0.25881624
graph18                 graph18 0.24831004
orbit7                   orbit7 0.23053700
orbit2                   orbit2 0.22704828
orbit42                 orbit42 0.22466226
orbit47                 orbit47 0.22336887
upto_fourth         upto_fourth 0.20367927
selfinter             selfinter 0.19927567
hubscore               hubscore 0.19670649
orbit53                 orbit53 0.19637631
orbit29                 orbit29 0.19483287
ratio2                   ratio2 0.19381067
orbit58                 orbit58 0.18766835
orbit13                 orbit13 0.17834153
orbit10                 orbit10 0.16700277
orbit43                 orbit43 0.16544537
membership_s30   membership_s30 0.15893507
orbit21                 orbit21 0.15376778
orbit37                 orbit37 0.14783599
orbit11                 orbit11 0.14723551
evcent                   evcent 0.14318822
upto_third           upto_third 0.14072586
pdi                         pdi 0.13937779
AP                           AP 0.13741379
membership_s7     membership_s7 0.13686910
graph21                 graph21 0.13673728
graph19                 graph19 0.13577544
bigcom28               bigcom28 0.12397137
second                   second 0.10694290
orbit26                 orbit26 0.09837070
upto_second         upto_second 0.08877714
membership_s32   membership_s32 0.08000774
orbit60                 orbit60 0.07353740
orbit23                 orbit23 0.06439323
graph9                   graph9 0.06302456
bigcom4                 bigcom4 0.03676902
bigcom1                 bigcom1 0.02391935
membership_s5     membership_s5 0.02201932
orbit0                   orbit0 0.00000000
orbit3                   orbit3 0.00000000
orbit8                   orbit8 0.00000000
orbit14                 orbit14 0.00000000
orbit34                 orbit34 0.00000000
orbit72                 orbit72 0.00000000
ecc                         ecc 0.00000000
eccrad                   eccrad 0.00000000
coreness               coreness 0.00000000
first                     first 0.00000000
bigcom2                 bigcom2 0.00000000
bigcom3                 bigcom3 0.00000000
bigcom6                 bigcom6 0.00000000
bigcom8                 bigcom8 0.00000000
bigcom9                 bigcom9 0.00000000
bigcom11               bigcom11 0.00000000
bigcom13               bigcom13 0.00000000
bigcom15               bigcom15 0.00000000
bigcom16               bigcom16 0.00000000
bigcom21               bigcom21 0.00000000
bigcom22               bigcom22 0.00000000
bigcom24               bigcom24 0.00000000
bigcom26               bigcom26 0.00000000
bigcom30               bigcom30 0.00000000
bigcom31               bigcom31 0.00000000
bigcom32               bigcom32 0.00000000
bigcom33               bigcom33 0.00000000
bigcom34               bigcom34 0.00000000
bigcom36               bigcom36 0.00000000
bigcom37               bigcom37 0.00000000
bigcom38               bigcom38 0.00000000
bigcom39               bigcom39 0.00000000
bigcom43               bigcom43 0.00000000
bigcom44               bigcom44 0.00000000
bigcom46               bigcom46 0.00000000
bigcom47               bigcom47 0.00000000
bigcom49               bigcom49 0.00000000
bigcom50               bigcom50 0.00000000
bigcom51               bigcom51 0.00000000
bigcom52               bigcom52 0.00000000
bigcom54               bigcom54 0.00000000
bigcom56               bigcom56 0.00000000
bigcom62               bigcom62 0.00000000
bigcom66               bigcom66 0.00000000
bigcom68               bigcom68 0.00000000
bigcom69               bigcom69 0.00000000
bigcom71               bigcom71 0.00000000
bigcom72               bigcom72 0.00000000
bigcom73               bigcom73 0.00000000
bigcom74               bigcom74 0.00000000
bigcom75               bigcom75 0.00000000
bigcom76               bigcom76 0.00000000
bigcom77               bigcom77 0.00000000
bigcom79               bigcom79 0.00000000
bigcom80               bigcom80 0.00000000
bigcom82               bigcom82 0.00000000
bigcom83               bigcom83 0.00000000
bigcom84               bigcom84 0.00000000
bigcom85               bigcom85 0.00000000
bigcom87               bigcom87 0.00000000
bigcom89               bigcom89 0.00000000
bigcom91               bigcom91 0.00000000
bigcom92               bigcom92 0.00000000
bigcom93               bigcom93 0.00000000
bigcom96               bigcom96 0.00000000
bigcom97               bigcom97 0.00000000
bigcom98               bigcom98 0.00000000
bigcom99               bigcom99 0.00000000
bigcom101             bigcom101 0.00000000
bigcom104             bigcom104 0.00000000
bigcom106             bigcom106 0.00000000
bigcom109             bigcom109 0.00000000
bigcom113             bigcom113 0.00000000
bigcom116             bigcom116 0.00000000
bigcom120             bigcom120 0.00000000
bigcom123             bigcom123 0.00000000
bigcom126             bigcom126 0.00000000
bigcom127             bigcom127 0.00000000
bigcom137             bigcom137 0.00000000
bigcom139             bigcom139 0.00000000
bigcom140             bigcom140 0.00000000
bigcom143             bigcom143 0.00000000
bigcom145             bigcom145 0.00000000
bigcom146             bigcom146 0.00000000
bigcom147             bigcom147 0.00000000
bigcom149             bigcom149 0.00000000
bigcom153             bigcom153 0.00000000
bigcom154             bigcom154 0.00000000
bigcom156             bigcom156 0.00000000
bigcom157             bigcom157 0.00000000
bigcom158             bigcom158 0.00000000
bigcom160             bigcom160 0.00000000
bigcom161             bigcom161 0.00000000
bigcom162             bigcom162 0.00000000
bigcom164             bigcom164 0.00000000
bigcom166             bigcom166 0.00000000
bigcom167             bigcom167 0.00000000
bigcom171             bigcom171 0.00000000
bigcom173             bigcom173 0.00000000
bigcom175             bigcom175 0.00000000
bigcom176             bigcom176 0.00000000
bigcom177             bigcom177 0.00000000
bigcom178             bigcom178 0.00000000
bigcom180             bigcom180 0.00000000
bigcom181             bigcom181 0.00000000
bigcom184             bigcom184 0.00000000
bigcom186             bigcom186 0.00000000
bigcom187             bigcom187 0.00000000
bigcom189             bigcom189 0.00000000
bigcom194             bigcom194 0.00000000
bigcom195             bigcom195 0.00000000
bigcom196             bigcom196 0.00000000
bigcom204             bigcom204 0.00000000
bigcom205             bigcom205 0.00000000
bigcom212             bigcom212 0.00000000
bigcom214             bigcom214 0.00000000
bigcom222             bigcom222 0.00000000
bigcom223             bigcom223 0.00000000
bigcom226             bigcom226 0.00000000
bigcom227             bigcom227 0.00000000
bigcom229             bigcom229 0.00000000
bigcom233             bigcom233 0.00000000
bigcom236             bigcom236 0.00000000
bigcom237             bigcom237 0.00000000
bigcom246             bigcom246 0.00000000
bigcom248             bigcom248 0.00000000
bigcom249             bigcom249 0.00000000
bigcom250             bigcom250 0.00000000
bigcom254             bigcom254 0.00000000
bigcom266             bigcom266 0.00000000
bigcom269             bigcom269 0.00000000
bigcom272             bigcom272 0.00000000
bigcom274             bigcom274 0.00000000
bigcom281             bigcom281 0.00000000
bigcom291             bigcom291 0.00000000
bigcom292             bigcom292 0.00000000
bigcom295             bigcom295 0.00000000
bigcom299             bigcom299 0.00000000
bigcom301             bigcom301 0.00000000
bigcom306             bigcom306 0.00000000
bigcom309             bigcom309 0.00000000
bigcom314             bigcom314 0.00000000
bigcom321             bigcom321 0.00000000
bigcom341             bigcom341 0.00000000
bigcom350             bigcom350 0.00000000
bigcom353             bigcom353 0.00000000
bigcom359             bigcom359 0.00000000
bigcom363             bigcom363 0.00000000
bigcom365             bigcom365 0.00000000
bigcom385             bigcom385 0.00000000
bigcom386             bigcom386 0.00000000
bigcom408             bigcom408 0.00000000
bigcom412             bigcom412 0.00000000
bigcom480             bigcom480 0.00000000
membership_s1     membership_s1 0.00000000
membership_s3     membership_s3 0.00000000
membership_s6     membership_s6 0.00000000
membership_s8     membership_s8 0.00000000
membership_s9     membership_s9 0.00000000
membership_s11   membership_s11 0.00000000
membership_s12   membership_s12 0.00000000
membership_s14   membership_s14 0.00000000
membership_s15   membership_s15 0.00000000
membership_s16   membership_s16 0.00000000
membership_s17   membership_s17 0.00000000
membership_s18   membership_s18 0.00000000
membership_s20   membership_s20 0.00000000
membership_s21   membership_s21 0.00000000
membership_s22   membership_s22 0.00000000
membership_s24   membership_s24 0.00000000
membership_s25   membership_s25 0.00000000
membership_s26   membership_s26 0.00000000
membership_s27   membership_s27 0.00000000
membership_s28   membership_s28 0.00000000
membership_s31   membership_s31 0.00000000
membership_s33   membership_s33 0.00000000
membership_s36   membership_s36 0.00000000
membership_s37   membership_s37 0.00000000
[1] "Dataset: high_C Model RF, run: 1 of 5 2015-06-15 20:26:27"
     |      Out-of-bag   |
Tree |      MSE  %Var(y) |
   1 |   0.2798   197.08 |
   2 |   0.2264   159.45 |
   3 |   0.2231   157.12 |
   4 |   0.2221   156.46 |
   5 |   0.2071   145.84 |
   6 |   0.1965   138.38 |
   7 |   0.1963   138.29 |
   8 |   0.1824   128.46 |
   9 |   0.1772   124.82 |
  10 |   0.1721   121.25 |
  11 |   0.1671   117.67 |
  12 |   0.1644   115.82 |
  13 |   0.1634   115.07 |
  14 |   0.1615   113.76 |
  15 |   0.1552   109.29 |
  16 |   0.1551   109.28 |
  17 |   0.1524   107.36 |
  18 |   0.1496   105.37 |
  19 |   0.1484   104.50 |
  20 |   0.1473   103.78 |
  21 |   0.1461   102.93 |
  22 |   0.1453   102.34 |
  23 |   0.1451   102.18 |
  24 |   0.1432   100.87 |
  25 |   0.1427   100.51 |
  26 |   0.1428   100.55 |
  27 |    0.142   100.03 |
  28 |   0.1421   100.11 |
  29 |   0.1422   100.14 |
  30 |   0.1427   100.54 |
  31 |   0.1425   100.34 |
  32 |   0.1416    99.73 |
  33 |   0.1413    99.53 |
  34 |   0.1403    98.83 |
  35 |   0.1397    98.42 |
  36 |   0.1393    98.10 |
  37 |   0.1381    97.25 |
  38 |   0.1379    97.11 |
  39 |   0.1379    97.16 |
  40 |   0.1375    96.88 |
  41 |   0.1368    96.38 |
  42 |   0.1368    96.39 |
  43 |   0.1363    95.99 |
  44 |   0.1367    96.31 |
  45 |   0.1358    95.65 |
  46 |    0.136    95.77 |
  47 |   0.1354    95.34 |
  48 |   0.1351    95.20 |
  49 |   0.1347    94.86 |
  50 |   0.1344    94.64 |
  51 |   0.1344    94.70 |
  52 |   0.1346    94.85 |
  53 |   0.1347    94.92 |
  54 |   0.1341    94.46 |
  55 |   0.1342    94.54 |
  56 |    0.134    94.36 |
  57 |   0.1341    94.44 |
  58 |   0.1343    94.61 |
  59 |   0.1339    94.29 |
  60 |   0.1338    94.22 |
  61 |   0.1336    94.10 |
  62 |   0.1336    94.09 |
  63 |   0.1334    93.97 |
  64 |   0.1335    94.04 |
  65 |   0.1334    93.95 |
  66 |   0.1331    93.73 |
  67 |   0.1332    93.83 |
  68 |   0.1331    93.73 |
  69 |    0.133    93.70 |
  70 |   0.1329    93.63 |
  71 |   0.1328    93.58 |
  72 |   0.1329    93.60 |
  73 |   0.1329    93.59 |
  74 |    0.133    93.68 |
  75 |    0.133    93.68 |
  76 |    0.133    93.69 |
  77 |   0.1329    93.61 |
  78 |   0.1329    93.60 |
  79 |   0.1331    93.74 |
  80 |   0.1329    93.61 |
  81 |   0.1325    93.32 |
  82 |   0.1324    93.24 |
  83 |   0.1321    93.08 |
  84 |   0.1324    93.23 |
  85 |   0.1322    93.15 |
  86 |    0.132    92.96 |
  87 |    0.132    92.98 |
  88 |   0.1318    92.82 |
  89 |   0.1318    92.84 |
  90 |   0.1318    92.81 |
  91 |   0.1319    92.90 |
  92 |   0.1319    92.91 |
  93 |   0.1317    92.79 |
  94 |   0.1318    92.81 |
  95 |   0.1316    92.68 |
  96 |   0.1315    92.62 |
  97 |   0.1313    92.51 |
  98 |   0.1313    92.49 |
  99 |   0.1314    92.58 |
 100 |   0.1312    92.39 |
[1] "Random Forest variable coefficients"
                      %IncMSE IncNodePurity
graph5           1.839781e-03  3.694712e-01
graph6           1.602549e-03  3.695448e-01
graph7           9.003845e-04  3.396811e-01
graph8           2.026025e-03  5.943856e-01
graph9           1.284170e-03  3.322256e-01
graph10          1.908219e-03  5.418026e-01
graph11          5.416677e-03  1.261114e+00
graph12          2.509528e-03  6.203226e-01
graph13         -2.634981e-05  3.249830e-01
graph14          4.268742e-03  7.255266e-01
graph15          1.389055e-03  3.947877e-01
graph16          1.781068e-03  5.448642e-01
graph17          1.869753e-03  5.056022e-01
graph18          1.147717e-03  3.349166e-01
graph19          3.694368e-03  5.119872e-01
graph20          2.781390e-03  1.239656e+00
graph21          3.228343e-03  4.023970e-01
graph22          3.925602e-03  1.480222e+00
graph23          6.556922e-03  7.951013e-01
graph24          5.489968e-03  5.898353e-01
graph25          2.139816e-03  4.521023e-01
graph26          2.436077e-03  6.253589e-01
graph27          2.123734e-03  1.485340e+00
graph28          2.067045e-03  1.202999e+00
graph29          8.421734e-04  8.989222e-01
orbit0           7.211270e-04  2.643418e-01
orbit1           3.300607e-04  3.762713e-01
orbit2           5.550877e-04  6.107330e-01
orbit3           3.299334e-04  4.627348e-01
orbit4           2.603571e-03  5.662809e-01
orbit5           4.529055e-04  3.517130e-01
orbit6           2.695784e-03  9.760797e-01
orbit7           1.677458e-03  6.359060e-01
orbit8           4.704772e-03  7.449100e-01
orbit9           3.810215e-03  7.313836e-01
orbit10          1.514665e-03  4.927159e-01
orbit11          3.265035e-04  3.554866e-01
orbit12          4.834714e-03  7.017177e-01
orbit13          1.592039e-03  4.094100e-01
orbit14          9.072278e-04  6.253749e-01
orbit15          2.224896e-03  3.952317e-01
orbit16          2.086454e-03  4.179075e-01
orbit17          1.747073e-03  6.022135e-01
orbit18          2.858980e-03  8.987326e-01
orbit19          3.325225e-03  1.212395e+00
orbit20          4.714748e-03  8.692484e-01
orbit21          5.498810e-04  4.255360e-01
orbit22          8.706611e-04  1.283089e+00
orbit23          4.725470e-04  6.471528e-01
orbit24          2.235054e-02  2.572478e+00
orbit25          1.271129e-03  7.688446e-01
orbit26          1.051498e-03  2.996911e-01
orbit27          6.956263e-03  1.143110e+00
orbit28          8.900881e-04  4.443895e-01
orbit29          2.869540e-03  6.073169e-01
orbit30          8.770817e-04  3.923845e-01
orbit31          2.304506e-03  1.324145e+00
orbit32          1.208710e-03  1.160144e+00
orbit33          1.077672e-03  1.655729e-01
orbit34          2.570014e-03  4.306625e-01
orbit35          3.357332e-03  1.154244e+00
orbit36          1.854421e-03  7.175671e-01
orbit37          1.631020e-03  5.784439e-01
orbit38          2.803273e-03  6.570708e-01
orbit39          6.058577e-03  1.186375e+00
orbit40          2.483262e-03  6.286860e-01
orbit41          1.299426e-03  5.523696e-01
orbit42          1.302212e-03  4.816414e-01
orbit43          4.439967e-04  3.180966e-01
orbit44          1.561006e-03  7.943611e-01
orbit45          2.410128e-02  3.465336e+00
orbit46          4.672032e-03  9.755584e-01
orbit47          2.342240e-03  4.507150e-01
orbit48          3.261162e-04  4.636231e-01
orbit49          2.642946e-03  9.763424e-01
orbit50          3.552733e-03  1.614917e+00
orbit51          4.993142e-03  5.959962e-01
orbit52          9.824562e-03  9.783242e-01
orbit53          2.003657e-03  5.190022e-01
orbit54          6.474547e-03  1.876791e+00
orbit55          1.619726e-03  9.771356e-01
orbit56          2.253215e-02  3.135859e+00
orbit57          4.429474e-03  7.817632e-01
orbit58          1.156840e-03  3.485289e-01
orbit59          1.676188e-02  1.751248e+00
orbit60          1.448320e-03  5.762067e-01
orbit61          9.106537e-04  6.504187e-01
orbit62          2.524376e-03  9.979452e-01
orbit63          2.966202e-03  9.015396e-01
orbit64          1.082435e-03  4.647845e-01
orbit65          2.464514e-02  4.367708e+00
orbit66          3.278320e-03  1.274760e+00
orbit67          1.710971e-03  9.914469e-01
orbit68          5.259438e-03  1.682098e+00
orbit69          1.149954e-03  5.910634e-01
orbit70          7.911406e-03  4.051796e+00
orbit71          2.006462e-03  5.685450e-01
orbit72          1.146542e-03  1.301048e+00
AP              -5.249344e-05  1.500000e-02
bet              1.200109e-03  1.002107e+00
ecc              0.000000e+00  8.333333e-03
eccrad           3.527588e-05  1.259419e-01
close            6.630572e-04  3.825221e-01
constraint       1.933777e-03  7.211906e-01
coreness         1.933201e-04  9.703983e-02
knn              2.826805e-03  1.207346e+00
hubscore         5.880086e-03  6.274737e-01
pagerank         1.759197e-03  9.406004e-01
trans            1.340058e-03  1.824329e+00
evcent           1.856822e-03  3.871035e-01
first            1.699739e-03  2.811360e-01
upto_second      3.014223e-03  6.099349e-01
upto_third       1.092678e-03  3.876157e-01
upto_fourth      1.840397e-03  6.280135e-01
upto_fifth       1.232845e-03  6.146684e-01
upto_sixth       8.002028e-04  4.642035e-01
second           5.227830e-04  4.742179e-01
third            5.779194e-04  1.329129e+00
fourth           1.262804e-03  5.200973e-01
fifth            2.700944e-03  5.526391e-01
sixth            1.219940e-03  5.881609e-01
ratio1           9.180549e-04  7.193725e-01
ratio2           2.807843e-03  7.552736e-01
ratio3           3.645543e-03  9.468290e-01
ratio4          -3.685285e-04  1.992318e+00
ratio5           8.561673e-04  3.254449e+00
ratio6           1.393931e-03  8.443113e-01
selfinter       -8.275907e-05  7.446047e-02
walktrap_vertex  8.587006e-04  2.700456e+00
bigcom1          1.716256e-04  9.560068e-02
bigcom2          0.000000e+00  0.000000e+00
bigcom3          3.489757e-05  1.835266e-01
bigcom4         -9.325799e-05  1.342823e-01
bigcom6          0.000000e+00  0.000000e+00
bigcom8          0.000000e+00  1.469436e-02
bigcom9          0.000000e+00  1.110223e-18
bigcom11         0.000000e+00  0.000000e+00
bigcom13         0.000000e+00  0.000000e+00
bigcom15         0.000000e+00  0.000000e+00
bigcom16         0.000000e+00  0.000000e+00
bigcom21        -7.350289e-05  7.995772e-02
bigcom22         0.000000e+00  5.551115e-19
bigcom24         0.000000e+00  0.000000e+00
bigcom26         0.000000e+00  0.000000e+00
bigcom28         4.113589e-03  3.605415e-01
bigcom30        -2.710027e-05  1.241923e-03
bigcom31         0.000000e+00  0.000000e+00
bigcom32         0.000000e+00  4.440892e-18
bigcom33         0.000000e+00  0.000000e+00
bigcom34         0.000000e+00  0.000000e+00
bigcom36         0.000000e+00  0.000000e+00
bigcom37         0.000000e+00  0.000000e+00
bigcom38         0.000000e+00  0.000000e+00
bigcom39         0.000000e+00  5.551115e-19
bigcom40         1.255856e-03  5.614833e-01
bigcom43         0.000000e+00  0.000000e+00
bigcom44         0.000000e+00  9.545455e-03
bigcom46         0.000000e+00  0.000000e+00
bigcom47         0.000000e+00  0.000000e+00
bigcom49         0.000000e+00  0.000000e+00
bigcom50         0.000000e+00  0.000000e+00
bigcom51         0.000000e+00  0.000000e+00
bigcom52         0.000000e+00  0.000000e+00
bigcom54         0.000000e+00  0.000000e+00
bigcom56         0.000000e+00  0.000000e+00
bigcom62         0.000000e+00  0.000000e+00
bigcom66         0.000000e+00  0.000000e+00
bigcom68         0.000000e+00  0.000000e+00
bigcom69         0.000000e+00  0.000000e+00
bigcom71         0.000000e+00  4.213731e-01
bigcom72         0.000000e+00  0.000000e+00
bigcom73         0.000000e+00  0.000000e+00
bigcom74         0.000000e+00  0.000000e+00
bigcom75         0.000000e+00  0.000000e+00
bigcom76         0.000000e+00  0.000000e+00
bigcom77         0.000000e+00  0.000000e+00
bigcom79         0.000000e+00  0.000000e+00
bigcom80         0.000000e+00  0.000000e+00
bigcom82         0.000000e+00  0.000000e+00
bigcom83         0.000000e+00  0.000000e+00
bigcom84         0.000000e+00  0.000000e+00
bigcom85         0.000000e+00  0.000000e+00
bigcom87         0.000000e+00  0.000000e+00
bigcom89         0.000000e+00  0.000000e+00
bigcom91         0.000000e+00  0.000000e+00
bigcom92         0.000000e+00  0.000000e+00
bigcom93         0.000000e+00  0.000000e+00
bigcom96         0.000000e+00  0.000000e+00
bigcom97         0.000000e+00  0.000000e+00
bigcom98         0.000000e+00  0.000000e+00
bigcom99         0.000000e+00  0.000000e+00
bigcom101        0.000000e+00  0.000000e+00
bigcom104        0.000000e+00  0.000000e+00
bigcom106        0.000000e+00  0.000000e+00
bigcom109        0.000000e+00  0.000000e+00
bigcom113        0.000000e+00  0.000000e+00
bigcom116       -2.204530e-04  2.637243e-01
bigcom120        0.000000e+00  0.000000e+00
bigcom123        0.000000e+00  0.000000e+00
bigcom126        0.000000e+00  0.000000e+00
bigcom127        0.000000e+00  0.000000e+00
bigcom137        0.000000e+00  0.000000e+00
bigcom139        0.000000e+00  0.000000e+00
bigcom140        0.000000e+00  0.000000e+00
bigcom143        0.000000e+00  0.000000e+00
bigcom145        0.000000e+00  0.000000e+00
bigcom146        0.000000e+00  0.000000e+00
bigcom147        0.000000e+00  5.551115e-19
bigcom149        0.000000e+00  0.000000e+00
bigcom153        0.000000e+00  0.000000e+00
bigcom154        0.000000e+00  0.000000e+00
bigcom156        0.000000e+00  0.000000e+00
bigcom157        0.000000e+00  0.000000e+00
bigcom158        0.000000e+00  0.000000e+00
bigcom160        0.000000e+00  0.000000e+00
bigcom161        0.000000e+00  0.000000e+00
bigcom162        0.000000e+00  0.000000e+00
bigcom164        0.000000e+00  0.000000e+00
bigcom166        0.000000e+00  0.000000e+00
bigcom167        0.000000e+00  0.000000e+00
bigcom171        0.000000e+00  0.000000e+00
bigcom173        0.000000e+00  0.000000e+00
bigcom175        0.000000e+00  0.000000e+00
bigcom176        0.000000e+00  0.000000e+00
bigcom177        0.000000e+00  0.000000e+00
bigcom178        0.000000e+00  0.000000e+00
bigcom180        0.000000e+00  0.000000e+00
bigcom181        0.000000e+00  0.000000e+00
bigcom184        0.000000e+00  0.000000e+00
bigcom186        0.000000e+00  0.000000e+00
bigcom187        0.000000e+00  0.000000e+00
bigcom189        0.000000e+00  0.000000e+00
bigcom194        0.000000e+00  0.000000e+00
bigcom195        0.000000e+00  0.000000e+00
bigcom196        0.000000e+00  0.000000e+00
bigcom204        0.000000e+00  0.000000e+00
bigcom205        0.000000e+00  0.000000e+00
bigcom212        0.000000e+00  0.000000e+00
bigcom214        0.000000e+00  0.000000e+00
bigcom222        0.000000e+00  0.000000e+00
bigcom223        0.000000e+00  0.000000e+00
bigcom226        0.000000e+00  0.000000e+00
bigcom227        0.000000e+00  0.000000e+00
bigcom229        0.000000e+00  0.000000e+00
bigcom233        0.000000e+00  0.000000e+00
bigcom236        0.000000e+00  0.000000e+00
bigcom237        0.000000e+00  0.000000e+00
bigcom246        0.000000e+00  0.000000e+00
bigcom248        0.000000e+00  6.427886e-02
bigcom249        0.000000e+00  0.000000e+00
bigcom250        0.000000e+00  0.000000e+00
bigcom254        0.000000e+00  0.000000e+00
bigcom266        0.000000e+00  0.000000e+00
bigcom269        0.000000e+00  1.332268e-17
bigcom272        0.000000e+00  0.000000e+00
bigcom274        0.000000e+00  4.440892e-18
bigcom281        0.000000e+00  0.000000e+00
bigcom291        0.000000e+00  0.000000e+00
bigcom292        0.000000e+00  0.000000e+00
bigcom295        0.000000e+00  0.000000e+00
bigcom299        0.000000e+00  0.000000e+00
bigcom301        0.000000e+00  0.000000e+00
bigcom306        0.000000e+00  0.000000e+00
bigcom309        0.000000e+00  0.000000e+00
bigcom314        0.000000e+00  0.000000e+00
bigcom321        0.000000e+00  0.000000e+00
bigcom341        0.000000e+00  0.000000e+00
bigcom350        0.000000e+00  0.000000e+00
bigcom353        0.000000e+00  0.000000e+00
bigcom359        0.000000e+00  0.000000e+00
bigcom363        0.000000e+00  0.000000e+00
bigcom365        0.000000e+00  0.000000e+00
bigcom385        0.000000e+00  0.000000e+00
bigcom386        0.000000e+00  0.000000e+00
bigcom408        0.000000e+00  0.000000e+00
bigcom412        0.000000e+00  0.000000e+00
bigcom480        0.000000e+00  0.000000e+00
spin_vertex      1.524119e-03  2.049540e+00
membership_s1   -5.210106e-05  2.468387e-02
membership_s3    0.000000e+00  0.000000e+00
membership_s4    7.539682e-04  4.419599e-01
membership_s5   -1.324734e-05  3.651436e-02
membership_s6   -3.316069e-05  5.565588e-02
membership_s7    2.814489e-04  2.061716e-01
membership_s8    0.000000e+00  0.000000e+00
membership_s9    0.000000e+00  0.000000e+00
membership_s11   0.000000e+00  0.000000e+00
membership_s12   0.000000e+00  0.000000e+00
membership_s14   0.000000e+00  0.000000e+00
membership_s15   2.816901e-05  2.659083e-02
membership_s16   0.000000e+00  0.000000e+00
membership_s17   0.000000e+00  0.000000e+00
membership_s18   0.000000e+00  9.473684e-03
membership_s20   0.000000e+00  0.000000e+00
membership_s21  -7.803079e-07  1.477329e-01
membership_s22   0.000000e+00  0.000000e+00
membership_s24   0.000000e+00  0.000000e+00
membership_s25   0.000000e+00  0.000000e+00
membership_s26   0.000000e+00  0.000000e+00
membership_s27  -1.063258e-04  1.916269e-02
membership_s28   0.000000e+00  0.000000e+00
membership_s30  -6.459182e-05  2.298884e-01
membership_s31   0.000000e+00  0.000000e+00
membership_s32  -2.043182e-04  1.022717e-01
membership_s33   0.000000e+00  0.000000e+00
membership_s36   3.194489e-04  3.096667e-02
membership_s37   0.000000e+00  0.000000e+00
V1               6.784304e-03  3.761426e+00
V2              -4.248351e-04  1.582687e+00
pdi             -8.449052e-05  1.008804e-01
adhesion         2.132381e-03  1.679726e+00
cohesion         6.940261e-04  1.446695e+00
inner            1.906030e-03  2.070652e+00
outer            3.988494e-03  2.919922e+00
ioratio          1.978756e-03  1.157603e+00
comsize          1.387748e-03  2.848218e+00
[1] "Dataset: high_C Model GLM, run: 1 of 5 2015-06-15 20:26:39"
[1] "glmnet variable coefficients"
                         [,1]          [,2]
(Intercept)     -1.576338e+00  1.318408e+02
graph0           2.809840e-40 -1.706759e-04
graph1           2.590713e-44 -9.040234e-08
graph2           2.773079e-40  3.638947e-05
graph3           9.943160e-45 -4.408058e-09
graph4          -1.227334e-46 -5.711365e-11
graph5           5.286584e-42 -2.055428e-06
graph6           9.687570e-44 -1.824847e-08
graph7           1.105530e-41  2.169488e-06
graph8           2.465781e-40  2.098711e-05
graph9           2.632693e-46 -1.003264e-10
graph10         -6.005097e-49 -3.073734e-12
graph11         -2.919817e-49 -7.025676e-14
graph12          5.575381e-46 -1.523468e-10
graph13          6.874355e-45  1.314368e-10
graph14         -1.586271e-47 -3.359789e-11
graph15          2.374524e-43 -5.427689e-08
graph16          1.673476e-45 -9.776104e-10
graph17          4.550973e-45 -1.256868e-09
graph18          1.571492e-43  3.964072e-09
graph19          4.055398e-44  6.072725e-09
graph20          1.664033e-43 -3.308397e-07
graph21          2.146281e-43  2.804403e-09
graph22          6.828737e-43  1.505877e-07
graph23          3.045895e-43  1.521574e-08
graph24          5.218422e-43  8.679781e-08
graph25          2.608684e-42  4.108571e-07
graph26          2.810273e-42  5.270339e-07
graph27          1.559019e-41  4.832410e-06
graph28          2.347878e-41  2.934739e-06
graph29          2.478042e-40 -1.116319e-05
orbit0           2.809840e-40 -1.710369e-04
orbit1           2.501757e-41 -2.183323e-06
orbit2          -1.762057e-44 -8.950176e-08
orbit3           2.773079e-40  3.630393e-05
orbit4           6.619557e-43 -4.152348e-09
orbit5           7.814876e-45 -4.722520e-09
orbit6          -5.226962e-45 -1.631248e-08
orbit7          -1.206818e-46 -5.027887e-11
orbit8           5.286584e-42 -2.053785e-06
orbit9           1.775804e-41  4.201539e-06
orbit10          1.154797e-42 -1.305808e-07
orbit11          4.582041e-44 -1.825185e-08
orbit12          6.028369e-41  6.970201e-06
orbit13          1.185565e-41  2.817902e-06
orbit14          2.465781e-40  2.114274e-05
orbit15          1.931313e-44  1.794398e-09
orbit16          1.914609e-46 -1.437954e-10
orbit17          2.804691e-45 -2.548128e-10
orbit18          2.996617e-45  2.048051e-10
orbit19          1.448713e-45 -3.347919e-10
orbit20          6.848656e-47 -1.928045e-10
orbit21         -2.128494e-48 -2.167130e-12
orbit22         -4.665442e-47 -3.413707e-11
orbit23         -2.607900e-49 -4.748985e-14
orbit24          1.067452e-43  2.729322e-08
orbit25          2.861903e-44  4.630376e-09
orbit26          3.730058e-46 -2.118443e-10
orbit27          4.539199e-43  1.635941e-07
orbit28          1.043058e-44 -3.722443e-09
orbit29          4.942258e-44  1.166456e-09
orbit30          1.032562e-44  1.112235e-09
orbit31          3.119909e-45 -5.547884e-09
orbit32          1.629127e-46 -1.872737e-09
orbit33         -1.880896e-47 -1.475015e-11
orbit34          2.374524e-43 -5.449575e-08
orbit35          6.118675e-43  1.386523e-07
orbit36          3.785164e-44 -2.120821e-08
orbit37          3.363301e-44 -7.183726e-09
orbit38          3.357603e-46 -7.551611e-10
orbit39          1.152919e-42  8.079305e-08
orbit40          1.188199e-43  1.782217e-08
orbit41          3.033204e-44 -1.723572e-08
orbit42          2.210221e-45 -1.128147e-09
orbit43          7.882297e-43 -5.943929e-08
orbit44          1.081203e-43  2.069968e-08
orbit45          3.396815e-42  1.989764e-06
orbit46          7.682415e-43  7.785053e-09
orbit47          3.729702e-44  1.521553e-09
orbit48          9.624344e-44  1.996114e-08
orbit49          2.456529e-42 -3.080092e-07
orbit50          5.357756e-44 -4.101017e-07
orbit51          9.615062e-43 -1.276663e-07
orbit52          3.172124e-42 -1.526054e-07
orbit53          2.622735e-43  2.621157e-08
orbit54          5.822647e-42  1.141980e-06
orbit55          5.706285e-43  1.355366e-07
orbit56          2.126219e-41  1.044661e-05
orbit57          7.232594e-43  6.184469e-08
orbit58          2.858688e-43 -1.864152e-08
orbit59          4.426454e-42  6.124334e-08
orbit60          1.295124e-42  2.434679e-07
orbit61          7.912491e-43  1.923766e-07
orbit62          3.032013e-41  7.129083e-07
orbit63          4.197355e-42  9.053812e-07
orbit64          6.571505e-42  9.189742e-07
orbit65          5.263794e-41  8.789872e-06
orbit66          9.773525e-42  1.690575e-06
orbit67          3.652184e-42  7.548170e-07
orbit68          2.418615e-41  8.017910e-06
orbit69          3.427179e-41  9.081520e-06
orbit70          1.099835e-40  3.847828e-05
orbit71          2.728161e-41  7.510693e-07
orbit72          2.478042e-40 -1.113131e-05
AP              -2.110259e-38 -6.712867e-02
bet              2.538784e-45 -1.546192e-08
ecc              7.092014e-38  6.576207e-02
eccrad           4.255209e-37  3.938870e-01
close            3.086783e-36  1.961620e-01
constraint      -3.912918e-36 -2.653537e-01
coreness         2.948816e-38 -8.104763e-03
knn              1.177845e-39  6.948412e-04
hubscore         1.181826e-36  1.025429e-01
pagerank        -4.043868e-35 -1.081742e+02
trans            1.248981e-36  7.346905e-01
evcent           1.184901e-36  1.102194e-01
first            2.809840e-40 -1.696700e-04
upto_second      3.991922e-41 -3.466866e-06
upto_third       8.186640e-41  2.334353e-05
upto_fourth      1.005612e-39  1.870368e-04
upto_fifth       6.334621e-39  1.708342e-03
upto_sixth       1.016030e-38 -1.218637e-02
second           4.148408e-41 -2.862371e-06
third           -1.099245e-41  5.213104e-05
fourth          -8.865778e-41 -2.590748e-05
fifth           -1.141149e-39 -2.042826e-04
sixth           -7.531578e-39 -2.446870e-03
ratio1          -1.465804e-40  8.464350e-04
ratio2          -1.910914e-38  2.035396e-04
ratio3          -7.689355e-37 -2.733905e-01
ratio4           7.172094e-38 -3.973773e-01
ratio5           1.913821e-36  3.295976e-01
ratio6          -2.303565e-37 -8.980577e-02
selfinter        4.994521e-38  1.831200e-02
walktrap_vertex -4.357990e-38 -8.736653e-02
bigcom1         -1.413597e-37 -8.897993e-02
bigcom2          0.000000e+00  0.000000e+00
bigcom3         -5.315669e-38  1.033530e-01
bigcom4         -2.109084e-38  1.180242e-02
bigcom6          0.000000e+00  0.000000e+00
bigcom8         -1.385799e-37 -1.842105e-01
bigcom9         -1.739113e-37 -2.683783e-01
bigcom11         0.000000e+00  0.000000e+00
bigcom13        -1.733906e-37 -2.036213e-01
bigcom15        -1.737374e-37 -1.815346e-01
bigcom16         0.000000e+00  0.000000e+00
bigcom21         7.979798e-38  2.150142e-01
bigcom22        -6.667968e-38 -1.799089e-01
bigcom24         0.000000e+00  0.000000e+00
bigcom26        -1.740855e-37 -3.665044e-01
bigcom28         2.865351e-37  2.151190e-01
bigcom30        -2.894687e-38  1.361902e-01
bigcom31         0.000000e+00  0.000000e+00
bigcom32        -1.732177e-37 -3.634821e-01
bigcom33         0.000000e+00  0.000000e+00
bigcom34         0.000000e+00  0.000000e+00
bigcom36         0.000000e+00  0.000000e+00
bigcom37         0.000000e+00  0.000000e+00
bigcom38         0.000000e+00  0.000000e+00
bigcom39        -1.732177e-37 -2.597685e-01
bigcom40         1.408782e-37  8.731702e-02
bigcom43         0.000000e+00  0.000000e+00
bigcom44        -1.760257e-37 -2.666768e-01
bigcom46        -1.732177e-37 -9.075493e-02
bigcom47         0.000000e+00  0.000000e+00
bigcom49         0.000000e+00  0.000000e+00
bigcom50         0.000000e+00  0.000000e+00
bigcom51         0.000000e+00  0.000000e+00
bigcom52         0.000000e+00  0.000000e+00
bigcom54         0.000000e+00  0.000000e+00
bigcom56         0.000000e+00  0.000000e+00
bigcom62         0.000000e+00  0.000000e+00
bigcom66         0.000000e+00  0.000000e+00
bigcom68         0.000000e+00  0.000000e+00
bigcom69         0.000000e+00  0.000000e+00
bigcom71         8.378904e-37  1.647667e+00
bigcom72         0.000000e+00  0.000000e+00
bigcom73         0.000000e+00  0.000000e+00
bigcom74         0.000000e+00  0.000000e+00
bigcom75         0.000000e+00  0.000000e+00
bigcom76         0.000000e+00  0.000000e+00
bigcom77         0.000000e+00  0.000000e+00
bigcom79         0.000000e+00  0.000000e+00
bigcom80         0.000000e+00  0.000000e+00
bigcom82        -1.732177e-37 -2.681579e-01
bigcom83         0.000000e+00  0.000000e+00
bigcom84         0.000000e+00  0.000000e+00
bigcom85         0.000000e+00  0.000000e+00
bigcom87         0.000000e+00  0.000000e+00
bigcom89         0.000000e+00  0.000000e+00
bigcom91         0.000000e+00  0.000000e+00
bigcom92        -1.733906e-37 -2.296024e-01
bigcom93         0.000000e+00  0.000000e+00
bigcom96         0.000000e+00  0.000000e+00
bigcom97        -1.732177e-37 -2.993768e-01
bigcom98         0.000000e+00  0.000000e+00
bigcom99         0.000000e+00  0.000000e+00
bigcom101       -1.733906e-37 -3.493352e-01
bigcom104       -1.732177e-37 -2.110353e-01
bigcom106        0.000000e+00  0.000000e+00
bigcom109        0.000000e+00  0.000000e+00
bigcom113        0.000000e+00  0.000000e+00
bigcom116        3.326680e-37  1.012873e+00
bigcom120        0.000000e+00  0.000000e+00
bigcom123        0.000000e+00  0.000000e+00
bigcom126        0.000000e+00  0.000000e+00
bigcom127        0.000000e+00  0.000000e+00
bigcom137        0.000000e+00  0.000000e+00
bigcom139        0.000000e+00  0.000000e+00
bigcom140        0.000000e+00  0.000000e+00
bigcom143        0.000000e+00  0.000000e+00
bigcom145        0.000000e+00  0.000000e+00
bigcom146        0.000000e+00  0.000000e+00
bigcom147       -1.733906e-37 -3.347362e-01
bigcom149        0.000000e+00  0.000000e+00
bigcom153        0.000000e+00  0.000000e+00
bigcom154       -1.733906e-37 -1.946271e-01
bigcom156        0.000000e+00  0.000000e+00
bigcom157        0.000000e+00  0.000000e+00
bigcom158        0.000000e+00  0.000000e+00
bigcom160        0.000000e+00  0.000000e+00
bigcom161        0.000000e+00  0.000000e+00
bigcom162        0.000000e+00  0.000000e+00
bigcom164        0.000000e+00  0.000000e+00
bigcom166        0.000000e+00  0.000000e+00
bigcom167       -1.732177e-37 -2.826133e-01
bigcom171        0.000000e+00  0.000000e+00
bigcom173        0.000000e+00  0.000000e+00
bigcom175        0.000000e+00  0.000000e+00
bigcom176        0.000000e+00  0.000000e+00
bigcom177        0.000000e+00  0.000000e+00
bigcom178        0.000000e+00  0.000000e+00
bigcom180        0.000000e+00  0.000000e+00
bigcom181       -1.733906e-37 -3.105938e-01
bigcom184        0.000000e+00  0.000000e+00
bigcom186        0.000000e+00  0.000000e+00
bigcom187        0.000000e+00  0.000000e+00
bigcom189        0.000000e+00  0.000000e+00
bigcom194        0.000000e+00  0.000000e+00
bigcom195        0.000000e+00  0.000000e+00
bigcom196        0.000000e+00  0.000000e+00
bigcom204       -1.732177e-37 -2.087779e-01
bigcom205        0.000000e+00  0.000000e+00
bigcom212        0.000000e+00  0.000000e+00
bigcom214        0.000000e+00  0.000000e+00
bigcom222        0.000000e+00  0.000000e+00
bigcom223        0.000000e+00  0.000000e+00
bigcom226        0.000000e+00  0.000000e+00
bigcom227        0.000000e+00  0.000000e+00
bigcom229        0.000000e+00  0.000000e+00
bigcom233        0.000000e+00  0.000000e+00
bigcom236        0.000000e+00  0.000000e+00
bigcom237        0.000000e+00  0.000000e+00
bigcom246        0.000000e+00  0.000000e+00
bigcom248        8.378904e-37  1.288924e+00
bigcom249        0.000000e+00  0.000000e+00
bigcom250        0.000000e+00  0.000000e+00
bigcom254        0.000000e+00  0.000000e+00
bigcom266        0.000000e+00  0.000000e+00
bigcom269       -1.732177e-37 -2.330520e-01
bigcom272        0.000000e+00  0.000000e+00
bigcom274       -1.735638e-37 -1.738466e-01
bigcom281        0.000000e+00  0.000000e+00
bigcom291        0.000000e+00  0.000000e+00
bigcom292        0.000000e+00  0.000000e+00
bigcom295        0.000000e+00  0.000000e+00
bigcom299        0.000000e+00  0.000000e+00
bigcom301        0.000000e+00  0.000000e+00
bigcom306        0.000000e+00  0.000000e+00
bigcom309        0.000000e+00  0.000000e+00
bigcom314        0.000000e+00  0.000000e+00
bigcom321       -1.732177e-37 -1.899814e-01
bigcom341        0.000000e+00  0.000000e+00
bigcom350        0.000000e+00  0.000000e+00
bigcom353        0.000000e+00  0.000000e+00
bigcom359        0.000000e+00  0.000000e+00
bigcom363        0.000000e+00  0.000000e+00
bigcom365        0.000000e+00  0.000000e+00
bigcom385        0.000000e+00  0.000000e+00
bigcom386        0.000000e+00  0.000000e+00
bigcom408        0.000000e+00  0.000000e+00
bigcom412        0.000000e+00  0.000000e+00
bigcom480        0.000000e+00  0.000000e+00
spin_vertex      5.082561e-38 -1.270167e-01
membership_s1   -9.523594e-38 -1.102921e-01
membership_s3    0.000000e+00  0.000000e+00
membership_s4    1.621191e-37  1.479089e-01
membership_s5   -1.070428e-37 -1.422823e-01
membership_s6   -2.894687e-38 -8.838680e-02
membership_s7    1.122442e-38  1.583319e-01
membership_s8    0.000000e+00  0.000000e+00
membership_s9    0.000000e+00  0.000000e+00
membership_s11   0.000000e+00  0.000000e+00
membership_s12   0.000000e+00  0.000000e+00
membership_s14   0.000000e+00  0.000000e+00
membership_s15  -2.894687e-38 -1.571837e-01
membership_s16   0.000000e+00  0.000000e+00
membership_s17   0.000000e+00  0.000000e+00
membership_s18  -1.737374e-37 -3.117440e-01
membership_s20   0.000000e+00  0.000000e+00
membership_s21   3.326680e-37  6.767569e-01
membership_s22   0.000000e+00  0.000000e+00
membership_s24  -1.732177e-37 -2.419145e-01
membership_s25   0.000000e+00  0.000000e+00
membership_s26   0.000000e+00  0.000000e+00
membership_s27  -1.131337e-37 -1.551752e-01
membership_s28   0.000000e+00  0.000000e+00
membership_s30   1.296022e-37  7.598320e-02
membership_s31  -1.276144e-37 -5.363574e-02
membership_s32   9.232789e-39  9.469753e-02
membership_s33   0.000000e+00  0.000000e+00
membership_s36  -1.615841e-37 -1.144015e-01
membership_s37  -1.739113e-37 -1.997942e-01
V1               1.631624e-36  7.473171e-01
V2               2.515067e-38  6.119596e-02
pdi             -6.232386e-36 -7.328676e+00
adhesion        -7.677427e-41 -1.225679e-05
cohesion         1.536319e-40  2.503493e-05
inner            1.937611e-41  2.567001e-06
outer            6.290360e-41  4.410590e-05
ioratio         -9.303135e-37 -9.211307e-02
comsize          6.493508e-41  1.174844e-04
[1] "Dataset: high_C Model GBM, run: 2 of 5 2015-06-15 20:26:45"
Iter   TrainDeviance   ValidDeviance   StepSize   Improve
     1        0.8887             nan     0.0100    0.0017
     2        0.8831             nan     0.0100    0.0008
     3        0.8771             nan     0.0100    0.0008
     4        0.8711             nan     0.0100    0.0011
     5        0.8646             nan     0.0100    0.0015
     6        0.8592             nan     0.0100    0.0011
     7        0.8546             nan     0.0100    0.0011
     8        0.8490             nan     0.0100    0.0012
     9        0.8450             nan     0.0100    0.0004
    10        0.8398             nan     0.0100    0.0008
    20        0.7950             nan     0.0100    0.0009
    40        0.7233             nan     0.0100    0.0008
    60        0.6667             nan     0.0100    0.0003
    80        0.6200             nan     0.0100    0.0003
   100        0.5800             nan     0.0100    0.0001
   120        0.5442             nan     0.0100   -0.0000
   140        0.5132             nan     0.0100   -0.0002
   160        0.4854             nan     0.0100   -0.0001
   180        0.4594             nan     0.0100   -0.0002
   200        0.4354             nan     0.0100   -0.0001
   203        0.4320             nan     0.0100   -0.0000

[1] "GBM variable coefficients"
                            var    rel.inf
V1                           V1 5.19352678
orbit65                 orbit65 3.49472812
comsize                 comsize 3.37603151
orbit56                 orbit56 2.93315266
ratio5                   ratio5 2.88483929
orbit70                 orbit70 2.68034397
trans                     trans 2.63629328
orbit69                 orbit69 2.36471314
spin_vertex         spin_vertex 2.34652652
ratio4                   ratio4 2.27355023
V2                           V2 2.15632312
walktrap_vertex walktrap_vertex 2.12048783
orbit45                 orbit45 2.01988803
outer                     outer 1.87583340
orbit54                 orbit54 1.77994691
orbit31                 orbit31 1.72986068
orbit27                 orbit27 1.57326905
graph11                 graph11 1.30767011
orbit24                 orbit24 1.28523485
pagerank               pagerank 1.27599315
orbit49                 orbit49 1.17587505
orbit6                   orbit6 1.17474557
inner                     inner 1.17077144
cohesion               cohesion 1.16048373
graph20                 graph20 1.14817681
ioratio                 ioratio 1.12553694
adhesion               adhesion 1.11706775
orbit18                 orbit18 1.11472278
orbit62                 orbit62 1.08122324
graph22                 graph22 1.05114854
third                     third 1.03115209
constraint           constraint 0.85574797
orbit19                 orbit19 0.80277078
orbit50                 orbit50 0.79529116
orbit46                 orbit46 0.75326279
knn                         knn 0.74836414
graph29                 graph29 0.73324749
ratio1                   ratio1 0.73016924
orbit39                 orbit39 0.72931159
graph23                 graph23 0.72527076
orbit35                 orbit35 0.71676771
bet                         bet 0.70563743
upto_fourth         upto_fourth 0.67771104
upto_sixth           upto_sixth 0.66938053
orbit66                 orbit66 0.62408947
orbit22                 orbit22 0.59466310
graph16                 graph16 0.58325484
bigcom40               bigcom40 0.57284492
upto_fifth           upto_fifth 0.56706493
orbit67                 orbit67 0.55638563
graph0                   graph0 0.55386080
orbit36                 orbit36 0.55078869
graph14                 graph14 0.54430656
graph4                   graph4 0.54409530
orbit61                 orbit61 0.53862456
graph12                 graph12 0.53289806
ratio3                   ratio3 0.52248416
graph26                 graph26 0.52013614
graph5                   graph5 0.50267888
orbit58                 orbit58 0.49875129
orbit9                   orbit9 0.49266969
graph8                   graph8 0.48497587
orbit55                 orbit55 0.48427470
orbit63                 orbit63 0.48316501
graph2                   graph2 0.47725977
orbit20                 orbit20 0.46826929
graph13                 graph13 0.46666036
orbit44                 orbit44 0.44450666
ratio6                   ratio6 0.43950056
graph25                 graph25 0.43865273
graph6                   graph6 0.43680311
orbit25                 orbit25 0.43511338
orbit15                 orbit15 0.43171601
orbit32                 orbit32 0.41743500
fifth                     fifth 0.40925991
graph1                   graph1 0.40568022
graph27                 graph27 0.40233448
graph15                 graph15 0.40147676
orbit68                 orbit68 0.39862191
graph7                   graph7 0.39791946
orbit1                   orbit1 0.38827669
orbit4                   orbit4 0.38739898
AP                           AP 0.38421445
orbit41                 orbit41 0.38051867
orbit40                 orbit40 0.37868961
orbit51                 orbit51 0.35807681
orbit33                 orbit33 0.35312897
orbit64                 orbit64 0.33125909
orbit13                 orbit13 0.32405499
fourth                   fourth 0.32386379
graph10                 graph10 0.31773854
orbit28                 orbit28 0.28629092
graph17                 graph17 0.28158615
orbit37                 orbit37 0.27928433
orbit11                 orbit11 0.27244903
orbit71                 orbit71 0.27032171
orbit16                 orbit16 0.26966866
orbit53                 orbit53 0.26576865
graph28                 graph28 0.26540107
orbit17                 orbit17 0.26452999
orbit5                   orbit5 0.26002722
orbit12                 orbit12 0.25162153
ratio2                   ratio2 0.24616780
hubscore               hubscore 0.24580147
orbit59                 orbit59 0.23870102
upto_third           upto_third 0.23453824
orbit21                 orbit21 0.23328493
orbit26                 orbit26 0.23290138
sixth                     sixth 0.22299188
orbit42                 orbit42 0.21850739
orbit47                 orbit47 0.21736988
orbit52                 orbit52 0.20618293
orbit29                 orbit29 0.20381576
orbit60                 orbit60 0.19975782
graph3                   graph3 0.19791758
orbit7                   orbit7 0.19147562
upto_second         upto_second 0.18849847
pdi                         pdi 0.18062655
orbit48                 orbit48 0.16829976
graph18                 graph18 0.16642106
bigcom4                 bigcom4 0.16204569
graph21                 graph21 0.16203721
selfinter             selfinter 0.15311077
orbit38                 orbit38 0.15252923
membership_s4     membership_s4 0.14945000
orbit57                 orbit57 0.13685923
graph19                 graph19 0.12994432
orbit10                 orbit10 0.12302510
coreness               coreness 0.12189250
orbit23                 orbit23 0.11851285
graph9                   graph9 0.11584939
graph24                 graph24 0.11087825
close                     close 0.10335343
orbit30                 orbit30 0.10302421
membership_s7     membership_s7 0.08644464
orbit43                 orbit43 0.07911458
membership_s30   membership_s30 0.06699609
bigcom28               bigcom28 0.05771701
orbit2                   orbit2 0.05394532
second                   second 0.04695629
bigcom1                 bigcom1 0.04614219
bigcom30               bigcom30 0.04484082
ecc                         ecc 0.04082287
evcent                   evcent 0.02180716
orbit0                   orbit0 0.00000000
orbit3                   orbit3 0.00000000
orbit8                   orbit8 0.00000000
orbit14                 orbit14 0.00000000
orbit34                 orbit34 0.00000000
orbit72                 orbit72 0.00000000
eccrad                   eccrad 0.00000000
first                     first 0.00000000
bigcom2                 bigcom2 0.00000000
bigcom3                 bigcom3 0.00000000
bigcom6                 bigcom6 0.00000000
bigcom8                 bigcom8 0.00000000
bigcom9                 bigcom9 0.00000000
bigcom11               bigcom11 0.00000000
bigcom13               bigcom13 0.00000000
bigcom15               bigcom15 0.00000000
bigcom16               bigcom16 0.00000000
bigcom21               bigcom21 0.00000000
bigcom22               bigcom22 0.00000000
bigcom24               bigcom24 0.00000000
bigcom26               bigcom26 0.00000000
bigcom31               bigcom31 0.00000000
bigcom32               bigcom32 0.00000000
bigcom33               bigcom33 0.00000000
bigcom34               bigcom34 0.00000000
bigcom36               bigcom36 0.00000000
bigcom37               bigcom37 0.00000000
bigcom38               bigcom38 0.00000000
bigcom39               bigcom39 0.00000000
bigcom43               bigcom43 0.00000000
bigcom44               bigcom44 0.00000000
bigcom46               bigcom46 0.00000000
bigcom47               bigcom47 0.00000000
bigcom49               bigcom49 0.00000000
bigcom50               bigcom50 0.00000000
bigcom51               bigcom51 0.00000000
bigcom52               bigcom52 0.00000000
bigcom54               bigcom54 0.00000000
bigcom56               bigcom56 0.00000000
bigcom62               bigcom62 0.00000000
bigcom66               bigcom66 0.00000000
bigcom68               bigcom68 0.00000000
bigcom69               bigcom69 0.00000000
bigcom71               bigcom71 0.00000000
bigcom72               bigcom72 0.00000000
bigcom73               bigcom73 0.00000000
bigcom74               bigcom74 0.00000000
bigcom75               bigcom75 0.00000000
bigcom76               bigcom76 0.00000000
bigcom77               bigcom77 0.00000000
bigcom79               bigcom79 0.00000000
bigcom80               bigcom80 0.00000000
bigcom82               bigcom82 0.00000000
bigcom83               bigcom83 0.00000000
bigcom84               bigcom84 0.00000000
bigcom85               bigcom85 0.00000000
bigcom87               bigcom87 0.00000000
bigcom89               bigcom89 0.00000000
bigcom91               bigcom91 0.00000000
bigcom92               bigcom92 0.00000000
bigcom93               bigcom93 0.00000000
bigcom96               bigcom96 0.00000000
bigcom97               bigcom97 0.00000000
bigcom98               bigcom98 0.00000000
bigcom99               bigcom99 0.00000000
bigcom101             bigcom101 0.00000000
bigcom104             bigcom104 0.00000000
bigcom106             bigcom106 0.00000000
bigcom109             bigcom109 0.00000000
bigcom113             bigcom113 0.00000000
bigcom116             bigcom116 0.00000000
bigcom120             bigcom120 0.00000000
bigcom123             bigcom123 0.00000000
bigcom126             bigcom126 0.00000000
bigcom127             bigcom127 0.00000000
bigcom137             bigcom137 0.00000000
bigcom139             bigcom139 0.00000000
bigcom140             bigcom140 0.00000000
bigcom143             bigcom143 0.00000000
bigcom145             bigcom145 0.00000000
bigcom146             bigcom146 0.00000000
bigcom147             bigcom147 0.00000000
bigcom149             bigcom149 0.00000000
bigcom153             bigcom153 0.00000000
bigcom154             bigcom154 0.00000000
bigcom156             bigcom156 0.00000000
bigcom157             bigcom157 0.00000000
bigcom158             bigcom158 0.00000000
bigcom160             bigcom160 0.00000000
bigcom161             bigcom161 0.00000000
bigcom162             bigcom162 0.00000000
bigcom164             bigcom164 0.00000000
bigcom166             bigcom166 0.00000000
bigcom167             bigcom167 0.00000000
bigcom171             bigcom171 0.00000000
bigcom173             bigcom173 0.00000000
bigcom175             bigcom175 0.00000000
bigcom176             bigcom176 0.00000000
bigcom177             bigcom177 0.00000000
bigcom178             bigcom178 0.00000000
bigcom180             bigcom180 0.00000000
bigcom181             bigcom181 0.00000000
bigcom184             bigcom184 0.00000000
bigcom186             bigcom186 0.00000000
bigcom187             bigcom187 0.00000000
bigcom189             bigcom189 0.00000000
bigcom194             bigcom194 0.00000000
bigcom195             bigcom195 0.00000000
bigcom196             bigcom196 0.00000000
bigcom204             bigcom204 0.00000000
bigcom205             bigcom205 0.00000000
bigcom212             bigcom212 0.00000000
bigcom214             bigcom214 0.00000000
bigcom222             bigcom222 0.00000000
bigcom223             bigcom223 0.00000000
bigcom226             bigcom226 0.00000000
bigcom227             bigcom227 0.00000000
bigcom229             bigcom229 0.00000000
bigcom233             bigcom233 0.00000000
bigcom236             bigcom236 0.00000000
bigcom237             bigcom237 0.00000000
bigcom246             bigcom246 0.00000000
bigcom248             bigcom248 0.00000000
bigcom249             bigcom249 0.00000000
bigcom250             bigcom250 0.00000000
bigcom254             bigcom254 0.00000000
bigcom266             bigcom266 0.00000000
bigcom269             bigcom269 0.00000000
bigcom272             bigcom272 0.00000000
bigcom274             bigcom274 0.00000000
bigcom281             bigcom281 0.00000000
bigcom291             bigcom291 0.00000000
bigcom292             bigcom292 0.00000000
bigcom295             bigcom295 0.00000000
bigcom299             bigcom299 0.00000000
bigcom301             bigcom301 0.00000000
bigcom306             bigcom306 0.00000000
bigcom309             bigcom309 0.00000000
bigcom314             bigcom314 0.00000000
bigcom321             bigcom321 0.00000000
bigcom341             bigcom341 0.00000000
bigcom350             bigcom350 0.00000000
bigcom353             bigcom353 0.00000000
bigcom359             bigcom359 0.00000000
bigcom363             bigcom363 0.00000000
bigcom365             bigcom365 0.00000000
bigcom385             bigcom385 0.00000000
bigcom386             bigcom386 0.00000000
bigcom408             bigcom408 0.00000000
bigcom412             bigcom412 0.00000000
bigcom480             bigcom480 0.00000000
membership_s1     membership_s1 0.00000000
membership_s3     membership_s3 0.00000000
membership_s5     membership_s5 0.00000000
membership_s6     membership_s6 0.00000000
membership_s8     membership_s8 0.00000000
membership_s9     membership_s9 0.00000000
membership_s11   membership_s11 0.00000000
membership_s12   membership_s12 0.00000000
membership_s14   membership_s14 0.00000000
membership_s15   membership_s15 0.00000000
membership_s16   membership_s16 0.00000000
membership_s17   membership_s17 0.00000000
membership_s18   membership_s18 0.00000000
membership_s20   membership_s20 0.00000000
membership_s21   membership_s21 0.00000000
membership_s22   membership_s22 0.00000000
membership_s24   membership_s24 0.00000000
membership_s25   membership_s25 0.00000000
membership_s26   membership_s26 0.00000000
membership_s27   membership_s27 0.00000000
membership_s28   membership_s28 0.00000000
membership_s31   membership_s31 0.00000000
membership_s32   membership_s32 0.00000000
membership_s33   membership_s33 0.00000000
membership_s36   membership_s36 0.00000000
membership_s37   membership_s37 0.00000000
[1] "Dataset: high_C Model RF, run: 2 of 5 2015-06-15 20:26:59"
     |      Out-of-bag   |
Tree |      MSE  %Var(y) |
   1 |   0.2495   181.08 |
   2 |   0.2238   162.49 |
   3 |   0.2056   149.26 |
   4 |   0.1994   144.78 |
   5 |   0.1965   142.65 |
   6 |   0.1897   137.73 |
   7 |   0.1848   134.11 |
   8 |   0.1754   127.31 |
   9 |   0.1667   121.00 |
  10 |   0.1627   118.13 |
  11 |   0.1599   116.05 |
  12 |   0.1598   115.99 |
  13 |   0.1567   113.75 |
  14 |   0.1546   112.24 |
  15 |   0.1538   111.65 |
  16 |   0.1519   110.23 |
  17 |   0.1504   109.18 |
  18 |   0.1477   107.18 |
  19 |   0.1478   107.28 |
  20 |   0.1443   104.75 |
  21 |   0.1417   102.87 |
  22 |   0.1418   102.96 |
  23 |   0.1426   103.53 |
  24 |   0.1424   103.40 |
  25 |   0.1417   102.85 |
  26 |   0.1406   102.07 |
  27 |   0.1403   101.86 |
  28 |   0.1405   101.97 |
  29 |   0.1397   101.44 |
  30 |   0.1395   101.27 |
  31 |   0.1392   101.04 |
  32 |   0.1391   100.99 |
  33 |    0.139   100.88 |
  34 |   0.1375    99.81 |
  35 |   0.1374    99.70 |
  36 |   0.1373    99.70 |
  37 |   0.1371    99.50 |
  38 |   0.1366    99.15 |
  39 |   0.1357    98.51 |
  40 |   0.1356    98.46 |
  41 |   0.1357    98.54 |
  42 |   0.1359    98.68 |
  43 |   0.1356    98.42 |
  44 |   0.1358    98.56 |
  45 |   0.1358    98.60 |
  46 |   0.1352    98.17 |
  47 |   0.1342    97.43 |
  48 |   0.1342    97.43 |
  49 |   0.1342    97.38 |
  50 |   0.1337    97.08 |
  51 |   0.1338    97.16 |
  52 |   0.1335    96.92 |
  53 |   0.1331    96.65 |
  54 |   0.1332    96.69 |
  55 |   0.1328    96.43 |
  56 |   0.1329    96.46 |
  57 |   0.1331    96.62 |
  58 |    0.133    96.55 |
  59 |   0.1326    96.24 |
  60 |   0.1328    96.39 |
  61 |   0.1325    96.18 |
  62 |    0.132    95.80 |
  63 |    0.132    95.80 |
  64 |   0.1317    95.58 |
  65 |   0.1321    95.86 |
  66 |   0.1319    95.73 |
  67 |   0.1322    95.94 |
  68 |   0.1316    95.54 |
  69 |   0.1318    95.66 |
  70 |   0.1316    95.50 |
  71 |   0.1315    95.47 |
  72 |   0.1311    95.14 |
  73 |   0.1311    95.17 |
  74 |   0.1313    95.29 |
  75 |   0.1312    95.26 |
  76 |   0.1312    95.22 |
  77 |   0.1312    95.25 |
  78 |   0.1313    95.28 |
  79 |   0.1309    95.03 |
  80 |   0.1311    95.16 |
  81 |    0.131    95.06 |
  82 |   0.1307    94.88 |
  83 |   0.1307    94.85 |
  84 |   0.1308    94.97 |
  85 |   0.1311    95.15 |
  86 |   0.1312    95.20 |
  87 |   0.1311    95.18 |
  88 |    0.131    95.08 |
  89 |   0.1307    94.90 |
  90 |   0.1307    94.88 |
  91 |   0.1305    94.72 |
  92 |   0.1304    94.63 |
  93 |   0.1301    94.45 |
  94 |   0.1301    94.45 |
  95 |   0.1299    94.29 |
  96 |   0.1297    94.18 |
  97 |   0.1298    94.20 |
  98 |   0.1297    94.17 |
  99 |   0.1297    94.16 |
 100 |     0.13    94.35 |
[1] "Random Forest variable coefficients"
                      %IncMSE IncNodePurity
graph5           7.514362e-04  4.829363e-01
graph6           5.941387e-04  2.263633e-01
graph7           9.194071e-04  3.711752e-01
graph8           1.409419e-03  3.282769e-01
graph9           9.889941e-04  5.916479e-01
graph10          4.501845e-03  1.162204e+00
graph11          5.688171e-03  1.460899e+00
graph12          1.573704e-03  3.636638e-01
graph13          4.342776e-04  3.895226e-01
graph14          2.632470e-03  6.625358e-01
graph15          3.954253e-03  6.934045e-01
graph16          3.578483e-03  7.977206e-01
graph17          2.973391e-03  5.072662e-01
graph18          1.590652e-03  6.342852e-01
graph19          1.768723e-03  3.740630e-01
graph20          3.193394e-03  1.073234e+00
graph21          7.211317e-04  3.273310e-01
graph22          4.478711e-03  1.140418e+00
graph23          5.277105e-03  5.894635e-01
graph24          1.510327e-03  4.802093e-01
graph25          2.759342e-03  7.043263e-01
graph26          2.663357e-03  4.777566e-01
graph27          2.341244e-03  1.400534e+00
graph28          2.291705e-04  3.858419e-01
graph29          1.166906e-03  6.991842e-01
orbit0           3.225852e-04  2.669791e-01
orbit1           1.107374e-03  3.584678e-01
orbit2           4.995554e-05  4.046514e-01
orbit3           2.373524e-03  5.927423e-01
orbit4           3.791937e-03  4.320620e-01
orbit5           4.953252e-04  2.344461e-01
orbit6           2.985939e-03  1.205009e+00
orbit7           8.456064e-04  6.023381e-01
orbit8           2.640192e-03  4.579069e-01
orbit9           5.626567e-03  6.794559e-01
orbit10          9.512491e-04  2.971314e-01
orbit11          6.130446e-04  2.610132e-01
orbit12          2.678127e-03  1.184745e+00
orbit13          2.283572e-03  4.812106e-01
orbit14          6.353656e-04  4.774044e-01
orbit15          3.622154e-03  4.571196e-01
orbit16          1.246848e-03  4.692381e-01
orbit17          2.730565e-03  5.384985e-01
orbit18          7.936136e-04  8.742911e-01
orbit19          2.467305e-03  1.083256e+00
orbit20          2.136184e-03  6.051889e-01
orbit21          1.896042e-03  5.537092e-01
orbit22          5.197310e-03  1.235074e+00
orbit23          1.187385e-03  4.373418e-01
orbit24          8.587258e-03  1.284914e+00
orbit25          3.030583e-03  7.483140e-01
orbit26          9.157265e-04  3.511537e-01
orbit27          8.827109e-03  1.295733e+00
orbit28          4.620190e-03  4.657257e-01
orbit29          1.117095e-03  3.859185e-01
orbit30          5.003036e-04  4.837050e-01
orbit31          5.112263e-03  1.790623e+00
orbit32          5.075958e-04  5.424838e-01
orbit33          8.684035e-04  2.318772e-01
orbit34          3.028680e-04  3.191204e-01
orbit35          3.184364e-03  5.826840e-01
orbit36          1.987374e-03  9.150894e-01
orbit37          1.548514e-03  4.343316e-01
orbit38          1.180824e-03  4.167440e-01
orbit39          1.928449e-03  6.823374e-01
orbit40          2.649072e-03  7.380795e-01
orbit41          2.566403e-04  4.599957e-01
orbit42          2.136839e-03  2.500697e-01
orbit43          7.687499e-04  4.836905e-01
orbit44          2.350989e-03  6.804166e-01
orbit45          2.946076e-02  3.144301e+00
orbit46          5.452843e-03  1.015483e+00
orbit47          1.089338e-03  1.805441e-01
orbit48          9.127149e-04  2.956063e-01
orbit49          1.542598e-03  1.401438e+00
orbit50          2.954790e-03  1.089876e+00
orbit51          2.730449e-03  5.520945e-01
orbit52          2.159184e-03  6.158486e-01
orbit53          7.816741e-04  2.524304e-01
orbit54          5.661794e-03  2.107974e+00
orbit55          4.628737e-03  6.751250e-01
orbit56          2.698131e-02  2.783798e+00
orbit57          5.081753e-03  7.142387e-01
orbit58          1.922223e-03  5.668906e-01
orbit59          6.319583e-03  1.247923e+00
orbit60          4.001894e-04  2.785695e-01
orbit61          2.030826e-03  1.231245e+00
orbit62          3.999645e-03  1.559901e+00
orbit63          2.903556e-03  9.187317e-01
orbit64          4.967132e-04  6.804761e-01
orbit65          1.904566e-02  4.145312e+00
orbit66          4.155849e-03  9.307219e-01
orbit67          5.122175e-04  8.038598e-01
orbit68          2.089521e-03  1.250241e+00
orbit69          5.311841e-03  2.135838e+00
orbit70          2.931972e-03  3.038962e+00
orbit71          1.356245e-03  8.773260e-01
orbit72          2.375750e-04  6.238671e-01
AP               1.501526e-04  2.606624e-01
bet              1.805723e-03  6.658736e-01
ecc              5.600358e-05  6.572652e-02
eccrad           4.724796e-05  3.127778e-02
close            1.400860e-03  4.195406e-01
constraint       3.457884e-04  4.803812e-01
coreness         1.289745e-03  1.351387e-01
knn              1.454540e-03  1.069981e+00
hubscore         2.559214e-03  5.101528e-01
pagerank         9.361044e-04  1.205805e+00
trans            3.903322e-03  1.956769e+00
evcent           1.879441e-03  4.990958e-01
first            3.818702e-04  2.187429e-01
upto_second      1.241458e-03  4.360423e-01
upto_third       3.437763e-03  5.113447e-01
upto_fourth      3.222578e-03  8.091782e-01
upto_fifth       1.020760e-03  8.680203e-01
upto_sixth       1.614341e-03  8.982745e-01
second           1.917124e-03  4.717709e-01
third            1.501541e-03  1.096454e+00
fourth           2.139191e-03  5.250210e-01
fifth            1.679190e-03  1.048886e+00
sixth            4.660262e-04  6.826716e-01
ratio1           3.208719e-04  1.081703e+00
ratio2           1.313371e-03  4.744163e-01
ratio3           6.708554e-03  8.759934e-01
ratio4           6.452959e-04  2.181536e+00
ratio5           2.812610e-03  2.521924e+00
ratio6           2.592772e-03  7.620696e-01
selfinter       -5.331222e-05  1.622211e-01
walktrap_vertex  6.953724e-04  2.014422e+00
bigcom1          1.487202e-04  5.694721e-02
bigcom2          0.000000e+00  0.000000e+00
bigcom3         -1.835693e-04  9.565813e-02
bigcom4          4.553734e-07  5.878478e-02
bigcom6          0.000000e+00  0.000000e+00
bigcom8          0.000000e+00  1.554312e-17
bigcom9          0.000000e+00  0.000000e+00
bigcom11         0.000000e+00  0.000000e+00
bigcom13         0.000000e+00  0.000000e+00
bigcom15         0.000000e+00  0.000000e+00
bigcom16         0.000000e+00  0.000000e+00
bigcom21        -1.295142e-05  3.495625e-02
bigcom22         7.042254e-06  4.997492e-02
bigcom24         0.000000e+00  0.000000e+00
bigcom26         0.000000e+00  4.440892e-18
bigcom28        -1.627564e-06  4.837168e-02
bigcom30        -8.879543e-05  3.578394e-02
bigcom31         0.000000e+00  0.000000e+00
bigcom32         0.000000e+00  0.000000e+00
bigcom33         0.000000e+00  0.000000e+00
bigcom34         0.000000e+00  0.000000e+00
bigcom36         0.000000e+00  0.000000e+00
bigcom37         0.000000e+00  0.000000e+00
bigcom38         0.000000e+00  0.000000e+00
bigcom39         0.000000e+00  0.000000e+00
bigcom40         5.527073e-04  4.886254e-01
bigcom43         0.000000e+00  0.000000e+00
bigcom44         0.000000e+00  1.665335e-18
bigcom46         0.000000e+00  0.000000e+00
bigcom47         0.000000e+00  0.000000e+00
bigcom49         0.000000e+00  0.000000e+00
bigcom50         0.000000e+00  0.000000e+00
bigcom51         0.000000e+00  0.000000e+00
bigcom52         0.000000e+00  0.000000e+00
bigcom54         0.000000e+00  0.000000e+00
bigcom56         0.000000e+00  0.000000e+00
bigcom62         0.000000e+00  0.000000e+00
bigcom66         0.000000e+00  0.000000e+00
bigcom68         0.000000e+00  0.000000e+00
bigcom69         0.000000e+00  0.000000e+00
bigcom71         0.000000e+00  0.000000e+00
bigcom72         0.000000e+00  0.000000e+00
bigcom73         0.000000e+00  8.881784e-18
bigcom74         0.000000e+00  0.000000e+00
bigcom75         0.000000e+00  0.000000e+00
bigcom76         0.000000e+00  0.000000e+00
bigcom77         0.000000e+00  0.000000e+00
bigcom79         0.000000e+00  0.000000e+00
bigcom80         0.000000e+00  0.000000e+00
bigcom82         0.000000e+00  0.000000e+00
bigcom83         0.000000e+00  0.000000e+00
bigcom84         0.000000e+00  0.000000e+00
bigcom85         0.000000e+00  0.000000e+00
bigcom87         0.000000e+00  0.000000e+00
bigcom89         0.000000e+00  0.000000e+00
bigcom91         0.000000e+00  0.000000e+00
bigcom92         0.000000e+00  0.000000e+00
bigcom93         0.000000e+00  0.000000e+00
bigcom96         0.000000e+00  0.000000e+00
bigcom97         0.000000e+00  6.106227e-18
bigcom98         0.000000e+00  0.000000e+00
bigcom99         0.000000e+00  0.000000e+00
bigcom101        0.000000e+00  0.000000e+00
bigcom104        0.000000e+00  5.551115e-19
bigcom106        0.000000e+00  0.000000e+00
bigcom109        0.000000e+00  0.000000e+00
bigcom113        0.000000e+00  0.000000e+00
bigcom116        0.000000e+00  4.354764e-01
bigcom120        0.000000e+00  0.000000e+00
bigcom123        0.000000e+00  0.000000e+00
bigcom126        0.000000e+00  0.000000e+00
bigcom127        0.000000e+00  0.000000e+00
bigcom137        0.000000e+00  0.000000e+00
bigcom139        0.000000e+00  0.000000e+00
bigcom140        0.000000e+00  0.000000e+00
bigcom143        0.000000e+00  0.000000e+00
bigcom145        0.000000e+00  0.000000e+00
bigcom146        0.000000e+00  0.000000e+00
bigcom147        0.000000e+00  1.665335e-18
bigcom149        0.000000e+00  0.000000e+00
bigcom153        0.000000e+00  0.000000e+00
bigcom154        0.000000e+00  8.881784e-18
bigcom156        0.000000e+00  0.000000e+00
bigcom157        0.000000e+00  0.000000e+00
bigcom158        0.000000e+00  0.000000e+00
bigcom160        0.000000e+00  0.000000e+00
bigcom161        0.000000e+00  0.000000e+00
bigcom162        0.000000e+00  0.000000e+00
bigcom164        0.000000e+00  0.000000e+00
bigcom166        0.000000e+00  0.000000e+00
bigcom167        0.000000e+00  0.000000e+00
bigcom171        0.000000e+00  0.000000e+00
bigcom173        0.000000e+00  0.000000e+00
bigcom175        0.000000e+00  0.000000e+00
bigcom176        0.000000e+00  0.000000e+00
bigcom177        0.000000e+00  0.000000e+00
bigcom178        0.000000e+00  0.000000e+00
bigcom180        0.000000e+00  0.000000e+00
bigcom181        0.000000e+00  9.436896e-18
bigcom184        0.000000e+00  0.000000e+00
bigcom186        0.000000e+00  0.000000e+00
bigcom187        0.000000e+00  0.000000e+00
bigcom189        0.000000e+00  0.000000e+00
bigcom194        0.000000e+00  0.000000e+00
bigcom195        0.000000e+00  0.000000e+00
bigcom196        0.000000e+00  0.000000e+00
bigcom204        0.000000e+00  0.000000e+00
bigcom205        0.000000e+00  0.000000e+00
bigcom212        0.000000e+00  0.000000e+00
bigcom214        0.000000e+00  0.000000e+00
bigcom222        0.000000e+00  0.000000e+00
bigcom223        0.000000e+00  0.000000e+00
bigcom226        0.000000e+00  0.000000e+00
bigcom227        0.000000e+00  0.000000e+00
bigcom229        0.000000e+00  0.000000e+00
bigcom233        0.000000e+00  0.000000e+00
bigcom236        0.000000e+00  0.000000e+00
bigcom237        0.000000e+00  0.000000e+00
bigcom246        0.000000e+00  0.000000e+00
bigcom248        0.000000e+00  1.412602e-01
bigcom249        0.000000e+00  0.000000e+00
bigcom250        0.000000e+00  0.000000e+00
bigcom254        0.000000e+00  0.000000e+00
bigcom266        0.000000e+00  0.000000e+00
bigcom269        0.000000e+00  0.000000e+00
bigcom272        0.000000e+00  0.000000e+00
bigcom274        0.000000e+00  0.000000e+00
bigcom281        0.000000e+00  0.000000e+00
bigcom291        0.000000e+00  0.000000e+00
bigcom292        0.000000e+00  0.000000e+00
bigcom295        0.000000e+00  0.000000e+00
bigcom299        0.000000e+00  0.000000e+00
bigcom301        0.000000e+00  0.000000e+00
bigcom306        0.000000e+00  0.000000e+00
bigcom309        0.000000e+00  0.000000e+00
bigcom314        0.000000e+00  0.000000e+00
bigcom321        0.000000e+00  0.000000e+00
bigcom341        0.000000e+00  0.000000e+00
bigcom350        0.000000e+00  0.000000e+00
bigcom353        0.000000e+00  0.000000e+00
bigcom359        0.000000e+00  0.000000e+00
bigcom363        0.000000e+00  0.000000e+00
bigcom365        0.000000e+00  0.000000e+00
bigcom385        0.000000e+00  0.000000e+00
bigcom386        0.000000e+00  0.000000e+00
bigcom408        0.000000e+00  0.000000e+00
bigcom412        0.000000e+00  0.000000e+00
bigcom480        0.000000e+00  0.000000e+00
spin_vertex      1.406942e-03  2.211715e+00
membership_s1   -8.132236e-05  3.268570e-02
membership_s3    0.000000e+00  0.000000e+00
membership_s4    2.868103e-04  2.265855e-01
membership_s5    1.043207e-04  2.758374e-02
membership_s6    0.000000e+00  1.665335e-18
membership_s7    1.152079e-04  1.728014e-01
membership_s8    0.000000e+00  0.000000e+00
membership_s9    0.000000e+00  0.000000e+00
membership_s11   0.000000e+00  0.000000e+00
membership_s12   0.000000e+00  0.000000e+00
membership_s14   0.000000e+00  0.000000e+00
membership_s15  -2.777778e-05  4.873387e-02
membership_s16   0.000000e+00  0.000000e+00
membership_s17   0.000000e+00  0.000000e+00
membership_s18   0.000000e+00  1.110223e-18
membership_s20   0.000000e+00  0.000000e+00
membership_s21   3.021858e-07  6.960899e-02
membership_s22   0.000000e+00  0.000000e+00
membership_s24   0.000000e+00  0.000000e+00
membership_s25   0.000000e+00  0.000000e+00
membership_s26   0.000000e+00  0.000000e+00
membership_s27   1.193631e-04  8.067146e-02
membership_s28   0.000000e+00  0.000000e+00
membership_s30  -7.869943e-05  1.739978e-01
membership_s31  -2.717391e-05  1.714286e-02
membership_s32  -2.504256e-05  7.632679e-02
membership_s33   0.000000e+00  0.000000e+00
membership_s36   4.226106e-04  3.696789e-02
membership_s37   0.000000e+00  0.000000e+00
V1               7.193987e-03  5.480393e+00
V2               6.390778e-04  2.098471e+00
pdi             -4.971387e-04  3.314054e-01
adhesion         2.316066e-03  1.499873e+00
cohesion         1.816268e-03  1.616914e+00
inner            1.769721e-03  1.228070e+00
outer            1.434018e-03  2.166745e+00
ioratio          2.620552e-03  1.505539e+00
comsize         -2.834682e-04  2.952138e+00
[1] "Dataset: high_C Model GLM, run: 2 of 5 2015-06-15 20:27:12"
[1] "glmnet variable coefficients"
                         [,1]          [,2]
(Intercept)     -1.621633e+00  1.236135e+02
graph0           2.957869e-40 -1.524421e-04
graph1           3.064147e-44 -1.258355e-07
graph2           2.787685e-40  2.701789e-05
graph3           1.032230e-44 -5.863733e-09
graph4          -1.149799e-46 -7.504538e-11
graph5           5.813928e-42 -8.271357e-07
graph6           9.714609e-44 -2.947636e-08
graph7           1.111343e-41  2.113248e-06
graph8           2.460316e-40  6.049405e-06
graph9           2.698532e-46 -1.201261e-10
graph10         -2.387784e-49 -4.261111e-12
graph11         -2.709994e-49 -7.203975e-14
graph12          5.695789e-46 -2.391690e-10
graph13          6.877314e-45 -5.243222e-11
graph14         -1.093628e-47 -4.136227e-11
graph15          2.410960e-43 -5.026428e-08
graph16          1.849334e-45 -1.043566e-09
graph17          4.507828e-45 -1.833626e-09
graph18          1.565474e-43 -9.540109e-09
graph19          4.058589e-44  6.464596e-09
graph20          2.125505e-43 -2.580842e-07
graph21          2.200200e-43  1.441823e-08
graph22          6.594610e-43  4.180777e-08
graph23          2.996367e-43  2.143238e-08
graph24          5.230509e-43  9.281307e-08
graph25          2.768512e-42  8.526651e-07
graph26          2.811505e-42  4.651350e-07
graph27          1.592143e-41  5.858677e-06
graph28          2.334310e-41  2.001359e-06
graph29          2.373641e-40 -4.966489e-05
orbit0           2.957869e-40 -1.520780e-04
orbit1           2.536837e-41 -1.618178e-06
orbit2          -1.511479e-44 -1.267705e-07
orbit3           2.787685e-40  2.728370e-05
orbit4           6.364558e-43  3.153638e-08
orbit5           8.228586e-45 -6.447595e-09
orbit6           5.183381e-45 -9.226472e-09
orbit7          -1.172191e-46 -7.131725e-11
orbit8           5.813928e-42 -8.210763e-07
orbit9           1.696405e-41  3.332966e-06
orbit10          1.165214e-42 -7.143055e-08
orbit11          4.334827e-44 -3.703885e-08
orbit12          5.914386e-41  7.205833e-06
orbit13          1.194630e-41  2.714939e-06
orbit14          2.460316e-40  6.375444e-06
orbit15          1.815965e-44  1.320744e-09
orbit16          1.941535e-46 -1.846683e-10
orbit17          2.938383e-45 -6.687722e-12
orbit18          2.737237e-45  2.475383e-10
orbit19          1.679027e-45 -1.752622e-10
orbit20          1.178495e-46 -2.122750e-10
orbit21         -2.056595e-48 -3.360787e-12
orbit22         -3.055004e-47 -2.006746e-11
orbit23         -2.517400e-49 -5.943684e-14
orbit24          9.773298e-44  2.361954e-08
orbit25          2.839118e-44  4.711947e-09
orbit26          3.845576e-46 -3.061732e-10
orbit27          4.260841e-43  1.558940e-07
orbit28          1.053030e-44 -5.389704e-09
orbit29          4.946082e-44  4.650852e-09
orbit30          1.036922e-44  1.551001e-10
orbit31          5.611254e-45 -3.740988e-09
orbit32          5.764810e-46 -1.826749e-09
orbit33         -1.871208e-47 -2.256496e-11
orbit34          2.410960e-43 -5.022659e-08
orbit35          5.885415e-43  3.753309e-09
orbit36          3.782938e-44 -2.148214e-08
orbit37          3.676674e-44 -2.027995e-09
orbit38          3.923291e-46 -9.697345e-10
orbit39          1.100470e-42 -6.738114e-08
orbit40          1.173132e-43  7.201122e-09
orbit41          3.146976e-44 -1.226760e-08
orbit42          1.967278e-45 -2.144041e-09
orbit43          7.785894e-43 -1.841318e-08
orbit44          1.040163e-43 -1.122255e-08
orbit45          3.170033e-42  1.980389e-06
orbit46          7.667897e-43  8.368491e-08
orbit47          3.652587e-44 -2.577287e-09
orbit48          9.687599e-44  2.305896e-08
orbit49          2.844482e-42  7.901187e-07
orbit50          8.867107e-44 -3.902235e-07
orbit51          9.704692e-43 -1.035802e-07
orbit52          3.142047e-42  2.017185e-07
orbit53          2.705787e-43  4.078775e-08
orbit54          5.646980e-42  2.491803e-07
orbit55          5.428879e-43  4.323090e-08
orbit56          2.003855e-41  1.086851e-05
orbit57          7.152264e-43  1.121238e-07
orbit58          2.659974e-43 -5.023820e-08
orbit59          4.266925e-42  2.006115e-07
orbit60          1.296967e-42  2.948520e-07
orbit61          7.862338e-43  1.573805e-07
orbit62          3.144029e-41  6.092560e-06
orbit63          4.519681e-42  1.236599e-06
orbit64          6.895123e-42  2.517183e-06
orbit65          5.024911e-41  8.367471e-06
orbit66          9.682238e-42  1.854004e-06
orbit67          3.646875e-42  5.398960e-07
orbit68          2.434390e-41  8.209700e-06
orbit69          3.556171e-41  1.589345e-05
orbit70          1.050044e-40  2.064251e-05
orbit71          2.740039e-41  9.132841e-07
orbit72          2.373641e-40 -5.016405e-05
AP              -3.458307e-38 -1.014093e-01
bet              2.687386e-45 -2.056927e-08
ecc              5.237035e-38  5.686566e-02
eccrad           3.142221e-37  3.403733e-01
close            3.108249e-36  2.298560e-02
constraint      -4.000123e-36  8.224281e-01
coreness         2.922559e-38 -2.782346e-03
knn              1.189830e-39  4.074881e-04
hubscore         1.153616e-36  1.094370e-01
pagerank        -4.111609e-35 -1.275664e+02
trans            1.199965e-36  6.903057e-01
evcent           1.157187e-36  1.143286e-01
first            2.957869e-40 -1.511655e-04
upto_second      4.214667e-41 -4.539512e-06
upto_third       7.646801e-41  1.589762e-05
upto_fourth      9.299568e-40  1.975789e-04
upto_fifth       5.979007e-39  1.009619e-03
upto_sixth       1.497105e-38 -1.091011e-02
second           4.392465e-41 -4.097128e-06
third           -2.590993e-41  4.556116e-05
fourth          -8.284806e-41 -1.722083e-05
fifth           -1.051132e-39 -2.271620e-04
sixth           -6.991613e-39 -1.557251e-03
ratio1          -1.938878e-40  8.269090e-04
ratio2          -1.844050e-38 -2.361867e-03
ratio3          -7.113613e-37 -1.561899e-01
ratio4           1.237406e-36  2.169632e+00
ratio5           1.823031e-36  7.937382e-01
ratio6          -2.140299e-37 -8.690238e-02
selfinter        4.228244e-38 -8.655131e-04
walktrap_vertex  4.137397e-39  2.078034e-02
bigcom1         -1.208193e-37 -7.639855e-02
bigcom2          0.000000e+00  0.000000e+00
bigcom3         -5.145005e-38  7.302587e-02
bigcom4         -2.458799e-38 -6.440247e-03
bigcom6          0.000000e+00  0.000000e+00
bigcom8         -1.287219e-37 -1.674694e-01
bigcom9         -1.669842e-37 -2.746902e-01
bigcom11         0.000000e+00  0.000000e+00
bigcom13        -1.669842e-37 -1.982598e-01
bigcom15        -1.673236e-37 -1.845705e-01
bigcom16         0.000000e+00  0.000000e+00
bigcom21         3.555391e-38  1.914303e-01
bigcom22        -1.544369e-38 -8.564193e-02
bigcom24         0.000000e+00  0.000000e+00
bigcom26        -1.681782e-37 -3.778735e-01
bigcom28         2.460778e-37  1.425179e-01
bigcom30         1.720001e-38  2.413896e-01
bigcom31         0.000000e+00  0.000000e+00
bigcom32         0.000000e+00  0.000000e+00
bigcom33         0.000000e+00  0.000000e+00
bigcom34         0.000000e+00  0.000000e+00
bigcom36        -1.668151e-37 -2.695321e-01
bigcom37         0.000000e+00  0.000000e+00
bigcom38         0.000000e+00  0.000000e+00
bigcom39         0.000000e+00  0.000000e+00
bigcom40         1.309758e-37  1.153915e-01
bigcom43         0.000000e+00  0.000000e+00
bigcom44        -1.688682e-37 -2.745054e-01
bigcom46         0.000000e+00  0.000000e+00
bigcom47         0.000000e+00  0.000000e+00
bigcom49         0.000000e+00  0.000000e+00
bigcom50         0.000000e+00  0.000000e+00
bigcom51         0.000000e+00  0.000000e+00
bigcom52         0.000000e+00  0.000000e+00
bigcom54         0.000000e+00  0.000000e+00
bigcom56         0.000000e+00  0.000000e+00
bigcom62         0.000000e+00  0.000000e+00
bigcom66         0.000000e+00  0.000000e+00
bigcom68         0.000000e+00  0.000000e+00
bigcom69         0.000000e+00  0.000000e+00
bigcom71         0.000000e+00  0.000000e+00
bigcom72         0.000000e+00  0.000000e+00
bigcom73        -1.668151e-37 -3.399230e-01
bigcom74         0.000000e+00  0.000000e+00
bigcom75         0.000000e+00  0.000000e+00
bigcom76         0.000000e+00  0.000000e+00
bigcom77         0.000000e+00  0.000000e+00
bigcom79         0.000000e+00  0.000000e+00
bigcom80         0.000000e+00  0.000000e+00
bigcom82        -1.668151e-37 -2.291790e-01
bigcom83         0.000000e+00  0.000000e+00
bigcom84         0.000000e+00  0.000000e+00
bigcom85         0.000000e+00  0.000000e+00
bigcom87         0.000000e+00  0.000000e+00
bigcom89         0.000000e+00  0.000000e+00
bigcom91         0.000000e+00  0.000000e+00
bigcom92        -1.669842e-37 -2.451307e-01
bigcom93         0.000000e+00  0.000000e+00
bigcom96         0.000000e+00  0.000000e+00
bigcom97        -1.669842e-37 -3.672884e-01
bigcom98         0.000000e+00  0.000000e+00
bigcom99         0.000000e+00  0.000000e+00
bigcom101        0.000000e+00  0.000000e+00
bigcom104       -1.668151e-37 -1.506674e-01
bigcom106        0.000000e+00  0.000000e+00
bigcom109        0.000000e+00  0.000000e+00
bigcom113        0.000000e+00  0.000000e+00
bigcom116        8.443094e-37  1.752969e+00
bigcom120        0.000000e+00  0.000000e+00
bigcom123        0.000000e+00  0.000000e+00
bigcom126        0.000000e+00  0.000000e+00
bigcom127        0.000000e+00  0.000000e+00
bigcom137        0.000000e+00  0.000000e+00
bigcom139        0.000000e+00  0.000000e+00
bigcom140        0.000000e+00  0.000000e+00
bigcom143        0.000000e+00  0.000000e+00
bigcom145        0.000000e+00  0.000000e+00
bigcom146        0.000000e+00  0.000000e+00
bigcom147       -1.669842e-37 -3.347772e-01
bigcom149        0.000000e+00  0.000000e+00
bigcom153        0.000000e+00  0.000000e+00
bigcom154       -1.668151e-37 -2.272994e-01
bigcom156        0.000000e+00  0.000000e+00
bigcom157        0.000000e+00  0.000000e+00
bigcom158        0.000000e+00  0.000000e+00
bigcom160        0.000000e+00  0.000000e+00
bigcom161        0.000000e+00  0.000000e+00
bigcom162        0.000000e+00  0.000000e+00
bigcom164        0.000000e+00  0.000000e+00
bigcom166        0.000000e+00  0.000000e+00
bigcom167       -1.669842e-37 -2.748455e-01
bigcom171        0.000000e+00  0.000000e+00
bigcom173        0.000000e+00  0.000000e+00
bigcom175        0.000000e+00  0.000000e+00
bigcom176        0.000000e+00  0.000000e+00
bigcom177        0.000000e+00  0.000000e+00
bigcom178        0.000000e+00  0.000000e+00
bigcom180        0.000000e+00  0.000000e+00
bigcom181       -1.669842e-37 -3.459989e-01
bigcom184        0.000000e+00  0.000000e+00
bigcom186        0.000000e+00  0.000000e+00
bigcom187        0.000000e+00  0.000000e+00
bigcom189       -1.668151e-37 -4.851445e-01
bigcom194        0.000000e+00  0.000000e+00
bigcom195       -1.668151e-37 -2.110017e-01
bigcom196        0.000000e+00  0.000000e+00
bigcom204        0.000000e+00  0.000000e+00
bigcom205        0.000000e+00  0.000000e+00
bigcom212        0.000000e+00  0.000000e+00
bigcom214        0.000000e+00  0.000000e+00
bigcom222        0.000000e+00  0.000000e+00
bigcom223        0.000000e+00  0.000000e+00
bigcom226        0.000000e+00  0.000000e+00
bigcom227        0.000000e+00  0.000000e+00
bigcom229        0.000000e+00  0.000000e+00
bigcom233        0.000000e+00  0.000000e+00
bigcom236        0.000000e+00  0.000000e+00
bigcom237        0.000000e+00  0.000000e+00
bigcom246        0.000000e+00  0.000000e+00
bigcom248        8.443094e-37  1.411236e+00
bigcom249        0.000000e+00  0.000000e+00
bigcom250        0.000000e+00  0.000000e+00
bigcom254        0.000000e+00  0.000000e+00
bigcom266        0.000000e+00  0.000000e+00
bigcom269       -1.668151e-37 -2.523545e-01
bigcom272        0.000000e+00  0.000000e+00
bigcom274       -1.673236e-37 -1.632086e-01
bigcom281        0.000000e+00  0.000000e+00
bigcom291        0.000000e+00  0.000000e+00
bigcom292        0.000000e+00  0.000000e+00
bigcom295        0.000000e+00  0.000000e+00
bigcom299        0.000000e+00  0.000000e+00
bigcom301        0.000000e+00  0.000000e+00
bigcom306        0.000000e+00  0.000000e+00
bigcom309        0.000000e+00  0.000000e+00
bigcom314        0.000000e+00  0.000000e+00
bigcom321       -1.668151e-37 -1.800551e-01
bigcom341        0.000000e+00  0.000000e+00
bigcom350        0.000000e+00  0.000000e+00
bigcom353        0.000000e+00  0.000000e+00
bigcom359        0.000000e+00  0.000000e+00
bigcom363        0.000000e+00  0.000000e+00
bigcom365        0.000000e+00  0.000000e+00
bigcom385        0.000000e+00  0.000000e+00
bigcom386        0.000000e+00  0.000000e+00
bigcom408        0.000000e+00  0.000000e+00
bigcom412        0.000000e+00  0.000000e+00
bigcom480        0.000000e+00  0.000000e+00
spin_vertex      7.122675e-38 -1.258812e-01
membership_s1   -6.214495e-38 -2.740011e-02
membership_s3    0.000000e+00  0.000000e+00
membership_s4    1.341062e-37  8.941102e-02
membership_s5   -1.021920e-37 -1.723069e-01
membership_s6   -1.676644e-37 -2.548327e-01
membership_s7    1.802464e-39  1.408802e-01
membership_s8    0.000000e+00  0.000000e+00
membership_s9    0.000000e+00  0.000000e+00
membership_s11   0.000000e+00  0.000000e+00
membership_s12   0.000000e+00  0.000000e+00
membership_s14   0.000000e+00  0.000000e+00
membership_s15  -4.071325e-38 -1.681680e-01
membership_s16   0.000000e+00  0.000000e+00
membership_s17   0.000000e+00  0.000000e+00
membership_s18  -1.680066e-37 -3.453221e-01
membership_s20   0.000000e+00  0.000000e+00
membership_s21   8.622814e-38  3.748013e-01
membership_s22   0.000000e+00  0.000000e+00
membership_s24   0.000000e+00  0.000000e+00
membership_s25   0.000000e+00  0.000000e+00
membership_s26   0.000000e+00  0.000000e+00
membership_s27  -1.004669e-37 -1.396661e-01
membership_s28   0.000000e+00  0.000000e+00
membership_s30   1.200617e-37  7.751018e-02
membership_s31  -1.211206e-37 -4.989741e-02
membership_s32  -2.311785e-39  1.947054e-02
membership_s33   0.000000e+00  0.000000e+00
membership_s36  -1.220348e-37 -1.924633e-02
membership_s37  -1.678353e-37 -2.380908e-01
V1               1.411460e-36 -3.010163e-01
V2              -9.900170e-38 -6.021129e-01
pdi             -6.679571e-36 -6.870104e+00
adhesion        -6.814309e-41 -2.302383e-05
cohesion         1.362688e-40  4.587722e-05
inner            1.586502e-41 -2.031535e-06
outer            4.507905e-41  2.657188e-05
ioratio         -7.916856e-37 -1.361153e-02
comsize          8.573886e-41  1.641838e-04
[1] "Dataset: high_C Model GBM, run: 3 of 5 2015-06-15 20:27:17"
Iter   TrainDeviance   ValidDeviance   StepSize   Improve
     1        0.9098             nan     0.0100    0.0008
     2        0.9037             nan     0.0100    0.0015
     3        0.8975             nan     0.0100    0.0013
     4        0.8902             nan     0.0100    0.0019
     5        0.8844             nan     0.0100    0.0011
     6        0.8773             nan     0.0100    0.0023
     7        0.8712             nan     0.0100    0.0011
     8        0.8648             nan     0.0100    0.0014
     9        0.8597             nan     0.0100    0.0007
    10        0.8545             nan     0.0100    0.0015
    20        0.8075             nan     0.0100    0.0004
    40        0.7305             nan     0.0100    0.0007
    60        0.6709             nan     0.0100    0.0002
    80        0.6222             nan     0.0100    0.0000
   100        0.5795             nan     0.0100    0.0001
   120        0.5448             nan     0.0100   -0.0001
   140        0.5135             nan     0.0100    0.0000
   160        0.4829             nan     0.0100   -0.0000
   180        0.4569             nan     0.0100    0.0000
   200        0.4323             nan     0.0100   -0.0001
   203        0.4285             nan     0.0100   -0.0001

[1] "GBM variable coefficients"
                            var    rel.inf
orbit65                 orbit65 7.85029878
V1                           V1 4.49080925
orbit45                 orbit45 3.61653568
orbit56                 orbit56 2.91593719
comsize                 comsize 2.72199556
ratio5                   ratio5 2.69103315
trans                     trans 2.49388498
orbit62                 orbit62 2.30981565
V2                           V2 2.30256477
walktrap_vertex walktrap_vertex 1.97468855
spin_vertex         spin_vertex 1.96717462
inner                     inner 1.83977474
ratio4                   ratio4 1.78277032
orbit24                 orbit24 1.58316799
knn                         knn 1.43945167
outer                     outer 1.37291466
orbit70                 orbit70 1.34309308
graph22                 graph22 1.25107616
adhesion               adhesion 1.22948473
orbit6                   orbit6 1.22629447
orbit54                 orbit54 1.22297894
orbit50                 orbit50 1.19279396
third                     third 1.12488680
ioratio                 ioratio 1.12136346
orbit19                 orbit19 1.08877854
orbit18                 orbit18 1.05570021
orbit49                 orbit49 1.00130765
graph27                 graph27 0.96605827
orbit31                 orbit31 0.96442951
orbit69                 orbit69 0.92878701
pagerank               pagerank 0.89399381
cohesion               cohesion 0.87423739
graph5                   graph5 0.87050945
graph29                 graph29 0.86222984
orbit46                 orbit46 0.80820700
orbit59                 orbit59 0.79647442
bet                         bet 0.77645077
orbit66                 orbit66 0.73746142
orbit39                 orbit39 0.71648558
orbit63                 orbit63 0.70223648
bigcom40               bigcom40 0.68342078
orbit68                 orbit68 0.67671456
graph20                 graph20 0.67671321
orbit64                 orbit64 0.67622931
orbit27                 orbit27 0.65546176
graph11                 graph11 0.62917729
graph26                 graph26 0.62697150
orbit9                   orbit9 0.60880320
constraint           constraint 0.60771291
orbit35                 orbit35 0.58269342
graph8                   graph8 0.55726006
orbit15                 orbit15 0.55646875
graph25                 graph25 0.55606593
graph0                   graph0 0.54658206
graph28                 graph28 0.52213059
orbit22                 orbit22 0.51388942
orbit32                 orbit32 0.50683811
ratio1                   ratio1 0.50566719
graph10                 graph10 0.50463554
orbit55                 orbit55 0.49941677
upto_sixth           upto_sixth 0.47791332
orbit21                 orbit21 0.46878707
orbit4                   orbit4 0.46568541
graph4                   graph4 0.45759010
orbit28                 orbit28 0.45348386
graph2                   graph2 0.45115920
graph15                 graph15 0.44000635
graph1                   graph1 0.43913010
ratio6                   ratio6 0.43372480
orbit38                 orbit38 0.41920168
upto_fourth         upto_fourth 0.41803814
graph16                 graph16 0.41411840
graph6                   graph6 0.39050320
orbit13                 orbit13 0.38948835
graph14                 graph14 0.38817667
graph3                   graph3 0.38725405
orbit57                 orbit57 0.38682315
orbit67                 orbit67 0.37666291
orbit48                 orbit48 0.37167036
graph18                 graph18 0.36931072
ratio2                   ratio2 0.34472816
orbit33                 orbit33 0.34471167
graph23                 graph23 0.34464163
graph19                 graph19 0.33532091
orbit44                 orbit44 0.33517799
orbit17                 orbit17 0.32396159
orbit36                 orbit36 0.32037813
orbit52                 orbit52 0.31285746
upto_fifth           upto_fifth 0.31137786
orbit58                 orbit58 0.31029443
orbit71                 orbit71 0.30934367
sixth                     sixth 0.30903128
orbit40                 orbit40 0.30299245
graph24                 graph24 0.30056835
graph9                   graph9 0.29554362
orbit47                 orbit47 0.29130845
bigcom28               bigcom28 0.28599805
graph13                 graph13 0.27963426
orbit11                 orbit11 0.27442977
orbit2                   orbit2 0.27014215
orbit37                 orbit37 0.26439719
ratio3                   ratio3 0.26162696
graph7                   graph7 0.26086084
orbit42                 orbit42 0.25381242
orbit41                 orbit41 0.25137382
graph17                 graph17 0.23963125
orbit25                 orbit25 0.23837951
membership_s4     membership_s4 0.23508321
orbit29                 orbit29 0.23306575
orbit12                 orbit12 0.23003034
pdi                         pdi 0.22583187
orbit10                 orbit10 0.22549118
AP                           AP 0.22445569
graph21                 graph21 0.22253264
orbit30                 orbit30 0.21573222
orbit61                 orbit61 0.21492669
selfinter             selfinter 0.17909117
bigcom4                 bigcom4 0.17834510
orbit26                 orbit26 0.16942526
orbit53                 orbit53 0.16584038
orbit51                 orbit51 0.15998235
orbit43                 orbit43 0.15281379
close                     close 0.13099533
fourth                   fourth 0.12353291
graph12                 graph12 0.12216615
fifth                     fifth 0.11040506
orbit20                 orbit20 0.10728901
orbit7                   orbit7 0.10605088
orbit23                 orbit23 0.10298300
bigcom1                 bigcom1 0.10100941
orbit60                 orbit60 0.09470499
orbit16                 orbit16 0.08329331
upto_second         upto_second 0.08235739
evcent                   evcent 0.08180766
coreness               coreness 0.07408199
upto_third           upto_third 0.07329565
bigcom30               bigcom30 0.07284956
orbit1                   orbit1 0.06450244
membership_s30   membership_s30 0.06197355
orbit5                   orbit5 0.06173311
bigcom3                 bigcom3 0.04800194
membership_s5     membership_s5 0.04571426
hubscore               hubscore 0.03428482
membership_s32   membership_s32 0.01207937
orbit0                   orbit0 0.00000000
orbit3                   orbit3 0.00000000
orbit8                   orbit8 0.00000000
orbit14                 orbit14 0.00000000
orbit34                 orbit34 0.00000000
orbit72                 orbit72 0.00000000
ecc                         ecc 0.00000000
eccrad                   eccrad 0.00000000
first                     first 0.00000000
second                   second 0.00000000
bigcom2                 bigcom2 0.00000000
bigcom6                 bigcom6 0.00000000
bigcom8                 bigcom8 0.00000000
bigcom9                 bigcom9 0.00000000
bigcom11               bigcom11 0.00000000
bigcom13               bigcom13 0.00000000
bigcom15               bigcom15 0.00000000
bigcom16               bigcom16 0.00000000
bigcom21               bigcom21 0.00000000
bigcom22               bigcom22 0.00000000
bigcom24               bigcom24 0.00000000
bigcom26               bigcom26 0.00000000
bigcom31               bigcom31 0.00000000
bigcom32               bigcom32 0.00000000
bigcom33               bigcom33 0.00000000
bigcom34               bigcom34 0.00000000
bigcom36               bigcom36 0.00000000
bigcom37               bigcom37 0.00000000
bigcom38               bigcom38 0.00000000
bigcom39               bigcom39 0.00000000
bigcom43               bigcom43 0.00000000
bigcom44               bigcom44 0.00000000
bigcom46               bigcom46 0.00000000
bigcom47               bigcom47 0.00000000
bigcom49               bigcom49 0.00000000
bigcom50               bigcom50 0.00000000
bigcom51               bigcom51 0.00000000
bigcom52               bigcom52 0.00000000
bigcom54               bigcom54 0.00000000
bigcom56               bigcom56 0.00000000
bigcom62               bigcom62 0.00000000
bigcom66               bigcom66 0.00000000
bigcom68               bigcom68 0.00000000
bigcom69               bigcom69 0.00000000
bigcom71               bigcom71 0.00000000
bigcom72               bigcom72 0.00000000
bigcom73               bigcom73 0.00000000
bigcom74               bigcom74 0.00000000
bigcom75               bigcom75 0.00000000
bigcom76               bigcom76 0.00000000
bigcom77               bigcom77 0.00000000
bigcom79               bigcom79 0.00000000
bigcom80               bigcom80 0.00000000
bigcom82               bigcom82 0.00000000
bigcom83               bigcom83 0.00000000
bigcom84               bigcom84 0.00000000
bigcom85               bigcom85 0.00000000
bigcom87               bigcom87 0.00000000
bigcom89               bigcom89 0.00000000
bigcom91               bigcom91 0.00000000
bigcom92               bigcom92 0.00000000
bigcom93               bigcom93 0.00000000
bigcom96               bigcom96 0.00000000
bigcom97               bigcom97 0.00000000
bigcom98               bigcom98 0.00000000
bigcom99               bigcom99 0.00000000
bigcom101             bigcom101 0.00000000
bigcom104             bigcom104 0.00000000
bigcom106             bigcom106 0.00000000
bigcom109             bigcom109 0.00000000
bigcom113             bigcom113 0.00000000
bigcom116             bigcom116 0.00000000
bigcom120             bigcom120 0.00000000
bigcom123             bigcom123 0.00000000
bigcom126             bigcom126 0.00000000
bigcom127             bigcom127 0.00000000
bigcom137             bigcom137 0.00000000
bigcom139             bigcom139 0.00000000
bigcom140             bigcom140 0.00000000
bigcom143             bigcom143 0.00000000
bigcom145             bigcom145 0.00000000
bigcom146             bigcom146 0.00000000
bigcom147             bigcom147 0.00000000
bigcom149             bigcom149 0.00000000
bigcom153             bigcom153 0.00000000
bigcom154             bigcom154 0.00000000
bigcom156             bigcom156 0.00000000
bigcom157             bigcom157 0.00000000
bigcom158             bigcom158 0.00000000
bigcom160             bigcom160 0.00000000
bigcom161             bigcom161 0.00000000
bigcom162             bigcom162 0.00000000
bigcom164             bigcom164 0.00000000
bigcom166             bigcom166 0.00000000
bigcom167             bigcom167 0.00000000
bigcom171             bigcom171 0.00000000
bigcom173             bigcom173 0.00000000
bigcom175             bigcom175 0.00000000
bigcom176             bigcom176 0.00000000
bigcom177             bigcom177 0.00000000
bigcom178             bigcom178 0.00000000
bigcom180             bigcom180 0.00000000
bigcom181             bigcom181 0.00000000
bigcom184             bigcom184 0.00000000
bigcom186             bigcom186 0.00000000
bigcom187             bigcom187 0.00000000
bigcom189             bigcom189 0.00000000
bigcom194             bigcom194 0.00000000
bigcom195             bigcom195 0.00000000
bigcom196             bigcom196 0.00000000
bigcom204             bigcom204 0.00000000
bigcom205             bigcom205 0.00000000
bigcom212             bigcom212 0.00000000
bigcom214             bigcom214 0.00000000
bigcom222             bigcom222 0.00000000
bigcom223             bigcom223 0.00000000
bigcom226             bigcom226 0.00000000
bigcom227             bigcom227 0.00000000
bigcom229             bigcom229 0.00000000
bigcom233             bigcom233 0.00000000
bigcom236             bigcom236 0.00000000
bigcom237             bigcom237 0.00000000
bigcom246             bigcom246 0.00000000
bigcom248             bigcom248 0.00000000
bigcom249             bigcom249 0.00000000
bigcom250             bigcom250 0.00000000
bigcom254             bigcom254 0.00000000
bigcom266             bigcom266 0.00000000
bigcom269             bigcom269 0.00000000
bigcom272             bigcom272 0.00000000
bigcom274             bigcom274 0.00000000
bigcom281             bigcom281 0.00000000
bigcom291             bigcom291 0.00000000
bigcom292             bigcom292 0.00000000
bigcom295             bigcom295 0.00000000
bigcom299             bigcom299 0.00000000
bigcom301             bigcom301 0.00000000
bigcom306             bigcom306 0.00000000
bigcom309             bigcom309 0.00000000
bigcom314             bigcom314 0.00000000
bigcom321             bigcom321 0.00000000
bigcom341             bigcom341 0.00000000
bigcom350             bigcom350 0.00000000
bigcom353             bigcom353 0.00000000
bigcom359             bigcom359 0.00000000
bigcom363             bigcom363 0.00000000
bigcom365             bigcom365 0.00000000
bigcom385             bigcom385 0.00000000
bigcom386             bigcom386 0.00000000
bigcom408             bigcom408 0.00000000
bigcom412             bigcom412 0.00000000
bigcom480             bigcom480 0.00000000
membership_s1     membership_s1 0.00000000
membership_s3     membership_s3 0.00000000
membership_s6     membership_s6 0.00000000
membership_s7     membership_s7 0.00000000
membership_s8     membership_s8 0.00000000
membership_s9     membership_s9 0.00000000
membership_s11   membership_s11 0.00000000
membership_s12   membership_s12 0.00000000
membership_s14   membership_s14 0.00000000
membership_s15   membership_s15 0.00000000
membership_s16   membership_s16 0.00000000
membership_s17   membership_s17 0.00000000
membership_s18   membership_s18 0.00000000
membership_s20   membership_s20 0.00000000
membership_s21   membership_s21 0.00000000
membership_s22   membership_s22 0.00000000
membership_s24   membership_s24 0.00000000
membership_s25   membership_s25 0.00000000
membership_s26   membership_s26 0.00000000
membership_s27   membership_s27 0.00000000
membership_s28   membership_s28 0.00000000
membership_s31   membership_s31 0.00000000
membership_s33   membership_s33 0.00000000
membership_s36   membership_s36 0.00000000
membership_s37   membership_s37 0.00000000
[1] "Dataset: high_C Model RF, run: 3 of 5 2015-06-15 20:27:31"
     |      Out-of-bag   |
Tree |      MSE  %Var(y) |
   1 |   0.2351   165.50 |
   2 |   0.2352   165.57 |
   3 |   0.2174   153.05 |
   4 |   0.1989   140.01 |
   5 |   0.1847   130.00 |
   6 |    0.176   123.92 |
   7 |   0.1714   120.67 |
   8 |   0.1674   117.86 |
   9 |   0.1601   112.72 |
  10 |   0.1567   110.31 |
  11 |   0.1536   108.17 |
  12 |   0.1503   105.78 |
  13 |   0.1485   104.52 |
  14 |   0.1471   103.60 |
  15 |    0.144   101.39 |
  16 |   0.1428   100.50 |
  17 |   0.1417    99.76 |
  18 |   0.1415    99.61 |
  19 |   0.1399    98.47 |
  20 |   0.1387    97.68 |
  21 |   0.1371    96.53 |
  22 |   0.1375    96.77 |
  23 |   0.1364    96.03 |
  24 |   0.1359    95.65 |
  25 |   0.1354    95.30 |
  26 |   0.1346    94.78 |
  27 |   0.1343    94.57 |
  28 |   0.1341    94.43 |
  29 |   0.1346    94.77 |
  30 |   0.1341    94.44 |
  31 |   0.1339    94.29 |
  32 |   0.1337    94.10 |
  33 |   0.1331    93.73 |
  34 |    0.133    93.66 |
  35 |   0.1327    93.40 |
  36 |   0.1316    92.65 |
  37 |    0.131    92.20 |
  38 |   0.1308    92.12 |
  39 |   0.1304    91.77 |
  40 |   0.1298    91.36 |
  41 |   0.1293    91.04 |
  42 |   0.1297    91.33 |
  43 |   0.1295    91.15 |
  44 |   0.1293    91.06 |
  45 |   0.1291    90.88 |
  46 |   0.1286    90.56 |
  47 |   0.1289    90.75 |
  48 |   0.1291    90.86 |
  49 |   0.1289    90.72 |
  50 |   0.1287    90.63 |
  51 |   0.1284    90.41 |
  52 |   0.1283    90.36 |
  53 |   0.1285    90.46 |
  54 |   0.1285    90.45 |
  55 |   0.1282    90.27 |
  56 |   0.1282    90.23 |
  57 |   0.1283    90.29 |
  58 |    0.128    90.11 |
  59 |   0.1277    89.92 |
  60 |    0.128    90.09 |
  61 |   0.1278    89.95 |
  62 |   0.1278    89.97 |
  63 |   0.1277    89.90 |
  64 |   0.1278    90.00 |
  65 |   0.1278    89.96 |
  66 |   0.1277    89.92 |
  67 |   0.1277    89.89 |
  68 |   0.1275    89.80 |
  69 |   0.1279    90.04 |
  70 |   0.1275    89.80 |
  71 |   0.1275    89.77 |
  72 |   0.1276    89.84 |
  73 |   0.1273    89.62 |
  74 |   0.1273    89.61 |
  75 |   0.1272    89.53 |
  76 |   0.1273    89.65 |
  77 |    0.127    89.44 |
  78 |   0.1268    89.30 |
  79 |   0.1268    89.30 |
  80 |   0.1268    89.28 |
  81 |   0.1268    89.25 |
  82 |   0.1268    89.24 |
  83 |    0.127    89.42 |
  84 |   0.1269    89.31 |
  85 |   0.1266    89.13 |
  86 |   0.1265    89.04 |
  87 |   0.1267    89.18 |
  88 |   0.1267    89.18 |
  89 |   0.1265    89.05 |
  90 |   0.1268    89.26 |
  91 |   0.1268    89.28 |
  92 |   0.1269    89.36 |
  93 |   0.1268    89.28 |
  94 |   0.1267    89.21 |
  95 |   0.1266    89.13 |
  96 |   0.1266    89.10 |
  97 |   0.1266    89.14 |
  98 |   0.1265    89.07 |
  99 |   0.1265    89.04 |
 100 |   0.1265    89.07 |
[1] "Random Forest variable coefficients"
                      %IncMSE IncNodePurity
graph5           2.037282e-03  6.362126e-01
graph6           1.390637e-04  3.319177e-01
graph7           2.827914e-03  4.302564e-01
graph8           1.322108e-03  7.490635e-01
graph9           7.481885e-04  5.203285e-01
graph10          2.518263e-03  9.209100e-01
graph11          2.528896e-03  9.311350e-01
graph12          6.244669e-04  2.159430e-01
graph13          5.839897e-04  3.001491e-01
graph14          3.154845e-03  7.680063e-01
graph15          4.278465e-03  6.450299e-01
graph16          1.114885e-03  2.834959e-01
graph17          1.985786e-03  5.345720e-01
graph18          9.460366e-04  4.124858e-01
graph19          7.597070e-04  3.134029e-01
graph20          3.077977e-03  6.062785e-01
graph21          7.645053e-04  3.307549e-01
graph22          3.043094e-03  1.167727e+00
graph23          1.282718e-03  4.289780e-01
graph24          4.978487e-03  3.954686e-01
graph25          2.910836e-03  6.230288e-01
graph26          5.984726e-03  7.496666e-01
graph27          4.955235e-03  1.072591e+00
graph28          1.008539e-05  1.025556e+00
graph29          1.439622e-03  7.869445e-01
orbit0           2.971779e-04  2.128656e-01
orbit1           1.133757e-03  4.646917e-01
orbit2           9.444006e-04  5.919743e-01
orbit3           1.968499e-03  4.174741e-01
orbit4           3.798498e-03  6.133126e-01
orbit5           1.220554e-03  3.162587e-01
orbit6           1.946443e-03  1.058108e+00
orbit7           2.378739e-03  8.070858e-01
orbit8           1.905106e-03  7.727924e-01
orbit9           3.139558e-03  4.478410e-01
orbit10          8.091421e-04  3.940638e-01
orbit11          9.995588e-04  1.600274e-01
orbit12          3.255714e-03  8.497718e-01
orbit13          2.691419e-03  5.318023e-01
orbit14          8.169901e-04  8.629562e-01
orbit15          3.889726e-03  5.619690e-01
orbit16          1.380642e-03  4.610738e-01
orbit17          2.606981e-03  4.657484e-01
orbit18          3.612066e-03  9.251907e-01
orbit19          1.497148e-03  6.780174e-01
orbit20          1.827071e-03  6.601568e-01
orbit21          2.015772e-03  6.936979e-01
orbit22          5.564011e-04  8.965803e-01
orbit23          2.973797e-03  9.312499e-01
orbit24          1.318193e-02  1.910831e+00
orbit25          3.141046e-03  6.732635e-01
orbit26          7.450835e-04  2.833638e-01
orbit27          7.598391e-03  9.090026e-01
orbit28          3.301448e-03  6.677905e-01
orbit29          2.340110e-03  3.870286e-01
orbit30          1.063733e-03  5.814992e-01
orbit31          2.452105e-03  1.013516e+00
orbit32          2.571699e-03  7.106922e-01
orbit33          7.502774e-04  3.270838e-01
orbit34          3.226650e-03  3.604714e-01
orbit35          1.745085e-03  5.585207e-01
orbit36          3.164615e-03  8.281422e-01
orbit37          3.141653e-03  4.736191e-01
orbit38          1.681459e-03  5.088337e-01
orbit39          3.765920e-03  9.493262e-01
orbit40          2.312842e-03  7.815580e-01
orbit41          2.821458e-03  6.979362e-01
orbit42          3.230291e-03  5.054531e-01
orbit43          9.891557e-04  3.447616e-01
orbit44          1.043805e-03  5.216128e-01
orbit45          2.144395e-02  3.963498e+00
orbit46          1.346237e-02  1.781463e+00
orbit47          2.729449e-03  5.659613e-01
orbit48         -8.237862e-05  3.678638e-01
orbit49          1.572045e-03  1.118621e+00
orbit50          4.097091e-03  1.286764e+00
orbit51          2.857417e-03  8.325298e-01
orbit52          4.175132e-03  6.455234e-01
orbit53          2.317684e-03  2.096467e-01
orbit54          1.177743e-03  9.817744e-01
orbit55          1.275176e-03  6.344150e-01
orbit56          1.279752e-02  2.706594e+00
orbit57          1.475725e-03  5.174820e-01
orbit58          4.200277e-04  2.736933e-01
orbit59          1.666465e-02  2.893760e+00
orbit60          2.268839e-03  3.608712e-01
orbit61          1.647691e-03  7.887898e-01
orbit62          7.007924e-03  1.969842e+00
orbit63          2.949255e-03  6.622518e-01
orbit64          1.724637e-03  1.178618e+00
orbit65          2.813134e-02  7.810293e+00
orbit66          5.029929e-03  1.326246e+00
orbit67          2.181310e-03  6.532447e-01
orbit68          1.518249e-03  7.451732e-01
orbit69          2.923735e-03  1.316908e+00
orbit70          5.222433e-03  2.520640e+00
orbit71          5.880499e-04  6.318852e-01
orbit72         -9.970467e-06  1.211603e+00
AP              -6.252255e-05  1.767269e-01
bet              8.175610e-04  1.226483e+00
ecc              1.260807e-05  2.177419e-03
eccrad          -5.333333e-05  8.571429e-03
close           -9.683016e-05  5.014436e-01
constraint       2.144379e-03  8.561584e-01
coreness         2.826276e-03  2.823033e-01
knn              1.583324e-03  1.449904e+00
hubscore         2.685781e-03  3.494817e-01
pagerank         1.020077e-03  1.242153e+00
trans            2.507378e-03  1.974542e+00
evcent           2.725231e-03  5.347990e-01
first            1.116779e-03  2.323789e-01
upto_second      9.993875e-04  4.002876e-01
upto_third       7.791399e-04  3.282882e-01
upto_fourth      3.087591e-03  7.364443e-01
upto_fifth       8.630701e-04  6.161899e-01
upto_sixth       4.305542e-04  8.180666e-01
second           1.817822e-03  2.357876e-01
third            1.464842e-03  1.205423e+00
fourth           2.509765e-03  6.923749e-01
fifth            1.311202e-03  8.053044e-01
sixth            6.407493e-04  8.302918e-01
ratio1           6.475556e-04  6.328323e-01
ratio2           1.030488e-03  4.913364e-01
ratio3           4.109756e-03  6.643451e-01
ratio4           8.782747e-04  1.745239e+00
ratio5           2.811028e-04  2.449804e+00
ratio6           8.290118e-04  8.382298e-01
selfinter        4.291311e-04  2.141215e-01
walktrap_vertex  3.020680e-05  2.401081e+00
bigcom1          1.603736e-04  7.621448e-02
bigcom2          0.000000e+00  0.000000e+00
bigcom3          6.969918e-05  2.405687e-01
bigcom4          9.022360e-05  3.078027e-02
bigcom6          0.000000e+00  0.000000e+00
bigcom8          0.000000e+00  2.503704e-02
bigcom9          0.000000e+00  0.000000e+00
bigcom11         0.000000e+00  0.000000e+00
bigcom13         0.000000e+00  0.000000e+00
bigcom15         0.000000e+00  0.000000e+00
bigcom16         0.000000e+00  0.000000e+00
bigcom21        -1.460304e-05  5.981687e-02
bigcom22         0.000000e+00  4.793440e-02
bigcom24         0.000000e+00  0.000000e+00
bigcom26         0.000000e+00  0.000000e+00
bigcom28         2.596146e-03  3.714750e-01
bigcom30        -2.391179e-05  1.098166e-01
bigcom31         0.000000e+00  0.000000e+00
bigcom32         0.000000e+00  4.440892e-18
bigcom33         0.000000e+00  0.000000e+00
bigcom34         0.000000e+00  0.000000e+00
bigcom36         0.000000e+00  0.000000e+00
bigcom37         0.000000e+00  0.000000e+00
bigcom38         0.000000e+00  0.000000e+00
bigcom39         0.000000e+00  0.000000e+00
bigcom40         1.856084e-03  5.312474e-01
bigcom43         0.000000e+00  0.000000e+00
bigcom44         0.000000e+00  0.000000e+00
bigcom46         0.000000e+00  0.000000e+00
bigcom47         0.000000e+00  0.000000e+00
bigcom49         0.000000e+00  0.000000e+00
bigcom50         0.000000e+00  0.000000e+00
bigcom51         0.000000e+00  0.000000e+00
bigcom52         0.000000e+00  0.000000e+00
bigcom54         0.000000e+00  0.000000e+00
bigcom56         0.000000e+00  0.000000e+00
bigcom62         0.000000e+00  0.000000e+00
bigcom66         0.000000e+00  0.000000e+00
bigcom68         0.000000e+00  0.000000e+00
bigcom69         0.000000e+00  0.000000e+00
bigcom71         0.000000e+00  3.743682e-01
bigcom72         0.000000e+00  0.000000e+00
bigcom73         0.000000e+00  0.000000e+00
bigcom74         0.000000e+00  0.000000e+00
bigcom75         0.000000e+00  0.000000e+00
bigcom76         0.000000e+00  0.000000e+00
bigcom77         0.000000e+00  0.000000e+00
bigcom79         0.000000e+00  0.000000e+00
bigcom80         0.000000e+00  0.000000e+00
bigcom82         0.000000e+00  0.000000e+00
bigcom83         0.000000e+00  0.000000e+00
bigcom84         0.000000e+00  0.000000e+00
bigcom85         0.000000e+00  0.000000e+00
bigcom87         0.000000e+00  0.000000e+00
bigcom89         0.000000e+00  0.000000e+00
bigcom91         0.000000e+00  0.000000e+00
bigcom92         0.000000e+00  0.000000e+00
bigcom93         0.000000e+00  0.000000e+00
bigcom96         0.000000e+00  0.000000e+00
bigcom97         0.000000e+00  2.220446e-18
bigcom98         0.000000e+00  0.000000e+00
bigcom99         0.000000e+00  0.000000e+00
bigcom101        0.000000e+00  0.000000e+00
bigcom104        0.000000e+00  0.000000e+00
bigcom106        0.000000e+00  0.000000e+00
bigcom109        0.000000e+00  0.000000e+00
bigcom113        0.000000e+00  0.000000e+00
bigcom116       -1.390861e-04  2.317748e-01
bigcom120        0.000000e+00  0.000000e+00
bigcom123        0.000000e+00  0.000000e+00
bigcom126        0.000000e+00  0.000000e+00
bigcom127        0.000000e+00  0.000000e+00
bigcom137        0.000000e+00  0.000000e+00
bigcom139        0.000000e+00  0.000000e+00
bigcom140        0.000000e+00  0.000000e+00
bigcom143        0.000000e+00  0.000000e+00
bigcom145        0.000000e+00  0.000000e+00
bigcom146        0.000000e+00  0.000000e+00
bigcom147        0.000000e+00  0.000000e+00
bigcom149        0.000000e+00  0.000000e+00
bigcom153        0.000000e+00  0.000000e+00
bigcom154        0.000000e+00  0.000000e+00
bigcom156        0.000000e+00  0.000000e+00
bigcom157        0.000000e+00  0.000000e+00
bigcom158        0.000000e+00  0.000000e+00
bigcom160        0.000000e+00  0.000000e+00
bigcom161        0.000000e+00  0.000000e+00
bigcom162        0.000000e+00  0.000000e+00
bigcom164        0.000000e+00  0.000000e+00
bigcom166        0.000000e+00  0.000000e+00
bigcom167        0.000000e+00  0.000000e+00
bigcom171        0.000000e+00  0.000000e+00
bigcom173        0.000000e+00  0.000000e+00
bigcom175        0.000000e+00  0.000000e+00
bigcom176        0.000000e+00  0.000000e+00
bigcom177        0.000000e+00  0.000000e+00
bigcom178        0.000000e+00  0.000000e+00
bigcom180        0.000000e+00  0.000000e+00
bigcom181        0.000000e+00  2.220446e-18
bigcom184        0.000000e+00  0.000000e+00
bigcom186        0.000000e+00  0.000000e+00
bigcom187        0.000000e+00  0.000000e+00
bigcom189        0.000000e+00  0.000000e+00
bigcom194        0.000000e+00  0.000000e+00
bigcom195        0.000000e+00  0.000000e+00
bigcom196        0.000000e+00  0.000000e+00
bigcom204        0.000000e+00  0.000000e+00
bigcom205        0.000000e+00  0.000000e+00
bigcom212        0.000000e+00  0.000000e+00
bigcom214        0.000000e+00  0.000000e+00
bigcom222        0.000000e+00  0.000000e+00
bigcom223        0.000000e+00  0.000000e+00
bigcom226        0.000000e+00  0.000000e+00
bigcom227        0.000000e+00  0.000000e+00
bigcom229        0.000000e+00  0.000000e+00
bigcom233        0.000000e+00  0.000000e+00
bigcom236        0.000000e+00  0.000000e+00
bigcom237        0.000000e+00  0.000000e+00
bigcom246        0.000000e+00  0.000000e+00
bigcom248        0.000000e+00  6.005321e-02
bigcom249        0.000000e+00  0.000000e+00
bigcom250        0.000000e+00  0.000000e+00
bigcom254        0.000000e+00  0.000000e+00
bigcom266        0.000000e+00  0.000000e+00
bigcom269        0.000000e+00  0.000000e+00
bigcom272        0.000000e+00  0.000000e+00
bigcom274        0.000000e+00  2.220446e-18
bigcom281        0.000000e+00  0.000000e+00
bigcom291        0.000000e+00  0.000000e+00
bigcom292        0.000000e+00  0.000000e+00
bigcom295        0.000000e+00  0.000000e+00
bigcom299        0.000000e+00  0.000000e+00
bigcom301        0.000000e+00  0.000000e+00
bigcom306        0.000000e+00  0.000000e+00
bigcom309        0.000000e+00  0.000000e+00
bigcom314        0.000000e+00  0.000000e+00
bigcom321        0.000000e+00  0.000000e+00
bigcom341        0.000000e+00  0.000000e+00
bigcom350        0.000000e+00  0.000000e+00
bigcom353        0.000000e+00  0.000000e+00
bigcom359        0.000000e+00  0.000000e+00
bigcom363        0.000000e+00  0.000000e+00
bigcom365        0.000000e+00  0.000000e+00
bigcom385        0.000000e+00  0.000000e+00
bigcom386        0.000000e+00  0.000000e+00
bigcom408        0.000000e+00  0.000000e+00
bigcom412        0.000000e+00  0.000000e+00
bigcom480        0.000000e+00  0.000000e+00
spin_vertex     -1.449850e-04  2.220924e+00
membership_s1   -4.670687e-05  3.161340e-02
membership_s3    0.000000e+00  0.000000e+00
membership_s4    6.612113e-04  1.760474e-01
membership_s5    8.069522e-05  2.604167e-02
membership_s6   -1.302507e-04  4.565077e-02
membership_s7   -3.016624e-05  3.355393e-02
membership_s8    0.000000e+00  0.000000e+00
membership_s9    0.000000e+00  0.000000e+00
membership_s11   0.000000e+00  0.000000e+00
membership_s12   0.000000e+00  0.000000e+00
membership_s14   0.000000e+00  0.000000e+00
membership_s15   0.000000e+00  2.599676e-02
membership_s16   0.000000e+00  0.000000e+00
membership_s17   0.000000e+00  0.000000e+00
membership_s18   0.000000e+00  0.000000e+00
membership_s20   0.000000e+00  0.000000e+00
membership_s21   0.000000e+00  0.000000e+00
membership_s22   0.000000e+00  0.000000e+00
membership_s24   0.000000e+00  0.000000e+00
membership_s25   0.000000e+00  0.000000e+00
membership_s26   0.000000e+00  0.000000e+00
membership_s27   0.000000e+00  2.220446e-18
membership_s28   0.000000e+00  0.000000e+00
membership_s30   6.707892e-04  1.099458e-01
membership_s31   0.000000e+00  1.692308e-02
membership_s32   4.335102e-05  5.962972e-02
membership_s33   0.000000e+00  0.000000e+00
membership_s36  -9.605792e-05  3.371549e-02
membership_s37   0.000000e+00  0.000000e+00
V1               1.020563e-02  3.997200e+00
V2               1.273879e-03  2.302888e+00
pdi              1.625432e-04  5.657540e-01
adhesion         1.655676e-03  1.519872e+00
cohesion         1.914374e-03  1.721437e+00
inner            2.174852e-03  2.053554e+00
outer            1.396811e-03  1.616392e+00
ioratio          2.156793e-03  1.482318e+00
comsize          4.661463e-04  3.041337e+00
[1] "Dataset: high_C Model GLM, run: 3 of 5 2015-06-15 20:27:44"
[1] "glmnet variable coefficients"
                         [,1]          [,2]
(Intercept)     -1.575536e+00  3.648193e+02
graph0           3.355570e-40 -1.943609e-04
graph1           3.390424e-44 -9.914659e-08
graph2           3.232298e-40  1.214808e-05
graph3           1.132252e-44 -5.093206e-09
graph4          -1.218287e-46 -5.914982e-11
graph5           6.678535e-42 -6.939739e-07
graph6           1.069372e-43 -2.260919e-08
graph7           1.292934e-41  1.236019e-06
graph8           2.972950e-40  1.906763e-05
graph9           2.978929e-46 -1.055129e-10
graph10         -2.137155e-49 -3.447115e-12
graph11         -2.873981e-49 -7.201596e-14
graph12          6.203036e-46 -2.010262e-10
graph13          7.718754e-45 -2.644490e-10
graph14         -9.659177e-48 -2.939068e-11
graph15          2.752301e-43 -5.043036e-08
graph16          2.028577e-45 -8.573480e-10
graph17          5.046865e-45 -9.496622e-10
graph18          1.746779e-43 -5.048630e-09
graph19          4.554549e-44  1.899069e-09
graph20          2.521051e-43 -2.327584e-07
graph21          2.489029e-43 -2.605131e-10
graph22          7.727193e-43  3.352775e-08
graph23          3.530133e-43  2.338347e-08
graph24          6.092886e-43  6.925883e-08
graph25          3.104024e-42  4.159611e-07
graph26          3.404913e-42  4.884707e-07
graph27          1.849301e-41  4.493847e-06
graph28          2.891500e-41  3.602866e-06
graph29          3.043489e-40  2.270215e-06
orbit0           3.355570e-40 -1.941657e-04
orbit1           3.126447e-41  1.607927e-06
orbit2          -1.956178e-44 -1.050191e-07
orbit3           3.232298e-40  1.224910e-05
orbit4           7.556134e-43  4.311106e-08
orbit5           8.790580e-45 -5.669429e-09
orbit6           4.988206e-45 -1.523013e-08
orbit7          -1.239565e-46 -5.310535e-11
orbit8           6.678535e-42 -6.912580e-07
orbit9           2.100463e-41  5.604306e-06
orbit10          1.430279e-42 -9.814464e-08
orbit11          4.049208e-44 -2.697851e-08
orbit12          7.013725e-41  7.450461e-06
orbit13          1.355540e-41  1.240353e-06
orbit14          2.972950e-40  1.933660e-05
orbit15          2.180984e-44  2.547596e-09
orbit16          2.049719e-46 -1.721768e-10
orbit17          3.462825e-45  1.249907e-10
orbit18          2.909291e-45 -1.551022e-10
orbit19          2.035273e-45 -3.057248e-11
orbit20          1.483152e-46 -2.086275e-10
orbit21         -2.290033e-48 -2.527104e-12
orbit22         -3.970868e-47 -3.995701e-11
orbit23         -2.624830e-49 -4.695000e-14
orbit24          1.154417e-43  2.696911e-08
orbit25          3.596986e-44  8.142865e-09
orbit26          3.894376e-46 -2.839258e-10
orbit27          4.976242e-43  1.046566e-07
orbit28          1.177398e-44 -5.136410e-09
orbit29          5.794520e-44  2.001256e-09
orbit30          1.086897e-44  7.906854e-11
orbit31          6.747361e-45 -3.009743e-09
orbit32          1.033728e-45 -1.561870e-09
orbit33         -2.100355e-47 -1.530632e-11
orbit34          2.752301e-43 -4.997455e-08
orbit35          7.445110e-43  1.728116e-07
orbit36          4.023637e-44 -2.243981e-08
orbit37          4.668781e-44  5.111992e-10
orbit38          3.243555e-46 -7.933846e-10
orbit39          1.375163e-42  2.874847e-07
orbit40          1.515382e-43  3.197855e-08
orbit41          3.760236e-44 -1.353777e-08
orbit42          1.673444e-45 -1.290032e-09
orbit43          9.733518e-43  1.073936e-08
orbit44          9.209327e-44 -1.045071e-08
orbit45          3.836690e-42  1.920455e-06
orbit46          8.843880e-43  4.964864e-08
orbit47          3.786839e-44 -8.562060e-09
orbit48          1.117650e-43  1.227620e-08
orbit49          3.706305e-42  8.683958e-07
orbit50          9.289067e-44 -3.570158e-07
orbit51          1.160748e-42 -6.492207e-08
orbit52          3.754365e-42  1.780406e-07
orbit53          2.928734e-43  4.903328e-09
orbit54          6.988576e-42  1.309927e-06
orbit55          5.911561e-43 -2.755700e-08
orbit56          2.434906e-41  1.250802e-05
orbit57          8.382042e-43  7.002353e-08
orbit58          2.835092e-43 -7.444342e-09
orbit59          5.197248e-42  4.580949e-07
orbit60          1.491328e-42  1.426610e-07
orbit61          8.559790e-43  1.479972e-07
orbit62          3.897986e-41  6.562003e-06
orbit63          4.909026e-42  5.483933e-07
orbit64          7.805024e-42  1.168361e-06
orbit65          6.086926e-41  8.961498e-06
orbit66          1.113696e-41  1.183122e-06
orbit67          4.495776e-42  7.901028e-07
orbit68          2.789919e-41  6.480921e-06
orbit69          4.184304e-41  1.176500e-05
orbit70          1.218702e-40  2.195044e-05
orbit71          3.477270e-41  3.447726e-06
orbit72          3.043489e-40  2.382340e-06
AP              -1.739314e-38 -4.635205e-02
bet              2.960843e-45 -1.610125e-08
ecc              6.577050e-38  7.954631e-02
eccrad           3.946230e-37  4.764612e-01
close            3.682564e-36  3.682663e-01
constraint      -5.327303e-36 -4.361275e-01
coreness         3.211276e-38 -8.549609e-03
knn              1.181578e-39  3.973132e-04
hubscore         1.369513e-36  1.295556e-01
pagerank        -3.884812e-35 -1.190619e+02
trans            1.346453e-36  8.091993e-01
evcent           1.373651e-36  1.288694e-01
first            3.355570e-40 -1.924695e-04
upto_second      5.092630e-41  2.026115e-06
upto_third       8.466604e-41  1.727716e-05
upto_fourth      1.002557e-39  9.622601e-05
upto_fifth       7.024440e-39  4.152600e-04
upto_sixth       1.315862e-38 -2.834504e-02
second           5.308042e-41  3.188759e-06
third           -3.711851e-41  2.470406e-05
fourth          -9.191917e-41 -1.939344e-05
fifth           -1.123949e-39 -1.105235e-04
sixth           -8.329389e-39 -1.318564e-03
ratio1          -5.869036e-40  1.485501e-04
ratio2          -1.949399e-38  1.971302e-04
ratio3          -7.536601e-37 -1.876263e-01
ratio4           2.841802e-36  5.682030e+00
ratio5           1.449723e-36 -2.449995e-01
ratio6          -2.571927e-37 -6.827099e-02
selfinter        5.626925e-38  4.905709e-03
walktrap_vertex  1.715372e-38  1.108535e-01
bigcom1         -1.221035e-37  4.968091e-03
bigcom2          0.000000e+00  0.000000e+00
bigcom3          1.966133e-38  2.233894e-01
bigcom4         -5.172675e-38 -5.142918e-02
bigcom6          0.000000e+00  0.000000e+00
bigcom8         -1.533634e-37 -2.806831e-01
bigcom9         -1.740482e-37 -2.122205e-01
bigcom11         0.000000e+00  0.000000e+00
bigcom13        -1.733370e-37 -1.861567e-01
bigcom15        -1.735143e-37 -1.767914e-01
bigcom16         0.000000e+00  0.000000e+00
bigcom21         2.900803e-38  1.500881e-01
bigcom22        -1.343632e-37 -3.629075e-01
bigcom24         0.000000e+00  0.000000e+00
bigcom26        -1.742269e-37 -3.066012e-01
bigcom28         2.761765e-37  2.047648e-01
bigcom30         8.001829e-38  3.011866e-01
bigcom31         0.000000e+00  0.000000e+00
bigcom32        -1.733370e-37 -3.976958e-01
bigcom33         0.000000e+00  0.000000e+00
bigcom34         0.000000e+00  0.000000e+00
bigcom36        -1.733370e-37 -2.971410e-01
bigcom37         0.000000e+00  0.000000e+00
bigcom38         0.000000e+00  0.000000e+00
bigcom39        -1.733370e-37 -2.567106e-01
bigcom40         1.611047e-37  1.064787e-01
bigcom43         0.000000e+00  0.000000e+00
bigcom44        -1.760342e-37 -2.461819e-01
bigcom46        -1.733370e-37 -1.528817e-01
bigcom47         0.000000e+00  0.000000e+00
bigcom49         0.000000e+00  0.000000e+00
bigcom50         0.000000e+00  0.000000e+00
bigcom51         0.000000e+00  0.000000e+00
bigcom52         0.000000e+00  0.000000e+00
bigcom54         0.000000e+00  0.000000e+00
bigcom56         0.000000e+00  0.000000e+00
bigcom62         0.000000e+00  0.000000e+00
bigcom66         0.000000e+00  0.000000e+00
bigcom68         0.000000e+00  0.000000e+00
bigcom69         0.000000e+00  0.000000e+00
bigcom71         8.377957e-37  1.629695e+00
bigcom72         0.000000e+00  0.000000e+00
bigcom73        -1.733370e-37 -3.024081e-01
bigcom74         0.000000e+00  0.000000e+00
bigcom75         0.000000e+00  0.000000e+00
bigcom76         0.000000e+00  0.000000e+00
bigcom77         0.000000e+00  0.000000e+00
bigcom79         0.000000e+00  0.000000e+00
bigcom80         0.000000e+00  0.000000e+00
bigcom82        -1.733370e-37 -2.517624e-01
bigcom83         0.000000e+00  0.000000e+00
bigcom84         0.000000e+00  0.000000e+00
bigcom85         0.000000e+00  0.000000e+00
bigcom87         0.000000e+00  0.000000e+00
bigcom89         0.000000e+00  0.000000e+00
bigcom91         0.000000e+00  0.000000e+00
bigcom92        -1.736919e-37 -1.958165e-01
bigcom93         0.000000e+00  0.000000e+00
bigcom96         0.000000e+00  0.000000e+00
bigcom97        -1.735143e-37 -2.977576e-01
bigcom98         0.000000e+00  0.000000e+00
bigcom99         0.000000e+00  0.000000e+00
bigcom101       -1.735143e-37 -3.073512e-01
bigcom104       -1.733370e-37 -1.617432e-01
bigcom106        0.000000e+00  0.000000e+00
bigcom109        0.000000e+00  0.000000e+00
bigcom113        0.000000e+00  0.000000e+00
bigcom116        3.325690e-37  8.676245e-01
bigcom120        0.000000e+00  0.000000e+00
bigcom123        0.000000e+00  0.000000e+00
bigcom126        0.000000e+00  0.000000e+00
bigcom127        0.000000e+00  0.000000e+00
bigcom137        0.000000e+00  0.000000e+00
bigcom139        0.000000e+00  0.000000e+00
bigcom140        0.000000e+00  0.000000e+00
bigcom143        0.000000e+00  0.000000e+00
bigcom145        0.000000e+00  0.000000e+00
bigcom146        0.000000e+00  0.000000e+00
bigcom147       -1.733370e-37 -3.357132e-01
bigcom149        0.000000e+00  0.000000e+00
bigcom153        0.000000e+00  0.000000e+00
bigcom154       -1.735143e-37 -1.563088e-01
bigcom156        0.000000e+00  0.000000e+00
bigcom157        0.000000e+00  0.000000e+00
bigcom158        0.000000e+00  0.000000e+00
bigcom160        0.000000e+00  0.000000e+00
bigcom161        0.000000e+00  0.000000e+00
bigcom162        0.000000e+00  0.000000e+00
bigcom164        0.000000e+00  0.000000e+00
bigcom166        0.000000e+00  0.000000e+00
bigcom167       -1.735143e-37 -2.142525e-01
bigcom171        0.000000e+00  0.000000e+00
bigcom173        0.000000e+00  0.000000e+00
bigcom175        0.000000e+00  0.000000e+00
bigcom176        0.000000e+00  0.000000e+00
bigcom177        0.000000e+00  0.000000e+00
bigcom178        0.000000e+00  0.000000e+00
bigcom180        0.000000e+00  0.000000e+00
bigcom181       -1.735143e-37 -2.403813e-01
bigcom184        0.000000e+00  0.000000e+00
bigcom186        0.000000e+00  0.000000e+00
bigcom187        0.000000e+00  0.000000e+00
bigcom189       -1.733370e-37 -1.885859e-01
bigcom194        0.000000e+00  0.000000e+00
bigcom195       -1.733370e-37 -1.850950e-01
bigcom196        0.000000e+00  0.000000e+00
bigcom204       -1.733370e-37 -1.824953e-01
bigcom205        0.000000e+00  0.000000e+00
bigcom212        0.000000e+00  0.000000e+00
bigcom214        0.000000e+00  0.000000e+00
bigcom222        0.000000e+00  0.000000e+00
bigcom223        0.000000e+00  0.000000e+00
bigcom226        0.000000e+00  0.000000e+00
bigcom227        0.000000e+00  0.000000e+00
bigcom229        0.000000e+00  0.000000e+00
bigcom233        0.000000e+00  0.000000e+00
bigcom236        0.000000e+00  0.000000e+00
bigcom237        0.000000e+00  0.000000e+00
bigcom246        0.000000e+00  0.000000e+00
bigcom248        8.377957e-37  1.225541e+00
bigcom249        0.000000e+00  0.000000e+00
bigcom250        0.000000e+00  0.000000e+00
bigcom254        0.000000e+00  0.000000e+00
bigcom266        0.000000e+00  0.000000e+00
bigcom269       -1.733370e-37 -2.084851e-01
bigcom272        0.000000e+00  0.000000e+00
bigcom274       -1.742269e-37 -1.547156e-01
bigcom281        0.000000e+00  0.000000e+00
bigcom291        0.000000e+00  0.000000e+00
bigcom292        0.000000e+00  0.000000e+00
bigcom295        0.000000e+00  0.000000e+00
bigcom299        0.000000e+00  0.000000e+00
bigcom301        0.000000e+00  0.000000e+00
bigcom306        0.000000e+00  0.000000e+00
bigcom309        0.000000e+00  0.000000e+00
bigcom314        0.000000e+00  0.000000e+00
bigcom321        0.000000e+00  0.000000e+00
bigcom341        0.000000e+00  0.000000e+00
bigcom350        0.000000e+00  0.000000e+00
bigcom353        0.000000e+00  0.000000e+00
bigcom359        0.000000e+00  0.000000e+00
bigcom363        0.000000e+00  0.000000e+00
bigcom365        0.000000e+00  0.000000e+00
bigcom385        0.000000e+00  0.000000e+00
bigcom386        0.000000e+00  0.000000e+00
bigcom408        0.000000e+00  0.000000e+00
bigcom412        0.000000e+00  0.000000e+00
bigcom480        0.000000e+00  0.000000e+00
spin_vertex      1.505971e-37 -2.292191e-02
membership_s1   -6.385903e-38  1.675652e-02
membership_s3    0.000000e+00  0.000000e+00
membership_s4    1.754355e-37  1.324025e-01
membership_s5   -7.660875e-38 -1.143367e-01
membership_s6   -2.906765e-38 -4.305159e-02
membership_s7   -1.125678e-37 -9.449085e-02
membership_s8    0.000000e+00  0.000000e+00
membership_s9    0.000000e+00  0.000000e+00
membership_s11   0.000000e+00  0.000000e+00
membership_s12   0.000000e+00  0.000000e+00
membership_s14   0.000000e+00  0.000000e+00
membership_s15  -6.149144e-38 -1.348728e-01
membership_s16   0.000000e+00  0.000000e+00
membership_s17   0.000000e+00  0.000000e+00
membership_s18  -1.749453e-37 -2.649378e-01
membership_s20   0.000000e+00  0.000000e+00
membership_s21  -1.736919e-37 -2.936464e-01
membership_s22   0.000000e+00  0.000000e+00
membership_s24  -1.733370e-37 -2.239123e-01
membership_s25   0.000000e+00  0.000000e+00
membership_s26   0.000000e+00  0.000000e+00
membership_s27  -1.478188e-37 -2.052108e-01
membership_s28   0.000000e+00  0.000000e+00
membership_s30   1.120088e-37  3.580245e-02
membership_s31  -1.323489e-37 -5.256578e-02
membership_s32  -5.057730e-39  1.199857e-01
membership_s33   0.000000e+00  0.000000e+00
membership_s36  -1.326884e-37 -1.750811e-02
membership_s37  -1.738698e-37 -2.351623e-01
V1               1.965440e-36  1.145230e+00
V2              -1.700193e-37 -6.179541e-01
pdi             -6.030846e-36 -2.690080e+00
adhesion        -8.178729e-41 -3.326658e-05
cohesion         1.636385e-40  6.658832e-05
inner            1.849902e-41  6.001080e-07
outer            4.926814e-41  1.332555e-05
ioratio         -9.363226e-37 -1.570891e-01
comsize          6.839766e-41  1.329234e-04
[1] "Dataset: high_C Model GBM, run: 4 of 5 2015-06-15 20:27:49"
Iter   TrainDeviance   ValidDeviance   StepSize   Improve
     1        0.8963             nan     0.0100    0.0014
     2        0.8907             nan     0.0100    0.0005
     3        0.8860             nan     0.0100    0.0011
     4        0.8807             nan     0.0100    0.0010
     5        0.8757             nan     0.0100    0.0003
     6        0.8699             nan     0.0100    0.0011
     7        0.8634             nan     0.0100    0.0009
     8        0.8578             nan     0.0100    0.0010
     9        0.8518             nan     0.0100    0.0011
    10        0.8468             nan     0.0100    0.0006
    20        0.8005             nan     0.0100    0.0008
    40        0.7280             nan     0.0100    0.0001
    60        0.6717             nan     0.0100    0.0004
    80        0.6255             nan     0.0100   -0.0001
   100        0.5846             nan     0.0100   -0.0001
   120        0.5501             nan     0.0100   -0.0000
   140        0.5161             nan     0.0100    0.0001
   160        0.4883             nan     0.0100   -0.0000
   180        0.4609             nan     0.0100   -0.0002
   200        0.4365             nan     0.0100   -0.0001
   203        0.4333             nan     0.0100   -0.0000

[1] "GBM variable coefficients"
                            var    rel.inf
orbit65                 orbit65 5.57886348
V1                           V1 4.37155259
orbit56                 orbit56 3.61141348
ratio4                   ratio4 2.72739602
comsize                 comsize 2.55844019
orbit45                 orbit45 2.35755444
ratio5                   ratio5 2.28430272
walktrap_vertex walktrap_vertex 2.26643460
orbit70                 orbit70 2.24116173
outer                     outer 2.13314867
trans                     trans 2.07357121
V2                           V2 2.01223367
spin_vertex         spin_vertex 1.81127786
ioratio                 ioratio 1.77312440
orbit62                 orbit62 1.63380475
orbit69                 orbit69 1.56009220
inner                     inner 1.45553914
orbit49                 orbit49 1.40289011
orbit54                 orbit54 1.31398322
orbit55                 orbit55 1.24347530
orbit46                 orbit46 1.18009267
orbit24                 orbit24 1.12720207
orbit50                 orbit50 1.10239949
graph22                 graph22 0.95693525
pagerank               pagerank 0.93179329
orbit31                 orbit31 0.90537504
orbit22                 orbit22 0.89540253
knn                         knn 0.87205620
orbit18                 orbit18 0.84523648
ratio1                   ratio1 0.83319565
orbit66                 orbit66 0.81588810
adhesion               adhesion 0.81526976
orbit21                 orbit21 0.80831250
orbit6                   orbit6 0.80097726
cohesion               cohesion 0.79483221
third                     third 0.79243594
orbit39                 orbit39 0.79116425
graph20                 graph20 0.75277100
graph2                   graph2 0.74188881
graph11                 graph11 0.72296627
graph27                 graph27 0.70705064
orbit58                 orbit58 0.68258732
orbit59                 orbit59 0.67471774
graph28                 graph28 0.65387830
orbit12                 orbit12 0.65042005
hubscore               hubscore 0.64678913
graph14                 graph14 0.62568758
constraint           constraint 0.61490967
orbit64                 orbit64 0.60872991
orbit35                 orbit35 0.59968535
orbit32                 orbit32 0.59262781
orbit15                 orbit15 0.57420784
sixth                     sixth 0.56407183
bet                         bet 0.56386883
orbit27                 orbit27 0.55651540
fifth                     fifth 0.55578177
graph23                 graph23 0.54255865
ratio6                   ratio6 0.52446006
orbit19                 orbit19 0.52074228
graph10                 graph10 0.51566113
orbit63                 orbit63 0.50904732
orbit13                 orbit13 0.49672330
graph4                   graph4 0.49625863
orbit16                 orbit16 0.49462007
orbit47                 orbit47 0.49338831
orbit28                 orbit28 0.48851742
orbit40                 orbit40 0.47983382
graph7                   graph7 0.47824366
bigcom40               bigcom40 0.47585232
graph16                 graph16 0.46846142
graph15                 graph15 0.45336460
graph19                 graph19 0.44759654
graph6                   graph6 0.42756713
orbit44                 orbit44 0.42553768
orbit71                 orbit71 0.40419441
graph0                   graph0 0.39906254
graph1                   graph1 0.38947021
graph8                   graph8 0.38863695
orbit33                 orbit33 0.38436598
orbit48                 orbit48 0.38281399
graph5                   graph5 0.36751772
orbit11                 orbit11 0.36382333
graph29                 graph29 0.36306410
orbit52                 orbit52 0.36247466
graph17                 graph17 0.36227240
orbit41                 orbit41 0.36200604
orbit23                 orbit23 0.35620085
graph3                   graph3 0.35207797
ratio3                   ratio3 0.35180537
upto_sixth           upto_sixth 0.34983957
orbit30                 orbit30 0.34769148
orbit4                   orbit4 0.34609906
bigcom28               bigcom28 0.34477517
orbit37                 orbit37 0.33962934
orbit17                 orbit17 0.33461917
orbit61                 orbit61 0.33174528
orbit20                 orbit20 0.32964284
fourth                   fourth 0.32779163
orbit9                   orbit9 0.32697184
orbit57                 orbit57 0.32550465
orbit60                 orbit60 0.32318017
orbit1                   orbit1 0.31793093
graph18                 graph18 0.30980186
graph26                 graph26 0.30969998
orbit38                 orbit38 0.30535375
graph25                 graph25 0.29731796
upto_fourth         upto_fourth 0.29568257
membership_s4     membership_s4 0.29212612
orbit25                 orbit25 0.28946423
orbit10                 orbit10 0.28538302
upto_fifth           upto_fifth 0.26879595
graph24                 graph24 0.26689626
orbit36                 orbit36 0.26148877
AP                           AP 0.24616796
orbit51                 orbit51 0.24601705
graph9                   graph9 0.23827621
upto_third           upto_third 0.23778125
graph21                 graph21 0.22785564
orbit2                   orbit2 0.22411111
orbit29                 orbit29 0.22125083
bigcom3                 bigcom3 0.22010705
graph13                 graph13 0.21564649
orbit26                 orbit26 0.20324440
ratio2                   ratio2 0.18705808
graph12                 graph12 0.17422959
orbit42                 orbit42 0.15493094
orbit53                 orbit53 0.15172095
orbit68                 orbit68 0.14895334
close                     close 0.14654889
pdi                         pdi 0.13605155
orbit43                 orbit43 0.12772739
orbit7                   orbit7 0.11381244
bigcom4                 bigcom4 0.11032939
selfinter             selfinter 0.09612089
membership_s5     membership_s5 0.09089047
evcent                   evcent 0.08106112
orbit67                 orbit67 0.07056975
upto_second         upto_second 0.07028634
second                   second 0.06887854
membership_s30   membership_s30 0.06118431
orbit5                   orbit5 0.05183766
membership_s32   membership_s32 0.02422554
ecc                         ecc 0.01584868
membership_s7     membership_s7 0.01363998
orbit0                   orbit0 0.00000000
orbit3                   orbit3 0.00000000
orbit8                   orbit8 0.00000000
orbit14                 orbit14 0.00000000
orbit34                 orbit34 0.00000000
orbit72                 orbit72 0.00000000
eccrad                   eccrad 0.00000000
coreness               coreness 0.00000000
first                     first 0.00000000
bigcom1                 bigcom1 0.00000000
bigcom2                 bigcom2 0.00000000
bigcom6                 bigcom6 0.00000000
bigcom8                 bigcom8 0.00000000
bigcom9                 bigcom9 0.00000000
bigcom11               bigcom11 0.00000000
bigcom13               bigcom13 0.00000000
bigcom15               bigcom15 0.00000000
bigcom16               bigcom16 0.00000000
bigcom21               bigcom21 0.00000000
bigcom22               bigcom22 0.00000000
bigcom24               bigcom24 0.00000000
bigcom26               bigcom26 0.00000000
bigcom30               bigcom30 0.00000000
bigcom31               bigcom31 0.00000000
bigcom32               bigcom32 0.00000000
bigcom33               bigcom33 0.00000000
bigcom34               bigcom34 0.00000000
bigcom36               bigcom36 0.00000000
bigcom37               bigcom37 0.00000000
bigcom38               bigcom38 0.00000000
bigcom39               bigcom39 0.00000000
bigcom43               bigcom43 0.00000000
bigcom44               bigcom44 0.00000000
bigcom46               bigcom46 0.00000000
bigcom47               bigcom47 0.00000000
bigcom49               bigcom49 0.00000000
bigcom50               bigcom50 0.00000000
bigcom51               bigcom51 0.00000000
bigcom52               bigcom52 0.00000000
bigcom54               bigcom54 0.00000000
bigcom56               bigcom56 0.00000000
bigcom62               bigcom62 0.00000000
bigcom66               bigcom66 0.00000000
bigcom68               bigcom68 0.00000000
bigcom69               bigcom69 0.00000000
bigcom71               bigcom71 0.00000000
bigcom72               bigcom72 0.00000000
bigcom73               bigcom73 0.00000000
bigcom74               bigcom74 0.00000000
bigcom75               bigcom75 0.00000000
bigcom76               bigcom76 0.00000000
bigcom77               bigcom77 0.00000000
bigcom79               bigcom79 0.00000000
bigcom80               bigcom80 0.00000000
bigcom82               bigcom82 0.00000000
bigcom83               bigcom83 0.00000000
bigcom84               bigcom84 0.00000000
bigcom85               bigcom85 0.00000000
bigcom87               bigcom87 0.00000000
bigcom89               bigcom89 0.00000000
bigcom91               bigcom91 0.00000000
bigcom92               bigcom92 0.00000000
bigcom93               bigcom93 0.00000000
bigcom96               bigcom96 0.00000000
bigcom97               bigcom97 0.00000000
bigcom98               bigcom98 0.00000000
bigcom99               bigcom99 0.00000000
bigcom101             bigcom101 0.00000000
bigcom104             bigcom104 0.00000000
bigcom106             bigcom106 0.00000000
bigcom109             bigcom109 0.00000000
bigcom113             bigcom113 0.00000000
bigcom116             bigcom116 0.00000000
bigcom120             bigcom120 0.00000000
bigcom123             bigcom123 0.00000000
bigcom126             bigcom126 0.00000000
bigcom127             bigcom127 0.00000000
bigcom137             bigcom137 0.00000000
bigcom139             bigcom139 0.00000000
bigcom140             bigcom140 0.00000000
bigcom143             bigcom143 0.00000000
bigcom145             bigcom145 0.00000000
bigcom146             bigcom146 0.00000000
bigcom147             bigcom147 0.00000000
bigcom149             bigcom149 0.00000000
bigcom153             bigcom153 0.00000000
bigcom154             bigcom154 0.00000000
bigcom156             bigcom156 0.00000000
bigcom157             bigcom157 0.00000000
bigcom158             bigcom158 0.00000000
bigcom160             bigcom160 0.00000000
bigcom161             bigcom161 0.00000000
bigcom162             bigcom162 0.00000000
bigcom164             bigcom164 0.00000000
bigcom166             bigcom166 0.00000000
bigcom167             bigcom167 0.00000000
bigcom171             bigcom171 0.00000000
bigcom173             bigcom173 0.00000000
bigcom175             bigcom175 0.00000000
bigcom176             bigcom176 0.00000000
bigcom177             bigcom177 0.00000000
bigcom178             bigcom178 0.00000000
bigcom180             bigcom180 0.00000000
bigcom181             bigcom181 0.00000000
bigcom184             bigcom184 0.00000000
bigcom186             bigcom186 0.00000000
bigcom187             bigcom187 0.00000000
bigcom189             bigcom189 0.00000000
bigcom194             bigcom194 0.00000000
bigcom195             bigcom195 0.00000000
bigcom196             bigcom196 0.00000000
bigcom204             bigcom204 0.00000000
bigcom205             bigcom205 0.00000000
bigcom212             bigcom212 0.00000000
bigcom214             bigcom214 0.00000000
bigcom222             bigcom222 0.00000000
bigcom223             bigcom223 0.00000000
bigcom226             bigcom226 0.00000000
bigcom227             bigcom227 0.00000000
bigcom229             bigcom229 0.00000000
bigcom233             bigcom233 0.00000000
bigcom236             bigcom236 0.00000000
bigcom237             bigcom237 0.00000000
bigcom246             bigcom246 0.00000000
bigcom248             bigcom248 0.00000000
bigcom249             bigcom249 0.00000000
bigcom250             bigcom250 0.00000000
bigcom254             bigcom254 0.00000000
bigcom266             bigcom266 0.00000000
bigcom269             bigcom269 0.00000000
bigcom272             bigcom272 0.00000000
bigcom274             bigcom274 0.00000000
bigcom281             bigcom281 0.00000000
bigcom291             bigcom291 0.00000000
bigcom292             bigcom292 0.00000000
bigcom295             bigcom295 0.00000000
bigcom299             bigcom299 0.00000000
bigcom301             bigcom301 0.00000000
bigcom306             bigcom306 0.00000000
bigcom309             bigcom309 0.00000000
bigcom314             bigcom314 0.00000000
bigcom321             bigcom321 0.00000000
bigcom341             bigcom341 0.00000000
bigcom350             bigcom350 0.00000000
bigcom353             bigcom353 0.00000000
bigcom359             bigcom359 0.00000000
bigcom363             bigcom363 0.00000000
bigcom365             bigcom365 0.00000000
bigcom385             bigcom385 0.00000000
bigcom386             bigcom386 0.00000000
bigcom408             bigcom408 0.00000000
bigcom412             bigcom412 0.00000000
bigcom480             bigcom480 0.00000000
membership_s1     membership_s1 0.00000000
membership_s3     membership_s3 0.00000000
membership_s6     membership_s6 0.00000000
membership_s8     membership_s8 0.00000000
membership_s9     membership_s9 0.00000000
membership_s11   membership_s11 0.00000000
membership_s12   membership_s12 0.00000000
membership_s14   membership_s14 0.00000000
membership_s15   membership_s15 0.00000000
membership_s16   membership_s16 0.00000000
membership_s17   membership_s17 0.00000000
membership_s18   membership_s18 0.00000000
membership_s20   membership_s20 0.00000000
membership_s21   membership_s21 0.00000000
membership_s22   membership_s22 0.00000000
membership_s24   membership_s24 0.00000000
membership_s25   membership_s25 0.00000000
membership_s26   membership_s26 0.00000000
membership_s27   membership_s27 0.00000000
membership_s28   membership_s28 0.00000000
membership_s31   membership_s31 0.00000000
membership_s33   membership_s33 0.00000000
membership_s36   membership_s36 0.00000000
membership_s37   membership_s37 0.00000000
[1] "Dataset: high_C Model RF, run: 4 of 5 2015-06-15 20:28:04"
     |      Out-of-bag   |
Tree |      MSE  %Var(y) |
   1 |   0.2884   207.34 |
   2 |   0.2571   184.85 |
   3 |   0.2178   156.58 |
   4 |   0.2147   154.37 |
   5 |   0.1969   141.55 |
   6 |   0.1944   139.76 |
   7 |   0.1894   136.18 |
   8 |   0.1842   132.40 |
   9 |   0.1749   125.69 |
  10 |   0.1674   120.35 |
  11 |   0.1661   119.42 |
  12 |   0.1604   115.32 |
  13 |   0.1577   113.36 |
  14 |   0.1543   110.93 |
  15 |   0.1553   111.61 |
  16 |   0.1531   110.06 |
  17 |   0.1528   109.85 |
  18 |   0.1487   106.90 |
  19 |   0.1475   106.05 |
  20 |   0.1475   106.01 |
  21 |   0.1462   105.09 |
  22 |    0.146   104.92 |
  23 |   0.1454   104.50 |
  24 |   0.1443   103.76 |
  25 |    0.143   102.77 |
  26 |   0.1415   101.68 |
  27 |   0.1405   100.98 |
  28 |   0.1399   100.59 |
  29 |   0.1392   100.09 |
  30 |   0.1383    99.39 |
  31 |   0.1381    99.26 |
  32 |   0.1381    99.30 |
  33 |   0.1378    99.03 |
  34 |   0.1377    98.96 |
  35 |   0.1368    98.33 |
  36 |   0.1372    98.61 |
  37 |   0.1361    97.85 |
  38 |   0.1356    97.51 |
  39 |   0.1358    97.62 |
  40 |    0.136    97.73 |
  41 |   0.1351    97.13 |
  42 |    0.135    97.08 |
  43 |    0.135    97.06 |
  44 |    0.135    97.03 |
  45 |   0.1345    96.69 |
  46 |   0.1343    96.53 |
  47 |   0.1339    96.26 |
  48 |    0.134    96.29 |
  49 |   0.1342    96.44 |
  50 |   0.1336    96.07 |
  51 |    0.133    95.58 |
  52 |   0.1331    95.68 |
  53 |   0.1332    95.75 |
  54 |   0.1332    95.77 |
  55 |    0.133    95.59 |
  56 |   0.1329    95.54 |
  57 |   0.1325    95.25 |
  58 |   0.1325    95.22 |
  59 |   0.1323    95.12 |
  60 |   0.1323    95.11 |
  61 |    0.132    94.90 |
  62 |   0.1319    94.80 |
  63 |   0.1319    94.79 |
  64 |   0.1315    94.50 |
  65 |   0.1314    94.47 |
  66 |   0.1313    94.39 |
  67 |   0.1309    94.10 |
  68 |   0.1312    94.29 |
  69 |   0.1313    94.39 |
  70 |   0.1314    94.44 |
  71 |    0.131    94.19 |
  72 |   0.1309    94.08 |
  73 |   0.1303    93.68 |
  74 |   0.1306    93.85 |
  75 |   0.1304    93.71 |
  76 |   0.1303    93.64 |
  77 |   0.1302    93.63 |
  78 |   0.1302    93.60 |
  79 |   0.1302    93.58 |
  80 |   0.1304    93.71 |
  81 |   0.1306    93.90 |
  82 |   0.1306    93.87 |
  83 |   0.1306    93.89 |
  84 |   0.1306    93.86 |
  85 |   0.1307    93.93 |
  86 |   0.1307    93.96 |
  87 |   0.1307    93.94 |
  88 |   0.1305    93.78 |
  89 |   0.1304    93.72 |
  90 |   0.1303    93.69 |
  91 |   0.1304    93.71 |
  92 |   0.1302    93.63 |
  93 |   0.1302    93.59 |
  94 |   0.1301    93.51 |
  95 |     0.13    93.43 |
  96 |   0.1301    93.52 |
  97 |   0.1301    93.50 |
  98 |   0.1302    93.62 |
  99 |   0.1304    93.75 |
 100 |   0.1303    93.70 |
[1] "Random Forest variable coefficients"
                      %IncMSE IncNodePurity
graph5           1.181837e-03  4.785839e-01
graph6           1.533679e-03  3.184785e-01
graph7           2.665752e-03  3.981375e-01
graph8           1.617353e-03  7.626214e-01
graph9           1.078413e-03  4.216070e-01
graph10          6.326359e-03  1.034350e+00
graph11          1.089935e-03  5.156222e-01
graph12          6.530443e-04  2.236401e-01
graph13          1.811215e-03  4.070650e-01
graph14          2.872325e-03  7.139374e-01
graph15          1.629878e-03  4.907912e-01
graph16          1.112663e-03  5.119858e-01
graph17          2.342119e-03  5.522208e-01
graph18          1.505945e-03  5.427430e-01
graph19          1.750114e-03  3.252458e-01
graph20          2.396226e-03  9.845455e-01
graph21          2.191593e-03  2.773534e-01
graph22          6.712959e-03  1.458574e+00
graph23          3.859673e-03  9.354309e-01
graph24          6.049765e-03  7.750951e-01
graph25          4.398255e-04  4.784002e-01
graph26          2.901424e-03  1.338326e+00
graph27          2.330882e-03  6.591987e-01
graph28          1.928184e-03  7.766535e-01
graph29          1.968502e-04  6.060876e-01
orbit0          -3.833147e-04  2.756364e-01
orbit1           2.538502e-03  5.303010e-01
orbit2           1.234123e-03  5.553469e-01
orbit3           1.650520e-04  3.383495e-01
orbit4           2.053295e-03  3.142192e-01
orbit5           1.021076e-03  3.093232e-01
orbit6           1.760595e-03  7.695544e-01
orbit7           1.009427e-03  6.100589e-01
orbit8           5.345551e-04  4.149368e-01
orbit9           3.668085e-03  8.706220e-01
orbit10          1.108985e-03  5.184796e-01
orbit11          8.059707e-04  5.124456e-01
orbit12          2.381161e-03  9.110269e-01
orbit13          1.000217e-03  6.459810e-01
orbit14          1.049506e-03  3.122365e-01
orbit15          2.265503e-03  7.169583e-01
orbit16          1.109335e-03  4.645568e-01
orbit17          3.065451e-03  3.800576e-01
orbit18          1.397691e-03  9.889639e-01
orbit19          1.332051e-03  7.338319e-01
orbit20          1.431188e-03  6.414093e-01
orbit21          2.648491e-03  7.275464e-01
orbit22          2.524379e-03  1.200211e+00
orbit23          1.266737e-03  7.687337e-01
orbit24          2.135173e-02  2.374239e+00
orbit25          2.541881e-03  6.834207e-01
orbit26          7.454176e-04  3.585795e-01
orbit27          2.583846e-03  8.697195e-01
orbit28          1.611114e-03  4.951511e-01
orbit29          1.547877e-03  3.542081e-01
orbit30          1.034160e-03  3.306749e-01
orbit31          1.798014e-03  9.181411e-01
orbit32          1.487988e-03  7.600803e-01
orbit33          3.202788e-03  4.106660e-01
orbit34          1.939767e-03  2.861647e-01
orbit35          3.227641e-03  7.566994e-01
orbit36          1.620799e-03  9.196569e-01
orbit37          1.502199e-03  5.560090e-01
orbit38          9.825551e-04  5.715301e-01
orbit39          6.117370e-03  9.546195e-01
orbit40          1.338045e-03  7.124855e-01
orbit41          1.857679e-03  6.249579e-01
orbit42          1.189000e-03  3.471820e-01
orbit43          3.006060e-03  3.515884e-01
orbit44          2.930840e-03  6.983790e-01
orbit45          2.682036e-02  2.360975e+00
orbit46          9.170568e-03  1.653602e+00
orbit47          1.624576e-03  3.529610e-01
orbit48          2.149142e-03  4.542801e-01
orbit49          2.703442e-03  1.309663e+00
orbit50          1.556961e-03  1.214882e+00
orbit51          2.802426e-03  4.887316e-01
orbit52          2.006168e-03  5.661976e-01
orbit53          2.526812e-03  5.258355e-01
orbit54          4.175510e-03  1.473118e+00
orbit55          2.065052e-03  1.180108e+00
orbit56          2.976318e-02  3.933183e+00
orbit57          2.544685e-03  8.198292e-01
orbit58          1.946335e-03  3.873567e-01
orbit59          8.686923e-03  1.336333e+00
orbit60          1.489157e-03  5.776370e-01
orbit61          3.348473e-03  8.569625e-01
orbit62          4.682600e-03  1.876771e+00
orbit63          3.502837e-03  6.243163e-01
orbit64          7.477445e-04  6.758983e-01
orbit65          3.260144e-02  5.205368e+00
orbit66          3.348729e-03  1.214184e+00
orbit67          5.758789e-04  5.856806e-01
orbit68          1.659158e-03  7.532775e-01
orbit69          2.995338e-03  1.578940e+00
orbit70          7.084065e-03  3.705739e+00
orbit71          1.890711e-03  7.608292e-01
orbit72          3.377519e-04  5.278410e-01
AP              -3.011188e-04  1.343303e-01
bet              1.147850e-03  1.007872e+00
ecc              0.000000e+00  1.776357e-17
eccrad           0.000000e+00  1.831868e-17
close            9.358162e-04  2.250012e-01
constraint       1.487213e-03  8.850561e-01
coreness         3.306847e-04  4.611630e-01
knn              2.492935e-03  9.968994e-01
hubscore         4.910662e-03  5.977554e-01
pagerank         6.875320e-04  1.010303e+00
trans            3.628656e-03  2.491830e+00
evcent           1.922786e-03  4.039836e-01
first            1.008563e-03  3.522920e-01
upto_second      7.884355e-04  5.191181e-01
upto_third       8.506736e-04  4.238125e-01
upto_fourth      3.106069e-03  5.784704e-01
upto_fifth       7.164751e-04  4.157087e-01
upto_sixth       6.292717e-04  4.026174e-01
second           2.452243e-03  3.625999e-01
third            6.477013e-04  1.007952e+00
fourth           4.873170e-04  4.647447e-01
fifth            3.413400e-03  1.171472e+00
sixth            8.210107e-04  6.386496e-01
ratio1           4.409472e-04  8.246214e-01
ratio2           2.514240e-04  6.518969e-01
ratio3           1.256128e-03  6.631000e-01
ratio4           4.807918e-04  2.432881e+00
ratio5           8.952317e-04  2.561916e+00
ratio6           7.526297e-04  7.978565e-01
selfinter       -2.692775e-05  1.360326e-01
walktrap_vertex -5.517850e-05  2.511897e+00
bigcom1         -8.337543e-05  3.847548e-02
bigcom2          0.000000e+00  0.000000e+00
bigcom3         -3.172315e-04  2.415580e-01
bigcom4         -1.039226e-05  1.201652e-01
bigcom6          0.000000e+00  0.000000e+00
bigcom8          2.881844e-05  3.580778e-02
bigcom9          0.000000e+00  5.551115e-19
bigcom11         0.000000e+00  0.000000e+00
bigcom13         0.000000e+00  0.000000e+00
bigcom15         0.000000e+00  0.000000e+00
bigcom16         0.000000e+00  0.000000e+00
bigcom21        -1.861554e-04  7.629046e-02
bigcom22         4.409508e-05  3.896252e-02
bigcom24         0.000000e+00  0.000000e+00
bigcom26         0.000000e+00  0.000000e+00
bigcom28         2.347257e-03  4.927718e-01
bigcom30         0.000000e+00  0.000000e+00
bigcom31         0.000000e+00  0.000000e+00
bigcom32         0.000000e+00  0.000000e+00
bigcom33         0.000000e+00  0.000000e+00
bigcom34         0.000000e+00  0.000000e+00
bigcom36         0.000000e+00  0.000000e+00
bigcom37         0.000000e+00  0.000000e+00
bigcom38         0.000000e+00  0.000000e+00
bigcom39         0.000000e+00  0.000000e+00
bigcom40         3.239103e-04  4.763295e-01
bigcom43         0.000000e+00  0.000000e+00
bigcom44         0.000000e+00  0.000000e+00
bigcom46         0.000000e+00  0.000000e+00
bigcom47         0.000000e+00  0.000000e+00
bigcom49         0.000000e+00  0.000000e+00
bigcom50         0.000000e+00  0.000000e+00
bigcom51         0.000000e+00  0.000000e+00
bigcom52         0.000000e+00  0.000000e+00
bigcom54         0.000000e+00  0.000000e+00
bigcom56         0.000000e+00  0.000000e+00
bigcom62         0.000000e+00  0.000000e+00
bigcom66         0.000000e+00  0.000000e+00
bigcom68         0.000000e+00  0.000000e+00
bigcom69         0.000000e+00  0.000000e+00
bigcom71         0.000000e+00  4.368383e-01
bigcom72         0.000000e+00  0.000000e+00
bigcom73         0.000000e+00  0.000000e+00
bigcom74         0.000000e+00  0.000000e+00
bigcom75         0.000000e+00  0.000000e+00
bigcom76         0.000000e+00  0.000000e+00
bigcom77         0.000000e+00  0.000000e+00
bigcom79         0.000000e+00  0.000000e+00
bigcom80         0.000000e+00  0.000000e+00
bigcom82         0.000000e+00  0.000000e+00
bigcom83         0.000000e+00  0.000000e+00
bigcom84         0.000000e+00  0.000000e+00
bigcom85         0.000000e+00  0.000000e+00
bigcom87         0.000000e+00  0.000000e+00
bigcom89         0.000000e+00  0.000000e+00
bigcom91         0.000000e+00  0.000000e+00
bigcom92         0.000000e+00  2.220446e-18
bigcom93         0.000000e+00  0.000000e+00
bigcom96         0.000000e+00  0.000000e+00
bigcom97         0.000000e+00  0.000000e+00
bigcom98         0.000000e+00  0.000000e+00
bigcom99         0.000000e+00  0.000000e+00
bigcom101        0.000000e+00  0.000000e+00
bigcom104        0.000000e+00  0.000000e+00
bigcom106        0.000000e+00  0.000000e+00
bigcom109        0.000000e+00  0.000000e+00
bigcom113        0.000000e+00  0.000000e+00
bigcom116       -5.558300e-05  1.437554e-01
bigcom120        0.000000e+00  0.000000e+00
bigcom123        0.000000e+00  0.000000e+00
bigcom126        0.000000e+00  0.000000e+00
bigcom127        0.000000e+00  0.000000e+00
bigcom137        0.000000e+00  0.000000e+00
bigcom139        0.000000e+00  0.000000e+00
bigcom140        0.000000e+00  0.000000e+00
bigcom143        0.000000e+00  0.000000e+00
bigcom145        0.000000e+00  0.000000e+00
bigcom146        0.000000e+00  0.000000e+00
bigcom147        0.000000e+00  0.000000e+00
bigcom149        0.000000e+00  0.000000e+00
bigcom153        0.000000e+00  0.000000e+00
bigcom154        0.000000e+00  0.000000e+00
bigcom156        0.000000e+00  0.000000e+00
bigcom157        0.000000e+00  0.000000e+00
bigcom158        0.000000e+00  0.000000e+00
bigcom160        0.000000e+00  0.000000e+00
bigcom161        0.000000e+00  0.000000e+00
bigcom162        0.000000e+00  0.000000e+00
bigcom164        0.000000e+00  0.000000e+00
bigcom166        0.000000e+00  0.000000e+00
bigcom167        0.000000e+00  0.000000e+00
bigcom171        0.000000e+00  0.000000e+00
bigcom173        0.000000e+00  0.000000e+00
bigcom175        0.000000e+00  0.000000e+00
bigcom176        0.000000e+00  0.000000e+00
bigcom177        0.000000e+00  0.000000e+00
bigcom178        0.000000e+00  0.000000e+00
bigcom180        0.000000e+00  0.000000e+00
bigcom181        0.000000e+00  0.000000e+00
bigcom184        0.000000e+00  0.000000e+00
bigcom186        0.000000e+00  0.000000e+00
bigcom187        0.000000e+00  0.000000e+00
bigcom189        0.000000e+00  0.000000e+00
bigcom194        0.000000e+00  0.000000e+00
bigcom195        0.000000e+00  0.000000e+00
bigcom196        0.000000e+00  0.000000e+00
bigcom204        0.000000e+00  0.000000e+00
bigcom205        0.000000e+00  0.000000e+00
bigcom212        0.000000e+00  0.000000e+00
bigcom214        0.000000e+00  0.000000e+00
bigcom222        0.000000e+00  0.000000e+00
bigcom223        0.000000e+00  0.000000e+00
bigcom226        0.000000e+00  0.000000e+00
bigcom227        0.000000e+00  0.000000e+00
bigcom229        0.000000e+00  0.000000e+00
bigcom233        0.000000e+00  0.000000e+00
bigcom236        0.000000e+00  0.000000e+00
bigcom237        0.000000e+00  0.000000e+00
bigcom246        0.000000e+00  0.000000e+00
bigcom248        0.000000e+00  0.000000e+00
bigcom249        0.000000e+00  0.000000e+00
bigcom250        0.000000e+00  0.000000e+00
bigcom254        0.000000e+00  0.000000e+00
bigcom266        0.000000e+00  0.000000e+00
bigcom269        0.000000e+00  0.000000e+00
bigcom272        0.000000e+00  0.000000e+00
bigcom274        0.000000e+00  0.000000e+00
bigcom281        0.000000e+00  0.000000e+00
bigcom291        0.000000e+00  0.000000e+00
bigcom292        0.000000e+00  0.000000e+00
bigcom295        0.000000e+00  0.000000e+00
bigcom299        0.000000e+00  0.000000e+00
bigcom301        0.000000e+00  0.000000e+00
bigcom306        0.000000e+00  0.000000e+00
bigcom309        0.000000e+00  0.000000e+00
bigcom314        0.000000e+00  0.000000e+00
bigcom321        0.000000e+00  0.000000e+00
bigcom341        0.000000e+00  0.000000e+00
bigcom350        0.000000e+00  0.000000e+00
bigcom353        0.000000e+00  0.000000e+00
bigcom359        0.000000e+00  0.000000e+00
bigcom363        0.000000e+00  0.000000e+00
bigcom365        0.000000e+00  0.000000e+00
bigcom385        0.000000e+00  0.000000e+00
bigcom386        0.000000e+00  0.000000e+00
bigcom408        0.000000e+00  0.000000e+00
bigcom412        0.000000e+00  0.000000e+00
bigcom480        0.000000e+00  0.000000e+00
spin_vertex      1.865900e-03  2.295093e+00
membership_s1   -1.249849e-04  6.898263e-02
membership_s3    0.000000e+00  0.000000e+00
membership_s4   -5.587896e-05  3.753872e-01
membership_s5    1.986726e-04  3.351935e-02
membership_s6   -4.857579e-05  1.100589e-01
membership_s7   -4.422603e-04  2.703910e-01
membership_s8    0.000000e+00  0.000000e+00
membership_s9    0.000000e+00  0.000000e+00
membership_s11   0.000000e+00  0.000000e+00
membership_s12   0.000000e+00  0.000000e+00
membership_s14   0.000000e+00  0.000000e+00
membership_s15   0.000000e+00  7.363636e-03
membership_s16   0.000000e+00  0.000000e+00
membership_s17   0.000000e+00  0.000000e+00
membership_s18   0.000000e+00  9.000000e-03
membership_s20   0.000000e+00  0.000000e+00
membership_s21  -1.211020e-05  6.465614e-02
membership_s22   0.000000e+00  0.000000e+00
membership_s24   0.000000e+00  0.000000e+00
membership_s25   0.000000e+00  0.000000e+00
membership_s26   0.000000e+00  0.000000e+00
membership_s27   2.617140e-05  8.534017e-02
membership_s28   0.000000e+00  0.000000e+00
membership_s30   9.639968e-05  5.776513e-02
membership_s31   0.000000e+00  1.467931e-02
membership_s32   1.007376e-04  1.478400e-01
membership_s33   0.000000e+00  0.000000e+00
membership_s36   2.919596e-04  1.228738e-01
membership_s37   0.000000e+00  0.000000e+00
V1               7.992565e-03  4.074779e+00
V2               1.661700e-03  2.018929e+00
pdi              4.261293e-04  4.803034e-01
adhesion         5.422918e-04  1.256078e+00
cohesion         1.310343e-03  1.479909e+00
inner            2.009754e-03  2.116141e+00
outer            1.496987e-03  2.253556e+00
ioratio          2.640207e-03  2.159847e+00
comsize          5.310093e-04  3.517229e+00
[1] "Dataset: high_C Model GLM, run: 4 of 5 2015-06-15 20:28:15"
[1] "glmnet variable coefficients"
                         [,1]          [,2]
(Intercept)     -1.607025e+00  1.968085e+02
graph0           5.709671e-40 -2.098612e-04
graph1           1.765788e-42 -1.086808e-06
graph2           3.160394e-40  2.183790e-05
graph3           4.611949e-44 -7.844201e-09
graph4           6.633473e-46 -4.975758e-09
graph5           6.882929e-42 -1.022630e-06
graph6           3.466615e-43 -1.805439e-08
graph7           1.226623e-41  2.302215e-06
graph8           2.343085e-40 -9.202892e-06
graph9           9.031894e-46 -1.400122e-10
graph10          6.234608e-47 -3.518631e-11
graph11         -1.854203e-47 -2.004456e-11
graph12          1.918364e-45 -6.790696e-11
graph13          1.193450e-44  9.090665e-10
graph14          2.942926e-46 -3.040250e-10
graph15          3.640919e-43 -3.442658e-08
graph16          9.405896e-45 -1.982737e-09
graph17          1.246793e-44 -9.820207e-10
graph18          2.598590e-43  2.198401e-08
graph19          5.987852e-44  1.407021e-08
graph20          1.721382e-43 -2.676239e-07
graph21          2.920636e-43  2.247037e-08
graph22          8.148233e-43  1.559470e-07
graph23          3.622134e-43  3.543869e-08
graph24          5.813640e-43  1.198673e-07
graph25          2.854883e-42  4.562288e-07
graph26          2.769295e-42  4.318975e-07
graph27          1.575481e-41  4.161403e-06
graph28          2.196683e-41  1.684454e-06
graph29          2.179338e-40 -4.447637e-05
orbit0           5.709671e-40 -2.091154e-04
orbit1           2.669413e-41 -6.234291e-07
orbit2           1.135708e-42 -1.358653e-06
orbit3           3.160394e-40  2.216474e-05
orbit4           6.229342e-43 -1.047766e-08
orbit5           4.381554e-44 -9.317871e-09
orbit6           3.789629e-45 -1.116448e-08
orbit7           4.238143e-46 -4.715020e-09
orbit8           6.882929e-42 -1.011423e-06
orbit9           1.823748e-41  5.442633e-06
orbit10          1.309126e-42  1.770958e-08
orbit11          2.846615e-43 -6.281258e-08
orbit12          6.217499e-41  5.383526e-06
orbit13          1.318123e-41  3.241777e-06
orbit14          2.343085e-40 -8.807046e-06
orbit15          1.744215e-44  6.622325e-10
orbit16          9.763660e-46 -4.121560e-10
orbit17          4.343165e-45  6.507611e-10
orbit18          1.943293e-45 -6.633215e-10
orbit19          1.686006e-45 -1.100001e-10
orbit20          2.316115e-46 -4.993005e-11
orbit21          3.724707e-47 -5.258650e-11
orbit22         -3.379743e-47 -2.834138e-11
orbit23         -5.947002e-48 -1.448829e-11
orbit24          9.869182e-44  3.292623e-08
orbit25          3.056434e-44  3.604558e-09
orbit26          1.520342e-45 -2.431846e-10
orbit27          4.027154e-43  1.504581e-07
orbit28          3.872603e-44 -4.832421e-09
orbit29          5.202369e-44  6.633598e-10
orbit30          1.803448e-44  3.753970e-09
orbit31          6.417798e-45 -2.418443e-09
orbit32          1.028819e-45 -8.624242e-10
orbit33          1.391670e-46 -2.642504e-10
orbit34          3.640919e-43 -3.467009e-08
orbit35          6.095454e-43  6.563806e-08
orbit36          3.167487e-44 -2.379513e-08
orbit37          4.171152e-44  2.776761e-09
orbit38          8.831005e-45 -3.235472e-09
orbit39          1.242694e-42  3.341789e-07
orbit40          1.289510e-43  1.595900e-08
orbit41          3.953143e-44 -5.920220e-09
orbit42          1.026395e-44 -3.009522e-09
orbit43          8.723339e-43 -1.108603e-09
orbit44          1.936162e-43  5.087981e-08
orbit45          3.294662e-42  2.189110e-06
orbit46          7.696315e-43 -2.775703e-08
orbit47          1.215797e-43  1.669334e-08
orbit48          1.051722e-43  3.357597e-08
orbit49          2.821114e-42  7.250911e-07
orbit50          8.054971e-45 -4.075420e-07
orbit51          1.128922e-42 -8.977370e-08
orbit52          3.227400e-42 -4.694184e-07
orbit53          3.870486e-43  8.561529e-08
orbit54          5.996144e-42  9.936919e-07
orbit55          6.688070e-43  1.416964e-07
orbit56          2.220509e-41  1.539706e-05
orbit57          7.109968e-43  1.198993e-07
orbit58          4.478560e-43 -7.310503e-08
orbit59          4.522469e-42 -3.273296e-09
orbit60          1.417875e-42  3.619795e-07
orbit61          8.476207e-43  2.496498e-07
orbit62          3.412889e-41  3.591025e-06
orbit63          4.434773e-42  5.080548e-07
orbit64          6.963090e-42  1.485441e-06
orbit65          5.349409e-41  7.140415e-06
orbit66          9.526137e-42  1.662893e-06
orbit67          3.498354e-42  5.291564e-07
orbit68          2.469186e-41  5.109511e-06
orbit69          3.272458e-41  1.377160e-05
orbit70          1.075601e-40  2.497765e-05
orbit71          2.489214e-41  1.063405e-07
orbit72          2.179338e-40 -4.467576e-05
AP              -3.465629e-38 -7.345540e-02
bet              5.802555e-44 -3.718827e-08
ecc              5.708711e-38  7.531299e-02
eccrad           3.425227e-37  4.507390e-01
close            3.087620e-36  1.924976e-01
constraint      -2.948172e-36  2.014572e+00
coreness         2.793727e-38 -1.059285e-03
knn              1.275774e-39  1.099869e-04
hubscore         1.430602e-36  1.628512e-01
pagerank        -4.346187e-35 -1.264259e+02
trans            1.361467e-36  7.792531e-01
evcent           1.438446e-36  1.743671e-01
first            5.709671e-40 -2.065091e-04
upto_second      4.118585e-41 -1.840054e-06
upto_third       7.002759e-41  1.504776e-05
upto_fourth      8.572550e-40  1.619689e-04
upto_fifth       6.248376e-39  2.000194e-03
upto_sixth       1.204097e-38 -1.736297e-02
second           4.230030e-41 -1.520734e-06
third           -2.531721e-41  3.649510e-05
fourth          -7.584369e-41 -1.634120e-05
fifth           -9.585234e-40 -1.687248e-04
sixth           -7.403494e-39 -2.963001e-03
ratio1          -6.876799e-41  1.038235e-04
ratio2          -1.694673e-38 -3.765494e-04
ratio3          -6.338629e-37 -1.754986e-01
ratio4           1.031411e-36  2.998805e+00
ratio5           1.093433e-36 -9.763834e-01
ratio6          -1.857027e-37  2.192757e-02
selfinter        4.415869e-38  3.105676e-02
walktrap_vertex -2.090361e-38 -6.614111e-02
bigcom1         -1.206695e-37 -5.252776e-02
bigcom2          0.000000e+00  0.000000e+00
bigcom3          3.419124e-38  2.931690e-01
bigcom4         -3.688512e-38 -1.548751e-02
bigcom6          0.000000e+00  0.000000e+00
bigcom8         -1.486200e-37 -2.884744e-01
bigcom9         -1.693705e-37 -2.364439e-01
bigcom11         0.000000e+00  0.000000e+00
bigcom13        -1.688588e-37 -1.884343e-01
bigcom15        -1.691996e-37 -1.667563e-01
bigcom16         0.000000e+00  0.000000e+00
bigcom21         3.349981e-38  1.881421e-01
bigcom22        -8.660488e-38 -2.433100e-01
bigcom24         0.000000e+00  0.000000e+00
bigcom26        -1.704032e-37 -3.622178e-01
bigcom28         2.718800e-37  2.505593e-01
bigcom30        -7.772164e-38 -2.865482e-02
bigcom31         0.000000e+00  0.000000e+00
bigcom32        -1.688588e-37 -4.257548e-01
bigcom33         0.000000e+00  0.000000e+00
bigcom34         0.000000e+00  0.000000e+00
bigcom36        -1.688588e-37 -3.238359e-01
bigcom37         0.000000e+00  0.000000e+00
bigcom38         0.000000e+00  0.000000e+00
bigcom39        -1.688588e-37 -2.672133e-01
bigcom40         1.543708e-37  1.010363e-01
bigcom43         0.000000e+00  0.000000e+00
bigcom44        -1.710987e-37 -2.607812e-01
bigcom46        -1.688588e-37 -1.611858e-01
bigcom47         0.000000e+00  0.000000e+00
bigcom49         0.000000e+00  0.000000e+00
bigcom50         0.000000e+00  0.000000e+00
bigcom51         0.000000e+00  0.000000e+00
bigcom52         0.000000e+00  0.000000e+00
bigcom54         0.000000e+00  0.000000e+00
bigcom56         0.000000e+00  0.000000e+00
bigcom62         0.000000e+00  0.000000e+00
bigcom66         0.000000e+00  0.000000e+00
bigcom68         0.000000e+00  0.000000e+00
bigcom69         0.000000e+00  0.000000e+00
bigcom71         8.422595e-37  1.742648e+00
bigcom72         0.000000e+00  0.000000e+00
bigcom73        -1.688588e-37 -3.244189e-01
bigcom74         0.000000e+00  0.000000e+00
bigcom75         0.000000e+00  0.000000e+00
bigcom76         0.000000e+00  0.000000e+00
bigcom77         0.000000e+00  0.000000e+00
bigcom79         0.000000e+00  0.000000e+00
bigcom80         0.000000e+00  0.000000e+00
bigcom82        -1.688588e-37 -2.865923e-01
bigcom83         0.000000e+00  0.000000e+00
bigcom84         0.000000e+00  0.000000e+00
bigcom85         0.000000e+00  0.000000e+00
bigcom87         0.000000e+00  0.000000e+00
bigcom89         0.000000e+00  0.000000e+00
bigcom91         0.000000e+00  0.000000e+00
bigcom92        -1.690290e-37 -2.269310e-01
bigcom93         0.000000e+00  0.000000e+00
bigcom96         0.000000e+00  0.000000e+00
bigcom97        -1.690290e-37 -3.455217e-01
bigcom98         0.000000e+00  0.000000e+00
bigcom99         0.000000e+00  0.000000e+00
bigcom101       -1.690290e-37 -3.649394e-01
bigcom104       -1.688588e-37 -2.133963e-01
bigcom106        0.000000e+00  0.000000e+00
bigcom109        0.000000e+00  0.000000e+00
bigcom113        0.000000e+00  0.000000e+00
bigcom116        3.370398e-37  9.474321e-01
bigcom120        0.000000e+00  0.000000e+00
bigcom123        0.000000e+00  0.000000e+00
bigcom126        0.000000e+00  0.000000e+00
bigcom127        0.000000e+00  0.000000e+00
bigcom137        0.000000e+00  0.000000e+00
bigcom139        0.000000e+00  0.000000e+00
bigcom140        0.000000e+00  0.000000e+00
bigcom143        0.000000e+00  0.000000e+00
bigcom145        0.000000e+00  0.000000e+00
bigcom146        0.000000e+00  0.000000e+00
bigcom147       -1.688588e-37 -3.480268e-01
bigcom149        0.000000e+00  0.000000e+00
bigcom153        0.000000e+00  0.000000e+00
bigcom154       -1.688588e-37 -1.809762e-01
bigcom156        0.000000e+00  0.000000e+00
bigcom157        0.000000e+00  0.000000e+00
bigcom158        0.000000e+00  0.000000e+00
bigcom160        0.000000e+00  0.000000e+00
bigcom161        0.000000e+00  0.000000e+00
bigcom162        0.000000e+00  0.000000e+00
bigcom164        0.000000e+00  0.000000e+00
bigcom166        0.000000e+00  0.000000e+00
bigcom167       -1.688588e-37 -2.587214e-01
bigcom171        0.000000e+00  0.000000e+00
bigcom173        0.000000e+00  0.000000e+00
bigcom175        0.000000e+00  0.000000e+00
bigcom176        0.000000e+00  0.000000e+00
bigcom177        0.000000e+00  0.000000e+00
bigcom178        0.000000e+00  0.000000e+00
bigcom180        0.000000e+00  0.000000e+00
bigcom181       -1.688588e-37 -3.236118e-01
bigcom184        0.000000e+00  0.000000e+00
bigcom186        0.000000e+00  0.000000e+00
bigcom187        0.000000e+00  0.000000e+00
bigcom189       -1.688588e-37 -4.775286e-01
bigcom194        0.000000e+00  0.000000e+00
bigcom195       -1.688588e-37 -2.041245e-01
bigcom196        0.000000e+00  0.000000e+00
bigcom204       -1.688588e-37 -2.225992e-01
bigcom205        0.000000e+00  0.000000e+00
bigcom212        0.000000e+00  0.000000e+00
bigcom214        0.000000e+00  0.000000e+00
bigcom222        0.000000e+00  0.000000e+00
bigcom223        0.000000e+00  0.000000e+00
bigcom226        0.000000e+00  0.000000e+00
bigcom227        0.000000e+00  0.000000e+00
bigcom229        0.000000e+00  0.000000e+00
bigcom233        0.000000e+00  0.000000e+00
bigcom236        0.000000e+00  0.000000e+00
bigcom237        0.000000e+00  0.000000e+00
bigcom246        0.000000e+00  0.000000e+00
bigcom248        0.000000e+00  0.000000e+00
bigcom249        0.000000e+00  0.000000e+00
bigcom250        0.000000e+00  0.000000e+00
bigcom254        0.000000e+00  0.000000e+00
bigcom266        0.000000e+00  0.000000e+00
bigcom269       -1.688588e-37 -2.794396e-01
bigcom272        0.000000e+00  0.000000e+00
bigcom274       -1.697133e-37 -1.659053e-01
bigcom281        0.000000e+00  0.000000e+00
bigcom291        0.000000e+00  0.000000e+00
bigcom292        0.000000e+00  0.000000e+00
bigcom295        0.000000e+00  0.000000e+00
bigcom299        0.000000e+00  0.000000e+00
bigcom301        0.000000e+00  0.000000e+00
bigcom306        0.000000e+00  0.000000e+00
bigcom309        0.000000e+00  0.000000e+00
bigcom314        0.000000e+00  0.000000e+00
bigcom321       -1.688588e-37 -1.886176e-01
bigcom341        0.000000e+00  0.000000e+00
bigcom350        0.000000e+00  0.000000e+00
bigcom353        0.000000e+00  0.000000e+00
bigcom359        0.000000e+00  0.000000e+00
bigcom363        0.000000e+00  0.000000e+00
bigcom365        0.000000e+00  0.000000e+00
bigcom385        0.000000e+00  0.000000e+00
bigcom386        0.000000e+00  0.000000e+00
bigcom408        0.000000e+00  0.000000e+00
bigcom412        0.000000e+00  0.000000e+00
bigcom480        0.000000e+00  0.000000e+00
spin_vertex      1.325349e-37  8.148778e-02
membership_s1   -6.669051e-38 -4.993602e-02
membership_s3    0.000000e+00  0.000000e+00
membership_s4    1.664371e-37  1.334967e-01
membership_s5   -7.992632e-38 -1.214448e-01
membership_s6   -3.407898e-40 -7.975227e-02
membership_s7    2.997513e-39  1.477939e-01
membership_s8    0.000000e+00  0.000000e+00
membership_s9    0.000000e+00  0.000000e+00
membership_s11   0.000000e+00  0.000000e+00
membership_s12   0.000000e+00  0.000000e+00
membership_s14   0.000000e+00  0.000000e+00
membership_s15  -1.697133e-37 -2.808140e-01
membership_s16   0.000000e+00  0.000000e+00
membership_s17   0.000000e+00  0.000000e+00
membership_s18  -1.702302e-37 -2.980558e-01
membership_s20   0.000000e+00  0.000000e+00
membership_s21   8.417508e-38  3.562868e-01
membership_s22   0.000000e+00  0.000000e+00
membership_s24  -1.688588e-37 -2.540413e-01
membership_s25   0.000000e+00  0.000000e+00
membership_s26   0.000000e+00  0.000000e+00
membership_s27  -1.162180e-37 -1.522540e-01
membership_s28   0.000000e+00  0.000000e+00
membership_s30   9.255040e-38  3.270611e-02
membership_s31  -1.255541e-37 -7.385522e-02
membership_s32  -2.584480e-38  6.983535e-02
membership_s33   0.000000e+00  0.000000e+00
membership_s36  -1.389826e-37 -7.177141e-02
membership_s37  -1.697133e-37 -2.337793e-01
V1               1.816098e-36  1.533656e+00
V2              -4.197845e-37 -8.005281e-01
pdi             -1.670921e-35  3.138768e+01
adhesion        -7.033061e-41 -2.166613e-05
cohesion         1.407247e-40  4.343469e-05
inner            1.739079e-41 -3.680626e-06
outer            5.658556e-41  3.085017e-05
ioratio         -8.402993e-37  5.941165e-02
comsize          3.966325e-41  1.037691e-04
[1] "Dataset: high_C Model GBM, run: 5 of 5 2015-06-15 20:28:21"
Iter   TrainDeviance   ValidDeviance   StepSize   Improve
     1        0.9166             nan     0.0100    0.0016
     2        0.9106             nan     0.0100    0.0012
     3        0.9038             nan     0.0100    0.0019
     4        0.8984             nan     0.0100    0.0007
     5        0.8928             nan     0.0100    0.0012
     6        0.8876             nan     0.0100    0.0012
     7        0.8823             nan     0.0100    0.0011
     8        0.8767             nan     0.0100    0.0010
     9        0.8721             nan     0.0100    0.0008
    10        0.8670             nan     0.0100    0.0011
    20        0.8213             nan     0.0100    0.0008
    40        0.7456             nan     0.0100    0.0004
    60        0.6880             nan     0.0100    0.0003
    80        0.6414             nan     0.0100   -0.0001
   100        0.6003             nan     0.0100    0.0001
   120        0.5627             nan     0.0100   -0.0001
   140        0.5299             nan     0.0100   -0.0002
   160        0.4993             nan     0.0100   -0.0000
   180        0.4751             nan     0.0100   -0.0003
   200        0.4494             nan     0.0100   -0.0001
   203        0.4457             nan     0.0100   -0.0000

[1] "GBM variable coefficients"
                            var    rel.inf
orbit65                 orbit65 8.22657085
orbit56                 orbit56 3.44275137
V1                           V1 2.92077459
comsize                 comsize 2.83958463
ratio4                   ratio4 2.83481237
orbit70                 orbit70 2.51898144
ratio5                   ratio5 2.46603666
spin_vertex         spin_vertex 2.40246643
walktrap_vertex walktrap_vertex 2.09980786
V2                           V2 2.07105982
trans                     trans 2.05620979
orbit45                 orbit45 1.75046947
outer                     outer 1.63732034
orbit62                 orbit62 1.62611209
orbit54                 orbit54 1.57302021
orbit31                 orbit31 1.47051260
knn                         knn 1.40555697
orbit49                 orbit49 1.23279407
graph22                 graph22 1.16474802
ioratio                 ioratio 1.14542050
orbit22                 orbit22 1.09651868
orbit50                 orbit50 1.08925541
graph11                 graph11 1.05877097
orbit18                 orbit18 1.02769164
third                     third 1.00720860
bigcom40               bigcom40 0.99268472
graph4                   graph4 0.95027047
graph29                 graph29 0.92457135
orbit69                 orbit69 0.87245931
inner                     inner 0.87184357
orbit64                 orbit64 0.85646357
orbit24                 orbit24 0.85543504
orbit27                 orbit27 0.85289362
adhesion               adhesion 0.81665798
graph2                   graph2 0.80487422
orbit39                 orbit39 0.78996980
orbit55                 orbit55 0.78274087
orbit9                   orbit9 0.78203851
ratio1                   ratio1 0.75973214
pagerank               pagerank 0.75270402
cohesion               cohesion 0.74277155
orbit59                 orbit59 0.71565534
orbit63                 orbit63 0.70506744
orbit57                 orbit57 0.69490064
orbit6                   orbit6 0.67560250
orbit44                 orbit44 0.67298729
constraint           constraint 0.67152220
graph5                   graph5 0.65319604
graph10                 graph10 0.64678547
graph28                 graph28 0.64355576
ratio3                   ratio3 0.64062496
graph20                 graph20 0.63835590
orbit66                 orbit66 0.63372763
bet                         bet 0.61297697
graph8                   graph8 0.60326318
upto_fourth         upto_fourth 0.60137717
graph27                 graph27 0.60105916
graph23                 graph23 0.59741505
upto_sixth           upto_sixth 0.57732010
orbit46                 orbit46 0.52654607
upto_fifth           upto_fifth 0.52322462
orbit12                 orbit12 0.51900707
orbit21                 orbit21 0.50892525
graph14                 graph14 0.49343426
graph15                 graph15 0.48982419
graph7                   graph7 0.48962182
orbit61                 orbit61 0.44244451
graph24                 graph24 0.44143158
orbit37                 orbit37 0.43661961
orbit25                 orbit25 0.42810250
graph1                   graph1 0.41612922
orbit17                 orbit17 0.41259901
sixth                     sixth 0.40151007
orbit13                 orbit13 0.39513144
graph26                 graph26 0.38946756
orbit42                 orbit42 0.38020740
graph17                 graph17 0.37928553
orbit19                 orbit19 0.37085892
graph6                   graph6 0.36230614
orbit71                 orbit71 0.36144448
orbit20                 orbit20 0.36097002
AP                           AP 0.36008879
orbit52                 orbit52 0.35493998
orbit30                 orbit30 0.35417333
orbit68                 orbit68 0.35282412
orbit16                 orbit16 0.34974004
bigcom28               bigcom28 0.34967654
hubscore               hubscore 0.34452775
orbit36                 orbit36 0.34160125
graph16                 graph16 0.33784203
upto_second         upto_second 0.33322367
orbit4                   orbit4 0.33235702
orbit40                 orbit40 0.33190938
orbit28                 orbit28 0.32701870
orbit48                 orbit48 0.31212325
fifth                     fifth 0.30667413
orbit35                 orbit35 0.30299489
orbit58                 orbit58 0.29831253
ratio2                   ratio2 0.29785397
orbit11                 orbit11 0.28858296
orbit51                 orbit51 0.28578971
graph25                 graph25 0.28415975
fourth                   fourth 0.27724296
orbit67                 orbit67 0.27476500
graph3                   graph3 0.27173424
graph18                 graph18 0.26470968
graph19                 graph19 0.26107553
orbit32                 orbit32 0.26059892
graph0                   graph0 0.25495827
orbit33                 orbit33 0.24210913
orbit23                 orbit23 0.24032385
orbit41                 orbit41 0.22975980
ratio6                   ratio6 0.22003342
orbit38                 orbit38 0.21428492
upto_third           upto_third 0.21387155
bigcom4                 bigcom4 0.21194049
orbit7                   orbit7 0.20768618
bigcom3                 bigcom3 0.20336971
selfinter             selfinter 0.18855057
orbit53                 orbit53 0.17640253
orbit43                 orbit43 0.17421403
orbit1                   orbit1 0.15708409
orbit60                 orbit60 0.15621822
orbit10                 orbit10 0.15602845
orbit29                 orbit29 0.14193444
membership_s4     membership_s4 0.13838886
orbit15                 orbit15 0.13515169
orbit26                 orbit26 0.13084584
graph21                 graph21 0.12073454
close                     close 0.11995283
orbit47                 orbit47 0.11276937
bigcom30               bigcom30 0.10679552
membership_s30   membership_s30 0.08103599
orbit5                   orbit5 0.07659667
graph12                 graph12 0.07437224
graph13                 graph13 0.07024471
pdi                         pdi 0.07000515
second                   second 0.05569944
orbit2                   orbit2 0.03162381
graph9                   graph9 0.02809474
membership_s32   membership_s32 0.02303612
membership_s5     membership_s5 0.02302445
coreness               coreness 0.02225921
membership_s36   membership_s36 0.02213831
membership_s7     membership_s7 0.01340568
membership_s1     membership_s1 0.01146485
orbit0                   orbit0 0.00000000
orbit3                   orbit3 0.00000000
orbit8                   orbit8 0.00000000
orbit14                 orbit14 0.00000000
orbit34                 orbit34 0.00000000
orbit72                 orbit72 0.00000000
ecc                         ecc 0.00000000
eccrad                   eccrad 0.00000000
evcent                   evcent 0.00000000
first                     first 0.00000000
bigcom1                 bigcom1 0.00000000
bigcom2                 bigcom2 0.00000000
bigcom6                 bigcom6 0.00000000
bigcom8                 bigcom8 0.00000000
bigcom9                 bigcom9 0.00000000
bigcom11               bigcom11 0.00000000
bigcom13               bigcom13 0.00000000
bigcom15               bigcom15 0.00000000
bigcom16               bigcom16 0.00000000
bigcom21               bigcom21 0.00000000
bigcom22               bigcom22 0.00000000
bigcom24               bigcom24 0.00000000
bigcom26               bigcom26 0.00000000
bigcom31               bigcom31 0.00000000
bigcom32               bigcom32 0.00000000
bigcom33               bigcom33 0.00000000
bigcom34               bigcom34 0.00000000
bigcom36               bigcom36 0.00000000
bigcom37               bigcom37 0.00000000
bigcom38               bigcom38 0.00000000
bigcom39               bigcom39 0.00000000
bigcom43               bigcom43 0.00000000
bigcom44               bigcom44 0.00000000
bigcom46               bigcom46 0.00000000
bigcom47               bigcom47 0.00000000
bigcom49               bigcom49 0.00000000
bigcom50               bigcom50 0.00000000
bigcom51               bigcom51 0.00000000
bigcom52               bigcom52 0.00000000
bigcom54               bigcom54 0.00000000
bigcom56               bigcom56 0.00000000
bigcom62               bigcom62 0.00000000
bigcom66               bigcom66 0.00000000
bigcom68               bigcom68 0.00000000
bigcom69               bigcom69 0.00000000
bigcom71               bigcom71 0.00000000
bigcom72               bigcom72 0.00000000
bigcom73               bigcom73 0.00000000
bigcom74               bigcom74 0.00000000
bigcom75               bigcom75 0.00000000
bigcom76               bigcom76 0.00000000
bigcom77               bigcom77 0.00000000
bigcom79               bigcom79 0.00000000
bigcom80               bigcom80 0.00000000
bigcom82               bigcom82 0.00000000
bigcom83               bigcom83 0.00000000
bigcom84               bigcom84 0.00000000
bigcom85               bigcom85 0.00000000
bigcom87               bigcom87 0.00000000
bigcom89               bigcom89 0.00000000
bigcom91               bigcom91 0.00000000
bigcom92               bigcom92 0.00000000
bigcom93               bigcom93 0.00000000
bigcom96               bigcom96 0.00000000
bigcom97               bigcom97 0.00000000
bigcom98               bigcom98 0.00000000
bigcom99               bigcom99 0.00000000
bigcom101             bigcom101 0.00000000
bigcom104             bigcom104 0.00000000
bigcom106             bigcom106 0.00000000
bigcom109             bigcom109 0.00000000
bigcom113             bigcom113 0.00000000
bigcom116             bigcom116 0.00000000
bigcom120             bigcom120 0.00000000
bigcom123             bigcom123 0.00000000
bigcom126             bigcom126 0.00000000
bigcom127             bigcom127 0.00000000
bigcom137             bigcom137 0.00000000
bigcom139             bigcom139 0.00000000
bigcom140             bigcom140 0.00000000
bigcom143             bigcom143 0.00000000
bigcom145             bigcom145 0.00000000
bigcom146             bigcom146 0.00000000
bigcom147             bigcom147 0.00000000
bigcom149             bigcom149 0.00000000
bigcom153             bigcom153 0.00000000
bigcom154             bigcom154 0.00000000
bigcom156             bigcom156 0.00000000
bigcom157             bigcom157 0.00000000
bigcom158             bigcom158 0.00000000
bigcom160             bigcom160 0.00000000
bigcom161             bigcom161 0.00000000
bigcom162             bigcom162 0.00000000
bigcom164             bigcom164 0.00000000
bigcom166             bigcom166 0.00000000
bigcom167             bigcom167 0.00000000
bigcom171             bigcom171 0.00000000
bigcom173             bigcom173 0.00000000
bigcom175             bigcom175 0.00000000
bigcom176             bigcom176 0.00000000
bigcom177             bigcom177 0.00000000
bigcom178             bigcom178 0.00000000
bigcom180             bigcom180 0.00000000
bigcom181             bigcom181 0.00000000
bigcom184             bigcom184 0.00000000
bigcom186             bigcom186 0.00000000
bigcom187             bigcom187 0.00000000
bigcom189             bigcom189 0.00000000
bigcom194             bigcom194 0.00000000
bigcom195             bigcom195 0.00000000
bigcom196             bigcom196 0.00000000
bigcom204             bigcom204 0.00000000
bigcom205             bigcom205 0.00000000
bigcom212             bigcom212 0.00000000
bigcom214             bigcom214 0.00000000
bigcom222             bigcom222 0.00000000
bigcom223             bigcom223 0.00000000
bigcom226             bigcom226 0.00000000
bigcom227             bigcom227 0.00000000
bigcom229             bigcom229 0.00000000
bigcom233             bigcom233 0.00000000
bigcom236             bigcom236 0.00000000
bigcom237             bigcom237 0.00000000
bigcom246             bigcom246 0.00000000
bigcom248             bigcom248 0.00000000
bigcom249             bigcom249 0.00000000
bigcom250             bigcom250 0.00000000
bigcom254             bigcom254 0.00000000
bigcom266             bigcom266 0.00000000
bigcom269             bigcom269 0.00000000
bigcom272             bigcom272 0.00000000
bigcom274             bigcom274 0.00000000
bigcom281             bigcom281 0.00000000
bigcom291             bigcom291 0.00000000
bigcom292             bigcom292 0.00000000
bigcom295             bigcom295 0.00000000
bigcom299             bigcom299 0.00000000
bigcom301             bigcom301 0.00000000
bigcom306             bigcom306 0.00000000
bigcom309             bigcom309 0.00000000
bigcom314             bigcom314 0.00000000
bigcom321             bigcom321 0.00000000
bigcom341             bigcom341 0.00000000
bigcom350             bigcom350 0.00000000
bigcom353             bigcom353 0.00000000
bigcom359             bigcom359 0.00000000
bigcom363             bigcom363 0.00000000
bigcom365             bigcom365 0.00000000
bigcom385             bigcom385 0.00000000
bigcom386             bigcom386 0.00000000
bigcom408             bigcom408 0.00000000
bigcom412             bigcom412 0.00000000
bigcom480             bigcom480 0.00000000
membership_s3     membership_s3 0.00000000
membership_s6     membership_s6 0.00000000
membership_s8     membership_s8 0.00000000
membership_s9     membership_s9 0.00000000
membership_s11   membership_s11 0.00000000
membership_s12   membership_s12 0.00000000
membership_s14   membership_s14 0.00000000
membership_s15   membership_s15 0.00000000
membership_s16   membership_s16 0.00000000
membership_s17   membership_s17 0.00000000
membership_s18   membership_s18 0.00000000
membership_s20   membership_s20 0.00000000
membership_s21   membership_s21 0.00000000
membership_s22   membership_s22 0.00000000
membership_s24   membership_s24 0.00000000
membership_s25   membership_s25 0.00000000
membership_s26   membership_s26 0.00000000
membership_s27   membership_s27 0.00000000
membership_s28   membership_s28 0.00000000
membership_s31   membership_s31 0.00000000
membership_s33   membership_s33 0.00000000
membership_s37   membership_s37 0.00000000
[1] "Dataset: high_C Model RF, run: 5 of 5 2015-06-15 20:28:36"
     |      Out-of-bag   |
Tree |      MSE  %Var(y) |
   1 |    0.242   168.52 |
   2 |   0.2309   160.78 |
   3 |   0.2263   157.59 |
   4 |   0.2225   154.96 |
   5 |   0.2143   149.25 |
   6 |   0.1951   135.87 |
   7 |    0.181   126.05 |
   8 |   0.1743   121.37 |
   9 |   0.1686   117.41 |
  10 |   0.1681   117.08 |
  11 |   0.1656   115.32 |
  12 |   0.1593   110.94 |
  13 |   0.1561   108.73 |
  14 |   0.1536   106.97 |
  15 |   0.1518   105.70 |
  16 |   0.1487   103.56 |
  17 |   0.1478   102.94 |
  18 |    0.146   101.69 |
  19 |   0.1445   100.63 |
  20 |   0.1432    99.75 |
  21 |   0.1404    97.81 |
  22 |   0.1399    97.47 |
  23 |   0.1384    96.39 |
  24 |    0.138    96.08 |
  25 |   0.1367    95.22 |
  26 |   0.1367    95.22 |
  27 |   0.1351    94.06 |
  28 |   0.1344    93.60 |
  29 |   0.1349    93.97 |
  30 |   0.1355    94.38 |
  31 |   0.1359    94.63 |
  32 |    0.136    94.71 |
  33 |   0.1354    94.30 |
  34 |   0.1348    93.87 |
  35 |   0.1343    93.51 |
  36 |    0.134    93.35 |
  37 |   0.1339    93.25 |
  38 |   0.1335    93.01 |
  39 |   0.1343    93.50 |
  40 |   0.1336    93.05 |
  41 |   0.1332    92.79 |
  42 |   0.1331    92.69 |
  43 |   0.1329    92.56 |
  44 |   0.1322    92.08 |
  45 |    0.132    91.96 |
  46 |   0.1314    91.54 |
  47 |   0.1306    90.92 |
  48 |   0.1306    90.94 |
  49 |   0.1305    90.90 |
  50 |   0.1306    90.95 |
  51 |   0.1303    90.74 |
  52 |   0.1298    90.40 |
  53 |   0.1297    90.35 |
  54 |   0.1298    90.38 |
  55 |   0.1293    90.04 |
  56 |    0.129    89.83 |
  57 |   0.1287    89.62 |
  58 |   0.1284    89.43 |
  59 |   0.1284    89.42 |
  60 |   0.1282    89.26 |
  61 |   0.1282    89.27 |
  62 |   0.1282    89.28 |
  63 |   0.1281    89.23 |
  64 |    0.128    89.15 |
  65 |    0.128    89.18 |
  66 |   0.1282    89.27 |
  67 |   0.1285    89.47 |
  68 |   0.1283    89.38 |
  69 |   0.1281    89.25 |
  70 |    0.128    89.15 |
  71 |   0.1282    89.31 |
  72 |    0.128    89.16 |
  73 |    0.128    89.12 |
  74 |   0.1278    89.00 |
  75 |   0.1279    89.10 |
  76 |   0.1278    89.03 |
  77 |   0.1276    88.90 |
  78 |   0.1272    88.58 |
  79 |   0.1272    88.59 |
  80 |   0.1273    88.63 |
  81 |   0.1273    88.66 |
  82 |    0.127    88.45 |
  83 |    0.127    88.48 |
  84 |   0.1269    88.41 |
  85 |    0.127    88.47 |
  86 |   0.1271    88.53 |
  87 |   0.1271    88.54 |
  88 |   0.1266    88.17 |
  89 |   0.1266    88.17 |
  90 |   0.1265    88.13 |
  91 |   0.1264    88.00 |
  92 |   0.1263    87.99 |
  93 |   0.1264    88.02 |
  94 |   0.1262    87.93 |
  95 |   0.1262    87.92 |
  96 |   0.1262    87.88 |
  97 |   0.1261    87.80 |
  98 |   0.1261    87.81 |
  99 |   0.1259    87.68 |
 100 |   0.1259    87.68 |
[1] "Random Forest variable coefficients"
                      %IncMSE IncNodePurity
graph5           1.955320e-03  5.235968e-01
graph6           3.039002e-03  4.883342e-01
graph7           2.129207e-03  8.210658e-01
graph8           9.444576e-04  7.135837e-01
graph9           1.441035e-03  2.526637e-01
graph10          3.424111e-03  1.149584e+00
graph11          3.688459e-03  1.241495e+00
graph12          1.630251e-03  4.100373e-01
graph13          1.538769e-03  3.658108e-01
graph14          1.221576e-03  6.665213e-01
graph15          1.662104e-03  4.660481e-01
graph16          1.035293e-03  4.478830e-01
graph17          2.996057e-03  5.241453e-01
graph18          5.472200e-04  4.406075e-01
graph19          2.723926e-03  4.809204e-01
graph20          1.875838e-03  8.848933e-01
graph21          3.678412e-03  6.634456e-01
graph22          5.412265e-03  1.186214e+00
graph23          3.528846e-03  8.529629e-01
graph24          3.587242e-03  6.929653e-01
graph25          1.586772e-03  5.381019e-01
graph26          3.450994e-03  1.142074e+00
graph27          2.072376e-03  1.034242e+00
graph28          1.812307e-03  1.463290e+00
graph29          7.744123e-04  5.738262e-01
orbit0           7.727195e-05  1.544453e-01
orbit1           2.392174e-03  4.225341e-01
orbit2           1.435869e-03  4.702057e-01
orbit3           2.332886e-03  6.978461e-01
orbit4           3.630563e-03  5.536472e-01
orbit5           6.192162e-04  3.758929e-01
orbit6           2.961443e-03  8.012810e-01
orbit7           1.070023e-03  5.800996e-01
orbit8           1.976693e-03  6.159931e-01
orbit9           2.191835e-03  8.009987e-01
orbit10          7.688302e-04  5.971123e-01
orbit11          4.457343e-04  3.180177e-01
orbit12          3.280559e-03  8.588440e-01
orbit13          7.225815e-04  3.737171e-01
orbit14          1.244825e-03  6.108924e-01
orbit15          2.255971e-03  5.793221e-01
orbit16          1.491322e-03  8.053566e-01
orbit17          1.886689e-03  4.653283e-01
orbit18          2.821984e-03  1.272608e+00
orbit19          2.075873e-03  7.881164e-01
orbit20          1.690789e-03  6.280726e-01
orbit21          1.703954e-03  7.360450e-01
orbit22          5.431883e-03  1.061724e+00
orbit23          1.074620e-03  6.333971e-01
orbit24          1.320980e-02  1.313810e+00
orbit25          1.922603e-03  7.394090e-01
orbit26          1.219234e-03  4.045270e-01
orbit27          7.901934e-03  9.949885e-01
orbit28          3.166546e-03  7.572472e-01
orbit29          1.152696e-03  3.473280e-01
orbit30          1.691278e-03  7.353829e-01
orbit31          2.382889e-03  1.526468e+00
orbit32          2.253846e-03  6.171683e-01
orbit33          1.429528e-03  4.494679e-01
orbit34          3.176119e-03  4.213596e-01
orbit35          2.791958e-03  7.853798e-01
orbit36          2.957552e-03  7.480577e-01
orbit37          3.947396e-03  6.189691e-01
orbit38          1.423155e-03  5.455674e-01
orbit39          6.390092e-03  1.326655e+00
orbit40          1.279487e-03  9.104792e-01
orbit41          7.245568e-04  5.946379e-01
orbit42          1.412574e-03  5.224164e-01
orbit43          1.437214e-03  4.658192e-01
orbit44          9.179140e-04  8.702383e-01
orbit45          9.387712e-03  1.969103e+00
orbit46          8.643769e-03  1.497944e+00
orbit47          2.549132e-03  4.263771e-01
orbit48          9.070428e-04  6.952571e-01
orbit49          1.362042e-03  9.983507e-01
orbit50          3.151008e-03  1.086957e+00
orbit51          3.125212e-03  8.409212e-01
orbit52          5.581015e-03  5.756286e-01
orbit53          9.662642e-04  2.842919e-01
orbit54          6.963411e-03  1.802828e+00
orbit55          1.905283e-03  6.599541e-01
orbit56          2.641697e-02  3.750704e+00
orbit57          5.538657e-03  1.119119e+00
orbit58          2.494212e-04  4.806744e-01
orbit59          1.313486e-02  1.475502e+00
orbit60          1.410390e-03  3.873284e-01
orbit61          1.205494e-03  7.774998e-01
orbit62          5.426185e-03  1.834848e+00
orbit63          2.000902e-03  6.414069e-01
orbit64          2.907380e-03  8.342535e-01
orbit65          3.220109e-02  8.462723e+00
orbit66          4.377767e-03  1.526549e+00
orbit67          2.318113e-03  8.095704e-01
orbit68          3.085074e-03  1.167619e+00
orbit69          3.109959e-03  1.003284e+00
orbit70          9.866037e-03  4.890334e+00
orbit71          9.812690e-04  5.274282e-01
orbit72          6.421080e-04  6.049359e-01
AP               2.576246e-04  2.436656e-01
bet              9.215772e-04  6.204989e-01
ecc              0.000000e+00  4.080070e-17
eccrad           0.000000e+00  1.665335e-17
close            1.666527e-03  6.060644e-01
constraint       1.844918e-03  8.887784e-01
coreness         1.099944e-04  1.243949e-01
knn              1.391745e-03  1.953954e+00
hubscore         2.995594e-03  5.154230e-01
pagerank         2.560605e-03  1.389558e+00
trans            2.798500e-03  2.314106e+00
evcent           1.967258e-03  4.952852e-01
first            5.817258e-04  3.148845e-01
upto_second      1.964638e-03  6.592070e-01
upto_third       6.470215e-04  4.330508e-01
upto_fourth      2.246414e-03  1.039552e+00
upto_fifth       1.067320e-03  7.690898e-01
upto_sixth       4.397617e-04  6.969089e-01
second           1.269523e-03  3.509137e-01
third           -2.392329e-04  9.700067e-01
fourth           1.544588e-03  5.436969e-01
fifth            4.435386e-03  1.131859e+00
sixth            5.113086e-04  8.231326e-01
ratio1           3.090289e-03  8.267977e-01
ratio2           3.523251e-03  7.476724e-01
ratio3           4.451112e-03  7.161549e-01
ratio4           7.574557e-04  1.670799e+00
ratio5           1.031886e-03  2.787572e+00
ratio6           2.308290e-03  4.920422e-01
selfinter        6.445180e-07  6.219221e-02
walktrap_vertex  1.473772e-03  2.080036e+00
bigcom1          4.940219e-05  3.633764e-02
bigcom2          0.000000e+00  0.000000e+00
bigcom3          5.532600e-04  3.630427e-01
bigcom4          1.447119e-04  2.816397e-01
bigcom6          0.000000e+00  0.000000e+00
bigcom8          0.000000e+00  2.220446e-18
bigcom9          0.000000e+00  0.000000e+00
bigcom11         0.000000e+00  0.000000e+00
bigcom13         0.000000e+00  2.775558e-19
bigcom15         0.000000e+00  0.000000e+00
bigcom16         0.000000e+00  0.000000e+00
bigcom21         0.000000e+00  0.000000e+00
bigcom22        -2.702703e-05  8.859358e-03
bigcom24         0.000000e+00  0.000000e+00
bigcom26         0.000000e+00  2.220446e-18
bigcom28         1.589503e-03  3.307125e-01
bigcom30        -6.521560e-05  6.169952e-02
bigcom31         0.000000e+00  0.000000e+00
bigcom32         0.000000e+00  0.000000e+00
bigcom33         0.000000e+00  0.000000e+00
bigcom34         0.000000e+00  0.000000e+00
bigcom36         0.000000e+00  0.000000e+00
bigcom37         0.000000e+00  0.000000e+00
bigcom38         0.000000e+00  0.000000e+00
bigcom39         0.000000e+00  0.000000e+00
bigcom40         4.180418e-03  7.649800e-01
bigcom43         0.000000e+00  0.000000e+00
bigcom44         0.000000e+00  1.942890e-18
bigcom46         0.000000e+00  0.000000e+00
bigcom47         0.000000e+00  0.000000e+00
bigcom49         0.000000e+00  0.000000e+00
bigcom50         0.000000e+00  0.000000e+00
bigcom51         0.000000e+00  0.000000e+00
bigcom52         0.000000e+00  0.000000e+00
bigcom54         0.000000e+00  0.000000e+00
bigcom56         0.000000e+00  0.000000e+00
bigcom62         0.000000e+00  0.000000e+00
bigcom66         0.000000e+00  0.000000e+00
bigcom68         0.000000e+00  0.000000e+00
bigcom69         0.000000e+00  0.000000e+00
bigcom71         0.000000e+00  3.856474e-01
bigcom72         0.000000e+00  0.000000e+00
bigcom73         0.000000e+00  0.000000e+00
bigcom74         0.000000e+00  0.000000e+00
bigcom75         0.000000e+00  0.000000e+00
bigcom76         0.000000e+00  0.000000e+00
bigcom77         0.000000e+00  0.000000e+00
bigcom79         0.000000e+00  0.000000e+00
bigcom80         0.000000e+00  0.000000e+00
bigcom82         0.000000e+00  0.000000e+00
bigcom83         0.000000e+00  0.000000e+00
bigcom84         0.000000e+00  0.000000e+00
bigcom85         0.000000e+00  0.000000e+00
bigcom87         0.000000e+00  0.000000e+00
bigcom89         0.000000e+00  0.000000e+00
bigcom91         0.000000e+00  0.000000e+00
bigcom92         0.000000e+00  0.000000e+00
bigcom93         0.000000e+00  0.000000e+00
bigcom96         0.000000e+00  0.000000e+00
bigcom97         0.000000e+00  2.498002e-18
bigcom98         0.000000e+00  0.000000e+00
bigcom99         0.000000e+00  0.000000e+00
bigcom101        0.000000e+00  0.000000e+00
bigcom104        0.000000e+00  0.000000e+00
bigcom106        0.000000e+00  0.000000e+00
bigcom109        0.000000e+00  0.000000e+00
bigcom113        0.000000e+00  0.000000e+00
bigcom116        0.000000e+00  0.000000e+00
bigcom120        0.000000e+00  0.000000e+00
bigcom123        0.000000e+00  0.000000e+00
bigcom126        0.000000e+00  0.000000e+00
bigcom127        0.000000e+00  0.000000e+00
bigcom137        0.000000e+00  0.000000e+00
bigcom139        0.000000e+00  0.000000e+00
bigcom140        0.000000e+00  0.000000e+00
bigcom143        0.000000e+00  0.000000e+00
bigcom145        0.000000e+00  0.000000e+00
bigcom146        0.000000e+00  0.000000e+00
bigcom147        0.000000e+00  0.000000e+00
bigcom149        0.000000e+00  0.000000e+00
bigcom153        0.000000e+00  0.000000e+00
bigcom154        0.000000e+00  0.000000e+00
bigcom156        0.000000e+00  0.000000e+00
bigcom157        0.000000e+00  0.000000e+00
bigcom158        0.000000e+00  0.000000e+00
bigcom160        0.000000e+00  0.000000e+00
bigcom161        0.000000e+00  0.000000e+00
bigcom162        0.000000e+00  0.000000e+00
bigcom164        0.000000e+00  0.000000e+00
bigcom166        0.000000e+00  0.000000e+00
bigcom167        0.000000e+00  2.775558e-19
bigcom171        0.000000e+00  0.000000e+00
bigcom173        0.000000e+00  0.000000e+00
bigcom175        0.000000e+00  0.000000e+00
bigcom176        0.000000e+00  0.000000e+00
bigcom177        0.000000e+00  0.000000e+00
bigcom178        0.000000e+00  0.000000e+00
bigcom180        0.000000e+00  0.000000e+00
bigcom181        0.000000e+00  0.000000e+00
bigcom184        0.000000e+00  0.000000e+00
bigcom186        0.000000e+00  0.000000e+00
bigcom187        0.000000e+00  0.000000e+00
bigcom189        0.000000e+00  0.000000e+00
bigcom194        0.000000e+00  0.000000e+00
bigcom195        0.000000e+00  0.000000e+00
bigcom196        0.000000e+00  0.000000e+00
bigcom204        0.000000e+00  0.000000e+00
bigcom205        0.000000e+00  0.000000e+00
bigcom212        0.000000e+00  0.000000e+00
bigcom214        0.000000e+00  0.000000e+00
bigcom222        0.000000e+00  0.000000e+00
bigcom223        0.000000e+00  0.000000e+00
bigcom226        0.000000e+00  0.000000e+00
bigcom227        0.000000e+00  0.000000e+00
bigcom229        0.000000e+00  0.000000e+00
bigcom233        0.000000e+00  0.000000e+00
bigcom236        0.000000e+00  0.000000e+00
bigcom237        0.000000e+00  0.000000e+00
bigcom246        0.000000e+00  0.000000e+00
bigcom248        0.000000e+00  9.992824e-02
bigcom249        0.000000e+00  0.000000e+00
bigcom250        0.000000e+00  0.000000e+00
bigcom254        0.000000e+00  0.000000e+00
bigcom266        0.000000e+00  0.000000e+00
bigcom269        0.000000e+00  0.000000e+00
bigcom272        0.000000e+00  0.000000e+00
bigcom274        0.000000e+00  0.000000e+00
bigcom281        0.000000e+00  0.000000e+00
bigcom291        0.000000e+00  0.000000e+00
bigcom292        0.000000e+00  0.000000e+00
bigcom295        0.000000e+00  0.000000e+00
bigcom299        0.000000e+00  0.000000e+00
bigcom301        0.000000e+00  0.000000e+00
bigcom306        0.000000e+00  0.000000e+00
bigcom309        0.000000e+00  0.000000e+00
bigcom314        0.000000e+00  0.000000e+00
bigcom321        0.000000e+00  0.000000e+00
bigcom341        0.000000e+00  0.000000e+00
bigcom350        0.000000e+00  0.000000e+00
bigcom353        0.000000e+00  0.000000e+00
bigcom359        0.000000e+00  0.000000e+00
bigcom363        0.000000e+00  0.000000e+00
bigcom365        0.000000e+00  0.000000e+00
bigcom385        0.000000e+00  0.000000e+00
bigcom386        0.000000e+00  0.000000e+00
bigcom408        0.000000e+00  0.000000e+00
bigcom412        0.000000e+00  0.000000e+00
bigcom480        0.000000e+00  0.000000e+00
spin_vertex      1.966694e-03  2.218709e+00
membership_s1    3.087842e-05  5.696649e-02
membership_s3    0.000000e+00  0.000000e+00
membership_s4    2.016865e-04  3.758238e-01
membership_s5   -8.026134e-05  3.641366e-02
membership_s6   -2.571716e-05  9.916798e-02
membership_s7   -8.414438e-05  6.523742e-02
membership_s8    0.000000e+00  0.000000e+00
membership_s9    0.000000e+00  0.000000e+00
membership_s11   0.000000e+00  0.000000e+00
membership_s12   0.000000e+00  0.000000e+00
membership_s14   0.000000e+00  0.000000e+00
membership_s15   0.000000e+00  1.724842e-02
membership_s16   0.000000e+00  0.000000e+00
membership_s17   0.000000e+00  0.000000e+00
membership_s18   0.000000e+00  2.775558e-18
membership_s20   0.000000e+00  0.000000e+00
membership_s21   2.826872e-05  1.489769e-01
membership_s22   0.000000e+00  0.000000e+00
membership_s24   0.000000e+00  2.775558e-19
membership_s25   0.000000e+00  0.000000e+00
membership_s26   0.000000e+00  0.000000e+00
membership_s27   2.288653e-05  6.844331e-02
membership_s28   0.000000e+00  0.000000e+00
membership_s30   9.727883e-04  1.599183e-01
membership_s31   0.000000e+00  2.775558e-18
membership_s32   1.440102e-04  1.276616e-01
membership_s33   0.000000e+00  0.000000e+00
membership_s36   3.260798e-04  1.122783e-01
membership_s37   0.000000e+00  4.718448e-18
V1               7.211080e-03  4.583470e+00
V2               1.056160e-03  2.104796e+00
pdi              9.307735e-04  3.894069e-01
adhesion         2.619206e-03  1.512243e+00
cohesion         1.484891e-03  1.268736e+00
inner            1.114434e-03  1.884226e+00
outer            6.416949e-04  1.790466e+00
ioratio          2.614489e-03  1.439928e+00
comsize          2.242365e-03  3.319591e+00
[1] "Dataset: high_C Model GLM, run: 5 of 5 2015-06-15 20:28:50"
[1] "glmnet variable coefficients"
                         [,1]          [,2]
(Intercept)     -1.559026e+00  1.515714e+02
graph0           3.472946e-40 -1.797358e-04
graph1           5.020501e-44 -9.940366e-08
graph2           3.503454e-40  2.555885e-05
graph3           1.345317e-44 -4.739242e-09
graph4          -1.118018e-46 -4.961035e-11
graph5           7.117147e-42 -1.413348e-06
graph6           1.359447e-43 -1.607225e-08
graph7           1.420845e-41  1.603819e-06
graph8           2.863639e-40  1.660301e-05
graph9           3.342467e-46 -1.122602e-10
graph10          5.622322e-49 -2.828695e-12
graph11         -2.806571e-49 -5.880000e-14
graph12          8.855874e-46 -1.350216e-10
graph13          9.298477e-45  2.295323e-10
graph14         -3.649813e-48 -2.504139e-11
graph15          2.940783e-43 -4.932333e-08
graph16          2.350324e-45 -8.264623e-10
graph17          7.267005e-45 -1.258296e-09
graph18          2.571919e-43  2.923865e-08
graph19          5.362962e-44  8.008977e-09
graph20          2.620210e-43 -3.643614e-07
graph21          2.834202e-43  1.668184e-08
graph22          9.139960e-43 -6.304610e-08
graph23          3.955464e-43  3.213594e-08
graph24          6.976106e-43  1.179791e-07
graph25          3.182068e-42  4.990416e-07
graph26          3.263524e-42  4.298622e-07
graph27          1.884540e-41  4.644351e-06
graph28          2.662828e-41  2.375832e-06
graph29          2.808587e-40 -2.183647e-05
orbit0           3.472946e-40 -1.795918e-04
orbit1           2.971295e-41 -2.641963e-06
orbit2          -2.321478e-45 -9.748091e-08
orbit3           3.503454e-40  2.580462e-05
orbit4           7.203539e-43 -1.212573e-08
orbit5           1.104492e-44 -5.030434e-09
orbit6           6.621446e-45 -1.154090e-08
orbit7          -1.147629e-46 -4.462076e-11
orbit8           7.117147e-42 -1.403690e-06
orbit9           2.056777e-41  5.525849e-06
orbit10          1.522992e-42 -8.208523e-09
orbit11          6.330437e-44 -2.405019e-08
orbit12          7.003374e-41  1.086402e-05
orbit13          1.556554e-41  1.422044e-06
orbit14          2.863639e-40  1.677176e-05
orbit15          2.032974e-44  7.923308e-10
orbit16          2.412729e-46 -1.563600e-10
orbit17          3.821472e-45 -2.755843e-10
orbit18          2.647949e-45 -3.306494e-10
orbit19          1.906033e-45 -2.387737e-10
orbit20          2.180369e-46 -1.956545e-10
orbit21         -1.639947e-48 -1.951151e-12
orbit22         -3.326462e-47 -2.524452e-11
orbit23         -2.581944e-49 -4.177879e-14
orbit24          1.114477e-43  1.635970e-08
orbit25          3.474185e-44  6.641367e-09
orbit26          6.252917e-46 -2.071964e-10
orbit27          4.604709e-43  9.587041e-08
orbit28          1.400911e-44 -2.986041e-09
orbit29          5.865322e-44  2.799137e-09
orbit30          1.578791e-44  1.175519e-09
orbit31          7.606529e-45 -7.995494e-10
orbit32          1.078627e-45 -1.606130e-09
orbit33         -1.565236e-47 -1.014786e-11
orbit34          2.940783e-43 -4.862815e-08
orbit35          6.894491e-43  5.987436e-08
orbit36          4.023324e-44 -1.628100e-08
orbit37          4.677100e-44 -4.596322e-09
orbit38          6.275559e-46 -6.485520e-10
orbit39          1.372963e-42  3.003668e-07
orbit40          1.443728e-43  2.469273e-08
orbit41          5.771714e-44 -1.918721e-08
orbit42          3.222224e-45 -1.494404e-09
orbit43          9.925979e-43  8.955295e-08
orbit44          1.897554e-43  3.087836e-08
orbit45          3.699686e-42  1.966667e-06
orbit46          8.729876e-43  2.402871e-09
orbit47          4.947798e-44  4.182139e-10
orbit48          1.269187e-43  2.874127e-08
orbit49          3.190472e-42 -1.343403e-07
orbit50          1.052499e-43 -4.691179e-07
orbit51          1.191815e-42  8.835003e-09
orbit52          3.742155e-42  2.283794e-07
orbit53          3.597655e-43  3.213180e-08
orbit54          6.638378e-42  1.199695e-06
orbit55          7.364812e-43 -1.596109e-07
orbit56          2.472150e-41  1.587689e-05
orbit57          8.398921e-43  1.422265e-07
orbit58          4.026007e-43 -7.672226e-08
orbit59          5.245470e-42  7.770920e-07
orbit60          1.571075e-42  2.931615e-07
orbit61          1.228042e-42  2.027109e-07
orbit62          3.910323e-41  1.003103e-05
orbit63          4.961632e-42  1.845267e-07
orbit64          8.070757e-42  1.934853e-06
orbit65          6.164061e-41  1.525319e-05
orbit66          1.095878e-41  1.836727e-06
orbit67          4.228642e-42  3.691900e-07
orbit68          2.764793e-41  6.186245e-06
orbit69          4.850742e-41  1.480976e-05
orbit70          1.193558e-40  2.120975e-05
orbit71          3.093222e-41  1.411624e-06
orbit72          2.808587e-40 -2.218000e-05
AP              -3.859960e-38 -9.947595e-02
bet              5.669927e-45 -1.866499e-08
ecc              5.768683e-38  6.303908e-02
eccrad           3.461210e-37  3.775889e-01
close            3.465341e-36 -2.341391e-01
constraint      -4.506032e-36  7.556657e-02
coreness         3.083833e-38 -7.049762e-03
knn              1.240073e-39  8.106575e-05
hubscore         1.395700e-36  1.298416e-01
pagerank        -4.118982e-35 -1.271797e+02
trans            1.263709e-36  4.090434e-01
evcent           1.399552e-36  1.329856e-01
first            3.472946e-40 -1.788880e-04
upto_second      4.655608e-41 -7.793822e-06
upto_third       8.342376e-41  1.060665e-05
upto_fourth      1.049254e-39  1.217291e-04
upto_fifth       7.424289e-39  2.501969e-03
upto_sixth       1.871356e-38 -1.433608e-02
second           4.823970e-41 -7.471630e-06
third           -3.293699e-41  4.690977e-05
fourth          -9.017408e-41 -1.159170e-05
fifth           -1.173969e-39 -1.132808e-04
sixth           -8.776713e-39 -3.607739e-03
ratio1          -3.051098e-40  2.573121e-04
ratio2          -2.083810e-38 -2.306587e-03
ratio3          -7.623141e-37 -1.372053e-01
ratio4           2.618283e-36  1.954673e+00
ratio5           1.353399e-36 -2.309136e-01
ratio6          -2.544881e-37 -8.175211e-02
selfinter        5.647478e-38  2.591031e-02
walktrap_vertex -5.160891e-38 -1.129163e-01
bigcom1         -1.223848e-37 -6.077962e-02
bigcom2          0.000000e+00  0.000000e+00
bigcom3          1.182386e-38  1.968809e-01
bigcom4         -5.859755e-38 -4.551560e-02
bigcom6          0.000000e+00  0.000000e+00
bigcom8         -1.341613e-37 -1.777310e-01
bigcom9         -1.762262e-37 -1.878520e-01
bigcom11         0.000000e+00  0.000000e+00
bigcom13        -1.758833e-37 -1.340624e-01
bigcom15        -1.760546e-37 -1.846041e-01
bigcom16         0.000000e+00  0.000000e+00
bigcom21        -1.763981e-37 -3.286454e-01
bigcom22        -6.919782e-38 -1.381747e-01
bigcom24         0.000000e+00  0.000000e+00
bigcom26        -1.770892e-37 -3.321291e-01
bigcom28         2.901604e-37  2.194842e-01
bigcom30         8.200481e-39  1.848264e-01
bigcom31         0.000000e+00  0.000000e+00
bigcom32        -1.757124e-37 -4.192923e-01
bigcom33         0.000000e+00  0.000000e+00
bigcom34         0.000000e+00  0.000000e+00
bigcom36        -1.757124e-37 -2.847007e-01
bigcom37         0.000000e+00  0.000000e+00
bigcom38         0.000000e+00  0.000000e+00
bigcom39        -1.757124e-37 -2.647068e-01
bigcom40         1.693628e-37  1.344350e-01
bigcom43         0.000000e+00  0.000000e+00
bigcom44        -1.783117e-37 -2.655436e-01
bigcom46        -1.757124e-37 -1.560533e-01
bigcom47         0.000000e+00  0.000000e+00
bigcom49         0.000000e+00  0.000000e+00
bigcom50         0.000000e+00  0.000000e+00
bigcom51         0.000000e+00  0.000000e+00
bigcom52         0.000000e+00  0.000000e+00
bigcom54         0.000000e+00  0.000000e+00
bigcom56         0.000000e+00  0.000000e+00
bigcom62         0.000000e+00  0.000000e+00
bigcom66         0.000000e+00  0.000000e+00
bigcom68         0.000000e+00  0.000000e+00
bigcom69         0.000000e+00  0.000000e+00
bigcom71         8.353702e-37  1.581871e+00
bigcom72         0.000000e+00  0.000000e+00
bigcom73        -1.757124e-37 -3.307939e-01
bigcom74         0.000000e+00  0.000000e+00
bigcom75         0.000000e+00  0.000000e+00
bigcom76         0.000000e+00  0.000000e+00
bigcom77         0.000000e+00  0.000000e+00
bigcom79         0.000000e+00  0.000000e+00
bigcom80         0.000000e+00  0.000000e+00
bigcom82         0.000000e+00  0.000000e+00
bigcom83         0.000000e+00  0.000000e+00
bigcom84         0.000000e+00  0.000000e+00
bigcom85         0.000000e+00  0.000000e+00
bigcom87         0.000000e+00  0.000000e+00
bigcom89         0.000000e+00  0.000000e+00
bigcom91         0.000000e+00  0.000000e+00
bigcom92        -1.760546e-37 -1.547864e-01
bigcom93         0.000000e+00  0.000000e+00
bigcom96         0.000000e+00  0.000000e+00
bigcom97        -1.757124e-37 -3.703255e-01
bigcom98         0.000000e+00  0.000000e+00
bigcom99         0.000000e+00  0.000000e+00
bigcom101       -1.758833e-37 -3.481359e-01
bigcom104        0.000000e+00  0.000000e+00
bigcom106        0.000000e+00  0.000000e+00
bigcom109        0.000000e+00  0.000000e+00
bigcom113        0.000000e+00  0.000000e+00
bigcom116       -1.757124e-37 -2.103833e-01
bigcom120        0.000000e+00  0.000000e+00
bigcom123        0.000000e+00  0.000000e+00
bigcom126        0.000000e+00  0.000000e+00
bigcom127        0.000000e+00  0.000000e+00
bigcom137        0.000000e+00  0.000000e+00
bigcom139        0.000000e+00  0.000000e+00
bigcom140        0.000000e+00  0.000000e+00
bigcom143        0.000000e+00  0.000000e+00
bigcom145        0.000000e+00  0.000000e+00
bigcom146        0.000000e+00  0.000000e+00
bigcom147       -1.758833e-37 -3.413426e-01
bigcom149        0.000000e+00  0.000000e+00
bigcom153        0.000000e+00  0.000000e+00
bigcom154       -1.758833e-37 -2.276981e-01
bigcom156        0.000000e+00  0.000000e+00
bigcom157        0.000000e+00  0.000000e+00
bigcom158        0.000000e+00  0.000000e+00
bigcom160        0.000000e+00  0.000000e+00
bigcom161        0.000000e+00  0.000000e+00
bigcom162        0.000000e+00  0.000000e+00
bigcom164        0.000000e+00  0.000000e+00
bigcom166        0.000000e+00  0.000000e+00
bigcom167       -1.758833e-37 -2.617181e-01
bigcom171        0.000000e+00  0.000000e+00
bigcom173        0.000000e+00  0.000000e+00
bigcom175        0.000000e+00  0.000000e+00
bigcom176        0.000000e+00  0.000000e+00
bigcom177        0.000000e+00  0.000000e+00
bigcom178        0.000000e+00  0.000000e+00
bigcom180        0.000000e+00  0.000000e+00
bigcom181       -1.757124e-37 -1.833742e-01
bigcom184        0.000000e+00  0.000000e+00
bigcom186        0.000000e+00  0.000000e+00
bigcom187        0.000000e+00  0.000000e+00
bigcom189       -1.757124e-37 -5.095534e-01
bigcom194        0.000000e+00  0.000000e+00
bigcom195       -1.757124e-37 -1.394146e-01
bigcom196        0.000000e+00  0.000000e+00
bigcom204       -1.757124e-37 -2.356445e-01
bigcom205        0.000000e+00  0.000000e+00
bigcom212        0.000000e+00  0.000000e+00
bigcom214        0.000000e+00  0.000000e+00
bigcom222        0.000000e+00  0.000000e+00
bigcom223        0.000000e+00  0.000000e+00
bigcom226        0.000000e+00  0.000000e+00
bigcom227        0.000000e+00  0.000000e+00
bigcom229        0.000000e+00  0.000000e+00
bigcom233        0.000000e+00  0.000000e+00
bigcom236        0.000000e+00  0.000000e+00
bigcom237        0.000000e+00  0.000000e+00
bigcom246        0.000000e+00  0.000000e+00
bigcom248        8.353702e-37  1.191663e+00
bigcom249        0.000000e+00  0.000000e+00
bigcom250        0.000000e+00  0.000000e+00
bigcom254        0.000000e+00  0.000000e+00
bigcom266        0.000000e+00  0.000000e+00
bigcom269        0.000000e+00  0.000000e+00
bigcom272        0.000000e+00  0.000000e+00
bigcom274       -1.763981e-37 -1.681063e-01
bigcom281        0.000000e+00  0.000000e+00
bigcom291        0.000000e+00  0.000000e+00
bigcom292        0.000000e+00  0.000000e+00
bigcom295        0.000000e+00  0.000000e+00
bigcom299        0.000000e+00  0.000000e+00
bigcom301        0.000000e+00  0.000000e+00
bigcom306        0.000000e+00  0.000000e+00
bigcom309        0.000000e+00  0.000000e+00
bigcom314        0.000000e+00  0.000000e+00
bigcom321       -1.757124e-37 -1.269261e-01
bigcom341        0.000000e+00  0.000000e+00
bigcom350        0.000000e+00  0.000000e+00
bigcom353        0.000000e+00  0.000000e+00
bigcom359        0.000000e+00  0.000000e+00
bigcom363        0.000000e+00  0.000000e+00
bigcom365        0.000000e+00  0.000000e+00
bigcom385        0.000000e+00  0.000000e+00
bigcom386        0.000000e+00  0.000000e+00
bigcom408        0.000000e+00  0.000000e+00
bigcom412        0.000000e+00  0.000000e+00
bigcom480        0.000000e+00  0.000000e+00
spin_vertex      1.238189e-37 -1.971146e-02
membership_s1   -7.133957e-38 -1.062317e-02
membership_s3    0.000000e+00  0.000000e+00
membership_s4    1.690770e-37  1.063205e-01
membership_s5   -8.987864e-38 -1.234448e-01
membership_s6   -7.233796e-39 -6.120316e-02
membership_s7   -2.551286e-38  1.126930e-01
membership_s8    0.000000e+00  0.000000e+00
membership_s9    0.000000e+00  0.000000e+00
membership_s11   0.000000e+00  0.000000e+00
membership_s12   0.000000e+00  0.000000e+00
membership_s14   0.000000e+00  0.000000e+00
membership_s15  -7.526243e-38 -1.481495e-01
membership_s16   0.000000e+00  0.000000e+00
membership_s17   0.000000e+00  0.000000e+00
membership_s18  -1.770892e-37 -2.880181e-01
membership_s20   0.000000e+00  0.000000e+00
membership_s21   1.616293e-37  4.720914e-01
membership_s22   0.000000e+00  0.000000e+00
membership_s24  -1.757124e-37 -2.381379e-01
membership_s25   0.000000e+00  0.000000e+00
membership_s26   0.000000e+00  0.000000e+00
membership_s27  -1.232548e-37 -1.329183e-01
membership_s28   0.000000e+00  0.000000e+00
membership_s30   1.062864e-37  4.091756e-02
membership_s31  -1.791953e-37 -2.510285e-01
membership_s32  -3.023239e-38  2.948215e-02
membership_s33   0.000000e+00  0.000000e+00
membership_s36  -1.280305e-37 -1.775434e-02
membership_s37  -1.765704e-37 -2.261690e-01
V1               1.725780e-36  6.816073e-01
V2              -4.239554e-37 -8.703257e-01
pdi             -5.854506e-36 -5.281577e+00
adhesion        -6.675517e-41 -7.062465e-06
cohesion         1.335734e-40  1.437071e-05
inner            1.716150e-41  7.410675e-07
outer            5.453731e-41  2.972019e-05
ioratio         -8.188941e-37 -2.822279e-02
comsize          4.438184e-41  1.093609e-04
[1] "Dataset: high_C Model GBM, refit model on training data 2015-06-15 20:28:56"
Iter   TrainDeviance   ValidDeviance   StepSize   Improve
     1        0.9052             nan     0.0100    0.0011
     2        0.8992             nan     0.0100    0.0016
     3        0.8927             nan     0.0100    0.0017
     4        0.8875             nan     0.0100    0.0007
     5        0.8825             nan     0.0100    0.0014
     6        0.8776             nan     0.0100    0.0009
     7        0.8728             nan     0.0100    0.0011
     8        0.8679             nan     0.0100    0.0009
     9        0.8629             nan     0.0100    0.0010
    10        0.8578             nan     0.0100    0.0010
    20        0.8147             nan     0.0100    0.0004
    40        0.7478             nan     0.0100    0.0002
    60        0.6970             nan     0.0100    0.0002
    80        0.6537             nan     0.0100    0.0001
   100        0.6150             nan     0.0100    0.0001
   120        0.5829             nan     0.0100    0.0000
   140        0.5525             nan     0.0100    0.0000
   160        0.5239             nan     0.0100   -0.0000
   180        0.5002             nan     0.0100   -0.0001
   200        0.4778             nan     0.0100   -0.0000
   203        0.4746             nan     0.0100   -0.0000

[1] "GBM variable coefficients"
                            var    rel.inf
orbit65                 orbit65 6.53694489
V1                           V1 4.12599887
orbit56                 orbit56 3.29868095
orbit45                 orbit45 3.18400393
comsize                 comsize 2.69766881
orbit70                 orbit70 2.67735194
ratio5                   ratio5 2.56471174
trans                     trans 2.39904695
walktrap_vertex walktrap_vertex 2.24003845
V2                           V2 2.07297054
spin_vertex         spin_vertex 2.05878531
inner                     inner 2.04210950
ratio4                   ratio4 1.80034928
ioratio                 ioratio 1.49533349
outer                     outer 1.47840123
orbit62                 orbit62 1.43059410
orbit69                 orbit69 1.37617364
orbit50                 orbit50 1.29487697
adhesion               adhesion 1.21034741
graph22                 graph22 1.16110652
orbit18                 orbit18 1.10005161
orbit27                 orbit27 1.09169285
orbit54                 orbit54 1.06965617
bet                         bet 1.05329243
orbit24                 orbit24 1.03215075
orbit49                 orbit49 1.03045408
graph11                 graph11 1.02106671
orbit31                 orbit31 1.02016988
knn                         knn 0.98733779
third                     third 0.86100735
graph20                 graph20 0.83197915
orbit66                 orbit66 0.81331299
graph10                 graph10 0.80242470
graph8                   graph8 0.79779385
graph2                   graph2 0.77703946
orbit59                 orbit59 0.77295145
orbit6                   orbit6 0.77269524
orbit39                 orbit39 0.77206026
cohesion               cohesion 0.76977994
orbit22                 orbit22 0.74189339
orbit55                 orbit55 0.72403559
orbit61                 orbit61 0.72183085
graph4                   graph4 0.71654629
graph16                 graph16 0.68427657
ratio1                   ratio1 0.67147638
orbit35                 orbit35 0.65669799
constraint           constraint 0.64234341
orbit19                 orbit19 0.60581018
orbit46                 orbit46 0.60067629
graph17                 graph17 0.59992378
orbit12                 orbit12 0.57722825
graph26                 graph26 0.56428302
graph23                 graph23 0.55691452
pagerank               pagerank 0.55673159
orbit16                 orbit16 0.54502264
graph14                 graph14 0.53575109
graph29                 graph29 0.53498365
orbit68                 orbit68 0.53211826
orbit64                 orbit64 0.51695050
orbit33                 orbit33 0.51365786
bigcom40               bigcom40 0.50811723
orbit13                 orbit13 0.50522851
orbit44                 orbit44 0.50244827
orbit51                 orbit51 0.47659416
ratio6                   ratio6 0.47424496
orbit67                 orbit67 0.45954944
ratio3                   ratio3 0.45314774
orbit40                 orbit40 0.45058993
orbit25                 orbit25 0.43774901
graph0                   graph0 0.43396396
graph6                   graph6 0.42653842
sixth                     sixth 0.42583336
AP                           AP 0.41677086
orbit26                 orbit26 0.41529475
orbit71                 orbit71 0.41380687
upto_fourth         upto_fourth 0.40454635
orbit15                 orbit15 0.39943158
orbit36                 orbit36 0.39920925
graph5                   graph5 0.39893075
orbit63                 orbit63 0.39095034
graph25                 graph25 0.39012179
graph27                 graph27 0.38638233
orbit52                 orbit52 0.36964762
upto_fifth           upto_fifth 0.35725994
fifth                     fifth 0.35229980
orbit9                   orbit9 0.34881297
graph13                 graph13 0.34699243
orbit17                 orbit17 0.34465679
orbit57                 orbit57 0.34344237
graph15                 graph15 0.33084042
membership_s4     membership_s4 0.33028281
bigcom28               bigcom28 0.32735327
hubscore               hubscore 0.31282520
graph24                 graph24 0.30981746
orbit21                 orbit21 0.30607012
orbit7                   orbit7 0.29580043
orbit20                 orbit20 0.29384305
orbit10                 orbit10 0.28529959
graph21                 graph21 0.28471182
orbit32                 orbit32 0.28425376
orbit28                 orbit28 0.28214850
graph7                   graph7 0.28117830
graph18                 graph18 0.28042130
orbit30                 orbit30 0.27503791
orbit41                 orbit41 0.27396631
orbit37                 orbit37 0.27370413
graph12                 graph12 0.27102213
graph28                 graph28 0.25368364
orbit4                   orbit4 0.23566844
orbit11                 orbit11 0.23218319
orbit1                   orbit1 0.22074153
ratio2                   ratio2 0.21423821
orbit29                 orbit29 0.20337574
orbit58                 orbit58 0.20298667
upto_sixth           upto_sixth 0.20215551
graph1                   graph1 0.20080712
fourth                   fourth 0.19974446
close                     close 0.19623904
orbit38                 orbit38 0.18448196
second                   second 0.17857564
orbit48                 orbit48 0.16949954
orbit47                 orbit47 0.16943235
graph3                   graph3 0.15675984
membership_s30   membership_s30 0.15569618
evcent                   evcent 0.14797073
graph9                   graph9 0.13961947
orbit5                   orbit5 0.13851735
orbit2                   orbit2 0.13565791
upto_second         upto_second 0.13277929
orbit42                 orbit42 0.13162174
upto_third           upto_third 0.12613056
orbit53                 orbit53 0.12598315
membership_s7     membership_s7 0.12276192
orbit23                 orbit23 0.11338172
selfinter             selfinter 0.09904913
graph19                 graph19 0.08685665
pdi                         pdi 0.07468827
bigcom1                 bigcom1 0.07380816
bigcom3                 bigcom3 0.07202599
orbit60                 orbit60 0.07129771
membership_s36   membership_s36 0.05568733
membership_s5     membership_s5 0.04708753
membership_s27   membership_s27 0.04038506
orbit43                 orbit43 0.03571969
orbit0                   orbit0 0.00000000
orbit3                   orbit3 0.00000000
orbit8                   orbit8 0.00000000
orbit14                 orbit14 0.00000000
orbit34                 orbit34 0.00000000
orbit72                 orbit72 0.00000000
ecc                         ecc 0.00000000
eccrad                   eccrad 0.00000000
coreness               coreness 0.00000000
first                     first 0.00000000
bigcom2                 bigcom2 0.00000000
bigcom4                 bigcom4 0.00000000
bigcom6                 bigcom6 0.00000000
bigcom8                 bigcom8 0.00000000
bigcom9                 bigcom9 0.00000000
bigcom11               bigcom11 0.00000000
bigcom13               bigcom13 0.00000000
bigcom15               bigcom15 0.00000000
bigcom16               bigcom16 0.00000000
bigcom21               bigcom21 0.00000000
bigcom22               bigcom22 0.00000000
bigcom24               bigcom24 0.00000000
bigcom26               bigcom26 0.00000000
bigcom30               bigcom30 0.00000000
bigcom31               bigcom31 0.00000000
bigcom32               bigcom32 0.00000000
bigcom33               bigcom33 0.00000000
bigcom34               bigcom34 0.00000000
bigcom36               bigcom36 0.00000000
bigcom37               bigcom37 0.00000000
bigcom38               bigcom38 0.00000000
bigcom39               bigcom39 0.00000000
bigcom43               bigcom43 0.00000000
bigcom44               bigcom44 0.00000000
bigcom46               bigcom46 0.00000000
bigcom47               bigcom47 0.00000000
bigcom49               bigcom49 0.00000000
bigcom50               bigcom50 0.00000000
bigcom51               bigcom51 0.00000000
bigcom52               bigcom52 0.00000000
bigcom54               bigcom54 0.00000000
bigcom56               bigcom56 0.00000000
bigcom62               bigcom62 0.00000000
bigcom66               bigcom66 0.00000000
bigcom68               bigcom68 0.00000000
bigcom69               bigcom69 0.00000000
bigcom71               bigcom71 0.00000000
bigcom72               bigcom72 0.00000000
bigcom73               bigcom73 0.00000000
bigcom74               bigcom74 0.00000000
bigcom75               bigcom75 0.00000000
bigcom76               bigcom76 0.00000000
bigcom77               bigcom77 0.00000000
bigcom79               bigcom79 0.00000000
bigcom80               bigcom80 0.00000000
bigcom82               bigcom82 0.00000000
bigcom83               bigcom83 0.00000000
bigcom84               bigcom84 0.00000000
bigcom85               bigcom85 0.00000000
bigcom87               bigcom87 0.00000000
bigcom89               bigcom89 0.00000000
bigcom91               bigcom91 0.00000000
bigcom92               bigcom92 0.00000000
bigcom93               bigcom93 0.00000000
bigcom96               bigcom96 0.00000000
bigcom97               bigcom97 0.00000000
bigcom98               bigcom98 0.00000000
bigcom99               bigcom99 0.00000000
bigcom101             bigcom101 0.00000000
bigcom104             bigcom104 0.00000000
bigcom106             bigcom106 0.00000000
bigcom109             bigcom109 0.00000000
bigcom113             bigcom113 0.00000000
bigcom116             bigcom116 0.00000000
bigcom120             bigcom120 0.00000000
bigcom123             bigcom123 0.00000000
bigcom126             bigcom126 0.00000000
bigcom127             bigcom127 0.00000000
bigcom137             bigcom137 0.00000000
bigcom139             bigcom139 0.00000000
bigcom140             bigcom140 0.00000000
bigcom143             bigcom143 0.00000000
bigcom145             bigcom145 0.00000000
bigcom146             bigcom146 0.00000000
bigcom147             bigcom147 0.00000000
bigcom149             bigcom149 0.00000000
bigcom153             bigcom153 0.00000000
bigcom154             bigcom154 0.00000000
bigcom156             bigcom156 0.00000000
bigcom157             bigcom157 0.00000000
bigcom158             bigcom158 0.00000000
bigcom160             bigcom160 0.00000000
bigcom161             bigcom161 0.00000000
bigcom162             bigcom162 0.00000000
bigcom164             bigcom164 0.00000000
bigcom166             bigcom166 0.00000000
bigcom167             bigcom167 0.00000000
bigcom171             bigcom171 0.00000000
bigcom173             bigcom173 0.00000000
bigcom175             bigcom175 0.00000000
bigcom176             bigcom176 0.00000000
bigcom177             bigcom177 0.00000000
bigcom178             bigcom178 0.00000000
bigcom180             bigcom180 0.00000000
bigcom181             bigcom181 0.00000000
bigcom184             bigcom184 0.00000000
bigcom186             bigcom186 0.00000000
bigcom187             bigcom187 0.00000000
bigcom189             bigcom189 0.00000000
bigcom194             bigcom194 0.00000000
bigcom195             bigcom195 0.00000000
bigcom196             bigcom196 0.00000000
bigcom204             bigcom204 0.00000000
bigcom205             bigcom205 0.00000000
bigcom212             bigcom212 0.00000000
bigcom214             bigcom214 0.00000000
bigcom222             bigcom222 0.00000000
bigcom223             bigcom223 0.00000000
bigcom226             bigcom226 0.00000000
bigcom227             bigcom227 0.00000000
bigcom229             bigcom229 0.00000000
bigcom233             bigcom233 0.00000000
bigcom236             bigcom236 0.00000000
bigcom237             bigcom237 0.00000000
bigcom246             bigcom246 0.00000000
bigcom248             bigcom248 0.00000000
bigcom249             bigcom249 0.00000000
bigcom250             bigcom250 0.00000000
bigcom254             bigcom254 0.00000000
bigcom266             bigcom266 0.00000000
bigcom269             bigcom269 0.00000000
bigcom272             bigcom272 0.00000000
bigcom274             bigcom274 0.00000000
bigcom281             bigcom281 0.00000000
bigcom291             bigcom291 0.00000000
bigcom292             bigcom292 0.00000000
bigcom295             bigcom295 0.00000000
bigcom299             bigcom299 0.00000000
bigcom301             bigcom301 0.00000000
bigcom306             bigcom306 0.00000000
bigcom309             bigcom309 0.00000000
bigcom314             bigcom314 0.00000000
bigcom321             bigcom321 0.00000000
bigcom341             bigcom341 0.00000000
bigcom350             bigcom350 0.00000000
bigcom353             bigcom353 0.00000000
bigcom359             bigcom359 0.00000000
bigcom363             bigcom363 0.00000000
bigcom365             bigcom365 0.00000000
bigcom385             bigcom385 0.00000000
bigcom386             bigcom386 0.00000000
bigcom408             bigcom408 0.00000000
bigcom412             bigcom412 0.00000000
bigcom480             bigcom480 0.00000000
membership_s1     membership_s1 0.00000000
membership_s3     membership_s3 0.00000000
membership_s6     membership_s6 0.00000000
membership_s8     membership_s8 0.00000000
membership_s9     membership_s9 0.00000000
membership_s11   membership_s11 0.00000000
membership_s12   membership_s12 0.00000000
membership_s14   membership_s14 0.00000000
membership_s15   membership_s15 0.00000000
membership_s16   membership_s16 0.00000000
membership_s17   membership_s17 0.00000000
membership_s18   membership_s18 0.00000000
membership_s20   membership_s20 0.00000000
membership_s21   membership_s21 0.00000000
membership_s22   membership_s22 0.00000000
membership_s24   membership_s24 0.00000000
membership_s25   membership_s25 0.00000000
membership_s26   membership_s26 0.00000000
membership_s28   membership_s28 0.00000000
membership_s31   membership_s31 0.00000000
membership_s32   membership_s32 0.00000000
membership_s33   membership_s33 0.00000000
membership_s37   membership_s37 0.00000000
[1] "All"
[1] 0.9754189
[1] 2.1667
[1] "Dataset: high_C Model RF, refit model on training data 2015-06-15 20:29:12"
     |      Out-of-bag   |
Tree |      MSE  %Var(y) |
   1 |   0.2351   166.84 |
   2 |   0.2276   161.50 |
   3 |   0.2124   150.69 |
   4 |   0.2092   148.48 |
   5 |   0.1989   141.13 |
   6 |   0.1877   133.20 |
   7 |   0.1832   130.01 |
   8 |   0.1805   128.08 |
   9 |   0.1735   123.10 |
  10 |   0.1662   117.91 |
  11 |    0.166   117.78 |
  12 |   0.1608   114.08 |
  13 |   0.1601   113.58 |
  14 |   0.1568   111.24 |
  15 |   0.1546   109.70 |
  16 |   0.1533   108.81 |
  17 |   0.1513   107.35 |
  18 |   0.1502   106.58 |
  19 |   0.1496   106.14 |
  20 |   0.1489   105.67 |
  21 |   0.1473   104.51 |
  22 |   0.1459   103.50 |
  23 |   0.1454   103.21 |
  24 |   0.1448   102.73 |
  25 |   0.1438   102.05 |
  26 |   0.1438   102.02 |
  27 |   0.1429   101.38 |
  28 |   0.1428   101.34 |
  29 |   0.1423   101.00 |
  30 |   0.1418   100.61 |
  31 |   0.1415   100.42 |
  32 |   0.1415   100.42 |
  33 |   0.1413   100.27 |
  34 |    0.141   100.04 |
  35 |   0.1404    99.64 |
  36 |   0.1402    99.48 |
  37 |   0.1395    99.00 |
  38 |   0.1392    98.77 |
  39 |    0.139    98.65 |
  40 |   0.1389    98.58 |
  41 |    0.138    97.96 |
  42 |   0.1376    97.65 |
  43 |   0.1373    97.39 |
  44 |   0.1366    96.92 |
  45 |   0.1363    96.69 |
  46 |    0.136    96.48 |
  47 |   0.1356    96.22 |
  48 |   0.1354    96.06 |
  49 |   0.1355    96.14 |
  50 |   0.1355    96.13 |
  51 |   0.1353    96.02 |
  52 |   0.1348    95.67 |
  53 |   0.1348    95.62 |
  54 |   0.1344    95.34 |
  55 |   0.1341    95.14 |
  56 |   0.1339    95.03 |
  57 |   0.1339    94.99 |
  58 |   0.1333    94.62 |
  59 |   0.1327    94.19 |
  60 |   0.1323    93.85 |
  61 |   0.1322    93.79 |
  62 |    0.132    93.65 |
  63 |   0.1318    93.53 |
  64 |   0.1319    93.58 |
  65 |   0.1317    93.47 |
  66 |   0.1317    93.43 |
  67 |   0.1316    93.36 |
  68 |   0.1313    93.19 |
  69 |   0.1311    93.05 |
  70 |   0.1312    93.11 |
  71 |   0.1313    93.19 |
  72 |   0.1313    93.17 |
  73 |   0.1313    93.14 |
  74 |   0.1314    93.24 |
  75 |   0.1313    93.17 |
  76 |   0.1313    93.18 |
  77 |   0.1313    93.19 |
  78 |   0.1312    93.12 |
  79 |    0.131    92.99 |
  80 |   0.1309    92.91 |
  81 |   0.1309    92.86 |
  82 |   0.1307    92.73 |
  83 |   0.1308    92.80 |
  84 |    0.131    92.94 |
  85 |   0.1308    92.85 |
  86 |   0.1306    92.70 |
  87 |   0.1305    92.61 |
  88 |   0.1308    92.79 |
  89 |   0.1307    92.72 |
  90 |   0.1305    92.64 |
  91 |   0.1303    92.43 |
  92 |   0.1303    92.47 |
  93 |   0.1303    92.47 |
  94 |   0.1302    92.39 |
  95 |   0.1303    92.48 |
  96 |   0.1306    92.65 |
  97 |   0.1305    92.58 |
  98 |   0.1304    92.50 |
  99 |   0.1302    92.41 |
 100 |   0.1301    92.31 |
[1] "Random Forest variable coefficients"
                      %IncMSE IncNodePurity
graph0           1.576453e-04   0.199248081
graph1           4.715395e-04   0.403176383
graph2           5.398849e-04   0.437068159
graph3           3.040616e-03   0.569506055
graph4           2.812945e-03   0.871893949
graph5           1.345578e-03   0.684900900
graph6           1.302778e-03   0.555837341
graph7           2.648939e-03   0.859338513
graph8           1.849890e-03   0.873036900
graph9           2.777341e-04   0.380497830
graph10          2.821830e-03   1.169377843
graph11          2.909945e-03   1.199536227
graph12          8.521007e-04   0.289891500
graph13          1.436713e-03   0.486814995
graph14          2.409042e-03   0.593303941
graph15          7.315688e-04   0.497335262
graph16          1.618584e-03   0.530748124
graph17          1.681230e-03   0.423736440
graph18          1.307316e-03   0.516342923
graph19          2.684806e-04   0.240392950
graph20          2.194997e-03   1.098119302
graph21          4.946080e-04   0.214740890
graph22          4.121314e-03   1.337962621
graph23          3.973912e-03   0.968719904
graph24          4.508062e-03   0.779331930
graph25          1.076416e-03   1.036958825
graph26          2.973597e-03   0.937862621
graph27          2.851696e-03   1.060355962
graph28          1.704423e-03   0.862630276
graph29          3.102948e-04   0.909917564
orbit0           6.860997e-04   0.305255477
orbit1           9.109988e-04   0.378148680
orbit2           1.825641e-03   0.566277113
orbit3           9.637622e-04   0.413626451
orbit4           4.230165e-03   0.554351193
orbit5           9.380843e-04   0.426695374
orbit6           3.220927e-03   0.964330855
orbit7           2.054764e-03   0.958275341
orbit8           1.545761e-03   0.613342962
orbit9           2.953163e-03   1.069067419
orbit10          1.210505e-03   0.365733888
orbit11          1.380389e-03   0.729674599
orbit12          3.383387e-03   0.571036441
orbit13          1.644222e-03   0.874332269
orbit14          1.050699e-03   0.677981812
orbit15          2.376637e-03   0.670747051
orbit16          2.909154e-03   0.868936103
orbit17          3.246672e-03   0.761764209
orbit18          2.999752e-03   0.803768316
orbit19          4.559722e-03   1.278258037
orbit20          1.095779e-03   0.727290700
orbit21          2.213963e-03   0.726588248
orbit22          3.234602e-03   1.256816786
orbit23          1.512714e-03   0.701901559
orbit24          1.758780e-02   2.077647763
orbit25          1.733380e-03   0.604048191
orbit26          1.598015e-04   0.471755356
orbit27          5.793501e-03   1.173970480
orbit28          3.787145e-03   0.630280603
orbit29          4.367830e-03   0.687207702
orbit30          9.291797e-04   0.525945095
orbit31          2.193244e-03   1.452949444
orbit32          2.093226e-03   0.723059750
orbit33          1.446097e-03   0.611496557
orbit34          1.887440e-03   0.789901849
orbit35          4.183593e-03   0.855552267
orbit36          3.302591e-03   0.965674050
orbit37          1.030575e-03   0.641262050
orbit38          8.478744e-04   0.693911981
orbit39          4.589240e-03   1.065839053
orbit40          3.912882e-03   1.164333058
orbit41          1.296184e-03   0.663591537
orbit42          1.641579e-03   0.567459727
orbit43         -1.694804e-05   0.556569851
orbit44          1.360158e-03   0.681744479
orbit45          2.487254e-02   3.140648846
orbit46          1.946267e-02   2.538495017
orbit47          2.304690e-04   0.348993326
orbit48          2.400549e-03   0.628215035
orbit49          2.297450e-03   1.417559796
orbit50          3.869452e-03   1.472685985
orbit51          3.973116e-03   0.844094594
orbit52          6.927988e-03   0.866555766
orbit53          1.575248e-03   0.312500468
orbit54          4.346011e-03   1.704596012
orbit55          2.213431e-03   1.172119464
orbit56          2.447184e-02   4.029322363
orbit57          3.150348e-03   1.398698414
orbit58          2.906565e-04   0.497150627
orbit59          1.581189e-02   2.147490739
orbit60          2.260736e-03   0.432170801
orbit61          1.841184e-03   0.791525640
orbit62          6.539170e-03   2.235698063
orbit63          2.565335e-03   0.985725064
orbit64          4.316449e-03   0.771875102
orbit65          2.774388e-02   8.446846916
orbit66          4.369872e-03   2.501788047
orbit67          1.042785e-03   0.990919044
orbit68          3.609450e-03   1.125716959
orbit69          4.276996e-03   1.648514693
orbit70          5.232350e-03   4.036504268
orbit71          1.760152e-03   1.121063837
orbit72          1.588941e-03   0.827343602
AP              -1.554958e-06   0.359458375
bet              1.067287e-03   1.235017634
ecc              6.329114e-05   0.031555556
eccrad          -8.137071e-05   0.133542437
close            2.184999e-03   0.384322283
constraint       9.000093e-04   0.712518479
coreness         5.709589e-04   0.078507942
knn              2.465565e-03   1.888319668
hubscore         2.221848e-03   0.358580905
pagerank         1.631710e-03   1.586983628
trans            2.198026e-03   2.190584854
evcent           1.114210e-03   0.633969879
first            5.722439e-04   0.174136313
upto_second      3.832213e-04   0.458944415
upto_third       7.747643e-04   0.606420944
upto_fourth      3.022561e-03   1.090583398
upto_fifth       3.149824e-06   0.888143136
upto_sixth       1.567069e-03   0.837193575
second           2.837792e-03   0.548688144
third            1.067668e-03   1.565071753
fourth           2.016804e-03   0.865996168
fifth            5.153740e-03   1.030998428
sixth            9.230929e-04   0.938505165
ratio1           1.649754e-03   0.808783299
ratio2           6.241498e-04   0.591416578
ratio3           1.873905e-03   1.065905372
ratio4           2.091538e-04   2.266611967
ratio5           1.111241e-03   3.441313030
ratio6           1.815602e-03   0.797369926
selfinter        1.183838e-04   0.120445480
walktrap_vertex  7.116379e-04   2.945645453
bigcom1          9.066326e-05   0.086709382
bigcom2          0.000000e+00   0.000000000
bigcom3          8.184194e-05   0.302137866
bigcom4          2.103466e-04   0.294580040
bigcom6          0.000000e+00   0.000000000
bigcom8          0.000000e+00   0.004600000
bigcom9          0.000000e+00   0.000000000
bigcom11         0.000000e+00   0.000000000
bigcom13         0.000000e+00   0.000000000
bigcom15         0.000000e+00   0.000000000
bigcom16         0.000000e+00   0.000000000
bigcom21         0.000000e+00   0.006543235
bigcom22        -7.414476e-05   0.058540978
bigcom24         0.000000e+00   0.000000000
bigcom26         0.000000e+00   0.000000000
bigcom28         2.327323e-03   0.394909632
bigcom30        -5.618283e-05   0.120767033
bigcom31         0.000000e+00   0.000000000
bigcom32         0.000000e+00   0.000000000
bigcom33         0.000000e+00   0.000000000
bigcom34         0.000000e+00   0.000000000
bigcom36         0.000000e+00   0.000000000
bigcom37         0.000000e+00   0.000000000
bigcom38         0.000000e+00   0.000000000
bigcom39         0.000000e+00   0.000000000
bigcom40         1.851341e-03   0.830807305
bigcom43         0.000000e+00   0.000000000
bigcom44         0.000000e+00   0.000000000
bigcom46         0.000000e+00   0.000000000
bigcom47         0.000000e+00   0.000000000
bigcom49         0.000000e+00   0.000000000
bigcom50         0.000000e+00   0.000000000
bigcom51         0.000000e+00   0.000000000
bigcom52         0.000000e+00   0.000000000
bigcom54         0.000000e+00   0.000000000
bigcom56         0.000000e+00   0.000000000
bigcom62         0.000000e+00   0.000000000
bigcom66         0.000000e+00   0.000000000
bigcom68         0.000000e+00   0.000000000
bigcom69         0.000000e+00   0.000000000
bigcom71         0.000000e+00   0.524754201
bigcom72         0.000000e+00   0.000000000
bigcom73         0.000000e+00   0.000000000
bigcom74         0.000000e+00   0.000000000
bigcom75         0.000000e+00   0.000000000
bigcom76         0.000000e+00   0.000000000
bigcom77         0.000000e+00   0.000000000
bigcom79         0.000000e+00   0.000000000
bigcom80         0.000000e+00   0.000000000
bigcom82         0.000000e+00   0.000000000
bigcom83         0.000000e+00   0.000000000
bigcom84         0.000000e+00   0.000000000
bigcom85         0.000000e+00   0.000000000
bigcom87         0.000000e+00   0.000000000
bigcom89         0.000000e+00   0.000000000
bigcom91         0.000000e+00   0.000000000
bigcom92         0.000000e+00   0.000000000
bigcom93         0.000000e+00   0.000000000
bigcom96         0.000000e+00   0.000000000
bigcom97         0.000000e+00   0.000000000
bigcom98         0.000000e+00   0.000000000
bigcom99         0.000000e+00   0.000000000
bigcom101        0.000000e+00   0.000000000
bigcom104        0.000000e+00   0.000000000
bigcom106        0.000000e+00   0.000000000
bigcom109        0.000000e+00   0.000000000
bigcom113        0.000000e+00   0.000000000
bigcom116       -1.735427e-04   0.281789254
bigcom120        0.000000e+00   0.000000000
bigcom123        0.000000e+00   0.000000000
bigcom126        0.000000e+00   0.000000000
bigcom127        0.000000e+00   0.000000000
bigcom137        0.000000e+00   0.000000000
bigcom139        0.000000e+00   0.000000000
bigcom140        0.000000e+00   0.000000000
bigcom143        0.000000e+00   0.000000000
bigcom145        0.000000e+00   0.000000000
bigcom146        0.000000e+00   0.000000000
bigcom147        0.000000e+00   0.000000000
bigcom149        0.000000e+00   0.000000000
bigcom153        0.000000e+00   0.000000000
bigcom154        0.000000e+00   0.000000000
bigcom156        0.000000e+00   0.000000000
bigcom157        0.000000e+00   0.000000000
bigcom158        0.000000e+00   0.000000000
bigcom160        0.000000e+00   0.000000000
bigcom161        0.000000e+00   0.000000000
bigcom162        0.000000e+00   0.000000000
bigcom164        0.000000e+00   0.000000000
bigcom166        0.000000e+00   0.000000000
bigcom167        0.000000e+00   0.000000000
bigcom171        0.000000e+00   0.000000000
bigcom173        0.000000e+00   0.000000000
bigcom175        0.000000e+00   0.000000000
bigcom176        0.000000e+00   0.000000000
bigcom177        0.000000e+00   0.000000000
bigcom178        0.000000e+00   0.000000000
bigcom180        0.000000e+00   0.000000000
bigcom181        0.000000e+00   0.000000000
bigcom184        0.000000e+00   0.000000000
bigcom186        0.000000e+00   0.000000000
bigcom187        0.000000e+00   0.000000000
bigcom189        0.000000e+00   0.000000000
bigcom194        0.000000e+00   0.000000000
bigcom195        0.000000e+00   0.000000000
bigcom196        0.000000e+00   0.000000000
bigcom204        0.000000e+00   0.000000000
bigcom205        0.000000e+00   0.000000000
bigcom212        0.000000e+00   0.000000000
bigcom214        0.000000e+00   0.000000000
bigcom222        0.000000e+00   0.000000000
bigcom223        0.000000e+00   0.000000000
bigcom226        0.000000e+00   0.000000000
bigcom227        0.000000e+00   0.000000000
bigcom229        0.000000e+00   0.000000000
bigcom233        0.000000e+00   0.000000000
bigcom236        0.000000e+00   0.000000000
bigcom237        0.000000e+00   0.000000000
bigcom246        0.000000e+00   0.000000000
bigcom248        0.000000e+00   0.075513877
bigcom249        0.000000e+00   0.000000000
bigcom250        0.000000e+00   0.000000000
bigcom254        0.000000e+00   0.000000000
bigcom266        0.000000e+00   0.000000000
bigcom269        0.000000e+00   0.000000000
bigcom272        0.000000e+00   0.000000000
bigcom274        0.000000e+00   0.000000000
bigcom281        0.000000e+00   0.000000000
bigcom291        0.000000e+00   0.000000000
bigcom292        0.000000e+00   0.000000000
bigcom295        0.000000e+00   0.000000000
bigcom299        0.000000e+00   0.000000000
bigcom301        0.000000e+00   0.000000000
bigcom306        0.000000e+00   0.000000000
bigcom309        0.000000e+00   0.000000000
bigcom314        0.000000e+00   0.000000000
bigcom321        0.000000e+00   0.000000000
bigcom341        0.000000e+00   0.000000000
bigcom350        0.000000e+00   0.000000000
bigcom353        0.000000e+00   0.000000000
bigcom359        0.000000e+00   0.000000000
bigcom363        0.000000e+00   0.000000000
bigcom365        0.000000e+00   0.000000000
bigcom385        0.000000e+00   0.000000000
bigcom386        0.000000e+00   0.000000000
bigcom408        0.000000e+00   0.000000000
bigcom412        0.000000e+00   0.000000000
bigcom480        0.000000e+00   0.000000000
spin_vertex      1.344145e-03   2.612631339
membership_s1   -7.138863e-05   0.050554278
membership_s3    0.000000e+00   0.000000000
membership_s4    1.438440e-03   0.432359493
membership_s5   -7.514286e-05   0.044924162
membership_s6   -1.173448e-04   0.053655114
membership_s7   -6.405102e-05   0.180117062
membership_s8    0.000000e+00   0.000000000
membership_s9    0.000000e+00   0.000000000
membership_s11   0.000000e+00   0.000000000
membership_s12   0.000000e+00   0.000000000
membership_s14   0.000000e+00   0.000000000
membership_s15  -2.145923e-05   0.009014050
membership_s16   0.000000e+00   0.000000000
membership_s17   0.000000e+00   0.000000000
membership_s18   0.000000e+00   0.000000000
membership_s20   0.000000e+00   0.000000000
membership_s21  -4.150918e-05   0.100798539
membership_s22   0.000000e+00   0.000000000
membership_s24   0.000000e+00   0.000000000
membership_s25   0.000000e+00   0.000000000
membership_s26   0.000000e+00   0.000000000
membership_s27   2.299284e-05   0.096161502
membership_s28   0.000000e+00   0.000000000
membership_s30   3.962241e-04   0.165160072
membership_s31   0.000000e+00   0.008804878
membership_s32  -9.300343e-05   0.090375104
membership_s33   0.000000e+00   0.000000000
membership_s36   1.370847e-04   0.036386654
membership_s37   0.000000e+00   0.000000000
V1               1.158885e-02   6.080747240
V2               9.452251e-04   2.498195895
pdi              1.227744e-04   0.597086017
adhesion         3.325015e-03   1.974072072
cohesion         2.002369e-03   2.103435177
inner            1.443903e-03   2.651857376
outer            5.831346e-04   2.346252473
ioratio          1.958804e-03   1.774604049
comsize          1.489694e-03   4.328051034
                            var    rel.inf
orbit65                 orbit65 6.53694489
V1                           V1 4.12599887
orbit56                 orbit56 3.29868095
orbit45                 orbit45 3.18400393
comsize                 comsize 2.69766881
orbit70                 orbit70 2.67735194
ratio5                   ratio5 2.56471174
trans                     trans 2.39904695
walktrap_vertex walktrap_vertex 2.24003845
V2                           V2 2.07297054
spin_vertex         spin_vertex 2.05878531
inner                     inner 2.04210950
ratio4                   ratio4 1.80034928
ioratio                 ioratio 1.49533349
outer                     outer 1.47840123
orbit62                 orbit62 1.43059410
orbit69                 orbit69 1.37617364
orbit50                 orbit50 1.29487697
adhesion               adhesion 1.21034741
graph22                 graph22 1.16110652
orbit18                 orbit18 1.10005161
orbit27                 orbit27 1.09169285
orbit54                 orbit54 1.06965617
bet                         bet 1.05329243
orbit24                 orbit24 1.03215075
orbit49                 orbit49 1.03045408
graph11                 graph11 1.02106671
orbit31                 orbit31 1.02016988
knn                         knn 0.98733779
third                     third 0.86100735
graph20                 graph20 0.83197915
orbit66                 orbit66 0.81331299
graph10                 graph10 0.80242470
graph8                   graph8 0.79779385
graph2                   graph2 0.77703946
orbit59                 orbit59 0.77295145
orbit6                   orbit6 0.77269524
orbit39                 orbit39 0.77206026
cohesion               cohesion 0.76977994
orbit22                 orbit22 0.74189339
orbit55                 orbit55 0.72403559
orbit61                 orbit61 0.72183085
graph4                   graph4 0.71654629
graph16                 graph16 0.68427657
ratio1                   ratio1 0.67147638
orbit35                 orbit35 0.65669799
constraint           constraint 0.64234341
orbit19                 orbit19 0.60581018
orbit46                 orbit46 0.60067629
graph17                 graph17 0.59992378
orbit12                 orbit12 0.57722825
graph26                 graph26 0.56428302
graph23                 graph23 0.55691452
pagerank               pagerank 0.55673159
orbit16                 orbit16 0.54502264
graph14                 graph14 0.53575109
graph29                 graph29 0.53498365
orbit68                 orbit68 0.53211826
orbit64                 orbit64 0.51695050
orbit33                 orbit33 0.51365786
bigcom40               bigcom40 0.50811723
orbit13                 orbit13 0.50522851
orbit44                 orbit44 0.50244827
orbit51                 orbit51 0.47659416
ratio6                   ratio6 0.47424496
orbit67                 orbit67 0.45954944
ratio3                   ratio3 0.45314774
orbit40                 orbit40 0.45058993
orbit25                 orbit25 0.43774901
graph0                   graph0 0.43396396
graph6                   graph6 0.42653842
sixth                     sixth 0.42583336
AP                           AP 0.41677086
orbit26                 orbit26 0.41529475
orbit71                 orbit71 0.41380687
upto_fourth         upto_fourth 0.40454635
orbit15                 orbit15 0.39943158
orbit36                 orbit36 0.39920925
graph5                   graph5 0.39893075
orbit63                 orbit63 0.39095034
graph25                 graph25 0.39012179
graph27                 graph27 0.38638233
orbit52                 orbit52 0.36964762
upto_fifth           upto_fifth 0.35725994
fifth                     fifth 0.35229980
orbit9                   orbit9 0.34881297
graph13                 graph13 0.34699243
orbit17                 orbit17 0.34465679
orbit57                 orbit57 0.34344237
graph15                 graph15 0.33084042
membership_s4     membership_s4 0.33028281
bigcom28               bigcom28 0.32735327
hubscore               hubscore 0.31282520
graph24                 graph24 0.30981746
orbit21                 orbit21 0.30607012
orbit7                   orbit7 0.29580043
orbit20                 orbit20 0.29384305
orbit10                 orbit10 0.28529959
graph21                 graph21 0.28471182
orbit32                 orbit32 0.28425376
orbit28                 orbit28 0.28214850
graph7                   graph7 0.28117830
graph18                 graph18 0.28042130
orbit30                 orbit30 0.27503791
orbit41                 orbit41 0.27396631
orbit37                 orbit37 0.27370413
graph12                 graph12 0.27102213
graph28                 graph28 0.25368364
orbit4                   orbit4 0.23566844
orbit11                 orbit11 0.23218319
orbit1                   orbit1 0.22074153
ratio2                   ratio2 0.21423821
orbit29                 orbit29 0.20337574
orbit58                 orbit58 0.20298667
upto_sixth           upto_sixth 0.20215551
graph1                   graph1 0.20080712
fourth                   fourth 0.19974446
close                     close 0.19623904
orbit38                 orbit38 0.18448196
second                   second 0.17857564
orbit48                 orbit48 0.16949954
orbit47                 orbit47 0.16943235
graph3                   graph3 0.15675984
membership_s30   membership_s30 0.15569618
evcent                   evcent 0.14797073
graph9                   graph9 0.13961947
orbit5                   orbit5 0.13851735
orbit2                   orbit2 0.13565791
upto_second         upto_second 0.13277929
orbit42                 orbit42 0.13162174
upto_third           upto_third 0.12613056
orbit53                 orbit53 0.12598315
membership_s7     membership_s7 0.12276192
orbit23                 orbit23 0.11338172
selfinter             selfinter 0.09904913
graph19                 graph19 0.08685665
pdi                         pdi 0.07468827
bigcom1                 bigcom1 0.07380816
bigcom3                 bigcom3 0.07202599
orbit60                 orbit60 0.07129771
membership_s36   membership_s36 0.05568733
membership_s5     membership_s5 0.04708753
membership_s27   membership_s27 0.04038506
orbit43                 orbit43 0.03571969
orbit0                   orbit0 0.00000000
orbit3                   orbit3 0.00000000
orbit8                   orbit8 0.00000000
orbit14                 orbit14 0.00000000
orbit34                 orbit34 0.00000000
orbit72                 orbit72 0.00000000
ecc                         ecc 0.00000000
eccrad                   eccrad 0.00000000
coreness               coreness 0.00000000
first                     first 0.00000000
bigcom2                 bigcom2 0.00000000
bigcom4                 bigcom4 0.00000000
bigcom6                 bigcom6 0.00000000
bigcom8                 bigcom8 0.00000000
bigcom9                 bigcom9 0.00000000
bigcom11               bigcom11 0.00000000
bigcom13               bigcom13 0.00000000
bigcom15               bigcom15 0.00000000
bigcom16               bigcom16 0.00000000
bigcom21               bigcom21 0.00000000
bigcom22               bigcom22 0.00000000
bigcom24               bigcom24 0.00000000
bigcom26               bigcom26 0.00000000
bigcom30               bigcom30 0.00000000
bigcom31               bigcom31 0.00000000
bigcom32               bigcom32 0.00000000
bigcom33               bigcom33 0.00000000
bigcom34               bigcom34 0.00000000
bigcom36               bigcom36 0.00000000
bigcom37               bigcom37 0.00000000
bigcom38               bigcom38 0.00000000
bigcom39               bigcom39 0.00000000
bigcom43               bigcom43 0.00000000
bigcom44               bigcom44 0.00000000
bigcom46               bigcom46 0.00000000
bigcom47               bigcom47 0.00000000
bigcom49               bigcom49 0.00000000
bigcom50               bigcom50 0.00000000
bigcom51               bigcom51 0.00000000
bigcom52               bigcom52 0.00000000
bigcom54               bigcom54 0.00000000
bigcom56               bigcom56 0.00000000
bigcom62               bigcom62 0.00000000
bigcom66               bigcom66 0.00000000
bigcom68               bigcom68 0.00000000
bigcom69               bigcom69 0.00000000
bigcom71               bigcom71 0.00000000
bigcom72               bigcom72 0.00000000
bigcom73               bigcom73 0.00000000
bigcom74               bigcom74 0.00000000
bigcom75               bigcom75 0.00000000
bigcom76               bigcom76 0.00000000
bigcom77               bigcom77 0.00000000
bigcom79               bigcom79 0.00000000
bigcom80               bigcom80 0.00000000
bigcom82               bigcom82 0.00000000
bigcom83               bigcom83 0.00000000
bigcom84               bigcom84 0.00000000
bigcom85               bigcom85 0.00000000
bigcom87               bigcom87 0.00000000
bigcom89               bigcom89 0.00000000
bigcom91               bigcom91 0.00000000
bigcom92               bigcom92 0.00000000
bigcom93               bigcom93 0.00000000
bigcom96               bigcom96 0.00000000
bigcom97               bigcom97 0.00000000
bigcom98               bigcom98 0.00000000
bigcom99               bigcom99 0.00000000
bigcom101             bigcom101 0.00000000
bigcom104             bigcom104 0.00000000
bigcom106             bigcom106 0.00000000
bigcom109             bigcom109 0.00000000
bigcom113             bigcom113 0.00000000
bigcom116             bigcom116 0.00000000
bigcom120             bigcom120 0.00000000
bigcom123             bigcom123 0.00000000
bigcom126             bigcom126 0.00000000
bigcom127             bigcom127 0.00000000
bigcom137             bigcom137 0.00000000
bigcom139             bigcom139 0.00000000
bigcom140             bigcom140 0.00000000
bigcom143             bigcom143 0.00000000
bigcom145             bigcom145 0.00000000
bigcom146             bigcom146 0.00000000
bigcom147             bigcom147 0.00000000
bigcom149             bigcom149 0.00000000
bigcom153             bigcom153 0.00000000
bigcom154             bigcom154 0.00000000
bigcom156             bigcom156 0.00000000
bigcom157             bigcom157 0.00000000
bigcom158             bigcom158 0.00000000
bigcom160             bigcom160 0.00000000
bigcom161             bigcom161 0.00000000
bigcom162             bigcom162 0.00000000
bigcom164             bigcom164 0.00000000
bigcom166             bigcom166 0.00000000
bigcom167             bigcom167 0.00000000
bigcom171             bigcom171 0.00000000
bigcom173             bigcom173 0.00000000
bigcom175             bigcom175 0.00000000
bigcom176             bigcom176 0.00000000
bigcom177             bigcom177 0.00000000
bigcom178             bigcom178 0.00000000
bigcom180             bigcom180 0.00000000
bigcom181             bigcom181 0.00000000
bigcom184             bigcom184 0.00000000
bigcom186             bigcom186 0.00000000
bigcom187             bigcom187 0.00000000
bigcom189             bigcom189 0.00000000
bigcom194             bigcom194 0.00000000
bigcom195             bigcom195 0.00000000
bigcom196             bigcom196 0.00000000
bigcom204             bigcom204 0.00000000
bigcom205             bigcom205 0.00000000
bigcom212             bigcom212 0.00000000
bigcom214             bigcom214 0.00000000
bigcom222             bigcom222 0.00000000
bigcom223             bigcom223 0.00000000
bigcom226             bigcom226 0.00000000
bigcom227             bigcom227 0.00000000
bigcom229             bigcom229 0.00000000
bigcom233             bigcom233 0.00000000
bigcom236             bigcom236 0.00000000
bigcom237             bigcom237 0.00000000
bigcom246             bigcom246 0.00000000
bigcom248             bigcom248 0.00000000
bigcom249             bigcom249 0.00000000
bigcom250             bigcom250 0.00000000
bigcom254             bigcom254 0.00000000
bigcom266             bigcom266 0.00000000
bigcom269             bigcom269 0.00000000
bigcom272             bigcom272 0.00000000
bigcom274             bigcom274 0.00000000
bigcom281             bigcom281 0.00000000
bigcom291             bigcom291 0.00000000
bigcom292             bigcom292 0.00000000
bigcom295             bigcom295 0.00000000
bigcom299             bigcom299 0.00000000
bigcom301             bigcom301 0.00000000
bigcom306             bigcom306 0.00000000
bigcom309             bigcom309 0.00000000
bigcom314             bigcom314 0.00000000
bigcom321             bigcom321 0.00000000
bigcom341             bigcom341 0.00000000
bigcom350             bigcom350 0.00000000
bigcom353             bigcom353 0.00000000
bigcom359             bigcom359 0.00000000
bigcom363             bigcom363 0.00000000
bigcom365             bigcom365 0.00000000
bigcom385             bigcom385 0.00000000
bigcom386             bigcom386 0.00000000
bigcom408             bigcom408 0.00000000
bigcom412             bigcom412 0.00000000
bigcom480             bigcom480 0.00000000
membership_s1     membership_s1 0.00000000
membership_s3     membership_s3 0.00000000
membership_s6     membership_s6 0.00000000
membership_s8     membership_s8 0.00000000
membership_s9     membership_s9 0.00000000
membership_s11   membership_s11 0.00000000
membership_s12   membership_s12 0.00000000
membership_s14   membership_s14 0.00000000
membership_s15   membership_s15 0.00000000
membership_s16   membership_s16 0.00000000
membership_s17   membership_s17 0.00000000
membership_s18   membership_s18 0.00000000
membership_s20   membership_s20 0.00000000
membership_s21   membership_s21 0.00000000
membership_s22   membership_s22 0.00000000
membership_s24   membership_s24 0.00000000
membership_s25   membership_s25 0.00000000
membership_s26   membership_s26 0.00000000
membership_s28   membership_s28 0.00000000
membership_s31   membership_s31 0.00000000
membership_s32   membership_s32 0.00000000
membership_s33   membership_s33 0.00000000
membership_s37   membership_s37 0.00000000
[1] "Dataset: high_C Model GLM, refit model on training data 2015-06-15 20:29:24"
[1] "glmnet variable coefficients"
                [,1]              [,2]                   
(Intercept)     "(Intercept)"     "192.534334405042"     
graph0          "graph0"          "-0.000183120261663795"
graph1          "graph1"          "-1.24349320794286e-07"
graph2          "graph2"          "2.42388274969273e-05" 
graph3          "graph3"          "-5.59214195821381e-09"
graph4          "graph4"          "-7.27748993894903e-11"
graph5          "graph5"          "-1.21802683381597e-06"
graph6          "graph6"          "-2.49603768355063e-08"
graph7          "graph7"          "1.84878629962545e-06" 
graph8          "graph8"          "1.16083686337286e-05" 
graph9          "graph9"          "-1.17995913777239e-10"
graph10         "graph10"         "-4.05287605301395e-12"
graph11         "graph11"         "-7.91965924507081e-14"
graph12         "graph12"         "-2.03874054950111e-10"
graph13         "graph13"         "2.70493171137619e-11" 
graph14         "graph14"         "-3.84437843772248e-11"
graph15         "graph15"         "-5.02453486667689e-08"
graph16         "graph16"         "-1.0275662185514e-09" 
graph17         "graph17"         "-1.5083032576555e-09" 
graph18         "graph18"         "1.44099376788764e-09" 
graph19         "graph19"         "6.68006460533561e-09" 
graph20         "graph20"         "-2.96301078769394e-07"
graph21         "graph21"         "9.87772264993285e-09" 
graph22         "graph22"         "5.60935128113139e-08" 
graph23         "graph23"         "2.36588643196205e-08" 
graph24         "graph24"         "9.52064748156314e-08" 
graph25         "graph25"         "5.32335915820346e-07" 
graph26         "graph26"         "4.76668775121395e-07" 
graph27         "graph27"         "4.81637007912381e-06" 
graph28         "graph28"         "2.52798209278238e-06" 
graph29         "graph29"         "-2.42786532428768e-05"
orbit0          "orbit0"          "-0.000182959921395711"
orbit1          "orbit1"          "-1.10782323783257e-06"
orbit2          "orbit2"          "-1.26038348266525e-07"
orbit3          "orbit3"          "2.44173565492963e-05" 
orbit4          "orbit4"          "9.04534434216062e-09" 
orbit5          "orbit5"          "-6.0934075280783e-09" 
orbit6          "orbit6"          "-1.30460693057829e-08"
orbit7          "orbit7"          "-6.60792310902833e-11"
orbit8          "orbit8"          "-1.21146684112057e-06"
orbit9          "orbit9"          "4.84317453858108e-06" 
orbit10         "orbit10"         "-5.57690465535145e-08"
orbit11         "orbit11"         "-3.33412627067459e-08"
orbit12         "orbit12"         "7.73876693737949e-06" 
orbit13         "orbit13"         "2.22411856810797e-06" 
orbit14         "orbit14"         "1.18853114449368e-05" 
orbit15         "orbit15"         "1.39185382158737e-09" 
orbit16         "orbit16"         "-1.85610028113163e-10"
orbit17         "orbit17"         "1.6487667121223e-12"  
orbit18         "orbit18"         "-1.4137965863625e-10" 
orbit19         "orbit19"         "-1.87557808353311e-10"
orbit20         "orbit20"         "-1.89191264221823e-10"
orbit21         "orbit21"         "-3.07544429889898e-12"
orbit22         "orbit22"         "-3.04328376378425e-11"
orbit23         "orbit23"         "-5.46235252120427e-14"
orbit24         "orbit24"         "2.48718526306053e-08" 
orbit25         "orbit25"         "5.93791293667227e-09" 
orbit26         "orbit26"         "-2.86698641217762e-10"
orbit27         "orbit27"         "1.30932214170478e-07" 
orbit28         "orbit28"         "-4.66071788841643e-09"
orbit29         "orbit29"         "2.39392757205668e-09" 
orbit30         "orbit30"         "7.13424666662584e-10" 
orbit31         "orbit31"         "-3.1414027699618e-09" 
orbit32         "orbit32"         "-1.56578374452613e-09"
orbit33         "orbit33"         "-2.00865683065329e-11"
orbit34         "orbit34"         "-4.99660820253333e-08"
orbit35         "orbit35"         "8.6040345088942e-08"  
orbit36         "orbit36"         "-2.10072980423629e-08"
orbit37         "orbit37"         "-2.00650554104838e-09"
orbit38         "orbit38"         "-9.19744499061084e-10"
orbit39         "orbit39"         "1.90777062523332e-07" 
orbit40         "orbit40"         "2.09146874618202e-08" 
orbit41         "orbit41"         "-1.38618029673192e-08"
orbit42         "orbit42"         "-1.95893929377348e-09"
orbit43         "orbit43"         "1.04794298869328e-08" 
orbit44         "orbit44"         "1.34255886625668e-09" 
orbit45         "orbit45"         "1.99819776533696e-06" 
orbit46         "orbit46"         "2.11346499606253e-08" 
orbit47         "orbit47"         "-1.98670745285181e-09"
orbit48         "orbit48"         "2.39103278741912e-08" 
orbit49         "orbit49"         "3.88870311366286e-07" 
orbit50         "orbit50"         "-4.13949790858551e-07"
orbit51         "orbit51"         "-7.29276811891084e-08"
orbit52         "orbit52"         "1.71730907130994e-08" 
orbit53         "orbit53"         "3.25103686083589e-08" 
orbit54         "orbit54"         "1.00449404427969e-06" 
orbit55         "orbit55"         "1.84448205461908e-08" 
orbit56         "orbit56"         "1.30820004150129e-05" 
orbit57         "orbit57"         "1.08268902031426e-07" 
orbit58         "orbit58"         "-5.32716368464197e-08"
orbit59         "orbit59"         "3.12119304221046e-07" 
orbit60         "orbit60"         "2.76881507557585e-07" 
orbit61         "orbit61"         "1.70123645331658e-07" 
orbit62         "orbit62"         "5.59158103856069e-06" 
orbit63         "orbit63"         "6.73227404548145e-07" 
orbit64         "orbit64"         "1.63223192521655e-06" 
orbit65         "orbit65"         "9.61810590867181e-06" 
orbit66         "orbit66"         "1.71620571314448e-06" 
orbit67         "orbit67"         "5.96707557055906e-07" 
orbit68         "orbit68"         "6.9878267235861e-06"  
orbit69         "orbit69"         "1.24349997675586e-05" 
orbit70         "orbit70"         "2.59473996614777e-05" 
orbit71         "orbit71"         "1.2315592113055e-06"  
orbit72         "orbit72"         "-2.4464559495123e-05" 
AP              "AP"              "-0.0767737863460746"  
bet             "bet"             "-1.96666579787356e-08"
ecc             "ecc"             "0.0689066331559399"   
eccrad          "eccrad"          "0.412623653192091"    
close           "close"           "0.109371918386813"    
constraint      "constraint"      "0.441851210116356"    
coreness        "coreness"        "-0.0059651246703779"  
knn             "knn"             "0.000329255124815538" 
hubscore        "hubscore"        "0.12379256281918"     
pagerank        "pagerank"        "-122.020599628223"    
trans           "trans"           "0.654372184972644"    
evcent          "evcent"          "0.128709022348926"    
first           "first"           "-0.00018156099358247" 
upto_second     "upto_second"     "-3.14432564644958e-06"
upto_third      "upto_third"      "1.64468133319419e-05" 
upto_fourth     "upto_fourth"     "0.000144273893064545" 
upto_fifth      "upto_fifth"      "0.00150916810093642"  
upto_sixth      "upto_sixth"      "-0.016513675076011"   
second          "second"          "-2.55183547744305e-06"
third           "third"           "4.13969464100835e-05" 
fourth          "fourth"          "-1.81569325164863e-05"
fifth           "fifth"           "-0.000154551207095572"
sixth           "sixth"           "-0.00234774874362793" 
ratio1          "ratio1"          "0.000431681710963329" 
ratio2          "ratio2"          "-0.000550716834375857"
ratio3          "ratio3"          "-0.183293765702944"   
ratio4          "ratio4"          "2.66359029761466"     
ratio5          "ratio5"          "-0.0431520181374274"  
ratio6          "ratio6"          "-0.0616421766932319"  
selfinter       "selfinter"       "0.0166597855713972"   
walktrap_vertex "walktrap_vertex" "-0.028608355797217"   
bigcom1         "bigcom1"         "-0.0548898782804276"  
bigcom2         "bigcom2"         "0"                    
bigcom3         "bigcom3"         "0.177822730536094"    
bigcom4         "bigcom4"         "-0.0208202712538349"  
bigcom6         "bigcom6"         "0"                    
bigcom8         "bigcom8"         "-0.218573567552504"   
bigcom9         "bigcom9"         "-0.236181238850276"   
bigcom11        "bigcom11"        "0"                    
bigcom13        "bigcom13"        "-0.182994542166164"   
bigcom15        "bigcom15"        "-0.179046745651153"   
bigcom16        "bigcom16"        "0"                    
bigcom21        "bigcom21"        "0.103217656888408"    
bigcom22        "bigcom22"        "-0.203315294209548"   
bigcom24        "bigcom24"        "0"                    
bigcom26        "bigcom26"        "-0.35218971223915"    
bigcom28        "bigcom28"        "0.206357665527334"    
bigcom30        "bigcom30"        "0.157840744960262"    
bigcom31        "bigcom31"        "0"                    
bigcom32        "bigcom32"        "-0.404172494467493"   
bigcom33        "bigcom33"        "0"                    
bigcom34        "bigcom34"        "0"                    
bigcom36        "bigcom36"        "-0.301110779902642"   
bigcom37        "bigcom37"        "0"                    
bigcom38        "bigcom38"        "0"                    
bigcom39        "bigcom39"        "-0.269890370724828"   
bigcom40        "bigcom40"        "0.108608576841283"    
bigcom43        "bigcom43"        "0"                    
bigcom44        "bigcom44"        "-0.262350402495285"   
bigcom46        "bigcom46"        "-0.145973428985455"   
bigcom47        "bigcom47"        "0"                    
bigcom49        "bigcom49"        "0"                    
bigcom50        "bigcom50"        "0"                    
bigcom51        "bigcom51"        "0"                    
bigcom52        "bigcom52"        "0"                    
bigcom54        "bigcom54"        "0"                    
bigcom56        "bigcom56"        "0"                    
bigcom62        "bigcom62"        "0"                    
bigcom66        "bigcom66"        "0"                    
bigcom68        "bigcom68"        "0"                    
bigcom69        "bigcom69"        "0"                    
bigcom71        "bigcom71"        "1.68342287287181"     
bigcom72        "bigcom72"        "0"                    
bigcom73        "bigcom73"        "-0.322510180076346"   
bigcom74        "bigcom74"        "0"                    
bigcom75        "bigcom75"        "0"                    
bigcom76        "bigcom76"        "0"                    
bigcom77        "bigcom77"        "0"                    
bigcom79        "bigcom79"        "0"                    
bigcom80        "bigcom80"        "0"                    
bigcom82        "bigcom82"        "-0.263704129692736"   
bigcom83        "bigcom83"        "0"                    
bigcom84        "bigcom84"        "0"                    
bigcom85        "bigcom85"        "0"                    
bigcom87        "bigcom87"        "0"                    
bigcom89        "bigcom89"        "0"                    
bigcom91        "bigcom91"        "0"                    
bigcom92        "bigcom92"        "-0.214788260222468"   
bigcom93        "bigcom93"        "0"                    
bigcom96        "bigcom96"        "0"                    
bigcom97        "bigcom97"        "-0.342324787508105"   
bigcom98        "bigcom98"        "0"                    
bigcom99        "bigcom99"        "0"                    
bigcom101       "bigcom101"       "-0.342613702032958"   
bigcom104       "bigcom104"       "-0.187373724897723"   
bigcom106       "bigcom106"       "0"                    
bigcom109       "bigcom109"       "0"                    
bigcom113       "bigcom113"       "0"                    
bigcom116       "bigcom116"       "0.916594630924779"    
bigcom120       "bigcom120"       "0"                    
bigcom123       "bigcom123"       "0"                    
bigcom126       "bigcom126"       "0"                    
bigcom127       "bigcom127"       "0"                    
bigcom137       "bigcom137"       "0"                    
bigcom139       "bigcom139"       "0"                    
bigcom140       "bigcom140"       "0"                    
bigcom143       "bigcom143"       "0"                    
bigcom145       "bigcom145"       "0"                    
bigcom146       "bigcom146"       "0"                    
bigcom147       "bigcom147"       "-0.340944660381221"   
bigcom149       "bigcom149"       "0"                    
bigcom153       "bigcom153"       "0"                    
bigcom154       "bigcom154"       "-0.202751704922957"   
bigcom156       "bigcom156"       "0"                    
bigcom157       "bigcom157"       "0"                    
bigcom158       "bigcom158"       "0"                    
bigcom160       "bigcom160"       "0"                    
bigcom161       "bigcom161"       "0"                    
bigcom162       "bigcom162"       "0"                    
bigcom164       "bigcom164"       "0"                    
bigcom166       "bigcom166"       "0"                    
bigcom167       "bigcom167"       "-0.245152875988026"   
bigcom171       "bigcom171"       "0"                    
bigcom173       "bigcom173"       "0"                    
bigcom175       "bigcom175"       "0"                    
bigcom176       "bigcom176"       "0"                    
bigcom177       "bigcom177"       "0"                    
bigcom178       "bigcom178"       "0"                    
bigcom180       "bigcom180"       "0"                    
bigcom181       "bigcom181"       "-0.279645484022842"   
bigcom184       "bigcom184"       "0"                    
bigcom186       "bigcom186"       "0"                    
bigcom187       "bigcom187"       "0"                    
bigcom189       "bigcom189"       "-0.481268955900717"   
bigcom194       "bigcom194"       "0"                    
bigcom195       "bigcom195"       "-0.190499248841576"   
bigcom196       "bigcom196"       "0"                    
bigcom204       "bigcom204"       "-0.213480138647245"   
bigcom205       "bigcom205"       "0"                    
bigcom212       "bigcom212"       "0"                    
bigcom214       "bigcom214"       "0"                    
bigcom222       "bigcom222"       "0"                    
bigcom223       "bigcom223"       "0"                    
bigcom226       "bigcom226"       "0"                    
bigcom227       "bigcom227"       "0"                    
bigcom229       "bigcom229"       "0"                    
bigcom233       "bigcom233"       "0"                    
bigcom236       "bigcom236"       "0"                    
bigcom237       "bigcom237"       "0"                    
bigcom246       "bigcom246"       "0"                    
bigcom248       "bigcom248"       "1.2963213308844"      
bigcom249       "bigcom249"       "0"                    
bigcom250       "bigcom250"       "0"                    
bigcom254       "bigcom254"       "0"                    
bigcom266       "bigcom266"       "0"                    
bigcom269       "bigcom269"       "-0.24794808352254"    
bigcom272       "bigcom272"       "0"                    
bigcom274       "bigcom274"       "-0.165184385608176"   
bigcom281       "bigcom281"       "0"                    
bigcom291       "bigcom291"       "0"                    
bigcom292       "bigcom292"       "0"                    
bigcom295       "bigcom295"       "0"                    
bigcom299       "bigcom299"       "0"                    
bigcom301       "bigcom301"       "0"                    
bigcom306       "bigcom306"       "0"                    
bigcom309       "bigcom309"       "0"                    
bigcom314       "bigcom314"       "0"                    
bigcom321       "bigcom321"       "-0.168580661518255"   
bigcom341       "bigcom341"       "0"                    
bigcom350       "bigcom350"       "0"                    
bigcom353       "bigcom353"       "0"                    
bigcom359       "bigcom359"       "0"                    
bigcom363       "bigcom363"       "0"                    
bigcom365       "bigcom365"       "0"                    
bigcom385       "bigcom385"       "0"                    
bigcom386       "bigcom386"       "0"                    
bigcom408       "bigcom408"       "0"                    
bigcom412       "bigcom412"       "0"                    
bigcom480       "bigcom480"       "0"                    
spin_vertex     "spin_vertex"     "-0.0439589163580445"  
membership_s1   "membership_s1"   "-0.0345437988305976"  
membership_s3   "membership_s3"   "0"                    
membership_s4   "membership_s4"   "0.121452592169227"    
membership_s5   "membership_s5"   "-0.133480866842897"   
membership_s6   "membership_s6"   "-0.103903493152894"   
membership_s7   "membership_s7"   "0.101898796469655"    
membership_s8   "membership_s8"   "0"                    
membership_s9   "membership_s9"   "0"                    
membership_s11  "membership_s11"  "0"                    
membership_s12  "membership_s12"  "0"                    
membership_s14  "membership_s14"  "0"                    
membership_s15  "membership_s15"  "-0.175134354266823"   
membership_s16  "membership_s16"  "0"                    
membership_s17  "membership_s17"  "0"                    
membership_s18  "membership_s18"  "-0.304689156472513"   
membership_s20  "membership_s20"  "0"                    
membership_s21  "membership_s21"  "0.36346553681832"     
membership_s22  "membership_s22"  "0"                    
membership_s24  "membership_s24"  "-0.240135199119716"   
membership_s25  "membership_s25"  "0"                    
membership_s26  "membership_s26"  "0"                    
membership_s27  "membership_s27"  "-0.155991534488414"   
membership_s28  "membership_s28"  "0"                    
membership_s30  "membership_s30"  "0.0500778233776773"   
membership_s31  "membership_s31"  "-0.0971184917542852"  
membership_s32  "membership_s32"  "0.0689819246384458"   
membership_s33  "membership_s33"  "0"                    
membership_s36  "membership_s36"  "-0.0481755769249402"  
membership_s37  "membership_s37"  "-0.23408814817561"    
V1              "V1"              "0.798284256445653"    
V2              "V2"              "-0.549823201699613"   
pdi             "pdi"             "-5.36898698554264"    
adhesion        "adhesion"        "-1.93721671645846e-05"
cohesion        "cohesion"        "3.89248880241622e-05" 
inner           "inner"           "-4.09847041707363e-07"
outer           "outer"           "2.91104082914505e-05" 
ioratio         "ioratio"         "-0.0444662582325673"  
comsize         "comsize"         "0.000126750281947525" 
[1] "Average GBM 10 CV AUC"
[1] 0.7325919
[[1]]
[1] 0.7392683

[[2]]
[1] 0.7695418

[[3]]
[1] 0.6672727

[[4]]
[1] 0.7587893

[[5]]
[1] 0.7280873

[1] "Average GBM 10 CV RMSE"
[1] 2.232038
[[1]]
[1] 2.162301

[[2]]
[1] 2.215127

[[3]]
[1] 2.31812

[[4]]
[1] 2.244442

[[5]]
[1] 2.2202

[1] "Average RF 10 CV AUC"
[1] 0.7168823
[[1]]
[1] 0.7623171

[[2]]
[1] 0.7348864

[[3]]
[1] 0.6446465

[[4]]
[1] 0.7403786

[[5]]
[1] 0.7021831

[1] "Average RF 10 CV RMSE"
[1] 0.3554248
[[1]]
[1] 0.3471853

[[2]]
[1] 0.3624169

[[3]]
[1] 0.3616609

[[4]]
[1] 0.3497555

[[5]]
[1] 0.3561053

[1] "Average GLM 10 CV AUC"
[1] 0.7430293
[[1]]
[1] 0.7478049

[[2]]
[1] 0.8147863

[[3]]
[1] 0.6585859

[[4]]
[1] 0.7764718

[[5]]
[1] 0.7174976

[1] "Average GLM 10 CV RMSE"
[1] 2.370163
[[1]]
[1] 1.950138

[[2]]
[1] 1.989029

[[3]]
[1] 2.019861

[[4]]
[1] 3.902778

[[5]]
[1] 1.989008

[1] "Average 10 CV AUC"
[1] 0.7440828
[[1]]
[1] 0.7564634

[[2]]
[1] 0.7927416

[[3]]
[1] 0.6743434

[[4]]
[1] 0.7699189

[[5]]
[1] 0.7269469

[1] "Average 10 CV RMSE"
[1] 1.498487
[[1]]
[1] 1.37762

[[2]]
[1] 1.413154

[[3]]
[1] 1.46634

[[4]]
[1] 1.822069

[[5]]
[1] 1.413254

[1] "average all"
[1] 1.367973
[1] 0.9337348
