# Supplementary material for: Distinctive Behaviors of Druggable Proteins in Cellular Networks
Source: PLoS Comput Biol. 2015 Dec 23;11(12):e1004597. doi: 10.1371/journal.pcbi.1004597 (PMC4689399; doi:10.1371/journal.pcbi.1004597)
Supplement: S1 File — (ZIP) [file pcbi.1004597.s004.zip › S1_File/direct.20150613.ppi.optimised_Target_results_high_CT.txt]

[[1]]
[1] "high_CT"

[1] "Dataset: high_CT Model GBM, run: 1 of 5 2015-06-15 20:26:04"
Iter   TrainDeviance   ValidDeviance   StepSize   Improve
     1        0.3192             nan     0.0100    0.0003
     2        0.3153             nan     0.0100    0.0007
     3        0.3074             nan     0.0100    0.0011
     4        0.3006             nan     0.0100    0.0014
     5        0.2959             nan     0.0100    0.0011
     6        0.2905             nan     0.0100    0.0015
     7        0.2858             nan     0.0100    0.0008
     8        0.2824             nan     0.0100   -0.0002
     9        0.2770             nan     0.0100    0.0015
    10        0.2742             nan     0.0100    0.0005
    20        0.2408             nan     0.0100    0.0005
    40        0.1979             nan     0.0100    0.0004
    60        0.1703             nan     0.0100   -0.0001
    80        0.1474             nan     0.0100   -0.0000
   100        0.1307             nan     0.0100   -0.0000
   120        0.1164             nan     0.0100   -0.0000
   130        0.1098             nan     0.0100    0.0000

[1] "GBM variable coefficients"
                            var     rel.inf
orbit63                 orbit63 6.823221560
orbit70                 orbit70 6.747960444
bigcom28               bigcom28 5.008129814
ratio5                   ratio5 5.004927955
trans                     trans 3.963290761
comsize                 comsize 3.716661025
graph20                 graph20 2.511614848
orbit49                 orbit49 2.439563795
spin_vertex         spin_vertex 1.945730487
orbit39                 orbit39 1.905035602
third                     third 1.687241762
V2                           V2 1.668005289
orbit65                 orbit65 1.448411244
graph29                 graph29 1.435482390
orbit45                 orbit45 1.383995311
bet                         bet 1.351471890
knn                         knn 1.334981441
walktrap_vertex walktrap_vertex 1.316392416
V1                           V1 1.292012385
orbit18                 orbit18 1.289909099
ratio6                   ratio6 1.286670330
orbit24                 orbit24 1.229314808
orbit10                 orbit10 1.187860789
orbit67                 orbit67 1.122674807
orbit68                 orbit68 1.114011008
outer                     outer 1.108198316
orbit62                 orbit62 1.107794060
upto_fifth           upto_fifth 1.105206682
sixth                     sixth 1.098136495
orbit56                 orbit56 1.084945873
graph27                 graph27 1.069802151
orbit64                 orbit64 1.003387983
ratio4                   ratio4 0.996656078
orbit25                 orbit25 0.980330653
graph8                   graph8 0.934011995
orbit50                 orbit50 0.913430170
adhesion               adhesion 0.896075758
orbit19                 orbit19 0.886912473
orbit37                 orbit37 0.799652898
graph17                 graph17 0.736248006
pagerank               pagerank 0.725949057
orbit11                 orbit11 0.719261075
orbit36                 orbit36 0.704472769
orbit44                 orbit44 0.659151532
graph1                   graph1 0.654600392
graph28                 graph28 0.644909286
orbit27                 orbit27 0.622362586
orbit54                 orbit54 0.619815202
graph9                   graph9 0.596015598
cohesion               cohesion 0.588929606
inner                     inner 0.583394824
graph23                 graph23 0.572134641
ioratio                 ioratio 0.566727739
graph11                 graph11 0.564926076
orbit6                   orbit6 0.556742555
orbit33                 orbit33 0.546462581
orbit59                 orbit59 0.512106492
graph25                 graph25 0.503856647
graph5                   graph5 0.502664024
orbit52                 orbit52 0.501015174
ratio1                   ratio1 0.499938854
orbit69                 orbit69 0.495952124
orbit48                 orbit48 0.495737660
orbit46                 orbit46 0.491949996
ratio3                   ratio3 0.474152894
graph22                 graph22 0.473774343
orbit31                 orbit31 0.437522341
graph0                   graph0 0.429310046
graph3                   graph3 0.407710253
graph14                 graph14 0.386740632
orbit23                 orbit23 0.380946992
graph12                 graph12 0.317759555
graph2                   graph2 0.313950724
orbit71                 orbit71 0.297205615
upto_fourth         upto_fourth 0.293363509
ratio2                   ratio2 0.279001215
orbit22                 orbit22 0.269856299
orbit57                 orbit57 0.268185923
fifth                     fifth 0.266533484
orbit43                 orbit43 0.260664680
orbit7                   orbit7 0.258046255
graph4                   graph4 0.252060352
orbit13                 orbit13 0.247355787
graph26                 graph26 0.228131779
selfinter             selfinter 0.223679965
graph6                   graph6 0.208380188
membership_s30   membership_s30 0.207205774
orbit2                   orbit2 0.203611134
graph19                 graph19 0.197558674
orbit16                 orbit16 0.195639960
orbit47                 orbit47 0.179281959
orbit21                 orbit21 0.172705761
fourth                   fourth 0.172026064
orbit15                 orbit15 0.169456069
close                     close 0.167139742
orbit55                 orbit55 0.155006214
graph21                 graph21 0.150630890
orbit58                 orbit58 0.142158592
orbit32                 orbit32 0.142060693
orbit41                 orbit41 0.138861756
orbit12                 orbit12 0.137883788
orbit20                 orbit20 0.134076211
constraint           constraint 0.131164034
orbit9                   orbit9 0.126624775
orbit17                 orbit17 0.123257136
bigcom3                 bigcom3 0.113844716
membership_s6     membership_s6 0.106199762
graph16                 graph16 0.097482316
orbit5                   orbit5 0.089960454
graph24                 graph24 0.083673568
orbit30                 orbit30 0.076015111
orbit51                 orbit51 0.069785239
upto_third           upto_third 0.068662563
orbit4                   orbit4 0.060637240
orbit61                 orbit61 0.057016874
graph18                 graph18 0.048790706
orbit38                 orbit38 0.044191079
graph15                 graph15 0.043226605
orbit40                 orbit40 0.035730887
orbit35                 orbit35 0.023991917
orbit66                 orbit66 0.021253571
bigcom40               bigcom40 0.016314319
upto_second         upto_second 0.013826576
coreness               coreness 0.010735162
graph7                   graph7 0.009980400
AP                           AP 0.007347996
orbit1                   orbit1 0.006670951
graph10                 graph10 0.006548273
graph13                 graph13 0.002994311
orbit0                   orbit0 0.000000000
orbit3                   orbit3 0.000000000
orbit8                   orbit8 0.000000000
orbit14                 orbit14 0.000000000
orbit26                 orbit26 0.000000000
orbit28                 orbit28 0.000000000
orbit29                 orbit29 0.000000000
orbit34                 orbit34 0.000000000
orbit42                 orbit42 0.000000000
orbit53                 orbit53 0.000000000
orbit60                 orbit60 0.000000000
orbit72                 orbit72 0.000000000
ecc                         ecc 0.000000000
eccrad                   eccrad 0.000000000
hubscore               hubscore 0.000000000
evcent                   evcent 0.000000000
first                     first 0.000000000
upto_sixth           upto_sixth 0.000000000
second                   second 0.000000000
bigcom1                 bigcom1 0.000000000
bigcom2                 bigcom2 0.000000000
bigcom4                 bigcom4 0.000000000
bigcom6                 bigcom6 0.000000000
bigcom8                 bigcom8 0.000000000
bigcom9                 bigcom9 0.000000000
bigcom11               bigcom11 0.000000000
bigcom13               bigcom13 0.000000000
bigcom15               bigcom15 0.000000000
bigcom16               bigcom16 0.000000000
bigcom21               bigcom21 0.000000000
bigcom22               bigcom22 0.000000000
bigcom24               bigcom24 0.000000000
bigcom26               bigcom26 0.000000000
bigcom30               bigcom30 0.000000000
bigcom31               bigcom31 0.000000000
bigcom32               bigcom32 0.000000000
bigcom33               bigcom33 0.000000000
bigcom34               bigcom34 0.000000000
bigcom36               bigcom36 0.000000000
bigcom37               bigcom37 0.000000000
bigcom38               bigcom38 0.000000000
bigcom39               bigcom39 0.000000000
bigcom43               bigcom43 0.000000000
bigcom44               bigcom44 0.000000000
bigcom46               bigcom46 0.000000000
bigcom47               bigcom47 0.000000000
bigcom49               bigcom49 0.000000000
bigcom50               bigcom50 0.000000000
bigcom51               bigcom51 0.000000000
bigcom52               bigcom52 0.000000000
bigcom54               bigcom54 0.000000000
bigcom56               bigcom56 0.000000000
bigcom62               bigcom62 0.000000000
bigcom66               bigcom66 0.000000000
bigcom68               bigcom68 0.000000000
bigcom69               bigcom69 0.000000000
bigcom71               bigcom71 0.000000000
bigcom72               bigcom72 0.000000000
bigcom73               bigcom73 0.000000000
bigcom74               bigcom74 0.000000000
bigcom75               bigcom75 0.000000000
bigcom76               bigcom76 0.000000000
bigcom77               bigcom77 0.000000000
bigcom79               bigcom79 0.000000000
bigcom80               bigcom80 0.000000000
bigcom82               bigcom82 0.000000000
bigcom83               bigcom83 0.000000000
bigcom84               bigcom84 0.000000000
bigcom85               bigcom85 0.000000000
bigcom87               bigcom87 0.000000000
bigcom89               bigcom89 0.000000000
bigcom91               bigcom91 0.000000000
bigcom92               bigcom92 0.000000000
bigcom93               bigcom93 0.000000000
bigcom96               bigcom96 0.000000000
bigcom97               bigcom97 0.000000000
bigcom98               bigcom98 0.000000000
bigcom99               bigcom99 0.000000000
bigcom101             bigcom101 0.000000000
bigcom104             bigcom104 0.000000000
bigcom106             bigcom106 0.000000000
bigcom109             bigcom109 0.000000000
bigcom113             bigcom113 0.000000000
bigcom116             bigcom116 0.000000000
bigcom120             bigcom120 0.000000000
bigcom123             bigcom123 0.000000000
bigcom126             bigcom126 0.000000000
bigcom127             bigcom127 0.000000000
bigcom137             bigcom137 0.000000000
bigcom139             bigcom139 0.000000000
bigcom140             bigcom140 0.000000000
bigcom143             bigcom143 0.000000000
bigcom145             bigcom145 0.000000000
bigcom146             bigcom146 0.000000000
bigcom147             bigcom147 0.000000000
bigcom149             bigcom149 0.000000000
bigcom153             bigcom153 0.000000000
bigcom154             bigcom154 0.000000000
bigcom156             bigcom156 0.000000000
bigcom157             bigcom157 0.000000000
bigcom158             bigcom158 0.000000000
bigcom160             bigcom160 0.000000000
bigcom161             bigcom161 0.000000000
bigcom162             bigcom162 0.000000000
bigcom164             bigcom164 0.000000000
bigcom166             bigcom166 0.000000000
bigcom167             bigcom167 0.000000000
bigcom171             bigcom171 0.000000000
bigcom173             bigcom173 0.000000000
bigcom175             bigcom175 0.000000000
bigcom176             bigcom176 0.000000000
bigcom177             bigcom177 0.000000000
bigcom178             bigcom178 0.000000000
bigcom180             bigcom180 0.000000000
bigcom181             bigcom181 0.000000000
bigcom184             bigcom184 0.000000000
bigcom186             bigcom186 0.000000000
bigcom187             bigcom187 0.000000000
bigcom189             bigcom189 0.000000000
bigcom194             bigcom194 0.000000000
bigcom195             bigcom195 0.000000000
bigcom196             bigcom196 0.000000000
bigcom204             bigcom204 0.000000000
bigcom205             bigcom205 0.000000000
bigcom212             bigcom212 0.000000000
bigcom214             bigcom214 0.000000000
bigcom222             bigcom222 0.000000000
bigcom223             bigcom223 0.000000000
bigcom226             bigcom226 0.000000000
bigcom227             bigcom227 0.000000000
bigcom229             bigcom229 0.000000000
bigcom233             bigcom233 0.000000000
bigcom236             bigcom236 0.000000000
bigcom237             bigcom237 0.000000000
bigcom246             bigcom246 0.000000000
bigcom248             bigcom248 0.000000000
bigcom249             bigcom249 0.000000000
bigcom250             bigcom250 0.000000000
bigcom254             bigcom254 0.000000000
bigcom266             bigcom266 0.000000000
bigcom269             bigcom269 0.000000000
bigcom272             bigcom272 0.000000000
bigcom274             bigcom274 0.000000000
bigcom281             bigcom281 0.000000000
bigcom291             bigcom291 0.000000000
bigcom292             bigcom292 0.000000000
bigcom295             bigcom295 0.000000000
bigcom299             bigcom299 0.000000000
bigcom301             bigcom301 0.000000000
bigcom306             bigcom306 0.000000000
bigcom309             bigcom309 0.000000000
bigcom314             bigcom314 0.000000000
bigcom321             bigcom321 0.000000000
bigcom341             bigcom341 0.000000000
bigcom350             bigcom350 0.000000000
bigcom353             bigcom353 0.000000000
bigcom359             bigcom359 0.000000000
bigcom363             bigcom363 0.000000000
bigcom365             bigcom365 0.000000000
bigcom385             bigcom385 0.000000000
bigcom386             bigcom386 0.000000000
bigcom408             bigcom408 0.000000000
bigcom412             bigcom412 0.000000000
bigcom480             bigcom480 0.000000000
membership_s1     membership_s1 0.000000000
membership_s3     membership_s3 0.000000000
membership_s4     membership_s4 0.000000000
membership_s5     membership_s5 0.000000000
membership_s7     membership_s7 0.000000000
membership_s8     membership_s8 0.000000000
membership_s9     membership_s9 0.000000000
membership_s11   membership_s11 0.000000000
membership_s12   membership_s12 0.000000000
membership_s14   membership_s14 0.000000000
membership_s15   membership_s15 0.000000000
membership_s16   membership_s16 0.000000000
membership_s17   membership_s17 0.000000000
membership_s18   membership_s18 0.000000000
membership_s20   membership_s20 0.000000000
membership_s21   membership_s21 0.000000000
membership_s22   membership_s22 0.000000000
membership_s24   membership_s24 0.000000000
membership_s25   membership_s25 0.000000000
membership_s26   membership_s26 0.000000000
membership_s27   membership_s27 0.000000000
membership_s28   membership_s28 0.000000000
membership_s31   membership_s31 0.000000000
membership_s32   membership_s32 0.000000000
membership_s33   membership_s33 0.000000000
membership_s36   membership_s36 0.000000000
membership_s37   membership_s37 0.000000000
pdi                         pdi 0.000000000
[1] "Dataset: high_CT Model RF, run: 1 of 5 2015-06-15 20:26:14"
     |      Out-of-bag   |
Tree |      MSE  %Var(y) |
   1 |  0.07444   204.41 |
   2 |  0.06781   186.21 |
   3 |  0.07312   200.80 |
   4 |  0.06688   183.67 |
   5 |  0.06097   167.42 |
   6 |  0.05651   155.17 |
   7 |  0.05063   139.03 |
   8 |  0.04747   130.36 |
   9 |  0.04843   132.98 |
  10 |  0.04538   124.61 |
  11 |  0.04425   121.52 |
  12 |  0.04453   122.27 |
  13 |  0.04324   118.73 |
  14 |  0.04207   115.51 |
  15 |  0.04214   115.71 |
  16 |  0.04145   113.83 |
  17 |  0.04125   113.28 |
  18 |  0.04005   109.97 |
  19 |  0.03922   107.71 |
  20 |  0.03897   107.00 |
  21 |  0.03819   104.87 |
  22 |  0.03786   103.97 |
  23 |  0.03724   102.27 |
  24 |  0.03724   102.27 |
  25 |  0.03772   103.57 |
  26 |  0.03771   103.56 |
  27 |  0.03778   103.76 |
  28 |  0.03776   103.70 |
  29 |   0.0379   104.06 |
  30 |   0.0379   104.07 |
  31 |   0.0377   103.53 |
  32 |   0.0377   103.53 |
  33 |  0.03758   103.19 |
  34 |  0.03741   102.72 |
  35 |  0.03734   102.55 |
  36 |  0.03712   101.93 |
  37 |  0.03699   101.58 |
  38 |  0.03709   101.86 |
  39 |  0.03658   100.44 |
  40 |  0.03633    99.77 |
  41 |  0.03627    99.59 |
  42 |  0.03614    99.24 |
  43 |  0.03625    99.55 |
  44 |   0.0361    99.14 |
  45 |   0.0363    99.67 |
  46 |  0.03614    99.25 |
  47 |  0.03622    99.47 |
  48 |  0.03632    99.75 |
  49 |  0.03608    99.06 |
  50 |  0.03605    99.00 |
  51 |  0.03578    98.25 |
  52 |  0.03577    98.24 |
  53 |   0.0355    97.49 |
  54 |  0.03543    97.30 |
  55 |  0.03543    97.29 |
  56 |  0.03544    97.32 |
  57 |  0.03525    96.79 |
  58 |  0.03505    96.24 |
  59 |  0.03504    96.22 |
  60 |  0.03486    95.73 |
  61 |  0.03471    95.31 |
  62 |  0.03466    95.19 |
  63 |  0.03465    95.15 |
  64 |  0.03473    95.37 |
  65 |  0.03481    95.60 |
  66 |  0.03488    95.78 |
  67 |  0.03497    96.03 |
  68 |  0.03473    95.37 |
  69 |  0.03471    95.31 |
  70 |  0.03455    94.87 |
  71 |  0.03455    94.87 |
  72 |  0.03457    94.92 |
  73 |  0.03458    94.96 |
  74 |  0.03462    95.08 |
  75 |  0.03449    94.72 |
  76 |   0.0345    94.74 |
  77 |  0.03446    94.62 |
  78 |  0.03451    94.76 |
  79 |  0.03457    94.92 |
  80 |  0.03447    94.65 |
  81 |  0.03453    94.83 |
  82 |   0.0344    94.47 |
  83 |  0.03445    94.60 |
  84 |  0.03447    94.66 |
  85 |  0.03454    94.86 |
  86 |  0.03439    94.43 |
  87 |  0.03448    94.68 |
  88 |   0.0343    94.20 |
  89 |  0.03426    94.07 |
  90 |  0.03428    94.14 |
  91 |  0.03439    94.44 |
  92 |  0.03438    94.41 |
  93 |  0.03427    94.09 |
  94 |  0.03432    94.25 |
  95 |  0.03426    94.09 |
  96 |  0.03417    93.83 |
  97 |  0.03418    93.87 |
  98 |  0.03414    93.74 |
  99 |   0.0341    93.63 |
 100 |   0.0341    93.65 |
[1] "Random Forest variable coefficients"
                      %IncMSE IncNodePurity
graph5           1.885005e-03  1.611798e-01
graph6           8.828103e-04  6.623561e-02
graph7           1.463338e-03  7.574748e-02
graph8           8.843080e-04  1.187279e-01
graph9           5.321226e-04  4.536172e-02
graph10         -1.152347e-04  5.492151e-02
graph11          1.477687e-03  2.583905e-01
graph12          2.000462e-03  3.428624e-02
graph13          2.096328e-04  1.414940e-01
graph14          2.833927e-03  2.320002e-01
graph15          7.310238e-04  1.466997e-01
graph16          3.574921e-04  1.491183e-01
graph17          2.149083e-03  1.713426e-01
graph18          2.793296e-05  1.875000e-02
graph19          2.677654e-04  4.585628e-02
graph20          3.072806e-03  7.748674e-01
graph21          6.636547e-04  3.826241e-02
graph22          3.200282e-03  2.311507e-01
graph23          1.097731e-04  1.504051e-01
graph24          2.543008e-03  8.098334e-02
graph25          1.170166e-03  6.534878e-02
graph26          9.751874e-04  1.557654e-01
graph27          2.831690e-03  4.320642e-01
graph28          3.182879e-03  3.000145e-01
graph29          3.168149e-03  3.192271e-01
orbit0           9.448373e-05  8.052035e-02
orbit1           1.621431e-04  8.555349e-02
orbit2           1.220137e-04  1.098685e-01
orbit3           1.990197e-03  2.573545e-01
orbit4           8.877127e-04  1.344041e-01
orbit5           1.120110e-03  8.404025e-02
orbit6           1.353709e-03  2.059447e-01
orbit7           8.137771e-04  1.330919e-01
orbit8           3.753358e-04  6.413684e-02
orbit9           1.549685e-03  1.896338e-01
orbit10          1.522507e-03  2.282066e-01
orbit11          3.732650e-04  6.913117e-02
orbit12          1.298812e-03  3.400069e-01
orbit13          1.817230e-03  1.119019e-01
orbit14          1.255312e-03  2.042070e-01
orbit15          1.741558e-03  1.046564e-01
orbit16          7.604925e-04  6.723575e-02
orbit17          1.537901e-04  1.492892e-01
orbit18          5.114958e-04  2.634768e-01
orbit19          2.305425e-03  2.745631e-01
orbit20          3.052201e-04  5.798536e-02
orbit21          2.656865e-03  1.282397e-01
orbit22          5.202038e-04  4.234241e-01
orbit23          1.054154e-03  2.656699e-01
orbit24          4.712286e-03  1.312460e-01
orbit25          1.833624e-03  2.006265e-01
orbit26         -5.397879e-05  7.424688e-02
orbit27          2.688295e-04  3.383607e-01
orbit28          5.018027e-04  1.705307e-01
orbit29          9.809371e-04  3.569970e-02
orbit30          9.497575e-04  9.145302e-02
orbit31          5.501861e-04  2.314609e-01
orbit32          3.721910e-04  7.395237e-02
orbit33          2.990581e-04  5.209914e-02
orbit34         -4.059606e-06  9.540945e-02
orbit35          2.294556e-04  6.682875e-02
orbit36          2.585998e-04  1.382897e-01
orbit37          9.392972e-04  1.487656e-01
orbit38          5.641089e-04  1.308255e-01
orbit39          3.365075e-04  2.407734e-01
orbit40          3.583483e-04  9.183979e-02
orbit41          1.187861e-05  1.065290e-01
orbit42         -1.101082e-04  5.187075e-02
orbit43          6.055903e-04  1.238798e-01
orbit44          2.235431e-03  2.140850e-01
orbit45          1.682063e-03  2.322888e-01
orbit46          8.773360e-04  1.670759e-01
orbit47          3.558241e-04  6.615723e-02
orbit48          2.441469e-04  2.065392e-01
orbit49          3.332630e-03  6.696507e-01
orbit50          9.233125e-04  4.182979e-01
orbit51          4.519407e-04  6.316156e-02
orbit52          5.401168e-04  1.350624e-01
orbit53          1.189496e-03  9.271377e-02
orbit54          3.173184e-03  3.430454e-01
orbit55          3.756423e-04  1.363828e-01
orbit56          4.494086e-03  2.993908e-01
orbit57          1.911608e-03  1.750452e-01
orbit58          1.831597e-03  1.231093e-01
orbit59          2.899082e-03  1.930959e-01
orbit60          6.254115e-04  1.697214e-01
orbit61          6.284250e-04  8.179777e-02
orbit62          2.970620e-03  5.296383e-01
orbit63          2.687733e-03  1.161424e+00
orbit64          2.001460e-03  2.518433e-01
orbit65          1.072489e-02  6.106802e-01
orbit66          6.706172e-04  2.819700e-01
orbit67          9.401299e-04  9.350909e-02
orbit68          3.670282e-03  9.189554e-01
orbit69          2.435015e-03  2.793253e-01
orbit70          1.839167e-02  2.053606e+00
orbit71         -7.655205e-05  1.424123e-01
orbit72          2.504062e-03  4.229834e-01
AP               0.000000e+00  5.898060e-19
bet              8.731168e-04  2.182524e-01
ecc              0.000000e+00  8.750000e-03
eccrad           0.000000e+00  6.245005e-19
close            1.912009e-04  5.627976e-02
constraint       6.759027e-04  1.372281e-01
coreness        -5.569349e-05  3.438556e-02
knn              1.940820e-03  2.611035e-01
hubscore         5.918110e-04  5.522558e-02
pagerank         6.210246e-04  2.587251e-01
trans            3.077156e-03  3.676891e-01
evcent           1.759516e-03  5.429010e-02
first            2.827975e-04  1.151269e-01
upto_second      3.146619e-04  1.177185e-01
upto_third       1.140278e-03  1.601069e-01
upto_fourth      2.950776e-03  1.411181e-01
upto_fifth       2.587034e-03  4.369176e-01
upto_sixth       8.790938e-05  3.761905e-02
second           6.390823e-04  7.245442e-02
third            7.313013e-04  3.233039e-01
fourth           1.117288e-03  8.881551e-02
fifth            1.517177e-03  1.567534e-01
sixth            3.103020e-03  4.360859e-01
ratio1           1.099062e-04  1.151618e-01
ratio2           1.631757e-03  1.023224e-01
ratio3           1.772528e-03  2.165774e-01
ratio4           4.989832e-06  2.504771e-01
ratio5           6.133334e-04  8.840051e-01
ratio6           2.638786e-03  6.054107e-01
selfinter        0.000000e+00  9.166667e-03
walktrap_vertex -3.266376e-04  6.150751e-01
bigcom1          0.000000e+00  0.000000e+00
bigcom2          0.000000e+00  0.000000e+00
bigcom3         -1.199234e-04  5.319806e-02
bigcom4          5.330497e-05  9.474784e-02
bigcom6          0.000000e+00  0.000000e+00
bigcom8          0.000000e+00  0.000000e+00
bigcom9          0.000000e+00  0.000000e+00
bigcom11         0.000000e+00  0.000000e+00
bigcom13         0.000000e+00  1.110223e-18
bigcom15         0.000000e+00  2.220446e-18
bigcom16         0.000000e+00  0.000000e+00
bigcom21         0.000000e+00  0.000000e+00
bigcom22         0.000000e+00  0.000000e+00
bigcom24         0.000000e+00  0.000000e+00
bigcom26         0.000000e+00  0.000000e+00
bigcom28         6.131844e-03  7.871743e-01
bigcom30         0.000000e+00  0.000000e+00
bigcom31         0.000000e+00  0.000000e+00
bigcom32         0.000000e+00  0.000000e+00
bigcom33         0.000000e+00  0.000000e+00
bigcom34         0.000000e+00  0.000000e+00
bigcom36         0.000000e+00  0.000000e+00
bigcom37         0.000000e+00  0.000000e+00
bigcom38         0.000000e+00  0.000000e+00
bigcom39         0.000000e+00  0.000000e+00
bigcom40         2.053442e-05  2.768254e-02
bigcom43         0.000000e+00  0.000000e+00
bigcom44         0.000000e+00  0.000000e+00
bigcom46         0.000000e+00  0.000000e+00
bigcom47         0.000000e+00  0.000000e+00
bigcom49         0.000000e+00  0.000000e+00
bigcom50         0.000000e+00  0.000000e+00
bigcom51         0.000000e+00  0.000000e+00
bigcom52         0.000000e+00  0.000000e+00
bigcom54         0.000000e+00  0.000000e+00
bigcom56         0.000000e+00  0.000000e+00
bigcom62         0.000000e+00  0.000000e+00
bigcom66         0.000000e+00  0.000000e+00
bigcom68         0.000000e+00  0.000000e+00
bigcom69         0.000000e+00  0.000000e+00
bigcom71         0.000000e+00  7.330939e-01
bigcom72         0.000000e+00  0.000000e+00
bigcom73         0.000000e+00  0.000000e+00
bigcom74         0.000000e+00  0.000000e+00
bigcom75         0.000000e+00  0.000000e+00
bigcom76         0.000000e+00  0.000000e+00
bigcom77         0.000000e+00  0.000000e+00
bigcom79         0.000000e+00  0.000000e+00
bigcom80         0.000000e+00  0.000000e+00
bigcom82         0.000000e+00  0.000000e+00
bigcom83         0.000000e+00  0.000000e+00
bigcom84         0.000000e+00  0.000000e+00
bigcom85         0.000000e+00  0.000000e+00
bigcom87         0.000000e+00  0.000000e+00
bigcom89         0.000000e+00  0.000000e+00
bigcom91         0.000000e+00  0.000000e+00
bigcom92         0.000000e+00  0.000000e+00
bigcom93         0.000000e+00  0.000000e+00
bigcom96         0.000000e+00  0.000000e+00
bigcom97         0.000000e+00  0.000000e+00
bigcom98         0.000000e+00  0.000000e+00
bigcom99         0.000000e+00  0.000000e+00
bigcom101        0.000000e+00  0.000000e+00
bigcom104        0.000000e+00  0.000000e+00
bigcom106        0.000000e+00  0.000000e+00
bigcom109        0.000000e+00  0.000000e+00
bigcom113        0.000000e+00  0.000000e+00
bigcom116        0.000000e+00  0.000000e+00
bigcom120        0.000000e+00  0.000000e+00
bigcom123        0.000000e+00  0.000000e+00
bigcom126        0.000000e+00  0.000000e+00
bigcom127        0.000000e+00  0.000000e+00
bigcom137        0.000000e+00  0.000000e+00
bigcom139        0.000000e+00  0.000000e+00
bigcom140        0.000000e+00  0.000000e+00
bigcom143        0.000000e+00  0.000000e+00
bigcom145        0.000000e+00  0.000000e+00
bigcom146        0.000000e+00  0.000000e+00
bigcom147        0.000000e+00  0.000000e+00
bigcom149        0.000000e+00  0.000000e+00
bigcom153        0.000000e+00  0.000000e+00
bigcom154        0.000000e+00  0.000000e+00
bigcom156        0.000000e+00  0.000000e+00
bigcom157        0.000000e+00  0.000000e+00
bigcom158        0.000000e+00  0.000000e+00
bigcom160        0.000000e+00  0.000000e+00
bigcom161        0.000000e+00  0.000000e+00
bigcom162        0.000000e+00  0.000000e+00
bigcom164        0.000000e+00  0.000000e+00
bigcom166        0.000000e+00  0.000000e+00
bigcom167        0.000000e+00  0.000000e+00
bigcom171        0.000000e+00  0.000000e+00
bigcom173        0.000000e+00  0.000000e+00
bigcom175        0.000000e+00  0.000000e+00
bigcom176        0.000000e+00  0.000000e+00
bigcom177        0.000000e+00  0.000000e+00
bigcom178        0.000000e+00  0.000000e+00
bigcom180        0.000000e+00  0.000000e+00
bigcom181        0.000000e+00  0.000000e+00
bigcom184        0.000000e+00  0.000000e+00
bigcom186        0.000000e+00  0.000000e+00
bigcom187        0.000000e+00  0.000000e+00
bigcom189        0.000000e+00  0.000000e+00
bigcom194        0.000000e+00  0.000000e+00
bigcom195        0.000000e+00  0.000000e+00
bigcom196        0.000000e+00  0.000000e+00
bigcom204        0.000000e+00  0.000000e+00
bigcom205        0.000000e+00  0.000000e+00
bigcom212        0.000000e+00  0.000000e+00
bigcom214        0.000000e+00  0.000000e+00
bigcom222        0.000000e+00  0.000000e+00
bigcom223        0.000000e+00  0.000000e+00
bigcom226        0.000000e+00  0.000000e+00
bigcom227        0.000000e+00  0.000000e+00
bigcom229        0.000000e+00  0.000000e+00
bigcom233        0.000000e+00  0.000000e+00
bigcom236        0.000000e+00  0.000000e+00
bigcom237        0.000000e+00  0.000000e+00
bigcom246        0.000000e+00  0.000000e+00
bigcom248        0.000000e+00  0.000000e+00
bigcom249        0.000000e+00  0.000000e+00
bigcom250        0.000000e+00  0.000000e+00
bigcom254        0.000000e+00  0.000000e+00
bigcom266        0.000000e+00  0.000000e+00
bigcom269        0.000000e+00  2.220446e-18
bigcom272        0.000000e+00  0.000000e+00
bigcom274        0.000000e+00  0.000000e+00
bigcom281        0.000000e+00  0.000000e+00
bigcom291        0.000000e+00  0.000000e+00
bigcom292        0.000000e+00  0.000000e+00
bigcom295        0.000000e+00  0.000000e+00
bigcom299        0.000000e+00  0.000000e+00
bigcom301        0.000000e+00  0.000000e+00
bigcom306        0.000000e+00  0.000000e+00
bigcom309        0.000000e+00  0.000000e+00
bigcom314        0.000000e+00  0.000000e+00
bigcom321        0.000000e+00  0.000000e+00
bigcom341        0.000000e+00  0.000000e+00
bigcom350        0.000000e+00  0.000000e+00
bigcom353        0.000000e+00  0.000000e+00
bigcom359        0.000000e+00  0.000000e+00
bigcom363        0.000000e+00  0.000000e+00
bigcom365        0.000000e+00  0.000000e+00
bigcom385        0.000000e+00  0.000000e+00
bigcom386        0.000000e+00  0.000000e+00
bigcom408        0.000000e+00  0.000000e+00
bigcom412        0.000000e+00  0.000000e+00
bigcom480        0.000000e+00  0.000000e+00
spin_vertex     -1.853689e-04  1.081773e+00
membership_s1    0.000000e+00  2.501201e-04
membership_s3    0.000000e+00  0.000000e+00
membership_s4   -2.652520e-05  1.875000e-02
membership_s5    0.000000e+00  1.387779e-19
membership_s6   -1.188496e-04  5.072696e-02
membership_s7    0.000000e+00  0.000000e+00
membership_s8    0.000000e+00  0.000000e+00
membership_s9    0.000000e+00  0.000000e+00
membership_s11   0.000000e+00  0.000000e+00
membership_s12   0.000000e+00  0.000000e+00
membership_s14   0.000000e+00  0.000000e+00
membership_s15   0.000000e+00  0.000000e+00
membership_s16   0.000000e+00  0.000000e+00
membership_s17   0.000000e+00  0.000000e+00
membership_s18   0.000000e+00  0.000000e+00
membership_s20   0.000000e+00  0.000000e+00
membership_s21   0.000000e+00  0.000000e+00
membership_s22   0.000000e+00  0.000000e+00
membership_s24   0.000000e+00  0.000000e+00
membership_s25   0.000000e+00  0.000000e+00
membership_s26   0.000000e+00  0.000000e+00
membership_s27   2.726120e-05  6.482558e-02
membership_s28   0.000000e+00  0.000000e+00
membership_s30   2.505433e-04  5.737571e-02
membership_s31   0.000000e+00  0.000000e+00
membership_s32  -3.027551e-06  3.157895e-03
membership_s33   0.000000e+00  0.000000e+00
membership_s36   0.000000e+00  0.000000e+00
membership_s37   0.000000e+00  0.000000e+00
V1               1.342151e-03  5.305613e-01
V2               2.112340e-04  2.263605e-01
pdi              7.567478e-05  7.940850e-02
adhesion         1.692642e-03  4.153222e-01
cohesion         2.389532e-03  4.030791e-01
inner            6.348184e-04  2.767197e-01
outer            3.471930e-04  2.788399e-01
ioratio          6.082059e-04  3.855605e-01
comsize          1.807811e-03  8.646707e-01
[1] "Dataset: high_CT Model GLM, run: 1 of 5 2015-06-15 20:26:23"
[1] "glmnet variable coefficients"
                         [,1]          [,2]
(Intercept)     -3.235578e+00 -4.127601e+02
graph0           1.893833e-40 -2.453001e-04
graph1           4.727136e-44 -1.004678e-07
graph2           1.545180e-40  6.569364e-07
graph3           6.446273e-45 -6.265854e-09
graph4          -1.864568e-47 -4.904579e-11
graph5           3.669521e-42 -8.396587e-08
graph6           6.159171e-44 -1.839195e-08
graph7           6.308472e-42  1.730015e-06
graph8           1.402102e-40  1.349079e-05
graph9           1.595717e-46 -1.558515e-10
graph10          1.035724e-48 -2.799044e-12
graph11         -6.154822e-50 -5.355338e-14
graph12          3.613161e-46 -1.973167e-10
graph13          3.873812e-45 -8.114422e-10
graph14          5.330913e-48 -1.255932e-11
graph15          1.303858e-43 -5.434394e-08
graph16          1.227123e-45 -8.661730e-10
graph17          3.016548e-45 -4.550297e-10
graph18          9.219576e-44  1.153935e-08
graph19          2.328726e-44  4.132368e-09
graph20          1.768618e-43 -2.391821e-07
graph21          1.230743e-43 -1.491683e-09
graph22          3.944183e-43  9.410003e-08
graph23          1.752217e-43  8.499910e-09
graph24          2.981346e-43  1.010280e-07
graph25          1.593995e-42  5.955790e-07
graph26          1.595917e-42  5.049105e-07
graph27          9.374936e-42  5.584318e-06
graph28          1.360828e-41  2.506170e-06
graph29          1.428885e-40 -2.879343e-05
orbit0           1.893833e-40 -2.445581e-04
orbit1           1.209418e-41 -2.977531e-06
orbit2           2.735512e-44 -9.802149e-08
orbit3           1.545180e-40  1.057185e-06
orbit4           2.994362e-43  3.598516e-08
orbit5           5.634416e-45 -6.880390e-09
orbit6           3.795894e-45 -1.046531e-08
orbit7          -2.026583e-47 -4.462116e-11
orbit8           3.669521e-42 -7.373335e-08
orbit9           6.900978e-42  4.213818e-06
orbit10          6.547766e-43  2.083834e-09
orbit11          3.672589e-44 -2.732129e-08
orbit12          3.175705e-41  1.229180e-05
orbit13          7.022385e-42  1.594946e-06
orbit14          1.402102e-40  1.360534e-05
orbit15          7.984057e-45  6.191162e-10
orbit16          1.352759e-46 -1.862431e-10
orbit17          1.564824e-45 -9.966748e-10
orbit18          1.433944e-45  1.017360e-09
orbit19          6.682933e-46 -1.182840e-10
orbit20          8.679277e-47 -1.085289e-10
orbit21          1.177058e-49 -2.626580e-12
orbit22         -8.411477e-48 -2.394996e-11
orbit23         -5.592508e-50 -3.744629e-14
orbit24          3.837079e-44  2.808660e-08
orbit25          1.499603e-44  7.652706e-09
orbit26          2.840730e-46 -2.803258e-10
orbit27          1.768584e-43  5.025270e-08
orbit28          6.357322e-45 -5.108736e-09
orbit29          2.546744e-44 -8.668706e-10
orbit30          6.405789e-45 -1.403365e-09
orbit31          2.108394e-45 -1.742173e-09
orbit32          5.481784e-46  2.251385e-10
orbit33         -4.780542e-49 -1.512594e-11
orbit34          1.303858e-43 -5.511999e-08
orbit35          2.209893e-43  6.238084e-08
orbit36          2.525065e-44 -1.565847e-09
orbit37          2.006621e-44 -3.833445e-09
orbit38          5.066590e-46 -1.108066e-09
orbit39          3.739708e-43  1.735776e-07
orbit40          6.239468e-44  3.531219e-08
orbit41          2.098931e-44 -1.961504e-09
orbit42          1.853169e-45 -1.472814e-09
orbit43          4.150611e-43  1.594715e-07
orbit44          7.375477e-44 -1.622473e-08
orbit45          1.147667e-42  1.297125e-06
orbit46          3.783776e-43  8.756137e-09
orbit47          2.416460e-44 -4.177070e-09
orbit48          5.571435e-44  1.757041e-08
orbit49          1.390989e-42 -3.217699e-07
orbit50          1.380061e-43 -2.923484e-07
orbit51          5.374774e-43  2.352760e-07
orbit52          1.554428e-42  1.494550e-07
orbit53          1.579044e-43 -3.712705e-08
orbit54          2.777079e-42  1.038929e-06
orbit55          3.576358e-43  6.467755e-08
orbit56          6.645618e-42  7.412873e-06
orbit57          3.979848e-43 -1.973562e-08
orbit58          1.883402e-43  3.829661e-08
orbit59          2.162751e-42  1.029345e-06
orbit60          7.478534e-43  3.038585e-07
orbit61          4.861178e-43  8.143701e-08
orbit62          1.712207e-41  1.580750e-05
orbit63          2.838726e-42  2.012069e-06
orbit64          3.696354e-42 -3.983222e-07
orbit65          2.577848e-41  1.903395e-05
orbit66          5.246086e-42 -9.881428e-08
orbit67          2.188952e-42  1.016415e-06
orbit68          1.468845e-41  1.196037e-05
orbit69          2.008885e-41  2.759273e-09
orbit70          6.403165e-41  5.202009e-05
orbit71          1.578176e-41 -1.607887e-06
orbit72          1.428885e-40 -2.983036e-05
AP              -1.059300e-39 -8.117448e-02
bet              5.093875e-45 -2.736844e-08
ecc              1.424180e-38  4.162059e-02
eccrad           8.545077e-38  2.496681e-01
close            1.299447e-36 -3.200909e-01
constraint      -1.946388e-36  1.935815e+00
coreness         1.015662e-38 -8.319161e-03
knn              2.269402e-40  3.450316e-04
hubscore         5.747975e-37  1.048432e-01
pagerank        -6.291074e-36 -7.855968e+01
trans            4.054062e-37  3.016832e-01
evcent           5.754845e-37  1.050777e-01
first            1.893833e-40 -2.453620e-04
upto_second      1.761094e-41 -1.083523e-05
upto_third       2.872722e-41  9.892592e-06
upto_fourth      3.645085e-40  2.217553e-04
upto_fifth       2.713283e-39  3.165899e-03
upto_sixth       1.060011e-38  2.711828e-02
second           1.795576e-41 -1.041123e-05
third           -1.725020e-41  5.687820e-05
fourth          -3.103371e-41 -1.002268e-05
fifth           -4.076239e-40 -2.257074e-04
sixth           -3.050610e-39 -3.141232e-03
ratio1          -4.320502e-40  2.499213e-04
ratio2          -5.660217e-39  4.127280e-03
ratio3          -2.601288e-37 -1.755743e-01
ratio4           1.833425e-37 -1.385855e+00
ratio5           7.442612e-37  7.829698e-01
ratio6          -9.506489e-38 -1.646192e-02
selfinter        3.235788e-38  9.359711e-02
walktrap_vertex  3.877261e-39  6.840393e-02
bigcom1         -4.646954e-38 -1.131743e-01
bigcom2          0.000000e+00  0.000000e+00
bigcom3          2.228619e-39  1.638657e-01
bigcom4         -3.222117e-38 -5.968371e-02
bigcom6          0.000000e+00  0.000000e+00
bigcom8         -4.019250e-38 -1.162236e-01
bigcom9         -3.842226e-38 -7.748739e-02
bigcom11         0.000000e+00  0.000000e+00
bigcom13        -3.830722e-38 -4.631938e-02
bigcom15        -3.838384e-38 -6.169557e-02
bigcom16         0.000000e+00  0.000000e+00
bigcom21        -3.838384e-38 -1.213177e-01
bigcom22        -3.932770e-38 -2.021181e-01
bigcom24         0.000000e+00  0.000000e+00
bigcom26        -3.846076e-38 -1.640223e-01
bigcom28         2.161443e-37  3.937095e-01
bigcom30        -3.849934e-38 -1.224201e-01
bigcom31         0.000000e+00  0.000000e+00
bigcom32        -3.826903e-38 -1.631016e-01
bigcom33         0.000000e+00  0.000000e+00
bigcom34         0.000000e+00  0.000000e+00
bigcom36         0.000000e+00  0.000000e+00
bigcom37         0.000000e+00  0.000000e+00
bigcom38         0.000000e+00  0.000000e+00
bigcom39        -3.826903e-38 -6.957906e-02
bigcom40         1.973092e-38  8.406944e-02
bigcom43         0.000000e+00  0.000000e+00
bigcom44        -3.888940e-38 -9.773815e-02
bigcom46        -3.826903e-38 -6.414492e-02
bigcom47         0.000000e+00  0.000000e+00
bigcom49         0.000000e+00  0.000000e+00
bigcom50         0.000000e+00  0.000000e+00
bigcom51         0.000000e+00  0.000000e+00
bigcom52         0.000000e+00  0.000000e+00
bigcom54         0.000000e+00  0.000000e+00
bigcom56         0.000000e+00  0.000000e+00
bigcom62         0.000000e+00  0.000000e+00
bigcom66         0.000000e+00  0.000000e+00
bigcom68         0.000000e+00  0.000000e+00
bigcom69         0.000000e+00  0.000000e+00
bigcom71         9.728391e-37  2.574845e+00
bigcom72         0.000000e+00  0.000000e+00
bigcom73         0.000000e+00  0.000000e+00
bigcom74         0.000000e+00  0.000000e+00
bigcom75         0.000000e+00  0.000000e+00
bigcom76         0.000000e+00  0.000000e+00
bigcom77         0.000000e+00  0.000000e+00
bigcom79         0.000000e+00  0.000000e+00
bigcom80         0.000000e+00  0.000000e+00
bigcom82        -3.826903e-38 -8.101754e-02
bigcom83         0.000000e+00  0.000000e+00
bigcom84         0.000000e+00  0.000000e+00
bigcom85         0.000000e+00  0.000000e+00
bigcom87         0.000000e+00  0.000000e+00
bigcom89         0.000000e+00  0.000000e+00
bigcom91         0.000000e+00  0.000000e+00
bigcom92        -3.830722e-38 -7.833581e-02
bigcom93         0.000000e+00  0.000000e+00
bigcom96         0.000000e+00  0.000000e+00
bigcom97        -3.826903e-38 -1.239288e-01
bigcom98         0.000000e+00  0.000000e+00
bigcom99         0.000000e+00  0.000000e+00
bigcom101       -3.830722e-38 -1.089475e-01
bigcom104       -3.826903e-38 -8.283034e-02
bigcom106        0.000000e+00  0.000000e+00
bigcom109        0.000000e+00  0.000000e+00
bigcom113        0.000000e+00  0.000000e+00
bigcom116       -3.830722e-38 -1.067731e-01
bigcom120        0.000000e+00  0.000000e+00
bigcom123        0.000000e+00  0.000000e+00
bigcom126        0.000000e+00  0.000000e+00
bigcom127        0.000000e+00  0.000000e+00
bigcom137        0.000000e+00  0.000000e+00
bigcom139        0.000000e+00  0.000000e+00
bigcom140        0.000000e+00  0.000000e+00
bigcom143        0.000000e+00  0.000000e+00
bigcom145        0.000000e+00  0.000000e+00
bigcom146        0.000000e+00  0.000000e+00
bigcom147       -3.830722e-38 -8.975254e-02
bigcom149        0.000000e+00  0.000000e+00
bigcom153        0.000000e+00  0.000000e+00
bigcom154       -3.830722e-38 -6.662387e-02
bigcom156        0.000000e+00  0.000000e+00
bigcom157        0.000000e+00  0.000000e+00
bigcom158        0.000000e+00  0.000000e+00
bigcom160        0.000000e+00  0.000000e+00
bigcom161        0.000000e+00  0.000000e+00
bigcom162        0.000000e+00  0.000000e+00
bigcom164        0.000000e+00  0.000000e+00
bigcom166        0.000000e+00  0.000000e+00
bigcom167       -3.826903e-38 -1.019925e-01
bigcom171        0.000000e+00  0.000000e+00
bigcom173        0.000000e+00  0.000000e+00
bigcom175        0.000000e+00  0.000000e+00
bigcom176        0.000000e+00  0.000000e+00
bigcom177        0.000000e+00  0.000000e+00
bigcom178        0.000000e+00  0.000000e+00
bigcom180        0.000000e+00  0.000000e+00
bigcom181       -3.830722e-38 -1.045533e-01
bigcom184        0.000000e+00  0.000000e+00
bigcom186        0.000000e+00  0.000000e+00
bigcom187        0.000000e+00  0.000000e+00
bigcom189        0.000000e+00  0.000000e+00
bigcom194        0.000000e+00  0.000000e+00
bigcom195        0.000000e+00  0.000000e+00
bigcom196        0.000000e+00  0.000000e+00
bigcom204       -3.826903e-38 -1.080788e-01
bigcom205        0.000000e+00  0.000000e+00
bigcom212        0.000000e+00  0.000000e+00
bigcom214        0.000000e+00  0.000000e+00
bigcom222        0.000000e+00  0.000000e+00
bigcom223        0.000000e+00  0.000000e+00
bigcom226        0.000000e+00  0.000000e+00
bigcom227        0.000000e+00  0.000000e+00
bigcom229        0.000000e+00  0.000000e+00
bigcom233        0.000000e+00  0.000000e+00
bigcom236        0.000000e+00  0.000000e+00
bigcom237        0.000000e+00  0.000000e+00
bigcom246        0.000000e+00  0.000000e+00
bigcom248       -3.826903e-38 -1.443978e-01
bigcom249        0.000000e+00  0.000000e+00
bigcom250        0.000000e+00  0.000000e+00
bigcom254        0.000000e+00  0.000000e+00
bigcom266        0.000000e+00  0.000000e+00
bigcom269       -3.826903e-38 -7.563566e-02
bigcom272        0.000000e+00  0.000000e+00
bigcom274       -3.834549e-38 -6.176519e-02
bigcom281        0.000000e+00  0.000000e+00
bigcom291        0.000000e+00  0.000000e+00
bigcom292        0.000000e+00  0.000000e+00
bigcom295        0.000000e+00  0.000000e+00
bigcom299        0.000000e+00  0.000000e+00
bigcom301        0.000000e+00  0.000000e+00
bigcom306        0.000000e+00  0.000000e+00
bigcom309        0.000000e+00  0.000000e+00
bigcom314        0.000000e+00  0.000000e+00
bigcom321       -3.826903e-38 -3.370507e-02
bigcom341        0.000000e+00  0.000000e+00
bigcom350        0.000000e+00  0.000000e+00
bigcom353        0.000000e+00  0.000000e+00
bigcom359        0.000000e+00  0.000000e+00
bigcom363        0.000000e+00  0.000000e+00
bigcom365        0.000000e+00  0.000000e+00
bigcom385        0.000000e+00  0.000000e+00
bigcom386        0.000000e+00  0.000000e+00
bigcom408        0.000000e+00  0.000000e+00
bigcom412        0.000000e+00  0.000000e+00
bigcom480        0.000000e+00  0.000000e+00
spin_vertex      1.048143e-37  1.013782e-01
membership_s1   -1.852050e-38  4.748689e-02
membership_s3    0.000000e+00  0.000000e+00
membership_s4    1.599334e-38  5.582616e-02
membership_s5   -4.322504e-38 -1.573395e-01
membership_s6    1.068139e-37  2.281308e-01
membership_s7   -4.044662e-38 -1.052534e-01
membership_s8    0.000000e+00  0.000000e+00
membership_s9    0.000000e+00  0.000000e+00
membership_s11   0.000000e+00  0.000000e+00
membership_s12   0.000000e+00  0.000000e+00
membership_s14   0.000000e+00  0.000000e+00
membership_s15  -3.849934e-38 -1.146739e-01
membership_s16   0.000000e+00  0.000000e+00
membership_s17   0.000000e+00  0.000000e+00
membership_s18  -3.838384e-38 -8.051281e-02
membership_s20   0.000000e+00  0.000000e+00
membership_s21  -3.830722e-38 -8.847080e-02
membership_s22   0.000000e+00  0.000000e+00
membership_s24  -3.826903e-38 -7.912316e-02
membership_s25   0.000000e+00  0.000000e+00
membership_s26   0.000000e+00  0.000000e+00
membership_s27  -2.653680e-38  1.133656e-02
membership_s28   0.000000e+00  0.000000e+00
membership_s30   8.780915e-38  1.419607e-01
membership_s31  -3.904765e-38 -9.440384e-02
membership_s32  -1.897381e-38  7.670594e-02
membership_s33   0.000000e+00  0.000000e+00
membership_s36  -4.641335e-38 -1.147443e-01
membership_s37  -3.842226e-38 -5.641948e-02
V1               4.449431e-37  3.035390e-01
V2               1.156471e-37 -2.274429e-02
pdi             -1.286828e-36 -1.056798e+01
adhesion        -2.702466e-41 -3.101211e-05
cohesion         5.406943e-41  6.205929e-05
inner            2.321733e-42 -1.242654e-05
outer           -1.301356e-41 -7.585729e-05
ioratio         -2.193498e-37  1.910944e-01
comsize          9.791036e-41  1.918227e-04
[1] "Dataset: high_CT Model GBM, run: 2 of 5 2015-06-15 20:26:30"
Iter   TrainDeviance   ValidDeviance   StepSize   Improve
     1        0.3008             nan     0.0100    0.0008
     2        0.2959             nan     0.0100    0.0008
     3        0.2890             nan     0.0100    0.0006
     4        0.2823             nan     0.0100    0.0004
     5        0.2779             nan     0.0100    0.0004
     6        0.2742             nan     0.0100    0.0006
     7        0.2709             nan     0.0100    0.0010
     8        0.2668             nan     0.0100    0.0010
     9        0.2634             nan     0.0100    0.0000
    10        0.2600             nan     0.0100    0.0005
    20        0.2285             nan     0.0100    0.0004
    40        0.1870             nan     0.0100    0.0002
    60        0.1604             nan     0.0100    0.0002
    80        0.1380             nan     0.0100   -0.0000
   100        0.1213             nan     0.0100    0.0000
   120        0.1068             nan     0.0100    0.0001
   130        0.1006             nan     0.0100    0.0001

[1] "GBM variable coefficients"
                            var      rel.inf
ratio5                   ratio5 6.330346e+00
orbit70                 orbit70 5.897799e+00
V1                           V1 4.636801e+00
comsize                 comsize 3.841849e+00
orbit68                 orbit68 3.565560e+00
trans                     trans 3.557780e+00
spin_vertex         spin_vertex 3.181603e+00
walktrap_vertex walktrap_vertex 3.047578e+00
graph8                   graph8 2.433309e+00
orbit62                 orbit62 2.427190e+00
graph27                 graph27 1.986671e+00
orbit54                 orbit54 1.875699e+00
ioratio                 ioratio 1.810887e+00
inner                     inner 1.778831e+00
orbit50                 orbit50 1.761772e+00
orbit63                 orbit63 1.712990e+00
V2                           V2 1.657927e+00
pagerank               pagerank 1.627285e+00
bet                         bet 1.599919e+00
orbit65                 orbit65 1.541348e+00
orbit71                 orbit71 1.435270e+00
orbit45                 orbit45 1.354230e+00
orbit69                 orbit69 1.249613e+00
graph29                 graph29 1.206081e+00
orbit56                 orbit56 1.204684e+00
graph17                 graph17 1.064918e+00
orbit39                 orbit39 1.064377e+00
bigcom28               bigcom28 1.060450e+00
orbit46                 orbit46 1.056961e+00
sixth                     sixth 1.028042e+00
orbit4                   orbit4 9.762062e-01
graph26                 graph26 9.649024e-01
orbit49                 orbit49 9.553260e-01
cohesion               cohesion 9.180470e-01
ratio4                   ratio4 9.132767e-01
adhesion               adhesion 9.011340e-01
knn                         knn 8.978748e-01
orbit55                 orbit55 8.925852e-01
orbit23                 orbit23 7.967131e-01
graph10                 graph10 7.867028e-01
graph20                 graph20 7.009603e-01
graph22                 graph22 6.994366e-01
ratio6                   ratio6 6.918051e-01
orbit66                 orbit66 6.890509e-01
graph28                 graph28 6.870370e-01
orbit27                 orbit27 6.789592e-01
orbit18                 orbit18 5.425962e-01
outer                     outer 5.399424e-01
graph25                 graph25 5.338400e-01
graph15                 graph15 5.240531e-01
orbit41                 orbit41 5.186569e-01
orbit24                 orbit24 5.172670e-01
orbit22                 orbit22 4.976895e-01
upto_fifth           upto_fifth 4.963694e-01
graph5                   graph5 4.934510e-01
bigcom3                 bigcom3 4.787968e-01
orbit67                 orbit67 4.513502e-01
orbit64                 orbit64 4.472298e-01
orbit61                 orbit61 4.381274e-01
graph11                 graph11 4.258297e-01
ratio1                   ratio1 4.255941e-01
upto_fourth         upto_fourth 4.244153e-01
orbit2                   orbit2 4.192553e-01
orbit31                 orbit31 4.148614e-01
orbit52                 orbit52 4.045280e-01
fifth                     fifth 3.960593e-01
graph7                   graph7 3.885692e-01
graph4                   graph4 3.601375e-01
constraint           constraint 3.509515e-01
third                     third 3.429135e-01
orbit37                 orbit37 3.281557e-01
graph1                   graph1 3.278720e-01
orbit29                 orbit29 3.198730e-01
orbit15                 orbit15 3.043910e-01
orbit19                 orbit19 2.880779e-01
orbit11                 orbit11 2.864802e-01
orbit35                 orbit35 2.840566e-01
orbit59                 orbit59 2.742242e-01
orbit9                   orbit9 2.575597e-01
orbit44                 orbit44 2.527166e-01
orbit12                 orbit12 2.438481e-01
graph19                 graph19 2.383393e-01
graph0                   graph0 2.381233e-01
orbit25                 orbit25 2.346304e-01
graph2                   graph2 2.293902e-01
orbit48                 orbit48 2.255611e-01
orbit32                 orbit32 2.155395e-01
bigcom40               bigcom40 2.060825e-01
graph14                 graph14 2.008580e-01
upto_third           upto_third 1.919635e-01
orbit13                 orbit13 1.890615e-01
orbit58                 orbit58 1.837518e-01
graph16                 graph16 1.719972e-01
graph6                   graph6 1.706825e-01
upto_sixth           upto_sixth 1.666400e-01
orbit21                 orbit21 1.567154e-01
orbit5                   orbit5 1.559840e-01
fourth                   fourth 1.450530e-01
graph23                 graph23 1.432376e-01
orbit40                 orbit40 1.416902e-01
orbit38                 orbit38 1.300641e-01
orbit57                 orbit57 1.073997e-01
orbit26                 orbit26 9.000859e-02
membership_s30   membership_s30 8.383283e-02
ratio2                   ratio2 7.871442e-02
orbit6                   orbit6 7.751247e-02
graph3                   graph3 7.071233e-02
AP                           AP 6.039266e-02
close                     close 5.894815e-02
orbit7                   orbit7 5.734458e-02
orbit1                   orbit1 5.663198e-02
orbit43                 orbit43 5.466174e-02
ratio3                   ratio3 5.342486e-02
orbit20                 orbit20 4.651059e-02
coreness               coreness 4.408439e-02
orbit30                 orbit30 4.187598e-02
graph18                 graph18 3.829221e-02
membership_s5     membership_s5 3.023963e-02
orbit60                 orbit60 2.789843e-02
graph21                 graph21 1.915809e-02
graph13                 graph13 1.124012e-02
graph24                 graph24 4.373069e-03
orbit33                 orbit33 1.429813e-03
orbit42                 orbit42 1.396964e-03
second                   second 5.848551e-04
pdi                         pdi 3.512926e-04
membership_s4     membership_s4 8.914355e-05
graph9                   graph9 0.000000e+00
graph12                 graph12 0.000000e+00
orbit0                   orbit0 0.000000e+00
orbit3                   orbit3 0.000000e+00
orbit8                   orbit8 0.000000e+00
orbit10                 orbit10 0.000000e+00
orbit14                 orbit14 0.000000e+00
orbit16                 orbit16 0.000000e+00
orbit17                 orbit17 0.000000e+00
orbit28                 orbit28 0.000000e+00
orbit34                 orbit34 0.000000e+00
orbit36                 orbit36 0.000000e+00
orbit47                 orbit47 0.000000e+00
orbit51                 orbit51 0.000000e+00
orbit53                 orbit53 0.000000e+00
orbit72                 orbit72 0.000000e+00
ecc                         ecc 0.000000e+00
eccrad                   eccrad 0.000000e+00
hubscore               hubscore 0.000000e+00
evcent                   evcent 0.000000e+00
first                     first 0.000000e+00
upto_second         upto_second 0.000000e+00
selfinter             selfinter 0.000000e+00
bigcom1                 bigcom1 0.000000e+00
bigcom2                 bigcom2 0.000000e+00
bigcom4                 bigcom4 0.000000e+00
bigcom6                 bigcom6 0.000000e+00
bigcom8                 bigcom8 0.000000e+00
bigcom9                 bigcom9 0.000000e+00
bigcom11               bigcom11 0.000000e+00
bigcom13               bigcom13 0.000000e+00
bigcom15               bigcom15 0.000000e+00
bigcom16               bigcom16 0.000000e+00
bigcom21               bigcom21 0.000000e+00
bigcom22               bigcom22 0.000000e+00
bigcom24               bigcom24 0.000000e+00
bigcom26               bigcom26 0.000000e+00
bigcom30               bigcom30 0.000000e+00
bigcom31               bigcom31 0.000000e+00
bigcom32               bigcom32 0.000000e+00
bigcom33               bigcom33 0.000000e+00
bigcom34               bigcom34 0.000000e+00
bigcom36               bigcom36 0.000000e+00
bigcom37               bigcom37 0.000000e+00
bigcom38               bigcom38 0.000000e+00
bigcom39               bigcom39 0.000000e+00
bigcom43               bigcom43 0.000000e+00
bigcom44               bigcom44 0.000000e+00
bigcom46               bigcom46 0.000000e+00
bigcom47               bigcom47 0.000000e+00
bigcom49               bigcom49 0.000000e+00
bigcom50               bigcom50 0.000000e+00
bigcom51               bigcom51 0.000000e+00
bigcom52               bigcom52 0.000000e+00
bigcom54               bigcom54 0.000000e+00
bigcom56               bigcom56 0.000000e+00
bigcom62               bigcom62 0.000000e+00
bigcom66               bigcom66 0.000000e+00
bigcom68               bigcom68 0.000000e+00
bigcom69               bigcom69 0.000000e+00
bigcom71               bigcom71 0.000000e+00
bigcom72               bigcom72 0.000000e+00
bigcom73               bigcom73 0.000000e+00
bigcom74               bigcom74 0.000000e+00
bigcom75               bigcom75 0.000000e+00
bigcom76               bigcom76 0.000000e+00
bigcom77               bigcom77 0.000000e+00
bigcom79               bigcom79 0.000000e+00
bigcom80               bigcom80 0.000000e+00
bigcom82               bigcom82 0.000000e+00
bigcom83               bigcom83 0.000000e+00
bigcom84               bigcom84 0.000000e+00
bigcom85               bigcom85 0.000000e+00
bigcom87               bigcom87 0.000000e+00
bigcom89               bigcom89 0.000000e+00
bigcom91               bigcom91 0.000000e+00
bigcom92               bigcom92 0.000000e+00
bigcom93               bigcom93 0.000000e+00
bigcom96               bigcom96 0.000000e+00
bigcom97               bigcom97 0.000000e+00
bigcom98               bigcom98 0.000000e+00
bigcom99               bigcom99 0.000000e+00
bigcom101             bigcom101 0.000000e+00
bigcom104             bigcom104 0.000000e+00
bigcom106             bigcom106 0.000000e+00
bigcom109             bigcom109 0.000000e+00
bigcom113             bigcom113 0.000000e+00
bigcom116             bigcom116 0.000000e+00
bigcom120             bigcom120 0.000000e+00
bigcom123             bigcom123 0.000000e+00
bigcom126             bigcom126 0.000000e+00
bigcom127             bigcom127 0.000000e+00
bigcom137             bigcom137 0.000000e+00
bigcom139             bigcom139 0.000000e+00
bigcom140             bigcom140 0.000000e+00
bigcom143             bigcom143 0.000000e+00
bigcom145             bigcom145 0.000000e+00
bigcom146             bigcom146 0.000000e+00
bigcom147             bigcom147 0.000000e+00
bigcom149             bigcom149 0.000000e+00
bigcom153             bigcom153 0.000000e+00
bigcom154             bigcom154 0.000000e+00
bigcom156             bigcom156 0.000000e+00
bigcom157             bigcom157 0.000000e+00
bigcom158             bigcom158 0.000000e+00
bigcom160             bigcom160 0.000000e+00
bigcom161             bigcom161 0.000000e+00
bigcom162             bigcom162 0.000000e+00
bigcom164             bigcom164 0.000000e+00
bigcom166             bigcom166 0.000000e+00
bigcom167             bigcom167 0.000000e+00
bigcom171             bigcom171 0.000000e+00
bigcom173             bigcom173 0.000000e+00
bigcom175             bigcom175 0.000000e+00
bigcom176             bigcom176 0.000000e+00
bigcom177             bigcom177 0.000000e+00
bigcom178             bigcom178 0.000000e+00
bigcom180             bigcom180 0.000000e+00
bigcom181             bigcom181 0.000000e+00
bigcom184             bigcom184 0.000000e+00
bigcom186             bigcom186 0.000000e+00
bigcom187             bigcom187 0.000000e+00
bigcom189             bigcom189 0.000000e+00
bigcom194             bigcom194 0.000000e+00
bigcom195             bigcom195 0.000000e+00
bigcom196             bigcom196 0.000000e+00
bigcom204             bigcom204 0.000000e+00
bigcom205             bigcom205 0.000000e+00
bigcom212             bigcom212 0.000000e+00
bigcom214             bigcom214 0.000000e+00
bigcom222             bigcom222 0.000000e+00
bigcom223             bigcom223 0.000000e+00
bigcom226             bigcom226 0.000000e+00
bigcom227             bigcom227 0.000000e+00
bigcom229             bigcom229 0.000000e+00
bigcom233             bigcom233 0.000000e+00
bigcom236             bigcom236 0.000000e+00
bigcom237             bigcom237 0.000000e+00
bigcom246             bigcom246 0.000000e+00
bigcom248             bigcom248 0.000000e+00
bigcom249             bigcom249 0.000000e+00
bigcom250             bigcom250 0.000000e+00
bigcom254             bigcom254 0.000000e+00
bigcom266             bigcom266 0.000000e+00
bigcom269             bigcom269 0.000000e+00
bigcom272             bigcom272 0.000000e+00
bigcom274             bigcom274 0.000000e+00
bigcom281             bigcom281 0.000000e+00
bigcom291             bigcom291 0.000000e+00
bigcom292             bigcom292 0.000000e+00
bigcom295             bigcom295 0.000000e+00
bigcom299             bigcom299 0.000000e+00
bigcom301             bigcom301 0.000000e+00
bigcom306             bigcom306 0.000000e+00
bigcom309             bigcom309 0.000000e+00
bigcom314             bigcom314 0.000000e+00
bigcom321             bigcom321 0.000000e+00
bigcom341             bigcom341 0.000000e+00
bigcom350             bigcom350 0.000000e+00
bigcom353             bigcom353 0.000000e+00
bigcom359             bigcom359 0.000000e+00
bigcom363             bigcom363 0.000000e+00
bigcom365             bigcom365 0.000000e+00
bigcom385             bigcom385 0.000000e+00
bigcom386             bigcom386 0.000000e+00
bigcom408             bigcom408 0.000000e+00
bigcom412             bigcom412 0.000000e+00
bigcom480             bigcom480 0.000000e+00
membership_s1     membership_s1 0.000000e+00
membership_s3     membership_s3 0.000000e+00
membership_s6     membership_s6 0.000000e+00
membership_s7     membership_s7 0.000000e+00
membership_s8     membership_s8 0.000000e+00
membership_s9     membership_s9 0.000000e+00
membership_s11   membership_s11 0.000000e+00
membership_s12   membership_s12 0.000000e+00
membership_s14   membership_s14 0.000000e+00
membership_s15   membership_s15 0.000000e+00
membership_s16   membership_s16 0.000000e+00
membership_s17   membership_s17 0.000000e+00
membership_s18   membership_s18 0.000000e+00
membership_s20   membership_s20 0.000000e+00
membership_s21   membership_s21 0.000000e+00
membership_s22   membership_s22 0.000000e+00
membership_s24   membership_s24 0.000000e+00
membership_s25   membership_s25 0.000000e+00
membership_s26   membership_s26 0.000000e+00
membership_s27   membership_s27 0.000000e+00
membership_s28   membership_s28 0.000000e+00
membership_s31   membership_s31 0.000000e+00
membership_s32   membership_s32 0.000000e+00
membership_s33   membership_s33 0.000000e+00
membership_s36   membership_s36 0.000000e+00
membership_s37   membership_s37 0.000000e+00
[1] "Dataset: high_CT Model RF, run: 2 of 5 2015-06-15 20:26:41"
     |      Out-of-bag   |
Tree |      MSE  %Var(y) |
   1 |  0.07447   217.94 |
   2 |  0.06503   190.32 |
   3 |  0.06176   180.74 |
   4 |  0.06296   184.25 |
   5 |  0.06012   175.95 |
   6 |  0.05615   164.33 |
   7 |  0.05111   149.57 |
   8 |  0.04938   144.51 |
   9 |  0.04947   144.77 |
  10 |   0.0475   139.01 |
  11 |  0.04717   138.05 |
  12 |  0.04234   123.91 |
  13 |  0.04123   120.66 |
  14 |  0.04087   119.61 |
  15 |  0.03989   116.73 |
  16 |  0.03917   114.62 |
  17 |  0.03933   115.11 |
  18 |  0.03873   113.35 |
  19 |  0.03847   112.58 |
  20 |  0.03844   112.50 |
  21 |  0.03829   112.06 |
  22 |   0.0384   112.37 |
  23 |  0.03801   111.23 |
  24 |  0.03751   109.78 |
  25 |  0.03757   109.94 |
  26 |  0.03732   109.21 |
  27 |  0.03669   107.36 |
  28 |  0.03684   107.82 |
  29 |  0.03662   107.18 |
  30 |  0.03619   105.91 |
  31 |  0.03618   105.90 |
  32 |  0.03627   106.16 |
  33 |  0.03628   106.17 |
  34 |   0.0363   106.23 |
  35 |  0.03601   105.40 |
  36 |  0.03581   104.80 |
  37 |  0.03571   104.50 |
  38 |  0.03577   104.68 |
  39 |  0.03575   104.63 |
  40 |  0.03574   104.61 |
  41 |  0.03574   104.58 |
  42 |  0.03579   104.74 |
  43 |  0.03595   105.22 |
  44 |  0.03602   105.40 |
  45 |  0.03588   105.00 |
  46 |  0.03561   104.21 |
  47 |  0.03536   103.48 |
  48 |  0.03556   104.07 |
  49 |  0.03555   104.04 |
  50 |  0.03566   104.36 |
  51 |  0.03573   104.57 |
  52 |  0.03594   105.17 |
  53 |  0.03591   105.10 |
  54 |  0.03585   104.90 |
  55 |  0.03584   104.88 |
  56 |  0.03566   104.35 |
  57 |  0.03577   104.69 |
  58 |  0.03565   104.33 |
  59 |  0.03539   103.57 |
  60 |  0.03519   102.97 |
  61 |  0.03525   103.17 |
  62 |  0.03517   102.92 |
  63 |  0.03516   102.90 |
  64 |  0.03523   103.11 |
  65 |   0.0352   103.00 |
  66 |  0.03531   103.35 |
  67 |  0.03521   103.03 |
  68 |   0.0351   102.72 |
  69 |  0.03501   102.46 |
  70 |  0.03494   102.26 |
  71 |  0.03485   101.98 |
  72 |  0.03493   102.22 |
  73 |  0.03474   101.68 |
  74 |  0.03465   101.41 |
  75 |  0.03461   101.29 |
  76 |  0.03461   101.29 |
  77 |  0.03443   100.77 |
  78 |   0.0344   100.67 |
  79 |  0.03443   100.77 |
  80 |  0.03452   101.02 |
  81 |  0.03439   100.65 |
  82 |  0.03444   100.78 |
  83 |  0.03438   100.60 |
  84 |  0.03435   100.51 |
  85 |  0.03446   100.83 |
  86 |  0.03438   100.60 |
  87 |  0.03435   100.53 |
  88 |  0.03432   100.44 |
  89 |  0.03427   100.31 |
  90 |  0.03425   100.23 |
  91 |  0.03424   100.20 |
  92 |   0.0341    99.81 |
  93 |  0.03414    99.92 |
  94 |    0.034    99.49 |
  95 |  0.03397    99.41 |
  96 |  0.03396    99.38 |
  97 |  0.03398    99.44 |
  98 |  0.03397    99.40 |
  99 |  0.03378    98.86 |
 100 |  0.03376    98.79 |
[1] "Random Forest variable coefficients"
                      %IncMSE IncNodePurity
graph5           3.802840e-03  2.138212e-01
graph6           1.819146e-04  4.618498e-02
graph7           4.672844e-04  5.998173e-02
graph8           3.684641e-03  4.425673e-01
graph9           5.452073e-04  1.107751e-01
graph10          2.295169e-03  1.987064e-01
graph11          6.236397e-04  2.755986e-01
graph12          7.415994e-04  1.197191e-02
graph13         -5.867093e-05  7.485892e-02
graph14          6.398511e-04  1.415797e-01
graph15          1.279650e-03  9.584798e-02
graph16          2.386095e-04  6.416043e-02
graph17          5.694728e-04  1.349996e-01
graph18          0.000000e+00  3.608527e-02
graph19         -3.555556e-05  3.186111e-02
graph20          1.790854e-03  2.475344e-01
graph21          5.847585e-04  1.102795e-01
graph22          4.063187e-03  1.915657e-01
graph23          6.282855e-04  1.169188e-01
graph24          6.967352e-05  1.770835e-01
graph25          1.811872e-03  1.376791e-01
graph26          4.651340e-03  1.251854e-01
graph27          3.848949e-03  4.200520e-01
graph28          5.656211e-03  5.333038e-01
graph29          4.501403e-03  4.881111e-01
orbit0           2.197261e-04  2.636154e-02
orbit1           2.463818e-04  1.185129e-01
orbit2           6.404852e-04  1.033450e-01
orbit3          -9.774529e-05  2.204070e-02
orbit4           1.566448e-03  1.456822e-01
orbit5           9.099217e-04  5.031809e-02
orbit6           1.279337e-03  2.069651e-01
orbit7           1.973520e-03  1.531093e-01
orbit8           2.497338e-03  2.088586e-01
orbit9           2.178268e-04  5.070562e-02
orbit10          1.418361e-05  9.554834e-02
orbit11          2.428111e-04  1.346734e-01
orbit12          1.648764e-03  2.458231e-01
orbit13          6.279116e-04  8.480915e-02
orbit14          2.894383e-03  4.297402e-01
orbit15          2.004009e-04  5.926090e-02
orbit16          4.477085e-04  7.051227e-02
orbit17          1.890269e-04  6.148544e-02
orbit18          2.766966e-04  3.926343e-01
orbit19          3.160898e-04  5.933297e-02
orbit20          1.307201e-03  1.355726e-01
orbit21          6.489420e-04  1.388746e-01
orbit22         -8.219462e-05  3.383397e-01
orbit23          1.712278e-03  1.715335e-01
orbit24          1.220337e-03  2.204056e-01
orbit25          1.584771e-03  4.867611e-02
orbit26          4.049406e-04  4.482936e-02
orbit27          1.410143e-03  3.619337e-01
orbit28          2.954957e-04  9.918088e-02
orbit29          8.036267e-04  6.673857e-02
orbit30          4.918118e-04  1.504637e-01
orbit31          6.454934e-04  1.890752e-01
orbit32          4.548995e-04  1.575016e-01
orbit33          1.068351e-04  7.953897e-02
orbit34          4.235454e-04  8.733373e-02
orbit35          5.367537e-04  2.038198e-01
orbit36          9.171810e-04  2.058848e-01
orbit37          7.190559e-05  6.253348e-02
orbit38          3.953181e-04  4.406805e-02
orbit39          1.505746e-03  2.900590e-01
orbit40          1.189341e-03  1.035071e-01
orbit41          3.104040e-04  7.268370e-02
orbit42          5.228708e-04  5.460727e-02
orbit43         -7.717538e-07  3.552249e-02
orbit44         -1.066667e-04  3.248611e-02
orbit45          1.553450e-03  2.622865e-01
orbit46          2.886515e-03  4.654137e-01
orbit47          1.461915e-03  9.043736e-02
orbit48          1.371174e-03  1.437270e-01
orbit49          1.061674e-03  2.210692e-01
orbit50          2.420981e-03  4.599425e-01
orbit51          1.186673e-05  9.465632e-02
orbit52          1.622417e-03  1.037159e-01
orbit53          4.142651e-04  3.315328e-02
orbit54          8.791707e-03  5.100528e-01
orbit55          7.991287e-04  8.973833e-02
orbit56          6.344731e-04  3.020546e-01
orbit57          6.204802e-04  1.663969e-01
orbit58          5.631084e-03  3.233920e-01
orbit59          5.733705e-03  1.262977e-01
orbit60          9.563079e-04  1.244750e-01
orbit61          5.551793e-04  7.637054e-02
orbit62          2.811609e-03  3.147082e-01
orbit63          5.290202e-03  4.287810e-01
orbit64          1.586704e-03  2.899472e-01
orbit65          1.403778e-02  5.397576e-01
orbit66          1.584159e-03  4.785455e-01
orbit67          2.662715e-03  3.305885e-01
orbit68          5.767659e-03  7.582291e-01
orbit69          8.239027e-03  4.163711e-01
orbit70          1.043801e-02  1.383192e+00
orbit71          4.180704e-03  4.810092e-01
orbit72          1.231106e-03  4.761384e-01
AP               6.035082e-04  6.190800e-02
bet              1.850330e-03  2.884115e-01
ecc              0.000000e+00  1.908196e-19
eccrad           0.000000e+00  7.658804e-18
close            4.406391e-04  1.034946e-01
constraint       6.045192e-04  1.388948e-01
coreness         0.000000e+00  9.600000e-03
knn              4.692651e-04  1.643553e-01
hubscore         1.673073e-04  1.355628e-01
pagerank         6.438737e-04  1.556045e-01
trans            5.100789e-03  7.656869e-01
evcent           1.060375e-03  1.231354e-01
first            2.688172e-05  8.333333e-03
upto_second      1.843845e-05  2.457143e-02
upto_third       2.889503e-04  3.157048e-02
upto_fourth      1.499132e-03  8.032341e-02
upto_fifth       9.728198e-05  1.469084e-01
upto_sixth       3.495747e-04  4.935727e-02
second           1.235113e-03  1.880266e-01
third            7.490336e-04  2.578482e-01
fourth           4.099278e-04  6.125574e-02
fifth            2.449239e-04  1.254870e-01
sixth            3.292015e-04  1.290843e-01
ratio1           4.238370e-04  1.759086e-01
ratio2           1.950149e-03  2.302753e-01
ratio3          -4.471220e-05  1.059045e-01
ratio4           3.229560e-04  4.635666e-01
ratio5           1.929026e-04  1.017002e+00
ratio6           1.536812e-03  3.782759e-01
selfinter       -2.786207e-05  5.103535e-02
walktrap_vertex  4.384232e-04  8.540335e-01
bigcom1          0.000000e+00  6.883383e-17
bigcom2          0.000000e+00  0.000000e+00
bigcom3          4.938572e-04  2.356130e-01
bigcom4          2.695418e-05  1.845105e-02
bigcom6          0.000000e+00  0.000000e+00
bigcom8          0.000000e+00  0.000000e+00
bigcom9          0.000000e+00  0.000000e+00
bigcom11         0.000000e+00  0.000000e+00
bigcom13         0.000000e+00  5.551115e-19
bigcom15         0.000000e+00  0.000000e+00
bigcom16         0.000000e+00  0.000000e+00
bigcom21         0.000000e+00  0.000000e+00
bigcom22         0.000000e+00  0.000000e+00
bigcom24         0.000000e+00  0.000000e+00
bigcom26         0.000000e+00  0.000000e+00
bigcom28         2.954443e-03  2.035997e-01
bigcom30         0.000000e+00  0.000000e+00
bigcom31         0.000000e+00  0.000000e+00
bigcom32         0.000000e+00  0.000000e+00
bigcom33         0.000000e+00  0.000000e+00
bigcom34         0.000000e+00  0.000000e+00
bigcom36         0.000000e+00  0.000000e+00
bigcom37         0.000000e+00  0.000000e+00
bigcom38         0.000000e+00  0.000000e+00
bigcom39         0.000000e+00  0.000000e+00
bigcom40         5.763689e-05  1.875000e-02
bigcom43         0.000000e+00  0.000000e+00
bigcom44         0.000000e+00  5.551115e-19
bigcom46         0.000000e+00  0.000000e+00
bigcom47         0.000000e+00  0.000000e+00
bigcom49         0.000000e+00  0.000000e+00
bigcom50         0.000000e+00  0.000000e+00
bigcom51         0.000000e+00  0.000000e+00
bigcom52         0.000000e+00  0.000000e+00
bigcom54         0.000000e+00  0.000000e+00
bigcom56         0.000000e+00  0.000000e+00
bigcom62         0.000000e+00  0.000000e+00
bigcom66         0.000000e+00  0.000000e+00
bigcom68         0.000000e+00  0.000000e+00
bigcom69         0.000000e+00  0.000000e+00
bigcom71         0.000000e+00  0.000000e+00
bigcom72         0.000000e+00  0.000000e+00
bigcom73         0.000000e+00  0.000000e+00
bigcom74         0.000000e+00  0.000000e+00
bigcom75         0.000000e+00  0.000000e+00
bigcom76         0.000000e+00  0.000000e+00
bigcom77         0.000000e+00  0.000000e+00
bigcom79         0.000000e+00  0.000000e+00
bigcom80         0.000000e+00  0.000000e+00
bigcom82         0.000000e+00  0.000000e+00
bigcom83         0.000000e+00  0.000000e+00
bigcom84         0.000000e+00  0.000000e+00
bigcom85         0.000000e+00  0.000000e+00
bigcom87         0.000000e+00  0.000000e+00
bigcom89         0.000000e+00  0.000000e+00
bigcom91         0.000000e+00  0.000000e+00
bigcom92         0.000000e+00  5.551115e-19
bigcom93         0.000000e+00  0.000000e+00
bigcom96         0.000000e+00  0.000000e+00
bigcom97         0.000000e+00  0.000000e+00
bigcom98         0.000000e+00  0.000000e+00
bigcom99         0.000000e+00  0.000000e+00
bigcom101        0.000000e+00  0.000000e+00
bigcom104        0.000000e+00  0.000000e+00
bigcom106        0.000000e+00  0.000000e+00
bigcom109        0.000000e+00  0.000000e+00
bigcom113        0.000000e+00  0.000000e+00
bigcom116        0.000000e+00  0.000000e+00
bigcom120        0.000000e+00  0.000000e+00
bigcom123        0.000000e+00  0.000000e+00
bigcom126        0.000000e+00  0.000000e+00
bigcom127        0.000000e+00  0.000000e+00
bigcom137        0.000000e+00  0.000000e+00
bigcom139        0.000000e+00  0.000000e+00
bigcom140        0.000000e+00  0.000000e+00
bigcom143        0.000000e+00  0.000000e+00
bigcom145        0.000000e+00  0.000000e+00
bigcom146        0.000000e+00  0.000000e+00
bigcom147        0.000000e+00  0.000000e+00
bigcom149        0.000000e+00  0.000000e+00
bigcom153        0.000000e+00  0.000000e+00
bigcom154        0.000000e+00  0.000000e+00
bigcom156        0.000000e+00  0.000000e+00
bigcom157        0.000000e+00  0.000000e+00
bigcom158        0.000000e+00  0.000000e+00
bigcom160        0.000000e+00  0.000000e+00
bigcom161        0.000000e+00  0.000000e+00
bigcom162        0.000000e+00  0.000000e+00
bigcom164        0.000000e+00  0.000000e+00
bigcom166        0.000000e+00  0.000000e+00
bigcom167        0.000000e+00  0.000000e+00
bigcom171        0.000000e+00  0.000000e+00
bigcom173        0.000000e+00  0.000000e+00
bigcom175        0.000000e+00  0.000000e+00
bigcom176        0.000000e+00  0.000000e+00
bigcom177        0.000000e+00  0.000000e+00
bigcom178        0.000000e+00  0.000000e+00
bigcom180        0.000000e+00  0.000000e+00
bigcom181        0.000000e+00  0.000000e+00
bigcom184        0.000000e+00  0.000000e+00
bigcom186        0.000000e+00  0.000000e+00
bigcom187        0.000000e+00  0.000000e+00
bigcom189        0.000000e+00  0.000000e+00
bigcom194        0.000000e+00  0.000000e+00
bigcom195        0.000000e+00  0.000000e+00
bigcom196        0.000000e+00  0.000000e+00
bigcom204        0.000000e+00  0.000000e+00
bigcom205        0.000000e+00  0.000000e+00
bigcom212        0.000000e+00  0.000000e+00
bigcom214        0.000000e+00  0.000000e+00
bigcom222        0.000000e+00  0.000000e+00
bigcom223        0.000000e+00  0.000000e+00
bigcom226        0.000000e+00  0.000000e+00
bigcom227        0.000000e+00  0.000000e+00
bigcom229        0.000000e+00  0.000000e+00
bigcom233        0.000000e+00  0.000000e+00
bigcom236        0.000000e+00  0.000000e+00
bigcom237        0.000000e+00  0.000000e+00
bigcom246        0.000000e+00  0.000000e+00
bigcom248        0.000000e+00  0.000000e+00
bigcom249        0.000000e+00  0.000000e+00
bigcom250        0.000000e+00  0.000000e+00
bigcom254        0.000000e+00  0.000000e+00
bigcom266        0.000000e+00  0.000000e+00
bigcom269        0.000000e+00  0.000000e+00
bigcom272        0.000000e+00  0.000000e+00
bigcom274        0.000000e+00  0.000000e+00
bigcom281        0.000000e+00  0.000000e+00
bigcom291        0.000000e+00  0.000000e+00
bigcom292        0.000000e+00  0.000000e+00
bigcom295        0.000000e+00  0.000000e+00
bigcom299        0.000000e+00  0.000000e+00
bigcom301        0.000000e+00  0.000000e+00
bigcom306        0.000000e+00  0.000000e+00
bigcom309        0.000000e+00  0.000000e+00
bigcom314        0.000000e+00  0.000000e+00
bigcom321        0.000000e+00  0.000000e+00
bigcom341        0.000000e+00  0.000000e+00
bigcom350        0.000000e+00  0.000000e+00
bigcom353        0.000000e+00  0.000000e+00
bigcom359        0.000000e+00  0.000000e+00
bigcom363        0.000000e+00  0.000000e+00
bigcom365        0.000000e+00  0.000000e+00
bigcom385        0.000000e+00  0.000000e+00
bigcom386        0.000000e+00  0.000000e+00
bigcom408        0.000000e+00  0.000000e+00
bigcom412        0.000000e+00  0.000000e+00
bigcom480        0.000000e+00  0.000000e+00
spin_vertex      3.810099e-04  5.130004e-01
membership_s1   -4.640636e-06  2.112135e-03
membership_s3    0.000000e+00  0.000000e+00
membership_s4   -2.680965e-05  8.888889e-03
membership_s5    1.507515e-04  7.106801e-02
membership_s6    0.000000e+00  0.000000e+00
membership_s7    0.000000e+00  0.000000e+00
membership_s8    0.000000e+00  0.000000e+00
membership_s9    0.000000e+00  0.000000e+00
membership_s11   0.000000e+00  0.000000e+00
membership_s12   0.000000e+00  0.000000e+00
membership_s14   0.000000e+00  0.000000e+00
membership_s15   0.000000e+00  1.734723e-20
membership_s16   0.000000e+00  0.000000e+00
membership_s17   0.000000e+00  0.000000e+00
membership_s18   0.000000e+00  0.000000e+00
membership_s20   0.000000e+00  0.000000e+00
membership_s21   0.000000e+00  0.000000e+00
membership_s22   0.000000e+00  0.000000e+00
membership_s24   0.000000e+00  0.000000e+00
membership_s25   0.000000e+00  0.000000e+00
membership_s26   0.000000e+00  0.000000e+00
membership_s27   1.139601e-06  1.693223e-03
membership_s28   0.000000e+00  0.000000e+00
membership_s30   0.000000e+00  8.333333e-03
membership_s31   0.000000e+00  0.000000e+00
membership_s32   0.000000e+00  2.357143e-02
membership_s33   0.000000e+00  0.000000e+00
membership_s36   0.000000e+00  2.775558e-19
membership_s37   0.000000e+00  5.551115e-19
V1               1.270142e-03  7.974456e-01
V2               3.047807e-04  4.781293e-01
pdi              3.161336e-04  7.473478e-02
adhesion         1.116541e-03  3.567316e-01
cohesion         5.251405e-04  3.092148e-01
inner            1.762544e-03  4.762680e-01
outer            8.239545e-04  2.785660e-01
ioratio          8.065792e-04  5.330636e-01
comsize          1.729056e-03  1.211746e+00
[1] "Dataset: high_CT Model GLM, run: 2 of 5 2015-06-15 20:26:50"
[1] "glmnet variable coefficients"
                         [,1]          [,2]
(Intercept)     -3.304267e+00 -2.073761e+02
graph0           1.784868e-40 -2.393011e-04
graph1           4.648460e-44 -1.107476e-07
graph2           1.581007e-40  6.000337e-05
graph3           6.224440e-45 -7.246255e-09
graph4          -1.790406e-47 -5.195944e-11
graph5           3.546144e-42 -6.129502e-08
graph6           5.957584e-44 -2.287046e-08
graph7           6.423712e-42  2.457566e-06
graph8           1.463434e-40  4.576914e-05
graph9           1.546710e-46 -1.643537e-10
graph10          9.492471e-49 -3.594501e-12
graph11         -6.028167e-50 -5.319891e-14
graph12          3.410184e-46 -3.243538e-10
graph13          3.812444e-45 -4.684769e-10
graph14          3.317003e-48 -2.848950e-11
graph15          1.250959e-43 -5.725984e-08
graph16          1.187092e-45 -1.157264e-09
graph17          2.805049e-45 -1.717742e-09
graph18          9.042536e-44  6.229505e-09
graph19          2.277306e-44  3.237375e-09
graph20          1.720582e-43 -2.243536e-07
graph21          1.204673e-43 -1.033376e-09
graph22          3.974638e-43  1.472065e-09
graph23          1.727426e-43  3.002403e-09
graph24          2.977675e-43  7.779702e-08
graph25          1.611895e-42  8.372562e-07
graph26          1.647900e-42  4.591216e-07
graph27          9.512648e-42  6.565570e-06
graph28          1.417128e-41  3.081224e-06
graph29          1.498902e-40 -8.812019e-06
orbit0           1.784868e-40 -2.391128e-04
orbit1           1.149386e-41 -9.399625e-07
orbit2           2.682804e-44 -1.125066e-07
orbit3           1.581007e-40  5.989645e-05
orbit4           2.832032e-43  2.444625e-08
orbit5           5.422609e-45 -7.935238e-09
orbit6           1.943213e-45 -7.639408e-09
orbit7          -1.871206e-47 -4.891908e-11
orbit8           3.546144e-42 -6.278784e-08
orbit9           6.643763e-42  4.688928e-06
orbit10          6.008977e-43 -3.130121e-08
orbit11          3.647356e-44 -3.177410e-08
orbit12          3.025319e-41  1.306494e-05
orbit13          7.307474e-42  2.626586e-06
orbit14          1.463434e-40  4.542522e-05
orbit15          7.792915e-45  2.633302e-09
orbit16          1.311730e-46 -2.067068e-10
orbit17          1.474247e-45 -1.008222e-09
orbit18          1.403291e-45  5.327796e-10
orbit19          6.484346e-46  1.285918e-10
orbit20          6.789946e-47 -1.738699e-10
orbit21          1.350375e-49 -3.026454e-12
orbit22         -1.271404e-47 -2.459929e-11
orbit23         -5.226254e-50 -3.767560e-14
orbit24          3.808988e-44  3.336011e-08
orbit25          1.284488e-44  3.710207e-10
orbit26          2.699361e-46 -3.840066e-10
orbit27          1.705157e-43  9.059643e-08
orbit28          6.034421e-45 -5.964399e-09
orbit29          2.546421e-44  9.153559e-09
orbit30          6.309971e-45 -2.287108e-09
orbit31          1.875253e-45  1.171055e-09
orbit32          3.022726e-46 -1.199002e-09
orbit33         -1.710557e-49 -1.696947e-11
orbit34          1.250959e-43 -5.782994e-08
orbit35          2.235930e-43  1.527271e-07
orbit36          2.419803e-44 -6.001017e-09
orbit37          1.785654e-44 -7.353561e-09
orbit38          4.995312e-46 -1.320026e-09
orbit39          3.884246e-43  3.814937e-07
orbit40          5.234018e-44 -5.341799e-09
orbit41          1.860095e-44 -1.410125e-08
orbit42          1.848762e-45 -1.694901e-09
orbit43          3.916886e-43  2.513674e-07
orbit44          7.323597e-44 -4.665024e-08
orbit45          1.136665e-42  1.660123e-06
orbit46          3.801535e-43  1.089979e-07
orbit47          2.332579e-44 -8.713178e-09
orbit48          5.415604e-44  1.489673e-08
orbit49          1.385004e-42  4.296378e-08
orbit50          1.329600e-43 -2.978164e-07
orbit51          5.098574e-43  2.149874e-07
orbit52          1.476080e-42  2.099966e-07
orbit53          1.564590e-43 -3.582185e-08
orbit54          2.532566e-42 -2.653675e-07
orbit55          3.707102e-43  1.410013e-08
orbit56          6.823001e-42  1.172613e-05
orbit57          3.811308e-43 -3.082445e-08
orbit58          1.897061e-43  2.674882e-08
orbit59          2.015124e-42  9.234425e-07
orbit60          7.243804e-43  1.473681e-07
orbit61          5.101574e-43  1.198413e-07
orbit62          1.633884e-41  1.783007e-05
orbit63          2.922575e-42  2.499328e-06
orbit64          3.709869e-42  1.471380e-07
orbit65          2.367929e-41  1.328493e-05
orbit66          5.102244e-42 -8.576634e-07
orbit67          2.349468e-42  1.178750e-06
orbit68          1.436275e-41  1.184029e-05
orbit69          2.193564e-41  7.676591e-06
orbit70          6.022385e-41  3.762600e-05
orbit71          1.704234e-41  7.612413e-07
orbit72          1.498902e-40 -9.356614e-06
AP               3.368620e-39 -3.002381e-02
bet              4.662901e-45 -2.530492e-08
ecc              2.065335e-38  5.355411e-02
eccrad           1.239201e-37  3.211761e-01
close            1.221845e-36 -2.728270e-01
constraint      -1.657774e-36  2.456187e+00
coreness         1.087905e-38 -1.372500e-04
knn              3.046329e-40  5.741391e-04
hubscore         5.543899e-37  1.764036e-01
pagerank        -6.972531e-36 -7.621057e+01
trans            5.194698e-37  1.541886e+00
evcent           5.539407e-37  1.630328e-01
first            1.784868e-40 -2.397241e-04
upto_second      1.710774e-41 -4.266920e-06
upto_third       2.661727e-41 -5.003085e-07
upto_fourth      3.363199e-40  1.286413e-04
upto_fifth       1.901518e-39 -8.328988e-04
upto_sixth       7.160068e-39  1.579681e-02
second           1.752054e-41 -3.352377e-06
third           -1.836947e-41  1.550362e-05
fourth          -2.875443e-41  1.466406e-06
fifth           -3.837532e-40 -1.679416e-04
sixth           -2.156897e-39  1.475312e-03
ratio1          -3.760095e-40  4.202056e-04
ratio2          -6.065283e-39  1.749698e-03
ratio3          -2.401425e-37 -1.006002e-02
ratio4          -1.944935e-37 -4.447926e+00
ratio5           1.206123e-36  3.204567e+00
ratio6          -7.235417e-38  7.228805e-02
selfinter        4.957809e-38  2.396890e-01
walktrap_vertex  1.682042e-38  8.691468e-02
bigcom1         -4.370029e-38 -1.206301e-01
bigcom2          0.000000e+00  0.000000e+00
bigcom3          4.305004e-38  4.904705e-01
bigcom4         -2.359117e-38 -1.476988e-02
bigcom6          0.000000e+00  0.000000e+00
bigcom8         -3.753029e-38 -1.438227e-01
bigcom9         -3.585551e-38 -6.271586e-02
bigcom11         0.000000e+00  0.000000e+00
bigcom13        -3.585551e-38 -3.392335e-02
bigcom15        -3.592839e-38 -9.309001e-02
bigcom16         0.000000e+00  0.000000e+00
bigcom21        -3.596494e-38 -6.739518e-02
bigcom22        -3.652225e-38 -1.607682e-01
bigcom24         0.000000e+00  0.000000e+00
bigcom26        -3.611188e-38 -1.727886e-01
bigcom28         1.603703e-37  1.743654e-01
bigcom30        -3.618581e-38 -8.527847e-02
bigcom31         0.000000e+00  0.000000e+00
bigcom32         0.000000e+00  0.000000e+00
bigcom33         0.000000e+00  0.000000e+00
bigcom34         0.000000e+00  0.000000e+00
bigcom36        -3.581918e-38 -2.336036e-02
bigcom37         0.000000e+00  0.000000e+00
bigcom38         0.000000e+00  0.000000e+00
bigcom39         0.000000e+00  0.000000e+00
bigcom40         2.844799e-38  8.473545e-02
bigcom43         0.000000e+00  0.000000e+00
bigcom44        -3.626004e-38 -1.346070e-01
bigcom46         0.000000e+00  0.000000e+00
bigcom47         0.000000e+00  0.000000e+00
bigcom49         0.000000e+00  0.000000e+00
bigcom50         0.000000e+00  0.000000e+00
bigcom51         0.000000e+00  0.000000e+00
bigcom52         0.000000e+00  0.000000e+00
bigcom54         0.000000e+00  0.000000e+00
bigcom56         0.000000e+00  0.000000e+00
bigcom62         0.000000e+00  0.000000e+00
bigcom66         0.000000e+00  0.000000e+00
bigcom68         0.000000e+00  0.000000e+00
bigcom69         0.000000e+00  0.000000e+00
bigcom71         0.000000e+00  0.000000e+00
bigcom72         0.000000e+00  0.000000e+00
bigcom73        -3.581918e-38 -1.346904e-01
bigcom74         0.000000e+00  0.000000e+00
bigcom75         0.000000e+00  0.000000e+00
bigcom76         0.000000e+00  0.000000e+00
bigcom77         0.000000e+00  0.000000e+00
bigcom79         0.000000e+00  0.000000e+00
bigcom80         0.000000e+00  0.000000e+00
bigcom82        -3.581918e-38 -4.639885e-02
bigcom83         0.000000e+00  0.000000e+00
bigcom84         0.000000e+00  0.000000e+00
bigcom85         0.000000e+00  0.000000e+00
bigcom87         0.000000e+00  0.000000e+00
bigcom89         0.000000e+00  0.000000e+00
bigcom91         0.000000e+00  0.000000e+00
bigcom92        -3.585551e-38 -1.171959e-01
bigcom93         0.000000e+00  0.000000e+00
bigcom96         0.000000e+00  0.000000e+00
bigcom97        -3.585551e-38 -1.429740e-01
bigcom98         0.000000e+00  0.000000e+00
bigcom99         0.000000e+00  0.000000e+00
bigcom101        0.000000e+00  0.000000e+00
bigcom104       -3.581918e-38 -2.779214e-02
bigcom106        0.000000e+00  0.000000e+00
bigcom109        0.000000e+00  0.000000e+00
bigcom113        0.000000e+00  0.000000e+00
bigcom116       -3.581918e-38 -1.396214e-01
bigcom120        0.000000e+00  0.000000e+00
bigcom123        0.000000e+00  0.000000e+00
bigcom126        0.000000e+00  0.000000e+00
bigcom127        0.000000e+00  0.000000e+00
bigcom137        0.000000e+00  0.000000e+00
bigcom139        0.000000e+00  0.000000e+00
bigcom140        0.000000e+00  0.000000e+00
bigcom143        0.000000e+00  0.000000e+00
bigcom145        0.000000e+00  0.000000e+00
bigcom146        0.000000e+00  0.000000e+00
bigcom147       -3.585551e-38 -1.172852e-01
bigcom149        0.000000e+00  0.000000e+00
bigcom153        0.000000e+00  0.000000e+00
bigcom154       -3.581918e-38 -6.231794e-02
bigcom156        0.000000e+00  0.000000e+00
bigcom157        0.000000e+00  0.000000e+00
bigcom158        0.000000e+00  0.000000e+00
bigcom160        0.000000e+00  0.000000e+00
bigcom161        0.000000e+00  0.000000e+00
bigcom162        0.000000e+00  0.000000e+00
bigcom164        0.000000e+00  0.000000e+00
bigcom166        0.000000e+00  0.000000e+00
bigcom167       -3.585551e-38 -8.728936e-02
bigcom171        0.000000e+00  0.000000e+00
bigcom173        0.000000e+00  0.000000e+00
bigcom175        0.000000e+00  0.000000e+00
bigcom176        0.000000e+00  0.000000e+00
bigcom177        0.000000e+00  0.000000e+00
bigcom178        0.000000e+00  0.000000e+00
bigcom180        0.000000e+00  0.000000e+00
bigcom181       -3.585551e-38 -8.129350e-02
bigcom184        0.000000e+00  0.000000e+00
bigcom186        0.000000e+00  0.000000e+00
bigcom187        0.000000e+00  0.000000e+00
bigcom189       -3.581918e-38 -1.075458e-01
bigcom194        0.000000e+00  0.000000e+00
bigcom195       -3.581918e-38 -4.907307e-02
bigcom196        0.000000e+00  0.000000e+00
bigcom204        0.000000e+00  0.000000e+00
bigcom205        0.000000e+00  0.000000e+00
bigcom212        0.000000e+00  0.000000e+00
bigcom214        0.000000e+00  0.000000e+00
bigcom222        0.000000e+00  0.000000e+00
bigcom223        0.000000e+00  0.000000e+00
bigcom226        0.000000e+00  0.000000e+00
bigcom227        0.000000e+00  0.000000e+00
bigcom229        0.000000e+00  0.000000e+00
bigcom233        0.000000e+00  0.000000e+00
bigcom236        0.000000e+00  0.000000e+00
bigcom237        0.000000e+00  0.000000e+00
bigcom246        0.000000e+00  0.000000e+00
bigcom248       -3.581918e-38 -1.265362e-01
bigcom249        0.000000e+00  0.000000e+00
bigcom250        0.000000e+00  0.000000e+00
bigcom254        0.000000e+00  0.000000e+00
bigcom266        0.000000e+00  0.000000e+00
bigcom269       -3.581918e-38 -7.907255e-02
bigcom272        0.000000e+00  0.000000e+00
bigcom274       -3.592839e-38 -3.975513e-02
bigcom281        0.000000e+00  0.000000e+00
bigcom291        0.000000e+00  0.000000e+00
bigcom292        0.000000e+00  0.000000e+00
bigcom295        0.000000e+00  0.000000e+00
bigcom299        0.000000e+00  0.000000e+00
bigcom301        0.000000e+00  0.000000e+00
bigcom306        0.000000e+00  0.000000e+00
bigcom309        0.000000e+00  0.000000e+00
bigcom314        0.000000e+00  0.000000e+00
bigcom321       -3.581918e-38 -2.782150e-02
bigcom341        0.000000e+00  0.000000e+00
bigcom350        0.000000e+00  0.000000e+00
bigcom353        0.000000e+00  0.000000e+00
bigcom359        0.000000e+00  0.000000e+00
bigcom363        0.000000e+00  0.000000e+00
bigcom365        0.000000e+00  0.000000e+00
bigcom385        0.000000e+00  0.000000e+00
bigcom386        0.000000e+00  0.000000e+00
bigcom408        0.000000e+00  0.000000e+00
bigcom412        0.000000e+00  0.000000e+00
bigcom480        0.000000e+00  0.000000e+00
spin_vertex      9.948435e-38  1.292698e-01
membership_s1   -1.500523e-38 -1.747996e-02
membership_s3    0.000000e+00  0.000000e+00
membership_s4    2.484600e-38  6.423875e-02
membership_s5   -1.895540e-38  4.071519e-02
membership_s6   -3.600156e-38 -7.785735e-02
membership_s7   -3.785175e-38 -1.123624e-01
membership_s8    0.000000e+00  0.000000e+00
membership_s9    0.000000e+00  0.000000e+00
membership_s11   0.000000e+00  0.000000e+00
membership_s12   0.000000e+00  0.000000e+00
membership_s14   0.000000e+00  0.000000e+00
membership_s15  -3.607504e-38 -9.207355e-02
membership_s16   0.000000e+00  0.000000e+00
membership_s17   0.000000e+00  0.000000e+00
membership_s18  -3.607504e-38 -8.395880e-02
membership_s20   0.000000e+00  0.000000e+00
membership_s21  -3.592839e-38 -8.948033e-02
membership_s22   0.000000e+00  0.000000e+00
membership_s24   0.000000e+00  0.000000e+00
membership_s25   0.000000e+00  0.000000e+00
membership_s26   0.000000e+00  0.000000e+00
membership_s27  -2.273129e-38  4.765574e-02
membership_s28   0.000000e+00  0.000000e+00
membership_s30   6.924921e-38  1.086156e-01
membership_s31  -3.656002e-38 -8.593487e-02
membership_s32  -3.741115e-38 -1.459503e-01
membership_s33   0.000000e+00  0.000000e+00
membership_s36  -4.380859e-38 -1.292627e-01
membership_s37  -3.603826e-38 -6.599567e-02
V1               5.019684e-37 -1.456480e-01
V2               1.134018e-37  2.700242e-01
pdi             -1.663059e-36 -7.051516e+00
adhesion        -2.267964e-41 -6.674123e-06
cohesion         4.535435e-41  1.327350e-05
inner            2.093426e-42 -1.943348e-05
outer           -8.106306e-42 -6.461085e-05
ioratio         -1.858410e-37  5.397708e-01
comsize          8.440011e-41  2.797041e-04
[1] "Dataset: high_CT Model GBM, run: 3 of 5 2015-06-15 20:26:57"
Iter   TrainDeviance   ValidDeviance   StepSize   Improve
     1        0.3531             nan     0.0100    0.0004
     2        0.3461             nan     0.0100    0.0006
     3        0.3406             nan     0.0100    0.0008
     4        0.3351             nan     0.0100    0.0012
     5        0.3310             nan     0.0100    0.0009
     6        0.3268             nan     0.0100    0.0005
     7        0.3213             nan     0.0100    0.0009
     8        0.3159             nan     0.0100    0.0010
     9        0.3119             nan     0.0100    0.0009
    10        0.3077             nan     0.0100    0.0006
    20        0.2763             nan     0.0100    0.0000
    40        0.2312             nan     0.0100   -0.0001
    60        0.1982             nan     0.0100    0.0001
    80        0.1736             nan     0.0100   -0.0001
   100        0.1514             nan     0.0100    0.0001
   120        0.1349             nan     0.0100   -0.0001
   130        0.1280             nan     0.0100    0.0000

[1] "GBM variable coefficients"
                            var      rel.inf
comsize                 comsize 4.3493508512
orbit62                 orbit62 4.0867268922
orbit70                 orbit70 3.9902652152
trans                     trans 3.7927592625
ratio5                   ratio5 3.5543098466
bigcom28               bigcom28 3.2829257412
inner                     inner 2.8756182340
spin_vertex         spin_vertex 2.7068469427
orbit56                 orbit56 2.4025828427
graph29                 graph29 2.2510424243
graph20                 graph20 2.0244833369
ioratio                 ioratio 1.9835040271
V1                           V1 1.9763195068
walktrap_vertex walktrap_vertex 1.9685536174
orbit49                 orbit49 1.8551312724
orbit65                 orbit65 1.7542234445
pagerank               pagerank 1.6914763960
knn                         knn 1.6095055493
orbit39                 orbit39 1.5627086726
graph8                   graph8 1.4825885994
V2                           V2 1.4612171548
bet                         bet 1.4353455357
orbit46                 orbit46 1.4304129999
orbit25                 orbit25 1.4200013469
ratio4                   ratio4 1.3428539649
orbit50                 orbit50 1.3328243823
orbit68                 orbit68 1.2700356657
orbit63                 orbit63 1.2393916825
cohesion               cohesion 1.2242927032
orbit45                 orbit45 1.2007034713
third                     third 1.1977790159
upto_fifth           upto_fifth 1.1409981295
orbit54                 orbit54 1.0865319481
orbit37                 orbit37 0.9927981963
adhesion               adhesion 0.9236970567
ratio6                   ratio6 0.8978004407
outer                     outer 0.8703328621
graph11                 graph11 0.8500169328
orbit27                 orbit27 0.8231607729
orbit18                 orbit18 0.8122755721
orbit67                 orbit67 0.7904756577
graph10                 graph10 0.7890747359
graph28                 graph28 0.7807882503
ratio1                   ratio1 0.7521705162
orbit31                 orbit31 0.7453879520
graph22                 graph22 0.7085568667
orbit7                   orbit7 0.6912674498
graph25                 graph25 0.6802453380
graph6                   graph6 0.6722296445
graph14                 graph14 0.6524023610
orbit24                 orbit24 0.6284549825
orbit69                 orbit69 0.6214012378
sixth                     sixth 0.6171158027
orbit4                   orbit4 0.6052109553
graph2                   graph2 0.5937003766
orbit41                 orbit41 0.5741680924
graph27                 graph27 0.5651093050
graph4                   graph4 0.5397477444
orbit59                 orbit59 0.5288159508
graph23                 graph23 0.5190860583
orbit40                 orbit40 0.4911089737
graph15                 graph15 0.4494811249
orbit55                 orbit55 0.4098156751
orbit21                 orbit21 0.3913415613
orbit15                 orbit15 0.3891245924
graph26                 graph26 0.3749775595
orbit12                 orbit12 0.3548543351
orbit42                 orbit42 0.3466086522
hubscore               hubscore 0.3333332619
orbit64                 orbit64 0.3238546539
orbit20                 orbit20 0.3155485293
fifth                     fifth 0.3066235157
upto_fourth         upto_fourth 0.3043605631
upto_sixth           upto_sixth 0.3022197945
orbit71                 orbit71 0.3001756727
orbit36                 orbit36 0.2978411549
graph16                 graph16 0.2792589071
orbit35                 orbit35 0.2654658642
orbit9                   orbit9 0.2633444650
graph0                   graph0 0.2613731409
graph18                 graph18 0.2537138673
AP                           AP 0.2421095228
orbit22                 orbit22 0.2393252277
orbit6                   orbit6 0.2253389809
graph7                   graph7 0.2185204535
ratio3                   ratio3 0.2148549738
orbit44                 orbit44 0.2100926922
orbit23                 orbit23 0.2098384978
orbit61                 orbit61 0.2064996176
membership_s6     membership_s6 0.1992591966
orbit11                 orbit11 0.1773911055
orbit1                   orbit1 0.1745604464
selfinter             selfinter 0.1720892817
orbit19                 orbit19 0.1704842218
graph5                   graph5 0.1700875662
graph17                 graph17 0.1671507397
orbit17                 orbit17 0.1495662212
orbit10                 orbit10 0.1467994021
graph24                 graph24 0.1430354396
orbit60                 orbit60 0.1410485236
ratio2                   ratio2 0.1404463998
graph3                   graph3 0.1306801625
orbit32                 orbit32 0.1270361707
orbit30                 orbit30 0.1216654744
orbit2                   orbit2 0.1183153914
second                   second 0.1149081529
orbit58                 orbit58 0.1131285884
constraint           constraint 0.1066408651
upto_second         upto_second 0.0975232713
orbit5                   orbit5 0.0953933773
orbit13                 orbit13 0.0929042282
graph13                 graph13 0.0884719158
fourth                   fourth 0.0867700857
upto_third           upto_third 0.0847997787
orbit66                 orbit66 0.0828882650
graph1                   graph1 0.0702108137
orbit52                 orbit52 0.0670995882
orbit38                 orbit38 0.0668987511
orbit51                 orbit51 0.0661314702
bigcom40               bigcom40 0.0604857539
orbit47                 orbit47 0.0557486663
orbit26                 orbit26 0.0462192283
graph21                 graph21 0.0396780953
orbit43                 orbit43 0.0372400973
orbit33                 orbit33 0.0293088441
membership_s30   membership_s30 0.0219516214
graph12                 graph12 0.0147186170
graph19                 graph19 0.0117337860
bigcom3                 bigcom3 0.0079100023
orbit57                 orbit57 0.0013995562
orbit28                 orbit28 0.0002345470
orbit16                 orbit16 0.0001786717
graph9                   graph9 0.0000000000
orbit0                   orbit0 0.0000000000
orbit3                   orbit3 0.0000000000
orbit8                   orbit8 0.0000000000
orbit14                 orbit14 0.0000000000
orbit29                 orbit29 0.0000000000
orbit34                 orbit34 0.0000000000
orbit48                 orbit48 0.0000000000
orbit53                 orbit53 0.0000000000
orbit72                 orbit72 0.0000000000
ecc                         ecc 0.0000000000
eccrad                   eccrad 0.0000000000
close                     close 0.0000000000
coreness               coreness 0.0000000000
evcent                   evcent 0.0000000000
first                     first 0.0000000000
bigcom1                 bigcom1 0.0000000000
bigcom2                 bigcom2 0.0000000000
bigcom4                 bigcom4 0.0000000000
bigcom6                 bigcom6 0.0000000000
bigcom8                 bigcom8 0.0000000000
bigcom9                 bigcom9 0.0000000000
bigcom11               bigcom11 0.0000000000
bigcom13               bigcom13 0.0000000000
bigcom15               bigcom15 0.0000000000
bigcom16               bigcom16 0.0000000000
bigcom21               bigcom21 0.0000000000
bigcom22               bigcom22 0.0000000000
bigcom24               bigcom24 0.0000000000
bigcom26               bigcom26 0.0000000000
bigcom30               bigcom30 0.0000000000
bigcom31               bigcom31 0.0000000000
bigcom32               bigcom32 0.0000000000
bigcom33               bigcom33 0.0000000000
bigcom34               bigcom34 0.0000000000
bigcom36               bigcom36 0.0000000000
bigcom37               bigcom37 0.0000000000
bigcom38               bigcom38 0.0000000000
bigcom39               bigcom39 0.0000000000
bigcom43               bigcom43 0.0000000000
bigcom44               bigcom44 0.0000000000
bigcom46               bigcom46 0.0000000000
bigcom47               bigcom47 0.0000000000
bigcom49               bigcom49 0.0000000000
bigcom50               bigcom50 0.0000000000
bigcom51               bigcom51 0.0000000000
bigcom52               bigcom52 0.0000000000
bigcom54               bigcom54 0.0000000000
bigcom56               bigcom56 0.0000000000
bigcom62               bigcom62 0.0000000000
bigcom66               bigcom66 0.0000000000
bigcom68               bigcom68 0.0000000000
bigcom69               bigcom69 0.0000000000
bigcom71               bigcom71 0.0000000000
bigcom72               bigcom72 0.0000000000
bigcom73               bigcom73 0.0000000000
bigcom74               bigcom74 0.0000000000
bigcom75               bigcom75 0.0000000000
bigcom76               bigcom76 0.0000000000
bigcom77               bigcom77 0.0000000000
bigcom79               bigcom79 0.0000000000
bigcom80               bigcom80 0.0000000000
bigcom82               bigcom82 0.0000000000
bigcom83               bigcom83 0.0000000000
bigcom84               bigcom84 0.0000000000
bigcom85               bigcom85 0.0000000000
bigcom87               bigcom87 0.0000000000
bigcom89               bigcom89 0.0000000000
bigcom91               bigcom91 0.0000000000
bigcom92               bigcom92 0.0000000000
bigcom93               bigcom93 0.0000000000
bigcom96               bigcom96 0.0000000000
bigcom97               bigcom97 0.0000000000
bigcom98               bigcom98 0.0000000000
bigcom99               bigcom99 0.0000000000
bigcom101             bigcom101 0.0000000000
bigcom104             bigcom104 0.0000000000
bigcom106             bigcom106 0.0000000000
bigcom109             bigcom109 0.0000000000
bigcom113             bigcom113 0.0000000000
bigcom116             bigcom116 0.0000000000
bigcom120             bigcom120 0.0000000000
bigcom123             bigcom123 0.0000000000
bigcom126             bigcom126 0.0000000000
bigcom127             bigcom127 0.0000000000
bigcom137             bigcom137 0.0000000000
bigcom139             bigcom139 0.0000000000
bigcom140             bigcom140 0.0000000000
bigcom143             bigcom143 0.0000000000
bigcom145             bigcom145 0.0000000000
bigcom146             bigcom146 0.0000000000
bigcom147             bigcom147 0.0000000000
bigcom149             bigcom149 0.0000000000
bigcom153             bigcom153 0.0000000000
bigcom154             bigcom154 0.0000000000
bigcom156             bigcom156 0.0000000000
bigcom157             bigcom157 0.0000000000
bigcom158             bigcom158 0.0000000000
bigcom160             bigcom160 0.0000000000
bigcom161             bigcom161 0.0000000000
bigcom162             bigcom162 0.0000000000
bigcom164             bigcom164 0.0000000000
bigcom166             bigcom166 0.0000000000
bigcom167             bigcom167 0.0000000000
bigcom171             bigcom171 0.0000000000
bigcom173             bigcom173 0.0000000000
bigcom175             bigcom175 0.0000000000
bigcom176             bigcom176 0.0000000000
bigcom177             bigcom177 0.0000000000
bigcom178             bigcom178 0.0000000000
bigcom180             bigcom180 0.0000000000
bigcom181             bigcom181 0.0000000000
bigcom184             bigcom184 0.0000000000
bigcom186             bigcom186 0.0000000000
bigcom187             bigcom187 0.0000000000
bigcom189             bigcom189 0.0000000000
bigcom194             bigcom194 0.0000000000
bigcom195             bigcom195 0.0000000000
bigcom196             bigcom196 0.0000000000
bigcom204             bigcom204 0.0000000000
bigcom205             bigcom205 0.0000000000
bigcom212             bigcom212 0.0000000000
bigcom214             bigcom214 0.0000000000
bigcom222             bigcom222 0.0000000000
bigcom223             bigcom223 0.0000000000
bigcom226             bigcom226 0.0000000000
bigcom227             bigcom227 0.0000000000
bigcom229             bigcom229 0.0000000000
bigcom233             bigcom233 0.0000000000
bigcom236             bigcom236 0.0000000000
bigcom237             bigcom237 0.0000000000
bigcom246             bigcom246 0.0000000000
bigcom248             bigcom248 0.0000000000
bigcom249             bigcom249 0.0000000000
bigcom250             bigcom250 0.0000000000
bigcom254             bigcom254 0.0000000000
bigcom266             bigcom266 0.0000000000
bigcom269             bigcom269 0.0000000000
bigcom272             bigcom272 0.0000000000
bigcom274             bigcom274 0.0000000000
bigcom281             bigcom281 0.0000000000
bigcom291             bigcom291 0.0000000000
bigcom292             bigcom292 0.0000000000
bigcom295             bigcom295 0.0000000000
bigcom299             bigcom299 0.0000000000
bigcom301             bigcom301 0.0000000000
bigcom306             bigcom306 0.0000000000
bigcom309             bigcom309 0.0000000000
bigcom314             bigcom314 0.0000000000
bigcom321             bigcom321 0.0000000000
bigcom341             bigcom341 0.0000000000
bigcom350             bigcom350 0.0000000000
bigcom353             bigcom353 0.0000000000
bigcom359             bigcom359 0.0000000000
bigcom363             bigcom363 0.0000000000
bigcom365             bigcom365 0.0000000000
bigcom385             bigcom385 0.0000000000
bigcom386             bigcom386 0.0000000000
bigcom408             bigcom408 0.0000000000
bigcom412             bigcom412 0.0000000000
bigcom480             bigcom480 0.0000000000
membership_s1     membership_s1 0.0000000000
membership_s3     membership_s3 0.0000000000
membership_s4     membership_s4 0.0000000000
membership_s5     membership_s5 0.0000000000
membership_s7     membership_s7 0.0000000000
membership_s8     membership_s8 0.0000000000
membership_s9     membership_s9 0.0000000000
membership_s11   membership_s11 0.0000000000
membership_s12   membership_s12 0.0000000000
membership_s14   membership_s14 0.0000000000
membership_s15   membership_s15 0.0000000000
membership_s16   membership_s16 0.0000000000
membership_s17   membership_s17 0.0000000000
membership_s18   membership_s18 0.0000000000
membership_s20   membership_s20 0.0000000000
membership_s21   membership_s21 0.0000000000
membership_s22   membership_s22 0.0000000000
membership_s24   membership_s24 0.0000000000
membership_s25   membership_s25 0.0000000000
membership_s26   membership_s26 0.0000000000
membership_s27   membership_s27 0.0000000000
membership_s28   membership_s28 0.0000000000
membership_s31   membership_s31 0.0000000000
membership_s32   membership_s32 0.0000000000
membership_s33   membership_s33 0.0000000000
membership_s36   membership_s36 0.0000000000
membership_s37   membership_s37 0.0000000000
pdi                         pdi 0.0000000000
[1] "Dataset: high_CT Model RF, run: 3 of 5 2015-06-15 20:27:07"
     |      Out-of-bag   |
Tree |      MSE  %Var(y) |
   1 |  0.08786   209.43 |
   2 |  0.08803   209.82 |
   3 |  0.07921   188.82 |
   4 |  0.07272   173.33 |
   5 |  0.06355   151.49 |
   6 |  0.05991   142.81 |
   7 |  0.05759   137.27 |
   8 |  0.05607   133.65 |
   9 |  0.05238   124.86 |
  10 |  0.05444   129.78 |
  11 |  0.05143   122.59 |
  12 |  0.05048   120.34 |
  13 |  0.04875   116.21 |
  14 |   0.0484   115.36 |
  15 |  0.04797   114.35 |
  16 |  0.04799   114.39 |
  17 |  0.04764   113.56 |
  18 |  0.04758   113.42 |
  19 |  0.04687   111.72 |
  20 |   0.0464   110.60 |
  21 |  0.04581   109.19 |
  22 |  0.04515   107.63 |
  23 |  0.04387   104.56 |
  24 |  0.04399   104.85 |
  25 |  0.04399   104.86 |
  26 |  0.04363   104.01 |
  27 |  0.04332   103.25 |
  28 |  0.04309   102.72 |
  29 |  0.04336   103.36 |
  30 |  0.04319   102.95 |
  31 |  0.04313   102.81 |
  32 |  0.04297   102.42 |
  33 |  0.04257   101.48 |
  34 |  0.04212   100.40 |
  35 |  0.04225   100.71 |
  36 |  0.04216   100.50 |
  37 |  0.04233   100.89 |
  38 |  0.04219   100.57 |
  39 |  0.04203   100.19 |
  40 |  0.04191    99.90 |
  41 |  0.04188    99.82 |
  42 |   0.0417    99.39 |
  43 |  0.04181    99.66 |
  44 |  0.04195   100.00 |
  45 |  0.04207   100.28 |
  46 |  0.04211   100.38 |
  47 |  0.04178    99.58 |
  48 |  0.04186    99.77 |
  49 |  0.04162    99.20 |
  50 |  0.04182    99.69 |
  51 |  0.04158    99.10 |
  52 |   0.0415    98.92 |
  53 |   0.0416    99.16 |
  54 |   0.0415    98.93 |
  55 |  0.04143    98.75 |
  56 |  0.04132    98.50 |
  57 |  0.04137    98.61 |
  58 |  0.04152    98.96 |
  59 |   0.0414    98.69 |
  60 |  0.04132    98.50 |
  61 |  0.04134    98.54 |
  62 |  0.04129    98.42 |
  63 |  0.04131    98.47 |
  64 |  0.04141    98.70 |
  65 |  0.04126    98.35 |
  66 |  0.04121    98.24 |
  67 |  0.04112    98.02 |
  68 |  0.04117    98.13 |
  69 |  0.04106    97.86 |
  70 |  0.04089    97.47 |
  71 |  0.04108    97.92 |
  72 |   0.0412    98.20 |
  73 |  0.04121    98.24 |
  74 |  0.04118    98.17 |
  75 |  0.04116    98.10 |
  76 |  0.04116    98.10 |
  77 |  0.04106    97.88 |
  78 |  0.04107    97.90 |
  79 |  0.04119    98.17 |
  80 |  0.04107    97.89 |
  81 |  0.04111    97.98 |
  82 |  0.04104    97.82 |
  83 |  0.04099    97.72 |
  84 |  0.04096    97.64 |
  85 |  0.04101    97.74 |
  86 |   0.0409    97.49 |
  87 |  0.04093    97.55 |
  88 |  0.04073    97.10 |
  89 |  0.04074    97.11 |
  90 |  0.04069    96.98 |
  91 |  0.04071    97.03 |
  92 |  0.04068    96.97 |
  93 |  0.04071    97.04 |
  94 |  0.04068    96.96 |
  95 |  0.04074    97.11 |
  96 |  0.04073    97.08 |
  97 |  0.04081    97.29 |
  98 |  0.04087    97.43 |
  99 |  0.04089    97.48 |
 100 |  0.04081    97.28 |
[1] "Random Forest variable coefficients"
                      %IncMSE IncNodePurity
graph5           7.198967e-04  1.824269e-01
graph6           8.120973e-04  6.732402e-02
graph7           3.508144e-04  1.019967e-01
graph8           1.400493e-03  3.408088e-01
graph9          -2.762431e-05  6.230311e-02
graph10          1.663606e-03  2.660158e-01
graph11          1.716561e-03  4.056439e-01
graph12          1.678934e-04  3.068185e-02
graph13          3.039504e-04  7.773049e-02
graph14          4.958708e-04  7.757557e-02
graph15          5.152749e-04  1.604053e-01
graph16          7.630515e-04  1.635563e-01
graph17          1.679844e-04  4.442871e-02
graph18          1.973672e-04  3.388189e-02
graph19          3.087112e-04  1.208965e-01
graph20          3.739815e-03  4.745682e-01
graph21          2.542093e-03  7.285295e-02
graph22          4.261570e-03  2.995256e-01
graph23          2.798825e-03  2.285914e-01
graph24          1.853828e-03  9.914547e-02
graph25          1.925870e-03  2.271738e-01
graph26          4.857170e-03  1.694000e-01
graph27          3.084364e-03  3.577396e-01
graph28          3.291979e-03  3.203517e-01
graph29          1.690073e-03  4.315240e-01
orbit0          -1.219210e-04  7.308115e-02
orbit1           9.424875e-04  9.251132e-02
orbit2           1.302745e-03  6.569489e-02
orbit3           4.938955e-04  1.197420e-01
orbit4           6.032658e-05  1.024340e-01
orbit5           4.304829e-04  1.542311e-01
orbit6           1.500630e-03  3.298405e-01
orbit7           3.508358e-03  3.575539e-01
orbit8           1.798517e-04  1.107164e-01
orbit9           2.606184e-03  2.348419e-01
orbit10          4.732977e-04  9.013784e-02
orbit11          1.181631e-04  6.441673e-02
orbit12          3.276122e-03  2.525543e-01
orbit13          7.610795e-04  1.698149e-01
orbit14          1.744277e-03  2.416809e-01
orbit15          5.398429e-04  1.428686e-01
orbit16         -8.439836e-05  6.593968e-02
orbit17          4.689167e-04  8.439758e-02
orbit18          2.153437e-04  2.523141e-01
orbit19          6.518358e-04  1.905008e-01
orbit20          3.685095e-04  6.984127e-02
orbit21          7.858449e-04  1.483795e-01
orbit22          1.937232e-04  5.383242e-01
orbit23          2.383543e-03  2.839333e-01
orbit24          4.553386e-03  2.853479e-01
orbit25          6.945436e-03  1.525444e-01
orbit26          3.353759e-04  5.628969e-02
orbit27          2.013109e-04  2.536218e-01
orbit28          5.357653e-04  1.371320e-01
orbit29          5.766847e-04  1.197156e-01
orbit30          3.103150e-04  1.451058e-01
orbit31          3.541480e-04  3.809293e-01
orbit32          1.081933e-03  1.766682e-01
orbit33          1.104145e-03  9.257185e-02
orbit34          3.607183e-04  1.098789e-01
orbit35          4.797598e-04  1.995928e-01
orbit36          5.397967e-04  1.387761e-01
orbit37          1.877703e-03  1.943308e-01
orbit38          1.809147e-03  1.657607e-01
orbit39          1.092844e-03  2.497274e-01
orbit40          3.569652e-03  2.020426e-01
orbit41          1.992896e-04  1.649584e-01
orbit42          5.197385e-04  1.750393e-01
orbit43          1.377528e-03  1.038264e-01
orbit44          9.585484e-04  1.677006e-01
orbit45          1.912092e-03  3.954169e-01
orbit46          2.419393e-03  3.114513e-01
orbit47          8.970019e-04  4.968224e-02
orbit48          2.717351e-05  8.863908e-02
orbit49          1.734230e-03  3.869314e-01
orbit50          2.762649e-03  6.199502e-01
orbit51          1.648523e-03  4.419535e-01
orbit52          2.681392e-03  2.504100e-01
orbit53          3.494891e-04  8.719710e-02
orbit54          3.898602e-03  4.202123e-01
orbit55          4.784133e-04  1.160251e-01
orbit56          2.907351e-03  3.408585e-01
orbit57          5.455680e-04  1.458814e-01
orbit58          1.190655e-03  1.805694e-01
orbit59          8.674459e-03  3.244314e-01
orbit60          6.711155e-04  1.072252e-01
orbit61          1.122052e-03  2.193673e-01
orbit62          1.591873e-02  1.067744e+00
orbit63          4.477528e-03  4.526097e-01
orbit64          1.554421e-03  2.110614e-01
orbit65          2.351153e-02  1.304977e+00
orbit66          3.283806e-03  2.683805e-01
orbit67          1.234655e-03  1.678049e-01
orbit68          4.095848e-03  4.329370e-01
orbit69          2.855375e-03  2.668886e-01
orbit70          2.832215e-03  9.322256e-01
orbit71          3.007797e-03  2.193269e-01
orbit72          2.502748e-03  4.598170e-01
AP               8.172093e-04  8.744776e-02
bet              1.630596e-03  3.269267e-01
ecc              0.000000e+00  3.278627e-18
eccrad           0.000000e+00  3.365364e-18
close            1.914290e-04  8.929416e-02
constraint       5.061443e-04  1.001908e-01
coreness         1.343426e-04  6.528890e-02
knn              1.127346e-03  3.485615e-01
hubscore         7.838714e-05  7.093985e-02
pagerank         1.271104e-03  4.310009e-01
trans            9.897768e-03  8.280397e-01
evcent           5.791995e-04  5.392213e-02
first            4.423513e-04  4.676637e-02
upto_second     -5.764307e-05  1.179317e-01
upto_third       3.065639e-04  1.810271e-01
upto_fourth      2.816640e-03  2.352763e-01
upto_fifth       1.191802e-03  1.944664e-01
upto_sixth       8.493451e-05  1.027238e-01
second           8.720930e-05  2.261905e-02
third            2.336035e-03  6.249576e-01
fourth           1.046638e-03  1.833985e-01
fifth            6.466359e-04  1.683620e-01
sixth            2.099442e-03  2.146483e-01
ratio1           1.034189e-04  1.753575e-01
ratio2           2.754276e-04  3.338111e-02
ratio3           6.197643e-04  1.509657e-01
ratio4           3.363409e-04  3.848240e-01
ratio5           7.035631e-04  9.945286e-01
ratio6           6.688306e-04  1.834922e-01
selfinter        0.000000e+00  8.750000e-03
walktrap_vertex  6.595757e-04  6.651052e-01
bigcom1          0.000000e+00  7.667478e-18
bigcom2          0.000000e+00  0.000000e+00
bigcom3          2.483217e-04  7.451875e-02
bigcom4         -2.873563e-05  1.250000e-02
bigcom6          0.000000e+00  0.000000e+00
bigcom8          0.000000e+00  1.856154e-17
bigcom9          0.000000e+00  1.783296e-17
bigcom11         0.000000e+00  0.000000e+00
bigcom13         0.000000e+00  2.220446e-18
bigcom15         0.000000e+00  1.665335e-18
bigcom16         0.000000e+00  0.000000e+00
bigcom21         0.000000e+00  1.297573e-17
bigcom22         0.000000e+00  1.599415e-17
bigcom24         0.000000e+00  0.000000e+00
bigcom26         0.000000e+00  8.604228e-18
bigcom28         7.528599e-03  5.472622e-01
bigcom30         0.000000e+00  6.487866e-18
bigcom31         0.000000e+00  0.000000e+00
bigcom32         0.000000e+00  4.440892e-18
bigcom33         0.000000e+00  0.000000e+00
bigcom34         0.000000e+00  0.000000e+00
bigcom36         0.000000e+00  0.000000e+00
bigcom37         0.000000e+00  0.000000e+00
bigcom38         0.000000e+00  0.000000e+00
bigcom39         0.000000e+00  1.144917e-18
bigcom40        -1.117159e-04  3.309376e-02
bigcom43         0.000000e+00  0.000000e+00
bigcom44         0.000000e+00  4.093947e-18
bigcom46         0.000000e+00  0.000000e+00
bigcom47         0.000000e+00  0.000000e+00
bigcom49         0.000000e+00  0.000000e+00
bigcom50         0.000000e+00  0.000000e+00
bigcom51         0.000000e+00  0.000000e+00
bigcom52         0.000000e+00  0.000000e+00
bigcom54         0.000000e+00  0.000000e+00
bigcom56         0.000000e+00  0.000000e+00
bigcom62         0.000000e+00  0.000000e+00
bigcom66         0.000000e+00  0.000000e+00
bigcom68         0.000000e+00  0.000000e+00
bigcom69         0.000000e+00  0.000000e+00
bigcom71         0.000000e+00  7.619168e-01
bigcom72         0.000000e+00  0.000000e+00
bigcom73         0.000000e+00  1.387779e-19
bigcom74         0.000000e+00  0.000000e+00
bigcom75         0.000000e+00  0.000000e+00
bigcom76         0.000000e+00  0.000000e+00
bigcom77         0.000000e+00  0.000000e+00
bigcom79         0.000000e+00  0.000000e+00
bigcom80         0.000000e+00  0.000000e+00
bigcom82         0.000000e+00  8.881784e-18
bigcom83         0.000000e+00  0.000000e+00
bigcom84         0.000000e+00  0.000000e+00
bigcom85         0.000000e+00  0.000000e+00
bigcom87         0.000000e+00  0.000000e+00
bigcom89         0.000000e+00  0.000000e+00
bigcom91         0.000000e+00  0.000000e+00
bigcom92         0.000000e+00  1.165734e-17
bigcom93         0.000000e+00  0.000000e+00
bigcom96         0.000000e+00  0.000000e+00
bigcom97         0.000000e+00  4.440892e-18
bigcom98         0.000000e+00  0.000000e+00
bigcom99         0.000000e+00  0.000000e+00
bigcom101        0.000000e+00  1.734723e-18
bigcom104        0.000000e+00  2.289835e-18
bigcom106        0.000000e+00  0.000000e+00
bigcom109        0.000000e+00  0.000000e+00
bigcom113        0.000000e+00  0.000000e+00
bigcom116        0.000000e+00  4.579670e-18
bigcom120        0.000000e+00  0.000000e+00
bigcom123        0.000000e+00  0.000000e+00
bigcom126        0.000000e+00  0.000000e+00
bigcom127        0.000000e+00  0.000000e+00
bigcom137        0.000000e+00  0.000000e+00
bigcom139        0.000000e+00  0.000000e+00
bigcom140        0.000000e+00  0.000000e+00
bigcom143        0.000000e+00  0.000000e+00
bigcom145        0.000000e+00  0.000000e+00
bigcom146        0.000000e+00  0.000000e+00
bigcom147        0.000000e+00  9.020562e-19
bigcom149        0.000000e+00  0.000000e+00
bigcom153        0.000000e+00  0.000000e+00
bigcom154        0.000000e+00  1.838807e-18
bigcom156        0.000000e+00  0.000000e+00
bigcom157        0.000000e+00  0.000000e+00
bigcom158        0.000000e+00  0.000000e+00
bigcom160        0.000000e+00  0.000000e+00
bigcom161        0.000000e+00  0.000000e+00
bigcom162        0.000000e+00  0.000000e+00
bigcom164        0.000000e+00  0.000000e+00
bigcom166        0.000000e+00  0.000000e+00
bigcom167        0.000000e+00  6.938894e-20
bigcom171        0.000000e+00  0.000000e+00
bigcom173        0.000000e+00  0.000000e+00
bigcom175        0.000000e+00  0.000000e+00
bigcom176        0.000000e+00  0.000000e+00
bigcom177        0.000000e+00  0.000000e+00
bigcom178        0.000000e+00  0.000000e+00
bigcom180        0.000000e+00  0.000000e+00
bigcom181        0.000000e+00  7.771561e-18
bigcom184        0.000000e+00  0.000000e+00
bigcom186        0.000000e+00  0.000000e+00
bigcom187        0.000000e+00  0.000000e+00
bigcom189        0.000000e+00  1.214306e-18
bigcom194        0.000000e+00  0.000000e+00
bigcom195        0.000000e+00  6.106227e-18
bigcom196        0.000000e+00  0.000000e+00
bigcom204        0.000000e+00  1.179612e-18
bigcom205        0.000000e+00  0.000000e+00
bigcom212        0.000000e+00  0.000000e+00
bigcom214        0.000000e+00  0.000000e+00
bigcom222        0.000000e+00  0.000000e+00
bigcom223        0.000000e+00  0.000000e+00
bigcom226        0.000000e+00  0.000000e+00
bigcom227        0.000000e+00  0.000000e+00
bigcom229        0.000000e+00  0.000000e+00
bigcom233        0.000000e+00  0.000000e+00
bigcom236        0.000000e+00  0.000000e+00
bigcom237        0.000000e+00  0.000000e+00
bigcom246        0.000000e+00  0.000000e+00
bigcom248        0.000000e+00  8.881784e-18
bigcom249        0.000000e+00  0.000000e+00
bigcom250        0.000000e+00  0.000000e+00
bigcom254        0.000000e+00  0.000000e+00
bigcom266        0.000000e+00  0.000000e+00
bigcom269        0.000000e+00  8.881784e-18
bigcom272        0.000000e+00  0.000000e+00
bigcom274        0.000000e+00  9.298118e-18
bigcom281        0.000000e+00  0.000000e+00
bigcom291        0.000000e+00  0.000000e+00
bigcom292        0.000000e+00  0.000000e+00
bigcom295        0.000000e+00  0.000000e+00
bigcom299        0.000000e+00  0.000000e+00
bigcom301        0.000000e+00  0.000000e+00
bigcom306        0.000000e+00  0.000000e+00
bigcom309        0.000000e+00  0.000000e+00
bigcom314        0.000000e+00  0.000000e+00
bigcom321        0.000000e+00  0.000000e+00
bigcom341        0.000000e+00  0.000000e+00
bigcom350        0.000000e+00  0.000000e+00
bigcom353        0.000000e+00  0.000000e+00
bigcom359        0.000000e+00  0.000000e+00
bigcom363        0.000000e+00  0.000000e+00
bigcom365        0.000000e+00  0.000000e+00
bigcom385        0.000000e+00  0.000000e+00
bigcom386        0.000000e+00  0.000000e+00
bigcom408        0.000000e+00  0.000000e+00
bigcom412        0.000000e+00  0.000000e+00
bigcom480        0.000000e+00  0.000000e+00
spin_vertex      2.342569e-04  8.902023e-01
membership_s1    0.000000e+00  9.922618e-18
membership_s3    0.000000e+00  0.000000e+00
membership_s4    0.000000e+00  7.008283e-18
membership_s5    1.068112e-04  3.533597e-02
membership_s6   -8.613307e-05  2.947603e-02
membership_s7    0.000000e+00  8.361367e-18
membership_s8    0.000000e+00  0.000000e+00
membership_s9    0.000000e+00  0.000000e+00
membership_s11   0.000000e+00  0.000000e+00
membership_s12   0.000000e+00  0.000000e+00
membership_s14   0.000000e+00  0.000000e+00
membership_s15   0.000000e+00  9.575674e-18
membership_s16   0.000000e+00  0.000000e+00
membership_s17   0.000000e+00  0.000000e+00
membership_s18   0.000000e+00  1.266348e-17
membership_s20   0.000000e+00  0.000000e+00
membership_s21   0.000000e+00  2.844947e-18
membership_s22   0.000000e+00  0.000000e+00
membership_s24   0.000000e+00  4.440892e-18
membership_s25   0.000000e+00  0.000000e+00
membership_s26   0.000000e+00  0.000000e+00
membership_s27   0.000000e+00  7.563394e-18
membership_s28   0.000000e+00  0.000000e+00
membership_s30   1.458313e-04  5.023556e-02
membership_s31   0.000000e+00  5.898060e-18
membership_s32   0.000000e+00  6.175616e-18
membership_s33   0.000000e+00  0.000000e+00
membership_s36   0.000000e+00  1.225000e-02
membership_s37   0.000000e+00  8.951173e-18
V1              -4.116557e-04  6.055519e-01
V2              -7.623946e-05  5.454196e-01
pdi              0.000000e+00  2.377439e-03
adhesion         1.000640e-03  5.299336e-01
cohesion         6.114890e-04  4.314826e-01
inner            1.691470e-03  6.190964e-01
outer            1.643199e-03  5.359019e-01
ioratio          1.825933e-03  4.396945e-01
comsize          7.896276e-04  1.428793e+00
[1] "Dataset: high_CT Model GLM, run: 3 of 5 2015-06-15 20:27:26"
[1] "glmnet variable coefficients"
                         [,1]          [,2]
(Intercept)     -3.081483e+00 -3.684152e+02
graph0           1.287788e-40 -3.022367e-04
graph1           1.789128e-44 -1.274154e-07
graph2           1.324818e-40  4.505396e-05
graph3           4.085903e-45 -7.677947e-09
graph4          -3.128816e-47 -5.354565e-11
graph5           2.894632e-42 -3.522736e-08
graph6           4.080118e-44 -2.454819e-08
graph7           5.218230e-42  2.066321e-06
graph8           1.249716e-40  2.795306e-05
graph9           1.062232e-46 -1.836690e-10
graph10          1.635697e-49 -3.535162e-12
graph11         -7.508158e-50 -4.971776e-14
graph12          2.143125e-46 -3.336484e-10
graph13          2.904283e-45 -5.827179e-10
graph14         -8.663917e-49 -1.665368e-11
graph15          1.026921e-43 -5.090761e-08
graph16          8.042314e-46 -1.091575e-09
graph17          1.835389e-45 -1.479923e-09
graph18          6.491273e-44  7.991456e-09
graph19          1.737840e-44  2.177047e-09
graph20          1.285732e-43 -2.478105e-07
graph21          9.690081e-44 -5.941584e-10
graph22          2.896411e-43 -1.632083e-08
graph23          1.337428e-43 -1.808720e-08
graph24          2.354916e-43  4.825792e-08
graph25          1.359444e-42  7.058346e-07
graph26          1.357217e-42  2.993566e-07
graph27          8.288875e-42  6.388440e-06
graph28          1.230626e-41  2.148485e-06
graph29          1.293354e-40 -3.150699e-05
orbit0           1.287788e-40 -3.022308e-04
orbit1           1.113749e-41 -6.777385e-07
orbit2          -9.674085e-46 -1.302262e-07
orbit3           1.324818e-40  4.477166e-05
orbit4           2.781291e-43  3.777737e-08
orbit5           3.147553e-45 -8.454734e-09
orbit6           2.072008e-45 -1.298682e-08
orbit7          -3.214866e-47 -4.841747e-11
orbit8           2.894632e-42 -3.975345e-08
orbit9           7.458810e-42  6.625192e-06
orbit10          5.436444e-43 -1.751514e-09
orbit11          1.586978e-44 -3.685378e-08
orbit12          2.870983e-41  1.226019e-05
orbit13          5.426325e-42  2.015998e-06
orbit14          1.249716e-40  2.734315e-05
orbit15          8.034394e-45  3.342461e-09
orbit16          7.493122e-47 -2.584296e-10
orbit17          1.178342e-45 -6.108878e-10
orbit18          1.134373e-45  3.459060e-11
orbit19          6.768809e-46 -2.379759e-10
orbit20          5.631279e-47 -1.535197e-10
orbit21         -5.838049e-49 -2.961781e-12
orbit22         -1.184748e-47 -2.843041e-11
orbit23         -6.764721e-50 -3.173008e-14
orbit24          4.075320e-44  2.978017e-08
orbit25          1.248867e-44  4.526991e-09
orbit26          1.335381e-46 -4.137864e-10
orbit27          1.854701e-43  1.153748e-07
orbit28          4.244233e-45 -7.119051e-09
orbit29          2.265076e-44  4.155617e-09
orbit30          3.947906e-45 -1.133160e-09
orbit31          2.159507e-45 -9.283389e-10
orbit32          4.456672e-46 -1.476113e-10
orbit33         -5.486107e-48 -1.584989e-11
orbit34          1.026921e-43 -5.171156e-08
orbit35          2.515509e-43  1.516318e-07
orbit36          1.735158e-44 -1.013941e-08
orbit37          1.717923e-44 -3.719686e-09
orbit38          1.523699e-46 -1.269339e-09
orbit39          4.588314e-43  4.714122e-07
orbit40          5.437009e-44  1.218452e-08
orbit41          1.413918e-44 -7.833198e-09
orbit42          6.000727e-46 -2.239193e-09
orbit43          3.770408e-43  2.668697e-07
orbit44          3.079548e-44 -4.713191e-08
orbit45          1.397197e-42  2.301146e-06
orbit46          3.554051e-43 -9.006600e-10
orbit47          1.448513e-44 -9.836499e-09
orbit48          4.208282e-44  1.499941e-08
orbit49          1.392145e-42  3.249602e-08
orbit50          7.893943e-44 -3.257256e-07
orbit51          4.934534e-43  3.525057e-07
orbit52          1.412502e-42  2.300561e-08
orbit53          1.097744e-43 -4.903690e-08
orbit54          2.532648e-42  7.093753e-08
orbit55          2.263913e-43 -2.648705e-08
orbit56          8.606525e-42  1.598623e-05
orbit57          3.164663e-43 -9.527074e-08
orbit58          1.092909e-43  1.799751e-08
orbit59          2.082068e-42  8.973018e-07
orbit60          5.892039e-43  2.184918e-07
orbit61          3.086409e-43 -9.911756e-08
orbit62          1.830430e-41  2.739550e-05
orbit63          2.389056e-42  2.304546e-06
orbit64          3.036039e-42 -7.475578e-07
orbit65          2.552492e-41  1.238011e-05
orbit66          4.341432e-42 -1.801131e-06
orbit67          1.806543e-42  1.163804e-06
orbit68          1.306623e-41  1.297778e-05
orbit69          1.630094e-41 -4.049340e-07
orbit70          5.573355e-41  3.121060e-05
orbit71          1.428378e-41 -4.760705e-07
orbit72          1.293354e-40 -3.195993e-05
AP              -1.142022e-38 -7.377127e-02
bet              5.452627e-46 -2.958577e-08
ecc              1.918206e-38  5.185807e-02
eccrad           1.150924e-37  3.110519e-01
close            1.226971e-36 -2.713153e-01
constraint      -2.026013e-36  1.197530e+00
coreness         1.316528e-38  9.840826e-03
knn              2.978213e-40 -2.506149e-04
hubscore         5.190894e-37  1.582872e-01
pagerank        -1.320619e-35 -1.215543e+02
trans            5.983543e-37  1.265228e+00
evcent           5.194067e-37  1.547868e-01
first            1.287788e-40 -3.028767e-04
upto_second      1.666840e-41 -7.001098e-06
upto_third       2.832311e-41  2.159564e-06
upto_fourth      3.648785e-40  9.058648e-05
upto_fifth       2.664008e-39  2.140015e-03
upto_sixth       1.087542e-38  2.493607e-02
second           1.727110e-41 -5.937245e-06
third           -1.100427e-41  3.095409e-05
fourth          -3.055671e-41 -1.879064e-06
fifth           -4.075962e-40 -8.052187e-05
sixth           -2.990514e-39 -1.932519e-03
ratio1          -4.631140e-40 -9.343562e-04
ratio2          -5.940720e-39  5.571136e-03
ratio3          -2.536520e-37 -6.295233e-02
ratio4          -6.253549e-37 -2.943379e+00
ratio5           7.559037e-37  1.173066e+00
ratio6          -9.577744e-38  1.081919e-02
selfinter        4.157652e-38  1.357234e-01
walktrap_vertex  3.791717e-38  2.125213e-01
bigcom1         -5.422515e-38 -1.331204e-01
bigcom2          0.000000e+00  0.000000e+00
bigcom3          3.862048e-39  2.862499e-01
bigcom4         -3.109538e-38 -6.350296e-02
bigcom6          0.000000e+00  0.000000e+00
bigcom8         -4.615764e-38 -1.908212e-01
bigcom9         -4.454804e-38 -7.667849e-02
bigcom11         0.000000e+00  0.000000e+00
bigcom13        -4.436603e-38 -3.222850e-02
bigcom15        -4.441139e-38 -8.292606e-02
bigcom16         0.000000e+00  0.000000e+00
bigcom21        -4.454804e-38 -1.263005e-01
bigcom22        -4.543341e-38 -2.502208e-01
bigcom24         0.000000e+00  0.000000e+00
bigcom26        -4.459378e-38 -1.743357e-01
bigcom28         2.042018e-37  3.573278e-01
bigcom30        -4.468554e-38 -1.674203e-01
bigcom31         0.000000e+00  0.000000e+00
bigcom32        -4.436603e-38 -1.130797e-01
bigcom33         0.000000e+00  0.000000e+00
bigcom34         0.000000e+00  0.000000e+00
bigcom36        -4.436603e-38 -4.787070e-02
bigcom37         0.000000e+00  0.000000e+00
bigcom38         0.000000e+00  0.000000e+00
bigcom39        -4.436603e-38 -4.260477e-02
bigcom40         3.075391e-38  1.272530e-01
bigcom43         0.000000e+00  0.000000e+00
bigcom44        -4.505637e-38 -1.320468e-01
bigcom46        -4.436603e-38 -5.361853e-02
bigcom47         0.000000e+00  0.000000e+00
bigcom49         0.000000e+00  0.000000e+00
bigcom50         0.000000e+00  0.000000e+00
bigcom51         0.000000e+00  0.000000e+00
bigcom52         0.000000e+00  0.000000e+00
bigcom54         0.000000e+00  0.000000e+00
bigcom56         0.000000e+00  0.000000e+00
bigcom62         0.000000e+00  0.000000e+00
bigcom66         0.000000e+00  0.000000e+00
bigcom68         0.000000e+00  0.000000e+00
bigcom69         0.000000e+00  0.000000e+00
bigcom71         9.667667e-37  2.846634e+00
bigcom72         0.000000e+00  0.000000e+00
bigcom73        -4.436603e-38 -1.179877e-01
bigcom74         0.000000e+00  0.000000e+00
bigcom75         0.000000e+00  0.000000e+00
bigcom76         0.000000e+00  0.000000e+00
bigcom77         0.000000e+00  0.000000e+00
bigcom79         0.000000e+00  0.000000e+00
bigcom80         0.000000e+00  0.000000e+00
bigcom82        -4.436603e-38 -7.107345e-02
bigcom83         0.000000e+00  0.000000e+00
bigcom84         0.000000e+00  0.000000e+00
bigcom85         0.000000e+00  0.000000e+00
bigcom87         0.000000e+00  0.000000e+00
bigcom89         0.000000e+00  0.000000e+00
bigcom91         0.000000e+00  0.000000e+00
bigcom92        -4.445685e-38 -8.462402e-02
bigcom93         0.000000e+00  0.000000e+00
bigcom96         0.000000e+00  0.000000e+00
bigcom97        -4.441139e-38 -1.457596e-01
bigcom98         0.000000e+00  0.000000e+00
bigcom99         0.000000e+00  0.000000e+00
bigcom101       -4.441139e-38 -1.529514e-01
bigcom104       -4.436603e-38 -6.590490e-02
bigcom106        0.000000e+00  0.000000e+00
bigcom109        0.000000e+00  0.000000e+00
bigcom113        0.000000e+00  0.000000e+00
bigcom116       -4.441139e-38 -5.957522e-02
bigcom120        0.000000e+00  0.000000e+00
bigcom123        0.000000e+00  0.000000e+00
bigcom126        0.000000e+00  0.000000e+00
bigcom127        0.000000e+00  0.000000e+00
bigcom137        0.000000e+00  0.000000e+00
bigcom139        0.000000e+00  0.000000e+00
bigcom140        0.000000e+00  0.000000e+00
bigcom143        0.000000e+00  0.000000e+00
bigcom145        0.000000e+00  0.000000e+00
bigcom146        0.000000e+00  0.000000e+00
bigcom147       -4.436603e-38 -8.669126e-02
bigcom149        0.000000e+00  0.000000e+00
bigcom153        0.000000e+00  0.000000e+00
bigcom154       -4.441139e-38 -5.577868e-02
bigcom156        0.000000e+00  0.000000e+00
bigcom157        0.000000e+00  0.000000e+00
bigcom158        0.000000e+00  0.000000e+00
bigcom160        0.000000e+00  0.000000e+00
bigcom161        0.000000e+00  0.000000e+00
bigcom162        0.000000e+00  0.000000e+00
bigcom164        0.000000e+00  0.000000e+00
bigcom166        0.000000e+00  0.000000e+00
bigcom167       -4.441139e-38 -5.335100e-02
bigcom171        0.000000e+00  0.000000e+00
bigcom173        0.000000e+00  0.000000e+00
bigcom175        0.000000e+00  0.000000e+00
bigcom176        0.000000e+00  0.000000e+00
bigcom177        0.000000e+00  0.000000e+00
bigcom178        0.000000e+00  0.000000e+00
bigcom180        0.000000e+00  0.000000e+00
bigcom181       -4.441139e-38 -7.322129e-02
bigcom184        0.000000e+00  0.000000e+00
bigcom186        0.000000e+00  0.000000e+00
bigcom187        0.000000e+00  0.000000e+00
bigcom189       -4.436603e-38 -9.310613e-02
bigcom194        0.000000e+00  0.000000e+00
bigcom195       -4.436603e-38 -4.772452e-02
bigcom196        0.000000e+00  0.000000e+00
bigcom204       -4.436603e-38 -5.341172e-02
bigcom205        0.000000e+00  0.000000e+00
bigcom212        0.000000e+00  0.000000e+00
bigcom214        0.000000e+00  0.000000e+00
bigcom222        0.000000e+00  0.000000e+00
bigcom223        0.000000e+00  0.000000e+00
bigcom226        0.000000e+00  0.000000e+00
bigcom227        0.000000e+00  0.000000e+00
bigcom229        0.000000e+00  0.000000e+00
bigcom233        0.000000e+00  0.000000e+00
bigcom236        0.000000e+00  0.000000e+00
bigcom237        0.000000e+00  0.000000e+00
bigcom246        0.000000e+00  0.000000e+00
bigcom248       -4.436603e-38 -1.868468e-01
bigcom249        0.000000e+00  0.000000e+00
bigcom250        0.000000e+00  0.000000e+00
bigcom254        0.000000e+00  0.000000e+00
bigcom266        0.000000e+00  0.000000e+00
bigcom269       -4.436603e-38 -7.823277e-02
bigcom272        0.000000e+00  0.000000e+00
bigcom274       -4.459378e-38 -5.637887e-02
bigcom281        0.000000e+00  0.000000e+00
bigcom291        0.000000e+00  0.000000e+00
bigcom292        0.000000e+00  0.000000e+00
bigcom295        0.000000e+00  0.000000e+00
bigcom299        0.000000e+00  0.000000e+00
bigcom301        0.000000e+00  0.000000e+00
bigcom306        0.000000e+00  0.000000e+00
bigcom309        0.000000e+00  0.000000e+00
bigcom314        0.000000e+00  0.000000e+00
bigcom321        0.000000e+00  0.000000e+00
bigcom341        0.000000e+00  0.000000e+00
bigcom350        0.000000e+00  0.000000e+00
bigcom353        0.000000e+00  0.000000e+00
bigcom359        0.000000e+00  0.000000e+00
bigcom363        0.000000e+00  0.000000e+00
bigcom365        0.000000e+00  0.000000e+00
bigcom385        0.000000e+00  0.000000e+00
bigcom386        0.000000e+00  0.000000e+00
bigcom408        0.000000e+00  0.000000e+00
bigcom412        0.000000e+00  0.000000e+00
bigcom480        0.000000e+00  0.000000e+00
spin_vertex      1.110546e-37  6.086684e-04
membership_s1   -4.645384e-38 -1.635811e-01
membership_s3    0.000000e+00  0.000000e+00
membership_s4    2.242717e-38  7.170800e-02
membership_s5   -2.607481e-38 -2.146616e-02
membership_s6    1.006987e-37  2.764483e-01
membership_s7   -4.650358e-38 -1.258118e-01
membership_s8    0.000000e+00  0.000000e+00
membership_s9    0.000000e+00  0.000000e+00
membership_s11   0.000000e+00  0.000000e+00
membership_s12   0.000000e+00  0.000000e+00
membership_s14   0.000000e+00  0.000000e+00
membership_s15  -4.473156e-38 -1.229833e-01
membership_s16   0.000000e+00  0.000000e+00
membership_s17   0.000000e+00  0.000000e+00
membership_s18  -4.477767e-38 -1.031163e-01
membership_s20   0.000000e+00  0.000000e+00
membership_s21  -4.445685e-38 -1.037345e-01
membership_s22   0.000000e+00  0.000000e+00
membership_s24  -4.436603e-38 -7.727917e-02
membership_s25   0.000000e+00  0.000000e+00
membership_s26   0.000000e+00  0.000000e+00
membership_s27  -2.894288e-38  5.091613e-02
membership_s28   0.000000e+00  0.000000e+00
membership_s30   8.879214e-38  1.207651e-01
membership_s31  -4.538594e-38 -1.007150e-01
membership_s32  -2.447580e-38  7.807287e-02
membership_s33   0.000000e+00  0.000000e+00
membership_s36  -5.463439e-38 -1.440121e-01
membership_s37  -4.450240e-38 -6.619354e-02
V1               6.479062e-37  1.143678e+00
V2               8.559793e-38 -4.545946e-01
pdi             -2.155005e-36 -1.188057e+01
adhesion        -3.038828e-41 -2.152915e-05
cohesion         6.079331e-41  4.305744e-05
inner            2.670785e-42 -1.809153e-05
outer           -1.146949e-41 -7.383533e-05
ioratio         -2.429355e-37  4.207021e-01
comsize          1.016054e-40  2.329068e-04
[1] "Dataset: high_CT Model GBM, run: 4 of 5 2015-06-15 20:27:33"
Iter   TrainDeviance   ValidDeviance   StepSize   Improve
     1        0.3127             nan     0.0100    0.0001
     2        0.3098             nan     0.0100    0.0002
     3        0.3037             nan     0.0100    0.0009
     4        0.2981             nan     0.0100    0.0004
     5        0.2947             nan     0.0100   -0.0000
     6        0.2900             nan     0.0100    0.0000
     7        0.2857             nan     0.0100    0.0004
     8        0.2810             nan     0.0100    0.0003
     9        0.2769             nan     0.0100    0.0002
    10        0.2717             nan     0.0100    0.0003
    20        0.2414             nan     0.0100    0.0002
    40        0.2009             nan     0.0100   -0.0001
    60        0.1721             nan     0.0100    0.0001
    80        0.1504             nan     0.0100    0.0001
   100        0.1334             nan     0.0100    0.0000
   120        0.1178             nan     0.0100   -0.0000
   130        0.1114             nan     0.0100    0.0001

[1] "GBM variable coefficients"
                            var      rel.inf
orbit70                 orbit70 4.6576966053
bigcom28               bigcom28 3.9925620448
comsize                 comsize 3.9715205163
trans                     trans 3.8883348501
orbit62                 orbit62 3.4398420004
orbit54                 orbit54 3.1940014220
orbit49                 orbit49 2.8800576463
graph11                 graph11 2.3971142935
ratio5                   ratio5 2.2723961614
spin_vertex         spin_vertex 2.2711334414
V1                           V1 2.2283450778
walktrap_vertex walktrap_vertex 1.9783276698
bet                         bet 1.7618765520
knn                         knn 1.7285981455
orbit56                 orbit56 1.7223437793
outer                     outer 1.7028966589
orbit25                 orbit25 1.5315581343
orbit65                 orbit65 1.4844803748
orbit68                 orbit68 1.3520909105
orbit46                 orbit46 1.3419233981
orbit50                 orbit50 1.3380285105
graph28                 graph28 1.3101891755
graph20                 graph20 1.2733515759
third                     third 1.2523333584
orbit45                 orbit45 1.2005781843
orbit18                 orbit18 1.1958049216
pagerank               pagerank 1.1888770499
inner                     inner 1.1763252525
orbit23                 orbit23 1.0830693183
V2                           V2 1.0559522938
ratio4                   ratio4 1.0149520044
constraint           constraint 1.0073409037
orbit63                 orbit63 0.9785031419
ratio1                   ratio1 0.9384894648
graph0                   graph0 0.9113799228
orbit44                 orbit44 0.8894704316
orbit39                 orbit39 0.8515031884
graph2                   graph2 0.8406640580
graph12                 graph12 0.8198929884
graph29                 graph29 0.8116124961
graph22                 graph22 0.7790823658
ioratio                 ioratio 0.7668019486
orbit37                 orbit37 0.6924031262
graph16                 graph16 0.6852681672
orbit66                 orbit66 0.6696392835
orbit4                   orbit4 0.6432873726
orbit67                 orbit67 0.6415434422
orbit36                 orbit36 0.6268375828
orbit7                   orbit7 0.6243149166
adhesion               adhesion 0.6187534342
orbit24                 orbit24 0.6121662441
orbit31                 orbit31 0.6042826593
orbit64                 orbit64 0.5849526499
orbit13                 orbit13 0.5589786418
orbit20                 orbit20 0.5377022638
cohesion               cohesion 0.5202794670
orbit58                 orbit58 0.5182662579
graph4                   graph4 0.5019034240
orbit15                 orbit15 0.4830867340
orbit35                 orbit35 0.4782217609
graph14                 graph14 0.4744033214
orbit71                 orbit71 0.4716435159
orbit12                 orbit12 0.4615338754
graph7                   graph7 0.4581725694
orbit9                   orbit9 0.4517847014
fourth                   fourth 0.4413384096
graph27                 graph27 0.4325539949
graph25                 graph25 0.4286136836
graph5                   graph5 0.4197252383
orbit19                 orbit19 0.4193163678
selfinter             selfinter 0.4176165921
orbit27                 orbit27 0.4160108385
orbit17                 orbit17 0.4111459965
graph10                 graph10 0.4103030054
ratio2                   ratio2 0.4073893635
orbit21                 orbit21 0.4003978528
orbit28                 orbit28 0.3952209992
orbit55                 orbit55 0.3617964405
AP                           AP 0.3605206971
orbit69                 orbit69 0.3557428465
graph1                   graph1 0.3533428390
orbit10                 orbit10 0.3510593128
graph15                 graph15 0.3503288315
orbit52                 orbit52 0.3340894943
orbit61                 orbit61 0.3285849541
sixth                     sixth 0.3261166911
graph18                 graph18 0.3097441055
graph8                   graph8 0.3092204054
orbit2                   orbit2 0.2927656881
orbit60                 orbit60 0.2842407109
upto_fourth         upto_fourth 0.2769114329
orbit33                 orbit33 0.2649269762
close                     close 0.2574730355
bigcom3                 bigcom3 0.2376142600
ratio6                   ratio6 0.2370564095
graph23                 graph23 0.2227120293
orbit51                 orbit51 0.2208401612
orbit42                 orbit42 0.1963701264
orbit43                 orbit43 0.1917961085
upto_fifth           upto_fifth 0.1903371221
orbit26                 orbit26 0.1777011625
orbit22                 orbit22 0.1740413522
orbit1                   orbit1 0.1704493794
graph24                 graph24 0.1702674200
hubscore               hubscore 0.1681391771
fifth                     fifth 0.1641704262
orbit16                 orbit16 0.1612182969
ratio3                   ratio3 0.1561704124
orbit59                 orbit59 0.1442795593
graph17                 graph17 0.1401240355
membership_s6     membership_s6 0.1324150652
evcent                   evcent 0.1232429660
upto_third           upto_third 0.1146554833
graph21                 graph21 0.1106150560
orbit57                 orbit57 0.1036565318
orbit40                 orbit40 0.1021436676
orbit41                 orbit41 0.0946836893
graph9                   graph9 0.0844855007
graph13                 graph13 0.0802422995
graph26                 graph26 0.0662418710
orbit5                   orbit5 0.0580521994
bigcom40               bigcom40 0.0580062869
orbit29                 orbit29 0.0565011932
membership_s5     membership_s5 0.0409434717
orbit6                   orbit6 0.0399084743
graph3                   graph3 0.0253265778
bigcom4                 bigcom4 0.0154550937
ecc                         ecc 0.0148092592
orbit53                 orbit53 0.0142122950
orbit32                 orbit32 0.0127985892
upto_second         upto_second 0.0077352490
orbit11                 orbit11 0.0014362736
membership_s30   membership_s30 0.0005921624
orbit48                 orbit48 0.0005024913
graph19                 graph19 0.0005020398
orbit38                 orbit38 0.0003243221
graph6                   graph6 0.0000000000
orbit0                   orbit0 0.0000000000
orbit3                   orbit3 0.0000000000
orbit8                   orbit8 0.0000000000
orbit14                 orbit14 0.0000000000
orbit30                 orbit30 0.0000000000
orbit34                 orbit34 0.0000000000
orbit47                 orbit47 0.0000000000
orbit72                 orbit72 0.0000000000
eccrad                   eccrad 0.0000000000
coreness               coreness 0.0000000000
first                     first 0.0000000000
upto_sixth           upto_sixth 0.0000000000
second                   second 0.0000000000
bigcom1                 bigcom1 0.0000000000
bigcom2                 bigcom2 0.0000000000
bigcom6                 bigcom6 0.0000000000
bigcom8                 bigcom8 0.0000000000
bigcom9                 bigcom9 0.0000000000
bigcom11               bigcom11 0.0000000000
bigcom13               bigcom13 0.0000000000
bigcom15               bigcom15 0.0000000000
bigcom16               bigcom16 0.0000000000
bigcom21               bigcom21 0.0000000000
bigcom22               bigcom22 0.0000000000
bigcom24               bigcom24 0.0000000000
bigcom26               bigcom26 0.0000000000
bigcom30               bigcom30 0.0000000000
bigcom31               bigcom31 0.0000000000
bigcom32               bigcom32 0.0000000000
bigcom33               bigcom33 0.0000000000
bigcom34               bigcom34 0.0000000000
bigcom36               bigcom36 0.0000000000
bigcom37               bigcom37 0.0000000000
bigcom38               bigcom38 0.0000000000
bigcom39               bigcom39 0.0000000000
bigcom43               bigcom43 0.0000000000
bigcom44               bigcom44 0.0000000000
bigcom46               bigcom46 0.0000000000
bigcom47               bigcom47 0.0000000000
bigcom49               bigcom49 0.0000000000
bigcom50               bigcom50 0.0000000000
bigcom51               bigcom51 0.0000000000
bigcom52               bigcom52 0.0000000000
bigcom54               bigcom54 0.0000000000
bigcom56               bigcom56 0.0000000000
bigcom62               bigcom62 0.0000000000
bigcom66               bigcom66 0.0000000000
bigcom68               bigcom68 0.0000000000
bigcom69               bigcom69 0.0000000000
bigcom71               bigcom71 0.0000000000
bigcom72               bigcom72 0.0000000000
bigcom73               bigcom73 0.0000000000
bigcom74               bigcom74 0.0000000000
bigcom75               bigcom75 0.0000000000
bigcom76               bigcom76 0.0000000000
bigcom77               bigcom77 0.0000000000
bigcom79               bigcom79 0.0000000000
bigcom80               bigcom80 0.0000000000
bigcom82               bigcom82 0.0000000000
bigcom83               bigcom83 0.0000000000
bigcom84               bigcom84 0.0000000000
bigcom85               bigcom85 0.0000000000
bigcom87               bigcom87 0.0000000000
bigcom89               bigcom89 0.0000000000
bigcom91               bigcom91 0.0000000000
bigcom92               bigcom92 0.0000000000
bigcom93               bigcom93 0.0000000000
bigcom96               bigcom96 0.0000000000
bigcom97               bigcom97 0.0000000000
bigcom98               bigcom98 0.0000000000
bigcom99               bigcom99 0.0000000000
bigcom101             bigcom101 0.0000000000
bigcom104             bigcom104 0.0000000000
bigcom106             bigcom106 0.0000000000
bigcom109             bigcom109 0.0000000000
bigcom113             bigcom113 0.0000000000
bigcom116             bigcom116 0.0000000000
bigcom120             bigcom120 0.0000000000
bigcom123             bigcom123 0.0000000000
bigcom126             bigcom126 0.0000000000
bigcom127             bigcom127 0.0000000000
bigcom137             bigcom137 0.0000000000
bigcom139             bigcom139 0.0000000000
bigcom140             bigcom140 0.0000000000
bigcom143             bigcom143 0.0000000000
bigcom145             bigcom145 0.0000000000
bigcom146             bigcom146 0.0000000000
bigcom147             bigcom147 0.0000000000
bigcom149             bigcom149 0.0000000000
bigcom153             bigcom153 0.0000000000
bigcom154             bigcom154 0.0000000000
bigcom156             bigcom156 0.0000000000
bigcom157             bigcom157 0.0000000000
bigcom158             bigcom158 0.0000000000
bigcom160             bigcom160 0.0000000000
bigcom161             bigcom161 0.0000000000
bigcom162             bigcom162 0.0000000000
bigcom164             bigcom164 0.0000000000
bigcom166             bigcom166 0.0000000000
bigcom167             bigcom167 0.0000000000
bigcom171             bigcom171 0.0000000000
bigcom173             bigcom173 0.0000000000
bigcom175             bigcom175 0.0000000000
bigcom176             bigcom176 0.0000000000
bigcom177             bigcom177 0.0000000000
bigcom178             bigcom178 0.0000000000
bigcom180             bigcom180 0.0000000000
bigcom181             bigcom181 0.0000000000
bigcom184             bigcom184 0.0000000000
bigcom186             bigcom186 0.0000000000
bigcom187             bigcom187 0.0000000000
bigcom189             bigcom189 0.0000000000
bigcom194             bigcom194 0.0000000000
bigcom195             bigcom195 0.0000000000
bigcom196             bigcom196 0.0000000000
bigcom204             bigcom204 0.0000000000
bigcom205             bigcom205 0.0000000000
bigcom212             bigcom212 0.0000000000
bigcom214             bigcom214 0.0000000000
bigcom222             bigcom222 0.0000000000
bigcom223             bigcom223 0.0000000000
bigcom226             bigcom226 0.0000000000
bigcom227             bigcom227 0.0000000000
bigcom229             bigcom229 0.0000000000
bigcom233             bigcom233 0.0000000000
bigcom236             bigcom236 0.0000000000
bigcom237             bigcom237 0.0000000000
bigcom246             bigcom246 0.0000000000
bigcom248             bigcom248 0.0000000000
bigcom249             bigcom249 0.0000000000
bigcom250             bigcom250 0.0000000000
bigcom254             bigcom254 0.0000000000
bigcom266             bigcom266 0.0000000000
bigcom269             bigcom269 0.0000000000
bigcom272             bigcom272 0.0000000000
bigcom274             bigcom274 0.0000000000
bigcom281             bigcom281 0.0000000000
bigcom291             bigcom291 0.0000000000
bigcom292             bigcom292 0.0000000000
bigcom295             bigcom295 0.0000000000
bigcom299             bigcom299 0.0000000000
bigcom301             bigcom301 0.0000000000
bigcom306             bigcom306 0.0000000000
bigcom309             bigcom309 0.0000000000
bigcom314             bigcom314 0.0000000000
bigcom321             bigcom321 0.0000000000
bigcom341             bigcom341 0.0000000000
bigcom350             bigcom350 0.0000000000
bigcom353             bigcom353 0.0000000000
bigcom359             bigcom359 0.0000000000
bigcom363             bigcom363 0.0000000000
bigcom365             bigcom365 0.0000000000
bigcom385             bigcom385 0.0000000000
bigcom386             bigcom386 0.0000000000
bigcom408             bigcom408 0.0000000000
bigcom412             bigcom412 0.0000000000
bigcom480             bigcom480 0.0000000000
membership_s1     membership_s1 0.0000000000
membership_s3     membership_s3 0.0000000000
membership_s4     membership_s4 0.0000000000
membership_s7     membership_s7 0.0000000000
membership_s8     membership_s8 0.0000000000
membership_s9     membership_s9 0.0000000000
membership_s11   membership_s11 0.0000000000
membership_s12   membership_s12 0.0000000000
membership_s14   membership_s14 0.0000000000
membership_s15   membership_s15 0.0000000000
membership_s16   membership_s16 0.0000000000
membership_s17   membership_s17 0.0000000000
membership_s18   membership_s18 0.0000000000
membership_s20   membership_s20 0.0000000000
membership_s21   membership_s21 0.0000000000
membership_s22   membership_s22 0.0000000000
membership_s24   membership_s24 0.0000000000
membership_s25   membership_s25 0.0000000000
membership_s26   membership_s26 0.0000000000
membership_s27   membership_s27 0.0000000000
membership_s28   membership_s28 0.0000000000
membership_s31   membership_s31 0.0000000000
membership_s32   membership_s32 0.0000000000
membership_s33   membership_s33 0.0000000000
membership_s36   membership_s36 0.0000000000
membership_s37   membership_s37 0.0000000000
pdi                         pdi 0.0000000000
[1] "Dataset: high_CT Model RF, run: 4 of 5 2015-06-15 20:27:44"
     |      Out-of-bag   |
Tree |      MSE  %Var(y) |
   1 |  0.06902   192.58 |
   2 |  0.06444   179.80 |
   3 |  0.05314   148.29 |
   4 |  0.04873   135.99 |
   5 |  0.05226   145.83 |
   6 |  0.05422   151.28 |
   7 |  0.05318   148.38 |
   8 |  0.05089   142.01 |
   9 |  0.04843   135.13 |
  10 |  0.04777   133.29 |
  11 |  0.04606   128.51 |
  12 |  0.04537   126.60 |
  13 |  0.04674   130.41 |
  14 |  0.04525   126.25 |
  15 |  0.04377   122.13 |
  16 |  0.04332   120.89 |
  17 |  0.04304   120.10 |
  18 |  0.04233   118.13 |
  19 |  0.04233   118.11 |
  20 |  0.04239   118.29 |
  21 |  0.04212   117.53 |
  22 |  0.04155   115.93 |
  23 |   0.0412   114.97 |
  24 |  0.04104   114.51 |
  25 |  0.04115   114.82 |
  26 |  0.04108   114.62 |
  27 |  0.04131   115.26 |
  28 |  0.04096   114.30 |
  29 |  0.04057   113.20 |
  30 |   0.0403   112.45 |
  31 |  0.04025   112.31 |
  32 |  0.03991   111.36 |
  33 |  0.03998   111.57 |
  34 |  0.04012   111.94 |
  35 |  0.03962   110.55 |
  36 |  0.03954   110.32 |
  37 |  0.03925   109.51 |
  38 |   0.0386   107.71 |
  39 |  0.03868   107.93 |
  40 |   0.0384   107.14 |
  41 |  0.03847   107.35 |
  42 |  0.03864   107.82 |
  43 |  0.03828   106.81 |
  44 |  0.03844   107.27 |
  45 |   0.0384   107.16 |
  46 |  0.03804   106.14 |
  47 |  0.03772   105.25 |
  48 |  0.03751   104.68 |
  49 |  0.03751   104.66 |
  50 |  0.03762   104.96 |
  51 |  0.03755   104.78 |
  52 |  0.03748   104.57 |
  53 |   0.0375   104.64 |
  54 |  0.03732   104.14 |
  55 |  0.03733   104.16 |
  56 |  0.03727   104.00 |
  57 |  0.03725   103.93 |
  58 |  0.03724   103.90 |
  59 |  0.03722   103.85 |
  60 |    0.037   103.25 |
  61 |  0.03685   102.83 |
  62 |  0.03685   102.82 |
  63 |  0.03675   102.55 |
  64 |  0.03676   102.59 |
  65 |  0.03683   102.76 |
  66 |  0.03681   102.71 |
  67 |  0.03682   102.74 |
  68 |  0.03676   102.59 |
  69 |  0.03681   102.70 |
  70 |   0.0367   102.42 |
  71 |  0.03664   102.25 |
  72 |  0.03663   102.21 |
  73 |  0.03658   102.07 |
  74 |  0.03656   102.00 |
  75 |  0.03662   102.17 |
  76 |  0.03667   102.33 |
  77 |  0.03671   102.43 |
  78 |  0.03661   102.15 |
  79 |  0.03671   102.42 |
  80 |  0.03669   102.39 |
  81 |   0.0366   102.12 |
  82 |  0.03673   102.50 |
  83 |  0.03676   102.57 |
  84 |  0.03662   102.18 |
  85 |   0.0366   102.13 |
  86 |   0.0366   102.14 |
  87 |  0.03662   102.18 |
  88 |  0.03661   102.16 |
  89 |  0.03667   102.33 |
  90 |  0.03662   102.18 |
  91 |  0.03663   102.22 |
  92 |  0.03648   101.80 |
  93 |   0.0365   101.84 |
  94 |  0.03644   101.69 |
  95 |  0.03633   101.38 |
  96 |  0.03634   101.39 |
  97 |   0.0363   101.29 |
  98 |  0.03631   101.32 |
  99 |  0.03632   101.36 |
 100 |  0.03629   101.26 |
[1] "Random Forest variable coefficients"
                      %IncMSE IncNodePurity
graph5           1.055755e-03  1.035856e-01
graph6           1.183348e-04  6.673382e-02
graph7           7.351606e-04  1.317722e-01
graph8          -3.110622e-05  1.483597e-01
graph9           1.101430e-03  9.216973e-02
graph10          1.253807e-03  2.526451e-01
graph11          8.115676e-04  2.020845e-01
graph12         -8.042895e-05  9.166667e-03
graph13          9.596109e-04  1.183545e-01
graph14          1.934527e-03  2.586980e-01
graph15          2.784478e-05  5.613736e-02
graph16          1.085918e-03  1.230032e-01
graph17          1.540423e-03  1.993789e-01
graph18          2.525392e-04  6.058730e-02
graph19          2.230696e-04  7.700333e-02
graph20          3.470392e-03  5.550472e-01
graph21          8.142320e-04  1.033192e-01
graph22          4.235749e-03  2.622716e-01
graph23          2.177081e-04  7.160448e-02
graph24          7.450705e-04  1.671102e-01
graph25          5.758903e-04  1.900753e-01
graph26          1.074481e-03  2.038702e-01
graph27          3.412937e-03  1.897630e-01
graph28          7.169057e-03  5.019834e-01
graph29          1.936357e-03  2.631190e-01
orbit0           9.888979e-04  7.033671e-02
orbit1           1.443398e-03  1.467070e-01
orbit2           1.449953e-03  2.298300e-01
orbit3           1.036167e-03  5.187656e-02
orbit4           1.854668e-04  7.974971e-02
orbit5           1.106584e-03  1.213773e-01
orbit6           1.931466e-03  1.798681e-01
orbit7           2.947667e-03  4.573909e-01
orbit8           6.927424e-05  1.062528e-01
orbit9           3.363288e-03  1.058228e-01
orbit10          6.364181e-04  8.185093e-02
orbit11          2.691410e-04  9.066581e-02
orbit12          1.696545e-03  1.466557e-01
orbit13          3.051459e-04  5.358228e-02
orbit14          1.024633e-03  1.567546e-01
orbit15          4.191027e-04  5.828356e-02
orbit16          1.299884e-03  1.244274e-01
orbit17          1.579716e-04  4.555310e-02
orbit18          5.799492e-04  2.913785e-01
orbit19          8.911751e-04  1.492939e-01
orbit20          6.434172e-04  1.192179e-01
orbit21          1.240776e-03  1.631971e-01
orbit22         -1.177608e-04  9.756524e-02
orbit23          2.327922e-03  3.621648e-01
orbit24         -2.914291e-05  1.890464e-01
orbit25          4.311935e-03  2.564921e-01
orbit26          1.367426e-04  6.158916e-02
orbit27          6.941660e-04  2.194472e-01
orbit28          1.029115e-03  1.877623e-01
orbit29          1.386547e-03  5.483388e-02
orbit30          1.435159e-03  1.772147e-01
orbit31          1.741980e-03  1.527784e-01
orbit32          1.090961e-03  1.328661e-01
orbit33          6.034345e-04  2.140508e-01
orbit34          2.649428e-05  8.211461e-02
orbit35          1.957067e-03  1.980967e-01
orbit36          2.931071e-04  1.364637e-01
orbit37          6.241070e-04  2.458471e-01
orbit38          2.982798e-04  8.023599e-02
orbit39          1.561042e-03  1.023551e-01
orbit40          8.302522e-04  7.308701e-02
orbit41          6.822233e-04  9.484041e-02
orbit42          2.608754e-03  2.254833e-01
orbit43          3.033033e-04  1.113100e-01
orbit44          1.845186e-03  1.884697e-01
orbit45          3.593516e-03  2.585249e-01
orbit46          1.354145e-03  1.156840e-01
orbit47          6.635802e-04  9.806871e-03
orbit48          2.213419e-04  7.307015e-02
orbit49          2.597142e-03  6.255564e-01
orbit50          2.707696e-04  2.751832e-01
orbit51          5.418534e-03  3.341960e-01
orbit52          9.985181e-04  1.377498e-01
orbit53          1.069737e-03  1.157779e-01
orbit54          7.106410e-03  6.651515e-01
orbit55          9.382148e-04  1.542803e-01
orbit56          3.744388e-03  5.841982e-01
orbit57          3.738782e-04  5.848823e-02
orbit58          8.673189e-04  1.528003e-01
orbit59          3.248411e-03  2.891723e-01
orbit60          6.488390e-04  6.951343e-02
orbit61          5.006623e-04  2.014668e-01
orbit62          1.055037e-02  7.802943e-01
orbit63          9.212757e-04  1.469681e-01
orbit64          2.207548e-03  1.306854e-01
orbit65          1.767855e-02  1.050411e+00
orbit66          9.499209e-04  3.028185e-01
orbit67          8.832560e-04  1.354989e-01
orbit68          4.653167e-03  7.234980e-01
orbit69          2.330678e-03  3.232737e-01
orbit70          1.618255e-02  1.130256e+00
orbit71          8.811419e-04  1.120729e-01
orbit72          1.785672e-03  2.555767e-01
AP               3.296703e-04  8.040181e-02
bet              2.573225e-03  5.450942e-01
ecc              0.000000e+00  0.000000e+00
eccrad          -2.770083e-05  9.642857e-03
close            1.354039e-03  5.328784e-02
constraint       5.155031e-04  1.521813e-01
coreness         2.673797e-05  2.100000e-02
knn              1.069319e-03  4.143932e-01
hubscore        -2.506684e-05  3.107143e-02
pagerank         7.084529e-05  1.928355e-01
trans            7.506452e-03  6.143811e-01
evcent           6.564531e-04  6.690587e-02
first           -9.401874e-06  5.476504e-02
upto_second      1.903615e-03  9.981716e-02
upto_third       1.290763e-04  5.810160e-02
upto_fourth      7.566306e-04  1.484409e-01
upto_fifth       1.866596e-03  1.458563e-01
upto_sixth      -3.415054e-06  1.173708e-01
second           7.986597e-04  1.188294e-01
third            1.097486e-03  4.356764e-01
fourth           9.927399e-04  1.315062e-01
fifth            2.203968e-03  1.931881e-01
sixth            1.549058e-03  2.138661e-01
ratio1           5.920123e-04  3.140751e-01
ratio2           2.884315e-03  2.275130e-01
ratio3           7.031410e-04  2.294910e-01
ratio4           1.794306e-04  2.694193e-01
ratio5           3.259600e-04  8.538444e-01
ratio6           8.743195e-04  3.104719e-01
selfinter       -5.633803e-05  3.892157e-02
walktrap_vertex -3.606282e-04  5.788965e-01
bigcom1          0.000000e+00  0.000000e+00
bigcom2          0.000000e+00  0.000000e+00
bigcom3          1.107815e-04  9.104005e-02
bigcom4          8.183714e-05  3.817460e-02
bigcom6          0.000000e+00  0.000000e+00
bigcom8          0.000000e+00  1.387779e-19
bigcom9          0.000000e+00  0.000000e+00
bigcom11         0.000000e+00  0.000000e+00
bigcom13         0.000000e+00  0.000000e+00
bigcom15         0.000000e+00  0.000000e+00
bigcom16         0.000000e+00  0.000000e+00
bigcom21         0.000000e+00  0.000000e+00
bigcom22         0.000000e+00  0.000000e+00
bigcom24         0.000000e+00  0.000000e+00
bigcom26         0.000000e+00  0.000000e+00
bigcom28         3.889062e-03  7.164652e-01
bigcom30         0.000000e+00  0.000000e+00
bigcom31         0.000000e+00  0.000000e+00
bigcom32         0.000000e+00  0.000000e+00
bigcom33         0.000000e+00  0.000000e+00
bigcom34         0.000000e+00  0.000000e+00
bigcom36         0.000000e+00  0.000000e+00
bigcom37         0.000000e+00  0.000000e+00
bigcom38         0.000000e+00  0.000000e+00
bigcom39         0.000000e+00  0.000000e+00
bigcom40         0.000000e+00  0.000000e+00
bigcom43         0.000000e+00  0.000000e+00
bigcom44         0.000000e+00  0.000000e+00
bigcom46         0.000000e+00  0.000000e+00
bigcom47         0.000000e+00  0.000000e+00
bigcom49         0.000000e+00  0.000000e+00
bigcom50         0.000000e+00  0.000000e+00
bigcom51         0.000000e+00  0.000000e+00
bigcom52         0.000000e+00  0.000000e+00
bigcom54         0.000000e+00  0.000000e+00
bigcom56         0.000000e+00  0.000000e+00
bigcom62         0.000000e+00  0.000000e+00
bigcom66         0.000000e+00  0.000000e+00
bigcom68         0.000000e+00  0.000000e+00
bigcom69         0.000000e+00  0.000000e+00
bigcom71         0.000000e+00  5.590827e-01
bigcom72         0.000000e+00  0.000000e+00
bigcom73         0.000000e+00  0.000000e+00
bigcom74         0.000000e+00  0.000000e+00
bigcom75         0.000000e+00  0.000000e+00
bigcom76         0.000000e+00  0.000000e+00
bigcom77         0.000000e+00  0.000000e+00
bigcom79         0.000000e+00  0.000000e+00
bigcom80         0.000000e+00  0.000000e+00
bigcom82         0.000000e+00  0.000000e+00
bigcom83         0.000000e+00  0.000000e+00
bigcom84         0.000000e+00  0.000000e+00
bigcom85         0.000000e+00  0.000000e+00
bigcom87         0.000000e+00  0.000000e+00
bigcom89         0.000000e+00  0.000000e+00
bigcom91         0.000000e+00  0.000000e+00
bigcom92         0.000000e+00  0.000000e+00
bigcom93         0.000000e+00  0.000000e+00
bigcom96         0.000000e+00  0.000000e+00
bigcom97         0.000000e+00  0.000000e+00
bigcom98         0.000000e+00  0.000000e+00
bigcom99         0.000000e+00  0.000000e+00
bigcom101        0.000000e+00  0.000000e+00
bigcom104        0.000000e+00  0.000000e+00
bigcom106        0.000000e+00  0.000000e+00
bigcom109        0.000000e+00  0.000000e+00
bigcom113        0.000000e+00  0.000000e+00
bigcom116        0.000000e+00  0.000000e+00
bigcom120        0.000000e+00  0.000000e+00
bigcom123        0.000000e+00  0.000000e+00
bigcom126        0.000000e+00  0.000000e+00
bigcom127        0.000000e+00  0.000000e+00
bigcom137        0.000000e+00  0.000000e+00
bigcom139        0.000000e+00  0.000000e+00
bigcom140        0.000000e+00  0.000000e+00
bigcom143        0.000000e+00  0.000000e+00
bigcom145        0.000000e+00  0.000000e+00
bigcom146        0.000000e+00  0.000000e+00
bigcom147        0.000000e+00  0.000000e+00
bigcom149        0.000000e+00  0.000000e+00
bigcom153        0.000000e+00  0.000000e+00
bigcom154        0.000000e+00  0.000000e+00
bigcom156        0.000000e+00  0.000000e+00
bigcom157        0.000000e+00  0.000000e+00
bigcom158        0.000000e+00  0.000000e+00
bigcom160        0.000000e+00  0.000000e+00
bigcom161        0.000000e+00  0.000000e+00
bigcom162        0.000000e+00  0.000000e+00
bigcom164        0.000000e+00  0.000000e+00
bigcom166        0.000000e+00  0.000000e+00
bigcom167        0.000000e+00  1.387779e-19
bigcom171        0.000000e+00  0.000000e+00
bigcom173        0.000000e+00  0.000000e+00
bigcom175        0.000000e+00  0.000000e+00
bigcom176        0.000000e+00  0.000000e+00
bigcom177        0.000000e+00  0.000000e+00
bigcom178        0.000000e+00  0.000000e+00
bigcom180        0.000000e+00  0.000000e+00
bigcom181        0.000000e+00  0.000000e+00
bigcom184        0.000000e+00  0.000000e+00
bigcom186        0.000000e+00  0.000000e+00
bigcom187        0.000000e+00  0.000000e+00
bigcom189        0.000000e+00  0.000000e+00
bigcom194        0.000000e+00  0.000000e+00
bigcom195        0.000000e+00  0.000000e+00
bigcom196        0.000000e+00  0.000000e+00
bigcom204        0.000000e+00  1.110223e-18
bigcom205        0.000000e+00  0.000000e+00
bigcom212        0.000000e+00  0.000000e+00
bigcom214        0.000000e+00  0.000000e+00
bigcom222        0.000000e+00  0.000000e+00
bigcom223        0.000000e+00  0.000000e+00
bigcom226        0.000000e+00  0.000000e+00
bigcom227        0.000000e+00  0.000000e+00
bigcom229        0.000000e+00  0.000000e+00
bigcom233        0.000000e+00  0.000000e+00
bigcom236        0.000000e+00  0.000000e+00
bigcom237        0.000000e+00  0.000000e+00
bigcom246        0.000000e+00  0.000000e+00
bigcom248        0.000000e+00  0.000000e+00
bigcom249        0.000000e+00  0.000000e+00
bigcom250        0.000000e+00  0.000000e+00
bigcom254        0.000000e+00  0.000000e+00
bigcom266        0.000000e+00  0.000000e+00
bigcom269        0.000000e+00  0.000000e+00
bigcom272        0.000000e+00  0.000000e+00
bigcom274        0.000000e+00  0.000000e+00
bigcom281        0.000000e+00  0.000000e+00
bigcom291        0.000000e+00  0.000000e+00
bigcom292        0.000000e+00  0.000000e+00
bigcom295        0.000000e+00  0.000000e+00
bigcom299        0.000000e+00  0.000000e+00
bigcom301        0.000000e+00  0.000000e+00
bigcom306        0.000000e+00  0.000000e+00
bigcom309        0.000000e+00  0.000000e+00
bigcom314        0.000000e+00  0.000000e+00
bigcom321        0.000000e+00  0.000000e+00
bigcom341        0.000000e+00  0.000000e+00
bigcom350        0.000000e+00  0.000000e+00
bigcom353        0.000000e+00  0.000000e+00
bigcom359        0.000000e+00  0.000000e+00
bigcom363        0.000000e+00  0.000000e+00
bigcom365        0.000000e+00  0.000000e+00
bigcom385        0.000000e+00  0.000000e+00
bigcom386        0.000000e+00  0.000000e+00
bigcom408        0.000000e+00  0.000000e+00
bigcom412        0.000000e+00  0.000000e+00
bigcom480        0.000000e+00  0.000000e+00
spin_vertex     -7.465998e-05  7.487659e-01
membership_s1   -1.221001e-05  8.691507e-04
membership_s3    0.000000e+00  0.000000e+00
membership_s4    0.000000e+00  1.776357e-17
membership_s5    1.485714e-04  1.843284e-02
membership_s6   -5.486434e-06  2.575077e-02
membership_s7    0.000000e+00  0.000000e+00
membership_s8    0.000000e+00  0.000000e+00
membership_s9    0.000000e+00  0.000000e+00
membership_s11   0.000000e+00  0.000000e+00
membership_s12   0.000000e+00  0.000000e+00
membership_s14   0.000000e+00  0.000000e+00
membership_s15   0.000000e+00  0.000000e+00
membership_s16   0.000000e+00  0.000000e+00
membership_s17   0.000000e+00  0.000000e+00
membership_s18   0.000000e+00  0.000000e+00
membership_s20   0.000000e+00  0.000000e+00
membership_s21   0.000000e+00  0.000000e+00
membership_s22   0.000000e+00  0.000000e+00
membership_s24   0.000000e+00  0.000000e+00
membership_s25   0.000000e+00  0.000000e+00
membership_s26   0.000000e+00  0.000000e+00
membership_s27   0.000000e+00  1.387779e-19
membership_s28   0.000000e+00  0.000000e+00
membership_s30  -5.816453e-05  5.888101e-02
membership_s31   0.000000e+00  0.000000e+00
membership_s32  -2.043597e-05  4.416376e-03
membership_s33   0.000000e+00  0.000000e+00
membership_s36   0.000000e+00  0.000000e+00
membership_s37   0.000000e+00  0.000000e+00
V1               2.264455e-05  2.267463e-01
V2              -3.415499e-04  3.705677e-01
pdi              1.063037e-04  1.037171e-01
adhesion         9.563600e-04  5.410510e-01
cohesion         7.244418e-04  5.931187e-01
inner            8.713675e-04  4.317735e-01
outer            6.539026e-04  5.412611e-01
ioratio          5.512376e-04  4.283052e-01
comsize          1.294317e-03  9.439701e-01
[1] "Dataset: high_CT Model GLM, run: 4 of 5 2015-06-15 20:27:51"
[1] "glmnet variable coefficients"
                         [,1]          [,2]
(Intercept)     -3.252885e+00 -1.406235e+02
graph0           2.228054e-40 -4.942151e-04
graph1           7.050024e-43 -1.791116e-06
graph2           1.390009e-40  1.096258e-04
graph3           1.730198e-44 -2.175157e-08
graph4           8.400492e-46 -4.099090e-09
graph5           3.186883e-42  7.550263e-07
graph6           1.485070e-43  7.801036e-09
graph7           5.450193e-42  4.092646e-06
graph8           1.062169e-40  4.069411e-05
graph9           3.290225e-46 -4.528600e-10
graph10          2.598393e-47 -5.100058e-11
graph11         -2.881874e-48 -8.996415e-12
graph12          7.713387e-46 -4.486276e-10
graph13          4.896765e-45  1.633942e-09
graph14          1.606830e-46  4.437132e-11
graph15          1.329166e-43 -5.876207e-08
graph16          3.929141e-45 -3.745834e-09
graph17          5.487552e-45  6.318542e-10
graph18          1.176260e-43  1.468138e-07
graph19          2.513092e-44  1.202457e-08
graph20          1.104291e-43 -2.953938e-07
graph21          1.210514e-43  2.837621e-08
graph22          3.539756e-43  3.869012e-08
graph23          1.529110e-43 -2.894306e-08
graph24          2.560896e-43  1.761339e-07
graph25          1.309935e-42  8.122182e-07
graph26          1.212838e-42  2.101369e-07
graph27          7.523576e-42  8.171139e-06
graph28          9.891367e-42  1.541223e-07
graph29          9.472884e-41 -1.101807e-04
orbit0           2.228054e-40 -4.963716e-04
orbit1           8.464775e-42 -3.180476e-06
orbit2           5.457426e-43 -2.166746e-06
orbit3           1.390009e-40  1.085786e-04
orbit4           2.012491e-43 -1.082366e-08
orbit5           1.712427e-44 -2.685045e-08
orbit6           2.084596e-45 -9.437851e-09
orbit7           7.800004e-46 -3.887874e-09
orbit8           3.186883e-42  7.314070e-07
orbit9           5.376097e-42  5.605390e-06
orbit10          5.081832e-43  8.292773e-08
orbit11          1.475489e-43 -3.078140e-08
orbit12          2.444721e-41  1.302279e-05
orbit13          6.224545e-42  5.208174e-06
orbit14          1.062169e-40  3.959199e-05
orbit15          5.432436e-45  3.051101e-09
orbit16          3.789507e-46 -9.942862e-10
orbit17          1.533137e-45 -3.196056e-10
orbit18          7.032747e-46 -1.087160e-09
orbit19          4.488695e-46 -6.320744e-10
orbit20          8.584653e-47 -1.273639e-10
orbit21          2.202438e-47 -5.877416e-11
orbit22         -6.630001e-48 -1.298117e-11
orbit23          3.818678e-49 -6.179885e-12
orbit24          2.771554e-44  1.663850e-08
orbit25          1.026963e-44 -1.463694e-09
orbit26          6.836902e-46 -5.795503e-10
orbit27          1.252327e-43  1.770471e-07
orbit28          1.375815e-44 -1.554263e-08
orbit29          2.024298e-44  5.136303e-09
orbit30          8.456442e-45  6.768384e-09
orbit31          1.738008e-45  5.776969e-10
orbit32          4.536011e-46  3.127278e-10
orbit33          1.353406e-46 -4.675493e-11
orbit34          1.329166e-43 -6.013107e-08
orbit35          1.574812e-43 -1.025148e-08
orbit36          1.498434e-44 -2.150027e-08
orbit37          1.485401e-44 -4.469134e-09
orbit38          4.642907e-45 -7.270972e-09
orbit39          3.307445e-43  5.576443e-07
orbit40          4.362201e-44 -1.369025e-10
orbit41          1.746595e-44  1.427131e-09
orbit42          6.035041e-45  7.121658e-10
orbit43          3.305118e-43  3.402223e-07
orbit44          1.158144e-43  1.740823e-07
orbit45          9.832049e-43  2.603848e-06
orbit46          2.928616e-43 -4.862786e-08
orbit47          5.312917e-44 -5.773434e-09
orbit48          4.514111e-44  3.417623e-08
orbit49          9.860137e-43  2.907989e-07
orbit50          6.870772e-44 -4.110135e-07
orbit51          4.469768e-43  3.541793e-07
orbit52          1.143695e-42 -4.638509e-07
orbit53          1.706244e-43  2.261223e-08
orbit54          1.952907e-42 -7.063401e-07
orbit55          3.327487e-43  9.598704e-08
orbit56          6.562683e-42  2.065644e-05
orbit57          2.800217e-43 -1.320370e-07
orbit58          2.313214e-43  5.002142e-08
orbit59          1.676793e-42  8.921662e-07
orbit60          5.985359e-43  3.344684e-07
orbit61          4.421095e-43  4.102414e-07
orbit62          1.478267e-41  2.857075e-05
orbit63          2.274014e-42  2.060533e-06
orbit64          2.938057e-42  9.943561e-08
orbit65          2.064239e-41  1.597220e-05
orbit66          3.707637e-42 -2.689419e-06
orbit67          1.686657e-42  1.052748e-06
orbit68          1.158099e-41  1.272528e-05
orbit69          1.634659e-41  1.709550e-05
orbit70          4.723748e-41  2.452879e-05
orbit71          1.133493e-41 -2.486979e-06
orbit72          9.472884e-41 -1.109519e-04
AP              -1.925350e-38 -1.323943e-01
bet              1.734044e-44 -1.693878e-07
ecc              1.150263e-38  4.552700e-02
eccrad           6.901576e-38  2.727513e-01
close            8.224650e-37 -6.474970e-01
constraint      -1.167565e-36  6.911159e-01
coreness         8.465042e-39 -3.544956e-03
knn              1.881745e-40 -1.015553e-03
hubscore         5.102112e-37  2.351803e-01
pagerank        -1.090012e-35 -7.982247e+01
trans            5.174779e-37  1.347420e+00
evcent           5.109383e-37  2.293998e-01
first            2.228054e-40 -4.968825e-04
upto_second      1.075819e-41 -1.464596e-05
upto_third       1.745662e-41 -2.862544e-06
upto_fourth      2.328362e-40  9.264407e-05
upto_fifth       1.955216e-39  3.542539e-03
upto_sixth       6.801617e-39  6.515147e-03
second           1.087032e-41 -1.435699e-05
third           -8.232152e-42  5.170422e-05
fourth          -1.877980e-41  3.972082e-06
fifth           -2.568580e-40 -6.447500e-05
sixth           -2.230071e-39 -4.201667e-03
ratio1          -3.645084e-40 -1.628925e-03
ratio2          -3.198670e-39  9.682575e-03
ratio3          -1.594783e-37 -6.117224e-02
ratio4          -3.066715e-37 -1.648743e+00
ratio5           3.679046e-37 -4.118779e-01
ratio6          -6.365071e-38 -1.914206e-02
selfinter        3.168158e-38  1.538267e-01
walktrap_vertex  1.916216e-38  8.378238e-02
bigcom1         -4.563338e-38 -1.510601e-01
bigcom2          0.000000e+00  0.000000e+00
bigcom3          4.432352e-38  4.634554e-01
bigcom4         -2.737789e-38 -4.655829e-02
bigcom6          0.000000e+00  0.000000e+00
bigcom8         -3.913480e-38 -1.980527e-01
bigcom9         -3.775125e-38 -1.036147e-01
bigcom11         0.000000e+00  0.000000e+00
bigcom13        -3.763720e-38 -5.658564e-02
bigcom15        -3.771316e-38 -1.000231e-01
bigcom16         0.000000e+00  0.000000e+00
bigcom21        -3.778942e-38 -1.070262e-01
bigcom22        -3.852963e-38 -2.768033e-01
bigcom24         0.000000e+00  0.000000e+00
bigcom26        -3.798144e-38 -2.283475e-01
bigcom28         1.863355e-37  3.646828e-01
bigcom30        -3.802008e-38 -2.029595e-01
bigcom31         0.000000e+00  0.000000e+00
bigcom32        -3.763720e-38 -1.604223e-01
bigcom33         0.000000e+00  0.000000e+00
bigcom34         0.000000e+00  0.000000e+00
bigcom36        -3.763720e-38 -4.647895e-02
bigcom37         0.000000e+00  0.000000e+00
bigcom38         0.000000e+00  0.000000e+00
bigcom39        -3.763720e-38 -6.999059e-02
bigcom40         2.478323e-38  1.215466e-01
bigcom43         0.000000e+00  0.000000e+00
bigcom44        -3.813647e-38 -1.251239e-01
bigcom46        -3.763720e-38 -1.458018e-01
bigcom47         0.000000e+00  0.000000e+00
bigcom49         0.000000e+00  0.000000e+00
bigcom50         0.000000e+00  0.000000e+00
bigcom51         0.000000e+00  0.000000e+00
bigcom52         0.000000e+00  0.000000e+00
bigcom54         0.000000e+00  0.000000e+00
bigcom56         0.000000e+00  0.000000e+00
bigcom62         0.000000e+00  0.000000e+00
bigcom66         0.000000e+00  0.000000e+00
bigcom68         0.000000e+00  0.000000e+00
bigcom69         0.000000e+00  0.000000e+00
bigcom71         9.734810e-37  3.000106e+00
bigcom72         0.000000e+00  0.000000e+00
bigcom73        -3.763720e-38 -2.437157e-01
bigcom74         0.000000e+00  0.000000e+00
bigcom75         0.000000e+00  0.000000e+00
bigcom76         0.000000e+00  0.000000e+00
bigcom77         0.000000e+00  0.000000e+00
bigcom79         0.000000e+00  0.000000e+00
bigcom80         0.000000e+00  0.000000e+00
bigcom82        -3.763720e-38 -1.047837e-01
bigcom83         0.000000e+00  0.000000e+00
bigcom84         0.000000e+00  0.000000e+00
bigcom85         0.000000e+00  0.000000e+00
bigcom87         0.000000e+00  0.000000e+00
bigcom89         0.000000e+00  0.000000e+00
bigcom91         0.000000e+00  0.000000e+00
bigcom92        -3.767514e-38 -1.188339e-01
bigcom93         0.000000e+00  0.000000e+00
bigcom96         0.000000e+00  0.000000e+00
bigcom97        -3.767514e-38 -2.290479e-01
bigcom98         0.000000e+00  0.000000e+00
bigcom99         0.000000e+00  0.000000e+00
bigcom101       -3.767514e-38 -1.635756e-01
bigcom104       -3.763720e-38 -8.189762e-02
bigcom106        0.000000e+00  0.000000e+00
bigcom109        0.000000e+00  0.000000e+00
bigcom113        0.000000e+00  0.000000e+00
bigcom116       -3.767514e-38 -1.169153e-01
bigcom120        0.000000e+00  0.000000e+00
bigcom123        0.000000e+00  0.000000e+00
bigcom126        0.000000e+00  0.000000e+00
bigcom127        0.000000e+00  0.000000e+00
bigcom137        0.000000e+00  0.000000e+00
bigcom139        0.000000e+00  0.000000e+00
bigcom140        0.000000e+00  0.000000e+00
bigcom143        0.000000e+00  0.000000e+00
bigcom145        0.000000e+00  0.000000e+00
bigcom146        0.000000e+00  0.000000e+00
bigcom147       -3.763720e-38 -1.613367e-01
bigcom149        0.000000e+00  0.000000e+00
bigcom153        0.000000e+00  0.000000e+00
bigcom154       -3.763720e-38 -7.700368e-02
bigcom156        0.000000e+00  0.000000e+00
bigcom157        0.000000e+00  0.000000e+00
bigcom158        0.000000e+00  0.000000e+00
bigcom160        0.000000e+00  0.000000e+00
bigcom161        0.000000e+00  0.000000e+00
bigcom162        0.000000e+00  0.000000e+00
bigcom164        0.000000e+00  0.000000e+00
bigcom166        0.000000e+00  0.000000e+00
bigcom167       -3.763720e-38 -1.152655e-01
bigcom171        0.000000e+00  0.000000e+00
bigcom173        0.000000e+00  0.000000e+00
bigcom175        0.000000e+00  0.000000e+00
bigcom176        0.000000e+00  0.000000e+00
bigcom177        0.000000e+00  0.000000e+00
bigcom178        0.000000e+00  0.000000e+00
bigcom180        0.000000e+00  0.000000e+00
bigcom181       -3.763720e-38 -1.043416e-01
bigcom184        0.000000e+00  0.000000e+00
bigcom186        0.000000e+00  0.000000e+00
bigcom187        0.000000e+00  0.000000e+00
bigcom189       -3.763720e-38 -1.452526e-01
bigcom194        0.000000e+00  0.000000e+00
bigcom195       -3.763720e-38 -6.071452e-02
bigcom196        0.000000e+00  0.000000e+00
bigcom204       -3.763720e-38 -7.805209e-02
bigcom205        0.000000e+00  0.000000e+00
bigcom212        0.000000e+00  0.000000e+00
bigcom214        0.000000e+00  0.000000e+00
bigcom222        0.000000e+00  0.000000e+00
bigcom223        0.000000e+00  0.000000e+00
bigcom226        0.000000e+00  0.000000e+00
bigcom227        0.000000e+00  0.000000e+00
bigcom229        0.000000e+00  0.000000e+00
bigcom233        0.000000e+00  0.000000e+00
bigcom236        0.000000e+00  0.000000e+00
bigcom237        0.000000e+00  0.000000e+00
bigcom246        0.000000e+00  0.000000e+00
bigcom248        0.000000e+00  0.000000e+00
bigcom249        0.000000e+00  0.000000e+00
bigcom250        0.000000e+00  0.000000e+00
bigcom254        0.000000e+00  0.000000e+00
bigcom266        0.000000e+00  0.000000e+00
bigcom269       -3.763720e-38 -7.523963e-02
bigcom272        0.000000e+00  0.000000e+00
bigcom274       -3.782767e-38 -7.441904e-02
bigcom281        0.000000e+00  0.000000e+00
bigcom291        0.000000e+00  0.000000e+00
bigcom292        0.000000e+00  0.000000e+00
bigcom295        0.000000e+00  0.000000e+00
bigcom299        0.000000e+00  0.000000e+00
bigcom301        0.000000e+00  0.000000e+00
bigcom306        0.000000e+00  0.000000e+00
bigcom309        0.000000e+00  0.000000e+00
bigcom314        0.000000e+00  0.000000e+00
bigcom321       -3.763720e-38 -3.363834e-02
bigcom341        0.000000e+00  0.000000e+00
bigcom350        0.000000e+00  0.000000e+00
bigcom353        0.000000e+00  0.000000e+00
bigcom359        0.000000e+00  0.000000e+00
bigcom363        0.000000e+00  0.000000e+00
bigcom365        0.000000e+00  0.000000e+00
bigcom385        0.000000e+00  0.000000e+00
bigcom386        0.000000e+00  0.000000e+00
bigcom408        0.000000e+00  0.000000e+00
bigcom412        0.000000e+00  0.000000e+00
bigcom480        0.000000e+00  0.000000e+00
spin_vertex      9.302426e-38  2.384075e-02
membership_s1   -1.739559e-38 -2.877150e-02
membership_s3    0.000000e+00  0.000000e+00
membership_s4    1.549587e-38  4.334218e-02
membership_s5   -2.029805e-38  4.388056e-03
membership_s6    1.315449e-37  2.966917e-01
membership_s7   -3.971704e-38 -1.531530e-01
membership_s8    0.000000e+00  0.000000e+00
membership_s9    0.000000e+00  0.000000e+00
membership_s11   0.000000e+00  0.000000e+00
membership_s12   0.000000e+00  0.000000e+00
membership_s14   0.000000e+00  0.000000e+00
membership_s15  -3.782767e-38 -1.506933e-01
membership_s16   0.000000e+00  0.000000e+00
membership_s17   0.000000e+00  0.000000e+00
membership_s18  -3.794288e-38 -1.404720e-01
membership_s20   0.000000e+00  0.000000e+00
membership_s21  -3.775125e-38 -1.031985e-01
membership_s22   0.000000e+00  0.000000e+00
membership_s24  -3.763720e-38 -8.398115e-02
membership_s25   0.000000e+00  0.000000e+00
membership_s26   0.000000e+00  0.000000e+00
membership_s27  -2.415109e-38  2.882127e-02
membership_s28   0.000000e+00  0.000000e+00
membership_s30   7.054132e-38  1.291002e-01
membership_s31  -3.845035e-38 -1.280262e-01
membership_s32  -2.072968e-38  5.165135e-02
membership_s33   0.000000e+00  0.000000e+00
membership_s36  -4.535648e-38 -1.512302e-01
membership_s37  -3.782767e-38 -8.307181e-02
V1               3.963332e-37 -2.432774e-01
V2               1.177995e-37  2.482437e-01
pdi             -1.513435e-35 -1.167093e+02
adhesion        -2.471147e-41 -1.821343e-05
cohesion         4.943746e-41  3.641590e-05
inner            2.415409e-42 -1.727457e-05
outer           -8.798475e-42 -6.686334e-05
ioratio         -2.081864e-37  3.924963e-01
comsize          8.565674e-41  2.367326e-04
[1] "Dataset: high_CT Model GBM, run: 5 of 5 2015-06-15 20:27:57"
Iter   TrainDeviance   ValidDeviance   StepSize   Improve
     1        0.3631             nan     0.0100    0.0002
     2        0.3543             nan     0.0100    0.0022
     3        0.3509             nan     0.0100    0.0003
     4        0.3448             nan     0.0100    0.0004
     5        0.3391             nan     0.0100    0.0011
     6        0.3349             nan     0.0100    0.0002
     7        0.3305             nan     0.0100    0.0003
     8        0.3265             nan     0.0100    0.0004
     9        0.3211             nan     0.0100    0.0007
    10        0.3163             nan     0.0100    0.0005
    20        0.2800             nan     0.0100    0.0008
    40        0.2326             nan     0.0100    0.0003
    60        0.2001             nan     0.0100    0.0000
    80        0.1731             nan     0.0100    0.0002
   100        0.1528             nan     0.0100   -0.0000
   120        0.1371             nan     0.0100   -0.0001
   130        0.1290             nan     0.0100    0.0001

[1] "GBM variable coefficients"
                            var      rel.inf
orbit70                 orbit70 5.8550377984
orbit62                 orbit62 4.7331982884
trans                     trans 4.4095620653
orbit65                 orbit65 3.6713044067
bigcom28               bigcom28 3.5526722980
orbit54                 orbit54 2.9482300637
orbit49                 orbit49 2.8386679204
ratio5                   ratio5 2.7553291373
orbit68                 orbit68 2.6754190534
orbit56                 orbit56 2.2889567007
V1                           V1 2.1006844284
ratio6                   ratio6 1.9652097070
spin_vertex         spin_vertex 1.9381356146
comsize                 comsize 1.8494894767
graph20                 graph20 1.8146667275
bet                         bet 1.7776722879
orbit50                 orbit50 1.7734505620
walktrap_vertex walktrap_vertex 1.6961599068
V2                           V2 1.6167087313
inner                     inner 1.4601864950
orbit46                 orbit46 1.4300113391
orbit18                 orbit18 1.4092465762
ioratio                 ioratio 1.3201942030
orbit63                 orbit63 1.2251973444
orbit39                 orbit39 1.2029589249
outer                     outer 1.1926072492
graph29                 graph29 1.0654518862
ratio4                   ratio4 1.0625867935
orbit45                 orbit45 1.0344387930
pagerank               pagerank 1.0174568410
knn                         knn 1.0038978464
graph27                 graph27 0.9681384937
graph8                   graph8 0.9612779059
upto_fifth           upto_fifth 0.9517493679
graph28                 graph28 0.8954178433
orbit55                 orbit55 0.8842804592
orbit12                 orbit12 0.8699800523
graph4                   graph4 0.8468774785
graph23                 graph23 0.8307580395
orbit37                 orbit37 0.8042348208
constraint           constraint 0.7630607025
sixth                     sixth 0.7424201763
orbit27                 orbit27 0.7303204418
graph17                 graph17 0.7253075701
third                     third 0.7087177258
fifth                     fifth 0.7034455809
orbit25                 orbit25 0.6424990954
orbit59                 orbit59 0.6374293726
orbit69                 orbit69 0.5934267662
adhesion               adhesion 0.5147519525
orbit4                   orbit4 0.5078815023
orbit28                 orbit28 0.4877142750
ratio3                   ratio3 0.4788512778
orbit19                 orbit19 0.4777602300
orbit38                 orbit38 0.4719327694
orbit2                   orbit2 0.4653475275
graph22                 graph22 0.4502520627
orbit24                 orbit24 0.4308954655
orbit31                 orbit31 0.4267655180
orbit66                 orbit66 0.4100217682
graph10                 graph10 0.4024084745
cohesion               cohesion 0.4016239554
orbit52                 orbit52 0.3939263934
orbit9                   orbit9 0.3919857375
orbit23                 orbit23 0.3874733037
graph5                   graph5 0.3871383646
orbit17                 orbit17 0.3763196143
ratio1                   ratio1 0.3608691156
orbit41                 orbit41 0.3591745941
graph24                 graph24 0.3476328579
graph15                 graph15 0.3410172493
orbit22                 orbit22 0.3324897217
graph16                 graph16 0.3300679962
orbit10                 orbit10 0.3253439205
bigcom4                 bigcom4 0.3209097203
upto_sixth           upto_sixth 0.3171708470
orbit67                 orbit67 0.3149811876
orbit6                   orbit6 0.3135858413
graph1                   graph1 0.3105066053
orbit51                 orbit51 0.2950260869
orbit40                 orbit40 0.2829638927
graph11                 graph11 0.2808767934
graph18                 graph18 0.2744492859
ratio2                   ratio2 0.2500111921
graph6                   graph6 0.2342341590
orbit15                 orbit15 0.2311859416
upto_fourth         upto_fourth 0.2293144730
orbit11                 orbit11 0.2280735642
orbit53                 orbit53 0.2253965786
graph0                   graph0 0.2216941067
graph26                 graph26 0.2195513166
orbit35                 orbit35 0.2104610065
close                     close 0.2030835129
orbit44                 orbit44 0.2012207826
evcent                   evcent 0.2005650231
orbit33                 orbit33 0.1985988411
orbit32                 orbit32 0.1901818523
orbit21                 orbit21 0.1842153225
orbit7                   orbit7 0.1809275166
bigcom3                 bigcom3 0.1798504391
orbit29                 orbit29 0.1785152221
graph9                   graph9 0.1774331448
orbit71                 orbit71 0.1703222115
orbit20                 orbit20 0.1699346719
graph25                 graph25 0.1563505401
graph2                   graph2 0.1552222836
graph14                 graph14 0.1546525492
graph7                   graph7 0.1405384446
orbit13                 orbit13 0.1016683980
orbit58                 orbit58 0.0998687005
AP                           AP 0.0922119780
orbit5                   orbit5 0.0856767261
graph21                 graph21 0.0852353283
pdi                         pdi 0.0850181044
orbit30                 orbit30 0.0791640889
second                   second 0.0659385372
orbit64                 orbit64 0.0573005963
orbit57                 orbit57 0.0564038871
orbit43                 orbit43 0.0454696968
upto_third           upto_third 0.0400294754
membership_s30   membership_s30 0.0375485837
orbit42                 orbit42 0.0332958227
orbit60                 orbit60 0.0321038238
orbit36                 orbit36 0.0305451465
orbit1                   orbit1 0.0302354074
orbit47                 orbit47 0.0287021461
bigcom40               bigcom40 0.0268954237
graph19                 graph19 0.0207069845
membership_s4     membership_s4 0.0153364516
orbit16                 orbit16 0.0136687539
coreness               coreness 0.0128454653
fourth                   fourth 0.0089062400
membership_s1     membership_s1 0.0048552087
selfinter             selfinter 0.0041303647
upto_second         upto_second 0.0002341914
membership_s5     membership_s5 0.0002225050
graph3                   graph3 0.0000000000
graph12                 graph12 0.0000000000
graph13                 graph13 0.0000000000
orbit0                   orbit0 0.0000000000
orbit3                   orbit3 0.0000000000
orbit8                   orbit8 0.0000000000
orbit14                 orbit14 0.0000000000
orbit26                 orbit26 0.0000000000
orbit34                 orbit34 0.0000000000
orbit48                 orbit48 0.0000000000
orbit61                 orbit61 0.0000000000
orbit72                 orbit72 0.0000000000
ecc                         ecc 0.0000000000
eccrad                   eccrad 0.0000000000
hubscore               hubscore 0.0000000000
first                     first 0.0000000000
bigcom1                 bigcom1 0.0000000000
bigcom2                 bigcom2 0.0000000000
bigcom6                 bigcom6 0.0000000000
bigcom8                 bigcom8 0.0000000000
bigcom9                 bigcom9 0.0000000000
bigcom11               bigcom11 0.0000000000
bigcom13               bigcom13 0.0000000000
bigcom15               bigcom15 0.0000000000
bigcom16               bigcom16 0.0000000000
bigcom21               bigcom21 0.0000000000
bigcom22               bigcom22 0.0000000000
bigcom24               bigcom24 0.0000000000
bigcom26               bigcom26 0.0000000000
bigcom30               bigcom30 0.0000000000
bigcom31               bigcom31 0.0000000000
bigcom32               bigcom32 0.0000000000
bigcom33               bigcom33 0.0000000000
bigcom34               bigcom34 0.0000000000
bigcom36               bigcom36 0.0000000000
bigcom37               bigcom37 0.0000000000
bigcom38               bigcom38 0.0000000000
bigcom39               bigcom39 0.0000000000
bigcom43               bigcom43 0.0000000000
bigcom44               bigcom44 0.0000000000
bigcom46               bigcom46 0.0000000000
bigcom47               bigcom47 0.0000000000
bigcom49               bigcom49 0.0000000000
bigcom50               bigcom50 0.0000000000
bigcom51               bigcom51 0.0000000000
bigcom52               bigcom52 0.0000000000
bigcom54               bigcom54 0.0000000000
bigcom56               bigcom56 0.0000000000
bigcom62               bigcom62 0.0000000000
bigcom66               bigcom66 0.0000000000
bigcom68               bigcom68 0.0000000000
bigcom69               bigcom69 0.0000000000
bigcom71               bigcom71 0.0000000000
bigcom72               bigcom72 0.0000000000
bigcom73               bigcom73 0.0000000000
bigcom74               bigcom74 0.0000000000
bigcom75               bigcom75 0.0000000000
bigcom76               bigcom76 0.0000000000
bigcom77               bigcom77 0.0000000000
bigcom79               bigcom79 0.0000000000
bigcom80               bigcom80 0.0000000000
bigcom82               bigcom82 0.0000000000
bigcom83               bigcom83 0.0000000000
bigcom84               bigcom84 0.0000000000
bigcom85               bigcom85 0.0000000000
bigcom87               bigcom87 0.0000000000
bigcom89               bigcom89 0.0000000000
bigcom91               bigcom91 0.0000000000
bigcom92               bigcom92 0.0000000000
bigcom93               bigcom93 0.0000000000
bigcom96               bigcom96 0.0000000000
bigcom97               bigcom97 0.0000000000
bigcom98               bigcom98 0.0000000000
bigcom99               bigcom99 0.0000000000
bigcom101             bigcom101 0.0000000000
bigcom104             bigcom104 0.0000000000
bigcom106             bigcom106 0.0000000000
bigcom109             bigcom109 0.0000000000
bigcom113             bigcom113 0.0000000000
bigcom116             bigcom116 0.0000000000
bigcom120             bigcom120 0.0000000000
bigcom123             bigcom123 0.0000000000
bigcom126             bigcom126 0.0000000000
bigcom127             bigcom127 0.0000000000
bigcom137             bigcom137 0.0000000000
bigcom139             bigcom139 0.0000000000
bigcom140             bigcom140 0.0000000000
bigcom143             bigcom143 0.0000000000
bigcom145             bigcom145 0.0000000000
bigcom146             bigcom146 0.0000000000
bigcom147             bigcom147 0.0000000000
bigcom149             bigcom149 0.0000000000
bigcom153             bigcom153 0.0000000000
bigcom154             bigcom154 0.0000000000
bigcom156             bigcom156 0.0000000000
bigcom157             bigcom157 0.0000000000
bigcom158             bigcom158 0.0000000000
bigcom160             bigcom160 0.0000000000
bigcom161             bigcom161 0.0000000000
bigcom162             bigcom162 0.0000000000
bigcom164             bigcom164 0.0000000000
bigcom166             bigcom166 0.0000000000
bigcom167             bigcom167 0.0000000000
bigcom171             bigcom171 0.0000000000
bigcom173             bigcom173 0.0000000000
bigcom175             bigcom175 0.0000000000
bigcom176             bigcom176 0.0000000000
bigcom177             bigcom177 0.0000000000
bigcom178             bigcom178 0.0000000000
bigcom180             bigcom180 0.0000000000
bigcom181             bigcom181 0.0000000000
bigcom184             bigcom184 0.0000000000
bigcom186             bigcom186 0.0000000000
bigcom187             bigcom187 0.0000000000
bigcom189             bigcom189 0.0000000000
bigcom194             bigcom194 0.0000000000
bigcom195             bigcom195 0.0000000000
bigcom196             bigcom196 0.0000000000
bigcom204             bigcom204 0.0000000000
bigcom205             bigcom205 0.0000000000
bigcom212             bigcom212 0.0000000000
bigcom214             bigcom214 0.0000000000
bigcom222             bigcom222 0.0000000000
bigcom223             bigcom223 0.0000000000
bigcom226             bigcom226 0.0000000000
bigcom227             bigcom227 0.0000000000
bigcom229             bigcom229 0.0000000000
bigcom233             bigcom233 0.0000000000
bigcom236             bigcom236 0.0000000000
bigcom237             bigcom237 0.0000000000
bigcom246             bigcom246 0.0000000000
bigcom248             bigcom248 0.0000000000
bigcom249             bigcom249 0.0000000000
bigcom250             bigcom250 0.0000000000
bigcom254             bigcom254 0.0000000000
bigcom266             bigcom266 0.0000000000
bigcom269             bigcom269 0.0000000000
bigcom272             bigcom272 0.0000000000
bigcom274             bigcom274 0.0000000000
bigcom281             bigcom281 0.0000000000
bigcom291             bigcom291 0.0000000000
bigcom292             bigcom292 0.0000000000
bigcom295             bigcom295 0.0000000000
bigcom299             bigcom299 0.0000000000
bigcom301             bigcom301 0.0000000000
bigcom306             bigcom306 0.0000000000
bigcom309             bigcom309 0.0000000000
bigcom314             bigcom314 0.0000000000
bigcom321             bigcom321 0.0000000000
bigcom341             bigcom341 0.0000000000
bigcom350             bigcom350 0.0000000000
bigcom353             bigcom353 0.0000000000
bigcom359             bigcom359 0.0000000000
bigcom363             bigcom363 0.0000000000
bigcom365             bigcom365 0.0000000000
bigcom385             bigcom385 0.0000000000
bigcom386             bigcom386 0.0000000000
bigcom408             bigcom408 0.0000000000
bigcom412             bigcom412 0.0000000000
bigcom480             bigcom480 0.0000000000
membership_s3     membership_s3 0.0000000000
membership_s6     membership_s6 0.0000000000
membership_s7     membership_s7 0.0000000000
membership_s8     membership_s8 0.0000000000
membership_s9     membership_s9 0.0000000000
membership_s11   membership_s11 0.0000000000
membership_s12   membership_s12 0.0000000000
membership_s14   membership_s14 0.0000000000
membership_s15   membership_s15 0.0000000000
membership_s16   membership_s16 0.0000000000
membership_s17   membership_s17 0.0000000000
membership_s18   membership_s18 0.0000000000
membership_s20   membership_s20 0.0000000000
membership_s21   membership_s21 0.0000000000
membership_s22   membership_s22 0.0000000000
membership_s24   membership_s24 0.0000000000
membership_s25   membership_s25 0.0000000000
membership_s26   membership_s26 0.0000000000
membership_s27   membership_s27 0.0000000000
membership_s28   membership_s28 0.0000000000
membership_s31   membership_s31 0.0000000000
membership_s32   membership_s32 0.0000000000
membership_s33   membership_s33 0.0000000000
membership_s36   membership_s36 0.0000000000
membership_s37   membership_s37 0.0000000000
[1] "Dataset: high_CT Model RF, run: 5 of 5 2015-06-15 20:28:08"
     |      Out-of-bag   |
Tree |      MSE  %Var(y) |
   1 |  0.08631   198.18 |
   2 |  0.08694   199.63 |
   3 |  0.07486   171.90 |
   4 |  0.06606   151.69 |
   5 |  0.06182   141.95 |
   6 |  0.05825   133.76 |
   7 |  0.05446   125.06 |
   8 |  0.05391   123.79 |
   9 |   0.0524   120.31 |
  10 |  0.05388   123.73 |
  11 |  0.05178   118.90 |
  12 |  0.05026   115.40 |
  13 |  0.04925   113.09 |
  14 |  0.04765   109.42 |
  15 |  0.04674   107.33 |
  16 |  0.04772   109.59 |
  17 |  0.04674   107.32 |
  18 |  0.04616   105.99 |
  19 |  0.04542   104.30 |
  20 |  0.04423   101.57 |
  21 |   0.0439   100.81 |
  22 |  0.04348    99.84 |
  23 |   0.0433    99.42 |
  24 |  0.04293    98.59 |
  25 |  0.04265    97.94 |
  26 |   0.0424    97.37 |
  27 |  0.04226    97.03 |
  28 |  0.04186    96.11 |
  29 |   0.0417    95.76 |
  30 |  0.04187    96.14 |
  31 |  0.04169    95.73 |
  32 |   0.0413    94.84 |
  33 |  0.04149    95.28 |
  34 |  0.04101    94.18 |
  35 |  0.04089    93.90 |
  36 |  0.04084    93.78 |
  37 |  0.04071    93.48 |
  38 |  0.04093    94.00 |
  39 |  0.04109    94.37 |
  40 |  0.04103    94.21 |
  41 |  0.04105    94.27 |
  42 |  0.04085    93.80 |
  43 |  0.04111    94.41 |
  44 |  0.04068    93.41 |
  45 |  0.04062    93.28 |
  46 |  0.04062    93.27 |
  47 |  0.04061    93.25 |
  48 |  0.04053    93.07 |
  49 |  0.04078    93.63 |
  50 |  0.04069    93.44 |
  51 |   0.0407    93.47 |
  52 |  0.04076    93.59 |
  53 |  0.04089    93.90 |
  54 |  0.04094    94.02 |
  55 |  0.04069    93.43 |
  56 |  0.04063    93.31 |
  57 |  0.04053    93.07 |
  58 |  0.04058    93.18 |
  59 |  0.04048    92.96 |
  60 |  0.04038    92.73 |
  61 |  0.04045    92.88 |
  62 |   0.0406    93.23 |
  63 |  0.04057    93.16 |
  64 |  0.04053    93.07 |
  65 |  0.04062    93.27 |
  66 |  0.04046    92.90 |
  67 |  0.04034    92.62 |
  68 |  0.04033    92.61 |
  69 |  0.04031    92.56 |
  70 |  0.04032    92.58 |
  71 |  0.04041    92.78 |
  72 |  0.04039    92.74 |
  73 |  0.04038    92.73 |
  74 |  0.04046    92.90 |
  75 |  0.04044    92.87 |
  76 |   0.0404    92.76 |
  77 |  0.04033    92.60 |
  78 |   0.0404    92.78 |
  79 |  0.04042    92.81 |
  80 |   0.0404    92.76 |
  81 |  0.04041    92.79 |
  82 |  0.04046    92.92 |
  83 |  0.04058    93.18 |
  84 |  0.04068    93.42 |
  85 |  0.04069    93.43 |
  86 |  0.04054    93.09 |
  87 |  0.04058    93.19 |
  88 |  0.04068    93.40 |
  89 |  0.04061    93.25 |
  90 |  0.04048    92.96 |
  91 |  0.04042    92.81 |
  92 |  0.04054    93.09 |
  93 |  0.04054    93.08 |
  94 |   0.0406    93.23 |
  95 |  0.04068    93.41 |
  96 |  0.04054    93.09 |
  97 |  0.04051    93.02 |
  98 |  0.04047    92.92 |
  99 |  0.04058    93.18 |
 100 |  0.04063    93.30 |
[1] "Random Forest variable coefficients"
                      %IncMSE IncNodePurity
graph5           8.288028e-04  2.486847e-01
graph6           2.673797e-05  2.566667e-02
graph7           2.664102e-03  1.742319e-01
graph8           2.717241e-03  3.161465e-01
graph9           4.852302e-04  5.043758e-02
graph10          3.435972e-03  1.196906e-01
graph11          1.577755e-03  5.424088e-01
graph12          1.822917e-04  7.531284e-02
graph13         -3.660695e-05  4.067988e-02
graph14          7.094988e-04  1.983155e-01
graph15          7.154809e-04  1.255443e-01
graph16          2.068428e-03  1.467020e-01
graph17          1.379582e-03  1.783709e-01
graph18          1.864547e-04  3.986928e-02
graph19          5.104498e-05  6.674286e-02
graph20          4.707825e-03  6.554278e-01
graph21          9.846652e-04  1.108899e-01
graph22          2.101389e-03  2.550707e-01
graph23          2.823444e-04  1.032550e-01
graph24          1.207041e-03  2.453731e-01
graph25          3.441098e-03  2.697402e-01
graph26          2.584873e-03  1.851817e-01
graph27          4.318245e-03  4.313340e-01
graph28          6.955487e-03  3.797733e-01
graph29          1.998734e-03  4.111129e-01
orbit0           4.268872e-04  1.103553e-01
orbit1           9.885707e-04  6.830778e-02
orbit2           6.896705e-04  1.480889e-01
orbit3           5.317593e-04  1.294318e-01
orbit4           6.060964e-04  1.962343e-02
orbit5           1.780088e-03  9.424624e-02
orbit6           1.180581e-03  2.078922e-01
orbit7           1.769061e-03  3.439177e-01
orbit8           7.541213e-04  1.684972e-01
orbit9           1.935693e-03  7.716978e-02
orbit10          4.903643e-04  1.493734e-01
orbit11          7.153331e-04  1.230171e-01
orbit12          2.997306e-03  3.900649e-01
orbit13          1.258284e-03  8.279536e-02
orbit14          1.127822e-03  4.127933e-01
orbit15          9.366447e-04  1.175981e-01
orbit16          5.908242e-04  6.041172e-02
orbit17          1.558983e-04  4.895742e-02
orbit18         -1.652324e-04  5.339147e-01
orbit19          1.346295e-03  4.927833e-01
orbit20          2.688020e-04  1.503386e-01
orbit21          1.716647e-03  1.693814e-01
orbit22          2.698348e-04  3.242200e-01
orbit23          2.382757e-03  2.442158e-01
orbit24          4.703724e-03  2.233976e-01
orbit25          2.516099e-03  3.373216e-01
orbit26          1.594637e-04  4.825397e-02
orbit27         -8.662537e-05  8.484162e-02
orbit28          2.398681e-03  2.616729e-01
orbit29          1.388211e-03  1.326176e-01
orbit30          1.266980e-04  3.847544e-02
orbit31          2.056119e-03  2.596321e-01
orbit32         -1.735446e-05  1.556765e-01
orbit33          7.510586e-04  7.988385e-02
orbit34          5.102715e-04  1.010526e-01
orbit35          7.805818e-04  8.670849e-02
orbit36          2.682001e-04  3.976681e-01
orbit37          1.573708e-03  1.783240e-01
orbit38          9.545241e-04  1.690894e-01
orbit39          2.287525e-03  2.886979e-01
orbit40          3.845889e-03  2.797462e-01
orbit41          0.000000e+00  4.113376e-16
orbit42          1.245678e-03  1.336137e-01
orbit43          5.219289e-04  1.349360e-01
orbit44          1.216722e-03  1.830716e-01
orbit45          2.519768e-03  4.269463e-01
orbit46          6.465262e-03  6.045407e-01
orbit47         -5.056520e-05  5.219318e-02
orbit48          5.333218e-05  3.582274e-02
orbit49          3.712384e-03  5.825773e-01
orbit50          1.895780e-03  4.422825e-01
orbit51          5.065251e-03  2.320927e-01
orbit52          1.994485e-03  2.206181e-01
orbit53          1.047680e-04  7.834524e-02
orbit54          6.037355e-03  7.665595e-01
orbit55          4.800646e-04  2.019945e-01
orbit56          4.119475e-03  3.369941e-01
orbit57          2.078740e-03  3.093180e-01
orbit58          2.242042e-03  1.454145e-01
orbit59          9.887361e-03  4.100281e-01
orbit60          5.496344e-04  6.683417e-02
orbit61          6.799881e-04  2.736107e-01
orbit62          1.381403e-02  1.069166e+00
orbit63          2.562570e-03  4.519909e-01
orbit64          2.322567e-03  3.447804e-01
orbit65          2.871398e-02  1.084555e+00
orbit66          2.957319e-04  1.612706e-01
orbit67          1.924225e-03  1.513537e-01
orbit68          5.919075e-03  1.467696e+00
orbit69          4.491933e-03  8.252811e-01
orbit70          1.202153e-02  1.386004e+00
orbit71          6.439654e-04  2.392111e-01
orbit72          6.349948e-04  5.069609e-01
AP               4.040529e-04  4.248148e-02
bet              1.722403e-03  4.186486e-01
ecc              0.000000e+00  6.938894e-20
eccrad           0.000000e+00  0.000000e+00
close            1.342219e-05  9.533333e-02
constraint       1.095454e-03  3.394426e-01
coreness         2.896441e-04  6.628313e-02
knn              1.587794e-04  2.232587e-01
hubscore         1.874976e-03  9.540948e-02
pagerank         4.161201e-04  2.322199e-01
trans            5.573746e-03  8.659064e-01
evcent           8.023281e-04  1.540115e-01
first            6.208845e-04  1.261805e-01
upto_second      2.724796e-05  3.627652e-02
upto_third       4.568365e-04  1.709996e-01
upto_fourth      3.406619e-03  2.321498e-01
upto_fifth       1.044551e-03  3.152778e-01
upto_sixth       1.681024e-04  7.171513e-02
second           6.704752e-04  8.181286e-02
third            7.357463e-04  3.569767e-01
fourth           1.393192e-03  2.442743e-01
fifth            2.001189e-03  3.378367e-01
sixth            1.935997e-03  3.203338e-01
ratio1          -5.694705e-05  1.423577e-01
ratio2           8.288200e-04  1.977570e-01
ratio3           1.297613e-03  2.812058e-01
ratio4           2.321709e-04  3.375152e-01
ratio5           2.047170e-04  7.983732e-01
ratio6           1.585684e-03  6.597933e-01
selfinter       -4.244861e-05  2.380952e-02
walktrap_vertex  3.314626e-04  9.716470e-01
bigcom1          0.000000e+00  0.000000e+00
bigcom2          0.000000e+00  0.000000e+00
bigcom3          2.361084e-04  7.704378e-02
bigcom4         -1.068142e-04  9.031366e-02
bigcom6          0.000000e+00  0.000000e+00
bigcom8          0.000000e+00  1.387779e-19
bigcom9          0.000000e+00  0.000000e+00
bigcom11         0.000000e+00  0.000000e+00
bigcom13         0.000000e+00  0.000000e+00
bigcom15         0.000000e+00  0.000000e+00
bigcom16         0.000000e+00  0.000000e+00
bigcom21         0.000000e+00  2.220446e-18
bigcom22         0.000000e+00  0.000000e+00
bigcom24         0.000000e+00  0.000000e+00
bigcom26         0.000000e+00  0.000000e+00
bigcom28         8.384407e-03  7.153301e-01
bigcom30         0.000000e+00  0.000000e+00
bigcom31         0.000000e+00  0.000000e+00
bigcom32         0.000000e+00  0.000000e+00
bigcom33         0.000000e+00  0.000000e+00
bigcom34         0.000000e+00  0.000000e+00
bigcom36         0.000000e+00  0.000000e+00
bigcom37         0.000000e+00  0.000000e+00
bigcom38         0.000000e+00  0.000000e+00
bigcom39         0.000000e+00  0.000000e+00
bigcom40        -2.652520e-05  1.819847e-02
bigcom43         0.000000e+00  0.000000e+00
bigcom44         2.544529e-05  1.500000e-02
bigcom46         0.000000e+00  0.000000e+00
bigcom47         0.000000e+00  0.000000e+00
bigcom49         0.000000e+00  0.000000e+00
bigcom50         0.000000e+00  0.000000e+00
bigcom51         0.000000e+00  0.000000e+00
bigcom52         0.000000e+00  0.000000e+00
bigcom54         0.000000e+00  0.000000e+00
bigcom56         0.000000e+00  0.000000e+00
bigcom62         0.000000e+00  0.000000e+00
bigcom66         0.000000e+00  0.000000e+00
bigcom68         0.000000e+00  0.000000e+00
bigcom69         0.000000e+00  0.000000e+00
bigcom71         0.000000e+00  5.444173e-01
bigcom72         0.000000e+00  0.000000e+00
bigcom73         0.000000e+00  0.000000e+00
bigcom74         0.000000e+00  0.000000e+00
bigcom75         0.000000e+00  0.000000e+00
bigcom76         0.000000e+00  0.000000e+00
bigcom77         0.000000e+00  0.000000e+00
bigcom79         0.000000e+00  0.000000e+00
bigcom80         0.000000e+00  0.000000e+00
bigcom82         0.000000e+00  0.000000e+00
bigcom83         0.000000e+00  0.000000e+00
bigcom84         0.000000e+00  0.000000e+00
bigcom85         0.000000e+00  0.000000e+00
bigcom87         0.000000e+00  0.000000e+00
bigcom89         0.000000e+00  0.000000e+00
bigcom91         0.000000e+00  0.000000e+00
bigcom92         0.000000e+00  0.000000e+00
bigcom93         0.000000e+00  0.000000e+00
bigcom96         0.000000e+00  0.000000e+00
bigcom97         0.000000e+00  0.000000e+00
bigcom98         0.000000e+00  0.000000e+00
bigcom99         0.000000e+00  0.000000e+00
bigcom101        0.000000e+00  0.000000e+00
bigcom104        0.000000e+00  0.000000e+00
bigcom106        0.000000e+00  0.000000e+00
bigcom109        0.000000e+00  0.000000e+00
bigcom113        0.000000e+00  0.000000e+00
bigcom116        0.000000e+00  0.000000e+00
bigcom120        0.000000e+00  0.000000e+00
bigcom123        0.000000e+00  0.000000e+00
bigcom126        0.000000e+00  0.000000e+00
bigcom127        0.000000e+00  0.000000e+00
bigcom137        0.000000e+00  0.000000e+00
bigcom139        0.000000e+00  0.000000e+00
bigcom140        0.000000e+00  0.000000e+00
bigcom143        0.000000e+00  0.000000e+00
bigcom145        0.000000e+00  0.000000e+00
bigcom146        0.000000e+00  0.000000e+00
bigcom147        0.000000e+00  0.000000e+00
bigcom149        0.000000e+00  0.000000e+00
bigcom153        0.000000e+00  0.000000e+00
bigcom154        0.000000e+00  0.000000e+00
bigcom156        0.000000e+00  0.000000e+00
bigcom157        0.000000e+00  0.000000e+00
bigcom158        0.000000e+00  0.000000e+00
bigcom160        0.000000e+00  0.000000e+00
bigcom161        0.000000e+00  0.000000e+00
bigcom162        0.000000e+00  0.000000e+00
bigcom164        0.000000e+00  0.000000e+00
bigcom166        0.000000e+00  0.000000e+00
bigcom167        0.000000e+00  2.220446e-18
bigcom171        0.000000e+00  0.000000e+00
bigcom173        0.000000e+00  0.000000e+00
bigcom175        0.000000e+00  0.000000e+00
bigcom176        0.000000e+00  0.000000e+00
bigcom177        0.000000e+00  0.000000e+00
bigcom178        0.000000e+00  0.000000e+00
bigcom180        0.000000e+00  0.000000e+00
bigcom181        0.000000e+00  1.249001e-18
bigcom184        0.000000e+00  0.000000e+00
bigcom186        0.000000e+00  0.000000e+00
bigcom187        0.000000e+00  0.000000e+00
bigcom189        0.000000e+00  5.551115e-19
bigcom194        0.000000e+00  0.000000e+00
bigcom195        0.000000e+00  0.000000e+00
bigcom196        0.000000e+00  0.000000e+00
bigcom204        0.000000e+00  0.000000e+00
bigcom205        0.000000e+00  0.000000e+00
bigcom212        0.000000e+00  0.000000e+00
bigcom214        0.000000e+00  0.000000e+00
bigcom222        0.000000e+00  0.000000e+00
bigcom223        0.000000e+00  0.000000e+00
bigcom226        0.000000e+00  0.000000e+00
bigcom227        0.000000e+00  0.000000e+00
bigcom229        0.000000e+00  0.000000e+00
bigcom233        0.000000e+00  0.000000e+00
bigcom236        0.000000e+00  0.000000e+00
bigcom237        0.000000e+00  0.000000e+00
bigcom246        0.000000e+00  0.000000e+00
bigcom248        0.000000e+00  0.000000e+00
bigcom249        0.000000e+00  0.000000e+00
bigcom250        0.000000e+00  0.000000e+00
bigcom254        0.000000e+00  0.000000e+00
bigcom266        0.000000e+00  0.000000e+00
bigcom269        0.000000e+00  0.000000e+00
bigcom272        0.000000e+00  0.000000e+00
bigcom274        0.000000e+00  0.000000e+00
bigcom281        0.000000e+00  0.000000e+00
bigcom291        0.000000e+00  0.000000e+00
bigcom292        0.000000e+00  0.000000e+00
bigcom295        0.000000e+00  0.000000e+00
bigcom299        0.000000e+00  0.000000e+00
bigcom301        0.000000e+00  0.000000e+00
bigcom306        0.000000e+00  0.000000e+00
bigcom309        0.000000e+00  0.000000e+00
bigcom314        0.000000e+00  0.000000e+00
bigcom321        0.000000e+00  5.551115e-19
bigcom341        0.000000e+00  0.000000e+00
bigcom350        0.000000e+00  0.000000e+00
bigcom353        0.000000e+00  0.000000e+00
bigcom359        0.000000e+00  0.000000e+00
bigcom363        0.000000e+00  0.000000e+00
bigcom365        0.000000e+00  0.000000e+00
bigcom385        0.000000e+00  0.000000e+00
bigcom386        0.000000e+00  0.000000e+00
bigcom408        0.000000e+00  0.000000e+00
bigcom412        0.000000e+00  0.000000e+00
bigcom480        0.000000e+00  0.000000e+00
spin_vertex      6.233990e-04  8.745399e-01
membership_s1   -9.498681e-06  1.833333e-03
membership_s3    0.000000e+00  0.000000e+00
membership_s4    0.000000e+00  2.081668e-18
membership_s5    1.074542e-04  4.680474e-02
membership_s6   -3.774786e-05  6.659000e-02
membership_s7    0.000000e+00  0.000000e+00
membership_s8    0.000000e+00  0.000000e+00
membership_s9    0.000000e+00  0.000000e+00
membership_s11   0.000000e+00  0.000000e+00
membership_s12   0.000000e+00  0.000000e+00
membership_s14   0.000000e+00  0.000000e+00
membership_s15   0.000000e+00  0.000000e+00
membership_s16   0.000000e+00  0.000000e+00
membership_s17   0.000000e+00  0.000000e+00
membership_s18   0.000000e+00  0.000000e+00
membership_s20   0.000000e+00  0.000000e+00
membership_s21   0.000000e+00  0.000000e+00
membership_s22   0.000000e+00  0.000000e+00
membership_s24   0.000000e+00  0.000000e+00
membership_s25   0.000000e+00  0.000000e+00
membership_s26   0.000000e+00  0.000000e+00
membership_s27   0.000000e+00  8.326673e-19
membership_s28   0.000000e+00  0.000000e+00
membership_s30   8.742761e-05  4.014156e-02
membership_s31   0.000000e+00  0.000000e+00
membership_s32   0.000000e+00  0.000000e+00
membership_s33   0.000000e+00  0.000000e+00
membership_s36   0.000000e+00  0.000000e+00
membership_s37   0.000000e+00  0.000000e+00
V1               3.947324e-04  5.295290e-01
V2               3.411548e-04  4.486871e-01
pdi              2.072598e-04  5.199302e-02
adhesion         6.655882e-04  3.456103e-01
cohesion         9.089142e-04  4.908405e-01
inner            1.707894e-03  4.651707e-01
outer            5.043569e-04  4.453887e-01
ioratio          1.449422e-03  6.728525e-01
comsize          5.285291e-04  9.829217e-01
[1] "Dataset: high_CT Model GLM, run: 5 of 5 2015-06-15 20:28:16"
[1] "glmnet variable coefficients"
                         [,1]          [,2]
(Intercept)     -3.040462e+00 -3.126584e+02
graph0           1.943358e-40 -2.682754e-04
graph1           4.334208e-44 -1.217006e-07
graph2           1.914694e-40  5.495137e-05
graph3           6.846880e-45 -8.441728e-09
graph4          -2.566091e-47 -4.958412e-11
graph5           4.103502e-42 -1.997829e-07
graph6           7.219915e-44 -2.624140e-08
graph7           7.873276e-42  2.725729e-06
graph8           1.649143e-40  3.903710e-05
graph9           1.685862e-46 -1.922696e-10
graph10          8.157030e-49 -4.030907e-12
graph11         -7.711501e-50 -4.841786e-14
graph12          4.357147e-46 -3.823523e-10
graph13          4.734137e-45 -6.170568e-10
graph14          2.823883e-48 -2.184794e-11
graph15          1.437738e-43 -5.766808e-08
graph16          1.290779e-45 -1.165032e-09
graph17          3.819131e-45 -1.538203e-09
graph18          1.315571e-43  2.660731e-08
graph19          2.785765e-44  2.923408e-09
graph20          1.872244e-43 -3.701839e-07
graph21          1.456921e-43  2.624256e-09
graph22          5.149536e-43  4.004367e-09
graph23          2.094083e-43 -2.516546e-08
graph24          3.717234e-43  9.552243e-08
graph25          1.807560e-42  6.640719e-07
graph26          1.822919e-42  3.563979e-07
graph27          1.116139e-41  7.593935e-06
graph28          1.577736e-41  3.499884e-06
graph29          1.698889e-40 -1.632619e-05
orbit0           1.943358e-40 -2.685025e-04
orbit1           1.277774e-41 -3.304650e-06
orbit2           2.142551e-44 -1.194271e-07
orbit3           1.914694e-40  5.467380e-05
orbit4           3.261282e-43  1.121631e-08
orbit5           5.817263e-45 -9.181272e-09
orbit6           5.099802e-46 -1.240590e-08
orbit7          -2.590687e-47 -4.429781e-11
orbit8           4.103502e-42 -2.029397e-07
orbit9           8.117020e-42  6.457339e-06
orbit10          7.369439e-43 -2.426881e-08
orbit11          4.033364e-44 -3.756472e-08
orbit12          3.563726e-41  1.512740e-05
orbit13          9.006536e-42  2.745711e-06
orbit14          1.649143e-40  3.847778e-05
orbit15          8.946312e-45  2.061718e-09
orbit16          1.363485e-46 -2.383989e-10
orbit17          1.721384e-45 -1.181626e-09
orbit18          1.468110e-45  3.311515e-10
orbit19          6.576726e-46 -2.993228e-10
orbit20          7.957993e-47 -3.260087e-10
orbit21         -4.611673e-50 -2.779229e-12
orbit22         -1.542327e-47 -2.239913e-11
orbit23         -6.669901e-50 -3.321776e-14
orbit24          4.502275e-44  3.184454e-08
orbit25          1.481985e-44  1.879137e-09
orbit26          3.326687e-46 -4.632450e-10
orbit27          1.991035e-43  7.904784e-08
orbit28          6.869901e-45 -6.058607e-09
orbit29          2.971943e-44  7.649414e-09
orbit30          8.288728e-45 -2.756663e-09
orbit31          1.811207e-45 -4.277616e-10
orbit32          4.045040e-46 -9.215172e-10
orbit33         -1.341427e-48 -1.361095e-11
orbit34          1.437738e-43 -5.810694e-08
orbit35          2.514090e-43  6.419646e-08
orbit36          2.457324e-44 -7.997713e-09
orbit37          2.107103e-44 -7.727918e-09
orbit38          4.819098e-46 -1.227774e-09
orbit39          4.801622e-43  5.462047e-07
orbit40          6.188092e-44  1.013028e-08
orbit41          3.040485e-44 -9.801083e-09
orbit42          2.153473e-45 -2.248015e-09
orbit43          4.717850e-43  2.595128e-07
orbit44          1.083351e-43 -3.118184e-08
orbit45          1.435689e-42  2.146635e-06
orbit46          4.447990e-43  8.719578e-08
orbit47          2.723120e-44 -8.586417e-09
orbit48          6.549703e-44  1.279167e-08
orbit49          1.506396e-42 -2.781645e-07
orbit50          1.336523e-43 -4.697302e-07
orbit51          6.188995e-43  3.603128e-07
orbit52          1.735475e-42 -4.297315e-08
orbit53          1.888949e-43 -4.498525e-08
orbit54          2.944974e-42  2.361742e-07
orbit55          4.694216e-43 -1.269291e-08
orbit56          9.093152e-42  1.845382e-05
orbit57          4.260718e-43 -6.370653e-08
orbit58          2.420450e-43 -4.339872e-08
orbit59          2.497531e-42  1.090859e-06
orbit60          8.374883e-43  2.791395e-07
orbit61          7.017913e-43  2.970232e-08
orbit62          2.114928e-41  2.580386e-05
orbit63          3.108431e-42  1.563254e-06
orbit64          4.229983e-42  1.202458e-07
orbit65          3.010604e-41  1.816912e-05
orbit66          5.688679e-42 -9.127463e-07
orbit67          2.531862e-42  9.155137e-07
orbit68          1.643749e-41  1.260645e-05
orbit69          2.844244e-41  1.246991e-05
orbit70          6.914263e-41  3.623801e-05
orbit71          1.851982e-41  1.382020e-06
orbit72          1.698889e-40 -1.732275e-05
AP              -4.986935e-39 -6.909882e-02
bet              3.944806e-45 -3.142006e-08
ecc              2.405985e-38  4.287536e-02
eccrad           1.443591e-37  2.571608e-01
close            1.275721e-36 -7.708296e-01
constraint      -2.061996e-36  1.373846e+00
coreness         1.251956e-38 -2.588168e-03
knn              2.459594e-40 -4.039338e-04
hubscore         6.574947e-37  1.660981e-01
pagerank        -1.039120e-35 -9.828115e+01
trans            5.842249e-37  8.152337e-01
evcent           6.573151e-37  1.584546e-01
first            1.943358e-40 -2.696127e-04
upto_second      1.699529e-41 -1.375652e-05
upto_third       2.901943e-41 -6.763751e-06
upto_fourth      3.798631e-40  4.637032e-05
upto_fifth       2.642148e-39  2.252535e-03
upto_sixth       1.042548e-38  2.079164e-02
second           1.727974e-41 -1.343132e-05
third           -1.444721e-41  3.989998e-05
fourth          -3.127412e-41  8.124431e-06
fifth           -4.256693e-40 -2.432835e-05
sixth           -3.005776e-39 -2.190539e-03
ratio1          -5.705649e-40 -6.491772e-04
ratio2          -5.894420e-39  7.127057e-03
ratio3          -2.634702e-37  5.411391e-03
ratio4           1.999561e-37 -3.700376e+00
ratio5           8.438952e-37  2.841452e-02
ratio6          -9.955480e-38  1.200993e-02
selfinter        4.889043e-38  1.787714e-01
walktrap_vertex  1.185037e-38  1.606326e-02
bigcom1         -5.565621e-38 -1.271968e-01
bigcom2          0.000000e+00  0.000000e+00
bigcom3          2.950371e-38  3.637001e-01
bigcom4         -4.202864e-38 -6.641450e-02
bigcom6          0.000000e+00  0.000000e+00
bigcom8         -4.810005e-38 -1.443311e-01
bigcom9         -4.627168e-38 -1.015702e-01
bigcom11         0.000000e+00  0.000000e+00
bigcom13        -4.618166e-38 -5.285777e-02
bigcom15        -4.622663e-38 -9.594813e-02
bigcom16         0.000000e+00  0.000000e+00
bigcom21        -4.631683e-38 -1.118118e-01
bigcom22        -4.737999e-38 -2.279680e-01
bigcom24         0.000000e+00  0.000000e+00
bigcom26        -4.649828e-38 -1.791561e-01
bigcom28         2.159674e-37  3.263246e-01
bigcom30        -4.658955e-38 -1.547070e-01
bigcom31         0.000000e+00  0.000000e+00
bigcom32        -4.613678e-38 -1.388462e-01
bigcom33         0.000000e+00  0.000000e+00
bigcom34         0.000000e+00  0.000000e+00
bigcom36        -4.613678e-38 -6.356359e-02
bigcom37         0.000000e+00  0.000000e+00
bigcom38         0.000000e+00  0.000000e+00
bigcom39        -4.613678e-38 -7.268546e-02
bigcom40         4.126478e-38  1.200030e-01
bigcom43         0.000000e+00  0.000000e+00
bigcom44        -4.681928e-38 -1.319622e-01
bigcom46        -4.613678e-38 -1.269674e-01
bigcom47         0.000000e+00  0.000000e+00
bigcom49         0.000000e+00  0.000000e+00
bigcom50         0.000000e+00  0.000000e+00
bigcom51         0.000000e+00  0.000000e+00
bigcom52         0.000000e+00  0.000000e+00
bigcom54         0.000000e+00  0.000000e+00
bigcom56         0.000000e+00  0.000000e+00
bigcom62         0.000000e+00  0.000000e+00
bigcom66         0.000000e+00  0.000000e+00
bigcom68         0.000000e+00  0.000000e+00
bigcom69         0.000000e+00  0.000000e+00
bigcom71         9.649459e-37  2.499943e+00
bigcom72         0.000000e+00  0.000000e+00
bigcom73        -4.613678e-38 -1.782591e-01
bigcom74         0.000000e+00  0.000000e+00
bigcom75         0.000000e+00  0.000000e+00
bigcom76         0.000000e+00  0.000000e+00
bigcom77         0.000000e+00  0.000000e+00
bigcom79         0.000000e+00  0.000000e+00
bigcom80         0.000000e+00  0.000000e+00
bigcom82         0.000000e+00  0.000000e+00
bigcom83         0.000000e+00  0.000000e+00
bigcom84         0.000000e+00  0.000000e+00
bigcom85         0.000000e+00  0.000000e+00
bigcom87         0.000000e+00  0.000000e+00
bigcom89         0.000000e+00  0.000000e+00
bigcom91         0.000000e+00  0.000000e+00
bigcom92        -4.622663e-38 -1.051901e-01
bigcom93         0.000000e+00  0.000000e+00
bigcom96         0.000000e+00  0.000000e+00
bigcom97        -4.613678e-38 -2.072108e-01
bigcom98         0.000000e+00  0.000000e+00
bigcom99         0.000000e+00  0.000000e+00
bigcom101       -4.618166e-38 -1.357631e-01
bigcom104        0.000000e+00  0.000000e+00
bigcom106        0.000000e+00  0.000000e+00
bigcom109        0.000000e+00  0.000000e+00
bigcom113        0.000000e+00  0.000000e+00
bigcom116       -4.613678e-38 -6.956010e-02
bigcom120        0.000000e+00  0.000000e+00
bigcom123        0.000000e+00  0.000000e+00
bigcom126        0.000000e+00  0.000000e+00
bigcom127        0.000000e+00  0.000000e+00
bigcom137        0.000000e+00  0.000000e+00
bigcom139        0.000000e+00  0.000000e+00
bigcom140        0.000000e+00  0.000000e+00
bigcom143        0.000000e+00  0.000000e+00
bigcom145        0.000000e+00  0.000000e+00
bigcom146        0.000000e+00  0.000000e+00
bigcom147       -4.618166e-38 -1.094898e-01
bigcom149        0.000000e+00  0.000000e+00
bigcom153        0.000000e+00  0.000000e+00
bigcom154       -4.618166e-38 -8.496622e-02
bigcom156        0.000000e+00  0.000000e+00
bigcom157        0.000000e+00  0.000000e+00
bigcom158        0.000000e+00  0.000000e+00
bigcom160        0.000000e+00  0.000000e+00
bigcom161        0.000000e+00  0.000000e+00
bigcom162        0.000000e+00  0.000000e+00
bigcom164        0.000000e+00  0.000000e+00
bigcom166        0.000000e+00  0.000000e+00
bigcom167       -4.618166e-38 -1.141288e-01
bigcom171        0.000000e+00  0.000000e+00
bigcom173        0.000000e+00  0.000000e+00
bigcom175        0.000000e+00  0.000000e+00
bigcom176        0.000000e+00  0.000000e+00
bigcom177        0.000000e+00  0.000000e+00
bigcom178        0.000000e+00  0.000000e+00
bigcom180        0.000000e+00  0.000000e+00
bigcom181       -4.613678e-38 -7.704351e-02
bigcom184        0.000000e+00  0.000000e+00
bigcom186        0.000000e+00  0.000000e+00
bigcom187        0.000000e+00  0.000000e+00
bigcom189       -4.613678e-38 -1.051551e-01
bigcom194        0.000000e+00  0.000000e+00
bigcom195       -4.613678e-38 -6.488326e-02
bigcom196        0.000000e+00  0.000000e+00
bigcom204       -4.613678e-38 -1.108190e-01
bigcom205        0.000000e+00  0.000000e+00
bigcom212        0.000000e+00  0.000000e+00
bigcom214        0.000000e+00  0.000000e+00
bigcom222        0.000000e+00  0.000000e+00
bigcom223        0.000000e+00  0.000000e+00
bigcom226        0.000000e+00  0.000000e+00
bigcom227        0.000000e+00  0.000000e+00
bigcom229        0.000000e+00  0.000000e+00
bigcom233        0.000000e+00  0.000000e+00
bigcom236        0.000000e+00  0.000000e+00
bigcom237        0.000000e+00  0.000000e+00
bigcom246        0.000000e+00  0.000000e+00
bigcom248       -4.613678e-38 -1.930558e-01
bigcom249        0.000000e+00  0.000000e+00
bigcom250        0.000000e+00  0.000000e+00
bigcom254        0.000000e+00  0.000000e+00
bigcom266        0.000000e+00  0.000000e+00
bigcom269        0.000000e+00  0.000000e+00
bigcom272        0.000000e+00  0.000000e+00
bigcom274       -4.631683e-38 -5.609999e-02
bigcom281        0.000000e+00  0.000000e+00
bigcom291        0.000000e+00  0.000000e+00
bigcom292        0.000000e+00  0.000000e+00
bigcom295        0.000000e+00  0.000000e+00
bigcom299        0.000000e+00  0.000000e+00
bigcom301        0.000000e+00  0.000000e+00
bigcom306        0.000000e+00  0.000000e+00
bigcom309        0.000000e+00  0.000000e+00
bigcom314        0.000000e+00  0.000000e+00
bigcom321       -4.613678e-38 -4.897941e-02
bigcom341        0.000000e+00  0.000000e+00
bigcom350        0.000000e+00  0.000000e+00
bigcom353        0.000000e+00  0.000000e+00
bigcom359        0.000000e+00  0.000000e+00
bigcom363        0.000000e+00  0.000000e+00
bigcom365        0.000000e+00  0.000000e+00
bigcom385        0.000000e+00  0.000000e+00
bigcom386        0.000000e+00  0.000000e+00
bigcom408        0.000000e+00  0.000000e+00
bigcom412        0.000000e+00  0.000000e+00
bigcom480        0.000000e+00  0.000000e+00
spin_vertex      1.314934e-37  9.781276e-02
membership_s1   -2.577670e-38 -1.069210e-02
membership_s3    0.000000e+00  0.000000e+00
membership_s4    3.367172e-38  7.253948e-02
membership_s5   -3.231592e-38 -1.232562e-02
membership_s6    1.229745e-37  2.502850e-01
membership_s7   -4.894304e-38 -1.162707e-01
membership_s8    0.000000e+00  0.000000e+00
membership_s9    0.000000e+00  0.000000e+00
membership_s11   0.000000e+00  0.000000e+00
membership_s12   0.000000e+00  0.000000e+00
membership_s14   0.000000e+00  0.000000e+00
membership_s15  -4.654387e-38 -9.331865e-02
membership_s16   0.000000e+00  0.000000e+00
membership_s17   0.000000e+00  0.000000e+00
membership_s18  -4.649828e-38 -1.049323e-01
membership_s20   0.000000e+00  0.000000e+00
membership_s21  -4.622663e-38 -1.179625e-01
membership_s22   0.000000e+00  0.000000e+00
membership_s24  -4.613678e-38 -7.328598e-02
membership_s25   0.000000e+00  0.000000e+00
membership_s26   0.000000e+00  0.000000e+00
membership_s27  -4.929880e-38 -1.321803e-01
membership_s28   0.000000e+00  0.000000e+00
membership_s30   8.714269e-38  1.390717e-01
membership_s31  -4.705129e-38 -1.021695e-01
membership_s32  -2.929057e-38  3.107781e-02
membership_s33   0.000000e+00  0.000000e+00
membership_s36  -5.552602e-38 -1.328017e-01
membership_s37  -4.636206e-38 -7.348037e-02
V1               5.901056e-37 -2.389358e-01
V2               1.708888e-37  3.785884e-01
pdi             -1.820223e-36 -1.153915e+01
adhesion        -2.676995e-41 -6.521671e-06
cohesion         5.355669e-41  1.302688e-05
inner            2.952647e-42 -1.385622e-05
outer           -5.367076e-42 -3.799257e-05
ioratio         -2.326774e-37  3.836137e-01
comsize          8.073822e-41  1.226253e-04
[1] "Dataset: high_CT Model GBM, refit model on training data 2015-06-15 20:28:24"
Iter   TrainDeviance   ValidDeviance   StepSize   Improve
     1        0.3296             nan     0.0100    0.0011
     2        0.3231             nan     0.0100    0.0012
     3        0.3165             nan     0.0100    0.0011
     4        0.3106             nan     0.0100    0.0017
     5        0.3054             nan     0.0100    0.0008
     6        0.3006             nan     0.0100    0.0002
     7        0.2970             nan     0.0100    0.0006
     8        0.2928             nan     0.0100    0.0006
     9        0.2889             nan     0.0100    0.0005
    10        0.2848             nan     0.0100    0.0003
    20        0.2535             nan     0.0100    0.0004
    40        0.2095             nan     0.0100    0.0003
    60        0.1805             nan     0.0100    0.0002
    80        0.1583             nan     0.0100   -0.0002
   100        0.1399             nan     0.0100   -0.0001
   120        0.1250             nan     0.0100    0.0000
   130        0.1178             nan     0.0100   -0.0001

[1] "GBM variable coefficients"
                            var      rel.inf
orbit70                 orbit70 6.9455973239
comsize                 comsize 3.9888106894
ratio5                   ratio5 3.2371100932
bigcom28               bigcom28 3.2177486188
graph20                 graph20 3.0590764993
orbit62                 orbit62 2.9674473118
orbit49                 orbit49 2.8751641369
orbit65                 orbit65 2.8094060193
orbit54                 orbit54 2.7272709064
walktrap_vertex walktrap_vertex 2.7053022999
orbit50                 orbit50 2.6730667254
trans                     trans 2.5195030966
V1                           V1 2.4296032736
bet                         bet 1.6433964120
ioratio                 ioratio 1.6383951997
spin_vertex         spin_vertex 1.6359422403
orbit18                 orbit18 1.5759456496
orbit68                 orbit68 1.4542241920
orbit56                 orbit56 1.4432896076
inner                     inner 1.3475750123
upto_fifth           upto_fifth 1.3451012195
V2                           V2 1.2466594714
adhesion               adhesion 1.2370311735
orbit46                 orbit46 1.2268568549
orbit66                 orbit66 1.1832149851
orbit63                 orbit63 1.1592561499
knn                         knn 1.1544311180
constraint           constraint 1.1197140260
ratio4                   ratio4 1.1043555796
graph29                 graph29 1.0568710648
orbit45                 orbit45 1.0504655041
graph8                   graph8 1.0031852350
pagerank               pagerank 0.9541822948
ratio6                   ratio6 0.9184749061
orbit25                 orbit25 0.8976413184
sixth                     sixth 0.8775441412
orbit24                 orbit24 0.8697485410
graph22                 graph22 0.8348372499
outer                     outer 0.7818796960
orbit19                 orbit19 0.7345342198
graph28                 graph28 0.7187132483
orbit55                 orbit55 0.7097056935
orbit39                 orbit39 0.6952679194
orbit31                 orbit31 0.6926074820
cohesion               cohesion 0.6769148677
third                     third 0.6704282422
hubscore               hubscore 0.6581932322
ratio1                   ratio1 0.6501143716
orbit9                   orbit9 0.6490122572
graph11                 graph11 0.5775980842
graph10                 graph10 0.5655172186
graph27                 graph27 0.5540960101
orbit35                 orbit35 0.5414875579
orbit37                 orbit37 0.5399793259
graph2                   graph2 0.5218778941
graph14                 graph14 0.5131692382
ratio3                   ratio3 0.5125531701
orbit7                   orbit7 0.4884531412
orbit27                 orbit27 0.4829918835
graph3                   graph3 0.4632347913
orbit67                 orbit67 0.4343845588
graph7                   graph7 0.4342953596
orbit12                 orbit12 0.4043191570
orbit23                 orbit23 0.3790849302
graph15                 graph15 0.3628449620
orbit20                 orbit20 0.3590832670
orbit13                 orbit13 0.3532384156
orbit15                 orbit15 0.3446760933
orbit10                 orbit10 0.3272135565
graph26                 graph26 0.3226670799
orbit51                 orbit51 0.3063122522
graph23                 graph23 0.3061356844
graph24                 graph24 0.3017400683
orbit38                 orbit38 0.2939035545
orbit11                 orbit11 0.2932524687
graph5                   graph5 0.2843091031
graph12                 graph12 0.2781079538
graph0                   graph0 0.2778373401
orbit36                 orbit36 0.2770595470
graph1                   graph1 0.2744399752
orbit59                 orbit59 0.2686967918
orbit21                 orbit21 0.2623518233
graph18                 graph18 0.2602934010
AP                           AP 0.2572574581
orbit69                 orbit69 0.2461788655
orbit6                   orbit6 0.2456848283
orbit64                 orbit64 0.2402222114
upto_fourth         upto_fourth 0.2270970769
graph16                 graph16 0.2172331101
orbit22                 orbit22 0.2153879269
orbit71                 orbit71 0.2065740295
orbit61                 orbit61 0.2050515390
orbit2                   orbit2 0.1976039370
orbit29                 orbit29 0.1954335812
membership_s30   membership_s30 0.1950919554
graph21                 graph21 0.1921597965
orbit1                   orbit1 0.1914575931
graph4                   graph4 0.1855123339
upto_second         upto_second 0.1846324445
orbit4                   orbit4 0.1832803476
orbit53                 orbit53 0.1600644049
close                     close 0.1595354646
orbit47                 orbit47 0.1555377678
upto_sixth           upto_sixth 0.1554188301
orbit57                 orbit57 0.1513840670
ratio2                   ratio2 0.1509014350
orbit40                 orbit40 0.1502067600
graph6                   graph6 0.1494023944
orbit30                 orbit30 0.1450927902
orbit48                 orbit48 0.1432793405
membership_s6     membership_s6 0.1378933056
fourth                   fourth 0.1367730225
orbit32                 orbit32 0.1355393449
graph17                 graph17 0.1257058138
orbit43                 orbit43 0.1196030853
selfinter             selfinter 0.1188022723
orbit58                 orbit58 0.1150564696
bigcom3                 bigcom3 0.1049305891
orbit41                 orbit41 0.1013487057
orbit33                 orbit33 0.0962406970
orbit42                 orbit42 0.0898291066
orbit52                 orbit52 0.0892742722
graph25                 graph25 0.0867121177
fifth                     fifth 0.0733740177
upto_third           upto_third 0.0665326624
orbit28                 orbit28 0.0555108595
pdi                         pdi 0.0547252268
orbit44                 orbit44 0.0542851390
bigcom40               bigcom40 0.0399169754
orbit26                 orbit26 0.0398114095
orbit16                 orbit16 0.0369948682
graph13                 graph13 0.0243394762
orbit5                   orbit5 0.0216521992
orbit17                 orbit17 0.0125695729
graph9                   graph9 0.0106336044
membership_s4     membership_s4 0.0070385196
second                   second 0.0002013483
graph19                 graph19 0.0000000000
orbit0                   orbit0 0.0000000000
orbit3                   orbit3 0.0000000000
orbit8                   orbit8 0.0000000000
orbit14                 orbit14 0.0000000000
orbit34                 orbit34 0.0000000000
orbit60                 orbit60 0.0000000000
orbit72                 orbit72 0.0000000000
ecc                         ecc 0.0000000000
eccrad                   eccrad 0.0000000000
coreness               coreness 0.0000000000
evcent                   evcent 0.0000000000
first                     first 0.0000000000
bigcom1                 bigcom1 0.0000000000
bigcom2                 bigcom2 0.0000000000
bigcom4                 bigcom4 0.0000000000
bigcom6                 bigcom6 0.0000000000
bigcom8                 bigcom8 0.0000000000
bigcom9                 bigcom9 0.0000000000
bigcom11               bigcom11 0.0000000000
bigcom13               bigcom13 0.0000000000
bigcom15               bigcom15 0.0000000000
bigcom16               bigcom16 0.0000000000
bigcom21               bigcom21 0.0000000000
bigcom22               bigcom22 0.0000000000
bigcom24               bigcom24 0.0000000000
bigcom26               bigcom26 0.0000000000
bigcom30               bigcom30 0.0000000000
bigcom31               bigcom31 0.0000000000
bigcom32               bigcom32 0.0000000000
bigcom33               bigcom33 0.0000000000
bigcom34               bigcom34 0.0000000000
bigcom36               bigcom36 0.0000000000
bigcom37               bigcom37 0.0000000000
bigcom38               bigcom38 0.0000000000
bigcom39               bigcom39 0.0000000000
bigcom43               bigcom43 0.0000000000
bigcom44               bigcom44 0.0000000000
bigcom46               bigcom46 0.0000000000
bigcom47               bigcom47 0.0000000000
bigcom49               bigcom49 0.0000000000
bigcom50               bigcom50 0.0000000000
bigcom51               bigcom51 0.0000000000
bigcom52               bigcom52 0.0000000000
bigcom54               bigcom54 0.0000000000
bigcom56               bigcom56 0.0000000000
bigcom62               bigcom62 0.0000000000
bigcom66               bigcom66 0.0000000000
bigcom68               bigcom68 0.0000000000
bigcom69               bigcom69 0.0000000000
bigcom71               bigcom71 0.0000000000
bigcom72               bigcom72 0.0000000000
bigcom73               bigcom73 0.0000000000
bigcom74               bigcom74 0.0000000000
bigcom75               bigcom75 0.0000000000
bigcom76               bigcom76 0.0000000000
bigcom77               bigcom77 0.0000000000
bigcom79               bigcom79 0.0000000000
bigcom80               bigcom80 0.0000000000
bigcom82               bigcom82 0.0000000000
bigcom83               bigcom83 0.0000000000
bigcom84               bigcom84 0.0000000000
bigcom85               bigcom85 0.0000000000
bigcom87               bigcom87 0.0000000000
bigcom89               bigcom89 0.0000000000
bigcom91               bigcom91 0.0000000000
bigcom92               bigcom92 0.0000000000
bigcom93               bigcom93 0.0000000000
bigcom96               bigcom96 0.0000000000
bigcom97               bigcom97 0.0000000000
bigcom98               bigcom98 0.0000000000
bigcom99               bigcom99 0.0000000000
bigcom101             bigcom101 0.0000000000
bigcom104             bigcom104 0.0000000000
bigcom106             bigcom106 0.0000000000
bigcom109             bigcom109 0.0000000000
bigcom113             bigcom113 0.0000000000
bigcom116             bigcom116 0.0000000000
bigcom120             bigcom120 0.0000000000
bigcom123             bigcom123 0.0000000000
bigcom126             bigcom126 0.0000000000
bigcom127             bigcom127 0.0000000000
bigcom137             bigcom137 0.0000000000
bigcom139             bigcom139 0.0000000000
bigcom140             bigcom140 0.0000000000
bigcom143             bigcom143 0.0000000000
bigcom145             bigcom145 0.0000000000
bigcom146             bigcom146 0.0000000000
bigcom147             bigcom147 0.0000000000
bigcom149             bigcom149 0.0000000000
bigcom153             bigcom153 0.0000000000
bigcom154             bigcom154 0.0000000000
bigcom156             bigcom156 0.0000000000
bigcom157             bigcom157 0.0000000000
bigcom158             bigcom158 0.0000000000
bigcom160             bigcom160 0.0000000000
bigcom161             bigcom161 0.0000000000
bigcom162             bigcom162 0.0000000000
bigcom164             bigcom164 0.0000000000
bigcom166             bigcom166 0.0000000000
bigcom167             bigcom167 0.0000000000
bigcom171             bigcom171 0.0000000000
bigcom173             bigcom173 0.0000000000
bigcom175             bigcom175 0.0000000000
bigcom176             bigcom176 0.0000000000
bigcom177             bigcom177 0.0000000000
bigcom178             bigcom178 0.0000000000
bigcom180             bigcom180 0.0000000000
bigcom181             bigcom181 0.0000000000
bigcom184             bigcom184 0.0000000000
bigcom186             bigcom186 0.0000000000
bigcom187             bigcom187 0.0000000000
bigcom189             bigcom189 0.0000000000
bigcom194             bigcom194 0.0000000000
bigcom195             bigcom195 0.0000000000
bigcom196             bigcom196 0.0000000000
bigcom204             bigcom204 0.0000000000
bigcom205             bigcom205 0.0000000000
bigcom212             bigcom212 0.0000000000
bigcom214             bigcom214 0.0000000000
bigcom222             bigcom222 0.0000000000
bigcom223             bigcom223 0.0000000000
bigcom226             bigcom226 0.0000000000
bigcom227             bigcom227 0.0000000000
bigcom229             bigcom229 0.0000000000
bigcom233             bigcom233 0.0000000000
bigcom236             bigcom236 0.0000000000
bigcom237             bigcom237 0.0000000000
bigcom246             bigcom246 0.0000000000
bigcom248             bigcom248 0.0000000000
bigcom249             bigcom249 0.0000000000
bigcom250             bigcom250 0.0000000000
bigcom254             bigcom254 0.0000000000
bigcom266             bigcom266 0.0000000000
bigcom269             bigcom269 0.0000000000
bigcom272             bigcom272 0.0000000000
bigcom274             bigcom274 0.0000000000
bigcom281             bigcom281 0.0000000000
bigcom291             bigcom291 0.0000000000
bigcom292             bigcom292 0.0000000000
bigcom295             bigcom295 0.0000000000
bigcom299             bigcom299 0.0000000000
bigcom301             bigcom301 0.0000000000
bigcom306             bigcom306 0.0000000000
bigcom309             bigcom309 0.0000000000
bigcom314             bigcom314 0.0000000000
bigcom321             bigcom321 0.0000000000
bigcom341             bigcom341 0.0000000000
bigcom350             bigcom350 0.0000000000
bigcom353             bigcom353 0.0000000000
bigcom359             bigcom359 0.0000000000
bigcom363             bigcom363 0.0000000000
bigcom365             bigcom365 0.0000000000
bigcom385             bigcom385 0.0000000000
bigcom386             bigcom386 0.0000000000
bigcom408             bigcom408 0.0000000000
bigcom412             bigcom412 0.0000000000
bigcom480             bigcom480 0.0000000000
membership_s1     membership_s1 0.0000000000
membership_s3     membership_s3 0.0000000000
membership_s5     membership_s5 0.0000000000
membership_s7     membership_s7 0.0000000000
membership_s8     membership_s8 0.0000000000
membership_s9     membership_s9 0.0000000000
membership_s11   membership_s11 0.0000000000
membership_s12   membership_s12 0.0000000000
membership_s14   membership_s14 0.0000000000
membership_s15   membership_s15 0.0000000000
membership_s16   membership_s16 0.0000000000
membership_s17   membership_s17 0.0000000000
membership_s18   membership_s18 0.0000000000
membership_s20   membership_s20 0.0000000000
membership_s21   membership_s21 0.0000000000
membership_s22   membership_s22 0.0000000000
membership_s24   membership_s24 0.0000000000
membership_s25   membership_s25 0.0000000000
membership_s26   membership_s26 0.0000000000
membership_s27   membership_s27 0.0000000000
membership_s28   membership_s28 0.0000000000
membership_s31   membership_s31 0.0000000000
membership_s32   membership_s32 0.0000000000
membership_s33   membership_s33 0.0000000000
membership_s36   membership_s36 0.0000000000
membership_s37   membership_s37 0.0000000000
[1] "All"
[1] 0.9997832
[1] 4.027749
[1] "Dataset: high_CT Model RF, refit model on training data 2015-06-15 20:28:37"
     |      Out-of-bag   |
Tree |      MSE  %Var(y) |
   1 |  0.08551   222.52 |
   2 |  0.07931   206.37 |
   3 |  0.07089   184.48 |
   4 |  0.07273   189.24 |
   5 |  0.06821   177.49 |
   6 |  0.06358   165.45 |
   7 |  0.05932   154.36 |
   8 |  0.05547   144.35 |
   9 |  0.05405   140.64 |
  10 |  0.05287   137.57 |
  11 |  0.05084   132.29 |
  12 |  0.05058   131.61 |
  13 |  0.05063   131.76 |
  14 |  0.04972   129.37 |
  15 |  0.04772   124.17 |
  16 |  0.04652   121.06 |
  17 |  0.04555   118.52 |
  18 |  0.04552   118.46 |
  19 |   0.0451   117.36 |
  20 |  0.04384   114.08 |
  21 |  0.04384   114.09 |
  22 |  0.04353   113.26 |
  23 |  0.04322   112.47 |
  24 |   0.0426   110.84 |
  25 |  0.04193   109.11 |
  26 |  0.04161   108.29 |
  27 |  0.04113   107.03 |
  28 |  0.04058   105.59 |
  29 |  0.04019   104.58 |
  30 |  0.04031   104.90 |
  31 |  0.03977   103.48 |
  32 |  0.03966   103.19 |
  33 |  0.03958   102.99 |
  34 |  0.03968   103.25 |
  35 |  0.03959   103.03 |
  36 |  0.03982   103.61 |
  37 |  0.03983   103.65 |
  38 |  0.03984   103.66 |
  39 |  0.03998   104.04 |
  40 |  0.03989   103.80 |
  41 |  0.03986   103.73 |
  42 |  0.03976   103.47 |
  43 |  0.03955   102.92 |
  44 |  0.03926   102.17 |
  45 |  0.03918   101.95 |
  46 |  0.03902   101.54 |
  47 |  0.03867   100.62 |
  48 |  0.03866   100.60 |
  49 |  0.03868   100.65 |
  50 |  0.03858   100.38 |
  51 |   0.0386   100.45 |
  52 |  0.03856   100.33 |
  53 |   0.0386   100.44 |
  54 |  0.03853   100.26 |
  55 |   0.0387   100.71 |
  56 |  0.03869   100.69 |
  57 |  0.03865   100.58 |
  58 |  0.03855   100.32 |
  59 |  0.03852   100.23 |
  60 |   0.0383    99.67 |
  61 |  0.03837    99.84 |
  62 |  0.03841    99.95 |
  63 |  0.03841    99.96 |
  64 |  0.03836    99.83 |
  65 |  0.03848   100.13 |
  66 |  0.03837    99.84 |
  67 |  0.03841    99.96 |
  68 |  0.03836    99.83 |
  69 |  0.03822    99.46 |
  70 |  0.03818    99.35 |
  71 |  0.03819    99.38 |
  72 |  0.03818    99.36 |
  73 |   0.0382    99.41 |
  74 |  0.03802    98.93 |
  75 |  0.03811    99.17 |
  76 |  0.03805    99.01 |
  77 |  0.03804    99.00 |
  78 |   0.0381    99.15 |
  79 |  0.03813    99.22 |
  80 |  0.03816    99.31 |
  81 |  0.03811    99.17 |
  82 |  0.03806    99.05 |
  83 |  0.03808    99.08 |
  84 |  0.03807    99.06 |
  85 |  0.03802    98.93 |
  86 |  0.03795    98.76 |
  87 |   0.0379    98.63 |
  88 |  0.03788    98.58 |
  89 |  0.03777    98.29 |
  90 |  0.03767    98.03 |
  91 |   0.0377    98.10 |
  92 |  0.03768    98.05 |
  93 |  0.03763    97.91 |
  94 |  0.03755    97.70 |
  95 |  0.03753    97.65 |
  96 |  0.03755    97.72 |
  97 |   0.0375    97.58 |
  98 |  0.03743    97.40 |
  99 |  0.03742    97.37 |
 100 |   0.0374    97.32 |
[1] "Random Forest variable coefficients"
                      %IncMSE IncNodePurity
graph0           4.091123e-04  7.221580e-02
graph1           2.986726e-04  2.433425e-02
graph2           5.656354e-04  8.122576e-02
graph3           3.680617e-04  3.766026e-02
graph4           4.262391e-04  6.014870e-02
graph5           1.478705e-03  3.208706e-01
graph6           3.703704e-04  1.515323e-02
graph7           3.392910e-04  1.282871e-01
graph8           1.874242e-03  4.388421e-01
graph9           1.520279e-04  8.528139e-02
graph10          3.901714e-03  3.169590e-01
graph11          1.069001e-03  4.482299e-01
graph12          7.682154e-04  9.658861e-02
graph13          0.000000e+00  1.229919e-17
graph14          2.304688e-04  1.140144e-01
graph15          8.411376e-05  6.442460e-02
graph16          1.513160e-03  2.133604e-01
graph17          3.864795e-04  2.879445e-01
graph18          2.405073e-04  1.418354e-01
graph19          4.291845e-05  1.746032e-02
graph20          3.316756e-03  7.408137e-01
graph21          6.309991e-04  1.568869e-01
graph22          1.127243e-03  3.242286e-01
graph23          8.315502e-04  1.440780e-01
graph24          5.074433e-04  2.227193e-01
graph25          1.832698e-03  2.162899e-01
graph26          1.347482e-03  1.981084e-01
graph27          1.525623e-03  3.517106e-01
graph28          5.062565e-03  4.880312e-01
graph29          2.165074e-03  5.161834e-01
orbit0           2.848189e-04  6.604598e-02
orbit1           1.780778e-03  1.120250e-01
orbit2           3.633614e-04  1.603895e-01
orbit3           6.313458e-04  1.920108e-01
orbit4          -7.291690e-05  6.849949e-02
orbit5           1.188173e-03  1.552135e-01
orbit6           1.403756e-03  3.798763e-01
orbit7           2.596862e-03  2.546651e-01
orbit8           4.025709e-04  1.402806e-01
orbit9           1.110667e-03  1.579452e-01
orbit10          1.091296e-03  8.274330e-02
orbit11          8.109956e-04  8.860051e-02
orbit12          1.356637e-03  4.800179e-01
orbit13          1.741925e-04  1.495197e-01
orbit14          9.995424e-04  3.310900e-01
orbit15          6.864699e-04  8.931536e-02
orbit16          1.284530e-04  7.014387e-02
orbit17          3.868215e-04  1.602558e-01
orbit18          2.096231e-04  3.683437e-01
orbit19          1.266069e-03  2.552571e-01
orbit20          6.523761e-05  1.522781e-01
orbit21          1.459513e-03  1.310487e-01
orbit22          2.157493e-04  3.749952e-01
orbit23          3.301425e-03  2.606469e-01
orbit24          5.493999e-03  2.260516e-01
orbit25          3.726481e-03  2.665497e-01
orbit26          1.286138e-05  7.192974e-02
orbit27          2.597442e-04  2.221453e-01
orbit28          1.096324e-03  2.073252e-01
orbit29          3.124198e-04  1.362363e-01
orbit30          3.435354e-04  4.263751e-02
orbit31          1.048147e-03  1.920689e-01
orbit32          1.414293e-03  1.841392e-01
orbit33          5.565924e-04  1.759483e-01
orbit34          1.693888e-04  1.137467e-01
orbit35          6.364418e-04  1.987873e-01
orbit36          1.182292e-03  3.254655e-01
orbit37          5.102612e-04  7.766392e-02
orbit38          1.120105e-04  1.172914e-01
orbit39          2.013793e-03  3.160437e-01
orbit40          1.034664e-03  1.019238e-01
orbit41          5.278009e-04  7.879534e-02
orbit42          9.405852e-04  1.774854e-01
orbit43          1.004868e-03  1.796435e-01
orbit44          1.595974e-03  1.215572e-01
orbit45          3.558235e-03  4.047852e-01
orbit46          4.151791e-03  3.592136e-01
orbit47          3.668482e-04  4.186036e-02
orbit48          6.599758e-05  1.383872e-01
orbit49          3.795657e-03  4.678402e-01
orbit50          8.213167e-04  8.129085e-01
orbit51          1.208318e-03  1.287929e-01
orbit52          4.678628e-04  1.855613e-01
orbit53          8.354299e-04  1.209700e-01
orbit54          5.773050e-03  6.595218e-01
orbit55          1.524432e-03  3.800360e-01
orbit56          4.938280e-03  6.689867e-01
orbit57          6.935257e-04  2.213616e-01
orbit58          1.003531e-03  1.721398e-01
orbit59          5.347988e-03  4.130422e-01
orbit60          6.575825e-04  6.841748e-02
orbit61          1.030110e-03  2.685771e-01
orbit62          8.024321e-03  1.042074e+00
orbit63          9.602912e-04  3.136981e-01
orbit64          1.841713e-03  3.310137e-01
orbit65          1.893778e-02  1.055014e+00
orbit66          7.047051e-04  3.618347e-01
orbit67          4.205594e-04  1.750614e-01
orbit68          9.826668e-03  1.051635e+00
orbit69          2.592305e-03  5.290719e-01
orbit70          1.776628e-02  2.088360e+00
orbit71          2.759726e-04  2.120892e-01
orbit72          2.749098e-03  5.019386e-01
AP              -2.213555e-05  5.601786e-02
bet              1.567779e-03  6.650416e-01
ecc              0.000000e+00  0.000000e+00
eccrad           4.158004e-05  2.505126e-02
close            1.936561e-04  8.147450e-02
constraint       8.793244e-04  3.866776e-01
coreness         6.169664e-04  7.940371e-02
knn              5.995435e-05  3.461807e-01
hubscore         2.410569e-03  1.651153e-01
pagerank         7.840249e-04  2.737740e-01
trans            7.272291e-03  8.812262e-01
evcent           1.040309e-03  1.203631e-01
first            3.839870e-04  5.452523e-02
upto_second      1.054542e-03  1.039846e-01
upto_third       1.457127e-03  8.755947e-02
upto_fourth      2.664885e-03  8.598409e-02
upto_fifth       1.491643e-03  4.411809e-01
upto_sixth       2.369118e-05  8.432033e-02
second           1.197412e-03  1.010013e-01
third            5.972936e-04  4.818654e-01
fourth           5.452423e-04  1.647407e-01
fifth            2.375011e-03  3.696045e-01
sixth            2.567357e-03  3.864902e-01
ratio1           2.584001e-04  3.237081e-01
ratio2           9.076923e-04  1.471766e-01
ratio3           1.267974e-04  1.719914e-01
ratio4           2.072269e-04  5.362647e-01
ratio5           2.982588e-04  1.124162e+00
ratio6           2.669731e-03  5.273277e-01
selfinter        0.000000e+00  4.336809e-19
walktrap_vertex  1.069778e-04  9.071883e-01
bigcom1          0.000000e+00  0.000000e+00
bigcom2          0.000000e+00  0.000000e+00
bigcom3          4.306433e-05  1.313094e-01
bigcom4          0.000000e+00  0.000000e+00
bigcom6          0.000000e+00  0.000000e+00
bigcom8          0.000000e+00  0.000000e+00
bigcom9          0.000000e+00  0.000000e+00
bigcom11         0.000000e+00  0.000000e+00
bigcom13         0.000000e+00  0.000000e+00
bigcom15         0.000000e+00  0.000000e+00
bigcom16         0.000000e+00  0.000000e+00
bigcom21         0.000000e+00  0.000000e+00
bigcom22         0.000000e+00  0.000000e+00
bigcom24         0.000000e+00  0.000000e+00
bigcom26         0.000000e+00  0.000000e+00
bigcom28         7.206778e-03  1.121363e+00
bigcom30         0.000000e+00  0.000000e+00
bigcom31         0.000000e+00  0.000000e+00
bigcom32         0.000000e+00  0.000000e+00
bigcom33         0.000000e+00  0.000000e+00
bigcom34         0.000000e+00  0.000000e+00
bigcom36         0.000000e+00  0.000000e+00
bigcom37         0.000000e+00  0.000000e+00
bigcom38         0.000000e+00  0.000000e+00
bigcom39         0.000000e+00  0.000000e+00
bigcom40         2.887648e-05  1.156832e-02
bigcom43         0.000000e+00  0.000000e+00
bigcom44         0.000000e+00  0.000000e+00
bigcom46         0.000000e+00  0.000000e+00
bigcom47         0.000000e+00  0.000000e+00
bigcom49         0.000000e+00  0.000000e+00
bigcom50         0.000000e+00  0.000000e+00
bigcom51         0.000000e+00  0.000000e+00
bigcom52         0.000000e+00  0.000000e+00
bigcom54         0.000000e+00  0.000000e+00
bigcom56         0.000000e+00  0.000000e+00
bigcom62         0.000000e+00  0.000000e+00
bigcom66         0.000000e+00  0.000000e+00
bigcom68         0.000000e+00  0.000000e+00
bigcom69         0.000000e+00  0.000000e+00
bigcom71         0.000000e+00  6.308080e-01
bigcom72         0.000000e+00  0.000000e+00
bigcom73         0.000000e+00  0.000000e+00
bigcom74         0.000000e+00  0.000000e+00
bigcom75         0.000000e+00  0.000000e+00
bigcom76         0.000000e+00  0.000000e+00
bigcom77         0.000000e+00  0.000000e+00
bigcom79         0.000000e+00  0.000000e+00
bigcom80         0.000000e+00  0.000000e+00
bigcom82         0.000000e+00  0.000000e+00
bigcom83         0.000000e+00  0.000000e+00
bigcom84         0.000000e+00  0.000000e+00
bigcom85         0.000000e+00  0.000000e+00
bigcom87         0.000000e+00  0.000000e+00
bigcom89         0.000000e+00  0.000000e+00
bigcom91         0.000000e+00  0.000000e+00
bigcom92         0.000000e+00  0.000000e+00
bigcom93         0.000000e+00  0.000000e+00
bigcom96         0.000000e+00  0.000000e+00
bigcom97         0.000000e+00  0.000000e+00
bigcom98         0.000000e+00  0.000000e+00
bigcom99         0.000000e+00  0.000000e+00
bigcom101        0.000000e+00  0.000000e+00
bigcom104        0.000000e+00  0.000000e+00
bigcom106        0.000000e+00  0.000000e+00
bigcom109        0.000000e+00  0.000000e+00
bigcom113        0.000000e+00  0.000000e+00
bigcom116        0.000000e+00  0.000000e+00
bigcom120        0.000000e+00  0.000000e+00
bigcom123        0.000000e+00  0.000000e+00
bigcom126        0.000000e+00  0.000000e+00
bigcom127        0.000000e+00  0.000000e+00
bigcom137        0.000000e+00  0.000000e+00
bigcom139        0.000000e+00  0.000000e+00
bigcom140        0.000000e+00  0.000000e+00
bigcom143        0.000000e+00  0.000000e+00
bigcom145        0.000000e+00  0.000000e+00
bigcom146        0.000000e+00  0.000000e+00
bigcom147        0.000000e+00  0.000000e+00
bigcom149        0.000000e+00  0.000000e+00
bigcom153        0.000000e+00  0.000000e+00
bigcom154        0.000000e+00  0.000000e+00
bigcom156        0.000000e+00  0.000000e+00
bigcom157        0.000000e+00  0.000000e+00
bigcom158        0.000000e+00  0.000000e+00
bigcom160        0.000000e+00  0.000000e+00
bigcom161        0.000000e+00  0.000000e+00
bigcom162        0.000000e+00  0.000000e+00
bigcom164        0.000000e+00  0.000000e+00
bigcom166        0.000000e+00  0.000000e+00
bigcom167        0.000000e+00  0.000000e+00
bigcom171        0.000000e+00  0.000000e+00
bigcom173        0.000000e+00  0.000000e+00
bigcom175        0.000000e+00  0.000000e+00
bigcom176        0.000000e+00  0.000000e+00
bigcom177        0.000000e+00  0.000000e+00
bigcom178        0.000000e+00  0.000000e+00
bigcom180        0.000000e+00  0.000000e+00
bigcom181        0.000000e+00  0.000000e+00
bigcom184        0.000000e+00  0.000000e+00
bigcom186        0.000000e+00  0.000000e+00
bigcom187        0.000000e+00  0.000000e+00
bigcom189        0.000000e+00  0.000000e+00
bigcom194        0.000000e+00  0.000000e+00
bigcom195        0.000000e+00  0.000000e+00
bigcom196        0.000000e+00  0.000000e+00
bigcom204        0.000000e+00  0.000000e+00
bigcom205        0.000000e+00  0.000000e+00
bigcom212        0.000000e+00  0.000000e+00
bigcom214        0.000000e+00  0.000000e+00
bigcom222        0.000000e+00  0.000000e+00
bigcom223        0.000000e+00  0.000000e+00
bigcom226        0.000000e+00  0.000000e+00
bigcom227        0.000000e+00  0.000000e+00
bigcom229        0.000000e+00  0.000000e+00
bigcom233        0.000000e+00  0.000000e+00
bigcom236        0.000000e+00  0.000000e+00
bigcom237        0.000000e+00  0.000000e+00
bigcom246        0.000000e+00  0.000000e+00
bigcom248        0.000000e+00  0.000000e+00
bigcom249        0.000000e+00  0.000000e+00
bigcom250        0.000000e+00  0.000000e+00
bigcom254        0.000000e+00  0.000000e+00
bigcom266        0.000000e+00  0.000000e+00
bigcom269        0.000000e+00  0.000000e+00
bigcom272        0.000000e+00  0.000000e+00
bigcom274        0.000000e+00  0.000000e+00
bigcom281        0.000000e+00  0.000000e+00
bigcom291        0.000000e+00  0.000000e+00
bigcom292        0.000000e+00  0.000000e+00
bigcom295        0.000000e+00  0.000000e+00
bigcom299        0.000000e+00  0.000000e+00
bigcom301        0.000000e+00  0.000000e+00
bigcom306        0.000000e+00  0.000000e+00
bigcom309        0.000000e+00  0.000000e+00
bigcom314        0.000000e+00  0.000000e+00
bigcom321        0.000000e+00  0.000000e+00
bigcom341        0.000000e+00  0.000000e+00
bigcom350        0.000000e+00  0.000000e+00
bigcom353        0.000000e+00  0.000000e+00
bigcom359        0.000000e+00  0.000000e+00
bigcom363        0.000000e+00  0.000000e+00
bigcom365        0.000000e+00  0.000000e+00
bigcom385        0.000000e+00  0.000000e+00
bigcom386        0.000000e+00  0.000000e+00
bigcom408        0.000000e+00  0.000000e+00
bigcom412        0.000000e+00  0.000000e+00
bigcom480        0.000000e+00  0.000000e+00
spin_vertex      1.487542e-04  1.032668e+00
membership_s1   -2.580645e-06  2.271901e-04
membership_s3    0.000000e+00  0.000000e+00
membership_s4    0.000000e+00  0.000000e+00
membership_s5    7.432600e-05  2.984444e-02
membership_s6   -4.257026e-05  6.398746e-02
membership_s7    0.000000e+00  0.000000e+00
membership_s8    0.000000e+00  0.000000e+00
membership_s9    0.000000e+00  0.000000e+00
membership_s11   0.000000e+00  0.000000e+00
membership_s12   0.000000e+00  0.000000e+00
membership_s14   0.000000e+00  0.000000e+00
membership_s15   0.000000e+00  0.000000e+00
membership_s16   0.000000e+00  0.000000e+00
membership_s17   0.000000e+00  0.000000e+00
membership_s18   0.000000e+00  0.000000e+00
membership_s20   0.000000e+00  0.000000e+00
membership_s21   0.000000e+00  0.000000e+00
membership_s22   0.000000e+00  0.000000e+00
membership_s24   0.000000e+00  0.000000e+00
membership_s25   0.000000e+00  0.000000e+00
membership_s26   0.000000e+00  0.000000e+00
membership_s27   0.000000e+00  1.600000e-02
membership_s28   0.000000e+00  0.000000e+00
membership_s30   1.295639e-04  5.700896e-02
membership_s31   0.000000e+00  2.775558e-19
membership_s32   1.732244e-05  1.745642e-02
membership_s33   0.000000e+00  0.000000e+00
membership_s36  -2.057613e-05  3.076923e-02
membership_s37   0.000000e+00  0.000000e+00
V1               1.223653e-03  7.070839e-01
V2               1.335510e-04  3.621716e-01
pdi              2.397229e-04  1.071362e-01
adhesion         1.787663e-03  7.138421e-01
cohesion         1.966433e-03  6.213274e-01
inner            1.899380e-03  5.978629e-01
outer            8.704655e-04  4.543069e-01
ioratio          1.335422e-03  4.453503e-01
comsize          1.954388e-03  1.561758e+00
                            var      rel.inf
orbit70                 orbit70 6.9455973239
comsize                 comsize 3.9888106894
ratio5                   ratio5 3.2371100932
bigcom28               bigcom28 3.2177486188
graph20                 graph20 3.0590764993
orbit62                 orbit62 2.9674473118
orbit49                 orbit49 2.8751641369
orbit65                 orbit65 2.8094060193
orbit54                 orbit54 2.7272709064
walktrap_vertex walktrap_vertex 2.7053022999
orbit50                 orbit50 2.6730667254
trans                     trans 2.5195030966
V1                           V1 2.4296032736
bet                         bet 1.6433964120
ioratio                 ioratio 1.6383951997
spin_vertex         spin_vertex 1.6359422403
orbit18                 orbit18 1.5759456496
orbit68                 orbit68 1.4542241920
orbit56                 orbit56 1.4432896076
inner                     inner 1.3475750123
upto_fifth           upto_fifth 1.3451012195
V2                           V2 1.2466594714
adhesion               adhesion 1.2370311735
orbit46                 orbit46 1.2268568549
orbit66                 orbit66 1.1832149851
orbit63                 orbit63 1.1592561499
knn                         knn 1.1544311180
constraint           constraint 1.1197140260
ratio4                   ratio4 1.1043555796
graph29                 graph29 1.0568710648
orbit45                 orbit45 1.0504655041
graph8                   graph8 1.0031852350
pagerank               pagerank 0.9541822948
ratio6                   ratio6 0.9184749061
orbit25                 orbit25 0.8976413184
sixth                     sixth 0.8775441412
orbit24                 orbit24 0.8697485410
graph22                 graph22 0.8348372499
outer                     outer 0.7818796960
orbit19                 orbit19 0.7345342198
graph28                 graph28 0.7187132483
orbit55                 orbit55 0.7097056935
orbit39                 orbit39 0.6952679194
orbit31                 orbit31 0.6926074820
cohesion               cohesion 0.6769148677
third                     third 0.6704282422
hubscore               hubscore 0.6581932322
ratio1                   ratio1 0.6501143716
orbit9                   orbit9 0.6490122572
graph11                 graph11 0.5775980842
graph10                 graph10 0.5655172186
graph27                 graph27 0.5540960101
orbit35                 orbit35 0.5414875579
orbit37                 orbit37 0.5399793259
graph2                   graph2 0.5218778941
graph14                 graph14 0.5131692382
ratio3                   ratio3 0.5125531701
orbit7                   orbit7 0.4884531412
orbit27                 orbit27 0.4829918835
graph3                   graph3 0.4632347913
orbit67                 orbit67 0.4343845588
graph7                   graph7 0.4342953596
orbit12                 orbit12 0.4043191570
orbit23                 orbit23 0.3790849302
graph15                 graph15 0.3628449620
orbit20                 orbit20 0.3590832670
orbit13                 orbit13 0.3532384156
orbit15                 orbit15 0.3446760933
orbit10                 orbit10 0.3272135565
graph26                 graph26 0.3226670799
orbit51                 orbit51 0.3063122522
graph23                 graph23 0.3061356844
graph24                 graph24 0.3017400683
orbit38                 orbit38 0.2939035545
orbit11                 orbit11 0.2932524687
graph5                   graph5 0.2843091031
graph12                 graph12 0.2781079538
graph0                   graph0 0.2778373401
orbit36                 orbit36 0.2770595470
graph1                   graph1 0.2744399752
orbit59                 orbit59 0.2686967918
orbit21                 orbit21 0.2623518233
graph18                 graph18 0.2602934010
AP                           AP 0.2572574581
orbit69                 orbit69 0.2461788655
orbit6                   orbit6 0.2456848283
orbit64                 orbit64 0.2402222114
upto_fourth         upto_fourth 0.2270970769
graph16                 graph16 0.2172331101
orbit22                 orbit22 0.2153879269
orbit71                 orbit71 0.2065740295
orbit61                 orbit61 0.2050515390
orbit2                   orbit2 0.1976039370
orbit29                 orbit29 0.1954335812
membership_s30   membership_s30 0.1950919554
graph21                 graph21 0.1921597965
orbit1                   orbit1 0.1914575931
graph4                   graph4 0.1855123339
upto_second         upto_second 0.1846324445
orbit4                   orbit4 0.1832803476
orbit53                 orbit53 0.1600644049
close                     close 0.1595354646
orbit47                 orbit47 0.1555377678
upto_sixth           upto_sixth 0.1554188301
orbit57                 orbit57 0.1513840670
ratio2                   ratio2 0.1509014350
orbit40                 orbit40 0.1502067600
graph6                   graph6 0.1494023944
orbit30                 orbit30 0.1450927902
orbit48                 orbit48 0.1432793405
membership_s6     membership_s6 0.1378933056
fourth                   fourth 0.1367730225
orbit32                 orbit32 0.1355393449
graph17                 graph17 0.1257058138
orbit43                 orbit43 0.1196030853
selfinter             selfinter 0.1188022723
orbit58                 orbit58 0.1150564696
bigcom3                 bigcom3 0.1049305891
orbit41                 orbit41 0.1013487057
orbit33                 orbit33 0.0962406970
orbit42                 orbit42 0.0898291066
orbit52                 orbit52 0.0892742722
graph25                 graph25 0.0867121177
fifth                     fifth 0.0733740177
upto_third           upto_third 0.0665326624
orbit28                 orbit28 0.0555108595
pdi                         pdi 0.0547252268
orbit44                 orbit44 0.0542851390
bigcom40               bigcom40 0.0399169754
orbit26                 orbit26 0.0398114095
orbit16                 orbit16 0.0369948682
graph13                 graph13 0.0243394762
orbit5                   orbit5 0.0216521992
orbit17                 orbit17 0.0125695729
graph9                   graph9 0.0106336044
membership_s4     membership_s4 0.0070385196
second                   second 0.0002013483
graph19                 graph19 0.0000000000
orbit0                   orbit0 0.0000000000
orbit3                   orbit3 0.0000000000
orbit8                   orbit8 0.0000000000
orbit14                 orbit14 0.0000000000
orbit34                 orbit34 0.0000000000
orbit60                 orbit60 0.0000000000
orbit72                 orbit72 0.0000000000
ecc                         ecc 0.0000000000
eccrad                   eccrad 0.0000000000
coreness               coreness 0.0000000000
evcent                   evcent 0.0000000000
first                     first 0.0000000000
bigcom1                 bigcom1 0.0000000000
bigcom2                 bigcom2 0.0000000000
bigcom4                 bigcom4 0.0000000000
bigcom6                 bigcom6 0.0000000000
bigcom8                 bigcom8 0.0000000000
bigcom9                 bigcom9 0.0000000000
bigcom11               bigcom11 0.0000000000
bigcom13               bigcom13 0.0000000000
bigcom15               bigcom15 0.0000000000
bigcom16               bigcom16 0.0000000000
bigcom21               bigcom21 0.0000000000
bigcom22               bigcom22 0.0000000000
bigcom24               bigcom24 0.0000000000
bigcom26               bigcom26 0.0000000000
bigcom30               bigcom30 0.0000000000
bigcom31               bigcom31 0.0000000000
bigcom32               bigcom32 0.0000000000
bigcom33               bigcom33 0.0000000000
bigcom34               bigcom34 0.0000000000
bigcom36               bigcom36 0.0000000000
bigcom37               bigcom37 0.0000000000
bigcom38               bigcom38 0.0000000000
bigcom39               bigcom39 0.0000000000
bigcom43               bigcom43 0.0000000000
bigcom44               bigcom44 0.0000000000
bigcom46               bigcom46 0.0000000000
bigcom47               bigcom47 0.0000000000
bigcom49               bigcom49 0.0000000000
bigcom50               bigcom50 0.0000000000
bigcom51               bigcom51 0.0000000000
bigcom52               bigcom52 0.0000000000
bigcom54               bigcom54 0.0000000000
bigcom56               bigcom56 0.0000000000
bigcom62               bigcom62 0.0000000000
bigcom66               bigcom66 0.0000000000
bigcom68               bigcom68 0.0000000000
bigcom69               bigcom69 0.0000000000
bigcom71               bigcom71 0.0000000000
bigcom72               bigcom72 0.0000000000
bigcom73               bigcom73 0.0000000000
bigcom74               bigcom74 0.0000000000
bigcom75               bigcom75 0.0000000000
bigcom76               bigcom76 0.0000000000
bigcom77               bigcom77 0.0000000000
bigcom79               bigcom79 0.0000000000
bigcom80               bigcom80 0.0000000000
bigcom82               bigcom82 0.0000000000
bigcom83               bigcom83 0.0000000000
bigcom84               bigcom84 0.0000000000
bigcom85               bigcom85 0.0000000000
bigcom87               bigcom87 0.0000000000
bigcom89               bigcom89 0.0000000000
bigcom91               bigcom91 0.0000000000
bigcom92               bigcom92 0.0000000000
bigcom93               bigcom93 0.0000000000
bigcom96               bigcom96 0.0000000000
bigcom97               bigcom97 0.0000000000
bigcom98               bigcom98 0.0000000000
bigcom99               bigcom99 0.0000000000
bigcom101             bigcom101 0.0000000000
bigcom104             bigcom104 0.0000000000
bigcom106             bigcom106 0.0000000000
bigcom109             bigcom109 0.0000000000
bigcom113             bigcom113 0.0000000000
bigcom116             bigcom116 0.0000000000
bigcom120             bigcom120 0.0000000000
bigcom123             bigcom123 0.0000000000
bigcom126             bigcom126 0.0000000000
bigcom127             bigcom127 0.0000000000
bigcom137             bigcom137 0.0000000000
bigcom139             bigcom139 0.0000000000
bigcom140             bigcom140 0.0000000000
bigcom143             bigcom143 0.0000000000
bigcom145             bigcom145 0.0000000000
bigcom146             bigcom146 0.0000000000
bigcom147             bigcom147 0.0000000000
bigcom149             bigcom149 0.0000000000
bigcom153             bigcom153 0.0000000000
bigcom154             bigcom154 0.0000000000
bigcom156             bigcom156 0.0000000000
bigcom157             bigcom157 0.0000000000
bigcom158             bigcom158 0.0000000000
bigcom160             bigcom160 0.0000000000
bigcom161             bigcom161 0.0000000000
bigcom162             bigcom162 0.0000000000
bigcom164             bigcom164 0.0000000000
bigcom166             bigcom166 0.0000000000
bigcom167             bigcom167 0.0000000000
bigcom171             bigcom171 0.0000000000
bigcom173             bigcom173 0.0000000000
bigcom175             bigcom175 0.0000000000
bigcom176             bigcom176 0.0000000000
bigcom177             bigcom177 0.0000000000
bigcom178             bigcom178 0.0000000000
bigcom180             bigcom180 0.0000000000
bigcom181             bigcom181 0.0000000000
bigcom184             bigcom184 0.0000000000
bigcom186             bigcom186 0.0000000000
bigcom187             bigcom187 0.0000000000
bigcom189             bigcom189 0.0000000000
bigcom194             bigcom194 0.0000000000
bigcom195             bigcom195 0.0000000000
bigcom196             bigcom196 0.0000000000
bigcom204             bigcom204 0.0000000000
bigcom205             bigcom205 0.0000000000
bigcom212             bigcom212 0.0000000000
bigcom214             bigcom214 0.0000000000
bigcom222             bigcom222 0.0000000000
bigcom223             bigcom223 0.0000000000
bigcom226             bigcom226 0.0000000000
bigcom227             bigcom227 0.0000000000
bigcom229             bigcom229 0.0000000000
bigcom233             bigcom233 0.0000000000
bigcom236             bigcom236 0.0000000000
bigcom237             bigcom237 0.0000000000
bigcom246             bigcom246 0.0000000000
bigcom248             bigcom248 0.0000000000
bigcom249             bigcom249 0.0000000000
bigcom250             bigcom250 0.0000000000
bigcom254             bigcom254 0.0000000000
bigcom266             bigcom266 0.0000000000
bigcom269             bigcom269 0.0000000000
bigcom272             bigcom272 0.0000000000
bigcom274             bigcom274 0.0000000000
bigcom281             bigcom281 0.0000000000
bigcom291             bigcom291 0.0000000000
bigcom292             bigcom292 0.0000000000
bigcom295             bigcom295 0.0000000000
bigcom299             bigcom299 0.0000000000
bigcom301             bigcom301 0.0000000000
bigcom306             bigcom306 0.0000000000
bigcom309             bigcom309 0.0000000000
bigcom314             bigcom314 0.0000000000
bigcom321             bigcom321 0.0000000000
bigcom341             bigcom341 0.0000000000
bigcom350             bigcom350 0.0000000000
bigcom353             bigcom353 0.0000000000
bigcom359             bigcom359 0.0000000000
bigcom363             bigcom363 0.0000000000
bigcom365             bigcom365 0.0000000000
bigcom385             bigcom385 0.0000000000
bigcom386             bigcom386 0.0000000000
bigcom408             bigcom408 0.0000000000
bigcom412             bigcom412 0.0000000000
bigcom480             bigcom480 0.0000000000
membership_s1     membership_s1 0.0000000000
membership_s3     membership_s3 0.0000000000
membership_s5     membership_s5 0.0000000000
membership_s7     membership_s7 0.0000000000
membership_s8     membership_s8 0.0000000000
membership_s9     membership_s9 0.0000000000
membership_s11   membership_s11 0.0000000000
membership_s12   membership_s12 0.0000000000
membership_s14   membership_s14 0.0000000000
membership_s15   membership_s15 0.0000000000
membership_s16   membership_s16 0.0000000000
membership_s17   membership_s17 0.0000000000
membership_s18   membership_s18 0.0000000000
membership_s20   membership_s20 0.0000000000
membership_s21   membership_s21 0.0000000000
membership_s22   membership_s22 0.0000000000
membership_s24   membership_s24 0.0000000000
membership_s25   membership_s25 0.0000000000
membership_s26   membership_s26 0.0000000000
membership_s27   membership_s27 0.0000000000
membership_s28   membership_s28 0.0000000000
membership_s31   membership_s31 0.0000000000
membership_s32   membership_s32 0.0000000000
membership_s33   membership_s33 0.0000000000
membership_s36   membership_s36 0.0000000000
membership_s37   membership_s37 0.0000000000
[1] "Dataset: high_CT Model GLM, refit model on training data 2015-06-15 20:28:48"
[1] "glmnet variable coefficients"
                [,1]              [,2]                   
(Intercept)     "(Intercept)"     "-283.349792574305"    
graph0          "graph0"          "-0.000298689706893686"
graph1          "graph1"          "-1.40962323217972e-07"
graph2          "graph2"          "4.8579188533989e-05"  
graph3          "graph3"          "-8.65063520880642e-09"
graph4          "graph4"          "-5.88773042715313e-11"
graph5          "graph5"          "-6.76333365097761e-08"
graph6          "graph6"          "-2.33952454107629e-08"
graph7          "graph7"          "2.5092735526219e-06"  
graph8          "graph8"          "3.26078423736008e-05" 
graph9          "graph9"          "-2.03165876105597e-10"
graph10         "graph10"         "-4.12511468923166e-12"
graph11         "graph11"         "-5.55058538165423e-14"
graph12         "graph12"         "-3.37196308064579e-10"
graph13         "graph13"         "-4.7867174758015e-10" 
graph14         "graph14"         "-2.07655309961004e-11"
graph15         "graph15"         "-6.05745884776017e-08"
graph16         "graph16"         "-1.2532526635336e-09" 
graph17         "graph17"         "-1.24360045389676e-09"
graph18         "graph18"         "2.7960572673856e-08"  
graph19         "graph19"         "4.39646331495229e-09" 
graph20         "graph20"         "-2.87401737794269e-07"
graph21         "graph21"         "2.75711192016986e-10" 
graph22         "graph22"         "1.28354890155158e-08" 
graph23         "graph23"         "-9.65664148863744e-09"
graph24         "graph24"         "9.6962762800227e-08"  
graph25         "graph25"         "7.05885809189936e-07" 
graph26         "graph26"         "3.80520579375616e-07" 
graph27         "graph27"         "6.92193402521374e-06" 
graph28         "graph28"         "2.35831083565552e-06" 
graph29         "graph29"         "-3.70606970362675e-05"
orbit0          "orbit0"          "-0.000298786178837629"
orbit1          "orbit1"          "-2.34920278083964e-06"
orbit2          "orbit2"          "-1.40582522592642e-07"
orbit3          "orbit3"          "4.83776479851242e-05" 
orbit4          "orbit4"          "1.8100180358893e-08"  
orbit5          "orbit5"          "-9.49654336695047e-09"
orbit6          "orbit6"          "-1.06006898995458e-08"
orbit7          "orbit7"          "-5.34838966956467e-11"
orbit8          "orbit8"          "-7.00257865021307e-08"
orbit9          "orbit9"          "5.5574996110488e-06"  
orbit10         "orbit10"         "1.68424734536394e-10" 
orbit11         "orbit11"         "-3.6511260662601e-08" 
orbit12         "orbit12"         "1.31928053018295e-05" 
orbit13         "orbit13"         "2.65906474321381e-06" 
orbit14         "orbit14"         "3.20916740034036e-05" 
orbit15         "orbit15"         "2.11442561686461e-09" 
orbit16         "orbit16"         "-2.70302500144562e-10"
orbit17         "orbit17"         "-9.35391872948394e-10"
orbit18         "orbit18"         "2.87535696821555e-10" 
orbit19         "orbit19"         "-2.14508677139645e-10"
orbit20         "orbit20"         "-1.82404585702935e-10"
orbit21         "orbit21"         "-3.34172162501425e-12"
orbit22         "orbit22"         "-2.30851156085729e-11"
orbit23         "orbit23"         "-3.67104382162952e-14"
orbit24         "orbit24"         "2.87356772020657e-08" 
orbit25         "orbit25"         "3.1035013901727e-09"  
orbit26         "orbit26"         "-4.21672555770032e-10"
orbit27         "orbit27"         "9.43846183465914e-08" 
orbit28         "orbit28"         "-6.96405191521819e-09"
orbit29         "orbit29"         "4.69381142506272e-09" 
orbit30         "orbit30"         "-1.17117460067617e-09"
orbit31         "orbit31"         "-2.4153563883806e-10" 
orbit32         "orbit32"         "-3.7655429165636e-10" 
orbit33         "orbit33"         "-1.70974418593846e-11"
orbit34         "orbit34"         "-6.1411702847769e-08" 
orbit35         "orbit35"         "8.39852221270341e-08" 
orbit36         "orbit36"         "-8.53940452767089e-09"
orbit37         "orbit37"         "-5.50001040872698e-09"
orbit38         "orbit38"         "-1.44364631372313e-09"
orbit39         "orbit39"         "4.22255097499657e-07" 
orbit40         "orbit40"         "1.20281173451367e-08" 
orbit41         "orbit41"         "-7.34308481463e-09"   
orbit42         "orbit42"         "-1.97103505027982e-09"
orbit43         "orbit43"         "2.61186078346484e-07" 
orbit44         "orbit44"         "-1.82371911467597e-08"
orbit45         "orbit45"         "1.96448510309012e-06" 
orbit46         "orbit46"         "2.64961955126519e-08" 
orbit47         "orbit47"         "-7.9354448827616e-09" 
orbit48         "orbit48"         "1.91093099019268e-08" 
orbit49         "orbit49"         "-4.32894974024602e-08"
orbit50         "orbit50"         "-3.7490523089631e-07" 
orbit51         "orbit51"         "3.00836318087312e-07" 
orbit52         "orbit52"         "-1.43367445582804e-08"
orbit53         "orbit53"         "-4.12912481319958e-08"
orbit54         "orbit54"         "1.42361140114939e-07" 
orbit55         "orbit55"         "6.56852305179181e-09" 
orbit56         "orbit56"         "1.45588191533432e-05" 
orbit57         "orbit57"         "-6.45849145458992e-08"
orbit58         "orbit58"         "1.85729915589572e-08" 
orbit59         "orbit59"         "9.7320642897561e-07"  
orbit60         "orbit60"         "2.57413654695909e-07" 
orbit61         "orbit61"         "9.65441028741145e-08" 
orbit62         "orbit62"         "2.30626533515071e-05" 
orbit63         "orbit63"         "2.0245153216371e-06"  
orbit64         "orbit64"         "-1.60140961583153e-07"
orbit65         "orbit65"         "1.59343526509587e-05" 
orbit66         "orbit66"         "-1.18927050879514e-06"
orbit67         "orbit67"         "1.06820755139717e-06" 
orbit68         "orbit68"         "1.2568799197874e-05"  
orbit69         "orbit69"         "7.44704880632019e-06" 
orbit70         "orbit70"         "3.83818980871174e-05" 
orbit71         "orbit71"         "-6.30123806740495e-07"
orbit72         "orbit72"         "-3.79108253152805e-05"
AP              "AP"              "-0.0804756652097041"  
bet             "bet"             "-3.44557757648829e-08"
ecc             "ecc"             "0.0473205006849852"   
eccrad          "eccrad"          "0.283766347306442"    
close           "close"           "-0.478668172590693"   
constraint      "constraint"      "1.65186933259593"     
coreness        "coreness"        "-0.00155962525620629" 
knn             "knn"             "-0.00011242284605997" 
hubscore        "hubscore"        "0.158594197399816"    
pagerank        "pagerank"        "-90.6066073123045"    
trans           "trans"           "0.989417398132403"    
evcent          "evcent"          "0.152559139832585"    
first           "first"           "-0.000299566374860697"
upto_second     "upto_second"     "-1.03114824624965e-05"
upto_third      "upto_third"      "-1.59687477897017e-07"
upto_fourth     "upto_fourth"     "0.000107500164297106" 
upto_fifth      "upto_fifth"      "0.00210185456813458"  
upto_sixth      "upto_sixth"      "0.0186158085093514"   
second          "second"          "-9.68809320635391e-06"
third           "third"           "3.89475138104809e-05" 
fourth          "fourth"          "9.10512275638983e-07" 
fifth           "fifth"           "-0.000101476286785879"
sixth           "sixth"           "-0.00207070984047912" 
ratio1          "ratio1"          "-0.000443387712599464"
ratio2          "ratio2"          "0.00565733747735608"  
ratio3          "ratio3"          "-0.0538800848484616"  
ratio4          "ratio4"          "-2.67868259808168"    
ratio5          "ratio5"          "1.06212138446971"     
ratio6          "ratio6"          "0.00669769951644961"  
selfinter       "selfinter"       "0.157438710243961"    
walktrap_vertex "walktrap_vertex" "0.0880354567568745"   
bigcom1         "bigcom1"         "-0.129300573550971"   
bigcom2         "bigcom2"         "0"                    
bigcom3         "bigcom3"         "0.35835585339749"     
bigcom4         "bigcom4"         "-0.0514836044090447"  
bigcom6         "bigcom6"         "0"                    
bigcom8         "bigcom8"         "-0.157239260089941"   
bigcom9         "bigcom9"         "-0.0882915423464797"  
bigcom11        "bigcom11"        "0"                    
bigcom13        "bigcom13"        "-0.0474186030015781"  
bigcom15        "bigcom15"        "-0.088095264569166"   
bigcom16        "bigcom16"        "0"                    
bigcom21        "bigcom21"        "-0.108797479532897"   
bigcom22        "bigcom22"        "-0.226096630463206"   
bigcom24        "bigcom24"        "0"                    
bigcom26        "bigcom26"        "-0.18390807751021"    
bigcom28        "bigcom28"        "0.330246107644993"    
bigcom30        "bigcom30"        "-0.14826153519478"    
bigcom31        "bigcom31"        "0"                    
bigcom32        "bigcom32"        "-0.146422160303543"   
bigcom33        "bigcom33"        "0"                    
bigcom34        "bigcom34"        "0"                    
bigcom36        "bigcom36"        "-0.054023144231878"   
bigcom37        "bigcom37"        "0"                    
bigcom38        "bigcom38"        "0"                    
bigcom39        "bigcom39"        "-0.0641069296626786"  
bigcom40        "bigcom40"        "0.107437443689304"    
bigcom43        "bigcom43"        "0"                    
bigcom44        "bigcom44"        "-0.122350994971056"   
bigcom46        "bigcom46"        "-0.0964645090759488"  
bigcom47        "bigcom47"        "0"                    
bigcom49        "bigcom49"        "0"                    
bigcom50        "bigcom50"        "0"                    
bigcom51        "bigcom51"        "0"                    
bigcom52        "bigcom52"        "0"                    
bigcom54        "bigcom54"        "0"                    
bigcom56        "bigcom56"        "0"                    
bigcom62        "bigcom62"        "0"                    
bigcom66        "bigcom66"        "0"                    
bigcom68        "bigcom68"        "0"                    
bigcom69        "bigcom69"        "0"                    
bigcom71        "bigcom71"        "2.76224775056903"     
bigcom72        "bigcom72"        "0"                    
bigcom73        "bigcom73"        "-0.166182927367757"   
bigcom74        "bigcom74"        "0"                    
bigcom75        "bigcom75"        "0"                    
bigcom76        "bigcom76"        "0"                    
bigcom77        "bigcom77"        "0"                    
bigcom79        "bigcom79"        "0"                    
bigcom80        "bigcom80"        "0"                    
bigcom82        "bigcom82"        "-0.0877259299812842"  
bigcom83        "bigcom83"        "0"                    
bigcom84        "bigcom84"        "0"                    
bigcom85        "bigcom85"        "0"                    
bigcom87        "bigcom87"        "0"                    
bigcom89        "bigcom89"        "0"                    
bigcom91        "bigcom91"        "0"                    
bigcom92        "bigcom92"        "-0.101619664008295"   
bigcom93        "bigcom93"        "0"                    
bigcom96        "bigcom96"        "0"                    
bigcom97        "bigcom97"        "-0.171815612427306"   
bigcom98        "bigcom98"        "0"                    
bigcom99        "bigcom99"        "0"                    
bigcom101       "bigcom101"       "-0.142061131220201"   
bigcom104       "bigcom104"       "-0.0741829292588963"  
bigcom106       "bigcom106"       "0"                    
bigcom109       "bigcom109"       "0"                    
bigcom113       "bigcom113"       "0"                    
bigcom116       "bigcom116"       "-0.099287294969868"   
bigcom120       "bigcom120"       "0"                    
bigcom123       "bigcom123"       "0"                    
bigcom126       "bigcom126"       "0"                    
bigcom127       "bigcom127"       "0"                    
bigcom137       "bigcom137"       "0"                    
bigcom139       "bigcom139"       "0"                    
bigcom140       "bigcom140"       "0"                    
bigcom143       "bigcom143"       "0"                    
bigcom145       "bigcom145"       "0"                    
bigcom146       "bigcom146"       "0"                    
bigcom147       "bigcom147"       "-0.11487806713765"    
bigcom149       "bigcom149"       "0"                    
bigcom153       "bigcom153"       "0"                    
bigcom154       "bigcom154"       "-0.0727377248487352"  
bigcom156       "bigcom156"       "0"                    
bigcom157       "bigcom157"       "0"                    
bigcom158       "bigcom158"       "0"                    
bigcom160       "bigcom160"       "0"                    
bigcom161       "bigcom161"       "0"                    
bigcom162       "bigcom162"       "0"                    
bigcom164       "bigcom164"       "0"                    
bigcom166       "bigcom166"       "0"                    
bigcom167       "bigcom167"       "-0.0959312952367104"  
bigcom171       "bigcom171"       "0"                    
bigcom173       "bigcom173"       "0"                    
bigcom175       "bigcom175"       "0"                    
bigcom176       "bigcom176"       "0"                    
bigcom177       "bigcom177"       "0"                    
bigcom178       "bigcom178"       "0"                    
bigcom180       "bigcom180"       "0"                    
bigcom181       "bigcom181"       "-0.0896672291336902"  
bigcom184       "bigcom184"       "0"                    
bigcom186       "bigcom186"       "0"                    
bigcom187       "bigcom187"       "0"                    
bigcom189       "bigcom189"       "-0.11072877459713"    
bigcom194       "bigcom194"       "0"                    
bigcom195       "bigcom195"       "-0.0594026400994405"  
bigcom196       "bigcom196"       "0"                    
bigcom204       "bigcom204"       "-0.0925130697316367"  
bigcom205       "bigcom205"       "0"                    
bigcom212       "bigcom212"       "0"                    
bigcom214       "bigcom214"       "0"                    
bigcom222       "bigcom222"       "0"                    
bigcom223       "bigcom223"       "0"                    
bigcom226       "bigcom226"       "0"                    
bigcom227       "bigcom227"       "0"                    
bigcom229       "bigcom229"       "0"                    
bigcom233       "bigcom233"       "0"                    
bigcom236       "bigcom236"       "0"                    
bigcom237       "bigcom237"       "0"                    
bigcom246       "bigcom246"       "0"                    
bigcom248       "bigcom248"       "-0.169110192595537"   
bigcom249       "bigcom249"       "0"                    
bigcom250       "bigcom250"       "0"                    
bigcom254       "bigcom254"       "0"                    
bigcom266       "bigcom266"       "0"                    
bigcom269       "bigcom269"       "-0.0890683833128541"  
bigcom272       "bigcom272"       "0"                    
bigcom274       "bigcom274"       "-0.0592409318511198"  
bigcom281       "bigcom281"       "0"                    
bigcom291       "bigcom291"       "0"                    
bigcom292       "bigcom292"       "0"                    
bigcom295       "bigcom295"       "0"                    
bigcom299       "bigcom299"       "0"                    
bigcom301       "bigcom301"       "0"                    
bigcom306       "bigcom306"       "0"                    
bigcom309       "bigcom309"       "0"                    
bigcom314       "bigcom314"       "0"                    
bigcom321       "bigcom321"       "-0.0373622803061942"  
bigcom341       "bigcom341"       "0"                    
bigcom350       "bigcom350"       "0"                    
bigcom353       "bigcom353"       "0"                    
bigcom359       "bigcom359"       "0"                    
bigcom363       "bigcom363"       "0"                    
bigcom365       "bigcom365"       "0"                    
bigcom385       "bigcom385"       "0"                    
bigcom386       "bigcom386"       "0"                    
bigcom408       "bigcom408"       "0"                    
bigcom412       "bigcom412"       "0"                    
bigcom480       "bigcom480"       "0"                    
spin_vertex     "spin_vertex"     "0.0695733597965858"   
membership_s1   "membership_s1"   "-0.0282027990860983"  
membership_s3   "membership_s3"   "0"                    
membership_s4   "membership_s4"   "0.0602123060741376"   
membership_s5   "membership_s5"   "-0.0247774680371598"  
membership_s6   "membership_s6"   "0.201984191481587"    
membership_s7   "membership_s7"   "-0.123474737602931"   
membership_s8   "membership_s8"   "0"                    
membership_s9   "membership_s9"   "0"                    
membership_s11  "membership_s11"  "0"                    
membership_s12  "membership_s12"  "0"                    
membership_s14  "membership_s14"  "0"                    
membership_s15  "membership_s15"  "-0.112676315334563"   
membership_s16  "membership_s16"  "0"                    
membership_s17  "membership_s17"  "0"                    
membership_s18  "membership_s18"  "-0.104825182463791"   
membership_s20  "membership_s20"  "0"                    
membership_s21  "membership_s21"  "-0.102892288222846"   
membership_s22  "membership_s22"  "0"                    
membership_s24  "membership_s24"  "-0.0717012253262182"  
membership_s25  "membership_s25"  "0"                    
membership_s26  "membership_s26"  "0"                    
membership_s27  "membership_s27"  "-0.00618045650282973" 
membership_s28  "membership_s28"  "0"                    
membership_s30  "membership_s30"  "0.127746491637987"    
membership_s31  "membership_s31"  "-0.103674854499976"   
membership_s32  "membership_s32"  "0.0260475815587145"   
membership_s33  "membership_s33"  "0"                    
membership_s36  "membership_s36"  "-0.135382665780651"   
membership_s37  "membership_s37"  "-0.0709990349990967"  
V1              "V1"              "0.165854406900711"    
V2              "V2"              "0.0851657204552259"   
pdi             "pdi"             "-13.5099504464579"    
adhesion        "adhesion"        "-1.65886103718044e-05"
cohesion        "cohesion"        "3.31651339444844e-05" 
inner           "inner"           "-1.59606500210687e-05"
outer           "outer"           "-6.12141413020565e-05"
ioratio         "ioratio"         "0.38031530188607"     
comsize         "comsize"         "0.000206819753784508" 
[1] "Average GBM 10 CV AUC"
[1] 0.8150927
[[1]]
[1] 0.8075823

[[2]]
[1] 0.7560976

[[3]]
[1] 0.87241

[[4]]
[1] 0.8677686

[[5]]
[1] 0.7716049

[1] "Average GBM 10 CV RMSE"
[1] 4.043733
[[1]]
[1] 4.061727

[[2]]
[1] 4.254418

[[3]]
[1] 3.962658

[[4]]
[1] 4.064103

[[5]]
[1] 3.875761

[1] "Average RF 10 CV AUC"
[1] 0.8009347
[[1]]
[1] 0.768598

[[2]]
[1] 0.7336043

[[3]]
[1] 0.870229

[[4]]
[1] 0.8560076

[[5]]
[1] 0.7762346

[1] "Average RF 10 CV RMSE"
[1] 0.1889023
[[1]]
[1] 0.2176304

[[2]]
[1] 0.2383865

[[3]]
[1] 0.1453949

[[4]]
[1] 0.1996792

[[5]]
[1] 0.1434204

[1] "Average GLM 10 CV AUC"
[1] 0.8295181
[[1]]
[1] 0.8476395

[[2]]
[1] 0.7807588

[[3]]
[1] 0.8587786

[[4]]
[1] 0.9227591

[[5]]
[1] 0.7376543

[1] "Average GLM 10 CV RMSE"
[1] 3.916659
[[1]]
[1] 3.692793

[[2]]
[1] 3.84434

[[3]]
[1] 3.555788

[[4]]
[1] 4.954608

[[5]]
[1] 3.535766

[1] "Average 10 CV AUC"
[1] 0.8322887
[[1]]
[1] 0.8544349

[[2]]
[1] 0.7701897

[[3]]
[1] 0.8805889

[[4]]
[1] 0.9062301

[[5]]
[1] 0.75

[1] "Average 10 CV RMSE"
[1] 2.612455
[[1]]
[1] 2.585271

[[2]]
[1] 2.70702

[[3]]
[1] 2.497648

[[4]]
[1] 2.814208

[[5]]
[1] 2.45813

[1] "average all"
[1] 2.544357
[1] 0.9941952
