# Supplementary material for: Distinctive Behaviors of Druggable Proteins in Cellular Networks
Source: PLoS Comput Biol. 2015 Dec 23;11(12):e1004597. doi: 10.1371/journal.pcbi.1004597 (PMC4689399; doi:10.1371/journal.pcbi.1004597)
Supplement: S1 File — (ZIP) [file pcbi.1004597.s004.zip › S1_File/direct.20150613.ppi.optimised_Target_results_high_targets.txt]

[[1]]
[1] "high_targets"

[1] "Dataset: high_targets Model GBM, run: 1 of 5 2015-06-15 20:22:18"
Iter   TrainDeviance   ValidDeviance   StepSize   Improve
     1        0.4134             nan     0.0100    0.0006
     2        0.4093             nan     0.0100    0.0002
     3        0.4018             nan     0.0100    0.0009
     4        0.3943             nan     0.0100    0.0011
     5        0.3890             nan     0.0100    0.0017
     6        0.3838             nan     0.0100    0.0006
     7        0.3783             nan     0.0100    0.0009
     8        0.3744             nan     0.0100    0.0006
     9        0.3699             nan     0.0100    0.0010
    10        0.3665             nan     0.0100    0.0003
    20        0.3259             nan     0.0100    0.0003
    40        0.2720             nan     0.0100    0.0001
    60        0.2347             nan     0.0100    0.0001
    80        0.2072             nan     0.0100    0.0001
   100        0.1855             nan     0.0100    0.0001
   120        0.1656             nan     0.0100   -0.0001
   128        0.1584             nan     0.0100    0.0000

[1] "GBM variable coefficients"
                            var     rel.inf
bigcom28               bigcom28 5.665976278
orbit70                 orbit70 5.609498468
ratio5                   ratio5 4.851671389
comsize                 comsize 4.819846175
orbit63                 orbit63 3.419715958
outer                     outer 2.270963395
spin_vertex         spin_vertex 2.242920267
orbit56                 orbit56 2.191372441
knn                         knn 2.123689461
orbit65                 orbit65 2.101643223
orbit18                 orbit18 2.067730638
graph29                 graph29 1.890112663
graph20                 graph20 1.880588303
V2                           V2 1.869073620
trans                     trans 1.850187532
walktrap_vertex walktrap_vertex 1.830829546
third                     third 1.799693337
orbit62                 orbit62 1.768457336
orbit49                 orbit49 1.707322053
orbit64                 orbit64 1.598082472
graph11                 graph11 1.414652014
V1                           V1 1.388570351
orbit19                 orbit19 1.343025414
orbit39                 orbit39 1.290647103
ratio4                   ratio4 1.247631806
pagerank               pagerank 1.032756509
bet                         bet 1.030245635
ioratio                 ioratio 1.027614156
orbit54                 orbit54 1.003023642
orbit46                 orbit46 0.947879329
graph27                 graph27 0.943616038
orbit45                 orbit45 0.917167231
ratio6                   ratio6 0.889563281
orbit37                 orbit37 0.873500256
orbit44                 orbit44 0.834880268
orbit50                 orbit50 0.762799081
orbit36                 orbit36 0.750007947
sixth                     sixth 0.740880360
inner                     inner 0.720025071
graph22                 graph22 0.703971048
orbit6                   orbit6 0.693704344
orbit30                 orbit30 0.684616637
bigcom3                 bigcom3 0.682471993
orbit51                 orbit51 0.651213771
ratio1                   ratio1 0.632534499
graph16                 graph16 0.615714741
graph1                   graph1 0.599243507
graph8                   graph8 0.589124121
adhesion               adhesion 0.572103287
constraint           constraint 0.569342204
orbit71                 orbit71 0.552601376
orbit22                 orbit22 0.551519908
upto_fifth           upto_fifth 0.548942103
graph14                 graph14 0.518955129
graph28                 graph28 0.517126356
graph5                   graph5 0.506028193
orbit9                   orbit9 0.500966976
orbit41                 orbit41 0.495475055
orbit21                 orbit21 0.484264154
orbit24                 orbit24 0.469952611
orbit25                 orbit25 0.463572792
graph23                 graph23 0.455224916
graph17                 graph17 0.438923262
graph4                   graph4 0.437018684
cohesion               cohesion 0.434749335
orbit11                 orbit11 0.432017492
orbit12                 orbit12 0.424641906
orbit31                 orbit31 0.423845993
orbit15                 orbit15 0.413206740
graph6                   graph6 0.397991932
orbit67                 orbit67 0.384883013
orbit47                 orbit47 0.370696527
orbit20                 orbit20 0.369632439
graph7                   graph7 0.357088808
orbit33                 orbit33 0.338843944
orbit68                 orbit68 0.338315531
graph15                 graph15 0.316700717
orbit27                 orbit27 0.313093489
graph10                 graph10 0.309900958
selfinter             selfinter 0.288127563
coreness               coreness 0.275856024
orbit52                 orbit52 0.267527780
orbit7                   orbit7 0.260520980
graph26                 graph26 0.255290458
ratio3                   ratio3 0.246291214
orbit40                 orbit40 0.241202272
graph12                 graph12 0.238544671
AP                           AP 0.238526458
orbit5                   orbit5 0.233803697
orbit32                 orbit32 0.230318347
orbit16                 orbit16 0.221847582
orbit55                 orbit55 0.217991866
orbit43                 orbit43 0.217696173
orbit23                 orbit23 0.212332548
graph25                 graph25 0.208564592
orbit28                 orbit28 0.199890089
graph2                   graph2 0.189905753
orbit59                 orbit59 0.188271271
orbit57                 orbit57 0.165152066
upto_second         upto_second 0.161099932
graph13                 graph13 0.153192925
orbit42                 orbit42 0.152202147
orbit35                 orbit35 0.151440889
orbit13                 orbit13 0.131993497
graph0                   graph0 0.130853111
orbit4                   orbit4 0.122763216
orbit66                 orbit66 0.122281450
orbit48                 orbit48 0.117507993
orbit2                   orbit2 0.115023248
graph9                   graph9 0.111945716
orbit58                 orbit58 0.108466653
upto_fourth         upto_fourth 0.101950609
orbit69                 orbit69 0.098980907
orbit10                 orbit10 0.096040820
membership_s1     membership_s1 0.093556230
graph3                   graph3 0.091032268
orbit60                 orbit60 0.088684334
upto_third           upto_third 0.084709678
bigcom40               bigcom40 0.081356596
graph21                 graph21 0.075696391
upto_sixth           upto_sixth 0.071812746
graph18                 graph18 0.071557796
bigcom4                 bigcom4 0.071454328
pdi                         pdi 0.066214471
membership_s27   membership_s27 0.060030090
orbit1                   orbit1 0.057597185
graph19                 graph19 0.054915943
membership_s30   membership_s30 0.051387035
orbit38                 orbit38 0.050638512
fifth                     fifth 0.049113180
orbit61                 orbit61 0.046941242
close                     close 0.041582408
hubscore               hubscore 0.015345440
ratio2                   ratio2 0.011654227
fourth                   fourth 0.007800666
orbit17                 orbit17 0.005434180
graph24                 graph24 0.000000000
orbit0                   orbit0 0.000000000
orbit3                   orbit3 0.000000000
orbit8                   orbit8 0.000000000
orbit14                 orbit14 0.000000000
orbit26                 orbit26 0.000000000
orbit29                 orbit29 0.000000000
orbit34                 orbit34 0.000000000
orbit53                 orbit53 0.000000000
orbit72                 orbit72 0.000000000
ecc                         ecc 0.000000000
eccrad                   eccrad 0.000000000
evcent                   evcent 0.000000000
first                     first 0.000000000
second                   second 0.000000000
bigcom1                 bigcom1 0.000000000
bigcom2                 bigcom2 0.000000000
bigcom6                 bigcom6 0.000000000
bigcom8                 bigcom8 0.000000000
bigcom9                 bigcom9 0.000000000
bigcom11               bigcom11 0.000000000
bigcom13               bigcom13 0.000000000
bigcom15               bigcom15 0.000000000
bigcom16               bigcom16 0.000000000
bigcom21               bigcom21 0.000000000
bigcom22               bigcom22 0.000000000
bigcom24               bigcom24 0.000000000
bigcom26               bigcom26 0.000000000
bigcom30               bigcom30 0.000000000
bigcom31               bigcom31 0.000000000
bigcom32               bigcom32 0.000000000
bigcom33               bigcom33 0.000000000
bigcom34               bigcom34 0.000000000
bigcom36               bigcom36 0.000000000
bigcom37               bigcom37 0.000000000
bigcom38               bigcom38 0.000000000
bigcom39               bigcom39 0.000000000
bigcom43               bigcom43 0.000000000
bigcom44               bigcom44 0.000000000
bigcom46               bigcom46 0.000000000
bigcom47               bigcom47 0.000000000
bigcom49               bigcom49 0.000000000
bigcom50               bigcom50 0.000000000
bigcom51               bigcom51 0.000000000
bigcom52               bigcom52 0.000000000
bigcom54               bigcom54 0.000000000
bigcom56               bigcom56 0.000000000
bigcom62               bigcom62 0.000000000
bigcom66               bigcom66 0.000000000
bigcom68               bigcom68 0.000000000
bigcom69               bigcom69 0.000000000
bigcom71               bigcom71 0.000000000
bigcom72               bigcom72 0.000000000
bigcom73               bigcom73 0.000000000
bigcom74               bigcom74 0.000000000
bigcom75               bigcom75 0.000000000
bigcom76               bigcom76 0.000000000
bigcom77               bigcom77 0.000000000
bigcom79               bigcom79 0.000000000
bigcom80               bigcom80 0.000000000
bigcom82               bigcom82 0.000000000
bigcom83               bigcom83 0.000000000
bigcom84               bigcom84 0.000000000
bigcom85               bigcom85 0.000000000
bigcom87               bigcom87 0.000000000
bigcom89               bigcom89 0.000000000
bigcom91               bigcom91 0.000000000
bigcom92               bigcom92 0.000000000
bigcom93               bigcom93 0.000000000
bigcom96               bigcom96 0.000000000
bigcom97               bigcom97 0.000000000
bigcom98               bigcom98 0.000000000
bigcom99               bigcom99 0.000000000
bigcom101             bigcom101 0.000000000
bigcom104             bigcom104 0.000000000
bigcom106             bigcom106 0.000000000
bigcom109             bigcom109 0.000000000
bigcom113             bigcom113 0.000000000
bigcom116             bigcom116 0.000000000
bigcom120             bigcom120 0.000000000
bigcom123             bigcom123 0.000000000
bigcom126             bigcom126 0.000000000
bigcom127             bigcom127 0.000000000
bigcom137             bigcom137 0.000000000
bigcom139             bigcom139 0.000000000
bigcom140             bigcom140 0.000000000
bigcom143             bigcom143 0.000000000
bigcom145             bigcom145 0.000000000
bigcom146             bigcom146 0.000000000
bigcom147             bigcom147 0.000000000
bigcom149             bigcom149 0.000000000
bigcom153             bigcom153 0.000000000
bigcom154             bigcom154 0.000000000
bigcom156             bigcom156 0.000000000
bigcom157             bigcom157 0.000000000
bigcom158             bigcom158 0.000000000
bigcom160             bigcom160 0.000000000
bigcom161             bigcom161 0.000000000
bigcom162             bigcom162 0.000000000
bigcom164             bigcom164 0.000000000
bigcom166             bigcom166 0.000000000
bigcom167             bigcom167 0.000000000
bigcom171             bigcom171 0.000000000
bigcom173             bigcom173 0.000000000
bigcom175             bigcom175 0.000000000
bigcom176             bigcom176 0.000000000
bigcom177             bigcom177 0.000000000
bigcom178             bigcom178 0.000000000
bigcom180             bigcom180 0.000000000
bigcom181             bigcom181 0.000000000
bigcom184             bigcom184 0.000000000
bigcom186             bigcom186 0.000000000
bigcom187             bigcom187 0.000000000
bigcom189             bigcom189 0.000000000
bigcom194             bigcom194 0.000000000
bigcom195             bigcom195 0.000000000
bigcom196             bigcom196 0.000000000
bigcom204             bigcom204 0.000000000
bigcom205             bigcom205 0.000000000
bigcom212             bigcom212 0.000000000
bigcom214             bigcom214 0.000000000
bigcom222             bigcom222 0.000000000
bigcom223             bigcom223 0.000000000
bigcom226             bigcom226 0.000000000
bigcom227             bigcom227 0.000000000
bigcom229             bigcom229 0.000000000
bigcom233             bigcom233 0.000000000
bigcom236             bigcom236 0.000000000
bigcom237             bigcom237 0.000000000
bigcom246             bigcom246 0.000000000
bigcom248             bigcom248 0.000000000
bigcom249             bigcom249 0.000000000
bigcom250             bigcom250 0.000000000
bigcom254             bigcom254 0.000000000
bigcom266             bigcom266 0.000000000
bigcom269             bigcom269 0.000000000
bigcom272             bigcom272 0.000000000
bigcom274             bigcom274 0.000000000
bigcom281             bigcom281 0.000000000
bigcom291             bigcom291 0.000000000
bigcom292             bigcom292 0.000000000
bigcom295             bigcom295 0.000000000
bigcom299             bigcom299 0.000000000
bigcom301             bigcom301 0.000000000
bigcom306             bigcom306 0.000000000
bigcom309             bigcom309 0.000000000
bigcom314             bigcom314 0.000000000
bigcom321             bigcom321 0.000000000
bigcom341             bigcom341 0.000000000
bigcom350             bigcom350 0.000000000
bigcom353             bigcom353 0.000000000
bigcom359             bigcom359 0.000000000
bigcom363             bigcom363 0.000000000
bigcom365             bigcom365 0.000000000
bigcom385             bigcom385 0.000000000
bigcom386             bigcom386 0.000000000
bigcom408             bigcom408 0.000000000
bigcom412             bigcom412 0.000000000
bigcom480             bigcom480 0.000000000
membership_s3     membership_s3 0.000000000
membership_s4     membership_s4 0.000000000
membership_s5     membership_s5 0.000000000
membership_s6     membership_s6 0.000000000
membership_s7     membership_s7 0.000000000
membership_s8     membership_s8 0.000000000
membership_s9     membership_s9 0.000000000
membership_s11   membership_s11 0.000000000
membership_s12   membership_s12 0.000000000
membership_s14   membership_s14 0.000000000
membership_s15   membership_s15 0.000000000
membership_s16   membership_s16 0.000000000
membership_s17   membership_s17 0.000000000
membership_s18   membership_s18 0.000000000
membership_s20   membership_s20 0.000000000
membership_s21   membership_s21 0.000000000
membership_s22   membership_s22 0.000000000
membership_s24   membership_s24 0.000000000
membership_s25   membership_s25 0.000000000
membership_s26   membership_s26 0.000000000
membership_s28   membership_s28 0.000000000
membership_s31   membership_s31 0.000000000
membership_s32   membership_s32 0.000000000
membership_s33   membership_s33 0.000000000
membership_s36   membership_s36 0.000000000
membership_s37   membership_s37 0.000000000
[1] "Dataset: high_targets Model RF, run: 1 of 5 2015-06-15 20:22:28"
     |      Out-of-bag   |
Tree |      MSE  %Var(y) |
   1 |  0.09161   180.02 |
   2 |  0.09078   178.37 |
   3 |  0.09019   177.22 |
   4 |  0.08202   161.17 |
   5 |  0.07472   146.83 |
   6 |  0.07218   141.84 |
   7 |  0.06605   129.78 |
   8 |  0.06604   129.76 |
   9 |  0.06532   128.35 |
  10 |  0.06276   123.33 |
  11 |  0.06165   121.14 |
  12 |  0.06111   120.08 |
  13 |  0.05906   116.04 |
  14 |  0.05929   116.50 |
  15 |  0.05738   112.75 |
  16 |  0.05702   112.04 |
  17 |  0.05632   110.66 |
  18 |  0.05591   109.86 |
  19 |  0.05524   108.54 |
  20 |  0.05475   107.59 |
  21 |  0.05465   107.39 |
  22 |   0.0543   106.69 |
  23 |  0.05388   105.86 |
  24 |  0.05344   105.01 |
  25 |  0.05397   106.06 |
  26 |  0.05307   104.28 |
  27 |  0.05256   103.28 |
  28 |  0.05232   102.81 |
  29 |  0.05209   102.36 |
  30 |   0.0523   102.77 |
  31 |  0.05229   102.75 |
  32 |  0.05166   101.50 |
  33 |  0.05084    99.89 |
  34 |  0.05074    99.69 |
  35 |  0.05038    99.00 |
  36 |  0.05037    98.98 |
  37 |  0.05028    98.79 |
  38 |  0.04994    98.12 |
  39 |  0.04974    97.74 |
  40 |  0.04927    96.81 |
  41 |  0.04942    97.10 |
  42 |  0.04954    97.35 |
  43 |  0.04945    97.17 |
  44 |   0.0496    97.46 |
  45 |   0.0496    97.46 |
  46 |  0.04936    97.00 |
  47 |  0.04942    97.11 |
  48 |   0.0494    97.08 |
  49 |  0.04918    96.64 |
  50 |  0.04942    97.12 |
  51 |  0.04933    96.93 |
  52 |  0.04922    96.71 |
  53 |  0.04919    96.65 |
  54 |  0.04921    96.70 |
  55 |  0.04921    96.69 |
  56 |  0.04946    97.19 |
  57 |  0.04951    97.29 |
  58 |  0.04949    97.24 |
  59 |  0.04929    96.85 |
  60 |   0.0494    97.07 |
  61 |  0.04913    96.54 |
  62 |  0.04902    96.33 |
  63 |  0.04909    96.46 |
  64 |  0.04893    96.14 |
  65 |  0.04874    95.77 |
  66 |  0.04839    95.09 |
  67 |  0.04822    94.74 |
  68 |  0.04797    94.25 |
  69 |  0.04801    94.34 |
  70 |  0.04799    94.29 |
  71 |  0.04799    94.29 |
  72 |  0.04801    94.34 |
  73 |  0.04799    94.30 |
  74 |  0.04802    94.35 |
  75 |  0.04802    94.35 |
  76 |  0.04797    94.27 |
  77 |  0.04798    94.28 |
  78 |  0.04796    94.23 |
  79 |  0.04804    94.40 |
  80 |  0.04813    94.57 |
  81 |  0.04811    94.53 |
  82 |  0.04802    94.36 |
  83 |  0.04808    94.47 |
  84 |  0.04805    94.42 |
  85 |  0.04794    94.19 |
  86 |  0.04787    94.06 |
  87 |  0.04781    93.95 |
  88 |   0.0477    93.72 |
  89 |  0.04768    93.69 |
  90 |  0.04767    93.66 |
  91 |  0.04759    93.51 |
  92 |  0.04754    93.41 |
  93 |   0.0474    93.13 |
  94 |  0.04738    93.11 |
  95 |  0.04743    93.20 |
  96 |  0.04742    93.18 |
  97 |  0.04742    93.18 |
  98 |  0.04734    93.02 |
  99 |  0.04746    93.26 |
 100 |  0.04735    93.04 |
[1] "Random Forest variable coefficients"
                      %IncMSE IncNodePurity
graph5           1.625657e-03  3.833375e-01
graph6          -5.361930e-05  6.681638e-02
graph7           1.194367e-03  1.242178e-01
graph8           4.564321e-04  2.245447e-01
graph9           8.409667e-04  1.438156e-01
graph10          2.647320e-03  1.431439e-01
graph11          4.825589e-03  5.251318e-01
graph12          1.651851e-04  8.419340e-02
graph13         -2.762431e-05  2.857143e-02
graph14          9.702682e-04  1.433081e-01
graph15          1.081279e-04  3.512410e-02
graph16          1.127422e-03  3.647288e-01
graph17          2.038379e-03  2.170937e-01
graph18          3.517645e-04  1.155523e-01
graph19          6.903264e-04  2.763171e-02
graph20          4.875646e-03  7.518342e-01
graph21          8.565460e-04  2.312965e-03
graph22          9.164873e-04  2.283830e-01
graph23          6.698382e-04  1.546661e-01
graph24          2.855116e-04  5.765877e-02
graph25          1.380319e-03  4.876835e-01
graph26          5.093340e-04  8.656423e-02
graph27          6.902630e-03  6.990786e-01
graph28          7.475496e-04  1.959676e-01
graph29          4.215634e-03  8.116634e-01
orbit0           3.973569e-04  1.500591e-02
orbit1           8.606120e-04  1.351166e-01
orbit2           2.060570e-04  9.809833e-02
orbit3           1.042519e-04  1.410922e-01
orbit4           6.870916e-04  1.237325e-01
orbit5           1.360032e-03  1.950475e-01
orbit6           2.218427e-03  3.776753e-01
orbit7           5.754001e-04  1.944439e-01
orbit8           1.830948e-03  3.258453e-01
orbit9           4.757757e-03  2.308579e-01
orbit10          1.217600e-03  8.540756e-02
orbit11          9.465715e-04  1.344236e-01
orbit12          3.084755e-03  2.723993e-01
orbit13          8.575207e-04  1.676878e-01
orbit14          8.027211e-04  2.962388e-01
orbit15          3.253065e-04  1.950144e-01
orbit16          9.157269e-04  7.409476e-02
orbit17          2.730694e-04  5.869048e-02
orbit18          2.374361e-03  5.843047e-01
orbit19          2.856358e-03  4.085715e-01
orbit20          5.365672e-04  2.100429e-01
orbit21          2.345328e-03  1.838974e-01
orbit22          3.657276e-04  4.866854e-01
orbit23          1.165400e-03  9.365712e-02
orbit24          2.507275e-03  2.811602e-01
orbit25          2.055809e-03  2.305820e-01
orbit26         -1.365956e-04  1.034414e-01
orbit27          1.740841e-03  3.143595e-01
orbit28          1.617965e-04  1.662413e-01
orbit29          1.010090e-03  8.636710e-02
orbit30          1.343124e-03  2.610402e-01
orbit31          1.486467e-03  5.701481e-01
orbit32          7.530971e-04  1.916351e-01
orbit33          4.473563e-04  1.089522e-01
orbit34          7.005685e-04  1.796831e-01
orbit35          1.448800e-03  1.095538e-01
orbit36          8.811336e-04  3.049503e-01
orbit37          9.135099e-04  3.140526e-01
orbit38          1.721917e-04  1.337006e-01
orbit39          1.578155e-03  4.887718e-01
orbit40          1.012415e-03  1.289500e-01
orbit41         -1.622703e-04  5.997222e-02
orbit42          1.517682e-03  1.309195e-01
orbit43          1.606121e-04  1.373521e-01
orbit44          3.054290e-03  4.897341e-01
orbit45          3.602638e-03  5.883257e-01
orbit46          6.071147e-03  3.614307e-01
orbit47          9.089582e-04  2.524497e-01
orbit48          1.410729e-04  1.131772e-01
orbit49          2.476391e-03  6.323689e-01
orbit50          1.494679e-03  7.121648e-01
orbit51          1.046407e-03  3.221239e-01
orbit52         -1.055336e-04  1.809536e-01
orbit53          1.150925e-03  1.625556e-01
orbit54          3.976527e-03  5.509495e-01
orbit55          2.213997e-04  1.791717e-01
orbit56          8.717407e-03  6.217798e-01
orbit57          9.785010e-04  1.286166e-01
orbit58          1.609567e-03  1.453280e-01
orbit59          4.370545e-03  1.794951e-01
orbit60          1.253814e-04  1.028360e-01
orbit61          1.434108e-03  1.259132e-01
orbit62          6.828409e-03  9.375330e-01
orbit63          2.096883e-03  4.648218e-01
orbit64          1.605574e-03  1.898219e-01
orbit65          2.022584e-02  1.029360e+00
orbit66          4.143346e-04  3.027868e-01
orbit67          3.395945e-04  1.387194e-01
orbit68          1.170257e-02  1.098468e+00
orbit69          8.197915e-04  2.994724e-01
orbit70          1.492970e-02  1.775380e+00
orbit71          9.482466e-04  4.234996e-01
orbit72          2.434235e-03  4.335845e-01
AP               1.314846e-04  6.601819e-02
bet              1.194126e-03  4.471069e-01
ecc              0.000000e+00  1.110223e-18
eccrad           0.000000e+00  8.333333e-03
close            6.534385e-04  2.619867e-02
constraint       1.171066e-03  2.327080e-01
coreness         0.000000e+00  3.594722e-01
knn              2.445770e-04  7.576629e-01
hubscore         3.678068e-04  9.308711e-02
pagerank         6.159774e-04  2.028056e-01
trans            1.100458e-03  7.087627e-01
evcent           2.564103e-05  6.531136e-02
first            2.504568e-04  9.124934e-02
upto_second      1.125524e-03  8.275102e-02
upto_third       2.762028e-05  4.411364e-02
upto_fourth      1.942863e-03  1.947967e-01
upto_fifth       2.031091e-03  4.097981e-01
upto_sixth       5.325889e-05  7.705613e-02
second           1.794093e-03  1.992772e-01
third            1.274006e-03  5.668236e-01
fourth           1.216694e-03  3.327597e-01
fifth            2.619967e-03  3.434462e-01
sixth            3.017983e-03  3.335813e-01
ratio1           6.428270e-04  3.206728e-01
ratio2           2.004588e-03  2.505423e-01
ratio3           8.031591e-04  2.570572e-01
ratio4           5.280800e-04  5.611118e-01
ratio5          -7.809270e-05  1.228379e+00
ratio6           3.043738e-03  4.889713e-01
selfinter        2.761332e-05  4.624603e-02
walktrap_vertex  6.302982e-05  7.363267e-01
bigcom1          0.000000e+00  0.000000e+00
bigcom2          0.000000e+00  0.000000e+00
bigcom3          5.992429e-05  1.368514e-01
bigcom4         -6.358484e-05  8.219533e-02
bigcom6          0.000000e+00  0.000000e+00
bigcom8          0.000000e+00  0.000000e+00
bigcom9          0.000000e+00  0.000000e+00
bigcom11         0.000000e+00  0.000000e+00
bigcom13         0.000000e+00  0.000000e+00
bigcom15         0.000000e+00  0.000000e+00
bigcom16         0.000000e+00  0.000000e+00
bigcom21         0.000000e+00  0.000000e+00
bigcom22         0.000000e+00  0.000000e+00
bigcom24         0.000000e+00  0.000000e+00
bigcom26         0.000000e+00  0.000000e+00
bigcom28         6.807951e-03  1.617372e+00
bigcom30         0.000000e+00  0.000000e+00
bigcom31         0.000000e+00  0.000000e+00
bigcom32         0.000000e+00  0.000000e+00
bigcom33         0.000000e+00  0.000000e+00
bigcom34         0.000000e+00  0.000000e+00
bigcom36         0.000000e+00  0.000000e+00
bigcom37         0.000000e+00  0.000000e+00
bigcom38         0.000000e+00  0.000000e+00
bigcom39         0.000000e+00  0.000000e+00
bigcom40         3.471220e-05  1.899000e-02
bigcom43         0.000000e+00  0.000000e+00
bigcom44         0.000000e+00  4.857226e-19
bigcom46         0.000000e+00  4.763525e-02
bigcom47         0.000000e+00  0.000000e+00
bigcom49         0.000000e+00  0.000000e+00
bigcom50         0.000000e+00  0.000000e+00
bigcom51         0.000000e+00  0.000000e+00
bigcom52         0.000000e+00  0.000000e+00
bigcom54         0.000000e+00  0.000000e+00
bigcom56         0.000000e+00  0.000000e+00
bigcom62         0.000000e+00  0.000000e+00
bigcom66         0.000000e+00  0.000000e+00
bigcom68         0.000000e+00  0.000000e+00
bigcom69         0.000000e+00  0.000000e+00
bigcom71         0.000000e+00  3.377936e-01
bigcom72         0.000000e+00  0.000000e+00
bigcom73         0.000000e+00  0.000000e+00
bigcom74         0.000000e+00  0.000000e+00
bigcom75         0.000000e+00  0.000000e+00
bigcom76         0.000000e+00  0.000000e+00
bigcom77         0.000000e+00  0.000000e+00
bigcom79         0.000000e+00  0.000000e+00
bigcom80         0.000000e+00  0.000000e+00
bigcom82         0.000000e+00  0.000000e+00
bigcom83         0.000000e+00  0.000000e+00
bigcom84         0.000000e+00  0.000000e+00
bigcom85         0.000000e+00  0.000000e+00
bigcom87         0.000000e+00  0.000000e+00
bigcom89         0.000000e+00  0.000000e+00
bigcom91         0.000000e+00  0.000000e+00
bigcom92         0.000000e+00  0.000000e+00
bigcom93         0.000000e+00  0.000000e+00
bigcom96         0.000000e+00  0.000000e+00
bigcom97         0.000000e+00  0.000000e+00
bigcom98         0.000000e+00  0.000000e+00
bigcom99         0.000000e+00  0.000000e+00
bigcom101        0.000000e+00  6.938894e-20
bigcom104        0.000000e+00  0.000000e+00
bigcom106        0.000000e+00  0.000000e+00
bigcom109        0.000000e+00  0.000000e+00
bigcom113        0.000000e+00  0.000000e+00
bigcom116        0.000000e+00  0.000000e+00
bigcom120        0.000000e+00  0.000000e+00
bigcom123        0.000000e+00  0.000000e+00
bigcom126        0.000000e+00  0.000000e+00
bigcom127        0.000000e+00  0.000000e+00
bigcom137        0.000000e+00  0.000000e+00
bigcom139        0.000000e+00  0.000000e+00
bigcom140        0.000000e+00  0.000000e+00
bigcom143        0.000000e+00  0.000000e+00
bigcom145        0.000000e+00  0.000000e+00
bigcom146        0.000000e+00  0.000000e+00
bigcom147        0.000000e+00  0.000000e+00
bigcom149        0.000000e+00  0.000000e+00
bigcom153        0.000000e+00  0.000000e+00
bigcom154        0.000000e+00  0.000000e+00
bigcom156        0.000000e+00  0.000000e+00
bigcom157        0.000000e+00  0.000000e+00
bigcom158        0.000000e+00  0.000000e+00
bigcom160        0.000000e+00  0.000000e+00
bigcom161        0.000000e+00  0.000000e+00
bigcom162        0.000000e+00  0.000000e+00
bigcom164        0.000000e+00  0.000000e+00
bigcom166        0.000000e+00  0.000000e+00
bigcom167        0.000000e+00  0.000000e+00
bigcom171        0.000000e+00  0.000000e+00
bigcom173        0.000000e+00  0.000000e+00
bigcom175        0.000000e+00  0.000000e+00
bigcom176        0.000000e+00  0.000000e+00
bigcom177        0.000000e+00  0.000000e+00
bigcom178        0.000000e+00  0.000000e+00
bigcom180        0.000000e+00  0.000000e+00
bigcom181        0.000000e+00  0.000000e+00
bigcom184        0.000000e+00  0.000000e+00
bigcom186        0.000000e+00  0.000000e+00
bigcom187        0.000000e+00  0.000000e+00
bigcom189        0.000000e+00  0.000000e+00
bigcom194        0.000000e+00  0.000000e+00
bigcom195        0.000000e+00  0.000000e+00
bigcom196        0.000000e+00  0.000000e+00
bigcom204        0.000000e+00  2.956254e-01
bigcom205        0.000000e+00  0.000000e+00
bigcom212        0.000000e+00  0.000000e+00
bigcom214        0.000000e+00  0.000000e+00
bigcom222        0.000000e+00  0.000000e+00
bigcom223        0.000000e+00  0.000000e+00
bigcom226        0.000000e+00  0.000000e+00
bigcom227        0.000000e+00  0.000000e+00
bigcom229        0.000000e+00  0.000000e+00
bigcom233        0.000000e+00  0.000000e+00
bigcom236        0.000000e+00  0.000000e+00
bigcom237        0.000000e+00  0.000000e+00
bigcom246        0.000000e+00  0.000000e+00
bigcom248        0.000000e+00  0.000000e+00
bigcom249        0.000000e+00  0.000000e+00
bigcom250        0.000000e+00  0.000000e+00
bigcom254        0.000000e+00  0.000000e+00
bigcom266        0.000000e+00  0.000000e+00
bigcom269        0.000000e+00  0.000000e+00
bigcom272        0.000000e+00  0.000000e+00
bigcom274        0.000000e+00  0.000000e+00
bigcom281        0.000000e+00  0.000000e+00
bigcom291        0.000000e+00  0.000000e+00
bigcom292        0.000000e+00  0.000000e+00
bigcom295        0.000000e+00  0.000000e+00
bigcom299        0.000000e+00  0.000000e+00
bigcom301        0.000000e+00  0.000000e+00
bigcom306        0.000000e+00  0.000000e+00
bigcom309        0.000000e+00  0.000000e+00
bigcom314        0.000000e+00  0.000000e+00
bigcom321        0.000000e+00  0.000000e+00
bigcom341        0.000000e+00  0.000000e+00
bigcom350        0.000000e+00  0.000000e+00
bigcom353        0.000000e+00  0.000000e+00
bigcom359        0.000000e+00  0.000000e+00
bigcom363        0.000000e+00  0.000000e+00
bigcom365        0.000000e+00  0.000000e+00
bigcom385        0.000000e+00  0.000000e+00
bigcom386        0.000000e+00  0.000000e+00
bigcom408        0.000000e+00  0.000000e+00
bigcom412        0.000000e+00  0.000000e+00
bigcom480        0.000000e+00  0.000000e+00
spin_vertex      1.294085e-04  1.132233e+00
membership_s1    3.259355e-04  7.610135e-02
membership_s3    0.000000e+00  0.000000e+00
membership_s4    1.384954e-04  2.975424e-03
membership_s5    0.000000e+00  0.000000e+00
membership_s6   -2.807827e-05  4.795982e-02
membership_s7    0.000000e+00  0.000000e+00
membership_s8    0.000000e+00  0.000000e+00
membership_s9    0.000000e+00  0.000000e+00
membership_s11   0.000000e+00  0.000000e+00
membership_s12   0.000000e+00  0.000000e+00
membership_s14   0.000000e+00  0.000000e+00
membership_s15   0.000000e+00  0.000000e+00
membership_s16   0.000000e+00  0.000000e+00
membership_s17   0.000000e+00  0.000000e+00
membership_s18   0.000000e+00  0.000000e+00
membership_s20   0.000000e+00  0.000000e+00
membership_s21   0.000000e+00  0.000000e+00
membership_s22   0.000000e+00  0.000000e+00
membership_s24   0.000000e+00  0.000000e+00
membership_s25   0.000000e+00  0.000000e+00
membership_s26   0.000000e+00  0.000000e+00
membership_s27   2.051329e-05  3.575965e-02
membership_s28   0.000000e+00  0.000000e+00
membership_s30   2.191334e-04  2.877883e-02
membership_s31   0.000000e+00  0.000000e+00
membership_s32  -1.623377e-06  2.380952e-03
membership_s33   0.000000e+00  0.000000e+00
membership_s36   0.000000e+00  0.000000e+00
membership_s37   0.000000e+00  0.000000e+00
V1               1.543887e-03  5.322894e-01
V2               5.041575e-04  5.164046e-01
pdi             -2.278922e-05  1.222404e-01
adhesion         1.964622e-03  5.353814e-01
cohesion         6.956276e-04  5.786543e-01
inner            1.156383e-03  6.834732e-01
outer            1.331205e-03  1.300440e+00
ioratio          1.191387e-04  5.388762e-01
comsize          3.417570e-03  1.641016e+00
[1] "Dataset: high_targets Model GLM, run: 1 of 5 2015-06-15 20:22:38"
[1] "glmnet variable coefficients"
                     [,1]          [,2]
(Intercept)     -2.867478 -4.904572e+03
graph0           0.000000 -4.154203e-03
graph1           0.000000  0.000000e+00
graph2           0.000000  0.000000e+00
graph3           0.000000 -1.931119e-08
graph4           0.000000  0.000000e+00
graph5           0.000000 -3.832800e-06
graph6           0.000000  0.000000e+00
graph7           0.000000  1.692702e-05
graph8           0.000000  4.739808e-04
graph9           0.000000 -1.851815e-09
graph10          0.000000  0.000000e+00
graph11          0.000000  0.000000e+00
graph12          0.000000  0.000000e+00
graph13          0.000000 -4.483759e-09
graph14          0.000000  0.000000e+00
graph15          0.000000  0.000000e+00
graph16          0.000000  0.000000e+00
graph17          0.000000 -8.049405e-10
graph18          0.000000  0.000000e+00
graph19          0.000000  1.220599e-07
graph20          0.000000 -4.141536e-07
graph21          0.000000  0.000000e+00
graph22          0.000000 -2.506028e-06
graph23          0.000000  0.000000e+00
graph24          0.000000  1.215579e-08
graph25          0.000000  0.000000e+00
graph26          0.000000  0.000000e+00
graph27          0.000000  0.000000e+00
graph28          0.000000 -5.274912e-09
graph29          0.000000 -3.221291e-05
orbit0           0.000000 -4.082432e-03
orbit1           0.000000 -3.227789e-05
orbit2           0.000000  0.000000e+00
orbit3           0.000000  0.000000e+00
orbit4           0.000000 -2.612953e-07
orbit5           0.000000 -1.730821e-08
orbit6           0.000000  2.692985e-08
orbit7           0.000000  0.000000e+00
orbit8           0.000000 -4.630890e-06
orbit9           0.000000  9.543046e-07
orbit10          0.000000 -1.127217e-06
orbit11          0.000000  0.000000e+00
orbit12          0.000000  0.000000e+00
orbit13          0.000000  4.594094e-05
orbit14          0.000000  4.213106e-04
orbit15          0.000000  3.083275e-08
orbit16          0.000000 -1.094260e-09
orbit17          0.000000 -4.682638e-08
orbit18          0.000000  4.220069e-09
orbit19          0.000000 -1.370706e-08
orbit20          0.000000 -1.196049e-09
orbit21          0.000000  0.000000e+00
orbit22          0.000000  4.712072e-11
orbit23          0.000000  0.000000e+00
orbit24          0.000000  6.040677e-07
orbit25          0.000000  3.197920e-07
orbit26          0.000000  0.000000e+00
orbit27          0.000000  2.254186e-08
orbit28          0.000000 -3.887838e-08
orbit29          0.000000 -3.368153e-08
orbit30          0.000000 -1.347677e-09
orbit31          0.000000 -2.959375e-08
orbit32          0.000000  6.636556e-10
orbit33          0.000000  0.000000e+00
orbit34          0.000000  0.000000e+00
orbit35          0.000000 -7.535294e-07
orbit36          0.000000  1.772220e-07
orbit37          0.000000 -4.317163e-07
orbit38          0.000000  0.000000e+00
orbit39          0.000000  2.514269e-08
orbit40          0.000000  4.275127e-07
orbit41          0.000000 -1.360227e-07
orbit42          0.000000 -3.021675e-08
orbit43          0.000000  6.189792e-06
orbit44          0.000000 -5.599135e-08
orbit45          0.000000  3.291387e-05
orbit46          0.000000 -1.244021e-05
orbit47          0.000000  1.010197e-07
orbit48          0.000000  1.400524e-06
orbit49          0.000000  1.252226e-05
orbit50          0.000000 -6.162489e-06
orbit51          0.000000  9.498013e-06
orbit52          0.000000 -2.961269e-06
orbit53          0.000000  0.000000e+00
orbit54          0.000000 -9.821592e-06
orbit55          0.000000 -1.726045e-06
orbit56          0.000000  3.101876e-05
orbit57          0.000000 -6.193919e-06
orbit58          0.000000  2.495480e-06
orbit59          0.000000  5.464588e-06
orbit60          0.000000  8.762573e-06
orbit61          0.000000 -3.828239e-09
orbit62          0.000000 -2.999328e-05
orbit63          0.000000  3.836663e-05
orbit64          0.000000 -6.903824e-05
orbit65          0.000000 -1.944947e-05
orbit66          0.000000 -8.589974e-05
orbit67          0.000000  3.252814e-05
orbit68          0.000000  7.241900e-05
orbit69          0.000000 -2.274657e-05
orbit70          0.000000  1.209924e-03
orbit71          0.000000 -1.500143e-04
orbit72          0.000000 -4.616470e-05
AP               0.000000  2.572931e-02
bet              0.000000 -6.713843e-08
ecc              0.000000 -1.672374e-01
eccrad           0.000000 -9.865283e-01
close            0.000000  0.000000e+00
constraint       0.000000 -2.225058e+01
coreness         0.000000 -2.057207e-01
knn              0.000000 -2.815727e-03
hubscore         0.000000  0.000000e+00
pagerank         0.000000 -1.328489e+03
trans            0.000000  4.955939e+00
evcent           0.000000  0.000000e+00
first            0.000000 -4.003068e-03
upto_second      0.000000  0.000000e+00
upto_third       0.000000  0.000000e+00
upto_fourth      0.000000  4.268536e-03
upto_fifth       0.000000  7.412909e-03
upto_sixth       0.000000  3.551109e-01
second           0.000000  0.000000e+00
third            0.000000  7.334321e-04
fourth           0.000000  0.000000e+00
fifth            0.000000 -5.118424e-03
sixth            0.000000 -1.237046e-03
ratio1           0.000000  0.000000e+00
ratio2           0.000000  4.231184e-01
ratio3           0.000000 -1.231291e+00
ratio4           0.000000  1.258955e+01
ratio5           0.000000  1.756697e+00
ratio6           0.000000  3.659605e-01
selfinter        0.000000  7.278152e-01
walktrap_vertex  0.000000  1.034924e+00
bigcom1          0.000000  8.673166e-02
bigcom2          0.000000  0.000000e+00
bigcom3          0.000000  1.201843e+00
bigcom4          0.000000 -3.911590e-05
bigcom6          0.000000  0.000000e+00
bigcom8          0.000000 -2.295153e-01
bigcom9          0.000000  0.000000e+00
bigcom11         0.000000  0.000000e+00
bigcom13         0.000000  0.000000e+00
bigcom15         0.000000  0.000000e+00
bigcom16         0.000000  0.000000e+00
bigcom21         0.000000  0.000000e+00
bigcom22         0.000000 -7.825153e-01
bigcom24         0.000000  0.000000e+00
bigcom26         0.000000 -7.066625e-01
bigcom28         0.000000  1.080748e+00
bigcom30         0.000000 -1.915686e+00
bigcom31         0.000000  0.000000e+00
bigcom32         0.000000 -8.346467e-01
bigcom33         0.000000  0.000000e+00
bigcom34         0.000000  0.000000e+00
bigcom36         0.000000  0.000000e+00
bigcom37         0.000000  0.000000e+00
bigcom38         0.000000  0.000000e+00
bigcom39         0.000000  0.000000e+00
bigcom40         0.000000  5.658682e-01
bigcom43         0.000000  0.000000e+00
bigcom44         0.000000  0.000000e+00
bigcom46         0.000000  5.113670e+00
bigcom47         0.000000  0.000000e+00
bigcom49         0.000000  0.000000e+00
bigcom50         0.000000  0.000000e+00
bigcom51         0.000000  0.000000e+00
bigcom52         0.000000  0.000000e+00
bigcom54         0.000000  0.000000e+00
bigcom56         0.000000  0.000000e+00
bigcom62         0.000000  0.000000e+00
bigcom66         0.000000  0.000000e+00
bigcom68         0.000000  0.000000e+00
bigcom69         0.000000  0.000000e+00
bigcom71         0.000000  5.624568e+00
bigcom72         0.000000  0.000000e+00
bigcom73         0.000000  0.000000e+00
bigcom74         0.000000  0.000000e+00
bigcom75         0.000000  0.000000e+00
bigcom76         0.000000  0.000000e+00
bigcom77         0.000000  0.000000e+00
bigcom79         0.000000  0.000000e+00
bigcom80         0.000000  0.000000e+00
bigcom82         0.000000 -3.128928e-01
bigcom83         0.000000  0.000000e+00
bigcom84         0.000000  0.000000e+00
bigcom85         0.000000  0.000000e+00
bigcom87         0.000000  0.000000e+00
bigcom89         0.000000  0.000000e+00
bigcom91         0.000000  0.000000e+00
bigcom92         0.000000  0.000000e+00
bigcom93         0.000000  0.000000e+00
bigcom96         0.000000  0.000000e+00
bigcom97         0.000000  0.000000e+00
bigcom98         0.000000  0.000000e+00
bigcom99         0.000000  0.000000e+00
bigcom101        0.000000  0.000000e+00
bigcom104        0.000000  0.000000e+00
bigcom106        0.000000  0.000000e+00
bigcom109        0.000000  0.000000e+00
bigcom113        0.000000  0.000000e+00
bigcom116        0.000000 -1.313471e+00
bigcom120        0.000000  0.000000e+00
bigcom123        0.000000  0.000000e+00
bigcom126        0.000000  0.000000e+00
bigcom127        0.000000  0.000000e+00
bigcom137        0.000000  0.000000e+00
bigcom139        0.000000  0.000000e+00
bigcom140        0.000000  0.000000e+00
bigcom143        0.000000  0.000000e+00
bigcom145        0.000000  0.000000e+00
bigcom146        0.000000  0.000000e+00
bigcom147        0.000000  0.000000e+00
bigcom149        0.000000  0.000000e+00
bigcom153        0.000000  0.000000e+00
bigcom154        0.000000  0.000000e+00
bigcom156        0.000000  0.000000e+00
bigcom157        0.000000  0.000000e+00
bigcom158        0.000000  0.000000e+00
bigcom160        0.000000  0.000000e+00
bigcom161        0.000000  0.000000e+00
bigcom162        0.000000  0.000000e+00
bigcom164        0.000000  0.000000e+00
bigcom166        0.000000  0.000000e+00
bigcom167        0.000000  0.000000e+00
bigcom171        0.000000  0.000000e+00
bigcom173        0.000000  0.000000e+00
bigcom175        0.000000  0.000000e+00
bigcom176        0.000000  0.000000e+00
bigcom177        0.000000  0.000000e+00
bigcom178        0.000000  0.000000e+00
bigcom180        0.000000  0.000000e+00
bigcom181        0.000000  0.000000e+00
bigcom184        0.000000  0.000000e+00
bigcom186        0.000000  0.000000e+00
bigcom187        0.000000  0.000000e+00
bigcom189        0.000000  0.000000e+00
bigcom194        0.000000  0.000000e+00
bigcom195        0.000000  0.000000e+00
bigcom196        0.000000  0.000000e+00
bigcom204        0.000000  6.852683e+00
bigcom205        0.000000  0.000000e+00
bigcom212        0.000000  0.000000e+00
bigcom214        0.000000  0.000000e+00
bigcom222        0.000000  0.000000e+00
bigcom223        0.000000  0.000000e+00
bigcom226        0.000000  0.000000e+00
bigcom227        0.000000  0.000000e+00
bigcom229        0.000000  0.000000e+00
bigcom233        0.000000  0.000000e+00
bigcom236        0.000000  0.000000e+00
bigcom237        0.000000  0.000000e+00
bigcom246        0.000000  0.000000e+00
bigcom248        0.000000  0.000000e+00
bigcom249        0.000000  0.000000e+00
bigcom250        0.000000  0.000000e+00
bigcom254        0.000000  0.000000e+00
bigcom266        0.000000  0.000000e+00
bigcom269        0.000000  0.000000e+00
bigcom272        0.000000  0.000000e+00
bigcom274        0.000000  0.000000e+00
bigcom281        0.000000  0.000000e+00
bigcom291        0.000000  0.000000e+00
bigcom292        0.000000  0.000000e+00
bigcom295        0.000000  0.000000e+00
bigcom299        0.000000  0.000000e+00
bigcom301        0.000000  0.000000e+00
bigcom306        0.000000  0.000000e+00
bigcom309        0.000000  0.000000e+00
bigcom314        0.000000  0.000000e+00
bigcom321        0.000000  0.000000e+00
bigcom341        0.000000  0.000000e+00
bigcom350        0.000000  0.000000e+00
bigcom353        0.000000  0.000000e+00
bigcom359        0.000000  0.000000e+00
bigcom363        0.000000  0.000000e+00
bigcom365        0.000000  0.000000e+00
bigcom385        0.000000  0.000000e+00
bigcom386        0.000000  0.000000e+00
bigcom408        0.000000  0.000000e+00
bigcom412        0.000000  0.000000e+00
bigcom480        0.000000  0.000000e+00
spin_vertex      0.000000 -3.255778e-01
membership_s1    0.000000  3.659499e-01
membership_s3    0.000000  0.000000e+00
membership_s4    0.000000  4.289067e-01
membership_s5    0.000000 -1.514683e+00
membership_s6    0.000000 -5.921795e-01
membership_s7    0.000000 -8.211143e-01
membership_s8    0.000000  0.000000e+00
membership_s9    0.000000  0.000000e+00
membership_s11   0.000000  0.000000e+00
membership_s12   0.000000  0.000000e+00
membership_s14   0.000000  0.000000e+00
membership_s15   0.000000 -5.657937e-01
membership_s16   0.000000  0.000000e+00
membership_s17   0.000000  0.000000e+00
membership_s18   0.000000 -5.889708e-04
membership_s20   0.000000  0.000000e+00
membership_s21   0.000000  0.000000e+00
membership_s22   0.000000  0.000000e+00
membership_s24   0.000000  0.000000e+00
membership_s25   0.000000  0.000000e+00
membership_s26   0.000000  0.000000e+00
membership_s27   0.000000  2.026685e-01
membership_s28   0.000000  0.000000e+00
membership_s30   0.000000  5.515271e-03
membership_s31   0.000000 -1.173026e+00
membership_s32   0.000000  2.262184e-01
membership_s33   0.000000  0.000000e+00
membership_s36   0.000000 -2.825874e-01
membership_s37   0.000000  0.000000e+00
V1               0.000000 -1.087011e+01
V2               0.000000 -3.521288e+00
pdi              0.000000 -1.836600e+02
adhesion         0.000000  1.005231e-04
cohesion         0.000000 -1.929363e-04
inner            0.000000 -2.341313e-05
outer            0.000000  0.000000e+00
ioratio          0.000000  6.832682e-01
comsize          0.000000  1.822850e-03
[1] "Dataset: high_targets Model GBM, run: 2 of 5 2015-06-15 20:22:48"
Iter   TrainDeviance   ValidDeviance   StepSize   Improve
     1        0.4173             nan     0.0100    0.0011
     2        0.4117             nan     0.0100    0.0001
     3        0.4075             nan     0.0100    0.0008
     4        0.4013             nan     0.0100    0.0010
     5        0.3961             nan     0.0100    0.0003
     6        0.3903             nan     0.0100    0.0005
     7        0.3865             nan     0.0100    0.0002
     8        0.3818             nan     0.0100   -0.0001
     9        0.3779             nan     0.0100    0.0010
    10        0.3728             nan     0.0100    0.0006
    20        0.3330             nan     0.0100    0.0006
    40        0.2799             nan     0.0100    0.0003
    60        0.2401             nan     0.0100   -0.0001
    80        0.2111             nan     0.0100    0.0000
   100        0.1883             nan     0.0100    0.0002
   120        0.1680             nan     0.0100   -0.0000
   128        0.1612             nan     0.0100    0.0000

[1] "GBM variable coefficients"
                            var     rel.inf
comsize                 comsize 6.702456678
ratio5                   ratio5 4.249964217
orbit70                 orbit70 3.904576016
orbit62                 orbit62 3.691498178
walktrap_vertex walktrap_vertex 3.488836515
trans                     trans 3.082538906
orbit54                 orbit54 3.021932138
V1                           V1 2.793151945
orbit65                 orbit65 2.636545728
spin_vertex         spin_vertex 2.365237791
ioratio                 ioratio 2.177119185
inner                     inner 2.163510604
V2                           V2 1.768522683
ratio4                   ratio4 1.672122658
orbit68                 orbit68 1.590726756
outer                     outer 1.573960366
graph29                 graph29 1.572062657
orbit18                 orbit18 1.529171410
orbit56                 orbit56 1.476491322
graph8                   graph8 1.447392497
ratio6                   ratio6 1.416607507
graph27                 graph27 1.384561852
pagerank               pagerank 1.306236240
orbit50                 orbit50 1.305249950
orbit63                 orbit63 1.279745144
graph11                 graph11 1.263620518
orbit39                 orbit39 1.262213227
bet                         bet 1.254130885
third                     third 1.252381865
graph22                 graph22 1.151609113
bigcom3                 bigcom3 1.127378080
ratio1                   ratio1 1.069822009
orbit46                 orbit46 0.948873544
bigcom28               bigcom28 0.913604824
knn                         knn 0.876616836
graph28                 graph28 0.791941840
orbit27                 orbit27 0.785999848
graph20                 graph20 0.773679662
adhesion               adhesion 0.725210088
orbit67                 orbit67 0.707490073
constraint           constraint 0.664304240
orbit71                 orbit71 0.622048039
orbit55                 orbit55 0.565758462
orbit49                 orbit49 0.559178455
graph1                   graph1 0.546494040
graph25                 graph25 0.532540591
graph4                   graph4 0.525368133
orbit69                 orbit69 0.521010185
orbit36                 orbit36 0.510628294
graph2                   graph2 0.508944571
graph10                 graph10 0.504678207
orbit30                 orbit30 0.466222074
orbit24                 orbit24 0.461692741
orbit45                 orbit45 0.460043293
orbit5                   orbit5 0.458836716
orbit64                 orbit64 0.455608363
ratio2                   ratio2 0.452821179
orbit1                   orbit1 0.450707127
orbit4                   orbit4 0.440972339
upto_fifth           upto_fifth 0.439560868
graph26                 graph26 0.436772598
orbit9                   orbit9 0.430617940
orbit31                 orbit31 0.428462913
orbit22                 orbit22 0.415247660
orbit12                 orbit12 0.387323971
graph17                 graph17 0.386408825
orbit40                 orbit40 0.384351576
orbit51                 orbit51 0.377852030
fourth                   fourth 0.366475045
graph5                   graph5 0.361340576
orbit38                 orbit38 0.358645734
orbit26                 orbit26 0.342806819
graph3                   graph3 0.341888854
orbit28                 orbit28 0.338961537
graph16                 graph16 0.338491754
orbit2                   orbit2 0.335071535
graph24                 graph24 0.315203494
orbit23                 orbit23 0.313643460
sixth                     sixth 0.309621053
orbit44                 orbit44 0.308061823
orbit66                 orbit66 0.307049982
upto_sixth           upto_sixth 0.305468710
orbit61                 orbit61 0.295624590
orbit33                 orbit33 0.295152706
graph15                 graph15 0.294603919
orbit13                 orbit13 0.275886686
orbit37                 orbit37 0.261966568
graph0                   graph0 0.255723735
graph21                 graph21 0.250429586
orbit52                 orbit52 0.248957755
cohesion               cohesion 0.237401861
fifth                     fifth 0.233740745
orbit21                 orbit21 0.226953306
orbit35                 orbit35 0.222529353
orbit29                 orbit29 0.206230909
orbit11                 orbit11 0.202433919
orbit7                   orbit7 0.196043153
orbit41                 orbit41 0.195854908
graph19                 graph19 0.185438955
orbit58                 orbit58 0.175291381
orbit20                 orbit20 0.171298848
graph7                   graph7 0.168254437
hubscore               hubscore 0.163785612
orbit60                 orbit60 0.162553586
upto_second         upto_second 0.157271441
selfinter             selfinter 0.156001144
bigcom30               bigcom30 0.141497232
graph9                   graph9 0.135943899
graph13                 graph13 0.134444224
orbit17                 orbit17 0.133987230
graph12                 graph12 0.133656789
orbit25                 orbit25 0.130945751
orbit19                 orbit19 0.128078823
bigcom40               bigcom40 0.120450644
membership_s1     membership_s1 0.116187624
orbit59                 orbit59 0.112740449
close                     close 0.097006829
AP                           AP 0.087780070
graph23                 graph23 0.082830430
orbit6                   orbit6 0.080713192
bigcom26               bigcom26 0.065787857
pdi                         pdi 0.061869163
orbit16                 orbit16 0.061397279
orbit42                 orbit42 0.059806382
orbit48                 orbit48 0.055338330
ratio3                   ratio3 0.045063738
orbit10                 orbit10 0.043145551
graph6                   graph6 0.032737493
membership_s27   membership_s27 0.029430064
membership_s31   membership_s31 0.025465903
membership_s32   membership_s32 0.022526804
graph18                 graph18 0.022151011
coreness               coreness 0.014560052
orbit53                 orbit53 0.013967832
upto_third           upto_third 0.010972810
graph14                 graph14 0.009998220
orbit57                 orbit57 0.008112054
orbit0                   orbit0 0.000000000
orbit3                   orbit3 0.000000000
orbit8                   orbit8 0.000000000
orbit14                 orbit14 0.000000000
orbit15                 orbit15 0.000000000
orbit32                 orbit32 0.000000000
orbit34                 orbit34 0.000000000
orbit43                 orbit43 0.000000000
orbit47                 orbit47 0.000000000
orbit72                 orbit72 0.000000000
ecc                         ecc 0.000000000
eccrad                   eccrad 0.000000000
evcent                   evcent 0.000000000
first                     first 0.000000000
upto_fourth         upto_fourth 0.000000000
second                   second 0.000000000
bigcom1                 bigcom1 0.000000000
bigcom2                 bigcom2 0.000000000
bigcom4                 bigcom4 0.000000000
bigcom6                 bigcom6 0.000000000
bigcom8                 bigcom8 0.000000000
bigcom9                 bigcom9 0.000000000
bigcom11               bigcom11 0.000000000
bigcom13               bigcom13 0.000000000
bigcom15               bigcom15 0.000000000
bigcom16               bigcom16 0.000000000
bigcom21               bigcom21 0.000000000
bigcom22               bigcom22 0.000000000
bigcom24               bigcom24 0.000000000
bigcom31               bigcom31 0.000000000
bigcom32               bigcom32 0.000000000
bigcom33               bigcom33 0.000000000
bigcom34               bigcom34 0.000000000
bigcom36               bigcom36 0.000000000
bigcom37               bigcom37 0.000000000
bigcom38               bigcom38 0.000000000
bigcom39               bigcom39 0.000000000
bigcom43               bigcom43 0.000000000
bigcom44               bigcom44 0.000000000
bigcom46               bigcom46 0.000000000
bigcom47               bigcom47 0.000000000
bigcom49               bigcom49 0.000000000
bigcom50               bigcom50 0.000000000
bigcom51               bigcom51 0.000000000
bigcom52               bigcom52 0.000000000
bigcom54               bigcom54 0.000000000
bigcom56               bigcom56 0.000000000
bigcom62               bigcom62 0.000000000
bigcom66               bigcom66 0.000000000
bigcom68               bigcom68 0.000000000
bigcom69               bigcom69 0.000000000
bigcom71               bigcom71 0.000000000
bigcom72               bigcom72 0.000000000
bigcom73               bigcom73 0.000000000
bigcom74               bigcom74 0.000000000
bigcom75               bigcom75 0.000000000
bigcom76               bigcom76 0.000000000
bigcom77               bigcom77 0.000000000
bigcom79               bigcom79 0.000000000
bigcom80               bigcom80 0.000000000
bigcom82               bigcom82 0.000000000
bigcom83               bigcom83 0.000000000
bigcom84               bigcom84 0.000000000
bigcom85               bigcom85 0.000000000
bigcom87               bigcom87 0.000000000
bigcom89               bigcom89 0.000000000
bigcom91               bigcom91 0.000000000
bigcom92               bigcom92 0.000000000
bigcom93               bigcom93 0.000000000
bigcom96               bigcom96 0.000000000
bigcom97               bigcom97 0.000000000
bigcom98               bigcom98 0.000000000
bigcom99               bigcom99 0.000000000
bigcom101             bigcom101 0.000000000
bigcom104             bigcom104 0.000000000
bigcom106             bigcom106 0.000000000
bigcom109             bigcom109 0.000000000
bigcom113             bigcom113 0.000000000
bigcom116             bigcom116 0.000000000
bigcom120             bigcom120 0.000000000
bigcom123             bigcom123 0.000000000
bigcom126             bigcom126 0.000000000
bigcom127             bigcom127 0.000000000
bigcom137             bigcom137 0.000000000
bigcom139             bigcom139 0.000000000
bigcom140             bigcom140 0.000000000
bigcom143             bigcom143 0.000000000
bigcom145             bigcom145 0.000000000
bigcom146             bigcom146 0.000000000
bigcom147             bigcom147 0.000000000
bigcom149             bigcom149 0.000000000
bigcom153             bigcom153 0.000000000
bigcom154             bigcom154 0.000000000
bigcom156             bigcom156 0.000000000
bigcom157             bigcom157 0.000000000
bigcom158             bigcom158 0.000000000
bigcom160             bigcom160 0.000000000
bigcom161             bigcom161 0.000000000
bigcom162             bigcom162 0.000000000
bigcom164             bigcom164 0.000000000
bigcom166             bigcom166 0.000000000
bigcom167             bigcom167 0.000000000
bigcom171             bigcom171 0.000000000
bigcom173             bigcom173 0.000000000
bigcom175             bigcom175 0.000000000
bigcom176             bigcom176 0.000000000
bigcom177             bigcom177 0.000000000
bigcom178             bigcom178 0.000000000
bigcom180             bigcom180 0.000000000
bigcom181             bigcom181 0.000000000
bigcom184             bigcom184 0.000000000
bigcom186             bigcom186 0.000000000
bigcom187             bigcom187 0.000000000
bigcom189             bigcom189 0.000000000
bigcom194             bigcom194 0.000000000
bigcom195             bigcom195 0.000000000
bigcom196             bigcom196 0.000000000
bigcom204             bigcom204 0.000000000
bigcom205             bigcom205 0.000000000
bigcom212             bigcom212 0.000000000
bigcom214             bigcom214 0.000000000
bigcom222             bigcom222 0.000000000
bigcom223             bigcom223 0.000000000
bigcom226             bigcom226 0.000000000
bigcom227             bigcom227 0.000000000
bigcom229             bigcom229 0.000000000
bigcom233             bigcom233 0.000000000
bigcom236             bigcom236 0.000000000
bigcom237             bigcom237 0.000000000
bigcom246             bigcom246 0.000000000
bigcom248             bigcom248 0.000000000
bigcom249             bigcom249 0.000000000
bigcom250             bigcom250 0.000000000
bigcom254             bigcom254 0.000000000
bigcom266             bigcom266 0.000000000
bigcom269             bigcom269 0.000000000
bigcom272             bigcom272 0.000000000
bigcom274             bigcom274 0.000000000
bigcom281             bigcom281 0.000000000
bigcom291             bigcom291 0.000000000
bigcom292             bigcom292 0.000000000
bigcom295             bigcom295 0.000000000
bigcom299             bigcom299 0.000000000
bigcom301             bigcom301 0.000000000
bigcom306             bigcom306 0.000000000
bigcom309             bigcom309 0.000000000
bigcom314             bigcom314 0.000000000
bigcom321             bigcom321 0.000000000
bigcom341             bigcom341 0.000000000
bigcom350             bigcom350 0.000000000
bigcom353             bigcom353 0.000000000
bigcom359             bigcom359 0.000000000
bigcom363             bigcom363 0.000000000
bigcom365             bigcom365 0.000000000
bigcom385             bigcom385 0.000000000
bigcom386             bigcom386 0.000000000
bigcom408             bigcom408 0.000000000
bigcom412             bigcom412 0.000000000
bigcom480             bigcom480 0.000000000
membership_s3     membership_s3 0.000000000
membership_s4     membership_s4 0.000000000
membership_s5     membership_s5 0.000000000
membership_s6     membership_s6 0.000000000
membership_s7     membership_s7 0.000000000
membership_s8     membership_s8 0.000000000
membership_s9     membership_s9 0.000000000
membership_s11   membership_s11 0.000000000
membership_s12   membership_s12 0.000000000
membership_s14   membership_s14 0.000000000
membership_s15   membership_s15 0.000000000
membership_s16   membership_s16 0.000000000
membership_s17   membership_s17 0.000000000
membership_s18   membership_s18 0.000000000
membership_s20   membership_s20 0.000000000
membership_s21   membership_s21 0.000000000
membership_s22   membership_s22 0.000000000
membership_s24   membership_s24 0.000000000
membership_s25   membership_s25 0.000000000
membership_s26   membership_s26 0.000000000
membership_s28   membership_s28 0.000000000
membership_s30   membership_s30 0.000000000
membership_s33   membership_s33 0.000000000
membership_s36   membership_s36 0.000000000
membership_s37   membership_s37 0.000000000
[1] "Dataset: high_targets Model RF, run: 2 of 5 2015-06-15 20:22:58"
     |      Out-of-bag   |
Tree |      MSE  %Var(y) |
   1 |  0.08038   155.58 |
   2 |  0.07812   151.19 |
   3 |  0.08941   173.05 |
   4 |  0.08224   159.17 |
   5 |  0.07713   149.28 |
   6 |  0.07113   137.67 |
   7 |  0.06915   133.82 |
   8 |  0.06536   126.49 |
   9 |  0.06375   123.38 |
  10 |  0.06434   124.53 |
  11 |  0.06048   117.05 |
  12 |   0.0582   112.63 |
  13 |   0.0565   109.35 |
  14 |  0.05579   107.99 |
  15 |  0.05423   104.95 |
  16 |    0.053   102.58 |
  17 |  0.05317   102.91 |
  18 |  0.05246   101.53 |
  19 |  0.05141    99.50 |
  20 |  0.05138    99.44 |
  21 |  0.05099    98.69 |
  22 |   0.0509    98.50 |
  23 |  0.05073    98.19 |
  24 |  0.05046    97.66 |
  25 |  0.05046    97.66 |
  26 |  0.05045    97.64 |
  27 |  0.05031    97.38 |
  28 |  0.05035    97.45 |
  29 |  0.05021    97.18 |
  30 |  0.05009    96.95 |
  31 |  0.05002    96.80 |
  32 |  0.05004    96.85 |
  33 |  0.04957    95.93 |
  34 |  0.04968    96.15 |
  35 |  0.04998    96.73 |
  36 |  0.05002    96.82 |
  37 |  0.05006    96.88 |
  38 |  0.05016    97.09 |
  39 |  0.05058    97.89 |
  40 |  0.05044    97.61 |
  41 |   0.0504    97.55 |
  42 |  0.05022    97.20 |
  43 |   0.0502    97.16 |
  44 |  0.05002    96.81 |
  45 |  0.04985    96.47 |
  46 |  0.04971    96.21 |
  47 |  0.04953    95.85 |
  48 |  0.04938    95.57 |
  49 |  0.04948    95.76 |
  50 |   0.0497    96.19 |
  51 |  0.04974    96.28 |
  52 |  0.04995    96.68 |
  53 |  0.05005    96.87 |
  54 |  0.04987    96.52 |
  55 |  0.04987    96.52 |
  56 |   0.0498    96.38 |
  57 |  0.04988    96.55 |
  58 |  0.04988    96.54 |
  59 |  0.04992    96.61 |
  60 |  0.05001    96.79 |
  61 |  0.05003    96.84 |
  62 |  0.04999    96.75 |
  63 |  0.05004    96.84 |
  64 |  0.05001    96.79 |
  65 |  0.05009    96.95 |
  66 |  0.05008    96.93 |
  67 |  0.05007    96.91 |
  68 |  0.05036    97.47 |
  69 |  0.05017    97.10 |
  70 |  0.05021    97.19 |
  71 |   0.0503    97.36 |
  72 |  0.05027    97.30 |
  73 |   0.0504    97.55 |
  74 |  0.05034    97.42 |
  75 |  0.05046    97.66 |
  76 |  0.05023    97.21 |
  77 |  0.05024    97.24 |
  78 |  0.05009    96.95 |
  79 |  0.05025    97.25 |
  80 |  0.05024    97.23 |
  81 |  0.05015    97.06 |
  82 |  0.05009    96.95 |
  83 |  0.04992    96.61 |
  84 |  0.04999    96.75 |
  85 |  0.05001    96.80 |
  86 |  0.04995    96.68 |
  87 |  0.04998    96.73 |
  88 |   0.0499    96.59 |
  89 |  0.04988    96.54 |
  90 |  0.04994    96.65 |
  91 |  0.05003    96.83 |
  92 |   0.0499    96.58 |
  93 |  0.05002    96.80 |
  94 |  0.05006    96.89 |
  95 |  0.04993    96.63 |
  96 |  0.05004    96.85 |
  97 |  0.05006    96.88 |
  98 |  0.04988    96.54 |
  99 |  0.04976    96.30 |
 100 |  0.04983    96.45 |
[1] "Random Forest variable coefficients"
                      %IncMSE IncNodePurity
graph5           1.841015e-03  1.989269e-01
graph6           6.875367e-06  6.966534e-02
graph7           4.255121e-04  2.029092e-01
graph8           1.099213e-03  3.498043e-01
graph9           3.611605e-04  1.503091e-01
graph10          1.724201e-03  1.838526e-01
graph11          1.372476e-03  4.113074e-01
graph12          4.862029e-04  1.246301e-01
graph13          1.711535e-03  1.756889e-01
graph14          3.398190e-04  2.138549e-01
graph15          2.367903e-03  1.993666e-01
graph16          4.391291e-04  5.231098e-02
graph17          3.232434e-03  3.735854e-01
graph18          9.854293e-04  1.046217e-01
graph19          3.996202e-04  6.976866e-02
graph20          2.082717e-03  5.255630e-01
graph21          3.524608e-04  1.504206e-01
graph22          3.667478e-03  4.240947e-01
graph23          1.025571e-04  1.433979e-01
graph24          3.139293e-03  1.566695e-01
graph25          1.523585e-03  1.807971e-01
graph26          3.546718e-03  3.668212e-01
graph27          2.079845e-03  3.039424e-01
graph28          4.985609e-03  5.133954e-01
graph29          1.473147e-03  6.538138e-01
orbit0           1.577601e-04  7.869323e-02
orbit1           1.956822e-04  7.584690e-02
orbit2           1.832136e-04  8.669191e-02
orbit3           7.791054e-04  1.919382e-01
orbit4           3.378344e-04  5.217241e-02
orbit5           1.469615e-03  2.698745e-01
orbit6           7.050673e-04  2.495272e-01
orbit7           8.773063e-04  8.951928e-02
orbit8           1.943150e-03  1.495296e-01
orbit9           1.453639e-03  2.044961e-01
orbit10          3.719285e-04  1.555215e-01
orbit11          9.713073e-05  1.031122e-01
orbit12          5.261391e-04  2.102215e-01
orbit13          6.181151e-04  2.591986e-01
orbit14          6.021084e-04  5.490262e-01
orbit15          6.750604e-04  2.406078e-01
orbit16          5.101531e-04  1.271361e-01
orbit17          5.507607e-04  1.527554e-01
orbit18          1.194219e-03  4.391568e-01
orbit19          1.499740e-03  2.669049e-01
orbit20          1.059716e-03  1.643966e-01
orbit21          3.694774e-04  8.163376e-02
orbit22         -1.166166e-04  7.045587e-01
orbit23          2.025515e-04  1.477689e-01
orbit24          2.181663e-03  1.919178e-01
orbit25          1.984911e-03  1.451667e-01
orbit26          5.528834e-05  8.119163e-02
orbit27          3.643509e-04  2.245187e-01
orbit28          6.145415e-04  1.109295e-01
orbit29          1.669479e-04  1.252852e-01
orbit30          8.919075e-04  2.022301e-01
orbit31          1.448901e-03  2.402079e-01
orbit32          1.244573e-03  8.095304e-02
orbit33          7.617403e-04  1.965490e-01
orbit34          1.769729e-03  9.351367e-02
orbit35          4.002611e-03  3.043716e-01
orbit36          1.148200e-03  9.824340e-02
orbit37          4.666611e-04  5.123951e-02
orbit38          3.140921e-04  6.133164e-02
orbit39          6.709915e-04  3.454474e-01
orbit40          2.667649e-03  3.142613e-01
orbit41          1.217046e-03  2.329328e-01
orbit42          3.336083e-04  1.300597e-01
orbit43         -1.174103e-04  9.694491e-02
orbit44          8.606395e-04  2.072956e-01
orbit45          1.747181e-03  4.891059e-01
orbit46          6.590526e-03  3.874786e-01
orbit47          2.517758e-04  7.022294e-02
orbit48          6.268302e-05  1.735797e-02
orbit49          1.797054e-03  3.465487e-01
orbit50          1.610501e-03  4.796384e-01
orbit51          8.679076e-04  2.046026e-01
orbit52          1.247927e-03  1.233431e-01
orbit53          5.565838e-04  2.067996e-01
orbit54          8.588409e-03  7.919763e-01
orbit55          2.010641e-03  2.026367e-01
orbit56          6.245775e-03  3.945265e-01
orbit57          8.497549e-04  1.434455e-01
orbit58          2.436513e-03  1.870008e-01
orbit59          6.322325e-03  2.867278e-01
orbit60          1.220577e-04  2.050244e-01
orbit61          7.648722e-04  1.298442e-01
orbit62          6.901505e-03  7.748422e-01
orbit63          4.882823e-03  8.110290e-01
orbit64          2.373769e-03  1.951967e-01
orbit65          2.098171e-02  1.305303e+00
orbit66          2.789986e-03  4.825695e-01
orbit67          9.521035e-04  2.289214e-01
orbit68          8.341008e-03  7.852241e-01
orbit69          2.846623e-03  3.943739e-01
orbit70          1.143437e-02  1.544898e+00
orbit71          1.303416e-03  2.534109e-01
orbit72          2.483681e-03  5.587309e-01
AP              -2.770083e-05  8.888889e-03
bet              2.379093e-03  3.613146e-01
ecc              5.277045e-05  2.190476e-02
eccrad           0.000000e+00  5.551115e-18
close            4.575326e-05  6.961845e-02
constraint       3.833476e-04  1.098571e-01
coreness         1.415582e-03  1.235267e-01
knn              2.607135e-04  7.402960e-01
hubscore         3.913943e-04  1.843652e-01
pagerank         4.821972e-04  2.617474e-01
trans            4.180062e-03  8.132267e-01
evcent           9.201264e-04  9.127424e-02
first            1.728811e-04  1.290170e-01
upto_second      6.876412e-05  1.337031e-01
upto_third       5.189240e-04  1.509158e-01
upto_fourth      6.467683e-04  1.329557e-01
upto_fifth       2.166783e-03  2.720666e-01
upto_sixth       2.097231e-04  3.269199e-02
second           6.378054e-04  1.053970e-01
third            1.052087e-04  3.241928e-01
fourth           1.593637e-03  1.994005e-01
fifth            1.291889e-03  2.334572e-01
sixth            3.264335e-03  4.372181e-01
ratio1           3.182924e-04  3.168245e-01
ratio2           5.144638e-04  2.617512e-01
ratio3           3.243280e-04  2.371593e-01
ratio4           9.177944e-04  7.946456e-01
ratio5           8.070740e-04  1.458044e+00
ratio6           3.075659e-03  4.033254e-01
selfinter        3.722565e-07  1.842424e-02
walktrap_vertex  4.580976e-04  1.344397e+00
bigcom1          0.000000e+00  0.000000e+00
bigcom2          0.000000e+00  0.000000e+00
bigcom3          5.260376e-04  3.116717e-01
bigcom4          2.710027e-05  9.677419e-03
bigcom6          0.000000e+00  0.000000e+00
bigcom8          0.000000e+00  0.000000e+00
bigcom9          0.000000e+00  0.000000e+00
bigcom11         0.000000e+00  0.000000e+00
bigcom13         0.000000e+00  0.000000e+00
bigcom15         0.000000e+00  0.000000e+00
bigcom16         0.000000e+00  0.000000e+00
bigcom21         0.000000e+00  0.000000e+00
bigcom22         0.000000e+00  0.000000e+00
bigcom24         0.000000e+00  0.000000e+00
bigcom26        -1.005612e-05  1.094253e-01
bigcom28         2.775332e-03  5.457090e-01
bigcom30         4.927049e-04  2.035038e-01
bigcom31         0.000000e+00  0.000000e+00
bigcom32         0.000000e+00  0.000000e+00
bigcom33         0.000000e+00  0.000000e+00
bigcom34         0.000000e+00  0.000000e+00
bigcom36         0.000000e+00  0.000000e+00
bigcom37         0.000000e+00  0.000000e+00
bigcom38         0.000000e+00  0.000000e+00
bigcom39         0.000000e+00  0.000000e+00
bigcom40        -4.598975e-05  4.269831e-02
bigcom43         0.000000e+00  0.000000e+00
bigcom44         0.000000e+00  0.000000e+00
bigcom46         0.000000e+00  0.000000e+00
bigcom47         0.000000e+00  0.000000e+00
bigcom49         0.000000e+00  0.000000e+00
bigcom50         0.000000e+00  0.000000e+00
bigcom51         0.000000e+00  0.000000e+00
bigcom52         0.000000e+00  0.000000e+00
bigcom54         0.000000e+00  0.000000e+00
bigcom56         0.000000e+00  0.000000e+00
bigcom62         0.000000e+00  0.000000e+00
bigcom66         0.000000e+00  0.000000e+00
bigcom68         0.000000e+00  0.000000e+00
bigcom69         0.000000e+00  0.000000e+00
bigcom71         0.000000e+00  0.000000e+00
bigcom72         0.000000e+00  0.000000e+00
bigcom73         0.000000e+00  5.761313e-01
bigcom74         0.000000e+00  0.000000e+00
bigcom75         0.000000e+00  0.000000e+00
bigcom76         0.000000e+00  0.000000e+00
bigcom77         0.000000e+00  0.000000e+00
bigcom79         0.000000e+00  0.000000e+00
bigcom80         0.000000e+00  0.000000e+00
bigcom82         0.000000e+00  0.000000e+00
bigcom83         0.000000e+00  0.000000e+00
bigcom84         0.000000e+00  0.000000e+00
bigcom85         0.000000e+00  0.000000e+00
bigcom87         0.000000e+00  0.000000e+00
bigcom89         0.000000e+00  0.000000e+00
bigcom91         0.000000e+00  0.000000e+00
bigcom92        -5.306384e-05  4.171205e-01
bigcom93         0.000000e+00  0.000000e+00
bigcom96         0.000000e+00  0.000000e+00
bigcom97         0.000000e+00  0.000000e+00
bigcom98         0.000000e+00  0.000000e+00
bigcom99         0.000000e+00  0.000000e+00
bigcom101        0.000000e+00  0.000000e+00
bigcom104        0.000000e+00  0.000000e+00
bigcom106        0.000000e+00  0.000000e+00
bigcom109        0.000000e+00  0.000000e+00
bigcom113        0.000000e+00  0.000000e+00
bigcom116        0.000000e+00  0.000000e+00
bigcom120        0.000000e+00  0.000000e+00
bigcom123        0.000000e+00  0.000000e+00
bigcom126        0.000000e+00  0.000000e+00
bigcom127        0.000000e+00  0.000000e+00
bigcom137        0.000000e+00  0.000000e+00
bigcom139        0.000000e+00  0.000000e+00
bigcom140        0.000000e+00  0.000000e+00
bigcom143        0.000000e+00  0.000000e+00
bigcom145        0.000000e+00  0.000000e+00
bigcom146        0.000000e+00  0.000000e+00
bigcom147        0.000000e+00  0.000000e+00
bigcom149        0.000000e+00  0.000000e+00
bigcom153        0.000000e+00  0.000000e+00
bigcom154        0.000000e+00  0.000000e+00
bigcom156        0.000000e+00  0.000000e+00
bigcom157        0.000000e+00  0.000000e+00
bigcom158        0.000000e+00  0.000000e+00
bigcom160        0.000000e+00  0.000000e+00
bigcom161        0.000000e+00  0.000000e+00
bigcom162        0.000000e+00  0.000000e+00
bigcom164        0.000000e+00  0.000000e+00
bigcom166        0.000000e+00  0.000000e+00
bigcom167        0.000000e+00  0.000000e+00
bigcom171        0.000000e+00  0.000000e+00
bigcom173        0.000000e+00  0.000000e+00
bigcom175        0.000000e+00  0.000000e+00
bigcom176        0.000000e+00  0.000000e+00
bigcom177        0.000000e+00  0.000000e+00
bigcom178        0.000000e+00  0.000000e+00
bigcom180        0.000000e+00  0.000000e+00
bigcom181        0.000000e+00  0.000000e+00
bigcom184        0.000000e+00  0.000000e+00
bigcom186        0.000000e+00  0.000000e+00
bigcom187        0.000000e+00  0.000000e+00
bigcom189        0.000000e+00  0.000000e+00
bigcom194        0.000000e+00  0.000000e+00
bigcom195        0.000000e+00  0.000000e+00
bigcom196        0.000000e+00  0.000000e+00
bigcom204        0.000000e+00  0.000000e+00
bigcom205        0.000000e+00  0.000000e+00
bigcom212        0.000000e+00  0.000000e+00
bigcom214        0.000000e+00  0.000000e+00
bigcom222        0.000000e+00  0.000000e+00
bigcom223        0.000000e+00  0.000000e+00
bigcom226        0.000000e+00  0.000000e+00
bigcom227        0.000000e+00  0.000000e+00
bigcom229        0.000000e+00  0.000000e+00
bigcom233        0.000000e+00  0.000000e+00
bigcom236        0.000000e+00  0.000000e+00
bigcom237        0.000000e+00  0.000000e+00
bigcom246        0.000000e+00  0.000000e+00
bigcom248        0.000000e+00  0.000000e+00
bigcom249        0.000000e+00  0.000000e+00
bigcom250        0.000000e+00  0.000000e+00
bigcom254        0.000000e+00  0.000000e+00
bigcom266        0.000000e+00  0.000000e+00
bigcom269        0.000000e+00  0.000000e+00
bigcom272        0.000000e+00  0.000000e+00
bigcom274        0.000000e+00  0.000000e+00
bigcom281        0.000000e+00  0.000000e+00
bigcom291        0.000000e+00  0.000000e+00
bigcom292        0.000000e+00  0.000000e+00
bigcom295        0.000000e+00  0.000000e+00
bigcom299        0.000000e+00  0.000000e+00
bigcom301        0.000000e+00  0.000000e+00
bigcom306        0.000000e+00  0.000000e+00
bigcom309        0.000000e+00  0.000000e+00
bigcom314        0.000000e+00  0.000000e+00
bigcom321        0.000000e+00  0.000000e+00
bigcom341        0.000000e+00  0.000000e+00
bigcom350        0.000000e+00  0.000000e+00
bigcom353        0.000000e+00  0.000000e+00
bigcom359        0.000000e+00  0.000000e+00
bigcom363        0.000000e+00  0.000000e+00
bigcom365        0.000000e+00  0.000000e+00
bigcom385        0.000000e+00  0.000000e+00
bigcom386        0.000000e+00  0.000000e+00
bigcom408        0.000000e+00  0.000000e+00
bigcom412        0.000000e+00  0.000000e+00
bigcom480        0.000000e+00  0.000000e+00
spin_vertex      6.902590e-04  8.041490e-01
membership_s1    1.222827e-04  4.847576e-02
membership_s3    0.000000e+00  0.000000e+00
membership_s4    0.000000e+00  5.937500e-02
membership_s5    8.005611e-05  3.514490e-02
membership_s6    0.000000e+00  0.000000e+00
membership_s7    0.000000e+00  0.000000e+00
membership_s8    0.000000e+00  0.000000e+00
membership_s9    0.000000e+00  0.000000e+00
membership_s11   0.000000e+00  0.000000e+00
membership_s12   0.000000e+00  0.000000e+00
membership_s14   0.000000e+00  0.000000e+00
membership_s15   0.000000e+00  0.000000e+00
membership_s16   0.000000e+00  0.000000e+00
membership_s17   0.000000e+00  0.000000e+00
membership_s18   0.000000e+00  0.000000e+00
membership_s20   0.000000e+00  0.000000e+00
membership_s21   0.000000e+00  0.000000e+00
membership_s22   0.000000e+00  0.000000e+00
membership_s24   0.000000e+00  0.000000e+00
membership_s25   0.000000e+00  0.000000e+00
membership_s26   0.000000e+00  0.000000e+00
membership_s27   0.000000e+00  8.317838e-03
membership_s28   0.000000e+00  0.000000e+00
membership_s30   1.123136e-06  2.169352e-03
membership_s31   0.000000e+00  0.000000e+00
membership_s32  -5.368700e-06  8.765422e-03
membership_s33   0.000000e+00  0.000000e+00
membership_s36   0.000000e+00  0.000000e+00
membership_s37   0.000000e+00  0.000000e+00
V1               2.034865e-03  8.478278e-01
V2               7.418538e-04  6.829639e-01
pdi              1.637633e-04  1.030952e-01
adhesion         4.410970e-03  4.527766e-01
cohesion         5.135986e-03  5.464318e-01
inner            1.515424e-03  7.943815e-01
outer            8.557656e-04  7.421737e-01
ioratio          2.568703e-03  8.321056e-01
comsize          4.981268e-03  2.772285e+00
[1] "Dataset: high_targets Model GLM, run: 2 of 5 2015-06-15 20:23:06"
[1] "glmnet variable coefficients"
                     [,1]          [,2]
(Intercept)     -2.850492 -5.786757e+03
graph0           0.000000 -7.717184e-03
graph1           0.000000  0.000000e+00
graph2           0.000000 -3.946584e-05
graph3           0.000000 -9.518280e-08
graph4           0.000000  0.000000e+00
graph5           0.000000  0.000000e+00
graph6           0.000000 -5.700498e-08
graph7           0.000000  1.114126e-04
graph8           0.000000  6.265879e-04
graph9           0.000000 -3.563233e-09
graph10          0.000000  0.000000e+00
graph11          0.000000  0.000000e+00
graph12          0.000000 -9.055664e-10
graph13          0.000000  0.000000e+00
graph14          0.000000  0.000000e+00
graph15          0.000000 -2.623233e-06
graph16          0.000000 -3.647736e-09
graph17          0.000000 -2.229045e-08
graph18          0.000000  1.860987e-07
graph19          0.000000  1.691128e-08
graph20          0.000000 -5.818424e-06
graph21          0.000000  0.000000e+00
graph22          0.000000 -5.832738e-06
graph23          0.000000 -1.046053e-07
graph24          0.000000  0.000000e+00
graph25          0.000000  0.000000e+00
graph26          0.000000  2.534948e-06
graph27          0.000000  3.705236e-06
graph28          0.000000  0.000000e+00
graph29          0.000000 -1.661945e-04
orbit0           0.000000 -7.577818e-03
orbit1           0.000000 -2.308465e-05
orbit2           0.000000  0.000000e+00
orbit3           0.000000 -5.977665e-05
orbit4           0.000000 -3.977782e-06
orbit5           0.000000 -7.840033e-08
orbit6           0.000000  5.416115e-07
orbit7           0.000000  0.000000e+00
orbit8           0.000000  0.000000e+00
orbit9           0.000000  0.000000e+00
orbit10          0.000000 -5.735757e-06
orbit11          0.000000  0.000000e+00
orbit12          0.000000  1.149514e-04
orbit13          0.000000  1.741195e-04
orbit14          0.000000  4.856292e-04
orbit15          0.000000 -1.069646e-09
orbit16          0.000000 -5.328199e-09
orbit17          0.000000 -2.142456e-09
orbit18          0.000000  9.914846e-09
orbit19          0.000000 -3.073318e-08
orbit20          0.000000  4.357278e-09
orbit21          0.000000  0.000000e+00
orbit22          0.000000  1.538401e-10
orbit23          0.000000  0.000000e+00
orbit24          0.000000  5.214669e-07
orbit25          0.000000  3.972239e-07
orbit26          0.000000 -4.475028e-09
orbit27          0.000000  2.062718e-06
orbit28          0.000000 -1.523896e-07
orbit29          0.000000  0.000000e+00
orbit30          0.000000  2.978602e-10
orbit31          0.000000  1.985043e-08
orbit32          0.000000 -5.204850e-08
orbit33          0.000000  0.000000e+00
orbit34          0.000000 -2.475662e-06
orbit35          0.000000 -4.129975e-07
orbit36          0.000000 -1.642621e-09
orbit37          0.000000 -1.714385e-07
orbit38          0.000000  0.000000e+00
orbit39          0.000000 -6.365412e-06
orbit40          0.000000  0.000000e+00
orbit41          0.000000 -1.037133e-06
orbit42          0.000000  0.000000e+00
orbit43          0.000000  2.697167e-05
orbit44          0.000000  0.000000e+00
orbit45          0.000000  4.459525e-05
orbit46          0.000000 -1.309451e-05
orbit47          0.000000  0.000000e+00
orbit48          0.000000  1.454567e-06
orbit49          0.000000  8.190411e-06
orbit50          0.000000 -1.086006e-05
orbit51          0.000000  1.143038e-05
orbit52          0.000000 -2.953635e-05
orbit53          0.000000  0.000000e+00
orbit54          0.000000 -1.127834e-05
orbit55          0.000000 -5.360209e-06
orbit56          0.000000  7.191230e-05
orbit57          0.000000 -3.539324e-06
orbit58          0.000000  0.000000e+00
orbit59          0.000000  2.073839e-05
orbit60          0.000000 -5.326231e-08
orbit61          0.000000  3.458876e-06
orbit62          0.000000  7.286284e-05
orbit63          0.000000  1.302299e-04
orbit64          0.000000 -1.448070e-04
orbit65          0.000000 -2.226046e-04
orbit66          0.000000 -1.265672e-04
orbit67          0.000000  6.947082e-05
orbit68          0.000000 -6.925593e-06
orbit69          0.000000  0.000000e+00
orbit70          0.000000  1.472847e-03
orbit71          0.000000 -1.984507e-04
orbit72          0.000000 -1.564750e-04
AP               0.000000  4.047942e-01
bet              0.000000 -1.486487e-09
ecc              0.000000  1.932114e-01
eccrad           0.000000  1.035231e+00
close            0.000000 -1.212251e+01
constraint       0.000000 -1.189470e+02
coreness         0.000000 -1.878834e-01
knn              0.000000 -7.993661e-03
hubscore         0.000000  9.437069e-04
pagerank         0.000000 -2.695239e+03
trans            0.000000  2.106834e+01
evcent           0.000000  2.478556e-01
first            0.000000 -7.785209e-03
upto_second      0.000000 -1.261677e-04
upto_third       0.000000 -2.534507e-04
upto_fourth      0.000000  0.000000e+00
upto_fifth       0.000000  1.294596e-01
upto_sixth       0.000000  3.042175e-01
second           0.000000 -8.425102e-05
third            0.000000 -6.663526e-06
fourth           0.000000  5.181474e-04
fifth            0.000000  1.845367e-04
sixth            0.000000 -1.210923e-01
ratio1           0.000000 -1.502236e-03
ratio2           0.000000  2.060267e-01
ratio3           0.000000 -2.488565e+00
ratio4           0.000000  1.369122e+01
ratio5           0.000000  2.939133e+01
ratio6           0.000000  4.887584e+00
selfinter        0.000000  1.540745e+00
walktrap_vertex  0.000000  2.513610e-01
bigcom1          0.000000  1.534235e-01
bigcom2          0.000000  0.000000e+00
bigcom3          0.000000  1.978568e+00
bigcom4          0.000000  0.000000e+00
bigcom6          0.000000  0.000000e+00
bigcom8          0.000000 -9.838934e-01
bigcom9          0.000000  0.000000e+00
bigcom11         0.000000  0.000000e+00
bigcom13         0.000000  0.000000e+00
bigcom15         0.000000  0.000000e+00
bigcom16         0.000000  0.000000e+00
bigcom21         0.000000  0.000000e+00
bigcom22         0.000000 -3.281309e-02
bigcom24         0.000000  0.000000e+00
bigcom26         0.000000  1.222538e+00
bigcom28         0.000000 -3.987714e-01
bigcom30         0.000000  1.793578e+00
bigcom31         0.000000  0.000000e+00
bigcom32         0.000000  0.000000e+00
bigcom33         0.000000  0.000000e+00
bigcom34         0.000000  0.000000e+00
bigcom36         0.000000  0.000000e+00
bigcom37         0.000000  0.000000e+00
bigcom38         0.000000  0.000000e+00
bigcom39         0.000000  0.000000e+00
bigcom40         0.000000  3.636258e-01
bigcom43         0.000000  0.000000e+00
bigcom44         0.000000 -3.716299e-01
bigcom46         0.000000  0.000000e+00
bigcom47         0.000000  0.000000e+00
bigcom49         0.000000  0.000000e+00
bigcom50         0.000000  0.000000e+00
bigcom51         0.000000  0.000000e+00
bigcom52         0.000000  0.000000e+00
bigcom54         0.000000  0.000000e+00
bigcom56         0.000000  0.000000e+00
bigcom62         0.000000  0.000000e+00
bigcom66         0.000000  0.000000e+00
bigcom68         0.000000  0.000000e+00
bigcom69         0.000000  0.000000e+00
bigcom71         0.000000  0.000000e+00
bigcom72         0.000000  0.000000e+00
bigcom73         0.000000  6.479261e+00
bigcom74         0.000000  0.000000e+00
bigcom75         0.000000  0.000000e+00
bigcom76         0.000000  0.000000e+00
bigcom77         0.000000  0.000000e+00
bigcom79         0.000000  0.000000e+00
bigcom80         0.000000  0.000000e+00
bigcom82         0.000000  0.000000e+00
bigcom83         0.000000  0.000000e+00
bigcom84         0.000000  0.000000e+00
bigcom85         0.000000  0.000000e+00
bigcom87         0.000000  0.000000e+00
bigcom89         0.000000  0.000000e+00
bigcom91         0.000000  0.000000e+00
bigcom92         0.000000  4.067039e+00
bigcom93         0.000000  0.000000e+00
bigcom96         0.000000  0.000000e+00
bigcom97         0.000000 -2.114740e-01
bigcom98         0.000000  0.000000e+00
bigcom99         0.000000  0.000000e+00
bigcom101        0.000000  0.000000e+00
bigcom104        0.000000  0.000000e+00
bigcom106        0.000000  0.000000e+00
bigcom109        0.000000  0.000000e+00
bigcom113        0.000000  0.000000e+00
bigcom116        0.000000 -1.098534e+00
bigcom120        0.000000  0.000000e+00
bigcom123        0.000000  0.000000e+00
bigcom126        0.000000  0.000000e+00
bigcom127        0.000000  0.000000e+00
bigcom137        0.000000  0.000000e+00
bigcom139        0.000000  0.000000e+00
bigcom140        0.000000  0.000000e+00
bigcom143        0.000000  0.000000e+00
bigcom145        0.000000  0.000000e+00
bigcom146        0.000000  0.000000e+00
bigcom147        0.000000 -1.115627e+00
bigcom149        0.000000  0.000000e+00
bigcom153        0.000000  0.000000e+00
bigcom154        0.000000  0.000000e+00
bigcom156        0.000000  0.000000e+00
bigcom157        0.000000  0.000000e+00
bigcom158        0.000000  0.000000e+00
bigcom160        0.000000  0.000000e+00
bigcom161        0.000000  0.000000e+00
bigcom162        0.000000  0.000000e+00
bigcom164        0.000000  0.000000e+00
bigcom166        0.000000  0.000000e+00
bigcom167        0.000000 -2.658395e-01
bigcom171        0.000000  0.000000e+00
bigcom173        0.000000  0.000000e+00
bigcom175        0.000000  0.000000e+00
bigcom176        0.000000  0.000000e+00
bigcom177        0.000000  0.000000e+00
bigcom178        0.000000  0.000000e+00
bigcom180        0.000000  0.000000e+00
bigcom181        0.000000  0.000000e+00
bigcom184        0.000000  0.000000e+00
bigcom186        0.000000  0.000000e+00
bigcom187        0.000000  0.000000e+00
bigcom189        0.000000 -8.752739e-01
bigcom194        0.000000  0.000000e+00
bigcom195        0.000000 -3.061936e-02
bigcom196        0.000000  0.000000e+00
bigcom204        0.000000  0.000000e+00
bigcom205        0.000000  0.000000e+00
bigcom212        0.000000  0.000000e+00
bigcom214        0.000000  0.000000e+00
bigcom222        0.000000  0.000000e+00
bigcom223        0.000000  0.000000e+00
bigcom226        0.000000  0.000000e+00
bigcom227        0.000000  0.000000e+00
bigcom229        0.000000  0.000000e+00
bigcom233        0.000000  0.000000e+00
bigcom236        0.000000  0.000000e+00
bigcom237        0.000000  0.000000e+00
bigcom246        0.000000  0.000000e+00
bigcom248        0.000000 -1.103957e-01
bigcom249        0.000000  0.000000e+00
bigcom250        0.000000  0.000000e+00
bigcom254        0.000000  0.000000e+00
bigcom266        0.000000  0.000000e+00
bigcom269        0.000000 -1.513515e-01
bigcom272        0.000000  0.000000e+00
bigcom274        0.000000  0.000000e+00
bigcom281        0.000000  0.000000e+00
bigcom291        0.000000  0.000000e+00
bigcom292        0.000000  0.000000e+00
bigcom295        0.000000  0.000000e+00
bigcom299        0.000000  0.000000e+00
bigcom301        0.000000  0.000000e+00
bigcom306        0.000000  0.000000e+00
bigcom309        0.000000  0.000000e+00
bigcom314        0.000000  0.000000e+00
bigcom321        0.000000  0.000000e+00
bigcom341        0.000000  0.000000e+00
bigcom350        0.000000  0.000000e+00
bigcom353        0.000000  0.000000e+00
bigcom359        0.000000  0.000000e+00
bigcom363        0.000000  0.000000e+00
bigcom365        0.000000  0.000000e+00
bigcom385        0.000000  0.000000e+00
bigcom386        0.000000  0.000000e+00
bigcom408        0.000000  0.000000e+00
bigcom412        0.000000  0.000000e+00
bigcom480        0.000000  0.000000e+00
spin_vertex      0.000000 -9.245996e-01
membership_s1    0.000000  1.706178e-02
membership_s3    0.000000  0.000000e+00
membership_s4    0.000000  9.255775e-01
membership_s5    0.000000  2.126223e-02
membership_s6    0.000000 -8.581544e-01
membership_s7    0.000000 -1.005078e+00
membership_s8    0.000000  0.000000e+00
membership_s9    0.000000  0.000000e+00
membership_s11   0.000000  0.000000e+00
membership_s12   0.000000  0.000000e+00
membership_s14   0.000000  0.000000e+00
membership_s15   0.000000 -2.062032e-01
membership_s16   0.000000  0.000000e+00
membership_s17   0.000000  0.000000e+00
membership_s18   0.000000 -2.365150e-01
membership_s20   0.000000  0.000000e+00
membership_s21   0.000000  0.000000e+00
membership_s22   0.000000  0.000000e+00
membership_s24   0.000000  0.000000e+00
membership_s25   0.000000  0.000000e+00
membership_s26   0.000000  0.000000e+00
membership_s27   0.000000  1.091113e+00
membership_s28   0.000000  0.000000e+00
membership_s30   0.000000  2.235109e-01
membership_s31   0.000000 -7.297495e-01
membership_s32   0.000000 -8.130018e-01
membership_s33   0.000000  0.000000e+00
membership_s36   0.000000 -1.368470e-01
membership_s37   0.000000  0.000000e+00
V1               0.000000 -2.645686e+01
V2               0.000000 -4.802700e+00
pdi              0.000000  5.108405e+01
adhesion         0.000000  9.990799e-05
cohesion         0.000000 -1.813502e-04
inner            0.000000 -1.354449e-04
outer            0.000000 -1.450162e-04
ioratio          0.000000  9.046164e-01
comsize          0.000000  2.540468e-03
[1] "Dataset: high_targets Model GBM, run: 3 of 5 2015-06-15 20:23:16"
Iter   TrainDeviance   ValidDeviance   StepSize   Improve
     1        0.4698             nan     0.0100    0.0023
     2        0.4629             nan     0.0100    0.0010
     3        0.4575             nan     0.0100    0.0006
     4        0.4516             nan     0.0100    0.0005
     5        0.4470             nan     0.0100    0.0003
     6        0.4423             nan     0.0100    0.0007
     7        0.4373             nan     0.0100    0.0005
     8        0.4315             nan     0.0100    0.0006
     9        0.4279             nan     0.0100    0.0007
    10        0.4238             nan     0.0100    0.0007
    20        0.3818             nan     0.0100    0.0008
    40        0.3231             nan     0.0100    0.0002
    60        0.2794             nan     0.0100   -0.0000
    80        0.2476             nan     0.0100   -0.0002
   100        0.2215             nan     0.0100   -0.0001
   120        0.2016             nan     0.0100   -0.0001
   128        0.1939             nan     0.0100   -0.0000

[1] "GBM variable coefficients"
                            var     rel.inf
comsize                 comsize 5.537454020
orbit62                 orbit62 4.930395031
trans                     trans 3.592005123
knn                         knn 3.297110560
ratio5                   ratio5 2.682455262
outer                     outer 2.386988199
bigcom28               bigcom28 2.344459593
orbit65                 orbit65 2.229020667
ratio4                   ratio4 2.072607827
orbit70                 orbit70 2.037554529
orbit56                 orbit56 2.005656961
third                     third 1.982044161
bet                         bet 1.960370567
spin_vertex         spin_vertex 1.948866804
V1                           V1 1.947286064
orbit68                 orbit68 1.732538701
inner                     inner 1.672361687
walktrap_vertex walktrap_vertex 1.602196104
orbit50                 orbit50 1.557866220
pagerank               pagerank 1.438344618
orbit63                 orbit63 1.340789658
graph20                 graph20 1.317432669
graph11                 graph11 1.314436458
ratio6                   ratio6 1.279227455
orbit49                 orbit49 1.253751312
ioratio                 ioratio 1.222322300
orbit45                 orbit45 1.207836092
orbit54                 orbit54 1.193573769
V2                           V2 1.192052084
orbit69                 orbit69 1.135988024
upto_fifth           upto_fifth 0.995324880
ratio2                   ratio2 0.984575203
constraint           constraint 0.976127043
orbit46                 orbit46 0.950297165
graph8                   graph8 0.912225932
graph4                   graph4 0.876886639
orbit24                 orbit24 0.875041865
adhesion               adhesion 0.855178136
orbit37                 orbit37 0.824983964
graph25                 graph25 0.801507450
orbit36                 orbit36 0.764213895
ratio1                   ratio1 0.727699427
bigcom3                 bigcom3 0.677091796
sixth                     sixth 0.671483939
orbit35                 orbit35 0.665551053
orbit25                 orbit25 0.652163913
graph14                 graph14 0.651587093
graph16                 graph16 0.646003657
orbit32                 orbit32 0.630009684
orbit59                 orbit59 0.606639410
graph2                   graph2 0.589951353
orbit20                 orbit20 0.589860216
graph26                 graph26 0.585510351
orbit31                 orbit31 0.567634125
orbit18                 orbit18 0.565123098
orbit15                 orbit15 0.553263295
graph18                 graph18 0.533958858
graph27                 graph27 0.529784872
orbit39                 orbit39 0.528391791
orbit9                   orbit9 0.508757040
orbit11                 orbit11 0.473184630
graph23                 graph23 0.465961072
orbit66                 orbit66 0.465678706
orbit21                 orbit21 0.459286068
graph6                   graph6 0.434290635
orbit22                 orbit22 0.429820299
graph29                 graph29 0.427239086
orbit71                 orbit71 0.416041713
orbit64                 orbit64 0.406109764
orbit19                 orbit19 0.404429800
graph28                 graph28 0.404120194
orbit38                 orbit38 0.400890386
close                     close 0.387658546
orbit40                 orbit40 0.386992729
fifth                     fifth 0.381089086
orbit7                   orbit7 0.376849691
orbit55                 orbit55 0.368538034
selfinter             selfinter 0.363407524
orbit5                   orbit5 0.346008016
orbit33                 orbit33 0.341916036
orbit47                 orbit47 0.334016685
orbit28                 orbit28 0.327687945
membership_s1     membership_s1 0.317467047
graph0                   graph0 0.312003553
orbit23                 orbit23 0.305531439
graph17                 graph17 0.302298674
orbit41                 orbit41 0.287048335
orbit51                 orbit51 0.284051177
bigcom40               bigcom40 0.277748774
orbit42                 orbit42 0.274825454
orbit44                 orbit44 0.273753402
graph10                 graph10 0.271814413
graph7                   graph7 0.268503100
coreness               coreness 0.262172403
orbit4                   orbit4 0.241948743
orbit6                   orbit6 0.241439017
upto_sixth           upto_sixth 0.235045845
orbit57                 orbit57 0.224631208
graph12                 graph12 0.217891416
cohesion               cohesion 0.215633528
graph5                   graph5 0.214813206
graph3                   graph3 0.210919397
graph22                 graph22 0.203067051
orbit30                 orbit30 0.200676759
graph21                 graph21 0.193522956
upto_fourth         upto_fourth 0.187224977
orbit58                 orbit58 0.176467731
graph1                   graph1 0.174586578
ratio3                   ratio3 0.172974051
orbit67                 orbit67 0.168650088
graph19                 graph19 0.168030147
orbit2                   orbit2 0.146900746
orbit13                 orbit13 0.138907682
orbit27                 orbit27 0.137649281
orbit16                 orbit16 0.128077298
fourth                   fourth 0.123680537
hubscore               hubscore 0.106363821
orbit10                 orbit10 0.095571955
upto_second         upto_second 0.089619890
membership_s36   membership_s36 0.075446927
AP                           AP 0.070810146
second                   second 0.070050656
pdi                         pdi 0.064317722
evcent                   evcent 0.062151859
orbit52                 orbit52 0.058064860
graph13                 graph13 0.057151074
bigcom30               bigcom30 0.041048790
graph15                 graph15 0.031141194
membership_s32   membership_s32 0.029435601
orbit1                   orbit1 0.020272924
orbit53                 orbit53 0.014776463
bigcom26               bigcom26 0.011690225
orbit17                 orbit17 0.011532628
graph24                 graph24 0.007125122
upto_third           upto_third 0.006877923
orbit12                 orbit12 0.003557903
graph9                   graph9 0.000000000
orbit0                   orbit0 0.000000000
orbit3                   orbit3 0.000000000
orbit8                   orbit8 0.000000000
orbit14                 orbit14 0.000000000
orbit26                 orbit26 0.000000000
orbit29                 orbit29 0.000000000
orbit34                 orbit34 0.000000000
orbit43                 orbit43 0.000000000
orbit48                 orbit48 0.000000000
orbit60                 orbit60 0.000000000
orbit61                 orbit61 0.000000000
orbit72                 orbit72 0.000000000
ecc                         ecc 0.000000000
eccrad                   eccrad 0.000000000
first                     first 0.000000000
bigcom1                 bigcom1 0.000000000
bigcom2                 bigcom2 0.000000000
bigcom4                 bigcom4 0.000000000
bigcom6                 bigcom6 0.000000000
bigcom8                 bigcom8 0.000000000
bigcom9                 bigcom9 0.000000000
bigcom11               bigcom11 0.000000000
bigcom13               bigcom13 0.000000000
bigcom15               bigcom15 0.000000000
bigcom16               bigcom16 0.000000000
bigcom21               bigcom21 0.000000000
bigcom22               bigcom22 0.000000000
bigcom24               bigcom24 0.000000000
bigcom31               bigcom31 0.000000000
bigcom32               bigcom32 0.000000000
bigcom33               bigcom33 0.000000000
bigcom34               bigcom34 0.000000000
bigcom36               bigcom36 0.000000000
bigcom37               bigcom37 0.000000000
bigcom38               bigcom38 0.000000000
bigcom39               bigcom39 0.000000000
bigcom43               bigcom43 0.000000000
bigcom44               bigcom44 0.000000000
bigcom46               bigcom46 0.000000000
bigcom47               bigcom47 0.000000000
bigcom49               bigcom49 0.000000000
bigcom50               bigcom50 0.000000000
bigcom51               bigcom51 0.000000000
bigcom52               bigcom52 0.000000000
bigcom54               bigcom54 0.000000000
bigcom56               bigcom56 0.000000000
bigcom62               bigcom62 0.000000000
bigcom66               bigcom66 0.000000000
bigcom68               bigcom68 0.000000000
bigcom69               bigcom69 0.000000000
bigcom71               bigcom71 0.000000000
bigcom72               bigcom72 0.000000000
bigcom73               bigcom73 0.000000000
bigcom74               bigcom74 0.000000000
bigcom75               bigcom75 0.000000000
bigcom76               bigcom76 0.000000000
bigcom77               bigcom77 0.000000000
bigcom79               bigcom79 0.000000000
bigcom80               bigcom80 0.000000000
bigcom82               bigcom82 0.000000000
bigcom83               bigcom83 0.000000000
bigcom84               bigcom84 0.000000000
bigcom85               bigcom85 0.000000000
bigcom87               bigcom87 0.000000000
bigcom89               bigcom89 0.000000000
bigcom91               bigcom91 0.000000000
bigcom92               bigcom92 0.000000000
bigcom93               bigcom93 0.000000000
bigcom96               bigcom96 0.000000000
bigcom97               bigcom97 0.000000000
bigcom98               bigcom98 0.000000000
bigcom99               bigcom99 0.000000000
bigcom101             bigcom101 0.000000000
bigcom104             bigcom104 0.000000000
bigcom106             bigcom106 0.000000000
bigcom109             bigcom109 0.000000000
bigcom113             bigcom113 0.000000000
bigcom116             bigcom116 0.000000000
bigcom120             bigcom120 0.000000000
bigcom123             bigcom123 0.000000000
bigcom126             bigcom126 0.000000000
bigcom127             bigcom127 0.000000000
bigcom137             bigcom137 0.000000000
bigcom139             bigcom139 0.000000000
bigcom140             bigcom140 0.000000000
bigcom143             bigcom143 0.000000000
bigcom145             bigcom145 0.000000000
bigcom146             bigcom146 0.000000000
bigcom147             bigcom147 0.000000000
bigcom149             bigcom149 0.000000000
bigcom153             bigcom153 0.000000000
bigcom154             bigcom154 0.000000000
bigcom156             bigcom156 0.000000000
bigcom157             bigcom157 0.000000000
bigcom158             bigcom158 0.000000000
bigcom160             bigcom160 0.000000000
bigcom161             bigcom161 0.000000000
bigcom162             bigcom162 0.000000000
bigcom164             bigcom164 0.000000000
bigcom166             bigcom166 0.000000000
bigcom167             bigcom167 0.000000000
bigcom171             bigcom171 0.000000000
bigcom173             bigcom173 0.000000000
bigcom175             bigcom175 0.000000000
bigcom176             bigcom176 0.000000000
bigcom177             bigcom177 0.000000000
bigcom178             bigcom178 0.000000000
bigcom180             bigcom180 0.000000000
bigcom181             bigcom181 0.000000000
bigcom184             bigcom184 0.000000000
bigcom186             bigcom186 0.000000000
bigcom187             bigcom187 0.000000000
bigcom189             bigcom189 0.000000000
bigcom194             bigcom194 0.000000000
bigcom195             bigcom195 0.000000000
bigcom196             bigcom196 0.000000000
bigcom204             bigcom204 0.000000000
bigcom205             bigcom205 0.000000000
bigcom212             bigcom212 0.000000000
bigcom214             bigcom214 0.000000000
bigcom222             bigcom222 0.000000000
bigcom223             bigcom223 0.000000000
bigcom226             bigcom226 0.000000000
bigcom227             bigcom227 0.000000000
bigcom229             bigcom229 0.000000000
bigcom233             bigcom233 0.000000000
bigcom236             bigcom236 0.000000000
bigcom237             bigcom237 0.000000000
bigcom246             bigcom246 0.000000000
bigcom248             bigcom248 0.000000000
bigcom249             bigcom249 0.000000000
bigcom250             bigcom250 0.000000000
bigcom254             bigcom254 0.000000000
bigcom266             bigcom266 0.000000000
bigcom269             bigcom269 0.000000000
bigcom272             bigcom272 0.000000000
bigcom274             bigcom274 0.000000000
bigcom281             bigcom281 0.000000000
bigcom291             bigcom291 0.000000000
bigcom292             bigcom292 0.000000000
bigcom295             bigcom295 0.000000000
bigcom299             bigcom299 0.000000000
bigcom301             bigcom301 0.000000000
bigcom306             bigcom306 0.000000000
bigcom309             bigcom309 0.000000000
bigcom314             bigcom314 0.000000000
bigcom321             bigcom321 0.000000000
bigcom341             bigcom341 0.000000000
bigcom350             bigcom350 0.000000000
bigcom353             bigcom353 0.000000000
bigcom359             bigcom359 0.000000000
bigcom363             bigcom363 0.000000000
bigcom365             bigcom365 0.000000000
bigcom385             bigcom385 0.000000000
bigcom386             bigcom386 0.000000000
bigcom408             bigcom408 0.000000000
bigcom412             bigcom412 0.000000000
bigcom480             bigcom480 0.000000000
membership_s3     membership_s3 0.000000000
membership_s4     membership_s4 0.000000000
membership_s5     membership_s5 0.000000000
membership_s6     membership_s6 0.000000000
membership_s7     membership_s7 0.000000000
membership_s8     membership_s8 0.000000000
membership_s9     membership_s9 0.000000000
membership_s11   membership_s11 0.000000000
membership_s12   membership_s12 0.000000000
membership_s14   membership_s14 0.000000000
membership_s15   membership_s15 0.000000000
membership_s16   membership_s16 0.000000000
membership_s17   membership_s17 0.000000000
membership_s18   membership_s18 0.000000000
membership_s20   membership_s20 0.000000000
membership_s21   membership_s21 0.000000000
membership_s22   membership_s22 0.000000000
membership_s24   membership_s24 0.000000000
membership_s25   membership_s25 0.000000000
membership_s26   membership_s26 0.000000000
membership_s27   membership_s27 0.000000000
membership_s28   membership_s28 0.000000000
membership_s30   membership_s30 0.000000000
membership_s31   membership_s31 0.000000000
membership_s33   membership_s33 0.000000000
membership_s37   membership_s37 0.000000000
[1] "Dataset: high_targets Model RF, run: 3 of 5 2015-06-15 20:23:26"
     |      Out-of-bag   |
Tree |      MSE  %Var(y) |
   1 |   0.1192   198.12 |
   2 |   0.1151   191.33 |
   3 |   0.1011   168.02 |
   4 |  0.09944   165.31 |
   5 |  0.09285   154.36 |
   6 |  0.08699   144.61 |
   7 |  0.08729   145.11 |
   8 |  0.08622   143.34 |
   9 |  0.08288   137.78 |
  10 |  0.08121   135.00 |
  11 |  0.08222   136.69 |
  12 |  0.07926   131.76 |
  13 |  0.07784   129.40 |
  14 |  0.07543   125.40 |
  15 |  0.07201   119.72 |
  16 |  0.07131   118.54 |
  17 |  0.07068   117.50 |
  18 |  0.06925   115.12 |
  19 |  0.06695   111.31 |
  20 |  0.06649   110.53 |
  21 |  0.06562   109.09 |
  22 |  0.06429   106.88 |
  23 |  0.06418   106.69 |
  24 |  0.06396   106.33 |
  25 |  0.06303   104.78 |
  26 |  0.06276   104.33 |
  27 |  0.06221   103.41 |
  28 |  0.06244   103.80 |
  29 |  0.06243   103.79 |
  30 |  0.06217   103.36 |
  31 |  0.06218   103.36 |
  32 |  0.06189   102.89 |
  33 |  0.06122   101.78 |
  34 |  0.06118   101.71 |
  35 |  0.06107   101.53 |
  36 |  0.06099   101.39 |
  37 |   0.0611   101.58 |
  38 |  0.06085   101.16 |
  39 |  0.06049   100.56 |
  40 |  0.05999    99.72 |
  41 |  0.06019   100.05 |
  42 |   0.0601    99.91 |
  43 |  0.05982    99.44 |
  44 |  0.05999    99.74 |
  45 |  0.06015    99.99 |
  46 |  0.06022   100.11 |
  47 |  0.06058   100.70 |
  48 |  0.06026   100.18 |
  49 |   0.0602   100.08 |
  50 |   0.0601    99.91 |
  51 |  0.06004    99.81 |
  52 |  0.05998    99.72 |
  53 |   0.0601    99.91 |
  54 |  0.05989    99.56 |
  55 |  0.05993    99.63 |
  56 |  0.06001    99.76 |
  57 |  0.05977    99.36 |
  58 |  0.05943    98.81 |
  59 |  0.05945    98.83 |
  60 |  0.05979    99.40 |
  61 |  0.05986    99.52 |
  62 |  0.05989    99.56 |
  63 |  0.06018   100.04 |
  64 |  0.06012    99.95 |
  65 |   0.0603   100.24 |
  66 |  0.06023   100.12 |
  67 |  0.06017   100.04 |
  68 |  0.06026   100.18 |
  69 |  0.06028   100.21 |
  70 |  0.06034   100.31 |
  71 |  0.06024   100.15 |
  72 |   0.0603   100.25 |
  73 |   0.0602   100.08 |
  74 |   0.0604   100.41 |
  75 |  0.06005    99.84 |
  76 |  0.05994    99.65 |
  77 |  0.05999    99.74 |
  78 |  0.06001    99.76 |
  79 |  0.06011    99.93 |
  80 |  0.06016   100.01 |
  81 |  0.06024   100.14 |
  82 |  0.06025   100.16 |
  83 |     0.06    99.75 |
  84 |  0.05992    99.61 |
  85 |  0.05979    99.39 |
  86 |  0.05975    99.34 |
  87 |  0.05978    99.38 |
  88 |   0.0598    99.41 |
  89 |  0.05968    99.21 |
  90 |  0.05979    99.39 |
  91 |   0.0597    99.24 |
  92 |  0.05966    99.17 |
  93 |  0.05961    99.09 |
  94 |  0.05961    99.09 |
  95 |  0.05957    99.03 |
  96 |  0.05959    99.07 |
  97 |  0.05975    99.33 |
  98 |  0.05978    99.39 |
  99 |   0.0598    99.41 |
 100 |  0.05988    99.54 |
[1] "Random Forest variable coefficients"
                      %IncMSE IncNodePurity
graph5          -9.306935e-05  3.365449e-01
graph6           1.149861e-04  5.441919e-02
graph7           4.636250e-04  1.793270e-01
graph8           1.496244e-03  3.137782e-01
graph9           3.349793e-04  1.151247e-01
graph10          1.393991e-03  3.271994e-01
graph11          1.996475e-03  5.214743e-01
graph12          1.940485e-04  8.437500e-02
graph13          1.153151e-04  6.081652e-02
graph14          7.180790e-04  2.327747e-01
graph15          1.108836e-03  2.298444e-01
graph16          1.503639e-03  1.089899e-01
graph17          4.210493e-04  1.530764e-01
graph18         -1.393418e-04  1.007475e-01
graph19          7.224690e-04  1.062696e-01
graph20          1.595664e-03  3.567012e-01
graph21          1.644385e-03  1.316245e-01
graph22          2.513003e-03  4.325979e-01
graph23          1.879290e-03  2.792657e-01
graph24          1.198145e-03  1.255575e-01
graph25          1.426724e-03  3.861011e-01
graph26          2.605224e-03  3.126062e-01
graph27          4.845599e-03  3.173187e-01
graph28          2.690694e-03  2.883628e-01
graph29          3.538501e-03  6.100792e-01
orbit0           1.517972e-04  2.100419e-01
orbit1           6.932471e-05  1.534250e-01
orbit2           1.090871e-03  1.359641e-01
orbit3           1.944789e-04  2.210127e-01
orbit4           9.433269e-04  2.213402e-01
orbit5           8.839524e-04  1.461926e-01
orbit6           2.594457e-03  4.119285e-01
orbit7           1.944080e-03  3.024835e-01
orbit8           9.206179e-04  1.771731e-01
orbit9           1.320686e-03  2.469707e-01
orbit10          4.515751e-04  1.517370e-01
orbit11          9.512738e-04  2.836861e-01
orbit12          3.248766e-03  2.344682e-01
orbit13          3.334259e-04  1.161176e-01
orbit14          1.841735e-03  3.623448e-01
orbit15          5.759983e-04  3.241773e-01
orbit16          6.832415e-04  2.298792e-01
orbit17          2.249356e-04  1.818807e-01
orbit18          3.400024e-04  2.728985e-01
orbit19          2.933931e-03  2.902342e-01
orbit20          4.910737e-04  2.454042e-01
orbit21          2.501577e-03  2.195474e-01
orbit22          1.785513e-04  4.601753e-01
orbit23          1.686882e-03  2.583812e-01
orbit24          1.990677e-03  3.406678e-01
orbit25          4.004695e-03  4.160640e-01
orbit26          3.623137e-04  5.989576e-02
orbit27          1.358199e-03  2.690900e-01
orbit28          1.780855e-03  1.508032e-01
orbit29          2.085609e-04  8.050463e-02
orbit30          6.576898e-04  1.563266e-01
orbit31          8.142197e-04  3.863242e-01
orbit32          3.066974e-03  3.141753e-01
orbit33          1.051024e-04  8.753376e-02
orbit34          3.085075e-04  1.247020e-01
orbit35          3.519792e-04  1.874073e-01
orbit36          5.420139e-04  1.403060e-01
orbit37          1.847269e-03  1.634592e-01
orbit38          3.935451e-04  1.524438e-01
orbit39          4.131881e-04  2.969872e-01
orbit40          2.785052e-03  3.541656e-01
orbit41          1.503270e-03  2.179134e-01
orbit42          1.218252e-03  2.827046e-01
orbit43          4.916041e-04  7.122862e-02
orbit44          2.252474e-03  3.019498e-01
orbit45          1.857954e-03  5.336976e-01
orbit46          5.609711e-03  4.893605e-01
orbit47          1.696726e-04  1.514006e-01
orbit48          7.456247e-04  6.106589e-02
orbit49          1.219184e-03  4.168867e-01
orbit50          1.174548e-03  6.586355e-01
orbit51          1.990342e-03  4.351624e-01
orbit52          5.903633e-04  2.314487e-01
orbit53          8.005285e-05  1.580290e-01
orbit54          4.101298e-03  7.092718e-01
orbit55          5.449569e-04  2.977376e-01
orbit56          3.165042e-03  6.226148e-01
orbit57          3.664176e-04  8.241687e-02
orbit58          6.950257e-04  1.566933e-01
orbit59          8.381882e-03  5.718126e-01
orbit60          8.183907e-04  1.260774e-01
orbit61          2.185191e-03  3.286652e-01
orbit62          1.527877e-02  1.647915e+00
orbit63          2.054234e-03  4.219961e-01
orbit64          2.278980e-03  2.862223e-01
orbit65          2.292735e-02  1.584228e+00
orbit66          9.218900e-04  2.823302e-01
orbit67          6.762635e-05  8.560378e-02
orbit68          1.864400e-02  1.176116e+00
orbit69          1.407155e-03  1.978944e-01
orbit70          7.108841e-03  8.240552e-01
orbit71          4.582041e-04  1.565229e-01
orbit72          1.931348e-03  3.782815e-01
AP               6.615674e-04  2.700945e-02
bet              2.831188e-03  6.566645e-01
ecc              0.000000e+00  5.967449e-18
eccrad           0.000000e+00  8.571429e-03
close            8.390763e-04  2.310073e-01
constraint       1.742673e-03  2.704475e-01
coreness         2.554417e-04  3.529856e-01
knn              9.403464e-04  1.041469e+00
hubscore         3.838971e-04  3.156950e-01
pagerank         1.559239e-03  2.328018e-01
trans            5.420660e-03  1.081781e+00
evcent           8.167836e-05  6.858750e-02
first            1.695828e-04  6.064175e-02
upto_second      9.390384e-04  1.624749e-01
upto_third       1.811620e-04  1.500305e-01
upto_fourth      1.525189e-03  3.075390e-01
upto_fifth       2.283355e-03  3.103172e-01
upto_sixth       2.839470e-04  1.236661e-01
second           7.769162e-04  2.309791e-01
third            2.516868e-03  6.976774e-01
fourth           8.553952e-04  1.608215e-01
fifth            1.519765e-03  2.958840e-01
sixth            2.897585e-03  4.117566e-01
ratio1           5.528868e-04  4.278883e-01
ratio2           3.872178e-03  4.382326e-01
ratio3           2.279352e-04  2.528514e-01
ratio4           3.652179e-04  6.064273e-01
ratio5           5.507686e-06  1.232316e+00
ratio6           1.232765e-03  4.443413e-01
selfinter       -1.841299e-06  5.767825e-02
walktrap_vertex -2.866604e-04  9.323925e-01
bigcom1          0.000000e+00  2.775558e-19
bigcom2          0.000000e+00  0.000000e+00
bigcom3          3.684327e-04  2.942329e-01
bigcom4          2.793296e-05  1.714286e-02
bigcom6          0.000000e+00  0.000000e+00
bigcom8          0.000000e+00  0.000000e+00
bigcom9          0.000000e+00  0.000000e+00
bigcom11         0.000000e+00  0.000000e+00
bigcom13         0.000000e+00  0.000000e+00
bigcom15         0.000000e+00  1.110223e-18
bigcom16         0.000000e+00  0.000000e+00
bigcom21         0.000000e+00  5.551115e-19
bigcom22         0.000000e+00  0.000000e+00
bigcom24         0.000000e+00  0.000000e+00
bigcom26        -3.893705e-04  3.042371e-01
bigcom28         4.149951e-03  6.235255e-01
bigcom30         1.554991e-04  1.447968e-01
bigcom31         0.000000e+00  0.000000e+00
bigcom32         0.000000e+00  0.000000e+00
bigcom33         0.000000e+00  0.000000e+00
bigcom34         0.000000e+00  0.000000e+00
bigcom36         0.000000e+00  0.000000e+00
bigcom37         0.000000e+00  0.000000e+00
bigcom38         0.000000e+00  0.000000e+00
bigcom39         0.000000e+00  0.000000e+00
bigcom40        -3.736769e-04  3.915053e-02
bigcom43         0.000000e+00  0.000000e+00
bigcom44         0.000000e+00  0.000000e+00
bigcom46         0.000000e+00  9.616495e-03
bigcom47         0.000000e+00  0.000000e+00
bigcom49         0.000000e+00  0.000000e+00
bigcom50         0.000000e+00  0.000000e+00
bigcom51         0.000000e+00  0.000000e+00
bigcom52         0.000000e+00  0.000000e+00
bigcom54         0.000000e+00  0.000000e+00
bigcom56         0.000000e+00  0.000000e+00
bigcom62         0.000000e+00  0.000000e+00
bigcom66         0.000000e+00  0.000000e+00
bigcom68         0.000000e+00  0.000000e+00
bigcom69         0.000000e+00  0.000000e+00
bigcom71         0.000000e+00  4.056971e-01
bigcom72         0.000000e+00  0.000000e+00
bigcom73         0.000000e+00  7.357111e-01
bigcom74         0.000000e+00  0.000000e+00
bigcom75         0.000000e+00  0.000000e+00
bigcom76         0.000000e+00  0.000000e+00
bigcom77         0.000000e+00  0.000000e+00
bigcom79         0.000000e+00  0.000000e+00
bigcom80         0.000000e+00  0.000000e+00
bigcom82         0.000000e+00  0.000000e+00
bigcom83         0.000000e+00  0.000000e+00
bigcom84         0.000000e+00  0.000000e+00
bigcom85         0.000000e+00  0.000000e+00
bigcom87         0.000000e+00  0.000000e+00
bigcom89         0.000000e+00  0.000000e+00
bigcom91         0.000000e+00  0.000000e+00
bigcom92        -3.230781e-04  4.857497e-01
bigcom93         0.000000e+00  0.000000e+00
bigcom96         0.000000e+00  0.000000e+00
bigcom97         0.000000e+00  0.000000e+00
bigcom98         0.000000e+00  0.000000e+00
bigcom99         0.000000e+00  0.000000e+00
bigcom101        0.000000e+00  0.000000e+00
bigcom104        0.000000e+00  0.000000e+00
bigcom106        0.000000e+00  0.000000e+00
bigcom109        0.000000e+00  0.000000e+00
bigcom113        0.000000e+00  0.000000e+00
bigcom116        0.000000e+00  1.387779e-19
bigcom120        0.000000e+00  0.000000e+00
bigcom123        0.000000e+00  0.000000e+00
bigcom126        0.000000e+00  0.000000e+00
bigcom127        0.000000e+00  0.000000e+00
bigcom137        0.000000e+00  0.000000e+00
bigcom139        0.000000e+00  0.000000e+00
bigcom140        0.000000e+00  0.000000e+00
bigcom143        0.000000e+00  0.000000e+00
bigcom145        0.000000e+00  0.000000e+00
bigcom146        0.000000e+00  0.000000e+00
bigcom147        0.000000e+00  0.000000e+00
bigcom149        0.000000e+00  0.000000e+00
bigcom153        0.000000e+00  0.000000e+00
bigcom154        0.000000e+00  0.000000e+00
bigcom156        0.000000e+00  0.000000e+00
bigcom157        0.000000e+00  0.000000e+00
bigcom158        0.000000e+00  0.000000e+00
bigcom160        0.000000e+00  0.000000e+00
bigcom161        0.000000e+00  0.000000e+00
bigcom162        0.000000e+00  0.000000e+00
bigcom164        0.000000e+00  0.000000e+00
bigcom166        0.000000e+00  0.000000e+00
bigcom167        0.000000e+00  0.000000e+00
bigcom171        0.000000e+00  0.000000e+00
bigcom173        0.000000e+00  0.000000e+00
bigcom175        0.000000e+00  0.000000e+00
bigcom176        0.000000e+00  0.000000e+00
bigcom177        0.000000e+00  0.000000e+00
bigcom178        0.000000e+00  0.000000e+00
bigcom180        0.000000e+00  0.000000e+00
bigcom181        0.000000e+00  0.000000e+00
bigcom184        0.000000e+00  0.000000e+00
bigcom186        0.000000e+00  0.000000e+00
bigcom187        0.000000e+00  0.000000e+00
bigcom189        0.000000e+00  0.000000e+00
bigcom194        0.000000e+00  0.000000e+00
bigcom195        0.000000e+00  0.000000e+00
bigcom196        0.000000e+00  0.000000e+00
bigcom204        0.000000e+00  2.192668e-01
bigcom205        0.000000e+00  0.000000e+00
bigcom212        0.000000e+00  0.000000e+00
bigcom214        0.000000e+00  0.000000e+00
bigcom222        0.000000e+00  0.000000e+00
bigcom223        0.000000e+00  0.000000e+00
bigcom226        0.000000e+00  0.000000e+00
bigcom227        0.000000e+00  0.000000e+00
bigcom229        0.000000e+00  0.000000e+00
bigcom233        0.000000e+00  0.000000e+00
bigcom236        0.000000e+00  0.000000e+00
bigcom237        0.000000e+00  0.000000e+00
bigcom246        0.000000e+00  0.000000e+00
bigcom248        0.000000e+00  0.000000e+00
bigcom249        0.000000e+00  0.000000e+00
bigcom250        0.000000e+00  0.000000e+00
bigcom254        0.000000e+00  0.000000e+00
bigcom266        0.000000e+00  0.000000e+00
bigcom269        0.000000e+00  1.110223e-18
bigcom272        0.000000e+00  0.000000e+00
bigcom274        0.000000e+00  0.000000e+00
bigcom281        0.000000e+00  0.000000e+00
bigcom291        0.000000e+00  0.000000e+00
bigcom292        0.000000e+00  0.000000e+00
bigcom295        0.000000e+00  0.000000e+00
bigcom299        0.000000e+00  0.000000e+00
bigcom301        0.000000e+00  0.000000e+00
bigcom306        0.000000e+00  0.000000e+00
bigcom309        0.000000e+00  0.000000e+00
bigcom314        0.000000e+00  0.000000e+00
bigcom321        0.000000e+00  0.000000e+00
bigcom341        0.000000e+00  0.000000e+00
bigcom350        0.000000e+00  0.000000e+00
bigcom353        0.000000e+00  0.000000e+00
bigcom359        0.000000e+00  0.000000e+00
bigcom363        0.000000e+00  0.000000e+00
bigcom365        0.000000e+00  0.000000e+00
bigcom385        0.000000e+00  0.000000e+00
bigcom386        0.000000e+00  0.000000e+00
bigcom408        0.000000e+00  0.000000e+00
bigcom412        0.000000e+00  0.000000e+00
bigcom480        0.000000e+00  0.000000e+00
spin_vertex      6.296062e-04  1.020853e+00
membership_s1    1.014505e-04  4.322135e-02
membership_s3    0.000000e+00  0.000000e+00
membership_s4   -8.294987e-05  5.776224e-02
membership_s5    0.000000e+00  3.708995e-02
membership_s6   -3.779380e-05  5.723253e-02
membership_s7    0.000000e+00  1.387779e-19
membership_s8    0.000000e+00  0.000000e+00
membership_s9    0.000000e+00  0.000000e+00
membership_s11   0.000000e+00  0.000000e+00
membership_s12   0.000000e+00  0.000000e+00
membership_s14   0.000000e+00  0.000000e+00
membership_s15   0.000000e+00  0.000000e+00
membership_s16   0.000000e+00  0.000000e+00
membership_s17   0.000000e+00  0.000000e+00
membership_s18   0.000000e+00  0.000000e+00
membership_s20   0.000000e+00  0.000000e+00
membership_s21   0.000000e+00  0.000000e+00
membership_s22   0.000000e+00  0.000000e+00
membership_s24   0.000000e+00  0.000000e+00
membership_s25   0.000000e+00  0.000000e+00
membership_s26   0.000000e+00  0.000000e+00
membership_s27  -5.440924e-05  9.194843e-02
membership_s28   0.000000e+00  0.000000e+00
membership_s30  -3.395153e-05  3.171889e-02
membership_s31   0.000000e+00  6.938894e-20
membership_s32  -1.488285e-04  6.483437e-02
membership_s33   0.000000e+00  0.000000e+00
membership_s36   0.000000e+00  3.469447e-19
membership_s37   0.000000e+00  0.000000e+00
V1               3.551507e-03  5.486882e-01
V2               6.603290e-04  6.639434e-01
pdi              8.066402e-05  5.251755e-02
adhesion         1.102101e-03  6.410378e-01
cohesion         8.527803e-04  6.164207e-01
inner            1.434962e-03  1.148877e+00
outer            1.626765e-03  1.553159e+00
ioratio          1.366895e-03  7.402466e-01
comsize          2.907832e-03  2.618207e+00
[1] "Dataset: high_targets Model GLM, run: 3 of 5 2015-06-15 20:23:35"
[1] "glmnet variable coefficients"
                     [,1]          [,2]
(Intercept)     -2.677973 -8.825986e+03
graph0           0.000000 -1.610968e-02
graph1           0.000000 -2.350367e-08
graph2           0.000000 -1.245467e-04
graph3           0.000000 -3.563369e-07
graph4           0.000000  0.000000e+00
graph5           0.000000 -2.117103e-06
graph6           0.000000 -9.699381e-08
graph7           0.000000  2.557848e-04
graph8           0.000000  1.711069e-03
graph9           0.000000 -1.324866e-08
graph10          0.000000 -6.966175e-12
graph11          0.000000  0.000000e+00
graph12          0.000000 -3.843718e-09
graph13          0.000000 -2.528315e-08
graph14          0.000000  0.000000e+00
graph15          0.000000 -2.074488e-06
graph16          0.000000  0.000000e+00
graph17          0.000000 -6.563285e-08
graph18          0.000000  0.000000e+00
graph19          0.000000  1.217978e-06
graph20          0.000000 -2.965248e-06
graph21          0.000000  0.000000e+00
graph22          0.000000 -1.220708e-05
graph23          0.000000 -3.798218e-06
graph24          0.000000  0.000000e+00
graph25          0.000000  0.000000e+00
graph26          0.000000  1.106900e-05
graph27          0.000000  2.790323e-06
graph28          0.000000 -1.363622e-05
graph29          0.000000 -1.994467e-04
orbit0           0.000000 -1.552164e-02
orbit1           0.000000  1.602896e-04
orbit2           0.000000 -5.915086e-07
orbit3           0.000000 -7.544954e-04
orbit4           0.000000 -1.604807e-05
orbit5           0.000000 -2.240712e-07
orbit6           0.000000  6.454722e-07
orbit7           0.000000  0.000000e+00
orbit8           0.000000  0.000000e+00
orbit9           0.000000  1.643806e-04
orbit10          0.000000 -3.166872e-07
orbit11          0.000000 -8.531916e-08
orbit12          0.000000  2.809823e-04
orbit13          0.000000  4.401121e-04
orbit14          0.000000  1.667732e-03
orbit15          0.000000  2.718105e-07
orbit16          0.000000 -1.679299e-08
orbit17          0.000000 -9.107302e-08
orbit18          0.000000  1.833396e-08
orbit19          0.000000 -5.918566e-08
orbit20          0.000000 -1.866706e-09
orbit21          0.000000  0.000000e+00
orbit22          0.000000  6.832587e-10
orbit23          0.000000  0.000000e+00
orbit24          0.000000  2.142603e-07
orbit25          0.000000  4.540522e-07
orbit26          0.000000 -7.429488e-09
orbit27          0.000000  1.577248e-06
orbit28          0.000000 -4.978211e-08
orbit29          0.000000 -4.501870e-07
orbit30          0.000000  0.000000e+00
orbit31          0.000000  4.898044e-08
orbit32          0.000000 -3.651271e-08
orbit33          0.000000  0.000000e+00
orbit34          0.000000 -1.844937e-06
orbit35          0.000000  2.681681e-06
orbit36          0.000000  2.233792e-07
orbit37          0.000000 -2.482740e-07
orbit38          0.000000  0.000000e+00
orbit39          0.000000 -2.550630e-07
orbit40          0.000000 -2.403667e-08
orbit41          0.000000  2.266640e-07
orbit42          0.000000 -2.103700e-07
orbit43          0.000000  2.838371e-05
orbit44          0.000000 -1.450147e-06
orbit45          0.000000  5.148276e-05
orbit46          0.000000 -2.273875e-05
orbit47          0.000000  3.502294e-06
orbit48          0.000000  2.679028e-06
orbit49          0.000000  1.819874e-05
orbit50          0.000000 -1.139678e-05
orbit51          0.000000  2.769470e-05
orbit52          0.000000 -4.510410e-06
orbit53          0.000000 -4.140692e-07
orbit54          0.000000  2.132942e-05
orbit55          0.000000 -2.246507e-05
orbit56          0.000000 -1.171940e-06
orbit57          0.000000 -2.401495e-05
orbit58          0.000000  8.248381e-07
orbit59          0.000000  1.467911e-05
orbit60          0.000000  1.484517e-05
orbit61          0.000000 -1.389331e-05
orbit62          0.000000  1.652297e-04
orbit63          0.000000  1.097561e-04
orbit64          0.000000 -2.856265e-04
orbit65          0.000000 -5.299634e-04
orbit66          0.000000 -1.825461e-04
orbit67          0.000000  1.406135e-04
orbit68          0.000000 -6.454504e-05
orbit69          0.000000  3.491331e-04
orbit70          0.000000  2.149974e-03
orbit71          0.000000 -3.990654e-04
orbit72          0.000000 -6.413491e-06
AP               0.000000  1.099294e-01
bet              0.000000  1.689472e-07
ecc              0.000000 -3.037749e-01
eccrad           0.000000 -1.727558e+00
close            0.000000 -2.564806e+01
constraint       0.000000 -1.707373e+02
coreness         0.000000 -2.435269e-01
knn              0.000000 -4.103097e-02
hubscore         0.000000  0.000000e+00
pagerank         0.000000 -8.303912e+03
trans            0.000000  2.831792e+01
evcent           0.000000  7.503632e+00
first            0.000000 -1.580711e-02
upto_second      0.000000 -2.737783e-04
upto_third       0.000000 -7.994242e-05
upto_fourth      0.000000 -6.333889e-03
upto_fifth       0.000000  1.919273e-01
upto_sixth       0.000000  4.754459e-01
second           0.000000 -5.555146e-05
third            0.000000  7.571166e-04
fourth           0.000000  0.000000e+00
fifth            0.000000  1.446544e-02
sixth            0.000000 -2.167189e-01
ratio1           0.000000  9.102862e-03
ratio2           0.000000  3.348549e-01
ratio3           0.000000 -8.763085e+00
ratio4           0.000000 -1.358048e+01
ratio5           0.000000  2.925570e+01
ratio6           0.000000  7.775548e+00
selfinter        0.000000  9.484409e-01
walktrap_vertex  0.000000  6.744900e-01
bigcom1          0.000000  3.597266e-01
bigcom2          0.000000  0.000000e+00
bigcom3          0.000000  1.988466e+00
bigcom4          0.000000 -3.292430e-01
bigcom6          0.000000  0.000000e+00
bigcom8          0.000000 -1.580726e+00
bigcom9          0.000000  0.000000e+00
bigcom11         0.000000  0.000000e+00
bigcom13         0.000000  0.000000e+00
bigcom15         0.000000  0.000000e+00
bigcom16         0.000000  0.000000e+00
bigcom21         0.000000  0.000000e+00
bigcom22         0.000000 -2.890172e+00
bigcom24         0.000000  0.000000e+00
bigcom26         0.000000  2.763739e+00
bigcom28         0.000000  5.712366e-01
bigcom30         0.000000  1.023670e+00
bigcom31         0.000000  0.000000e+00
bigcom32         0.000000 -1.208975e+00
bigcom33         0.000000  0.000000e+00
bigcom34         0.000000  0.000000e+00
bigcom36         0.000000  0.000000e+00
bigcom37         0.000000  0.000000e+00
bigcom38         0.000000  0.000000e+00
bigcom39         0.000000 -1.206757e-02
bigcom40         0.000000  3.814553e-01
bigcom43         0.000000  0.000000e+00
bigcom44         0.000000 -2.361015e-01
bigcom46         0.000000  8.196089e+00
bigcom47         0.000000  0.000000e+00
bigcom49         0.000000  0.000000e+00
bigcom50         0.000000  0.000000e+00
bigcom51         0.000000  0.000000e+00
bigcom52         0.000000  0.000000e+00
bigcom54         0.000000  0.000000e+00
bigcom56         0.000000  0.000000e+00
bigcom62         0.000000  0.000000e+00
bigcom66         0.000000  0.000000e+00
bigcom68         0.000000  0.000000e+00
bigcom69         0.000000  0.000000e+00
bigcom71         0.000000  7.689346e+00
bigcom72         0.000000  0.000000e+00
bigcom73         0.000000  7.704714e+00
bigcom74         0.000000  0.000000e+00
bigcom75         0.000000  0.000000e+00
bigcom76         0.000000  0.000000e+00
bigcom77         0.000000  0.000000e+00
bigcom79         0.000000  0.000000e+00
bigcom80         0.000000  0.000000e+00
bigcom82         0.000000 -3.950359e-02
bigcom83         0.000000  0.000000e+00
bigcom84         0.000000  0.000000e+00
bigcom85         0.000000  0.000000e+00
bigcom87         0.000000  0.000000e+00
bigcom89         0.000000  0.000000e+00
bigcom91         0.000000  0.000000e+00
bigcom92         0.000000  4.804674e+00
bigcom93         0.000000  0.000000e+00
bigcom96         0.000000  0.000000e+00
bigcom97         0.000000  0.000000e+00
bigcom98         0.000000  0.000000e+00
bigcom99         0.000000  0.000000e+00
bigcom101        0.000000 -1.056680e+00
bigcom104        0.000000  0.000000e+00
bigcom106        0.000000  0.000000e+00
bigcom109        0.000000  0.000000e+00
bigcom113        0.000000  0.000000e+00
bigcom116        0.000000 -1.095406e+00
bigcom120        0.000000  0.000000e+00
bigcom123        0.000000  0.000000e+00
bigcom126        0.000000  0.000000e+00
bigcom127        0.000000  0.000000e+00
bigcom137        0.000000  0.000000e+00
bigcom139        0.000000  0.000000e+00
bigcom140        0.000000  0.000000e+00
bigcom143        0.000000  0.000000e+00
bigcom145        0.000000  0.000000e+00
bigcom146        0.000000  0.000000e+00
bigcom147        0.000000  0.000000e+00
bigcom149        0.000000  0.000000e+00
bigcom153        0.000000  0.000000e+00
bigcom154        0.000000  0.000000e+00
bigcom156        0.000000  0.000000e+00
bigcom157        0.000000  0.000000e+00
bigcom158        0.000000  0.000000e+00
bigcom160        0.000000  0.000000e+00
bigcom161        0.000000  0.000000e+00
bigcom162        0.000000  0.000000e+00
bigcom164        0.000000  0.000000e+00
bigcom166        0.000000  0.000000e+00
bigcom167        0.000000 -3.434756e-02
bigcom171        0.000000  0.000000e+00
bigcom173        0.000000  0.000000e+00
bigcom175        0.000000  0.000000e+00
bigcom176        0.000000  0.000000e+00
bigcom177        0.000000  0.000000e+00
bigcom178        0.000000  0.000000e+00
bigcom180        0.000000  0.000000e+00
bigcom181        0.000000  0.000000e+00
bigcom184        0.000000  0.000000e+00
bigcom186        0.000000  0.000000e+00
bigcom187        0.000000  0.000000e+00
bigcom189        0.000000 -9.731276e-01
bigcom194        0.000000  0.000000e+00
bigcom195        0.000000  0.000000e+00
bigcom196        0.000000  0.000000e+00
bigcom204        0.000000  7.040674e+00
bigcom205        0.000000  0.000000e+00
bigcom212        0.000000  0.000000e+00
bigcom214        0.000000  0.000000e+00
bigcom222        0.000000  0.000000e+00
bigcom223        0.000000  0.000000e+00
bigcom226        0.000000  0.000000e+00
bigcom227        0.000000  0.000000e+00
bigcom229        0.000000  0.000000e+00
bigcom233        0.000000  0.000000e+00
bigcom236        0.000000  0.000000e+00
bigcom237        0.000000  0.000000e+00
bigcom246        0.000000  0.000000e+00
bigcom248        0.000000 -4.706560e-01
bigcom249        0.000000  0.000000e+00
bigcom250        0.000000  0.000000e+00
bigcom254        0.000000  0.000000e+00
bigcom266        0.000000  0.000000e+00
bigcom269        0.000000 -4.369273e-01
bigcom272        0.000000  0.000000e+00
bigcom274        0.000000  0.000000e+00
bigcom281        0.000000  0.000000e+00
bigcom291        0.000000  0.000000e+00
bigcom292        0.000000  0.000000e+00
bigcom295        0.000000  0.000000e+00
bigcom299        0.000000  0.000000e+00
bigcom301        0.000000  0.000000e+00
bigcom306        0.000000  0.000000e+00
bigcom309        0.000000  0.000000e+00
bigcom314        0.000000  0.000000e+00
bigcom321        0.000000  0.000000e+00
bigcom341        0.000000  0.000000e+00
bigcom350        0.000000  0.000000e+00
bigcom353        0.000000  0.000000e+00
bigcom359        0.000000  0.000000e+00
bigcom363        0.000000  0.000000e+00
bigcom365        0.000000  0.000000e+00
bigcom385        0.000000  0.000000e+00
bigcom386        0.000000  0.000000e+00
bigcom408        0.000000  0.000000e+00
bigcom412        0.000000  0.000000e+00
bigcom480        0.000000  0.000000e+00
spin_vertex      0.000000 -2.651066e+00
membership_s1    0.000000  7.226122e-01
membership_s3    0.000000  0.000000e+00
membership_s4    0.000000  1.176908e+00
membership_s5    0.000000 -2.181557e-02
membership_s6    0.000000 -1.063126e+00
membership_s7    0.000000 -2.108817e+00
membership_s8    0.000000  0.000000e+00
membership_s9    0.000000  0.000000e+00
membership_s11   0.000000  0.000000e+00
membership_s12   0.000000  0.000000e+00
membership_s14   0.000000  0.000000e+00
membership_s15   0.000000 -2.157866e-01
membership_s16   0.000000  0.000000e+00
membership_s17   0.000000  0.000000e+00
membership_s18   0.000000 -9.647007e-01
membership_s20   0.000000  0.000000e+00
membership_s21   0.000000  0.000000e+00
membership_s22   0.000000  0.000000e+00
membership_s24   0.000000  0.000000e+00
membership_s25   0.000000  0.000000e+00
membership_s26   0.000000  0.000000e+00
membership_s27   0.000000  1.295507e+00
membership_s28   0.000000  0.000000e+00
membership_s30   0.000000 -1.520671e-02
membership_s31   0.000000 -1.030623e+00
membership_s32   0.000000  5.483634e-01
membership_s33   0.000000  0.000000e+00
membership_s36   0.000000 -4.763013e-01
membership_s37   0.000000  0.000000e+00
V1               0.000000 -1.496593e+01
V2               0.000000 -5.249658e+00
pdi              0.000000  4.569685e+02
adhesion         0.000000  8.838980e-05
cohesion         0.000000 -1.826483e-04
inner            0.000000 -2.850570e-04
outer            0.000000  6.815018e-04
ioratio          0.000000  2.203908e+00
comsize          0.000000  3.083391e-03
[1] "Dataset: high_targets Model GBM, run: 4 of 5 2015-06-15 20:23:59"
Iter   TrainDeviance   ValidDeviance   StepSize   Improve
     1        0.4253             nan     0.0100    0.0009
     2        0.4199             nan     0.0100    0.0005
     3        0.4153             nan     0.0100    0.0005
     4        0.4078             nan     0.0100    0.0011
     5        0.4026             nan     0.0100    0.0005
     6        0.3960             nan     0.0100    0.0009
     7        0.3929             nan     0.0100    0.0004
     8        0.3882             nan     0.0100    0.0002
     9        0.3842             nan     0.0100    0.0009
    10        0.3791             nan     0.0100    0.0001
    20        0.3416             nan     0.0100    0.0003
    40        0.2912             nan     0.0100   -0.0000
    60        0.2504             nan     0.0100    0.0000
    80        0.2189             nan     0.0100   -0.0000
   100        0.1959             nan     0.0100    0.0000
   120        0.1755             nan     0.0100    0.0001
   128        0.1685             nan     0.0100   -0.0000

[1] "GBM variable coefficients"
                            var     rel.inf
comsize                 comsize 5.177173022
orbit62                 orbit62 3.529869790
orbit54                 orbit54 3.232181233
V2                           V2 3.112358439
orbit70                 orbit70 2.859631782
orbit65                 orbit65 2.805093560
knn                         knn 2.695672727
bigcom28               bigcom28 2.458487310
walktrap_vertex walktrap_vertex 2.363287570
ratio4                   ratio4 2.293733023
orbit68                 orbit68 2.192277825
V1                           V1 2.113834680
orbit56                 orbit56 2.104963866
outer                     outer 2.079386045
orbit49                 orbit49 2.064080790
pagerank               pagerank 2.023021815
ratio5                   ratio5 1.917138668
trans                     trans 1.858677449
inner                     inner 1.614360045
bet                         bet 1.416616563
spin_vertex         spin_vertex 1.359375919
constraint           constraint 1.303906318
orbit18                 orbit18 1.187776396
graph11                 graph11 1.161892011
ratio1                   ratio1 1.147562261
graph16                 graph16 1.085526486
third                     third 1.035820479
orbit50                 orbit50 1.009345560
graph4                   graph4 0.983488262
graph10                 graph10 0.975937907
graph20                 graph20 0.972616034
orbit45                 orbit45 0.953788089
orbit28                 orbit28 0.940228227
orbit63                 orbit63 0.938071566
orbit21                 orbit21 0.924952577
orbit39                 orbit39 0.905715409
orbit9                   orbit9 0.892136309
graph7                   graph7 0.887521293
orbit24                 orbit24 0.858215528
graph19                 graph19 0.801952453
orbit20                 orbit20 0.793143657
graph17                 graph17 0.770136495
adhesion               adhesion 0.721815495
orbit55                 orbit55 0.705000963
ioratio                 ioratio 0.686054853
orbit46                 orbit46 0.657153814
orbit25                 orbit25 0.605584617
orbit51                 orbit51 0.603657923
orbit17                 orbit17 0.602058757
orbit7                   orbit7 0.597669840
ratio2                   ratio2 0.586232290
graph22                 graph22 0.584509324
orbit36                 orbit36 0.577360438
orbit40                 orbit40 0.566782286
orbit31                 orbit31 0.564808515
orbit30                 orbit30 0.558076033
graph27                 graph27 0.534195580
graph29                 graph29 0.528439403
orbit59                 orbit59 0.521533486
graph8                   graph8 0.518111067
orbit61                 orbit61 0.483653745
orbit57                 orbit57 0.478915247
orbit44                 orbit44 0.473776869
orbit26                 orbit26 0.464099887
orbit4                   orbit4 0.459747317
graph5                   graph5 0.452630981
membership_s1     membership_s1 0.449236356
cohesion               cohesion 0.440197380
ratio6                   ratio6 0.411212213
orbit71                 orbit71 0.406432720
graph25                 graph25 0.398233519
graph28                 graph28 0.393397016
orbit47                 orbit47 0.384030216
sixth                     sixth 0.376295879
coreness               coreness 0.356660203
graph18                 graph18 0.349674485
orbit38                 orbit38 0.347203601
upto_fifth           upto_fifth 0.340500224
upto_fourth         upto_fourth 0.330820483
graph23                 graph23 0.327532326
orbit13                 orbit13 0.321042037
orbit66                 orbit66 0.307476510
orbit58                 orbit58 0.306143935
orbit64                 orbit64 0.304778061
bigcom3                 bigcom3 0.301966120
orbit6                   orbit6 0.291856630
graph21                 graph21 0.285660064
orbit37                 orbit37 0.272279460
orbit60                 orbit60 0.271920969
selfinter             selfinter 0.263311844
graph2                   graph2 0.257210173
graph15                 graph15 0.255000573
graph3                   graph3 0.252380564
fourth                   fourth 0.249580033
orbit23                 orbit23 0.245733463
graph24                 graph24 0.242082949
orbit5                   orbit5 0.241594607
orbit19                 orbit19 0.240235729
graph0                   graph0 0.228251304
orbit52                 orbit52 0.218235032
graph6                   graph6 0.217779772
orbit16                 orbit16 0.210094209
bigcom40               bigcom40 0.207666688
graph12                 graph12 0.202425505
orbit12                 orbit12 0.200732289
orbit67                 orbit67 0.196046320
orbit69                 orbit69 0.190973159
fifth                     fifth 0.187545674
orbit1                   orbit1 0.172546006
upto_third           upto_third 0.152252723
membership_s30   membership_s30 0.122756228
upto_sixth           upto_sixth 0.121580033
graph1                   graph1 0.120348173
ratio3                   ratio3 0.120102896
orbit2                   orbit2 0.111564971
orbit32                 orbit32 0.105548029
orbit41                 orbit41 0.104470485
orbit35                 orbit35 0.102234762
hubscore               hubscore 0.098070428
AP                           AP 0.093638247
graph9                   graph9 0.092861309
orbit15                 orbit15 0.087021010
orbit22                 orbit22 0.082275388
bigcom30               bigcom30 0.077758132
second                   second 0.072364799
graph26                 graph26 0.069942912
graph14                 graph14 0.067501366
bigcom26               bigcom26 0.057799532
orbit48                 orbit48 0.053651172
orbit27                 orbit27 0.052343585
orbit11                 orbit11 0.042017997
orbit43                 orbit43 0.037312105
orbit53                 orbit53 0.031318819
orbit10                 orbit10 0.025160871
membership_s6     membership_s6 0.024383412
close                     close 0.018559618
pdi                         pdi 0.015035424
graph13                 graph13 0.014343908
membership_s32   membership_s32 0.011680463
orbit42                 orbit42 0.011524261
membership_s4     membership_s4 0.009263652
membership_s31   membership_s31 0.006512817
orbit0                   orbit0 0.000000000
orbit3                   orbit3 0.000000000
orbit8                   orbit8 0.000000000
orbit14                 orbit14 0.000000000
orbit29                 orbit29 0.000000000
orbit33                 orbit33 0.000000000
orbit34                 orbit34 0.000000000
orbit72                 orbit72 0.000000000
ecc                         ecc 0.000000000
eccrad                   eccrad 0.000000000
evcent                   evcent 0.000000000
first                     first 0.000000000
upto_second         upto_second 0.000000000
bigcom1                 bigcom1 0.000000000
bigcom2                 bigcom2 0.000000000
bigcom4                 bigcom4 0.000000000
bigcom6                 bigcom6 0.000000000
bigcom8                 bigcom8 0.000000000
bigcom9                 bigcom9 0.000000000
bigcom11               bigcom11 0.000000000
bigcom13               bigcom13 0.000000000
bigcom15               bigcom15 0.000000000
bigcom16               bigcom16 0.000000000
bigcom21               bigcom21 0.000000000
bigcom22               bigcom22 0.000000000
bigcom24               bigcom24 0.000000000
bigcom31               bigcom31 0.000000000
bigcom32               bigcom32 0.000000000
bigcom33               bigcom33 0.000000000
bigcom34               bigcom34 0.000000000
bigcom36               bigcom36 0.000000000
bigcom37               bigcom37 0.000000000
bigcom38               bigcom38 0.000000000
bigcom39               bigcom39 0.000000000
bigcom43               bigcom43 0.000000000
bigcom44               bigcom44 0.000000000
bigcom46               bigcom46 0.000000000
bigcom47               bigcom47 0.000000000
bigcom49               bigcom49 0.000000000
bigcom50               bigcom50 0.000000000
bigcom51               bigcom51 0.000000000
bigcom52               bigcom52 0.000000000
bigcom54               bigcom54 0.000000000
bigcom56               bigcom56 0.000000000
bigcom62               bigcom62 0.000000000
bigcom66               bigcom66 0.000000000
bigcom68               bigcom68 0.000000000
bigcom69               bigcom69 0.000000000
bigcom71               bigcom71 0.000000000
bigcom72               bigcom72 0.000000000
bigcom73               bigcom73 0.000000000
bigcom74               bigcom74 0.000000000
bigcom75               bigcom75 0.000000000
bigcom76               bigcom76 0.000000000
bigcom77               bigcom77 0.000000000
bigcom79               bigcom79 0.000000000
bigcom80               bigcom80 0.000000000
bigcom82               bigcom82 0.000000000
bigcom83               bigcom83 0.000000000
bigcom84               bigcom84 0.000000000
bigcom85               bigcom85 0.000000000
bigcom87               bigcom87 0.000000000
bigcom89               bigcom89 0.000000000
bigcom91               bigcom91 0.000000000
bigcom92               bigcom92 0.000000000
bigcom93               bigcom93 0.000000000
bigcom96               bigcom96 0.000000000
bigcom97               bigcom97 0.000000000
bigcom98               bigcom98 0.000000000
bigcom99               bigcom99 0.000000000
bigcom101             bigcom101 0.000000000
bigcom104             bigcom104 0.000000000
bigcom106             bigcom106 0.000000000
bigcom109             bigcom109 0.000000000
bigcom113             bigcom113 0.000000000
bigcom116             bigcom116 0.000000000
bigcom120             bigcom120 0.000000000
bigcom123             bigcom123 0.000000000
bigcom126             bigcom126 0.000000000
bigcom127             bigcom127 0.000000000
bigcom137             bigcom137 0.000000000
bigcom139             bigcom139 0.000000000
bigcom140             bigcom140 0.000000000
bigcom143             bigcom143 0.000000000
bigcom145             bigcom145 0.000000000
bigcom146             bigcom146 0.000000000
bigcom147             bigcom147 0.000000000
bigcom149             bigcom149 0.000000000
bigcom153             bigcom153 0.000000000
bigcom154             bigcom154 0.000000000
bigcom156             bigcom156 0.000000000
bigcom157             bigcom157 0.000000000
bigcom158             bigcom158 0.000000000
bigcom160             bigcom160 0.000000000
bigcom161             bigcom161 0.000000000
bigcom162             bigcom162 0.000000000
bigcom164             bigcom164 0.000000000
bigcom166             bigcom166 0.000000000
bigcom167             bigcom167 0.000000000
bigcom171             bigcom171 0.000000000
bigcom173             bigcom173 0.000000000
bigcom175             bigcom175 0.000000000
bigcom176             bigcom176 0.000000000
bigcom177             bigcom177 0.000000000
bigcom178             bigcom178 0.000000000
bigcom180             bigcom180 0.000000000
bigcom181             bigcom181 0.000000000
bigcom184             bigcom184 0.000000000
bigcom186             bigcom186 0.000000000
bigcom187             bigcom187 0.000000000
bigcom189             bigcom189 0.000000000
bigcom194             bigcom194 0.000000000
bigcom195             bigcom195 0.000000000
bigcom196             bigcom196 0.000000000
bigcom204             bigcom204 0.000000000
bigcom205             bigcom205 0.000000000
bigcom212             bigcom212 0.000000000
bigcom214             bigcom214 0.000000000
bigcom222             bigcom222 0.000000000
bigcom223             bigcom223 0.000000000
bigcom226             bigcom226 0.000000000
bigcom227             bigcom227 0.000000000
bigcom229             bigcom229 0.000000000
bigcom233             bigcom233 0.000000000
bigcom236             bigcom236 0.000000000
bigcom237             bigcom237 0.000000000
bigcom246             bigcom246 0.000000000
bigcom248             bigcom248 0.000000000
bigcom249             bigcom249 0.000000000
bigcom250             bigcom250 0.000000000
bigcom254             bigcom254 0.000000000
bigcom266             bigcom266 0.000000000
bigcom269             bigcom269 0.000000000
bigcom272             bigcom272 0.000000000
bigcom274             bigcom274 0.000000000
bigcom281             bigcom281 0.000000000
bigcom291             bigcom291 0.000000000
bigcom292             bigcom292 0.000000000
bigcom295             bigcom295 0.000000000
bigcom299             bigcom299 0.000000000
bigcom301             bigcom301 0.000000000
bigcom306             bigcom306 0.000000000
bigcom309             bigcom309 0.000000000
bigcom314             bigcom314 0.000000000
bigcom321             bigcom321 0.000000000
bigcom341             bigcom341 0.000000000
bigcom350             bigcom350 0.000000000
bigcom353             bigcom353 0.000000000
bigcom359             bigcom359 0.000000000
bigcom363             bigcom363 0.000000000
bigcom365             bigcom365 0.000000000
bigcom385             bigcom385 0.000000000
bigcom386             bigcom386 0.000000000
bigcom408             bigcom408 0.000000000
bigcom412             bigcom412 0.000000000
bigcom480             bigcom480 0.000000000
membership_s3     membership_s3 0.000000000
membership_s5     membership_s5 0.000000000
membership_s7     membership_s7 0.000000000
membership_s8     membership_s8 0.000000000
membership_s9     membership_s9 0.000000000
membership_s11   membership_s11 0.000000000
membership_s12   membership_s12 0.000000000
membership_s14   membership_s14 0.000000000
membership_s15   membership_s15 0.000000000
membership_s16   membership_s16 0.000000000
membership_s17   membership_s17 0.000000000
membership_s18   membership_s18 0.000000000
membership_s20   membership_s20 0.000000000
membership_s21   membership_s21 0.000000000
membership_s22   membership_s22 0.000000000
membership_s24   membership_s24 0.000000000
membership_s25   membership_s25 0.000000000
membership_s26   membership_s26 0.000000000
membership_s27   membership_s27 0.000000000
membership_s28   membership_s28 0.000000000
membership_s33   membership_s33 0.000000000
membership_s36   membership_s36 0.000000000
membership_s37   membership_s37 0.000000000
[1] "Dataset: high_targets Model RF, run: 4 of 5 2015-06-15 20:24:08"
     |      Out-of-bag   |
Tree |      MSE  %Var(y) |
   1 |   0.1349   253.66 |
   2 |   0.1109   208.58 |
   3 |  0.09393   176.68 |
   4 |  0.08956   168.46 |
   5 |  0.08266   155.48 |
   6 |  0.07578   142.54 |
   7 |  0.07195   135.34 |
   8 |  0.07214   135.69 |
   9 |  0.07075   133.08 |
  10 |  0.06971   131.11 |
  11 |  0.06821   128.29 |
  12 |  0.06659   125.25 |
  13 |    0.066   124.14 |
  14 |  0.06536   122.95 |
  15 |   0.0646   121.51 |
  16 |   0.0629   118.31 |
  17 |  0.06258   117.71 |
  18 |  0.06212   116.85 |
  19 |  0.06192   116.47 |
  20 |  0.06115   115.02 |
  21 |  0.06031   113.45 |
  22 |   0.0597   112.30 |
  23 |  0.05962   112.14 |
  24 |  0.05946   111.85 |
  25 |  0.05903   111.03 |
  26 |  0.05858   110.19 |
  27 |  0.05848   110.00 |
  28 |   0.0578   108.73 |
  29 |  0.05719   107.56 |
  30 |  0.05738   107.93 |
  31 |  0.05748   108.11 |
  32 |  0.05702   107.25 |
  33 |  0.05664   106.54 |
  34 |  0.05717   107.53 |
  35 |  0.05713   107.46 |
  36 |  0.05665   106.55 |
  37 |  0.05678   106.79 |
  38 |    0.057   107.22 |
  39 |  0.05677   106.78 |
  40 |  0.05694   107.09 |
  41 |  0.05713   107.46 |
  42 |  0.05712   107.45 |
  43 |  0.05713   107.46 |
  44 |   0.0569   107.02 |
  45 |  0.05692   107.06 |
  46 |  0.05654   106.36 |
  47 |   0.0562   105.71 |
  48 |  0.05628   105.86 |
  49 |  0.05611   105.54 |
  50 |  0.05588   105.10 |
  51 |  0.05594   105.23 |
  52 |  0.05596   105.25 |
  53 |  0.05588   105.10 |
  54 |  0.05623   105.77 |
  55 |  0.05591   105.17 |
  56 |  0.05585   105.06 |
  57 |  0.05559   104.57 |
  58 |  0.05541   104.22 |
  59 |  0.05543   104.26 |
  60 |  0.05514   103.71 |
  61 |  0.05507   103.59 |
  62 |  0.05493   103.33 |
  63 |   0.0549   103.26 |
  64 |  0.05453   102.57 |
  65 |  0.05463   102.76 |
  66 |  0.05461   102.72 |
  67 |   0.0545   102.51 |
  68 |  0.05454   102.58 |
  69 |   0.0546   102.70 |
  70 |  0.05458   102.67 |
  71 |  0.05463   102.76 |
  72 |  0.05453   102.58 |
  73 |  0.05447   102.45 |
  74 |  0.05426   102.06 |
  75 |  0.05421   101.96 |
  76 |  0.05424   102.02 |
  77 |  0.05417   101.90 |
  78 |  0.05422   101.99 |
  79 |  0.05419   101.93 |
  80 |  0.05415   101.86 |
  81 |  0.05408   101.73 |
  82 |  0.05397   101.52 |
  83 |   0.0539   101.39 |
  84 |  0.05388   101.36 |
  85 |  0.05378   101.16 |
  86 |  0.05372   101.04 |
  87 |  0.05361   100.84 |
  88 |  0.05355   100.72 |
  89 |  0.05353   100.68 |
  90 |  0.05368   100.97 |
  91 |  0.05368   100.98 |
  92 |  0.05374   101.09 |
  93 |  0.05376   101.13 |
  94 |   0.0538   101.20 |
  95 |  0.05366   100.94 |
  96 |  0.05368   100.98 |
  97 |  0.05367   100.96 |
  98 |  0.05363   100.87 |
  99 |  0.05364   100.90 |
 100 |   0.0537   101.01 |
[1] "Random Forest variable coefficients"
                      %IncMSE IncNodePurity
graph5           4.716451e-04  1.534289e-01
graph6           4.496312e-04  1.643608e-01
graph7           6.096876e-04  1.096635e-01
graph8           1.185838e-03  3.360691e-01
graph9           1.126761e-04  2.727339e-02
graph10          1.524732e-03  3.363114e-01
graph11          1.938942e-03  3.679748e-01
graph12          2.717391e-05  3.964010e-02
graph13          0.000000e+00  3.788172e-02
graph14          1.958283e-03  2.673892e-01
graph15          5.299584e-05  7.838403e-02
graph16          1.749184e-03  2.806890e-01
graph17          1.358284e-03  1.659617e-01
graph18          3.270857e-04  1.051314e-01
graph19          5.188708e-05  5.178030e-02
graph20          3.843529e-03  5.924617e-01
graph21          1.390513e-04  7.445937e-02
graph22          4.618384e-03  4.477606e-01
graph23          4.938340e-04  7.243588e-02
graph24          7.934358e-04  1.169065e-01
graph25          2.081160e-03  1.478249e-01
graph26          1.775968e-03  3.631289e-01
graph27          6.161851e-03  5.504052e-01
graph28          2.617463e-03  4.117550e-01
graph29          6.031791e-04  2.767813e-01
orbit0           3.169426e-04  1.124454e-01
orbit1           3.161467e-04  1.552864e-01
orbit2           3.759502e-04  8.382991e-02
orbit3           2.298734e-04  4.586809e-02
orbit4           1.096312e-03  4.242727e-01
orbit5           1.174625e-03  2.086122e-01
orbit6           1.404264e-03  3.068918e-01
orbit7           1.104708e-03  3.768050e-01
orbit8           3.443608e-04  2.118642e-01
orbit9           2.451896e-03  1.299812e-01
orbit10          1.460882e-05  6.260880e-02
orbit11          1.854977e-03  2.600745e-01
orbit12          3.556171e-04  2.352212e-01
orbit13          4.675786e-04  2.139978e-01
orbit14          2.500526e-04  2.106947e-01
orbit15          2.064845e-03  5.658545e-01
orbit16          3.538147e-04  2.428362e-01
orbit17          5.275054e-04  1.166884e-01
orbit18          1.378973e-03  3.263410e-01
orbit19          4.242123e-04  2.120296e-01
orbit20          1.124655e-03  5.068774e-01
orbit21          1.289475e-03  2.575726e-01
orbit22          4.538874e-04  2.802815e-01
orbit23          1.156861e-03  3.691427e-01
orbit24          1.452391e-03  1.842514e-01
orbit25          2.833381e-03  2.473762e-01
orbit26          6.871628e-04  2.010067e-01
orbit27          2.278563e-05  1.111743e-01
orbit28          1.403000e-03  3.067583e-01
orbit29          1.252989e-03  8.245139e-02
orbit30          1.854550e-03  2.184435e-01
orbit31          3.682900e-04  3.775080e-01
orbit32          1.783449e-03  1.400596e-01
orbit33          4.556912e-04  1.086469e-01
orbit34          4.002397e-04  1.166446e-01
orbit35          1.870774e-03  1.960716e-01
orbit36          1.322450e-03  1.949354e-01
orbit37          1.061916e-03  2.634656e-01
orbit38          9.196143e-04  2.314809e-01
orbit39          3.200290e-03  5.527700e-01
orbit40          3.347224e-03  2.165411e-01
orbit41          4.489737e-04  2.523457e-01
orbit42          2.058049e-03  1.967395e-01
orbit43          3.619697e-05  9.540192e-02
orbit44          2.609807e-04  1.238561e-01
orbit45          2.941524e-03  3.608812e-01
orbit46          1.309381e-03  3.307451e-01
orbit47          9.446897e-04  1.345617e-01
orbit48         -6.210203e-05  5.468060e-02
orbit49          2.427782e-03  5.277975e-01
orbit50          1.692551e-04  3.301662e-01
orbit51          1.383561e-03  5.018158e-01
orbit52          1.658534e-03  2.401826e-01
orbit53          1.386209e-03  1.694025e-01
orbit54          6.432393e-03  6.928241e-01
orbit55         -1.114675e-04  2.695202e-01
orbit56          8.176178e-03  6.420776e-01
orbit57          3.023931e-04  1.661102e-01
orbit58          1.041395e-03  1.446145e-01
orbit59          2.572022e-03  3.324846e-01
orbit60          1.743288e-03  1.038376e-01
orbit61          9.024559e-04  2.354591e-01
orbit62          1.095260e-02  1.035713e+00
orbit63          1.339562e-03  4.124268e-01
orbit64          1.686577e-03  2.411708e-01
orbit65          2.194309e-02  1.160327e+00
orbit66          6.984141e-04  3.172328e-01
orbit67          1.394742e-03  2.012777e-01
orbit68          1.039424e-02  8.125215e-01
orbit69          3.854881e-04  4.393405e-01
orbit70          1.359518e-02  1.687784e+00
orbit71         -1.044009e-04  1.775551e-01
orbit72          1.490501e-03  4.072117e-01
AP               2.716895e-04  3.470443e-02
bet              2.358929e-03  5.279620e-01
ecc              0.000000e+00  2.285714e-02
eccrad           1.148649e-04  4.716163e-03
close            1.617493e-04  1.712065e-01
constraint       8.430658e-04  2.642718e-01
coreness         1.058458e-03  5.534217e-01
knn              5.386403e-04  6.508003e-01
hubscore         2.727670e-04  3.186646e-01
pagerank         1.884308e-03  4.464428e-01
trans            4.765644e-03  7.310380e-01
evcent           7.081806e-04  3.340451e-01
first            5.450603e-05  2.805556e-02
upto_second      4.501919e-04  1.468501e-01
upto_third       6.438529e-04  5.471921e-02
upto_fourth      7.117514e-04  7.756358e-02
upto_fifth       5.905355e-04  1.850117e-01
upto_sixth       2.440869e-04  7.397396e-02
second           2.497031e-03  2.779278e-01
third            3.224954e-03  5.157366e-01
fourth           1.544084e-03  3.569005e-01
fifth            1.119790e-03  1.858003e-01
sixth            2.246563e-03  3.650847e-01
ratio1           4.142574e-04  2.451836e-01
ratio2           1.178382e-03  2.905817e-01
ratio3           5.980777e-04  3.142175e-01
ratio4           1.050827e-04  4.217972e-01
ratio5           3.107043e-04  9.866832e-01
ratio6           2.209116e-03  3.505141e-01
selfinter       -8.506856e-05  4.856574e-02
walktrap_vertex -6.055640e-04  1.110307e+00
bigcom1          2.638522e-05  1.333333e-02
bigcom2          0.000000e+00  0.000000e+00
bigcom3         -7.406729e-05  1.095402e-01
bigcom4          1.251956e-05  3.089431e-03
bigcom6          0.000000e+00  0.000000e+00
bigcom8          0.000000e+00  0.000000e+00
bigcom9          0.000000e+00  0.000000e+00
bigcom11         0.000000e+00  0.000000e+00
bigcom13         0.000000e+00  0.000000e+00
bigcom15         0.000000e+00  0.000000e+00
bigcom16         0.000000e+00  0.000000e+00
bigcom21         0.000000e+00  0.000000e+00
bigcom22         0.000000e+00  0.000000e+00
bigcom24         0.000000e+00  0.000000e+00
bigcom26        -1.561080e-04  8.317831e-02
bigcom28         3.580703e-03  8.464432e-01
bigcom30         2.784068e-04  1.314676e-01
bigcom31         0.000000e+00  0.000000e+00
bigcom32         0.000000e+00  0.000000e+00
bigcom33         0.000000e+00  0.000000e+00
bigcom34         0.000000e+00  0.000000e+00
bigcom36         0.000000e+00  0.000000e+00
bigcom37         0.000000e+00  0.000000e+00
bigcom38         0.000000e+00  0.000000e+00
bigcom39         0.000000e+00  0.000000e+00
bigcom40        -3.228639e-05  4.466379e-03
bigcom43         0.000000e+00  0.000000e+00
bigcom44         0.000000e+00  0.000000e+00
bigcom46         0.000000e+00  9.548281e-03
bigcom47         0.000000e+00  0.000000e+00
bigcom49         0.000000e+00  0.000000e+00
bigcom50         0.000000e+00  0.000000e+00
bigcom51         0.000000e+00  0.000000e+00
bigcom52         0.000000e+00  0.000000e+00
bigcom54         0.000000e+00  0.000000e+00
bigcom56         0.000000e+00  0.000000e+00
bigcom62         0.000000e+00  0.000000e+00
bigcom66         0.000000e+00  0.000000e+00
bigcom68         0.000000e+00  0.000000e+00
bigcom69         0.000000e+00  0.000000e+00
bigcom71         0.000000e+00  4.920393e-01
bigcom72         0.000000e+00  0.000000e+00
bigcom73         0.000000e+00  7.010896e-01
bigcom74         0.000000e+00  0.000000e+00
bigcom75         0.000000e+00  0.000000e+00
bigcom76         0.000000e+00  0.000000e+00
bigcom77         0.000000e+00  0.000000e+00
bigcom79         0.000000e+00  0.000000e+00
bigcom80         0.000000e+00  0.000000e+00
bigcom82         0.000000e+00  0.000000e+00
bigcom83         0.000000e+00  0.000000e+00
bigcom84         0.000000e+00  0.000000e+00
bigcom85         0.000000e+00  0.000000e+00
bigcom87         0.000000e+00  0.000000e+00
bigcom89         0.000000e+00  0.000000e+00
bigcom91         0.000000e+00  0.000000e+00
bigcom92        -1.663673e-04  3.679849e-01
bigcom93         0.000000e+00  0.000000e+00
bigcom96         0.000000e+00  0.000000e+00
bigcom97         0.000000e+00  0.000000e+00
bigcom98         0.000000e+00  0.000000e+00
bigcom99         0.000000e+00  0.000000e+00
bigcom101        0.000000e+00  0.000000e+00
bigcom104        0.000000e+00  0.000000e+00
bigcom106        0.000000e+00  0.000000e+00
bigcom109        0.000000e+00  0.000000e+00
bigcom113        0.000000e+00  0.000000e+00
bigcom116        0.000000e+00  0.000000e+00
bigcom120        0.000000e+00  0.000000e+00
bigcom123        0.000000e+00  0.000000e+00
bigcom126        0.000000e+00  0.000000e+00
bigcom127        0.000000e+00  0.000000e+00
bigcom137        0.000000e+00  0.000000e+00
bigcom139        0.000000e+00  0.000000e+00
bigcom140        0.000000e+00  0.000000e+00
bigcom143        0.000000e+00  0.000000e+00
bigcom145        0.000000e+00  0.000000e+00
bigcom146        0.000000e+00  0.000000e+00
bigcom147        0.000000e+00  0.000000e+00
bigcom149        0.000000e+00  0.000000e+00
bigcom153        0.000000e+00  0.000000e+00
bigcom154        0.000000e+00  0.000000e+00
bigcom156        0.000000e+00  0.000000e+00
bigcom157        0.000000e+00  0.000000e+00
bigcom158        0.000000e+00  0.000000e+00
bigcom160        0.000000e+00  0.000000e+00
bigcom161        0.000000e+00  0.000000e+00
bigcom162        0.000000e+00  0.000000e+00
bigcom164        0.000000e+00  0.000000e+00
bigcom166        0.000000e+00  0.000000e+00
bigcom167        0.000000e+00  0.000000e+00
bigcom171        0.000000e+00  0.000000e+00
bigcom173        0.000000e+00  0.000000e+00
bigcom175        0.000000e+00  0.000000e+00
bigcom176        0.000000e+00  0.000000e+00
bigcom177        0.000000e+00  0.000000e+00
bigcom178        0.000000e+00  0.000000e+00
bigcom180        0.000000e+00  0.000000e+00
bigcom181        0.000000e+00  0.000000e+00
bigcom184        0.000000e+00  0.000000e+00
bigcom186        0.000000e+00  0.000000e+00
bigcom187        0.000000e+00  0.000000e+00
bigcom189        0.000000e+00  0.000000e+00
bigcom194        0.000000e+00  0.000000e+00
bigcom195        0.000000e+00  0.000000e+00
bigcom196        0.000000e+00  0.000000e+00
bigcom204        0.000000e+00  2.402862e-01
bigcom205        0.000000e+00  0.000000e+00
bigcom212        0.000000e+00  0.000000e+00
bigcom214        0.000000e+00  0.000000e+00
bigcom222        0.000000e+00  0.000000e+00
bigcom223        0.000000e+00  0.000000e+00
bigcom226        0.000000e+00  0.000000e+00
bigcom227        0.000000e+00  0.000000e+00
bigcom229        0.000000e+00  0.000000e+00
bigcom233        0.000000e+00  0.000000e+00
bigcom236        0.000000e+00  0.000000e+00
bigcom237        0.000000e+00  0.000000e+00
bigcom246        0.000000e+00  0.000000e+00
bigcom248        0.000000e+00  0.000000e+00
bigcom249        0.000000e+00  0.000000e+00
bigcom250        0.000000e+00  0.000000e+00
bigcom254        0.000000e+00  0.000000e+00
bigcom266        0.000000e+00  0.000000e+00
bigcom269        0.000000e+00  0.000000e+00
bigcom272        0.000000e+00  0.000000e+00
bigcom274        0.000000e+00  6.938894e-20
bigcom281        0.000000e+00  0.000000e+00
bigcom291        0.000000e+00  0.000000e+00
bigcom292        0.000000e+00  0.000000e+00
bigcom295        0.000000e+00  0.000000e+00
bigcom299        0.000000e+00  0.000000e+00
bigcom301        0.000000e+00  0.000000e+00
bigcom306        0.000000e+00  0.000000e+00
bigcom309        0.000000e+00  0.000000e+00
bigcom314        0.000000e+00  0.000000e+00
bigcom321        0.000000e+00  6.938894e-20
bigcom341        0.000000e+00  0.000000e+00
bigcom350        0.000000e+00  0.000000e+00
bigcom353        0.000000e+00  0.000000e+00
bigcom359        0.000000e+00  0.000000e+00
bigcom363        0.000000e+00  0.000000e+00
bigcom365        0.000000e+00  0.000000e+00
bigcom385        0.000000e+00  0.000000e+00
bigcom386        0.000000e+00  0.000000e+00
bigcom408        0.000000e+00  0.000000e+00
bigcom412        0.000000e+00  0.000000e+00
bigcom480        0.000000e+00  0.000000e+00
spin_vertex      2.773280e-04  7.848269e-01
membership_s1   -8.571429e-05  3.130035e-03
membership_s3    0.000000e+00  0.000000e+00
membership_s4    8.124955e-05  3.702545e-02
membership_s5    1.496138e-04  6.020087e-02
membership_s6   -2.081830e-05  2.291567e-02
membership_s7    0.000000e+00  3.469447e-19
membership_s8    0.000000e+00  0.000000e+00
membership_s9    0.000000e+00  0.000000e+00
membership_s11   0.000000e+00  0.000000e+00
membership_s12   0.000000e+00  0.000000e+00
membership_s14   0.000000e+00  0.000000e+00
membership_s15   0.000000e+00  0.000000e+00
membership_s16   0.000000e+00  0.000000e+00
membership_s17   0.000000e+00  0.000000e+00
membership_s18   0.000000e+00  0.000000e+00
membership_s20   0.000000e+00  0.000000e+00
membership_s21   0.000000e+00  0.000000e+00
membership_s22   0.000000e+00  0.000000e+00
membership_s24   0.000000e+00  0.000000e+00
membership_s25   0.000000e+00  0.000000e+00
membership_s26   0.000000e+00  0.000000e+00
membership_s27   4.479384e-07  3.761411e-02
membership_s28   0.000000e+00  0.000000e+00
membership_s30   1.592404e-05  5.754406e-02
membership_s31   6.906077e-06  5.738915e-03
membership_s32  -3.396839e-05  1.335771e-02
membership_s33   0.000000e+00  0.000000e+00
membership_s36   0.000000e+00  6.938894e-20
membership_s37   0.000000e+00  0.000000e+00
V1               8.333265e-04  6.119891e-01
V2               5.009831e-04  5.074852e-01
pdi              2.625006e-04  3.998828e-02
adhesion         6.914924e-04  4.560784e-01
cohesion         1.083262e-03  6.282238e-01
inner            2.205897e-03  5.545778e-01
outer            4.759485e-04  1.567589e+00
ioratio          6.318445e-04  3.588206e-01
comsize          3.872904e-03  1.843562e+00
[1] "Dataset: high_targets Model GLM, run: 4 of 5 2015-06-15 20:24:17"
[1] "glmnet variable coefficients"
                     [,1]          [,2]
(Intercept)     -2.818398 -3.180666e+03
graph0           0.000000 -1.242384e-02
graph1           0.000000 -7.494303e-05
graph2           0.000000 -1.133149e-03
graph3           0.000000 -4.538450e-07
graph4           0.000000 -3.820007e-08
graph5           0.000000 -1.094890e-05
graph6           0.000000 -1.180102e-06
graph7           0.000000  1.027548e-04
graph8           0.000000  2.661750e-03
graph9           0.000000 -4.735459e-09
graph10          0.000000 -1.395092e-09
graph11          0.000000 -3.772832e-11
graph12          0.000000 -2.500698e-09
graph13          0.000000  0.000000e+00
graph14          0.000000  0.000000e+00
graph15          0.000000  0.000000e+00
graph16          0.000000  0.000000e+00
graph17          0.000000  0.000000e+00
graph18          0.000000  3.392030e-06
graph19          0.000000  3.920027e-07
graph20          0.000000 -1.883869e-06
graph21          0.000000  4.258883e-08
graph22          0.000000 -1.922685e-06
graph23          0.000000 -2.077382e-06
graph24          0.000000  2.221127e-06
graph25          0.000000  0.000000e+00
graph26          0.000000  0.000000e+00
graph27          0.000000  4.791468e-05
graph28          0.000000  3.681938e-05
graph29          0.000000 -1.628824e-03
orbit0           0.000000 -1.205841e-02
orbit1           0.000000  0.000000e+00
orbit2           0.000000 -9.903785e-05
orbit3           0.000000 -1.526719e-03
orbit4           0.000000 -2.846237e-06
orbit5           0.000000 -4.887200e-07
orbit6           0.000000  0.000000e+00
orbit7           0.000000 -5.709773e-08
orbit8           0.000000 -1.783313e-05
orbit9           0.000000  1.115812e-08
orbit10          0.000000 -6.990135e-06
orbit11          0.000000 -1.053883e-06
orbit12          0.000000  3.614903e-04
orbit13          0.000000  1.040710e-04
orbit14          0.000000  2.887070e-03
orbit15          0.000000  1.272156e-07
orbit16          0.000000 -2.691070e-08
orbit17          0.000000 -6.223488e-09
orbit18          0.000000 -4.668585e-09
orbit19          0.000000 -6.342615e-08
orbit20          0.000000 -2.286978e-10
orbit21          0.000000 -1.672574e-09
orbit22          0.000000 -4.138875e-10
orbit23          0.000000  0.000000e+00
orbit24          0.000000  7.931464e-08
orbit25          0.000000  1.953164e-07
orbit26          0.000000 -1.449635e-08
orbit27          0.000000  7.964263e-06
orbit28          0.000000 -2.847769e-07
orbit29          0.000000 -7.578214e-07
orbit30          0.000000  2.907761e-07
orbit31          0.000000  5.441155e-08
orbit32          0.000000 -3.445967e-09
orbit33          0.000000  0.000000e+00
orbit34          0.000000  0.000000e+00
orbit35          0.000000 -1.528345e-06
orbit36          0.000000  5.503560e-07
orbit37          0.000000 -1.188003e-07
orbit38          0.000000 -1.046106e-08
orbit39          0.000000  9.043392e-06
orbit40          0.000000  7.863185e-07
orbit41          0.000000 -1.460327e-07
orbit42          0.000000 -7.590561e-08
orbit43          0.000000  1.598035e-05
orbit44          0.000000  3.207085e-07
orbit45          0.000000  1.844561e-05
orbit46          0.000000 -1.245314e-05
orbit47          0.000000  1.938320e-06
orbit48          0.000000  1.324326e-06
orbit49          0.000000  2.027555e-05
orbit50          0.000000 -1.112396e-05
orbit51          0.000000  1.291025e-05
orbit52          0.000000 -1.750704e-05
orbit53          0.000000  0.000000e+00
orbit54          0.000000 -7.930568e-06
orbit55          0.000000 -8.358063e-07
orbit56          0.000000  1.666173e-04
orbit57          0.000000 -1.002412e-05
orbit58          0.000000  0.000000e+00
orbit59          0.000000  5.567606e-06
orbit60          0.000000  1.061483e-05
orbit61          0.000000  7.560186e-07
orbit62          0.000000 -6.478824e-06
orbit63          0.000000  8.324966e-05
orbit64          0.000000 -1.749728e-04
orbit65          0.000000 -1.248785e-04
orbit66          0.000000 -1.328809e-04
orbit67          0.000000  4.413239e-05
orbit68          0.000000  8.620754e-05
orbit69          0.000000  1.072535e-04
orbit70          0.000000  9.778088e-04
orbit71          0.000000  2.509313e-05
orbit72          0.000000 -1.499048e-03
AP               0.000000  4.067677e-01
bet              0.000000  1.787626e-06
ecc              0.000000 -8.232134e-01
eccrad           0.000000 -4.638523e+00
close            0.000000  0.000000e+00
constraint       0.000000 -8.397490e+01
coreness         0.000000 -1.899029e-01
knn              0.000000 -3.947344e-02
hubscore         0.000000  3.980559e+00
pagerank         0.000000 -4.807186e+03
trans            0.000000  2.202024e+01
evcent           0.000000  7.545047e+00
first            0.000000 -1.317263e-02
upto_second      0.000000 -9.325185e-06
upto_third       0.000000  0.000000e+00
upto_fourth      0.000000 -4.117688e-04
upto_fifth       0.000000  1.483057e-01
upto_sixth       0.000000  8.882624e-02
second           0.000000 -2.373270e-06
third            0.000000  4.283131e-04
fourth           0.000000 -3.033612e-08
fifth            0.000000  7.519812e-03
sixth            0.000000 -1.460931e-01
ratio1           0.000000 -1.767238e-02
ratio2           0.000000 -5.167259e-02
ratio3           0.000000  1.199421e-01
ratio4           0.000000  5.014424e-01
ratio5           0.000000  1.355986e+01
ratio6           0.000000  6.453395e+00
selfinter        0.000000  7.849146e-01
walktrap_vertex  0.000000 -5.145477e-02
bigcom1          0.000000 -7.918854e-01
bigcom2          0.000000  0.000000e+00
bigcom3          0.000000  8.158269e-01
bigcom4          0.000000  9.314410e-02
bigcom6          0.000000  0.000000e+00
bigcom8          0.000000 -8.092203e-01
bigcom9          0.000000  0.000000e+00
bigcom11         0.000000  0.000000e+00
bigcom13         0.000000  0.000000e+00
bigcom15         0.000000  0.000000e+00
bigcom16         0.000000  0.000000e+00
bigcom21         0.000000  0.000000e+00
bigcom22         0.000000 -1.643029e+00
bigcom24         0.000000  0.000000e+00
bigcom26         0.000000  1.418265e+00
bigcom28         0.000000  1.433309e-01
bigcom30         0.000000  1.349745e+00
bigcom31         0.000000  0.000000e+00
bigcom32         0.000000 -1.930867e+00
bigcom33         0.000000  0.000000e+00
bigcom34         0.000000  0.000000e+00
bigcom36         0.000000  0.000000e+00
bigcom37         0.000000  0.000000e+00
bigcom38         0.000000  0.000000e+00
bigcom39         0.000000  0.000000e+00
bigcom40         0.000000  1.092735e+00
bigcom43         0.000000  0.000000e+00
bigcom44         0.000000  0.000000e+00
bigcom46         0.000000  6.184742e+00
bigcom47         0.000000  0.000000e+00
bigcom49         0.000000  0.000000e+00
bigcom50         0.000000  0.000000e+00
bigcom51         0.000000  0.000000e+00
bigcom52         0.000000  0.000000e+00
bigcom54         0.000000  0.000000e+00
bigcom56         0.000000  0.000000e+00
bigcom62         0.000000  0.000000e+00
bigcom66         0.000000  0.000000e+00
bigcom68         0.000000  0.000000e+00
bigcom69         0.000000  0.000000e+00
bigcom71         0.000000  1.020462e+01
bigcom72         0.000000  0.000000e+00
bigcom73         0.000000  6.197994e+00
bigcom74         0.000000  0.000000e+00
bigcom75         0.000000  0.000000e+00
bigcom76         0.000000  0.000000e+00
bigcom77         0.000000  0.000000e+00
bigcom79         0.000000  0.000000e+00
bigcom80         0.000000  0.000000e+00
bigcom82         0.000000  0.000000e+00
bigcom83         0.000000  0.000000e+00
bigcom84         0.000000  0.000000e+00
bigcom85         0.000000  0.000000e+00
bigcom87         0.000000  0.000000e+00
bigcom89         0.000000  0.000000e+00
bigcom91         0.000000  0.000000e+00
bigcom92         0.000000  4.807745e+00
bigcom93         0.000000  0.000000e+00
bigcom96         0.000000  0.000000e+00
bigcom97         0.000000 -5.903911e-02
bigcom98         0.000000  0.000000e+00
bigcom99         0.000000  0.000000e+00
bigcom101        0.000000 -6.852671e-02
bigcom104        0.000000  0.000000e+00
bigcom106        0.000000  0.000000e+00
bigcom109        0.000000  0.000000e+00
bigcom113        0.000000  0.000000e+00
bigcom116        0.000000 -8.860578e-01
bigcom120        0.000000  0.000000e+00
bigcom123        0.000000  0.000000e+00
bigcom126        0.000000  0.000000e+00
bigcom127        0.000000  0.000000e+00
bigcom137        0.000000  0.000000e+00
bigcom139        0.000000  0.000000e+00
bigcom140        0.000000  0.000000e+00
bigcom143        0.000000  0.000000e+00
bigcom145        0.000000  0.000000e+00
bigcom146        0.000000  0.000000e+00
bigcom147        0.000000 -4.380396e-01
bigcom149        0.000000  0.000000e+00
bigcom153        0.000000  0.000000e+00
bigcom154        0.000000  0.000000e+00
bigcom156        0.000000  0.000000e+00
bigcom157        0.000000  0.000000e+00
bigcom158        0.000000  0.000000e+00
bigcom160        0.000000  0.000000e+00
bigcom161        0.000000  0.000000e+00
bigcom162        0.000000  0.000000e+00
bigcom164        0.000000  0.000000e+00
bigcom166        0.000000  0.000000e+00
bigcom167        0.000000 -6.090793e-02
bigcom171        0.000000  0.000000e+00
bigcom173        0.000000  0.000000e+00
bigcom175        0.000000  0.000000e+00
bigcom176        0.000000  0.000000e+00
bigcom177        0.000000  0.000000e+00
bigcom178        0.000000  0.000000e+00
bigcom180        0.000000  0.000000e+00
bigcom181        0.000000  0.000000e+00
bigcom184        0.000000  0.000000e+00
bigcom186        0.000000  0.000000e+00
bigcom187        0.000000  0.000000e+00
bigcom189        0.000000 -9.583089e-01
bigcom194        0.000000  0.000000e+00
bigcom195        0.000000  0.000000e+00
bigcom196        0.000000  0.000000e+00
bigcom204        0.000000  8.253642e+00
bigcom205        0.000000  0.000000e+00
bigcom212        0.000000  0.000000e+00
bigcom214        0.000000  0.000000e+00
bigcom222        0.000000  0.000000e+00
bigcom223        0.000000  0.000000e+00
bigcom226        0.000000  0.000000e+00
bigcom227        0.000000  0.000000e+00
bigcom229        0.000000  0.000000e+00
bigcom233        0.000000  0.000000e+00
bigcom236        0.000000  0.000000e+00
bigcom237        0.000000  0.000000e+00
bigcom246        0.000000  0.000000e+00
bigcom248        0.000000  0.000000e+00
bigcom249        0.000000  0.000000e+00
bigcom250        0.000000  0.000000e+00
bigcom254        0.000000  0.000000e+00
bigcom266        0.000000  0.000000e+00
bigcom269        0.000000  0.000000e+00
bigcom272        0.000000  0.000000e+00
bigcom274        0.000000  0.000000e+00
bigcom281        0.000000  0.000000e+00
bigcom291        0.000000  0.000000e+00
bigcom292        0.000000  0.000000e+00
bigcom295        0.000000  0.000000e+00
bigcom299        0.000000  0.000000e+00
bigcom301        0.000000  0.000000e+00
bigcom306        0.000000  0.000000e+00
bigcom309        0.000000  0.000000e+00
bigcom314        0.000000  0.000000e+00
bigcom321        0.000000  0.000000e+00
bigcom341        0.000000  0.000000e+00
bigcom350        0.000000  0.000000e+00
bigcom353        0.000000  0.000000e+00
bigcom359        0.000000  0.000000e+00
bigcom363        0.000000  0.000000e+00
bigcom365        0.000000  0.000000e+00
bigcom385        0.000000  0.000000e+00
bigcom386        0.000000  0.000000e+00
bigcom408        0.000000  0.000000e+00
bigcom412        0.000000  0.000000e+00
bigcom480        0.000000  0.000000e+00
spin_vertex      0.000000 -3.656006e-01
membership_s1    0.000000  7.275139e-01
membership_s3    0.000000  0.000000e+00
membership_s4    0.000000  2.110153e-01
membership_s5    0.000000 -1.551931e-01
membership_s6    0.000000 -6.439614e-01
membership_s7    0.000000 -2.139298e+00
membership_s8    0.000000  0.000000e+00
membership_s9    0.000000  0.000000e+00
membership_s11   0.000000  0.000000e+00
membership_s12   0.000000  0.000000e+00
membership_s14   0.000000  0.000000e+00
membership_s15   0.000000 -3.415932e-01
membership_s16   0.000000  0.000000e+00
membership_s17   0.000000  0.000000e+00
membership_s18   0.000000 -4.166194e-01
membership_s20   0.000000  0.000000e+00
membership_s21   0.000000  0.000000e+00
membership_s22   0.000000  0.000000e+00
membership_s24   0.000000  0.000000e+00
membership_s25   0.000000  0.000000e+00
membership_s26   0.000000  0.000000e+00
membership_s27   0.000000  2.449172e-01
membership_s28   0.000000  0.000000e+00
membership_s30   0.000000  5.350262e-02
membership_s31   0.000000 -3.765255e-01
membership_s32   0.000000  2.333108e-01
membership_s33   0.000000  0.000000e+00
membership_s36   0.000000 -1.061273e+00
membership_s37   0.000000  0.000000e+00
V1               0.000000 -3.661240e+01
V2               0.000000 -6.251865e+00
pdi              0.000000 -9.253537e+02
adhesion         0.000000 -4.663574e-04
cohesion         0.000000  8.126039e-04
inner            0.000000 -6.582148e-04
outer            0.000000  1.082332e-03
ioratio          0.000000  4.576374e-01
comsize          0.000000  2.327162e-03
[1] "Dataset: high_targets Model GBM, run: 5 of 5 2015-06-15 20:24:30"
Iter   TrainDeviance   ValidDeviance   StepSize   Improve
     1        0.4853             nan     0.0100    0.0006
     2        0.4791             nan     0.0100    0.0007
     3        0.4727             nan     0.0100    0.0012
     4        0.4669             nan     0.0100    0.0006
     5        0.4616             nan     0.0100    0.0002
     6        0.4559             nan     0.0100    0.0010
     7        0.4493             nan     0.0100    0.0013
     8        0.4443             nan     0.0100    0.0007
     9        0.4383             nan     0.0100    0.0014
    10        0.4334             nan     0.0100    0.0007
    20        0.3900             nan     0.0100    0.0004
    40        0.3297             nan     0.0100    0.0008
    60        0.2883             nan     0.0100    0.0003
    80        0.2567             nan     0.0100   -0.0001
   100        0.2284             nan     0.0100    0.0000
   120        0.2058             nan     0.0100    0.0001
   128        0.1975             nan     0.0100    0.0000

[1] "GBM variable coefficients"
                            var     rel.inf
orbit62                 orbit62 6.965902088
orbit70                 orbit70 5.256737528
comsize                 comsize 4.953110237
trans                     trans 3.671791544
ratio5                   ratio5 2.835079081
outer                     outer 2.551578106
knn                         knn 2.539410719
orbit56                 orbit56 2.449311260
walktrap_vertex walktrap_vertex 2.373133215
V1                           V1 2.371692707
spin_vertex         spin_vertex 1.972507163
orbit54                 orbit54 1.959343779
orbit65                 orbit65 1.935662827
orbit49                 orbit49 1.916244629
ratio4                   ratio4 1.769859850
ratio1                   ratio1 1.744982660
bigcom28               bigcom28 1.632147506
orbit46                 orbit46 1.512933797
inner                     inner 1.497151454
ioratio                 ioratio 1.451772798
orbit18                 orbit18 1.294074537
pagerank               pagerank 1.277043907
V2                           V2 1.193993430
graph11                 graph11 1.170050665
orbit50                 orbit50 1.167937387
ratio6                   ratio6 1.121469682
orbit68                 orbit68 1.071641087
graph22                 graph22 1.050491726
bet                         bet 1.028571717
sixth                     sixth 1.018975787
orbit45                 orbit45 0.952334753
graph27                 graph27 0.922540549
graph28                 graph28 0.908916839
orbit63                 orbit63 0.868211705
orbit24                 orbit24 0.809041276
upto_sixth           upto_sixth 0.758869944
graph20                 graph20 0.703858971
third                     third 0.701495160
graph4                   graph4 0.681398900
orbit31                 orbit31 0.677514476
orbit37                 orbit37 0.670319603
orbit59                 orbit59 0.654026019
orbit4                   orbit4 0.606809006
orbit21                 orbit21 0.600643439
adhesion               adhesion 0.593756504
orbit28                 orbit28 0.587641037
graph17                 graph17 0.587279850
upto_fifth           upto_fifth 0.545241471
selfinter             selfinter 0.544446426
orbit39                 orbit39 0.533120198
orbit22                 orbit22 0.523106451
orbit10                 orbit10 0.518608647
orbit64                 orbit64 0.515808418
orbit25                 orbit25 0.489973625
cohesion               cohesion 0.487068833
orbit51                 orbit51 0.482730602
graph2                   graph2 0.479282803
orbit69                 orbit69 0.470254312
orbit27                 orbit27 0.463701420
orbit71                 orbit71 0.463566051
bigcom3                 bigcom3 0.449659316
orbit15                 orbit15 0.448861217
orbit57                 orbit57 0.423134250
graph16                 graph16 0.422700662
orbit66                 orbit66 0.419382813
fifth                     fifth 0.413299326
ratio3                   ratio3 0.411592321
membership_s1     membership_s1 0.397969142
orbit7                   orbit7 0.394572911
orbit58                 orbit58 0.374199018
constraint           constraint 0.368730928
graph7                   graph7 0.347415902
orbit44                 orbit44 0.345622226
graph29                 graph29 0.331635357
orbit40                 orbit40 0.330409383
graph23                 graph23 0.324317319
graph6                   graph6 0.324106942
orbit23                 orbit23 0.323676347
graph15                 graph15 0.314810045
graph18                 graph18 0.309815676
graph10                 graph10 0.302485914
orbit55                 orbit55 0.296146977
orbit19                 orbit19 0.288152786
orbit36                 orbit36 0.275096239
orbit26                 orbit26 0.275016837
graph0                   graph0 0.273765303
graph3                   graph3 0.251309904
orbit6                   orbit6 0.251291587
orbit32                 orbit32 0.249038137
orbit13                 orbit13 0.242575294
fourth                   fourth 0.242317497
orbit9                   orbit9 0.234199375
graph8                   graph8 0.226628751
coreness               coreness 0.224897774
orbit5                   orbit5 0.223612335
orbit60                 orbit60 0.221080584
graph5                   graph5 0.220225015
graph12                 graph12 0.203462051
graph25                 graph25 0.201911098
upto_fourth         upto_fourth 0.194819953
orbit33                 orbit33 0.185129418
orbit12                 orbit12 0.182869234
orbit67                 orbit67 0.179340331
graph13                 graph13 0.163952607
orbit11                 orbit11 0.162752232
orbit16                 orbit16 0.161347153
graph9                   graph9 0.161047371
orbit48                 orbit48 0.159033249
graph14                 graph14 0.157341407
orbit17                 orbit17 0.156208460
orbit2                   orbit2 0.155237267
graph24                 graph24 0.145165399
upto_third           upto_third 0.143198171
graph1                   graph1 0.141300154
orbit20                 orbit20 0.133455895
graph26                 graph26 0.131806725
AP                           AP 0.131008614
orbit30                 orbit30 0.122685706
bigcom40               bigcom40 0.117263751
upto_second         upto_second 0.112732437
orbit1                   orbit1 0.105706543
orbit41                 orbit41 0.105704148
pdi                         pdi 0.099121401
graph21                 graph21 0.091860600
orbit38                 orbit38 0.083996778
orbit52                 orbit52 0.076581518
close                     close 0.064199711
bigcom30               bigcom30 0.058963080
bigcom4                 bigcom4 0.056845261
orbit61                 orbit61 0.047831410
orbit35                 orbit35 0.045617313
orbit42                 orbit42 0.043392143
graph19                 graph19 0.041352827
membership_s30   membership_s30 0.034615440
orbit43                 orbit43 0.031041700
membership_s4     membership_s4 0.029459335
bigcom26               bigcom26 0.022893832
orbit29                 orbit29 0.020865556
ratio2                   ratio2 0.006961148
orbit0                   orbit0 0.000000000
orbit3                   orbit3 0.000000000
orbit8                   orbit8 0.000000000
orbit14                 orbit14 0.000000000
orbit34                 orbit34 0.000000000
orbit47                 orbit47 0.000000000
orbit53                 orbit53 0.000000000
orbit72                 orbit72 0.000000000
ecc                         ecc 0.000000000
eccrad                   eccrad 0.000000000
hubscore               hubscore 0.000000000
evcent                   evcent 0.000000000
first                     first 0.000000000
second                   second 0.000000000
bigcom1                 bigcom1 0.000000000
bigcom2                 bigcom2 0.000000000
bigcom6                 bigcom6 0.000000000
bigcom8                 bigcom8 0.000000000
bigcom9                 bigcom9 0.000000000
bigcom11               bigcom11 0.000000000
bigcom13               bigcom13 0.000000000
bigcom15               bigcom15 0.000000000
bigcom16               bigcom16 0.000000000
bigcom21               bigcom21 0.000000000
bigcom22               bigcom22 0.000000000
bigcom24               bigcom24 0.000000000
bigcom31               bigcom31 0.000000000
bigcom32               bigcom32 0.000000000
bigcom33               bigcom33 0.000000000
bigcom34               bigcom34 0.000000000
bigcom36               bigcom36 0.000000000
bigcom37               bigcom37 0.000000000
bigcom38               bigcom38 0.000000000
bigcom39               bigcom39 0.000000000
bigcom43               bigcom43 0.000000000
bigcom44               bigcom44 0.000000000
bigcom46               bigcom46 0.000000000
bigcom47               bigcom47 0.000000000
bigcom49               bigcom49 0.000000000
bigcom50               bigcom50 0.000000000
bigcom51               bigcom51 0.000000000
bigcom52               bigcom52 0.000000000
bigcom54               bigcom54 0.000000000
bigcom56               bigcom56 0.000000000
bigcom62               bigcom62 0.000000000
bigcom66               bigcom66 0.000000000
bigcom68               bigcom68 0.000000000
bigcom69               bigcom69 0.000000000
bigcom71               bigcom71 0.000000000
bigcom72               bigcom72 0.000000000
bigcom73               bigcom73 0.000000000
bigcom74               bigcom74 0.000000000
bigcom75               bigcom75 0.000000000
bigcom76               bigcom76 0.000000000
bigcom77               bigcom77 0.000000000
bigcom79               bigcom79 0.000000000
bigcom80               bigcom80 0.000000000
bigcom82               bigcom82 0.000000000
bigcom83               bigcom83 0.000000000
bigcom84               bigcom84 0.000000000
bigcom85               bigcom85 0.000000000
bigcom87               bigcom87 0.000000000
bigcom89               bigcom89 0.000000000
bigcom91               bigcom91 0.000000000
bigcom92               bigcom92 0.000000000
bigcom93               bigcom93 0.000000000
bigcom96               bigcom96 0.000000000
bigcom97               bigcom97 0.000000000
bigcom98               bigcom98 0.000000000
bigcom99               bigcom99 0.000000000
bigcom101             bigcom101 0.000000000
bigcom104             bigcom104 0.000000000
bigcom106             bigcom106 0.000000000
bigcom109             bigcom109 0.000000000
bigcom113             bigcom113 0.000000000
bigcom116             bigcom116 0.000000000
bigcom120             bigcom120 0.000000000
bigcom123             bigcom123 0.000000000
bigcom126             bigcom126 0.000000000
bigcom127             bigcom127 0.000000000
bigcom137             bigcom137 0.000000000
bigcom139             bigcom139 0.000000000
bigcom140             bigcom140 0.000000000
bigcom143             bigcom143 0.000000000
bigcom145             bigcom145 0.000000000
bigcom146             bigcom146 0.000000000
bigcom147             bigcom147 0.000000000
bigcom149             bigcom149 0.000000000
bigcom153             bigcom153 0.000000000
bigcom154             bigcom154 0.000000000
bigcom156             bigcom156 0.000000000
bigcom157             bigcom157 0.000000000
bigcom158             bigcom158 0.000000000
bigcom160             bigcom160 0.000000000
bigcom161             bigcom161 0.000000000
bigcom162             bigcom162 0.000000000
bigcom164             bigcom164 0.000000000
bigcom166             bigcom166 0.000000000
bigcom167             bigcom167 0.000000000
bigcom171             bigcom171 0.000000000
bigcom173             bigcom173 0.000000000
bigcom175             bigcom175 0.000000000
bigcom176             bigcom176 0.000000000
bigcom177             bigcom177 0.000000000
bigcom178             bigcom178 0.000000000
bigcom180             bigcom180 0.000000000
bigcom181             bigcom181 0.000000000
bigcom184             bigcom184 0.000000000
bigcom186             bigcom186 0.000000000
bigcom187             bigcom187 0.000000000
bigcom189             bigcom189 0.000000000
bigcom194             bigcom194 0.000000000
bigcom195             bigcom195 0.000000000
bigcom196             bigcom196 0.000000000
bigcom204             bigcom204 0.000000000
bigcom205             bigcom205 0.000000000
bigcom212             bigcom212 0.000000000
bigcom214             bigcom214 0.000000000
bigcom222             bigcom222 0.000000000
bigcom223             bigcom223 0.000000000
bigcom226             bigcom226 0.000000000
bigcom227             bigcom227 0.000000000
bigcom229             bigcom229 0.000000000
bigcom233             bigcom233 0.000000000
bigcom236             bigcom236 0.000000000
bigcom237             bigcom237 0.000000000
bigcom246             bigcom246 0.000000000
bigcom248             bigcom248 0.000000000
bigcom249             bigcom249 0.000000000
bigcom250             bigcom250 0.000000000
bigcom254             bigcom254 0.000000000
bigcom266             bigcom266 0.000000000
bigcom269             bigcom269 0.000000000
bigcom272             bigcom272 0.000000000
bigcom274             bigcom274 0.000000000
bigcom281             bigcom281 0.000000000
bigcom291             bigcom291 0.000000000
bigcom292             bigcom292 0.000000000
bigcom295             bigcom295 0.000000000
bigcom299             bigcom299 0.000000000
bigcom301             bigcom301 0.000000000
bigcom306             bigcom306 0.000000000
bigcom309             bigcom309 0.000000000
bigcom314             bigcom314 0.000000000
bigcom321             bigcom321 0.000000000
bigcom341             bigcom341 0.000000000
bigcom350             bigcom350 0.000000000
bigcom353             bigcom353 0.000000000
bigcom359             bigcom359 0.000000000
bigcom363             bigcom363 0.000000000
bigcom365             bigcom365 0.000000000
bigcom385             bigcom385 0.000000000
bigcom386             bigcom386 0.000000000
bigcom408             bigcom408 0.000000000
bigcom412             bigcom412 0.000000000
bigcom480             bigcom480 0.000000000
membership_s3     membership_s3 0.000000000
membership_s5     membership_s5 0.000000000
membership_s6     membership_s6 0.000000000
membership_s7     membership_s7 0.000000000
membership_s8     membership_s8 0.000000000
membership_s9     membership_s9 0.000000000
membership_s11   membership_s11 0.000000000
membership_s12   membership_s12 0.000000000
membership_s14   membership_s14 0.000000000
membership_s15   membership_s15 0.000000000
membership_s16   membership_s16 0.000000000
membership_s17   membership_s17 0.000000000
membership_s18   membership_s18 0.000000000
membership_s20   membership_s20 0.000000000
membership_s21   membership_s21 0.000000000
membership_s22   membership_s22 0.000000000
membership_s24   membership_s24 0.000000000
membership_s25   membership_s25 0.000000000
membership_s26   membership_s26 0.000000000
membership_s27   membership_s27 0.000000000
membership_s28   membership_s28 0.000000000
membership_s31   membership_s31 0.000000000
membership_s32   membership_s32 0.000000000
membership_s33   membership_s33 0.000000000
membership_s36   membership_s36 0.000000000
membership_s37   membership_s37 0.000000000
[1] "Dataset: high_targets Model RF, run: 5 of 5 2015-06-15 20:24:39"
     |      Out-of-bag   |
Tree |      MSE  %Var(y) |
   1 |    0.104   166.37 |
   2 |   0.1034   165.37 |
   3 |  0.09091   145.46 |
   4 |  0.08859   141.73 |
   5 |  0.08708   139.33 |
   6 |  0.07962   127.38 |
   7 |  0.07562   120.99 |
   8 |  0.07226   115.61 |
   9 |   0.0707   113.11 |
  10 |  0.06916   110.65 |
  11 |  0.06883   110.12 |
  12 |  0.06833   109.33 |
  13 |  0.06856   109.69 |
  14 |  0.06751   108.01 |
  15 |  0.06601   105.62 |
  16 |  0.06489   103.81 |
  17 |  0.06368   101.88 |
  18 |  0.06339   101.41 |
  19 |  0.06252   100.02 |
  20 |   0.0622    99.51 |
  21 |  0.06196    99.13 |
  22 |  0.06198    99.16 |
  23 |  0.06175    98.80 |
  24 |  0.06139    98.22 |
  25 |  0.06108    97.72 |
  26 |  0.06097    97.55 |
  27 |  0.06041    96.65 |
  28 |  0.06003    96.05 |
  29 |  0.05955    95.28 |
  30 |  0.06014    96.22 |
  31 |  0.05984    95.74 |
  32 |  0.05965    95.44 |
  33 |  0.05958    95.33 |
  34 |  0.05989    95.83 |
  35 |   0.0596    95.36 |
  36 |  0.05943    95.09 |
  37 |  0.05917    94.66 |
  38 |  0.05951    95.21 |
  39 |  0.05936    94.98 |
  40 |  0.05893    94.29 |
  41 |  0.05903    94.44 |
  42 |  0.05882    94.11 |
  43 |  0.05874    93.98 |
  44 |  0.05894    94.30 |
  45 |  0.05875    93.99 |
  46 |  0.05895    94.31 |
  47 |  0.05874    93.98 |
  48 |  0.05905    94.47 |
  49 |  0.05879    94.06 |
  50 |  0.05844    93.50 |
  51 |  0.05865    93.84 |
  52 |  0.05892    94.27 |
  53 |  0.05882    94.10 |
  54 |  0.05881    94.08 |
  55 |  0.05892    94.27 |
  56 |  0.05884    94.14 |
  57 |  0.05894    94.30 |
  58 |  0.05872    93.95 |
  59 |  0.05892    94.27 |
  60 |   0.0589    94.24 |
  61 |  0.05898    94.37 |
  62 |  0.05908    94.53 |
  63 |  0.05874    93.98 |
  64 |  0.05864    93.82 |
  65 |  0.05884    94.15 |
  66 |  0.05893    94.28 |
  67 |  0.05886    94.16 |
  68 |  0.05886    94.17 |
  69 |  0.05892    94.26 |
  70 |  0.05886    94.17 |
  71 |  0.05877    94.03 |
  72 |  0.05898    94.37 |
  73 |  0.05903    94.44 |
  74 |  0.05898    94.36 |
  75 |  0.05884    94.15 |
  76 |  0.05872    93.95 |
  77 |  0.05873    93.97 |
  78 |  0.05879    94.06 |
  79 |  0.05884    94.14 |
  80 |  0.05887    94.19 |
  81 |  0.05878    94.04 |
  82 |  0.05868    93.88 |
  83 |  0.05867    93.88 |
  84 |   0.0585    93.60 |
  85 |  0.05845    93.52 |
  86 |  0.05846    93.54 |
  87 |  0.05853    93.64 |
  88 |  0.05851    93.61 |
  89 |  0.05858    93.72 |
  90 |  0.05864    93.82 |
  91 |  0.05862    93.79 |
  92 |  0.05861    93.77 |
  93 |  0.05867    93.87 |
  94 |  0.05875    94.00 |
  95 |  0.05881    94.09 |
  96 |  0.05883    94.12 |
  97 |  0.05873    93.96 |
  98 |  0.05883    94.13 |
  99 |  0.05879    94.05 |
 100 |   0.0589    94.23 |
[1] "Random Forest variable coefficients"
                      %IncMSE IncNodePurity
graph5           1.355749e-03  2.611426e-01
graph6          -9.448224e-07  5.696970e-02
graph7           5.539568e-04  2.376762e-01
graph8           1.965568e-03  4.260695e-01
graph9           2.117190e-04  7.788028e-02
graph10          2.670961e-03  3.646046e-01
graph11          1.213783e-03  3.301700e-01
graph12          1.589920e-04  4.731064e-02
graph13          1.885463e-04  5.307259e-02
graph14          6.033527e-06  1.960160e-01
graph15          2.147373e-04  2.542428e-01
graph16          1.108660e-03  3.455479e-01
graph17          3.922078e-04  2.799104e-01
graph18          6.622544e-05  7.813311e-02
graph19          1.682219e-03  1.836846e-01
graph20          2.518920e-03  6.299883e-01
graph21          1.125424e-04  8.766155e-02
graph22          3.285130e-03  5.348451e-01
graph23          7.050639e-04  2.499781e-01
graph24          4.131201e-03  2.901675e-01
graph25          3.686272e-03  2.841907e-01
graph26          6.604938e-04  2.023730e-01
graph27          5.839963e-03  5.809429e-01
graph28          3.401678e-03  6.642111e-01
graph29          1.191431e-03  5.337515e-01
orbit0           6.440566e-04  9.144620e-02
orbit1           9.213385e-04  2.445948e-01
orbit2           2.033595e-03  2.348540e-01
orbit3           1.059781e-03  8.273760e-02
orbit4           3.336594e-04  1.956673e-01
orbit5           1.778157e-03  2.305593e-01
orbit6           1.221193e-03  2.626179e-01
orbit7           2.533438e-03  3.792459e-01
orbit8           6.652312e-04  2.763576e-01
orbit9           1.228830e-04  2.132965e-01
orbit10          1.072134e-03  1.865230e-01
orbit11          1.540093e-03  2.359580e-01
orbit12          2.194330e-03  3.216422e-01
orbit13          5.411097e-05  6.654553e-02
orbit14          5.525921e-04  2.977534e-01
orbit15          7.425509e-04  1.105568e-01
orbit16          8.727651e-04  2.334233e-01
orbit17          9.899651e-04  2.321620e-01
orbit18          1.455672e-03  5.794604e-01
orbit19          1.412030e-03  2.987318e-01
orbit20          8.617333e-04  1.596036e-01
orbit21          2.852355e-03  3.320409e-01
orbit22          4.045210e-04  5.465380e-01
orbit23          2.952695e-03  2.477890e-01
orbit24          2.863180e-03  3.505940e-01
orbit25          3.167649e-03  2.741479e-01
orbit26          5.657093e-05  2.280879e-02
orbit27          5.220526e-04  3.557844e-01
orbit28          4.635398e-04  1.618837e-01
orbit29          5.567560e-04  7.698931e-02
orbit30          1.015639e-03  3.189066e-01
orbit31          1.050400e-03  5.455462e-01
orbit32          1.276890e-03  1.870832e-01
orbit33          3.377907e-04  1.238172e-01
orbit34          5.553278e-04  2.094379e-01
orbit35          9.941917e-04  4.250134e-01
orbit36          6.505729e-04  2.064060e-01
orbit37          2.509248e-04  1.556613e-01
orbit38          2.367283e-04  1.171429e-01
orbit39          4.135963e-04  2.895384e-01
orbit40          1.083549e-03  3.029168e-01
orbit41          6.055305e-04  2.517815e-01
orbit42          2.601008e-04  1.801601e-01
orbit43          1.065062e-03  1.641437e-01
orbit44          1.984012e-03  3.027191e-01
orbit45          8.937242e-04  2.384308e-01
orbit46          6.167678e-03  6.582367e-01
orbit47          1.472503e-03  2.264483e-01
orbit48          4.314822e-04  1.633504e-01
orbit49          3.037788e-03  8.671751e-01
orbit50          8.051064e-04  5.576972e-01
orbit51          9.917338e-04  5.222867e-01
orbit52          1.782897e-03  3.458806e-01
orbit53          2.318731e-04  9.341966e-02
orbit54          5.925652e-03  1.115504e+00
orbit55          4.204226e-04  2.825165e-01
orbit56          3.822559e-03  6.812369e-01
orbit57          4.306627e-04  1.506279e-01
orbit58          6.155612e-04  1.631621e-01
orbit59          2.307436e-03  2.045121e-01
orbit60          6.528993e-04  1.183263e-01
orbit61          1.414880e-03  2.316604e-01
orbit62          1.727586e-02  2.028324e+00
orbit63          1.112250e-03  5.276563e-01
orbit64          1.480914e-03  2.857221e-01
orbit65          1.903620e-02  1.790706e+00
orbit66          1.252474e-03  3.984230e-01
orbit67          6.824187e-04  2.472471e-01
orbit68          8.332543e-03  1.126746e+00
orbit69          1.104507e-03  4.735948e-01
orbit70          1.536406e-02  1.954174e+00
orbit71          1.473855e-03  3.331576e-01
orbit72          1.976044e-03  4.609668e-01
AP               1.540624e-04  3.970854e-02
bet              4.090758e-03  6.391749e-01
ecc              5.277045e-05  9.016327e-03
eccrad           0.000000e+00  5.551115e-19
close            8.650491e-04  3.321228e-01
constraint       8.691446e-04  2.952058e-01
coreness        -6.631885e-05  3.606088e-01
knn              1.160132e-03  1.318630e+00
hubscore         1.398842e-03  2.546990e-01
pagerank         3.889306e-04  1.388970e-01
trans            3.579792e-03  1.093320e+00
evcent           3.440645e-04  1.126470e-01
first            1.405731e-03  1.104238e-01
upto_second      1.678413e-04  2.625263e-01
upto_third       5.089962e-05  1.184682e-01
upto_fourth      1.897254e-03  2.919626e-01
upto_fifth       1.240895e-03  5.660959e-01
upto_sixth       5.282939e-05  2.455899e-01
second           7.168959e-04  2.251413e-01
third            8.326383e-04  4.701338e-01
fourth           9.843224e-04  3.825354e-01
fifth            6.740933e-04  3.687441e-01
sixth            1.118074e-03  3.971239e-01
ratio1           4.385303e-04  3.558455e-01
ratio2           1.380552e-03  2.984558e-01
ratio3           8.259539e-04  4.140697e-01
ratio4           6.371468e-04  6.068399e-01
ratio5           3.839156e-04  1.158910e+00
ratio6           1.297876e-03  7.833821e-01
selfinter        7.351947e-05  3.030920e-02
walktrap_vertex  1.918916e-05  1.174409e+00
bigcom1          0.000000e+00  1.555556e-02
bigcom2          0.000000e+00  0.000000e+00
bigcom3          5.813969e-04  2.945480e-01
bigcom4          7.361599e-06  1.078980e-01
bigcom6          0.000000e+00  0.000000e+00
bigcom8          0.000000e+00  7.632783e-19
bigcom9          0.000000e+00  1.387779e-19
bigcom11         0.000000e+00  0.000000e+00
bigcom13         0.000000e+00  0.000000e+00
bigcom15         0.000000e+00  0.000000e+00
bigcom16         0.000000e+00  0.000000e+00
bigcom21         0.000000e+00  0.000000e+00
bigcom22         0.000000e+00  4.857226e-19
bigcom24         0.000000e+00  0.000000e+00
bigcom26        -1.317148e-04  8.755497e-02
bigcom28         4.037848e-03  6.551788e-01
bigcom30         3.420863e-04  1.947987e-01
bigcom31         0.000000e+00  0.000000e+00
bigcom32         0.000000e+00  0.000000e+00
bigcom33         0.000000e+00  0.000000e+00
bigcom34         0.000000e+00  0.000000e+00
bigcom36         0.000000e+00  0.000000e+00
bigcom37         0.000000e+00  0.000000e+00
bigcom38         0.000000e+00  0.000000e+00
bigcom39         0.000000e+00  0.000000e+00
bigcom40         1.811206e-05  6.024616e-02
bigcom43         0.000000e+00  0.000000e+00
bigcom44         0.000000e+00  4.163336e-19
bigcom46         0.000000e+00  2.864785e-02
bigcom47         0.000000e+00  0.000000e+00
bigcom49         0.000000e+00  0.000000e+00
bigcom50         0.000000e+00  0.000000e+00
bigcom51         0.000000e+00  0.000000e+00
bigcom52         0.000000e+00  0.000000e+00
bigcom54         0.000000e+00  0.000000e+00
bigcom56         0.000000e+00  0.000000e+00
bigcom62         0.000000e+00  0.000000e+00
bigcom66         0.000000e+00  0.000000e+00
bigcom68         0.000000e+00  0.000000e+00
bigcom69         0.000000e+00  0.000000e+00
bigcom71         0.000000e+00  4.212933e-01
bigcom72         0.000000e+00  0.000000e+00
bigcom73         0.000000e+00  5.119332e-01
bigcom74         0.000000e+00  0.000000e+00
bigcom75         0.000000e+00  0.000000e+00
bigcom76         0.000000e+00  0.000000e+00
bigcom77         0.000000e+00  0.000000e+00
bigcom79         0.000000e+00  0.000000e+00
bigcom80         0.000000e+00  0.000000e+00
bigcom82         0.000000e+00  0.000000e+00
bigcom83         0.000000e+00  0.000000e+00
bigcom84         0.000000e+00  0.000000e+00
bigcom85         0.000000e+00  0.000000e+00
bigcom87         0.000000e+00  0.000000e+00
bigcom89         0.000000e+00  0.000000e+00
bigcom91         0.000000e+00  0.000000e+00
bigcom92        -1.898718e-04  2.757479e-01
bigcom93         0.000000e+00  0.000000e+00
bigcom96         0.000000e+00  0.000000e+00
bigcom97         0.000000e+00  1.387779e-19
bigcom98         0.000000e+00  0.000000e+00
bigcom99         0.000000e+00  0.000000e+00
bigcom101        0.000000e+00  0.000000e+00
bigcom104        0.000000e+00  0.000000e+00
bigcom106        0.000000e+00  0.000000e+00
bigcom109        0.000000e+00  0.000000e+00
bigcom113        0.000000e+00  0.000000e+00
bigcom116        0.000000e+00  0.000000e+00
bigcom120        0.000000e+00  0.000000e+00
bigcom123        0.000000e+00  0.000000e+00
bigcom126        0.000000e+00  0.000000e+00
bigcom127        0.000000e+00  0.000000e+00
bigcom137        0.000000e+00  0.000000e+00
bigcom139        0.000000e+00  0.000000e+00
bigcom140        0.000000e+00  0.000000e+00
bigcom143        0.000000e+00  0.000000e+00
bigcom145        0.000000e+00  0.000000e+00
bigcom146        0.000000e+00  0.000000e+00
bigcom147        0.000000e+00  0.000000e+00
bigcom149        0.000000e+00  0.000000e+00
bigcom153        0.000000e+00  0.000000e+00
bigcom154        0.000000e+00  6.938894e-20
bigcom156        0.000000e+00  0.000000e+00
bigcom157        0.000000e+00  0.000000e+00
bigcom158        0.000000e+00  0.000000e+00
bigcom160        0.000000e+00  0.000000e+00
bigcom161        0.000000e+00  0.000000e+00
bigcom162        0.000000e+00  0.000000e+00
bigcom164        0.000000e+00  0.000000e+00
bigcom166        0.000000e+00  0.000000e+00
bigcom167        0.000000e+00  6.938894e-20
bigcom171        0.000000e+00  0.000000e+00
bigcom173        0.000000e+00  0.000000e+00
bigcom175        0.000000e+00  0.000000e+00
bigcom176        0.000000e+00  0.000000e+00
bigcom177        0.000000e+00  0.000000e+00
bigcom178        0.000000e+00  0.000000e+00
bigcom180        0.000000e+00  0.000000e+00
bigcom181        0.000000e+00  0.000000e+00
bigcom184        0.000000e+00  0.000000e+00
bigcom186        0.000000e+00  0.000000e+00
bigcom187        0.000000e+00  0.000000e+00
bigcom189        0.000000e+00  0.000000e+00
bigcom194        0.000000e+00  0.000000e+00
bigcom195        0.000000e+00  0.000000e+00
bigcom196        0.000000e+00  0.000000e+00
bigcom204        0.000000e+00  2.268082e-01
bigcom205        0.000000e+00  0.000000e+00
bigcom212        0.000000e+00  0.000000e+00
bigcom214        0.000000e+00  0.000000e+00
bigcom222        0.000000e+00  0.000000e+00
bigcom223        0.000000e+00  0.000000e+00
bigcom226        0.000000e+00  0.000000e+00
bigcom227        0.000000e+00  0.000000e+00
bigcom229        0.000000e+00  0.000000e+00
bigcom233        0.000000e+00  0.000000e+00
bigcom236        0.000000e+00  0.000000e+00
bigcom237        0.000000e+00  0.000000e+00
bigcom246        0.000000e+00  0.000000e+00
bigcom248        0.000000e+00  1.387779e-19
bigcom249        0.000000e+00  0.000000e+00
bigcom250        0.000000e+00  0.000000e+00
bigcom254        0.000000e+00  0.000000e+00
bigcom266        0.000000e+00  0.000000e+00
bigcom269        0.000000e+00  0.000000e+00
bigcom272        0.000000e+00  0.000000e+00
bigcom274        0.000000e+00  0.000000e+00
bigcom281        0.000000e+00  0.000000e+00
bigcom291        0.000000e+00  0.000000e+00
bigcom292        0.000000e+00  0.000000e+00
bigcom295        0.000000e+00  0.000000e+00
bigcom299        0.000000e+00  0.000000e+00
bigcom301        0.000000e+00  0.000000e+00
bigcom306        0.000000e+00  0.000000e+00
bigcom309        0.000000e+00  0.000000e+00
bigcom314        0.000000e+00  0.000000e+00
bigcom321        0.000000e+00  2.081668e-19
bigcom341        0.000000e+00  0.000000e+00
bigcom350        0.000000e+00  0.000000e+00
bigcom353        0.000000e+00  0.000000e+00
bigcom359        0.000000e+00  0.000000e+00
bigcom363        0.000000e+00  0.000000e+00
bigcom365        0.000000e+00  0.000000e+00
bigcom385        0.000000e+00  0.000000e+00
bigcom386        0.000000e+00  0.000000e+00
bigcom408        0.000000e+00  0.000000e+00
bigcom412        0.000000e+00  0.000000e+00
bigcom480        0.000000e+00  0.000000e+00
spin_vertex      1.125729e-03  9.724246e-01
membership_s1    1.087192e-05  2.272849e-01
membership_s3    0.000000e+00  0.000000e+00
membership_s4    1.071809e-04  3.864060e-02
membership_s5   -1.185306e-04  7.381195e-02
membership_s6    2.894211e-05  4.172348e-02
membership_s7    0.000000e+00  3.469447e-19
membership_s8    0.000000e+00  0.000000e+00
membership_s9    0.000000e+00  0.000000e+00
membership_s11   0.000000e+00  0.000000e+00
membership_s12   0.000000e+00  0.000000e+00
membership_s14   0.000000e+00  0.000000e+00
membership_s15   0.000000e+00  1.387779e-19
membership_s16   0.000000e+00  0.000000e+00
membership_s17   0.000000e+00  0.000000e+00
membership_s18   0.000000e+00  6.938894e-20
membership_s20   0.000000e+00  0.000000e+00
membership_s21   0.000000e+00  6.938894e-20
membership_s22   0.000000e+00  0.000000e+00
membership_s24   0.000000e+00  0.000000e+00
membership_s25   0.000000e+00  0.000000e+00
membership_s26   0.000000e+00  0.000000e+00
membership_s27   0.000000e+00  8.326673e-19
membership_s28   0.000000e+00  0.000000e+00
membership_s30   2.170399e-04  4.991445e-02
membership_s31  -2.777778e-05  1.822887e-02
membership_s32  -2.314815e-05  1.511970e-02
membership_s33   0.000000e+00  0.000000e+00
membership_s36   0.000000e+00  7.500000e-03
membership_s37   0.000000e+00  6.938894e-19
V1               1.706756e-03  1.166766e+00
V2               4.040685e-04  8.130705e-01
pdi              9.015904e-04  1.499443e-01
adhesion         6.987980e-04  5.174070e-01
cohesion         9.736148e-04  5.903176e-01
inner            8.617785e-04  1.113036e+00
outer            1.106771e-03  1.075014e+00
ioratio         -1.316244e-04  7.761004e-01
comsize          5.780589e-03  2.371176e+00
[1] "Dataset: high_targets Model GLM, run: 5 of 5 2015-06-15 20:24:52"
[1] "glmnet variable coefficients"
                     [,1]          [,2]
(Intercept)     -2.633868 -9.104488e+03
graph0           0.000000 -7.452043e-03
graph1           0.000000 -5.321976e-10
graph2           0.000000 -1.525605e-03
graph3           0.000000 -4.454669e-07
graph4           0.000000  0.000000e+00
graph5           0.000000 -2.636366e-06
graph6           0.000000 -1.353586e-07
graph7           0.000000  2.277296e-04
graph8           0.000000  2.034691e-03
graph9           0.000000 -1.561585e-08
graph10          0.000000 -3.320493e-14
graph11          0.000000  0.000000e+00
graph12          0.000000 -8.555558e-09
graph13          0.000000 -4.143678e-08
graph14          0.000000  0.000000e+00
graph15          0.000000  9.657584e-09
graph16          0.000000  0.000000e+00
graph17          0.000000 -1.231975e-09
graph18          0.000000  6.992424e-07
graph19          0.000000  4.287218e-07
graph20          0.000000 -7.460063e-06
graph21          0.000000  0.000000e+00
graph22          0.000000 -1.523902e-05
graph23          0.000000 -1.232570e-06
graph24          0.000000  1.979358e-10
graph25          0.000000  0.000000e+00
graph26          0.000000  1.305597e-05
graph27          0.000000  1.883613e-05
graph28          0.000000 -1.214360e-05
graph29          0.000000 -7.989736e-04
orbit0           0.000000 -7.271910e-03
orbit1           0.000000 -4.070610e-06
orbit2           0.000000 -2.245014e-08
orbit3           0.000000 -8.975351e-04
orbit4           0.000000 -1.698871e-05
orbit5           0.000000 -3.525473e-07
orbit6           0.000000  3.734539e-07
orbit7           0.000000  0.000000e+00
orbit8           0.000000  0.000000e+00
orbit9           0.000000  2.958076e-04
orbit10          0.000000 -5.730962e-06
orbit11          0.000000 -5.395418e-10
orbit12          0.000000  1.144540e-03
orbit13          0.000000  2.990250e-04
orbit14          0.000000  1.673036e-03
orbit15          0.000000  2.862966e-08
orbit16          0.000000 -1.887531e-08
orbit17          0.000000 -8.639288e-08
orbit18          0.000000  2.149345e-08
orbit19          0.000000 -5.808682e-08
orbit20          0.000000 -6.289968e-09
orbit21          0.000000  0.000000e+00
orbit22          0.000000 -1.184318e-10
orbit23          0.000000  0.000000e+00
orbit24          0.000000  2.102646e-08
orbit25          0.000000  5.227089e-07
orbit26          0.000000 -1.006537e-08
orbit27          0.000000  3.988061e-06
orbit28          0.000000 -9.470811e-07
orbit29          0.000000 -6.122639e-08
orbit30          0.000000 -2.265863e-10
orbit31          0.000000  1.768364e-07
orbit32          0.000000 -4.135468e-08
orbit33          0.000000  0.000000e+00
orbit34          0.000000  2.191298e-09
orbit35          0.000000  1.195344e-06
orbit36          0.000000  4.104015e-07
orbit37          0.000000 -4.017321e-07
orbit38          0.000000  0.000000e+00
orbit39          0.000000 -4.338760e-06
orbit40          0.000000  3.071470e-07
orbit41          0.000000  4.564319e-07
orbit42          0.000000 -1.435942e-07
orbit43          0.000000  2.203058e-05
orbit44          0.000000  0.000000e+00
orbit45          0.000000  4.894397e-05
orbit46          0.000000 -1.802201e-05
orbit47          0.000000  5.436278e-07
orbit48          0.000000  2.242554e-06
orbit49          0.000000  1.470135e-05
orbit50          0.000000 -1.668628e-05
orbit51          0.000000  4.291786e-05
orbit52          0.000000 -4.201366e-05
orbit53          0.000000 -3.710246e-08
orbit54          0.000000 -1.611030e-06
orbit55          0.000000 -2.121506e-05
orbit56          0.000000  8.020267e-05
orbit57          0.000000 -2.210161e-05
orbit58          0.000000  6.525574e-06
orbit59          0.000000  1.513087e-05
orbit60          0.000000  2.344698e-05
orbit61          0.000000 -8.661974e-06
orbit62          0.000000 -1.151103e-05
orbit63          0.000000  1.021426e-04
orbit64          0.000000 -2.255278e-04
orbit65          0.000000 -4.400269e-04
orbit66          0.000000 -1.719670e-04
orbit67          0.000000  1.119156e-04
orbit68          0.000000 -1.485447e-04
orbit69          0.000000  4.610950e-04
orbit70          0.000000  1.876604e-03
orbit71          0.000000 -2.709763e-04
orbit72          0.000000 -5.279663e-04
AP               0.000000  2.312305e-01
bet              0.000000  7.927974e-07
ecc              0.000000 -6.479074e-01
eccrad           0.000000 -3.892215e+00
close            0.000000  0.000000e+00
constraint       0.000000 -1.199136e+02
coreness         0.000000 -2.228648e-01
knn              0.000000 -4.302655e-02
hubscore         0.000000  6.808761e-03
pagerank         0.000000 -9.640528e+03
trans            0.000000  2.016340e+01
evcent           0.000000  4.129913e+00
first            0.000000 -8.117552e-03
upto_second      0.000000  4.838125e-05
upto_third       0.000000  2.521889e-08
upto_fourth      0.000000 -4.625411e-03
upto_fifth       0.000000  1.163529e-01
upto_sixth       0.000000  5.722097e-01
second           0.000000  1.215247e-05
third            0.000000  4.490683e-04
fourth           0.000000 -4.901190e-05
fifth            0.000000  5.147224e-03
sixth            0.000000 -1.235491e-01
ratio1           0.000000  1.514171e-02
ratio2           0.000000  4.072052e-01
ratio3           0.000000 -7.126224e+00
ratio4           0.000000 -2.202302e+01
ratio5           0.000000  7.839217e+00
ratio6           0.000000  7.125479e+00
selfinter        0.000000  1.158779e+00
walktrap_vertex  0.000000 -2.305071e-01
bigcom1          0.000000 -1.533336e-02
bigcom2          0.000000  0.000000e+00
bigcom3          0.000000  2.221116e+00
bigcom4          0.000000  1.645495e-01
bigcom6          0.000000  0.000000e+00
bigcom8          0.000000 -8.321247e-01
bigcom9          0.000000  0.000000e+00
bigcom11         0.000000  0.000000e+00
bigcom13         0.000000  0.000000e+00
bigcom15         0.000000 -4.410376e-02
bigcom16         0.000000  0.000000e+00
bigcom21         0.000000  0.000000e+00
bigcom22         0.000000 -2.370996e+00
bigcom24         0.000000  0.000000e+00
bigcom26         0.000000  1.713944e+00
bigcom28         0.000000  2.844016e-01
bigcom30         0.000000  9.048626e-01
bigcom31         0.000000  0.000000e+00
bigcom32         0.000000 -3.270240e-01
bigcom33         0.000000  0.000000e+00
bigcom34         0.000000  0.000000e+00
bigcom36         0.000000  0.000000e+00
bigcom37         0.000000  0.000000e+00
bigcom38         0.000000  0.000000e+00
bigcom39         0.000000  0.000000e+00
bigcom40         0.000000  9.150106e-01
bigcom43         0.000000  0.000000e+00
bigcom44         0.000000 -1.365358e-01
bigcom46         0.000000  5.779474e+00
bigcom47         0.000000  0.000000e+00
bigcom49         0.000000  0.000000e+00
bigcom50         0.000000  0.000000e+00
bigcom51         0.000000  0.000000e+00
bigcom52         0.000000  0.000000e+00
bigcom54         0.000000  0.000000e+00
bigcom56         0.000000  0.000000e+00
bigcom62         0.000000  0.000000e+00
bigcom66         0.000000  0.000000e+00
bigcom68         0.000000  0.000000e+00
bigcom69         0.000000  0.000000e+00
bigcom71         0.000000  7.392957e+00
bigcom72         0.000000  0.000000e+00
bigcom73         0.000000  7.633192e+00
bigcom74         0.000000  0.000000e+00
bigcom75         0.000000  0.000000e+00
bigcom76         0.000000  0.000000e+00
bigcom77         0.000000  0.000000e+00
bigcom79         0.000000  0.000000e+00
bigcom80         0.000000  0.000000e+00
bigcom82         0.000000  0.000000e+00
bigcom83         0.000000  0.000000e+00
bigcom84         0.000000  0.000000e+00
bigcom85         0.000000  0.000000e+00
bigcom87         0.000000  0.000000e+00
bigcom89         0.000000  0.000000e+00
bigcom91         0.000000  0.000000e+00
bigcom92         0.000000  4.307787e+00
bigcom93         0.000000  0.000000e+00
bigcom96         0.000000  0.000000e+00
bigcom97         0.000000 -2.686452e-01
bigcom98         0.000000  0.000000e+00
bigcom99         0.000000  0.000000e+00
bigcom101        0.000000 -7.596831e-01
bigcom104        0.000000  0.000000e+00
bigcom106        0.000000  0.000000e+00
bigcom109        0.000000  0.000000e+00
bigcom113        0.000000  0.000000e+00
bigcom116        0.000000  0.000000e+00
bigcom120        0.000000  0.000000e+00
bigcom123        0.000000  0.000000e+00
bigcom126        0.000000  0.000000e+00
bigcom127        0.000000  0.000000e+00
bigcom137        0.000000  0.000000e+00
bigcom139        0.000000  0.000000e+00
bigcom140        0.000000  0.000000e+00
bigcom143        0.000000  0.000000e+00
bigcom145        0.000000  0.000000e+00
bigcom146        0.000000  0.000000e+00
bigcom147        0.000000 -1.129006e+00
bigcom149        0.000000  0.000000e+00
bigcom153        0.000000  0.000000e+00
bigcom154        0.000000 -5.168603e-01
bigcom156        0.000000  0.000000e+00
bigcom157        0.000000  0.000000e+00
bigcom158        0.000000  0.000000e+00
bigcom160        0.000000  0.000000e+00
bigcom161        0.000000  0.000000e+00
bigcom162        0.000000  0.000000e+00
bigcom164        0.000000  0.000000e+00
bigcom166        0.000000  0.000000e+00
bigcom167        0.000000 -3.611234e-01
bigcom171        0.000000  0.000000e+00
bigcom173        0.000000  0.000000e+00
bigcom175        0.000000  0.000000e+00
bigcom176        0.000000  0.000000e+00
bigcom177        0.000000  0.000000e+00
bigcom178        0.000000  0.000000e+00
bigcom180        0.000000  0.000000e+00
bigcom181        0.000000  0.000000e+00
bigcom184        0.000000  0.000000e+00
bigcom186        0.000000  0.000000e+00
bigcom187        0.000000  0.000000e+00
bigcom189        0.000000 -9.304594e-01
bigcom194        0.000000  0.000000e+00
bigcom195        0.000000  0.000000e+00
bigcom196        0.000000  0.000000e+00
bigcom204        0.000000  7.289111e+00
bigcom205        0.000000  0.000000e+00
bigcom212        0.000000  0.000000e+00
bigcom214        0.000000  0.000000e+00
bigcom222        0.000000  0.000000e+00
bigcom223        0.000000  0.000000e+00
bigcom226        0.000000  0.000000e+00
bigcom227        0.000000  0.000000e+00
bigcom229        0.000000  0.000000e+00
bigcom233        0.000000  0.000000e+00
bigcom236        0.000000  0.000000e+00
bigcom237        0.000000  0.000000e+00
bigcom246        0.000000  0.000000e+00
bigcom248        0.000000 -2.712158e-01
bigcom249        0.000000  0.000000e+00
bigcom250        0.000000  0.000000e+00
bigcom254        0.000000  0.000000e+00
bigcom266        0.000000  0.000000e+00
bigcom269        0.000000  0.000000e+00
bigcom272        0.000000  0.000000e+00
bigcom274        0.000000  0.000000e+00
bigcom281        0.000000  0.000000e+00
bigcom291        0.000000  0.000000e+00
bigcom292        0.000000  0.000000e+00
bigcom295        0.000000  0.000000e+00
bigcom299        0.000000  0.000000e+00
bigcom301        0.000000  0.000000e+00
bigcom306        0.000000  0.000000e+00
bigcom309        0.000000  0.000000e+00
bigcom314        0.000000  0.000000e+00
bigcom321        0.000000  0.000000e+00
bigcom341        0.000000  0.000000e+00
bigcom350        0.000000  0.000000e+00
bigcom353        0.000000  0.000000e+00
bigcom359        0.000000  0.000000e+00
bigcom363        0.000000  0.000000e+00
bigcom365        0.000000  0.000000e+00
bigcom385        0.000000  0.000000e+00
bigcom386        0.000000  0.000000e+00
bigcom408        0.000000  0.000000e+00
bigcom412        0.000000  0.000000e+00
bigcom480        0.000000  0.000000e+00
spin_vertex      0.000000 -1.320838e+00
membership_s1    0.000000  1.631037e-02
membership_s3    0.000000  0.000000e+00
membership_s4    0.000000  6.725254e-01
membership_s5    0.000000 -4.675110e-02
membership_s6    0.000000 -1.380983e+00
membership_s7    0.000000 -2.147922e+00
membership_s8    0.000000  0.000000e+00
membership_s9    0.000000  0.000000e+00
membership_s11   0.000000  0.000000e+00
membership_s12   0.000000  0.000000e+00
membership_s14   0.000000  0.000000e+00
membership_s15   0.000000 -1.579913e-01
membership_s16   0.000000  0.000000e+00
membership_s17   0.000000  0.000000e+00
membership_s18   0.000000 -6.281623e-01
membership_s20   0.000000  0.000000e+00
membership_s21   0.000000 -2.234740e-02
membership_s22   0.000000  0.000000e+00
membership_s24   0.000000  0.000000e+00
membership_s25   0.000000  0.000000e+00
membership_s26   0.000000  0.000000e+00
membership_s27   0.000000  1.609731e-01
membership_s28   0.000000  0.000000e+00
membership_s30   0.000000  4.357464e-01
membership_s31   0.000000 -1.424394e+00
membership_s32   0.000000  4.707845e-01
membership_s33   0.000000  0.000000e+00
membership_s36   0.000000 -2.396631e-01
membership_s37   0.000000 -5.523414e-02
V1               0.000000 -1.857169e+01
V2               0.000000 -3.079957e-01
pdi              0.000000 -7.874160e+01
adhesion         0.000000  4.728700e-04
cohesion         0.000000 -8.904089e-04
inner            0.000000 -2.819745e-05
outer            0.000000 -2.393666e-05
ioratio          0.000000 -2.812075e-01
comsize          0.000000  2.382015e-03
[1] "Dataset: high_targets Model GBM, refit model on training data 2015-06-15 20:25:14"
Iter   TrainDeviance   ValidDeviance   StepSize   Improve
     1        0.4436             nan     0.0100    0.0018
     2        0.4370             nan     0.0100    0.0007
     3        0.4306             nan     0.0100    0.0008
     4        0.4256             nan     0.0100    0.0010
     5        0.4222             nan     0.0100    0.0004
     6        0.4162             nan     0.0100    0.0008
     7        0.4100             nan     0.0100    0.0003
     8        0.4050             nan     0.0100    0.0014
     9        0.3998             nan     0.0100    0.0012
    10        0.3946             nan     0.0100    0.0009
    20        0.3565             nan     0.0100    0.0002
    40        0.3020             nan     0.0100    0.0002
    60        0.2651             nan     0.0100    0.0002
    80        0.2339             nan     0.0100    0.0001
   100        0.2105             nan     0.0100   -0.0000
   120        0.1903             nan     0.0100    0.0000
   128        0.1830             nan     0.0100    0.0000

[1] "GBM variable coefficients"
                            var     rel.inf
comsize                 comsize 5.713078896
orbit70                 orbit70 3.819313438
knn                         knn 3.489124363
walktrap_vertex walktrap_vertex 3.402156123
orbit62                 orbit62 3.376190887
V2                           V2 2.748324919
bigcom28               bigcom28 2.681526222
ratio5                   ratio5 2.591743971
orbit50                 orbit50 2.372754442
trans                     trans 2.362146797
orbit56                 orbit56 2.320180650
orbit65                 orbit65 2.257832961
spin_vertex         spin_vertex 2.083663576
outer                     outer 2.017060106
inner                     inner 1.953993194
orbit54                 orbit54 1.854556007
orbit49                 orbit49 1.852378003
V1                           V1 1.691945868
orbit68                 orbit68 1.666984783
graph22                 graph22 1.565734572
bet                         bet 1.473506378
ratio4                   ratio4 1.457928730
orbit63                 orbit63 1.325760059
graph20                 graph20 1.286089278
third                     third 1.265896424
sixth                     sixth 1.166869849
orbit24                 orbit24 1.130305944
ioratio                 ioratio 1.064640165
graph29                 graph29 0.976768335
orbit45                 orbit45 0.951550965
graph11                 graph11 0.945749911
orbit18                 orbit18 0.925251281
graph8                   graph8 0.812441644
orbit36                 orbit36 0.808540125
graph2                   graph2 0.801987075
ratio6                   ratio6 0.776996714
orbit7                   orbit7 0.767707188
orbit31                 orbit31 0.767217289
ratio1                   ratio1 0.750109960
orbit44                 orbit44 0.728399686
orbit9                   orbit9 0.713055676
graph15                 graph15 0.699592410
orbit17                 orbit17 0.649206544
orbit21                 orbit21 0.635855874
pagerank               pagerank 0.614576154
orbit25                 orbit25 0.595987700
orbit4                   orbit4 0.575002892
upto_fifth           upto_fifth 0.568995886
orbit51                 orbit51 0.566485485
cohesion               cohesion 0.566404084
adhesion               adhesion 0.566335968
orbit39                 orbit39 0.546897588
orbit15                 orbit15 0.537873453
orbit67                 orbit67 0.512457635
membership_s1     membership_s1 0.509755966
graph16                 graph16 0.508194290
orbit46                 orbit46 0.498135361
orbit64                 orbit64 0.490955537
graph7                   graph7 0.474542448
graph25                 graph25 0.466095162
graph4                   graph4 0.438311216
graph27                 graph27 0.429088033
orbit55                 orbit55 0.424677596
graph9                   graph9 0.417913128
orbit19                 orbit19 0.411477850
orbit37                 orbit37 0.403082332
ratio2                   ratio2 0.396927948
bigcom3                 bigcom3 0.396254852
ratio3                   ratio3 0.393525209
constraint           constraint 0.392847420
orbit11                 orbit11 0.388109939
graph28                 graph28 0.386266034
orbit69                 orbit69 0.364521697
orbit27                 orbit27 0.363840214
graph5                   graph5 0.362232864
orbit60                 orbit60 0.351486644
orbit41                 orbit41 0.351011831
graph1                   graph1 0.336643127
orbit71                 orbit71 0.317597371
orbit66                 orbit66 0.305402409
orbit20                 orbit20 0.296916810
orbit1                   orbit1 0.296293574
orbit58                 orbit58 0.287734340
selfinter             selfinter 0.286702564
fourth                   fourth 0.286162391
orbit13                 orbit13 0.271864125
orbit59                 orbit59 0.269353279
orbit30                 orbit30 0.259938729
graph14                 graph14 0.253349261
orbit35                 orbit35 0.249942325
orbit28                 orbit28 0.249065799
orbit16                 orbit16 0.239569990
graph10                 graph10 0.236070740
orbit6                   orbit6 0.234969975
orbit12                 orbit12 0.231085104
graph26                 graph26 0.226339605
orbit32                 orbit32 0.223778410
orbit23                 orbit23 0.219336561
orbit40                 orbit40 0.217374559
orbit22                 orbit22 0.207989962
orbit42                 orbit42 0.202885394
graph12                 graph12 0.197531653
orbit38                 orbit38 0.197117178
orbit61                 orbit61 0.195176789
fifth                     fifth 0.192633810
orbit53                 orbit53 0.188472953
orbit10                 orbit10 0.185287774
graph0                   graph0 0.175624202
graph17                 graph17 0.166626384
upto_fourth         upto_fourth 0.164310544
orbit2                   orbit2 0.159553303
orbit57                 orbit57 0.147907825
graph23                 graph23 0.137652729
graph6                   graph6 0.123479279
graph18                 graph18 0.117423279
upto_second         upto_second 0.117053634
pdi                         pdi 0.110043412
graph21                 graph21 0.108232144
graph3                   graph3 0.104026162
orbit5                   orbit5 0.097647231
orbit47                 orbit47 0.092505019
bigcom40               bigcom40 0.091546939
orbit29                 orbit29 0.080408385
orbit33                 orbit33 0.073437340
coreness               coreness 0.070657826
close                     close 0.063615755
upto_sixth           upto_sixth 0.057763181
orbit48                 orbit48 0.055924661
second                   second 0.055260437
graph13                 graph13 0.050055630
orbit52                 orbit52 0.045202147
graph24                 graph24 0.044312437
upto_third           upto_third 0.043736097
bigcom30               bigcom30 0.039228742
AP                           AP 0.028172007
orbit26                 orbit26 0.019620523
membership_s4     membership_s4 0.014220311
membership_s31   membership_s31 0.009778182
graph19                 graph19 0.000000000
orbit0                   orbit0 0.000000000
orbit3                   orbit3 0.000000000
orbit8                   orbit8 0.000000000
orbit14                 orbit14 0.000000000
orbit34                 orbit34 0.000000000
orbit43                 orbit43 0.000000000
orbit72                 orbit72 0.000000000
ecc                         ecc 0.000000000
eccrad                   eccrad 0.000000000
hubscore               hubscore 0.000000000
evcent                   evcent 0.000000000
first                     first 0.000000000
bigcom1                 bigcom1 0.000000000
bigcom2                 bigcom2 0.000000000
bigcom4                 bigcom4 0.000000000
bigcom6                 bigcom6 0.000000000
bigcom8                 bigcom8 0.000000000
bigcom9                 bigcom9 0.000000000
bigcom11               bigcom11 0.000000000
bigcom13               bigcom13 0.000000000
bigcom15               bigcom15 0.000000000
bigcom16               bigcom16 0.000000000
bigcom21               bigcom21 0.000000000
bigcom22               bigcom22 0.000000000
bigcom24               bigcom24 0.000000000
bigcom26               bigcom26 0.000000000
bigcom31               bigcom31 0.000000000
bigcom32               bigcom32 0.000000000
bigcom33               bigcom33 0.000000000
bigcom34               bigcom34 0.000000000
bigcom36               bigcom36 0.000000000
bigcom37               bigcom37 0.000000000
bigcom38               bigcom38 0.000000000
bigcom39               bigcom39 0.000000000
bigcom43               bigcom43 0.000000000
bigcom44               bigcom44 0.000000000
bigcom46               bigcom46 0.000000000
bigcom47               bigcom47 0.000000000
bigcom49               bigcom49 0.000000000
bigcom50               bigcom50 0.000000000
bigcom51               bigcom51 0.000000000
bigcom52               bigcom52 0.000000000
bigcom54               bigcom54 0.000000000
bigcom56               bigcom56 0.000000000
bigcom62               bigcom62 0.000000000
bigcom66               bigcom66 0.000000000
bigcom68               bigcom68 0.000000000
bigcom69               bigcom69 0.000000000
bigcom71               bigcom71 0.000000000
bigcom72               bigcom72 0.000000000
bigcom73               bigcom73 0.000000000
bigcom74               bigcom74 0.000000000
bigcom75               bigcom75 0.000000000
bigcom76               bigcom76 0.000000000
bigcom77               bigcom77 0.000000000
bigcom79               bigcom79 0.000000000
bigcom80               bigcom80 0.000000000
bigcom82               bigcom82 0.000000000
bigcom83               bigcom83 0.000000000
bigcom84               bigcom84 0.000000000
bigcom85               bigcom85 0.000000000
bigcom87               bigcom87 0.000000000
bigcom89               bigcom89 0.000000000
bigcom91               bigcom91 0.000000000
bigcom92               bigcom92 0.000000000
bigcom93               bigcom93 0.000000000
bigcom96               bigcom96 0.000000000
bigcom97               bigcom97 0.000000000
bigcom98               bigcom98 0.000000000
bigcom99               bigcom99 0.000000000
bigcom101             bigcom101 0.000000000
bigcom104             bigcom104 0.000000000
bigcom106             bigcom106 0.000000000
bigcom109             bigcom109 0.000000000
bigcom113             bigcom113 0.000000000
bigcom116             bigcom116 0.000000000
bigcom120             bigcom120 0.000000000
bigcom123             bigcom123 0.000000000
bigcom126             bigcom126 0.000000000
bigcom127             bigcom127 0.000000000
bigcom137             bigcom137 0.000000000
bigcom139             bigcom139 0.000000000
bigcom140             bigcom140 0.000000000
bigcom143             bigcom143 0.000000000
bigcom145             bigcom145 0.000000000
bigcom146             bigcom146 0.000000000
bigcom147             bigcom147 0.000000000
bigcom149             bigcom149 0.000000000
bigcom153             bigcom153 0.000000000
bigcom154             bigcom154 0.000000000
bigcom156             bigcom156 0.000000000
bigcom157             bigcom157 0.000000000
bigcom158             bigcom158 0.000000000
bigcom160             bigcom160 0.000000000
bigcom161             bigcom161 0.000000000
bigcom162             bigcom162 0.000000000
bigcom164             bigcom164 0.000000000
bigcom166             bigcom166 0.000000000
bigcom167             bigcom167 0.000000000
bigcom171             bigcom171 0.000000000
bigcom173             bigcom173 0.000000000
bigcom175             bigcom175 0.000000000
bigcom176             bigcom176 0.000000000
bigcom177             bigcom177 0.000000000
bigcom178             bigcom178 0.000000000
bigcom180             bigcom180 0.000000000
bigcom181             bigcom181 0.000000000
bigcom184             bigcom184 0.000000000
bigcom186             bigcom186 0.000000000
bigcom187             bigcom187 0.000000000
bigcom189             bigcom189 0.000000000
bigcom194             bigcom194 0.000000000
bigcom195             bigcom195 0.000000000
bigcom196             bigcom196 0.000000000
bigcom204             bigcom204 0.000000000
bigcom205             bigcom205 0.000000000
bigcom212             bigcom212 0.000000000
bigcom214             bigcom214 0.000000000
bigcom222             bigcom222 0.000000000
bigcom223             bigcom223 0.000000000
bigcom226             bigcom226 0.000000000
bigcom227             bigcom227 0.000000000
bigcom229             bigcom229 0.000000000
bigcom233             bigcom233 0.000000000
bigcom236             bigcom236 0.000000000
bigcom237             bigcom237 0.000000000
bigcom246             bigcom246 0.000000000
bigcom248             bigcom248 0.000000000
bigcom249             bigcom249 0.000000000
bigcom250             bigcom250 0.000000000
bigcom254             bigcom254 0.000000000
bigcom266             bigcom266 0.000000000
bigcom269             bigcom269 0.000000000
bigcom272             bigcom272 0.000000000
bigcom274             bigcom274 0.000000000
bigcom281             bigcom281 0.000000000
bigcom291             bigcom291 0.000000000
bigcom292             bigcom292 0.000000000
bigcom295             bigcom295 0.000000000
bigcom299             bigcom299 0.000000000
bigcom301             bigcom301 0.000000000
bigcom306             bigcom306 0.000000000
bigcom309             bigcom309 0.000000000
bigcom314             bigcom314 0.000000000
bigcom321             bigcom321 0.000000000
bigcom341             bigcom341 0.000000000
bigcom350             bigcom350 0.000000000
bigcom353             bigcom353 0.000000000
bigcom359             bigcom359 0.000000000
bigcom363             bigcom363 0.000000000
bigcom365             bigcom365 0.000000000
bigcom385             bigcom385 0.000000000
bigcom386             bigcom386 0.000000000
bigcom408             bigcom408 0.000000000
bigcom412             bigcom412 0.000000000
bigcom480             bigcom480 0.000000000
membership_s3     membership_s3 0.000000000
membership_s5     membership_s5 0.000000000
membership_s6     membership_s6 0.000000000
membership_s7     membership_s7 0.000000000
membership_s8     membership_s8 0.000000000
membership_s9     membership_s9 0.000000000
membership_s11   membership_s11 0.000000000
membership_s12   membership_s12 0.000000000
membership_s14   membership_s14 0.000000000
membership_s15   membership_s15 0.000000000
membership_s16   membership_s16 0.000000000
membership_s17   membership_s17 0.000000000
membership_s18   membership_s18 0.000000000
membership_s20   membership_s20 0.000000000
membership_s21   membership_s21 0.000000000
membership_s22   membership_s22 0.000000000
membership_s24   membership_s24 0.000000000
membership_s25   membership_s25 0.000000000
membership_s26   membership_s26 0.000000000
membership_s27   membership_s27 0.000000000
membership_s28   membership_s28 0.000000000
membership_s30   membership_s30 0.000000000
membership_s32   membership_s32 0.000000000
membership_s33   membership_s33 0.000000000
membership_s36   membership_s36 0.000000000
membership_s37   membership_s37 0.000000000
[1] "All"
[1] 0.9992524
[1] 3.464172
[1] "Dataset: high_targets Model RF, refit model on training data 2015-06-15 20:25:26"
     |      Out-of-bag   |
Tree |      MSE  %Var(y) |
   1 |  0.08923   160.09 |
   2 |  0.09402   168.69 |
   3 |  0.09084   162.98 |
   4 |  0.07779   139.57 |
   5 |  0.07377   132.35 |
   6 |  0.07062   126.70 |
   7 |  0.06842   122.75 |
   8 |  0.06708   120.36 |
   9 |  0.06406   114.93 |
  10 |  0.06268   112.46 |
  11 |  0.06202   111.28 |
  12 |  0.06142   110.19 |
  13 |   0.0604   108.36 |
  14 |  0.06068   108.86 |
  15 |  0.06052   108.59 |
  16 |  0.06015   107.92 |
  17 |  0.05991   107.49 |
  18 |  0.05856   105.07 |
  19 |  0.05882   105.53 |
  20 |   0.0585   104.96 |
  21 |  0.05812   104.27 |
  22 |  0.05773   103.57 |
  23 |  0.05801   104.09 |
  24 |  0.05733   102.86 |
  25 |  0.05649   101.34 |
  26 |  0.05695   102.18 |
  27 |  0.05702   102.30 |
  28 |  0.05664   101.63 |
  29 |  0.05652   101.41 |
  30 |  0.05613   100.71 |
  31 |  0.05604   100.54 |
  32 |  0.05542    99.42 |
  33 |  0.05554    99.65 |
  34 |  0.05558    99.72 |
  35 |  0.05508    98.81 |
  36 |  0.05489    98.48 |
  37 |  0.05474    98.21 |
  38 |  0.05466    98.06 |
  39 |  0.05432    97.46 |
  40 |  0.05446    97.70 |
  41 |  0.05419    97.23 |
  42 |  0.05411    97.08 |
  43 |  0.05403    96.93 |
  44 |  0.05388    96.67 |
  45 |  0.05363    96.21 |
  46 |  0.05366    96.28 |
  47 |  0.05394    96.77 |
  48 |  0.05393    96.75 |
  49 |  0.05409    97.05 |
  50 |   0.0539    96.70 |
  51 |  0.05373    96.39 |
  52 |  0.05363    96.22 |
  53 |  0.05343    95.87 |
  54 |  0.05343    95.87 |
  55 |  0.05324    95.52 |
  56 |  0.05352    96.03 |
  57 |  0.05346    95.92 |
  58 |  0.05356    96.09 |
  59 |  0.05372    96.38 |
  60 |  0.05382    96.56 |
  61 |  0.05376    96.45 |
  62 |  0.05369    96.33 |
  63 |  0.05356    96.09 |
  64 |  0.05364    96.25 |
  65 |   0.0538    96.52 |
  66 |  0.05383    96.58 |
  67 |  0.05394    96.77 |
  68 |  0.05389    96.68 |
  69 |  0.05392    96.75 |
  70 |  0.05377    96.48 |
  71 |  0.05369    96.32 |
  72 |  0.05352    96.02 |
  73 |  0.05356    96.10 |
  74 |  0.05351    96.00 |
  75 |  0.05342    95.84 |
  76 |  0.05353    96.04 |
  77 |  0.05365    96.25 |
  78 |  0.05357    96.11 |
  79 |  0.05347    95.93 |
  80 |  0.05341    95.82 |
  81 |   0.0534    95.80 |
  82 |  0.05334    95.70 |
  83 |   0.0535    95.98 |
  84 |  0.05341    95.82 |
  85 |  0.05331    95.65 |
  86 |   0.0533    95.63 |
  87 |  0.05323    95.50 |
  88 |  0.05337    95.75 |
  89 |  0.05336    95.73 |
  90 |  0.05324    95.52 |
  91 |  0.05336    95.74 |
  92 |  0.05322    95.48 |
  93 |  0.05323    95.50 |
  94 |  0.05323    95.50 |
  95 |  0.05312    95.30 |
  96 |  0.05312    95.30 |
  97 |  0.05311    95.28 |
  98 |  0.05319    95.42 |
  99 |  0.05306    95.19 |
 100 |  0.05312    95.31 |
[1] "Random Forest variable coefficients"
                      %IncMSE IncNodePurity
graph0           6.273974e-05  4.831459e-02
graph1           1.715788e-03  2.266104e-01
graph2           1.321063e-03  2.620780e-01
graph3           4.560032e-04  8.875474e-02
graph4           1.115847e-03  1.680834e-01
graph5           3.312679e-04  2.011133e-01
graph6           4.604665e-04  1.705193e-01
graph7           2.696868e-03  3.081681e-01
graph8           1.447495e-03  4.441290e-01
graph9           1.312556e-03  1.310200e-01
graph10          2.618520e-03  3.207491e-01
graph11          1.301610e-03  3.024264e-01
graph12          2.265466e-03  2.292867e-01
graph13          1.743028e-04  7.992429e-02
graph14          9.843977e-04  2.765834e-01
graph15          1.372998e-03  3.638742e-01
graph16          8.853602e-04  2.224549e-01
graph17          1.484419e-03  4.393089e-01
graph18          5.071035e-05  4.614484e-02
graph19          3.752432e-04  1.398586e-01
graph20          3.365209e-03  9.899653e-01
graph21          4.133596e-04  1.927633e-01
graph22          3.336419e-03  4.871860e-01
graph23          3.440319e-03  2.320772e-01
graph24          3.285163e-03  1.854610e-01
graph25          1.931738e-03  4.442424e-01
graph26          1.262314e-03  1.854559e-01
graph27          6.645246e-03  4.789683e-01
graph28          4.144198e-03  4.743584e-01
graph29          2.304114e-03  5.866470e-01
orbit0           7.680059e-04  9.144235e-02
orbit1           1.334389e-03  1.161316e-01
orbit2           4.897968e-04  2.158907e-01
orbit3           2.108929e-03  2.432714e-01
orbit4           1.609966e-03  3.097244e-01
orbit5           1.232356e-03  2.651875e-01
orbit6           1.458306e-03  2.284114e-01
orbit7           1.998258e-03  2.332446e-01
orbit8           8.858767e-04  1.968013e-01
orbit9           9.486975e-04  2.254921e-01
orbit10          3.919244e-04  1.359054e-01
orbit11          1.010161e-03  2.271059e-01
orbit12          1.226143e-03  3.779694e-01
orbit13          1.172968e-04  1.196418e-01
orbit14          1.092654e-04  3.080670e-01
orbit15          6.083106e-04  3.159753e-01
orbit16          1.103288e-04  1.311604e-01
orbit17          1.259820e-03  1.186229e-01
orbit18          5.837671e-04  4.577243e-01
orbit19          1.447883e-03  3.099897e-01
orbit20          8.482534e-04  1.507225e-01
orbit21          1.991669e-03  3.105270e-01
orbit22          1.329726e-03  5.803142e-01
orbit23          1.150338e-03  2.698488e-01
orbit24          5.629159e-04  3.490486e-01
orbit25          3.649958e-03  4.307672e-01
orbit26          4.335167e-04  8.084978e-02
orbit27          8.528655e-04  6.330746e-01
orbit28          1.630045e-03  2.574037e-01
orbit29          2.115881e-04  1.946866e-01
orbit30          5.808983e-04  1.870087e-01
orbit31          6.774289e-04  3.784843e-01
orbit32          9.640826e-04  1.850598e-01
orbit33          9.090557e-04  2.582525e-01
orbit34          7.269434e-04  7.272095e-02
orbit35          1.459254e-03  2.911693e-01
orbit36          1.269131e-03  2.787419e-01
orbit37          1.823810e-03  4.551023e-01
orbit38          5.667853e-04  3.414669e-01
orbit39          2.620465e-03  3.059355e-01
orbit40          2.029048e-03  2.842585e-01
orbit41          1.808452e-04  1.379988e-01
orbit42          9.460174e-04  1.089103e-01
orbit43          1.868119e-04  2.153710e-01
orbit44          2.222378e-03  3.535865e-01
orbit45          2.771128e-03  4.523632e-01
orbit46          2.891983e-03  5.384108e-01
orbit47          7.301632e-04  1.837138e-01
orbit48          5.297449e-05  4.512238e-02
orbit49          2.353559e-03  7.720835e-01
orbit50          1.293495e-03  7.455723e-01
orbit51          1.773910e-03  3.671810e-01
orbit52          9.448881e-04  1.518624e-01
orbit53          1.744018e-03  1.816464e-01
orbit54          5.958930e-03  1.199284e+00
orbit55          3.491023e-04  2.170906e-01
orbit56          7.117573e-03  6.290521e-01
orbit57          6.254977e-04  2.183003e-01
orbit58          1.121152e-03  2.065037e-01
orbit59          4.470206e-03  2.167616e-01
orbit60          1.658470e-03  1.833921e-01
orbit61          1.712864e-03  3.236932e-01
orbit62          1.330375e-02  1.617319e+00
orbit63          1.253611e-03  6.104037e-01
orbit64          1.547874e-03  3.562248e-01
orbit65          2.375844e-02  1.660567e+00
orbit66          1.975124e-03  4.194290e-01
orbit67          1.580518e-04  1.346221e-01
orbit68          1.490211e-02  1.164337e+00
orbit69          2.302006e-03  3.886695e-01
orbit70          1.369516e-02  2.744287e+00
orbit71          2.925479e-04  3.239746e-01
orbit72          7.819284e-04  6.233675e-01
AP               4.354181e-05  6.583445e-02
bet              2.743922e-03  6.289330e-01
ecc              0.000000e+00  1.208333e-02
eccrad           3.738116e-07  6.340952e-02
close            5.160734e-04  1.968504e-01
constraint       2.699846e-04  1.892523e-01
coreness         9.614403e-04  5.037013e-01
knn              9.946120e-04  1.449440e+00
hubscore         8.232813e-04  2.067699e-01
pagerank         1.536222e-03  3.879660e-01
trans            4.459526e-03  1.131789e+00
evcent           8.593822e-05  9.571071e-02
first            3.296159e-04  1.521238e-01
upto_second      3.246717e-04  1.900291e-01
upto_third       6.513393e-04  2.623265e-01
upto_fourth      2.565390e-03  1.398652e-01
upto_fifth       1.030811e-03  2.957826e-01
upto_sixth       1.251194e-04  8.531934e-02
second           1.558960e-03  4.812909e-02
third            1.338822e-03  4.887149e-01
fourth           1.937037e-04  1.750439e-01
fifth            1.435174e-03  3.743253e-01
sixth            3.536407e-03  5.558365e-01
ratio1           8.278650e-04  4.374324e-01
ratio2           3.205682e-03  3.977842e-01
ratio3           5.182646e-04  5.309428e-01
ratio4          -3.195151e-05  8.593649e-01
ratio5          -7.124901e-04  1.319344e+00
ratio6           9.795888e-04  3.577432e-01
selfinter       -1.073518e-04  1.093227e-01
walktrap_vertex -3.615814e-05  9.836440e-01
bigcom1          0.000000e+00  1.670886e-16
bigcom2          0.000000e+00  0.000000e+00
bigcom3          2.233772e-04  2.374273e-01
bigcom4         -4.405286e-05  7.618388e-02
bigcom6          0.000000e+00  0.000000e+00
bigcom8          0.000000e+00  0.000000e+00
bigcom9          0.000000e+00  0.000000e+00
bigcom11         0.000000e+00  0.000000e+00
bigcom13         0.000000e+00  0.000000e+00
bigcom15         0.000000e+00  5.551115e-19
bigcom16         0.000000e+00  0.000000e+00
bigcom21         0.000000e+00  8.326673e-19
bigcom22         0.000000e+00  0.000000e+00
bigcom24         0.000000e+00  0.000000e+00
bigcom26        -2.804970e-05  4.891931e-02
bigcom28         2.877209e-03  1.136041e+00
bigcom30         3.732125e-04  2.129750e-01
bigcom31         0.000000e+00  0.000000e+00
bigcom32         0.000000e+00  1.387779e-19
bigcom33         0.000000e+00  0.000000e+00
bigcom34         0.000000e+00  0.000000e+00
bigcom36         0.000000e+00  0.000000e+00
bigcom37         0.000000e+00  0.000000e+00
bigcom38         0.000000e+00  0.000000e+00
bigcom39         0.000000e+00  0.000000e+00
bigcom40         6.583746e-05  5.511182e-02
bigcom43         0.000000e+00  0.000000e+00
bigcom44         0.000000e+00  6.245005e-19
bigcom46         0.000000e+00  3.708970e-02
bigcom47         0.000000e+00  0.000000e+00
bigcom49         0.000000e+00  0.000000e+00
bigcom50         0.000000e+00  0.000000e+00
bigcom51         0.000000e+00  0.000000e+00
bigcom52         0.000000e+00  0.000000e+00
bigcom54         0.000000e+00  0.000000e+00
bigcom56         0.000000e+00  0.000000e+00
bigcom62         0.000000e+00  0.000000e+00
bigcom66         0.000000e+00  0.000000e+00
bigcom68         0.000000e+00  0.000000e+00
bigcom69         0.000000e+00  0.000000e+00
bigcom71         0.000000e+00  3.843120e-01
bigcom72         0.000000e+00  0.000000e+00
bigcom73         0.000000e+00  6.991005e-01
bigcom74         0.000000e+00  0.000000e+00
bigcom75         0.000000e+00  0.000000e+00
bigcom76         0.000000e+00  0.000000e+00
bigcom77         0.000000e+00  0.000000e+00
bigcom79         0.000000e+00  0.000000e+00
bigcom80         0.000000e+00  0.000000e+00
bigcom82         0.000000e+00  1.110223e-18
bigcom83         0.000000e+00  0.000000e+00
bigcom84         0.000000e+00  0.000000e+00
bigcom85         0.000000e+00  0.000000e+00
bigcom87         0.000000e+00  0.000000e+00
bigcom89         0.000000e+00  0.000000e+00
bigcom91         0.000000e+00  0.000000e+00
bigcom92        -1.314884e-04  5.587671e-01
bigcom93         0.000000e+00  0.000000e+00
bigcom96         0.000000e+00  0.000000e+00
bigcom97         0.000000e+00  0.000000e+00
bigcom98         0.000000e+00  0.000000e+00
bigcom99         0.000000e+00  0.000000e+00
bigcom101        0.000000e+00  0.000000e+00
bigcom104        0.000000e+00  0.000000e+00
bigcom106        0.000000e+00  0.000000e+00
bigcom109        0.000000e+00  0.000000e+00
bigcom113        0.000000e+00  0.000000e+00
bigcom116        0.000000e+00  0.000000e+00
bigcom120        0.000000e+00  0.000000e+00
bigcom123        0.000000e+00  0.000000e+00
bigcom126        0.000000e+00  0.000000e+00
bigcom127        0.000000e+00  0.000000e+00
bigcom137        0.000000e+00  0.000000e+00
bigcom139        0.000000e+00  0.000000e+00
bigcom140        0.000000e+00  0.000000e+00
bigcom143        0.000000e+00  0.000000e+00
bigcom145        0.000000e+00  0.000000e+00
bigcom146        0.000000e+00  0.000000e+00
bigcom147        0.000000e+00  0.000000e+00
bigcom149        0.000000e+00  0.000000e+00
bigcom153        0.000000e+00  0.000000e+00
bigcom154        0.000000e+00  5.551115e-19
bigcom156        0.000000e+00  0.000000e+00
bigcom157        0.000000e+00  0.000000e+00
bigcom158        0.000000e+00  0.000000e+00
bigcom160        0.000000e+00  0.000000e+00
bigcom161        0.000000e+00  0.000000e+00
bigcom162        0.000000e+00  0.000000e+00
bigcom164        0.000000e+00  0.000000e+00
bigcom166        0.000000e+00  0.000000e+00
bigcom167        0.000000e+00  0.000000e+00
bigcom171        0.000000e+00  0.000000e+00
bigcom173        0.000000e+00  0.000000e+00
bigcom175        0.000000e+00  0.000000e+00
bigcom176        0.000000e+00  0.000000e+00
bigcom177        0.000000e+00  0.000000e+00
bigcom178        0.000000e+00  0.000000e+00
bigcom180        0.000000e+00  0.000000e+00
bigcom181        0.000000e+00  0.000000e+00
bigcom184        0.000000e+00  0.000000e+00
bigcom186        0.000000e+00  0.000000e+00
bigcom187        0.000000e+00  0.000000e+00
bigcom189        0.000000e+00  0.000000e+00
bigcom194        0.000000e+00  0.000000e+00
bigcom195        0.000000e+00  0.000000e+00
bigcom196        0.000000e+00  0.000000e+00
bigcom204        0.000000e+00  2.861395e-01
bigcom205        0.000000e+00  0.000000e+00
bigcom212        0.000000e+00  0.000000e+00
bigcom214        0.000000e+00  0.000000e+00
bigcom222        0.000000e+00  0.000000e+00
bigcom223        0.000000e+00  0.000000e+00
bigcom226        0.000000e+00  0.000000e+00
bigcom227        0.000000e+00  0.000000e+00
bigcom229        0.000000e+00  0.000000e+00
bigcom233        0.000000e+00  0.000000e+00
bigcom236        0.000000e+00  0.000000e+00
bigcom237        0.000000e+00  0.000000e+00
bigcom246        0.000000e+00  0.000000e+00
bigcom248        0.000000e+00  0.000000e+00
bigcom249        0.000000e+00  0.000000e+00
bigcom250        0.000000e+00  0.000000e+00
bigcom254        0.000000e+00  0.000000e+00
bigcom266        0.000000e+00  0.000000e+00
bigcom269        0.000000e+00  5.551115e-19
bigcom272        0.000000e+00  0.000000e+00
bigcom274        0.000000e+00  0.000000e+00
bigcom281        0.000000e+00  0.000000e+00
bigcom291        0.000000e+00  0.000000e+00
bigcom292        0.000000e+00  0.000000e+00
bigcom295        0.000000e+00  0.000000e+00
bigcom299        0.000000e+00  0.000000e+00
bigcom301        0.000000e+00  0.000000e+00
bigcom306        0.000000e+00  0.000000e+00
bigcom309        0.000000e+00  0.000000e+00
bigcom314        0.000000e+00  0.000000e+00
bigcom321        0.000000e+00  0.000000e+00
bigcom341        0.000000e+00  0.000000e+00
bigcom350        0.000000e+00  0.000000e+00
bigcom353        0.000000e+00  0.000000e+00
bigcom359        0.000000e+00  0.000000e+00
bigcom363        0.000000e+00  0.000000e+00
bigcom365        0.000000e+00  0.000000e+00
bigcom385        0.000000e+00  0.000000e+00
bigcom386        0.000000e+00  0.000000e+00
bigcom408        0.000000e+00  0.000000e+00
bigcom412        0.000000e+00  0.000000e+00
bigcom480        0.000000e+00  0.000000e+00
spin_vertex      3.506578e-04  1.061465e+00
membership_s1   -1.184130e-04  9.779787e-02
membership_s3    0.000000e+00  0.000000e+00
membership_s4   -1.842028e-07  1.629603e-02
membership_s5    1.410369e-04  7.237985e-02
membership_s6   -2.310002e-06  3.167026e-03
membership_s7    0.000000e+00  5.551115e-19
membership_s8    0.000000e+00  0.000000e+00
membership_s9    0.000000e+00  0.000000e+00
membership_s11   0.000000e+00  0.000000e+00
membership_s12   0.000000e+00  0.000000e+00
membership_s14   0.000000e+00  0.000000e+00
membership_s15   0.000000e+00  1.110223e-18
membership_s16   0.000000e+00  0.000000e+00
membership_s17   0.000000e+00  0.000000e+00
membership_s18   0.000000e+00  1.110223e-18
membership_s20   0.000000e+00  0.000000e+00
membership_s21   0.000000e+00  5.551115e-19
membership_s22   0.000000e+00  0.000000e+00
membership_s24   0.000000e+00  0.000000e+00
membership_s25   0.000000e+00  0.000000e+00
membership_s26   0.000000e+00  0.000000e+00
membership_s27  -7.071452e-05  4.835545e-02
membership_s28   0.000000e+00  0.000000e+00
membership_s30   1.945366e-04  5.547559e-02
membership_s31  -4.376368e-05  1.651515e-03
membership_s32   5.285412e-06  1.903301e-02
membership_s33   0.000000e+00  0.000000e+00
membership_s36   2.150538e-05  1.500000e-02
membership_s37   0.000000e+00  5.551115e-19
V1               6.838060e-04  5.640335e-01
V2              -4.206487e-04  7.282003e-01
pdi              5.324533e-04  2.044173e-01
adhesion         1.962440e-03  8.815475e-01
cohesion         2.867921e-03  7.170916e-01
inner            2.364138e-03  1.216195e+00
outer            4.485353e-04  1.283475e+00
ioratio          1.410039e-03  9.300266e-01
comsize          4.790594e-03  2.825749e+00
                            var     rel.inf
comsize                 comsize 5.713078896
orbit70                 orbit70 3.819313438
knn                         knn 3.489124363
walktrap_vertex walktrap_vertex 3.402156123
orbit62                 orbit62 3.376190887
V2                           V2 2.748324919
bigcom28               bigcom28 2.681526222
ratio5                   ratio5 2.591743971
orbit50                 orbit50 2.372754442
trans                     trans 2.362146797
orbit56                 orbit56 2.320180650
orbit65                 orbit65 2.257832961
spin_vertex         spin_vertex 2.083663576
outer                     outer 2.017060106
inner                     inner 1.953993194
orbit54                 orbit54 1.854556007
orbit49                 orbit49 1.852378003
V1                           V1 1.691945868
orbit68                 orbit68 1.666984783
graph22                 graph22 1.565734572
bet                         bet 1.473506378
ratio4                   ratio4 1.457928730
orbit63                 orbit63 1.325760059
graph20                 graph20 1.286089278
third                     third 1.265896424
sixth                     sixth 1.166869849
orbit24                 orbit24 1.130305944
ioratio                 ioratio 1.064640165
graph29                 graph29 0.976768335
orbit45                 orbit45 0.951550965
graph11                 graph11 0.945749911
orbit18                 orbit18 0.925251281
graph8                   graph8 0.812441644
orbit36                 orbit36 0.808540125
graph2                   graph2 0.801987075
ratio6                   ratio6 0.776996714
orbit7                   orbit7 0.767707188
orbit31                 orbit31 0.767217289
ratio1                   ratio1 0.750109960
orbit44                 orbit44 0.728399686
orbit9                   orbit9 0.713055676
graph15                 graph15 0.699592410
orbit17                 orbit17 0.649206544
orbit21                 orbit21 0.635855874
pagerank               pagerank 0.614576154
orbit25                 orbit25 0.595987700
orbit4                   orbit4 0.575002892
upto_fifth           upto_fifth 0.568995886
orbit51                 orbit51 0.566485485
cohesion               cohesion 0.566404084
adhesion               adhesion 0.566335968
orbit39                 orbit39 0.546897588
orbit15                 orbit15 0.537873453
orbit67                 orbit67 0.512457635
membership_s1     membership_s1 0.509755966
graph16                 graph16 0.508194290
orbit46                 orbit46 0.498135361
orbit64                 orbit64 0.490955537
graph7                   graph7 0.474542448
graph25                 graph25 0.466095162
graph4                   graph4 0.438311216
graph27                 graph27 0.429088033
orbit55                 orbit55 0.424677596
graph9                   graph9 0.417913128
orbit19                 orbit19 0.411477850
orbit37                 orbit37 0.403082332
ratio2                   ratio2 0.396927948
bigcom3                 bigcom3 0.396254852
ratio3                   ratio3 0.393525209
constraint           constraint 0.392847420
orbit11                 orbit11 0.388109939
graph28                 graph28 0.386266034
orbit69                 orbit69 0.364521697
orbit27                 orbit27 0.363840214
graph5                   graph5 0.362232864
orbit60                 orbit60 0.351486644
orbit41                 orbit41 0.351011831
graph1                   graph1 0.336643127
orbit71                 orbit71 0.317597371
orbit66                 orbit66 0.305402409
orbit20                 orbit20 0.296916810
orbit1                   orbit1 0.296293574
orbit58                 orbit58 0.287734340
selfinter             selfinter 0.286702564
fourth                   fourth 0.286162391
orbit13                 orbit13 0.271864125
orbit59                 orbit59 0.269353279
orbit30                 orbit30 0.259938729
graph14                 graph14 0.253349261
orbit35                 orbit35 0.249942325
orbit28                 orbit28 0.249065799
orbit16                 orbit16 0.239569990
graph10                 graph10 0.236070740
orbit6                   orbit6 0.234969975
orbit12                 orbit12 0.231085104
graph26                 graph26 0.226339605
orbit32                 orbit32 0.223778410
orbit23                 orbit23 0.219336561
orbit40                 orbit40 0.217374559
orbit22                 orbit22 0.207989962
orbit42                 orbit42 0.202885394
graph12                 graph12 0.197531653
orbit38                 orbit38 0.197117178
orbit61                 orbit61 0.195176789
fifth                     fifth 0.192633810
orbit53                 orbit53 0.188472953
orbit10                 orbit10 0.185287774
graph0                   graph0 0.175624202
graph17                 graph17 0.166626384
upto_fourth         upto_fourth 0.164310544
orbit2                   orbit2 0.159553303
orbit57                 orbit57 0.147907825
graph23                 graph23 0.137652729
graph6                   graph6 0.123479279
graph18                 graph18 0.117423279
upto_second         upto_second 0.117053634
pdi                         pdi 0.110043412
graph21                 graph21 0.108232144
graph3                   graph3 0.104026162
orbit5                   orbit5 0.097647231
orbit47                 orbit47 0.092505019
bigcom40               bigcom40 0.091546939
orbit29                 orbit29 0.080408385
orbit33                 orbit33 0.073437340
coreness               coreness 0.070657826
close                     close 0.063615755
upto_sixth           upto_sixth 0.057763181
orbit48                 orbit48 0.055924661
second                   second 0.055260437
graph13                 graph13 0.050055630
orbit52                 orbit52 0.045202147
graph24                 graph24 0.044312437
upto_third           upto_third 0.043736097
bigcom30               bigcom30 0.039228742
AP                           AP 0.028172007
orbit26                 orbit26 0.019620523
membership_s4     membership_s4 0.014220311
membership_s31   membership_s31 0.009778182
graph19                 graph19 0.000000000
orbit0                   orbit0 0.000000000
orbit3                   orbit3 0.000000000
orbit8                   orbit8 0.000000000
orbit14                 orbit14 0.000000000
orbit34                 orbit34 0.000000000
orbit43                 orbit43 0.000000000
orbit72                 orbit72 0.000000000
ecc                         ecc 0.000000000
eccrad                   eccrad 0.000000000
hubscore               hubscore 0.000000000
evcent                   evcent 0.000000000
first                     first 0.000000000
bigcom1                 bigcom1 0.000000000
bigcom2                 bigcom2 0.000000000
bigcom4                 bigcom4 0.000000000
bigcom6                 bigcom6 0.000000000
bigcom8                 bigcom8 0.000000000
bigcom9                 bigcom9 0.000000000
bigcom11               bigcom11 0.000000000
bigcom13               bigcom13 0.000000000
bigcom15               bigcom15 0.000000000
bigcom16               bigcom16 0.000000000
bigcom21               bigcom21 0.000000000
bigcom22               bigcom22 0.000000000
bigcom24               bigcom24 0.000000000
bigcom26               bigcom26 0.000000000
bigcom31               bigcom31 0.000000000
bigcom32               bigcom32 0.000000000
bigcom33               bigcom33 0.000000000
bigcom34               bigcom34 0.000000000
bigcom36               bigcom36 0.000000000
bigcom37               bigcom37 0.000000000
bigcom38               bigcom38 0.000000000
bigcom39               bigcom39 0.000000000
bigcom43               bigcom43 0.000000000
bigcom44               bigcom44 0.000000000
bigcom46               bigcom46 0.000000000
bigcom47               bigcom47 0.000000000
bigcom49               bigcom49 0.000000000
bigcom50               bigcom50 0.000000000
bigcom51               bigcom51 0.000000000
bigcom52               bigcom52 0.000000000
bigcom54               bigcom54 0.000000000
bigcom56               bigcom56 0.000000000
bigcom62               bigcom62 0.000000000
bigcom66               bigcom66 0.000000000
bigcom68               bigcom68 0.000000000
bigcom69               bigcom69 0.000000000
bigcom71               bigcom71 0.000000000
bigcom72               bigcom72 0.000000000
bigcom73               bigcom73 0.000000000
bigcom74               bigcom74 0.000000000
bigcom75               bigcom75 0.000000000
bigcom76               bigcom76 0.000000000
bigcom77               bigcom77 0.000000000
bigcom79               bigcom79 0.000000000
bigcom80               bigcom80 0.000000000
bigcom82               bigcom82 0.000000000
bigcom83               bigcom83 0.000000000
bigcom84               bigcom84 0.000000000
bigcom85               bigcom85 0.000000000
bigcom87               bigcom87 0.000000000
bigcom89               bigcom89 0.000000000
bigcom91               bigcom91 0.000000000
bigcom92               bigcom92 0.000000000
bigcom93               bigcom93 0.000000000
bigcom96               bigcom96 0.000000000
bigcom97               bigcom97 0.000000000
bigcom98               bigcom98 0.000000000
bigcom99               bigcom99 0.000000000
bigcom101             bigcom101 0.000000000
bigcom104             bigcom104 0.000000000
bigcom106             bigcom106 0.000000000
bigcom109             bigcom109 0.000000000
bigcom113             bigcom113 0.000000000
bigcom116             bigcom116 0.000000000
bigcom120             bigcom120 0.000000000
bigcom123             bigcom123 0.000000000
bigcom126             bigcom126 0.000000000
bigcom127             bigcom127 0.000000000
bigcom137             bigcom137 0.000000000
bigcom139             bigcom139 0.000000000
bigcom140             bigcom140 0.000000000
bigcom143             bigcom143 0.000000000
bigcom145             bigcom145 0.000000000
bigcom146             bigcom146 0.000000000
bigcom147             bigcom147 0.000000000
bigcom149             bigcom149 0.000000000
bigcom153             bigcom153 0.000000000
bigcom154             bigcom154 0.000000000
bigcom156             bigcom156 0.000000000
bigcom157             bigcom157 0.000000000
bigcom158             bigcom158 0.000000000
bigcom160             bigcom160 0.000000000
bigcom161             bigcom161 0.000000000
bigcom162             bigcom162 0.000000000
bigcom164             bigcom164 0.000000000
bigcom166             bigcom166 0.000000000
bigcom167             bigcom167 0.000000000
bigcom171             bigcom171 0.000000000
bigcom173             bigcom173 0.000000000
bigcom175             bigcom175 0.000000000
bigcom176             bigcom176 0.000000000
bigcom177             bigcom177 0.000000000
bigcom178             bigcom178 0.000000000
bigcom180             bigcom180 0.000000000
bigcom181             bigcom181 0.000000000
bigcom184             bigcom184 0.000000000
bigcom186             bigcom186 0.000000000
bigcom187             bigcom187 0.000000000
bigcom189             bigcom189 0.000000000
bigcom194             bigcom194 0.000000000
bigcom195             bigcom195 0.000000000
bigcom196             bigcom196 0.000000000
bigcom204             bigcom204 0.000000000
bigcom205             bigcom205 0.000000000
bigcom212             bigcom212 0.000000000
bigcom214             bigcom214 0.000000000
bigcom222             bigcom222 0.000000000
bigcom223             bigcom223 0.000000000
bigcom226             bigcom226 0.000000000
bigcom227             bigcom227 0.000000000
bigcom229             bigcom229 0.000000000
bigcom233             bigcom233 0.000000000
bigcom236             bigcom236 0.000000000
bigcom237             bigcom237 0.000000000
bigcom246             bigcom246 0.000000000
bigcom248             bigcom248 0.000000000
bigcom249             bigcom249 0.000000000
bigcom250             bigcom250 0.000000000
bigcom254             bigcom254 0.000000000
bigcom266             bigcom266 0.000000000
bigcom269             bigcom269 0.000000000
bigcom272             bigcom272 0.000000000
bigcom274             bigcom274 0.000000000
bigcom281             bigcom281 0.000000000
bigcom291             bigcom291 0.000000000
bigcom292             bigcom292 0.000000000
bigcom295             bigcom295 0.000000000
bigcom299             bigcom299 0.000000000
bigcom301             bigcom301 0.000000000
bigcom306             bigcom306 0.000000000
bigcom309             bigcom309 0.000000000
bigcom314             bigcom314 0.000000000
bigcom321             bigcom321 0.000000000
bigcom341             bigcom341 0.000000000
bigcom350             bigcom350 0.000000000
bigcom353             bigcom353 0.000000000
bigcom359             bigcom359 0.000000000
bigcom363             bigcom363 0.000000000
bigcom365             bigcom365 0.000000000
bigcom385             bigcom385 0.000000000
bigcom386             bigcom386 0.000000000
bigcom408             bigcom408 0.000000000
bigcom412             bigcom412 0.000000000
bigcom480             bigcom480 0.000000000
membership_s3     membership_s3 0.000000000
membership_s5     membership_s5 0.000000000
membership_s6     membership_s6 0.000000000
membership_s7     membership_s7 0.000000000
membership_s8     membership_s8 0.000000000
membership_s9     membership_s9 0.000000000
membership_s11   membership_s11 0.000000000
membership_s12   membership_s12 0.000000000
membership_s14   membership_s14 0.000000000
membership_s15   membership_s15 0.000000000
membership_s16   membership_s16 0.000000000
membership_s17   membership_s17 0.000000000
membership_s18   membership_s18 0.000000000
membership_s20   membership_s20 0.000000000
membership_s21   membership_s21 0.000000000
membership_s22   membership_s22 0.000000000
membership_s24   membership_s24 0.000000000
membership_s25   membership_s25 0.000000000
membership_s26   membership_s26 0.000000000
membership_s27   membership_s27 0.000000000
membership_s28   membership_s28 0.000000000
membership_s30   membership_s30 0.000000000
membership_s32   membership_s32 0.000000000
membership_s33   membership_s33 0.000000000
membership_s36   membership_s36 0.000000000
membership_s37   membership_s37 0.000000000
[1] "Dataset: high_targets Model GLM, refit model on training data 2015-06-15 20:25:42"
[1] "glmnet variable coefficients"
                [,1]              [,2]                   
(Intercept)     "(Intercept)"     "-4649.96780635286"    
graph0          "graph0"          "-0.00581148165803944" 
graph1          "graph1"          "0"                    
graph2          "graph2"          "0"                    
graph3          "graph3"          "-5.82415688039564e-08"
graph4          "graph4"          "0"                    
graph5          "graph5"          "-8.94270364611205e-09"
graph6          "graph6"          "0"                    
graph7          "graph7"          "4.41608081453223e-05" 
graph8          "graph8"          "0.000293159098904461" 
graph9          "graph9"          "-2.80756885383117e-09"
graph10         "graph10"         "0"                    
graph11         "graph11"         "0"                    
graph12         "graph12"         "0"                    
graph13         "graph13"         "0"                    
graph14         "graph14"         "0"                    
graph15         "graph15"         "-2.34977016758332e-07"
graph16         "graph16"         "0"                    
graph17         "graph17"         "-3.96196612022658e-09"
graph18         "graph18"         "0"                    
graph19         "graph19"         "1.03803730453507e-07" 
graph20         "graph20"         "-2.15856437633171e-06"
graph21         "graph21"         "0"                    
graph22         "graph22"         "-3.14855813580498e-06"
graph23         "graph23"         "-1.81531347468413e-09"
graph24         "graph24"         "0"                    
graph25         "graph25"         "0"                    
graph26         "graph26"         "0"                    
graph27         "graph27"         "2.16443379053732e-05" 
graph28         "graph28"         "0"                    
graph29         "graph29"         "-0.000132026908531515"
orbit0          "orbit0"          "-0.00568744087117134" 
orbit1          "orbit1"          "-1.81537814692575e-07"
orbit2          "orbit2"          "0"                    
orbit3          "orbit3"          "0"                    
orbit4          "orbit4"          "-2.25787459966917e-06"
orbit5          "orbit5"          "-3.4277695484266e-08" 
orbit6          "orbit6"          "7.51050364961618e-08" 
orbit7          "orbit7"          "0"                    
orbit8          "orbit8"          "-3.57506299526681e-11"
orbit9          "orbit9"          "3.81853525043182e-06" 
orbit10         "orbit10"         "-4.11003313387074e-06"
orbit11         "orbit11"         "0"                    
orbit12         "orbit12"         "0.00012107830255491"  
orbit13         "orbit13"         "7.98028213858952e-05" 
orbit14         "orbit14"         "0.000635109890898785" 
orbit15         "orbit15"         "2.52837774949961e-14" 
orbit16         "orbit16"         "-4.22520713986114e-09"
orbit17         "orbit17"         "-9.72377893739496e-09"
orbit18         "orbit18"         "4.75487987904517e-09" 
orbit19         "orbit19"         "-1.37758092945489e-08"
orbit20         "orbit20"         "-1.1403741670393e-09" 
orbit21         "orbit21"         "0"                    
orbit22         "orbit22"         "1.02924855702835e-14" 
orbit23         "orbit23"         "0"                    
orbit24         "orbit24"         "5.20450989323081e-08" 
orbit25         "orbit25"         "2.22882724616789e-07" 
orbit26         "orbit26"         "-1.76933689719724e-10"
orbit27         "orbit27"         "1.56126681934791e-06" 
orbit28         "orbit28"         "-1.12964538578934e-07"
orbit29         "orbit29"         "-4.46036346370241e-08"
orbit30         "orbit30"         "0"                    
orbit31         "orbit31"         "0"                    
orbit32         "orbit32"         "-1.60962070346898e-08"
orbit33         "orbit33"         "0"                    
orbit34         "orbit34"         "-1.49745416274474e-07"
orbit35         "orbit35"         "3.10496032645587e-10" 
orbit36         "orbit36"         "7.5657487890335e-08"  
orbit37         "orbit37"         "-2.40357352707876e-07"
orbit38         "orbit38"         "0"                    
orbit39         "orbit39"         "1.26615659271219e-06" 
orbit40         "orbit40"         "1.76540545643182e-08" 
orbit41         "orbit41"         "-5.8224771312095e-08" 
orbit42         "orbit42"         "-2.34219414910768e-08"
orbit43         "orbit43"         "1.21554427160778e-05" 
orbit44         "orbit44"         "0"                    
orbit45         "orbit45"         "3.21306940899999e-05" 
orbit46         "orbit46"         "-9.70435926573695e-06"
orbit47         "orbit47"         "1.04561145978484e-07" 
orbit48         "orbit48"         "1.16154673188697e-06" 
orbit49         "orbit49"         "6.24013605052284e-06" 
orbit50         "orbit50"         "-6.72503686603797e-06"
orbit51         "orbit51"         "8.23313542489723e-06" 
orbit52         "orbit52"         "-8.41857081791058e-06"
orbit53         "orbit53"         "0"                    
orbit54         "orbit54"         "-1.80917464504314e-06"
orbit55         "orbit55"         "-3.91929808836173e-06"
orbit56         "orbit56"         "6.27471610205656e-05" 
orbit57         "orbit57"         "-5.15381401002166e-06"
orbit58         "orbit58"         "2.94303538752577e-07" 
orbit59         "orbit59"         "4.67955198774453e-06" 
orbit60         "orbit60"         "4.42746615577226e-06" 
orbit61         "orbit61"         "0"                    
orbit62         "orbit62"         "0.000113525876013328" 
orbit63         "orbit63"         "4.58375329156347e-05" 
orbit64         "orbit64"         "-8.29375966458844e-05"
orbit65         "orbit65"         "-0.000102963267703417"
orbit66         "orbit66"         "-8.62736325001715e-05"
orbit67         "orbit67"         "3.1519789226386e-05"  
orbit68         "orbit68"         "7.14357718830953e-05" 
orbit69         "orbit69"         "2.08084542466232e-05" 
orbit70         "orbit70"         "0.000946302547053428" 
orbit71         "orbit71"         "-7.38090588599924e-05"
orbit72         "orbit72"         "-0.000109977234956385"
AP              "AP"              "0.0987646466109028"   
bet             "bet"             "0"                    
ecc             "ecc"             "-0.246236473964804"   
eccrad          "eccrad"          "-1.45617866252709"    
close           "close"           "-2.54579195280256"    
constraint      "constraint"      "-49.0242862349854"    
coreness        "coreness"        "-0.125983631886413"   
knn             "knn"             "-0.0120803783382534"  
hubscore        "hubscore"        "0"                    
pagerank        "pagerank"        "-2473.35880228441"    
trans           "trans"           "10.1095563744832"     
evcent          "evcent"          "0"                    
first           "first"           "-0.00567079809928894" 
upto_second     "upto_second"     "-6.74319056709846e-05"
upto_third      "upto_third"      "0"                    
upto_fourth     "upto_fourth"     "-3.29791824303024e-05"
upto_fifth      "upto_fifth"      "0.060244562618145"    
upto_sixth      "upto_sixth"      "0.288021852063188"    
second          "second"          "-7.70087523954098e-05"
third           "third"           "0.000394993680835127" 
fourth          "fourth"          "0"                    
fifth           "fifth"           "0.0011762829770803"   
sixth           "sixth"           "-0.0591843724336459"  
ratio1          "ratio1"          "-4.58588575262487e-05"
ratio2          "ratio2"          "0.21929567652675"     
ratio3          "ratio3"          "-0.542642610997726"   
ratio4          "ratio4"          "-2.34274905570968"    
ratio5          "ratio5"          "9.1879242286597"      
ratio6          "ratio6"          "2.34056491310047"     
selfinter       "selfinter"       "0.849905464400403"    
walktrap_vertex "walktrap_vertex" "0.255113924258434"    
bigcom1         "bigcom1"         "0.0161332326532146"   
bigcom2         "bigcom2"         "0"                    
bigcom3         "bigcom3"         "1.47541553620287"     
bigcom4         "bigcom4"         "0"                    
bigcom6         "bigcom6"         "0"                    
bigcom8         "bigcom8"         "-0.746953357703025"   
bigcom9         "bigcom9"         "0"                    
bigcom11        "bigcom11"        "0"                    
bigcom13        "bigcom13"        "0"                    
bigcom15        "bigcom15"        "-0.00634621757864181" 
bigcom16        "bigcom16"        "0"                    
bigcom21        "bigcom21"        "0"                    
bigcom22        "bigcom22"        "-1.09603344582271"    
bigcom24        "bigcom24"        "0"                    
bigcom26        "bigcom26"        "1.04070141703949"     
bigcom28        "bigcom28"        "0.466638156224953"    
bigcom30        "bigcom30"        "0.355883185188878"    
bigcom31        "bigcom31"        "0"                    
bigcom32        "bigcom32"        "-0.598668135361275"   
bigcom33        "bigcom33"        "0"                    
bigcom34        "bigcom34"        "0"                    
bigcom36        "bigcom36"        "0"                    
bigcom37        "bigcom37"        "0"                    
bigcom38        "bigcom38"        "0"                    
bigcom39        "bigcom39"        "0"                    
bigcom40        "bigcom40"        "0.542879614132513"    
bigcom43        "bigcom43"        "0"                    
bigcom44        "bigcom44"        "-0.0749539392485075"  
bigcom46        "bigcom46"        "4.73997183969567"     
bigcom47        "bigcom47"        "0"                    
bigcom49        "bigcom49"        "0"                    
bigcom50        "bigcom50"        "0"                    
bigcom51        "bigcom51"        "0"                    
bigcom52        "bigcom52"        "0"                    
bigcom54        "bigcom54"        "0"                    
bigcom56        "bigcom56"        "0"                    
bigcom62        "bigcom62"        "0"                    
bigcom66        "bigcom66"        "0"                    
bigcom68        "bigcom68"        "0"                    
bigcom69        "bigcom69"        "0"                    
bigcom71        "bigcom71"        "6.34002595790215"     
bigcom72        "bigcom72"        "0"                    
bigcom73        "bigcom73"        "5.59168377888902"     
bigcom74        "bigcom74"        "0"                    
bigcom75        "bigcom75"        "0"                    
bigcom76        "bigcom76"        "0"                    
bigcom77        "bigcom77"        "0"                    
bigcom79        "bigcom79"        "0"                    
bigcom80        "bigcom80"        "0"                    
bigcom82        "bigcom82"        "-0.146952958408177"   
bigcom83        "bigcom83"        "0"                    
bigcom84        "bigcom84"        "0"                    
bigcom85        "bigcom85"        "0"                    
bigcom87        "bigcom87"        "0"                    
bigcom89        "bigcom89"        "0"                    
bigcom91        "bigcom91"        "0"                    
bigcom92        "bigcom92"        "3.17123944624564"     
bigcom93        "bigcom93"        "0"                    
bigcom96        "bigcom96"        "0"                    
bigcom97        "bigcom97"        "-0.175885528828037"   
bigcom98        "bigcom98"        "0"                    
bigcom99        "bigcom99"        "0"                    
bigcom101       "bigcom101"       "-0.354989324094165"   
bigcom104       "bigcom104"       "0"                    
bigcom106       "bigcom106"       "0"                    
bigcom109       "bigcom109"       "0"                    
bigcom113       "bigcom113"       "0"                    
bigcom116       "bigcom116"       "-0.843114816193704"   
bigcom120       "bigcom120"       "0"                    
bigcom123       "bigcom123"       "0"                    
bigcom126       "bigcom126"       "0"                    
bigcom127       "bigcom127"       "0"                    
bigcom137       "bigcom137"       "0"                    
bigcom139       "bigcom139"       "0"                    
bigcom140       "bigcom140"       "0"                    
bigcom143       "bigcom143"       "0"                    
bigcom145       "bigcom145"       "0"                    
bigcom146       "bigcom146"       "0"                    
bigcom147       "bigcom147"       "-0.463917149655031"   
bigcom149       "bigcom149"       "0"                    
bigcom153       "bigcom153"       "0"                    
bigcom154       "bigcom154"       "-0.0231709370807554"  
bigcom156       "bigcom156"       "0"                    
bigcom157       "bigcom157"       "0"                    
bigcom158       "bigcom158"       "0"                    
bigcom160       "bigcom160"       "0"                    
bigcom161       "bigcom161"       "0"                    
bigcom162       "bigcom162"       "0"                    
bigcom164       "bigcom164"       "0"                    
bigcom166       "bigcom166"       "0"                    
bigcom167       "bigcom167"       "-0.31978452603306"    
bigcom171       "bigcom171"       "0"                    
bigcom173       "bigcom173"       "0"                    
bigcom175       "bigcom175"       "0"                    
bigcom176       "bigcom176"       "0"                    
bigcom177       "bigcom177"       "0"                    
bigcom178       "bigcom178"       "0"                    
bigcom180       "bigcom180"       "0"                    
bigcom181       "bigcom181"       "0"                    
bigcom184       "bigcom184"       "0"                    
bigcom186       "bigcom186"       "0"                    
bigcom187       "bigcom187"       "0"                    
bigcom189       "bigcom189"       "-0.558907864706706"   
bigcom194       "bigcom194"       "0"                    
bigcom195       "bigcom195"       "0"                    
bigcom196       "bigcom196"       "0"                    
bigcom204       "bigcom204"       "6.06881157811028"     
bigcom205       "bigcom205"       "0"                    
bigcom212       "bigcom212"       "0"                    
bigcom214       "bigcom214"       "0"                    
bigcom222       "bigcom222"       "0"                    
bigcom223       "bigcom223"       "0"                    
bigcom226       "bigcom226"       "0"                    
bigcom227       "bigcom227"       "0"                    
bigcom229       "bigcom229"       "0"                    
bigcom233       "bigcom233"       "0"                    
bigcom236       "bigcom236"       "0"                    
bigcom237       "bigcom237"       "0"                    
bigcom246       "bigcom246"       "0"                    
bigcom248       "bigcom248"       "-0.00688438315476568" 
bigcom249       "bigcom249"       "0"                    
bigcom250       "bigcom250"       "0"                    
bigcom254       "bigcom254"       "0"                    
bigcom266       "bigcom266"       "0"                    
bigcom269       "bigcom269"       "-0.0493915623559849"  
bigcom272       "bigcom272"       "0"                    
bigcom274       "bigcom274"       "0"                    
bigcom281       "bigcom281"       "0"                    
bigcom291       "bigcom291"       "0"                    
bigcom292       "bigcom292"       "0"                    
bigcom295       "bigcom295"       "0"                    
bigcom299       "bigcom299"       "0"                    
bigcom301       "bigcom301"       "0"                    
bigcom306       "bigcom306"       "0"                    
bigcom309       "bigcom309"       "0"                    
bigcom314       "bigcom314"       "0"                    
bigcom321       "bigcom321"       "0"                    
bigcom341       "bigcom341"       "0"                    
bigcom350       "bigcom350"       "0"                    
bigcom353       "bigcom353"       "0"                    
bigcom359       "bigcom359"       "0"                    
bigcom363       "bigcom363"       "0"                    
bigcom365       "bigcom365"       "0"                    
bigcom385       "bigcom385"       "0"                    
bigcom386       "bigcom386"       "0"                    
bigcom408       "bigcom408"       "0"                    
bigcom412       "bigcom412"       "0"                    
bigcom480       "bigcom480"       "0"                    
spin_vertex     "spin_vertex"     "-0.510934862652489"   
membership_s1   "membership_s1"   "0.212800600252563"    
membership_s3   "membership_s3"   "0"                    
membership_s4   "membership_s4"   "0.413771903899393"    
membership_s5   "membership_s5"   "-0.0854820055102303"  
membership_s6   "membership_s6"   "-0.578477689035067"   
membership_s7   "membership_s7"   "-1.11525796635722"    
membership_s8   "membership_s8"   "0"                    
membership_s9   "membership_s9"   "0"                    
membership_s11  "membership_s11"  "0"                    
membership_s12  "membership_s12"  "0"                    
membership_s14  "membership_s14"  "0"                    
membership_s15  "membership_s15"  "-0.48836353961478"    
membership_s16  "membership_s16"  "0"                    
membership_s17  "membership_s17"  "0"                    
membership_s18  "membership_s18"  "-0.381592435209546"   
membership_s20  "membership_s20"  "0"                    
membership_s21  "membership_s21"  "-0.0131323021911935"  
membership_s22  "membership_s22"  "0"                    
membership_s24  "membership_s24"  "0"                    
membership_s25  "membership_s25"  "0"                    
membership_s26  "membership_s26"  "0"                    
membership_s27  "membership_s27"  "0.248544906017862"    
membership_s28  "membership_s28"  "0"                    
membership_s30  "membership_s30"  "0.000342541003490256" 
membership_s31  "membership_s31"  "-0.728029903291391"   
membership_s32  "membership_s32"  "0.210147799728521"    
membership_s33  "membership_s33"  "0"                    
membership_s36  "membership_s36"  "-0.473068253925948"   
membership_s37  "membership_s37"  "-0.0624804524853952"  
V1              "V1"              "-10.5665203059778"    
V2              "V2"              "-2.8164456243871"     
pdi             "pdi"             "22.4490969074467"     
adhesion        "adhesion"        "0.00010994575702063"  
cohesion        "cohesion"        "-0.000216856217762332"
inner           "inner"           "-7.95768733350257e-05"
outer           "outer"           "4.05049704196484e-05" 
ioratio         "ioratio"         "1.24248285864542"     
comsize         "comsize"         "0.00180372329890773"  
[1] "Average GBM 10 CV AUC"
[1] 0.8082084
[[1]]
[1] 0.6991111

[[2]]
[1] 0.7962656

[[3]]
[1] 0.8749119

[[4]]
[1] 0.8445851

[[5]]
[1] 0.8261682

[1] "Average GBM 10 CV RMSE"
[1] 3.500375
[[1]]
[1] 3.599445

[[2]]
[1] 3.658632

[[3]]
[1] 3.407949

[[4]]
[1] 3.547185

[[5]]
[1] 3.288667

[1] "Average RF 10 CV AUC"
[1] 0.8121756
[[1]]
[1] 0.7226667

[[2]]
[1] 0.7649378

[[3]]
[1] 0.8763214

[[4]]
[1] 0.8539616

[[5]]
[1] 0.8429907

[1] "Average RF 10 CV RMSE"
[1] 0.2255869
[[1]]
[1] 0.2727969

[[2]]
[1] 0.2640743

[[3]]
[1] 0.1820874

[[4]]
[1] 0.2368677

[[5]]
[1] 0.1721084

[1] "Average GLM 10 CV AUC"
[1] 0.8168974
[[1]]
[1] 0.7582222

[[2]]
[1] 0.7875519

[[3]]
[1] 0.8911205

[[4]]
[1] 0.835443

[[5]]
[1] 0.8121495

[1] "Average GLM 10 CV RMSE"
[1] 14.85327
[[1]]
[1] 4.499144

[[2]]
[1] 5.419917

[[3]]
[1] 6.05799

[[4]]
[1] 50.24264

[[5]]
[1] 8.046651

[1] "Average 10 CV AUC"
[1] 0.8339683
[[1]]
[1] 0.7491111

[[2]]
[1] 0.8062241

[[3]]
[1] 0.9090909

[[4]]
[1] 0.8699015

[[5]]
[1] 0.835514

[1] "Average 10 CV RMSE"
[1] 5.837553
[[1]]
[1] 2.68135

[[2]]
[1] 2.984143

[[3]]
[1] 3.046222

[[4]]
[1] 16.93275

[[5]]
[1] 3.5433

[1] "average all"
[1] 2.655777
[1] 0.9889247
