# Supplementary material for: Distinctive Behaviors of Druggable Proteins in Cellular Networks
Source: PLoS Comput Biol. 2015 Dec 23;11(12):e1004597. doi: 10.1371/journal.pcbi.1004597 (PMC4689399; doi:10.1371/journal.pcbi.1004597)
Supplement: S1 File — (ZIP) [file pcbi.1004597.s004.zip › S1_File/direct.20150613.ppi.optimised_Target_results_low_C.txt]

[[1]]
[1] "low_C"

[1] "Dataset: low_C Model GBM, run: 1 of 10 2015-06-15 19:31:17"
Iter   TrainDeviance   ValidDeviance   StepSize   Improve
     1        0.1553             nan     0.0100    0.0000
     2        0.1541             nan     0.0100    0.0000
     3        0.1528             nan     0.0100    0.0000
     4        0.1517             nan     0.0100    0.0000
     5        0.1504             nan     0.0100    0.0001
     6        0.1492             nan     0.0100    0.0000
     7        0.1480             nan     0.0100    0.0000
     8        0.1469             nan     0.0100    0.0002
     9        0.1457             nan     0.0100    0.0001
    10        0.1445             nan     0.0100    0.0001
    20        0.1352             nan     0.0100   -0.0000
    25        0.1315             nan     0.0100    0.0001

[1] "GBM variable coefficients"
                            var    rel.inf
V1                           V1 4.95115387
membership_s4     membership_s4 3.89138684
outer                     outer 3.50838944
ratio5                   ratio5 3.50208909
ratio2                   ratio2 3.50136078
graph20                 graph20 3.34462129
ioratio                 ioratio 3.28793545
graph19                 graph19 3.22408608
inner                     inner 3.02668600
knn                         knn 2.94868371
graph23                 graph23 2.93464467
orbit53                 orbit53 2.83386588
constraint           constraint 2.82000666
graph13                 graph13 2.38386843
bet                         bet 2.30243519
orbit57                 orbit57 2.20385149
orbit51                 orbit51 2.02182962
graph11                 graph11 1.93901753
graph17                 graph17 1.91536612
orbit16                 orbit16 1.87280026
orbit18                 orbit18 1.83702733
pagerank               pagerank 1.67041075
orbit47                 orbit47 1.60097722
ratio1                   ratio1 1.43719937
ratio6                   ratio6 1.43019552
graph21                 graph21 1.39269419
graph5                   graph5 1.33788130
graph6                   graph6 1.23884070
comsize                 comsize 1.18604419
pdi                         pdi 1.13988168
graph10                 graph10 1.11504507
graph27                 graph27 1.10535688
graph25                 graph25 1.09898244
orbit50                 orbit50 1.07677446
sixth                     sixth 1.03312790
orbit36                 orbit36 1.01474718
graph15                 graph15 0.94643053
V2                           V2 0.87958524
orbit45                 orbit45 0.86138117
cohesion               cohesion 0.81973283
orbit17                 orbit17 0.80853384
ratio3                   ratio3 0.70394433
orbit20                 orbit20 0.69438398
orbit1                   orbit1 0.67946970
orbit28                 orbit28 0.65540727
orbit4                   orbit4 0.64687514
graph4                   graph4 0.59033359
orbit25                 orbit25 0.58066910
orbit56                 orbit56 0.51925837
orbit35                 orbit35 0.50975702
orbit49                 orbit49 0.50267565
coreness               coreness 0.45520310
membership_s36   membership_s36 0.45003630
orbit10                 orbit10 0.43897899
orbit30                 orbit30 0.43778167
orbit27                 orbit27 0.43309280
graph16                 graph16 0.42443911
orbit38                 orbit38 0.40030999
hubscore               hubscore 0.38868057
bigcom40               bigcom40 0.38313686
walktrap_vertex walktrap_vertex 0.36674106
ratio4                   ratio4 0.32845898
graph3                   graph3 0.32261160
membership_s5     membership_s5 0.31570170
orbit46                 orbit46 0.31282809
graph9                   graph9 0.29395240
orbit31                 orbit31 0.28104977
orbit62                 orbit62 0.27706974
orbit40                 orbit40 0.27251522
fourth                   fourth 0.24164049
orbit37                 orbit37 0.23728999
orbit59                 orbit59 0.20905728
orbit66                 orbit66 0.20615691
close                     close 0.20278949
bigcom4                 bigcom4 0.19949197
spin_vertex         spin_vertex 0.19752723
graph2                   graph2 0.17981882
graph22                 graph22 0.17621218
bigcom1                 bigcom1 0.16716477
orbit7                   orbit7 0.16563207
orbit29                 orbit29 0.16407109
orbit52                 orbit52 0.15869246
membership_s31   membership_s31 0.14633805
graph1                   graph1 0.13974935
graph24                 graph24 0.13643921
upto_third           upto_third 0.12711828
trans                     trans 0.12486938
orbit33                 orbit33 0.12352916
orbit44                 orbit44 0.11656250
upto_sixth           upto_sixth 0.10985615
graph12                 graph12 0.09432637
orbit58                 orbit58 0.07598475
bigcom28               bigcom28 0.05228821
fifth                     fifth 0.05116264
orbit65                 orbit65 0.04614612
graph18                 graph18 0.03979479
graph0                   graph0 0.00000000
graph7                   graph7 0.00000000
graph8                   graph8 0.00000000
graph14                 graph14 0.00000000
graph26                 graph26 0.00000000
graph28                 graph28 0.00000000
graph29                 graph29 0.00000000
orbit0                   orbit0 0.00000000
orbit2                   orbit2 0.00000000
orbit3                   orbit3 0.00000000
orbit5                   orbit5 0.00000000
orbit6                   orbit6 0.00000000
orbit8                   orbit8 0.00000000
orbit9                   orbit9 0.00000000
orbit11                 orbit11 0.00000000
orbit12                 orbit12 0.00000000
orbit13                 orbit13 0.00000000
orbit14                 orbit14 0.00000000
orbit15                 orbit15 0.00000000
orbit19                 orbit19 0.00000000
orbit21                 orbit21 0.00000000
orbit22                 orbit22 0.00000000
orbit23                 orbit23 0.00000000
orbit24                 orbit24 0.00000000
orbit26                 orbit26 0.00000000
orbit32                 orbit32 0.00000000
orbit34                 orbit34 0.00000000
orbit39                 orbit39 0.00000000
orbit41                 orbit41 0.00000000
orbit42                 orbit42 0.00000000
orbit43                 orbit43 0.00000000
orbit48                 orbit48 0.00000000
orbit54                 orbit54 0.00000000
orbit55                 orbit55 0.00000000
orbit60                 orbit60 0.00000000
orbit61                 orbit61 0.00000000
orbit63                 orbit63 0.00000000
orbit64                 orbit64 0.00000000
orbit67                 orbit67 0.00000000
orbit68                 orbit68 0.00000000
orbit69                 orbit69 0.00000000
orbit70                 orbit70 0.00000000
orbit71                 orbit71 0.00000000
orbit72                 orbit72 0.00000000
AP                           AP 0.00000000
ecc                         ecc 0.00000000
eccrad                   eccrad 0.00000000
evcent                   evcent 0.00000000
first                     first 0.00000000
upto_second         upto_second 0.00000000
upto_fourth         upto_fourth 0.00000000
upto_fifth           upto_fifth 0.00000000
second                   second 0.00000000
third                     third 0.00000000
selfinter             selfinter 0.00000000
bigcom2                 bigcom2 0.00000000
bigcom3                 bigcom3 0.00000000
bigcom6                 bigcom6 0.00000000
bigcom8                 bigcom8 0.00000000
bigcom9                 bigcom9 0.00000000
bigcom11               bigcom11 0.00000000
bigcom13               bigcom13 0.00000000
bigcom15               bigcom15 0.00000000
bigcom16               bigcom16 0.00000000
bigcom21               bigcom21 0.00000000
bigcom22               bigcom22 0.00000000
bigcom24               bigcom24 0.00000000
bigcom26               bigcom26 0.00000000
bigcom30               bigcom30 0.00000000
bigcom31               bigcom31 0.00000000
bigcom32               bigcom32 0.00000000
bigcom33               bigcom33 0.00000000
bigcom34               bigcom34 0.00000000
bigcom36               bigcom36 0.00000000
bigcom37               bigcom37 0.00000000
bigcom38               bigcom38 0.00000000
bigcom39               bigcom39 0.00000000
bigcom43               bigcom43 0.00000000
bigcom44               bigcom44 0.00000000
bigcom46               bigcom46 0.00000000
bigcom47               bigcom47 0.00000000
bigcom49               bigcom49 0.00000000
bigcom50               bigcom50 0.00000000
bigcom51               bigcom51 0.00000000
bigcom52               bigcom52 0.00000000
bigcom54               bigcom54 0.00000000
bigcom56               bigcom56 0.00000000
bigcom62               bigcom62 0.00000000
bigcom66               bigcom66 0.00000000
bigcom68               bigcom68 0.00000000
bigcom69               bigcom69 0.00000000
bigcom71               bigcom71 0.00000000
bigcom72               bigcom72 0.00000000
bigcom73               bigcom73 0.00000000
bigcom74               bigcom74 0.00000000
bigcom75               bigcom75 0.00000000
bigcom76               bigcom76 0.00000000
bigcom77               bigcom77 0.00000000
bigcom79               bigcom79 0.00000000
bigcom80               bigcom80 0.00000000
bigcom82               bigcom82 0.00000000
bigcom83               bigcom83 0.00000000
bigcom84               bigcom84 0.00000000
bigcom85               bigcom85 0.00000000
bigcom87               bigcom87 0.00000000
bigcom89               bigcom89 0.00000000
bigcom91               bigcom91 0.00000000
bigcom92               bigcom92 0.00000000
bigcom93               bigcom93 0.00000000
bigcom96               bigcom96 0.00000000
bigcom97               bigcom97 0.00000000
bigcom98               bigcom98 0.00000000
bigcom99               bigcom99 0.00000000
bigcom101             bigcom101 0.00000000
bigcom104             bigcom104 0.00000000
bigcom106             bigcom106 0.00000000
bigcom109             bigcom109 0.00000000
bigcom113             bigcom113 0.00000000
bigcom116             bigcom116 0.00000000
bigcom120             bigcom120 0.00000000
bigcom123             bigcom123 0.00000000
bigcom126             bigcom126 0.00000000
bigcom127             bigcom127 0.00000000
bigcom137             bigcom137 0.00000000
bigcom139             bigcom139 0.00000000
bigcom140             bigcom140 0.00000000
bigcom143             bigcom143 0.00000000
bigcom145             bigcom145 0.00000000
bigcom146             bigcom146 0.00000000
bigcom147             bigcom147 0.00000000
bigcom149             bigcom149 0.00000000
bigcom153             bigcom153 0.00000000
bigcom154             bigcom154 0.00000000
bigcom156             bigcom156 0.00000000
bigcom157             bigcom157 0.00000000
bigcom158             bigcom158 0.00000000
bigcom160             bigcom160 0.00000000
bigcom161             bigcom161 0.00000000
bigcom162             bigcom162 0.00000000
bigcom164             bigcom164 0.00000000
bigcom166             bigcom166 0.00000000
bigcom167             bigcom167 0.00000000
bigcom171             bigcom171 0.00000000
bigcom173             bigcom173 0.00000000
bigcom175             bigcom175 0.00000000
bigcom176             bigcom176 0.00000000
bigcom177             bigcom177 0.00000000
bigcom178             bigcom178 0.00000000
bigcom180             bigcom180 0.00000000
bigcom181             bigcom181 0.00000000
bigcom184             bigcom184 0.00000000
bigcom186             bigcom186 0.00000000
bigcom187             bigcom187 0.00000000
bigcom189             bigcom189 0.00000000
bigcom194             bigcom194 0.00000000
bigcom195             bigcom195 0.00000000
bigcom196             bigcom196 0.00000000
bigcom204             bigcom204 0.00000000
bigcom205             bigcom205 0.00000000
bigcom212             bigcom212 0.00000000
bigcom214             bigcom214 0.00000000
bigcom222             bigcom222 0.00000000
bigcom223             bigcom223 0.00000000
bigcom226             bigcom226 0.00000000
bigcom227             bigcom227 0.00000000
bigcom229             bigcom229 0.00000000
bigcom233             bigcom233 0.00000000
bigcom236             bigcom236 0.00000000
bigcom237             bigcom237 0.00000000
bigcom246             bigcom246 0.00000000
bigcom248             bigcom248 0.00000000
bigcom249             bigcom249 0.00000000
bigcom250             bigcom250 0.00000000
bigcom254             bigcom254 0.00000000
bigcom266             bigcom266 0.00000000
bigcom269             bigcom269 0.00000000
bigcom272             bigcom272 0.00000000
bigcom274             bigcom274 0.00000000
bigcom281             bigcom281 0.00000000
bigcom291             bigcom291 0.00000000
bigcom292             bigcom292 0.00000000
bigcom295             bigcom295 0.00000000
bigcom299             bigcom299 0.00000000
bigcom301             bigcom301 0.00000000
bigcom306             bigcom306 0.00000000
bigcom309             bigcom309 0.00000000
bigcom314             bigcom314 0.00000000
bigcom321             bigcom321 0.00000000
bigcom341             bigcom341 0.00000000
bigcom350             bigcom350 0.00000000
bigcom353             bigcom353 0.00000000
bigcom359             bigcom359 0.00000000
bigcom363             bigcom363 0.00000000
bigcom365             bigcom365 0.00000000
bigcom385             bigcom385 0.00000000
bigcom386             bigcom386 0.00000000
bigcom408             bigcom408 0.00000000
bigcom412             bigcom412 0.00000000
bigcom480             bigcom480 0.00000000
membership_s1     membership_s1 0.00000000
membership_s3     membership_s3 0.00000000
membership_s6     membership_s6 0.00000000
membership_s7     membership_s7 0.00000000
membership_s8     membership_s8 0.00000000
membership_s9     membership_s9 0.00000000
membership_s11   membership_s11 0.00000000
membership_s12   membership_s12 0.00000000
membership_s14   membership_s14 0.00000000
membership_s15   membership_s15 0.00000000
membership_s16   membership_s16 0.00000000
membership_s17   membership_s17 0.00000000
membership_s18   membership_s18 0.00000000
membership_s20   membership_s20 0.00000000
membership_s21   membership_s21 0.00000000
membership_s22   membership_s22 0.00000000
membership_s24   membership_s24 0.00000000
membership_s25   membership_s25 0.00000000
membership_s26   membership_s26 0.00000000
membership_s27   membership_s27 0.00000000
membership_s28   membership_s28 0.00000000
membership_s30   membership_s30 0.00000000
membership_s32   membership_s32 0.00000000
membership_s33   membership_s33 0.00000000
membership_s37   membership_s37 0.00000000
adhesion               adhesion 0.00000000
[1] "Dataset: low_C Model RF, run: 1 of 10 2015-06-15 19:31:32"
     |      Out-of-bag   |
Tree |      MSE  %Var(y) |
   1 |  0.02618   175.90 |
   2 |  0.02776   186.50 |
   3 |    0.024   161.26 |
   4 |  0.02198   147.68 |
   5 |  0.02162   145.22 |
   6 |  0.01985   133.34 |
   7 |  0.01966   132.05 |
   8 |  0.01934   129.93 |
   9 |  0.01884   126.55 |
  10 |   0.0188   126.32 |
  11 |  0.01851   124.34 |
  12 |  0.01851   124.35 |
  13 |  0.01834   123.20 |
  14 |  0.01822   122.44 |
  15 |  0.01825   122.58 |
  16 |  0.01786   119.97 |
  17 |  0.01789   120.21 |
  18 |  0.01782   119.70 |
  19 |  0.01787   120.06 |
  20 |  0.01778   119.47 |
  21 |  0.01769   118.87 |
  22 |  0.01751   117.63 |
  23 |  0.01744   117.18 |
  24 |  0.01729   116.13 |
  25 |   0.0172   115.55 |
  26 |  0.01719   115.51 |
  27 |  0.01713   115.07 |
  28 |  0.01711   114.92 |
  29 |  0.01705   114.57 |
  30 |  0.01704   114.49 |
  31 |  0.01703   114.39 |
  32 |  0.01694   113.83 |
  33 |  0.01686   113.30 |
  34 |  0.01684   113.16 |
  35 |  0.01676   112.58 |
  36 |  0.01672   112.30 |
  37 |  0.01663   111.75 |
  38 |  0.01662   111.69 |
  39 |  0.01662   111.64 |
  40 |  0.01664   111.80 |
  41 |  0.01662   111.68 |
  42 |  0.01654   111.11 |
  43 |  0.01655   111.22 |
  44 |  0.01656   111.27 |
  45 |  0.01655   111.20 |
  46 |  0.01655   111.18 |
  47 |  0.01656   111.25 |
  48 |  0.01655   111.21 |
  49 |  0.01654   111.11 |
  50 |  0.01652   110.96 |
  51 |   0.0165   110.87 |
  52 |   0.0165   110.87 |
  53 |  0.01649   110.80 |
  54 |  0.01645   110.55 |
  55 |  0.01644   110.47 |
  56 |  0.01644   110.43 |
  57 |  0.01641   110.26 |
  58 |   0.0164   110.16 |
  59 |   0.0164   110.18 |
  60 |   0.0164   110.19 |
  61 |  0.01641   110.28 |
  62 |  0.01644   110.45 |
  63 |  0.01643   110.36 |
  64 |  0.01638   110.06 |
  65 |  0.01639   110.13 |
  66 |  0.01639   110.10 |
  67 |  0.01638   110.04 |
  68 |  0.01637   109.97 |
  69 |  0.01636   109.91 |
  70 |  0.01635   109.84 |
  71 |  0.01634   109.81 |
  72 |  0.01633   109.73 |
  73 |  0.01633   109.73 |
  74 |  0.01633   109.72 |
  75 |  0.01632   109.66 |
  76 |  0.01633   109.71 |
  77 |  0.01634   109.76 |
  78 |  0.01632   109.65 |
  79 |  0.01633   109.73 |
  80 |  0.01635   109.83 |
  81 |  0.01634   109.75 |
  82 |  0.01633   109.74 |
  83 |  0.01632   109.67 |
  84 |  0.01633   109.71 |
  85 |  0.01633   109.72 |
  86 |  0.01633   109.74 |
  87 |  0.01635   109.88 |
  88 |  0.01636   109.90 |
  89 |  0.01636   109.91 |
  90 |  0.01636   109.89 |
  91 |  0.01637   109.95 |
  92 |  0.01638   110.02 |
  93 |  0.01637   109.98 |
  94 |  0.01637   110.01 |
  95 |  0.01638   110.04 |
  96 |  0.01637   110.00 |
  97 |  0.01637   110.00 |
  98 |  0.01638   110.06 |
  99 |  0.01635   109.88 |
 100 |  0.01636   109.90 |
[1] "Random Forest variable coefficients"
                      %IncMSE IncNodePurity
graph5           1.044231e-03  3.508136e-01
graph6           5.174312e-03  4.965053e-01
graph7           7.434912e-05  7.388561e-02
graph8           1.466595e-05  2.703973e-01
graph9           2.130206e-03  5.668068e-01
graph10          7.784125e-03  8.447869e-01
graph11          2.156771e-03  5.450689e-01
graph12          4.908208e-03  5.052089e-01
graph13          2.299874e-03  7.674386e-01
graph14          3.646016e-03  4.381149e-01
graph15          2.666986e-03  4.154318e-01
graph16          2.862578e-03  5.338182e-01
graph17          6.274425e-03  5.392761e-01
graph18          1.368797e-03  1.983605e-01
graph19          4.433351e-03  7.860850e-01
graph20          2.952123e-03  7.082287e-01
graph21          5.081199e-03  6.513835e-01
graph22          8.215492e-05  1.446524e-01
graph23          1.575462e-02  8.866681e-01
graph24          1.942547e-04  7.150579e-02
graph25          6.839765e-04  3.165626e-01
graph26          5.616826e-05  1.151941e-01
graph27         -9.358993e-07  1.521414e-01
graph28         -5.324821e-06  6.376271e-02
graph29          3.447518e-06  1.774582e-02
orbit0           2.041178e-04  7.926166e-02
orbit1           5.183925e-03  6.674053e-01
orbit2           4.606541e-04  2.364400e-01
orbit3           2.984284e-06  9.715222e-02
orbit4           4.675209e-03  4.641039e-01
orbit5           1.633732e-03  5.888232e-01
orbit6           1.754410e-03  5.848629e-01
orbit7          -2.936323e-05  1.267184e-01
orbit8           9.671673e-04  2.267344e-01
orbit9           1.936247e-03  3.676561e-01
orbit10          1.202128e-03  2.390718e-01
orbit11          7.702500e-05  3.089165e-01
orbit12          2.890108e-04  1.447624e-01
orbit13          4.834123e-05  4.832785e-02
orbit14         -9.633705e-06  3.011133e-01
orbit15          3.023989e-03  4.405846e-01
orbit16          1.462692e-02  6.791071e-01
orbit17          4.230256e-03  6.505389e-01
orbit18          7.927209e-03  1.172495e+00
orbit19          5.476546e-03  5.566568e-01
orbit20          3.137961e-03  5.705487e-01
orbit21          2.341769e-03  6.190307e-01
orbit22          3.391805e-03  4.112778e-01
orbit23          1.544140e-04  9.988602e-02
orbit24          5.082550e-03  4.525684e-01
orbit25          9.830261e-04  1.837970e-01
orbit26          6.102457e-04  1.107540e-01
orbit27          1.730668e-03  7.243641e-01
orbit28          4.540089e-03  7.246065e-01
orbit29          1.845624e-03  2.217001e-01
orbit30          7.493755e-04  4.265872e-01
orbit31          3.353863e-03  5.505161e-01
orbit32          1.249352e-03  3.404697e-01
orbit33          3.251777e-05  2.022653e-01
orbit34          3.931909e-03  5.419119e-01
orbit35          5.451749e-03  6.089138e-01
orbit36          1.652369e-03  6.587689e-01
orbit37          1.995992e-03  2.717754e-01
orbit38          1.424543e-04  4.385179e-01
orbit39          6.426339e-03  4.753232e-01
orbit40          6.613587e-05  1.546946e-01
orbit41          4.642656e-04  1.380666e-01
orbit42          8.220021e-05  6.093429e-02
orbit43          3.255166e-03  1.268177e-01
orbit44          3.440605e-05  2.707491e-01
orbit45          3.422811e-03  5.664775e-01
orbit46          1.351131e-04  1.989743e-01
orbit47          1.049580e-04  2.436669e-01
orbit48          1.345720e-03  1.798891e-01
orbit49          3.087810e-03  5.281301e-01
orbit50          7.818574e-05  4.036863e-01
orbit51          8.055431e-03  7.540765e-01
orbit52          8.421271e-04  2.335225e-01
orbit53          1.776656e-03  2.367614e-01
orbit54          7.770594e-05  1.724660e-01
orbit55          1.150905e-04  5.881826e-02
orbit56          1.007230e-02  8.835584e-01
orbit57          6.414813e-04  2.695218e-01
orbit58         -5.863517e-06  2.180096e-02
orbit59          4.264757e-04  1.182252e-01
orbit60          3.496167e-06  6.555076e-03
orbit61         -4.014989e-06  1.678680e-02
orbit62          4.415429e-04  2.871436e-01
orbit63          1.135197e-04  5.631187e-02
orbit64          2.082865e-05  6.219377e-02
orbit65          3.191044e-05  6.747495e-02
orbit66          2.104649e-04  1.289849e-01
orbit67          9.750135e-06  4.281769e-02
orbit68          9.896970e-06  1.427332e-01
orbit69          0.000000e+00  0.000000e+00
orbit70         -1.639963e-05  4.510322e-02
orbit71          7.524274e-06  7.152442e-02
orbit72          7.425264e-07  5.567367e-03
AP               1.468023e-06  2.006279e-02
bet              4.837807e-03  1.398756e+00
ecc              4.967718e-05  4.493168e-02
eccrad           5.654251e-04  1.064466e-01
close            2.789038e-03  4.061691e-01
constraint       3.802985e-03  8.891037e-01
coreness         6.940755e-04  4.345897e-01
knn              4.727411e-03  8.216290e-01
hubscore         3.354538e-03  4.430521e-01
pagerank         3.680190e-03  1.388173e+00
trans            4.820570e-04  9.412457e-02
evcent           1.761757e-03  7.743889e-01
first            5.583485e-05  4.463138e-02
upto_second      1.520878e-03  4.151372e-01
upto_third       3.977063e-03  5.815502e-01
upto_fourth      2.323019e-03  4.408727e-01
upto_fifth       6.951854e-03  6.613148e-01
upto_sixth       1.942601e-03  3.290939e-01
second           1.213552e-03  5.415392e-01
third            4.994632e-03  5.651397e-01
fourth           1.920707e-03  9.820244e-01
fifth            3.831930e-03  9.539939e-01
sixth            4.075251e-03  8.740380e-01
ratio1           2.674662e-03  7.415931e-01
ratio2           6.092890e-03  1.118008e+00
ratio3           1.042943e-02  9.943604e-01
ratio4           6.859228e-03  8.766470e-01
ratio5           3.529311e-03  1.797913e+00
ratio6           9.121313e-03  1.161817e+00
selfinter       -2.559038e-06  3.863275e-02
walktrap_vertex  3.372208e-04  6.363801e-01
bigcom1          6.320739e-05  1.174027e-01
bigcom2          0.000000e+00  0.000000e+00
bigcom3          0.000000e+00  2.602085e-20
bigcom4          3.188102e-03  1.909398e-01
bigcom6          0.000000e+00  0.000000e+00
bigcom8         -1.160065e-05  9.768498e-02
bigcom9          0.000000e+00  0.000000e+00
bigcom11         0.000000e+00  3.469447e-20
bigcom13         0.000000e+00  1.734723e-20
bigcom15         0.000000e+00  0.000000e+00
bigcom16         0.000000e+00  0.000000e+00
bigcom21        -6.669549e-11  3.048936e-03
bigcom22         2.582209e-04  2.080074e-01
bigcom24        -5.579917e-06  4.939489e-01
bigcom26         0.000000e+00  0.000000e+00
bigcom28         1.067736e-04  1.843614e-01
bigcom30         0.000000e+00  8.673617e-21
bigcom31         0.000000e+00  2.775558e-19
bigcom32         0.000000e+00  1.734723e-20
bigcom33         0.000000e+00  0.000000e+00
bigcom34         0.000000e+00  0.000000e+00
bigcom36        -3.493042e-06  1.995071e-01
bigcom37         0.000000e+00  0.000000e+00
bigcom38         0.000000e+00  0.000000e+00
bigcom39         0.000000e+00  0.000000e+00
bigcom40         3.032751e-04  2.048054e-01
bigcom43         0.000000e+00  0.000000e+00
bigcom44         0.000000e+00  0.000000e+00
bigcom46         0.000000e+00  5.551115e-19
bigcom47         0.000000e+00  0.000000e+00
bigcom49        -2.098963e-05  2.489986e-01
bigcom50         0.000000e+00  0.000000e+00
bigcom51         0.000000e+00  0.000000e+00
bigcom52         0.000000e+00  0.000000e+00
bigcom54         0.000000e+00  0.000000e+00
bigcom56         0.000000e+00  0.000000e+00
bigcom62         0.000000e+00  0.000000e+00
bigcom66         0.000000e+00  0.000000e+00
bigcom68         0.000000e+00  0.000000e+00
bigcom69         0.000000e+00  0.000000e+00
bigcom71         0.000000e+00  0.000000e+00
bigcom72         0.000000e+00  0.000000e+00
bigcom73         0.000000e+00  0.000000e+00
bigcom74         0.000000e+00  0.000000e+00
bigcom75         0.000000e+00  0.000000e+00
bigcom76         0.000000e+00  0.000000e+00
bigcom77         0.000000e+00  0.000000e+00
bigcom79         0.000000e+00  0.000000e+00
bigcom80         0.000000e+00  0.000000e+00
bigcom82         0.000000e+00  0.000000e+00
bigcom83         0.000000e+00  0.000000e+00
bigcom84         0.000000e+00  0.000000e+00
bigcom85         0.000000e+00  0.000000e+00
bigcom87         0.000000e+00  2.775558e-19
bigcom89         0.000000e+00  1.734723e-20
bigcom91         0.000000e+00  0.000000e+00
bigcom92         0.000000e+00  0.000000e+00
bigcom93         0.000000e+00  0.000000e+00
bigcom96         0.000000e+00  0.000000e+00
bigcom97         0.000000e+00  0.000000e+00
bigcom98         0.000000e+00  0.000000e+00
bigcom99         0.000000e+00  0.000000e+00
bigcom101        0.000000e+00  0.000000e+00
bigcom104        0.000000e+00  0.000000e+00
bigcom106        0.000000e+00  0.000000e+00
bigcom109        0.000000e+00  0.000000e+00
bigcom113        0.000000e+00  2.775558e-19
bigcom116        0.000000e+00  0.000000e+00
bigcom120        0.000000e+00  0.000000e+00
bigcom123        0.000000e+00  0.000000e+00
bigcom126        0.000000e+00  0.000000e+00
bigcom127       -8.621209e-06  6.076713e-01
bigcom137        0.000000e+00  0.000000e+00
bigcom139        0.000000e+00  0.000000e+00
bigcom140        0.000000e+00  8.673617e-21
bigcom143        0.000000e+00  0.000000e+00
bigcom145        2.946927e-06  5.906415e-01
bigcom146        0.000000e+00  0.000000e+00
bigcom147        0.000000e+00  0.000000e+00
bigcom149        0.000000e+00  6.299587e-01
bigcom153        0.000000e+00  0.000000e+00
bigcom154        0.000000e+00  0.000000e+00
bigcom156        0.000000e+00  0.000000e+00
bigcom157        0.000000e+00  0.000000e+00
bigcom158        0.000000e+00  0.000000e+00
bigcom160        0.000000e+00  0.000000e+00
bigcom161        0.000000e+00  0.000000e+00
bigcom162        0.000000e+00  0.000000e+00
bigcom164        0.000000e+00  0.000000e+00
bigcom166        0.000000e+00  0.000000e+00
bigcom167        0.000000e+00  1.734723e-20
bigcom171        0.000000e+00  8.672346e-01
bigcom173        0.000000e+00  0.000000e+00
bigcom175        0.000000e+00  0.000000e+00
bigcom176        0.000000e+00  0.000000e+00
bigcom177        0.000000e+00  0.000000e+00
bigcom178        0.000000e+00  0.000000e+00
bigcom180        0.000000e+00  0.000000e+00
bigcom181        0.000000e+00  1.734723e-20
bigcom184        0.000000e+00  0.000000e+00
bigcom186        0.000000e+00  0.000000e+00
bigcom187        0.000000e+00  0.000000e+00
bigcom189        0.000000e+00  0.000000e+00
bigcom194        0.000000e+00  2.775558e-19
bigcom195        0.000000e+00  0.000000e+00
bigcom196       -1.074283e-07  6.592148e-01
bigcom204        0.000000e+00  1.734723e-20
bigcom205        0.000000e+00  1.734723e-20
bigcom212        0.000000e+00  0.000000e+00
bigcom214        0.000000e+00  1.734723e-20
bigcom222        0.000000e+00  0.000000e+00
bigcom223        0.000000e+00  0.000000e+00
bigcom226        0.000000e+00  3.469447e-20
bigcom227        0.000000e+00  0.000000e+00
bigcom229        0.000000e+00  0.000000e+00
bigcom233        0.000000e+00  0.000000e+00
bigcom236        0.000000e+00  0.000000e+00
bigcom237        0.000000e+00  0.000000e+00
bigcom246        0.000000e+00  0.000000e+00
bigcom248        0.000000e+00  0.000000e+00
bigcom249        0.000000e+00  0.000000e+00
bigcom250        0.000000e+00  0.000000e+00
bigcom254        0.000000e+00  2.775558e-19
bigcom266        0.000000e+00  1.734723e-20
bigcom269        0.000000e+00  1.734723e-20
bigcom272        0.000000e+00  0.000000e+00
bigcom274        5.799481e-05  1.716026e-01
bigcom281       -1.724340e-05  5.710382e-01
bigcom291        0.000000e+00  0.000000e+00
bigcom292       -1.610095e-05  5.113153e-01
bigcom295        0.000000e+00  0.000000e+00
bigcom299        0.000000e+00  0.000000e+00
bigcom301        0.000000e+00  0.000000e+00
bigcom306        0.000000e+00  0.000000e+00
bigcom309        0.000000e+00  0.000000e+00
bigcom314        0.000000e+00  0.000000e+00
bigcom321        0.000000e+00  0.000000e+00
bigcom341        0.000000e+00  0.000000e+00
bigcom350        0.000000e+00  0.000000e+00
bigcom353        0.000000e+00  0.000000e+00
bigcom359        0.000000e+00  0.000000e+00
bigcom363        0.000000e+00  0.000000e+00
bigcom365        0.000000e+00  1.734723e-20
bigcom385        0.000000e+00  0.000000e+00
bigcom386        0.000000e+00  2.775558e-19
bigcom408        0.000000e+00  0.000000e+00
bigcom412        0.000000e+00  0.000000e+00
bigcom480        0.000000e+00  0.000000e+00
spin_vertex      2.113638e-03  4.285804e-01
membership_s1   -1.965484e-07  2.199181e-02
membership_s3    0.000000e+00  0.000000e+00
membership_s4    5.797163e-04  6.267185e-01
membership_s5    1.040647e-04  1.054754e-01
membership_s6    2.742417e-04  1.490941e-01
membership_s7    1.044766e-04  1.222791e-01
membership_s8    0.000000e+00  1.734723e-20
membership_s9    0.000000e+00  0.000000e+00
membership_s11   0.000000e+00  2.775558e-19
membership_s12   0.000000e+00  0.000000e+00
membership_s14   5.933733e-06  4.697873e-01
membership_s15   0.000000e+00  1.734723e-20
membership_s16   5.653631e-05  1.941862e-01
membership_s17   0.000000e+00  0.000000e+00
membership_s18   5.555438e-05  5.684975e-02
membership_s20   0.000000e+00  0.000000e+00
membership_s21   6.217086e-05  1.018849e-01
membership_s22   0.000000e+00  0.000000e+00
membership_s24   0.000000e+00  0.000000e+00
membership_s25   0.000000e+00  0.000000e+00
membership_s26   0.000000e+00  8.673617e-21
membership_s27   4.641849e-05  9.691176e-02
membership_s28   0.000000e+00  0.000000e+00
membership_s30   1.298593e-05  2.949815e-02
membership_s31  -2.201135e-05  2.238192e-01
membership_s32   3.776070e-05  1.150506e-01
membership_s33   0.000000e+00  0.000000e+00
membership_s36   1.869879e-04  2.271824e-01
membership_s37   0.000000e+00  4.336809e-20
V1               4.860060e-03  1.832239e+00
V2               1.738720e-03  1.353878e+00
pdi             -2.866469e-05  3.552339e-01
adhesion         5.117535e-03  1.261140e+00
cohesion         4.768190e-03  1.193685e+00
inner            2.530525e-03  1.724323e+00
outer            1.429085e-03  1.411142e+00
ioratio          2.222948e-03  1.252410e+00
comsize          1.404421e-03  1.578299e+00
[1] "Dataset: low_C Model GLM, run: 1 of 10 2015-06-15 19:34:09"
[1] "glmnet variable coefficients"
                     [,1]          [,2]
(Intercept)     -4.176975 -2.962700e+00
graph0           0.000000 -1.640973e-02
graph1           0.000000 -7.727000e-05
graph2           0.000000  0.000000e+00
graph3           0.000000  0.000000e+00
graph4           0.000000  0.000000e+00
graph5           0.000000 -1.952979e-04
graph6           0.000000 -3.527928e-05
graph7           0.000000 -9.835135e-03
graph8           0.000000  1.778692e-02
graph9           0.000000 -3.650676e-08
graph10          0.000000  0.000000e+00
graph11          0.000000 -6.033047e-12
graph12          0.000000  0.000000e+00
graph13          0.000000  4.766685e-06
graph14          0.000000  0.000000e+00
graph15          0.000000  7.704203e-05
graph16          0.000000 -1.328269e-06
graph17          0.000000  3.614846e-06
graph18          0.000000 -1.171776e-04
graph19          0.000000  6.061804e-07
graph20          0.000000  2.699066e-05
graph21          0.000000  0.000000e+00
graph22          0.000000 -2.135199e-05
graph23          0.000000  5.357757e-05
graph24          0.000000  1.142296e-05
graph25          0.000000 -3.522380e-03
graph26          0.000000 -2.351406e-05
graph27          0.000000  3.168000e-02
graph28          0.000000 -6.363905e-03
graph29          0.000000 -7.473566e-02
orbit0           0.000000 -1.429815e-02
orbit1           0.000000 -7.119978e-05
orbit2           0.000000 -1.039854e-02
orbit3           0.000000  0.000000e+00
orbit4           0.000000  0.000000e+00
orbit5           0.000000 -7.854374e-05
orbit6           0.000000  0.000000e+00
orbit7           0.000000  0.000000e+00
orbit8           0.000000 -2.434156e-05
orbit9           0.000000 -1.488070e-05
orbit10          0.000000 -2.003614e-04
orbit11          0.000000 -4.915368e-02
orbit12          0.000000 -1.008088e-02
orbit13          0.000000 -9.201686e-02
orbit14          0.000000  3.721628e-02
orbit15          0.000000  0.000000e+00
orbit16          0.000000 -2.782623e-06
orbit17          0.000000 -3.302774e-06
orbit18          0.000000 -1.504805e-07
orbit19          0.000000  0.000000e+00
orbit20          0.000000  3.336634e-08
orbit21          0.000000  7.181753e-05
orbit22          0.000000 -3.922430e-12
orbit23          0.000000  4.274065e-02
orbit24          0.000000  6.021048e-07
orbit25          0.000000 -1.249899e-06
orbit26          0.000000  1.695176e-05
orbit27          0.000000  3.436871e-06
orbit28          0.000000  1.453279e-05
orbit29          0.000000  2.630325e-05
orbit30          0.000000  1.228496e-04
orbit31          0.000000  0.000000e+00
orbit32          0.000000  4.616504e-09
orbit33          0.000000 -5.090013e-02
orbit34          0.000000  9.829755e-05
orbit35          0.000000 -4.146154e-06
orbit36          0.000000  5.805825e-05
orbit37          0.000000 -3.000041e-07
orbit38          0.000000  2.032391e-03
orbit39          0.000000  1.313726e-06
orbit40          0.000000  5.461010e-06
orbit41          0.000000 -3.267224e-03
orbit42          0.000000  1.283002e-01
orbit43          0.000000 -1.218994e-04
orbit44          0.000000  3.023825e-01
orbit45          0.000000  5.450412e-06
orbit46          0.000000  5.114924e-05
orbit47          0.000000  7.636391e-03
orbit48          0.000000 -4.559095e-04
orbit49          0.000000  4.214660e-05
orbit50          0.000000 -4.627425e-02
orbit51          0.000000  2.007203e-04
orbit52          0.000000 -1.767349e-04
orbit53          0.000000  2.589632e-03
orbit54          0.000000 -2.230668e-05
orbit55          0.000000  5.789332e-01
orbit56          0.000000  9.371075e-06
orbit57          0.000000  1.019869e-03
orbit58          0.000000 -8.227258e-02
orbit59          0.000000  1.139109e-08
orbit60          0.000000  4.444044e-03
orbit61          0.000000  1.693867e-01
orbit62          0.000000 -6.671959e-04
orbit63          0.000000 -2.123362e-02
orbit64          0.000000 -3.397975e-02
orbit65          0.000000 -1.537073e-03
orbit66          0.000000  7.978629e-04
orbit67          0.000000  5.162596e-01
orbit68          0.000000  3.406438e-02
orbit69          0.000000 -4.793545e-01
orbit70          0.000000 -1.137802e-02
orbit71          0.000000  5.402675e-01
orbit72          0.000000 -3.064183e-01
AP               0.000000 -3.228408e-01
bet              0.000000  1.928922e-05
ecc              0.000000 -4.073678e-02
eccrad           0.000000 -2.103140e-01
close            0.000000  0.000000e+00
constraint       0.000000  6.935765e-02
coreness         0.000000  2.641599e-01
knn              0.000000  1.276961e-04
hubscore         0.000000  6.129145e+00
pagerank         0.000000 -2.112341e+00
trans            0.000000  2.245554e-01
evcent           0.000000  1.095205e+01
first            0.000000 -1.868330e-02
upto_second      0.000000 -5.976572e-05
upto_third       0.000000  0.000000e+00
upto_fourth      0.000000  0.000000e+00
upto_fifth       0.000000  0.000000e+00
upto_sixth       0.000000 -2.252059e-04
second           0.000000 -4.856034e-05
third            0.000000  3.250698e-05
fourth           0.000000 -6.088770e-05
fifth            0.000000  0.000000e+00
sixth            0.000000  0.000000e+00
ratio1           0.000000  1.993519e-04
ratio2           0.000000  1.400580e-04
ratio3           0.000000  3.113673e-05
ratio4           0.000000 -1.083868e-02
ratio5           0.000000  3.779284e-05
ratio6           0.000000  5.328070e-05
selfinter        0.000000 -3.493856e-01
walktrap_vertex  0.000000  1.010509e-01
bigcom1          0.000000 -2.759551e-02
bigcom2          0.000000 -9.471542e-01
bigcom3          0.000000 -1.050072e-01
bigcom4          0.000000  3.212030e-01
bigcom6          0.000000 -2.541620e-01
bigcom8          0.000000 -6.717627e-02
bigcom9          0.000000 -1.103219e+00
bigcom11         0.000000 -8.427042e-01
bigcom13         0.000000 -1.256099e+00
bigcom15         0.000000 -5.232289e-01
bigcom16         0.000000 -9.885938e-01
bigcom21         0.000000  3.730510e-01
bigcom22         0.000000  6.512807e-02
bigcom24         0.000000  2.732284e+00
bigcom26         0.000000 -9.603605e-01
bigcom28         0.000000  4.670388e-01
bigcom30         0.000000 -1.290285e+00
bigcom31         0.000000 -7.762949e-01
bigcom32         0.000000 -1.244093e+00
bigcom33         0.000000 -3.972411e-01
bigcom34         0.000000 -7.630520e-01
bigcom36         0.000000  1.530509e+00
bigcom37         0.000000  0.000000e+00
bigcom38         0.000000 -5.873798e-01
bigcom39         0.000000 -7.995752e-01
bigcom40         0.000000  5.367937e-01
bigcom43         0.000000 -4.889156e-01
bigcom44         0.000000 -8.461994e-01
bigcom46         0.000000 -8.125800e-01
bigcom47         0.000000 -6.354454e-01
bigcom49         0.000000  1.845424e+00
bigcom50         0.000000 -5.969514e-01
bigcom51         0.000000 -7.921986e-01
bigcom52         0.000000 -2.531113e-01
bigcom54         0.000000 -5.758460e-01
bigcom56         0.000000 -3.168910e-01
bigcom62         0.000000 -3.219994e-01
bigcom66         0.000000 -5.234204e-01
bigcom68         0.000000 -3.790480e-01
bigcom69         0.000000 -7.195980e-01
bigcom71         0.000000 -6.683971e-01
bigcom72         0.000000 -2.511694e-01
bigcom73         0.000000 -3.887429e-01
bigcom74         0.000000 -7.564764e-01
bigcom75         0.000000 -2.594380e-01
bigcom76         0.000000 -3.790725e-01
bigcom77         0.000000 -7.140193e-01
bigcom79         0.000000 -5.407789e-01
bigcom80         0.000000 -4.741080e-01
bigcom82         0.000000 -6.278843e-01
bigcom83         0.000000  0.000000e+00
bigcom84         0.000000 -7.286183e-01
bigcom85         0.000000 -9.146059e-01
bigcom87         0.000000 -5.411229e-01
bigcom89         0.000000 -4.020559e-01
bigcom91         0.000000 -5.058733e-01
bigcom92         0.000000 -1.198620e+00
bigcom93         0.000000  0.000000e+00
bigcom96         0.000000 -3.793931e-01
bigcom97         0.000000 -6.001954e-01
bigcom98         0.000000 -7.266673e-01
bigcom99         0.000000 -4.414808e-01
bigcom101        0.000000 -3.232041e-01
bigcom104        0.000000 -8.705378e-01
bigcom106        0.000000 -5.414814e-01
bigcom109        0.000000 -9.858343e-01
bigcom113        0.000000  0.000000e+00
bigcom116        0.000000 -5.306118e-01
bigcom120        0.000000 -3.632569e-01
bigcom123        0.000000 -5.912434e-01
bigcom126        0.000000 -5.034837e-01
bigcom127        0.000000  1.918941e+00
bigcom137        0.000000 -5.918652e-01
bigcom139        0.000000 -3.587944e-02
bigcom140        0.000000 -1.311606e+00
bigcom143        0.000000 -3.452089e-01
bigcom145        0.000000  3.329205e+00
bigcom146        0.000000 -9.071754e-01
bigcom147        0.000000 -8.209617e-01
bigcom149        0.000000  5.885386e+00
bigcom153        0.000000 -3.254728e-01
bigcom154        0.000000 -7.020307e-01
bigcom156        0.000000 -3.740930e-01
bigcom157        0.000000  0.000000e+00
bigcom158        0.000000 -5.869164e-01
bigcom160        0.000000 -6.000052e-01
bigcom161        0.000000 -4.227433e-01
bigcom162        0.000000 -2.038220e-01
bigcom164        0.000000 -7.101260e-01
bigcom166        0.000000 -7.220306e-01
bigcom167        0.000000 -5.259004e-01
bigcom171        0.000000  7.605698e+00
bigcom173        0.000000 -5.034888e-01
bigcom175        0.000000 -9.414703e-02
bigcom176        0.000000 -7.891656e-01
bigcom177        0.000000 -4.069027e-01
bigcom178        0.000000 -2.427734e-01
bigcom180        0.000000 -3.867479e-01
bigcom181        0.000000 -6.898313e-01
bigcom184        0.000000 -6.005594e-01
bigcom186        0.000000 -8.817004e-01
bigcom187        0.000000 -1.325576e+00
bigcom189        0.000000 -5.284042e-01
bigcom194        0.000000 -4.834023e-01
bigcom195        0.000000 -6.975679e-01
bigcom196        0.000000  3.757234e+00
bigcom204        0.000000 -9.356596e-01
bigcom205        0.000000 -3.270058e-01
bigcom212        0.000000 -5.405908e-01
bigcom214        0.000000 -3.998352e-01
bigcom222        0.000000 -1.235866e-01
bigcom223        0.000000  0.000000e+00
bigcom226        0.000000 -8.168943e-01
bigcom227        0.000000 -5.122754e-01
bigcom229        0.000000 -2.209087e-01
bigcom233        0.000000 -6.723470e-01
bigcom236        0.000000 -3.088310e-01
bigcom237        0.000000  0.000000e+00
bigcom246        0.000000 -5.851144e-01
bigcom248        0.000000  0.000000e+00
bigcom249        0.000000 -3.114642e-01
bigcom250        0.000000 -9.989849e-01
bigcom254        0.000000 -8.364166e-01
bigcom266        0.000000 -6.459017e-01
bigcom269        0.000000 -4.717236e-01
bigcom272        0.000000 -6.757158e-01
bigcom274        0.000000  2.692423e+00
bigcom281        0.000000  3.778454e+00
bigcom291        0.000000 -4.837821e-01
bigcom292        0.000000  3.137557e+00
bigcom295        0.000000 -1.528317e-01
bigcom299        0.000000 -3.787544e-01
bigcom301        0.000000 -2.583980e-01
bigcom306        0.000000 -6.181761e-01
bigcom309        0.000000 -2.008839e-01
bigcom314        0.000000  0.000000e+00
bigcom321        0.000000 -7.969526e-01
bigcom341        0.000000 -4.959821e-01
bigcom350        0.000000 -1.671272e+00
bigcom353        0.000000 -6.376826e-01
bigcom359        0.000000 -3.957135e-01
bigcom363        0.000000  0.000000e+00
bigcom365        0.000000 -8.284061e-02
bigcom385        0.000000 -4.585139e-01
bigcom386        0.000000 -1.515667e-01
bigcom408        0.000000 -5.165533e-02
bigcom412        0.000000 -6.436409e-01
bigcom480        0.000000 -5.102986e-01
spin_vertex      0.000000  7.800617e-02
membership_s1    0.000000 -8.953142e-02
membership_s3    0.000000 -1.032620e+00
membership_s4    0.000000  1.002953e+00
membership_s5    0.000000  9.150752e-02
membership_s6    0.000000  2.323035e-01
membership_s7    0.000000  2.249562e-01
membership_s8    0.000000 -6.670043e-01
membership_s9    0.000000 -7.566853e-01
membership_s11   0.000000 -5.722805e-01
membership_s12   0.000000 -3.287675e-01
membership_s14   0.000000  2.615428e+00
membership_s15   0.000000 -1.064797e+00
membership_s16   0.000000  2.277997e+00
membership_s17   0.000000 -6.191517e-01
membership_s18   0.000000 -2.511160e+00
membership_s20   0.000000 -4.195529e-01
membership_s21   0.000000  9.949878e-02
membership_s22   0.000000 -1.872057e+00
membership_s24   0.000000 -6.751984e-01
membership_s25   0.000000 -4.897874e-01
membership_s26   0.000000 -2.623099e+00
membership_s27   0.000000 -6.396252e-02
membership_s28   0.000000 -6.347480e-01
membership_s30   0.000000 -4.554600e-02
membership_s31   0.000000  4.997785e-01
membership_s32   0.000000  3.562140e-01
membership_s33   0.000000 -3.276233e-01
membership_s36   0.000000  3.273029e-01
membership_s37   0.000000 -8.813913e-01
V1               0.000000  0.000000e+00
V2               0.000000  7.843491e-01
pdi              0.000000  2.828946e+03
adhesion         0.000000  4.836778e-06
cohesion         0.000000 -1.083503e-05
inner            0.000000  2.702240e-07
outer            0.000000 -9.486631e-06
ioratio          0.000000 -8.949314e-01
comsize          0.000000  4.295526e-04
[1] "Dataset: low_C Model GBM, run: 2 of 10 2015-06-15 19:34:56"
Iter   TrainDeviance   ValidDeviance   StepSize   Improve
     1        0.1443             nan     0.0100    0.0001
     2        0.1426             nan     0.0100    0.0000
     3        0.1402             nan     0.0100   -0.0000
     4        0.1391             nan     0.0100    0.0001
     5        0.1377             nan     0.0100    0.0001
     6        0.1369             nan     0.0100    0.0000
     7        0.1359             nan     0.0100   -0.0000
     8        0.1350             nan     0.0100    0.0001
     9        0.1339             nan     0.0100   -0.0000
    10        0.1325             nan     0.0100    0.0000
    20        0.1243             nan     0.0100   -0.0000
    25        0.1209             nan     0.0100    0.0000

[1] "GBM variable coefficients"
                            var    rel.inf
constraint           constraint 4.03969639
pagerank               pagerank 3.95728477
V2                           V2 3.83887540
inner                     inner 3.47608928
membership_s4     membership_s4 3.18298408
graph21                 graph21 2.86610675
V1                           V1 2.82217770
comsize                 comsize 2.80353437
orbit47                 orbit47 2.65947869
orbit18                 orbit18 2.64032438
graph12                 graph12 2.58514913
walktrap_vertex walktrap_vertex 2.54742662
bet                         bet 2.47673438
graph25                 graph25 2.36236331
ratio1                   ratio1 2.31834998
ioratio                 ioratio 1.87529050
orbit51                 orbit51 1.80747170
knn                         knn 1.78582949
orbit37                 orbit37 1.72391601
fifth                     fifth 1.69955200
ratio2                   ratio2 1.68814329
bigcom1                 bigcom1 1.68776395
ecc                         ecc 1.59958339
orbit17                 orbit17 1.56030035
coreness               coreness 1.55335301
orbit53                 orbit53 1.49902096
orbit56                 orbit56 1.39660582
orbit45                 orbit45 1.34084397
orbit50                 orbit50 1.32584202
graph20                 graph20 1.27722636
graph17                 graph17 1.19118320
orbit10                 orbit10 1.07758261
graph27                 graph27 1.03248553
orbit36                 orbit36 1.03074608
ratio5                   ratio5 1.02928098
bigcom40               bigcom40 1.02632198
orbit57                 orbit57 1.02612129
graph22                 graph22 0.93398587
orbit30                 orbit30 0.92622486
graph10                 graph10 0.91225377
upto_fourth         upto_fourth 0.82719614
graph1                   graph1 0.80718883
orbit21                 orbit21 0.80657452
adhesion               adhesion 0.80651498
graph23                 graph23 0.79676298
graph24                 graph24 0.78916186
orbit11                 orbit11 0.76964083
ratio6                   ratio6 0.69859251
graph13                 graph13 0.68742807
orbit38                 orbit38 0.68444912
sixth                     sixth 0.65475505
ratio4                   ratio4 0.65184845
ratio3                   ratio3 0.65021982
hubscore               hubscore 0.62198748
fourth                   fourth 0.57981289
orbit33                 orbit33 0.57144359
orbit19                 orbit19 0.54430400
orbit58                 orbit58 0.47368747
orbit29                 orbit29 0.47206982
orbit1                   orbit1 0.44843332
orbit28                 orbit28 0.42051140
graph5                   graph5 0.39543363
graph11                 graph11 0.39005692
membership_s32   membership_s32 0.38567850
spin_vertex         spin_vertex 0.37669200
orbit70                 orbit70 0.36848055
orbit42                 orbit42 0.36123253
upto_second         upto_second 0.35459531
membership_s7     membership_s7 0.35379758
graph9                   graph9 0.34791416
orbit27                 orbit27 0.34395550
upto_sixth           upto_sixth 0.33687306
orbit15                 orbit15 0.33394361
graph7                   graph7 0.32882640
orbit46                 orbit46 0.32150581
outer                     outer 0.31037075
upto_fifth           upto_fifth 0.27195876
orbit16                 orbit16 0.25241758
orbit20                 orbit20 0.20812935
trans                     trans 0.19613350
graph15                 graph15 0.18859789
graph6                   graph6 0.17592283
orbit26                 orbit26 0.16595335
cohesion               cohesion 0.15466014
membership_s36   membership_s36 0.14935206
orbit44                 orbit44 0.11709839
graph26                 graph26 0.10283592
membership_s6     membership_s6 0.09715862
bigcom4                 bigcom4 0.08866919
orbit41                 orbit41 0.06493248
orbit49                 orbit49 0.06037651
upto_third           upto_third 0.05035977
graph0                   graph0 0.00000000
graph2                   graph2 0.00000000
graph3                   graph3 0.00000000
graph4                   graph4 0.00000000
graph8                   graph8 0.00000000
graph14                 graph14 0.00000000
graph16                 graph16 0.00000000
graph18                 graph18 0.00000000
graph19                 graph19 0.00000000
graph28                 graph28 0.00000000
graph29                 graph29 0.00000000
orbit0                   orbit0 0.00000000
orbit2                   orbit2 0.00000000
orbit3                   orbit3 0.00000000
orbit4                   orbit4 0.00000000
orbit5                   orbit5 0.00000000
orbit6                   orbit6 0.00000000
orbit7                   orbit7 0.00000000
orbit8                   orbit8 0.00000000
orbit9                   orbit9 0.00000000
orbit12                 orbit12 0.00000000
orbit13                 orbit13 0.00000000
orbit14                 orbit14 0.00000000
orbit22                 orbit22 0.00000000
orbit23                 orbit23 0.00000000
orbit24                 orbit24 0.00000000
orbit25                 orbit25 0.00000000
orbit31                 orbit31 0.00000000
orbit32                 orbit32 0.00000000
orbit34                 orbit34 0.00000000
orbit35                 orbit35 0.00000000
orbit39                 orbit39 0.00000000
orbit40                 orbit40 0.00000000
orbit43                 orbit43 0.00000000
orbit48                 orbit48 0.00000000
orbit52                 orbit52 0.00000000
orbit54                 orbit54 0.00000000
orbit55                 orbit55 0.00000000
orbit59                 orbit59 0.00000000
orbit60                 orbit60 0.00000000
orbit61                 orbit61 0.00000000
orbit62                 orbit62 0.00000000
orbit63                 orbit63 0.00000000
orbit64                 orbit64 0.00000000
orbit65                 orbit65 0.00000000
orbit66                 orbit66 0.00000000
orbit67                 orbit67 0.00000000
orbit68                 orbit68 0.00000000
orbit69                 orbit69 0.00000000
orbit71                 orbit71 0.00000000
orbit72                 orbit72 0.00000000
AP                           AP 0.00000000
eccrad                   eccrad 0.00000000
close                     close 0.00000000
evcent                   evcent 0.00000000
first                     first 0.00000000
second                   second 0.00000000
third                     third 0.00000000
selfinter             selfinter 0.00000000
bigcom2                 bigcom2 0.00000000
bigcom3                 bigcom3 0.00000000
bigcom6                 bigcom6 0.00000000
bigcom8                 bigcom8 0.00000000
bigcom9                 bigcom9 0.00000000
bigcom11               bigcom11 0.00000000
bigcom13               bigcom13 0.00000000
bigcom15               bigcom15 0.00000000
bigcom16               bigcom16 0.00000000
bigcom21               bigcom21 0.00000000
bigcom22               bigcom22 0.00000000
bigcom24               bigcom24 0.00000000
bigcom26               bigcom26 0.00000000
bigcom28               bigcom28 0.00000000
bigcom30               bigcom30 0.00000000
bigcom31               bigcom31 0.00000000
bigcom32               bigcom32 0.00000000
bigcom33               bigcom33 0.00000000
bigcom34               bigcom34 0.00000000
bigcom36               bigcom36 0.00000000
bigcom37               bigcom37 0.00000000
bigcom38               bigcom38 0.00000000
bigcom39               bigcom39 0.00000000
bigcom43               bigcom43 0.00000000
bigcom44               bigcom44 0.00000000
bigcom46               bigcom46 0.00000000
bigcom47               bigcom47 0.00000000
bigcom49               bigcom49 0.00000000
bigcom50               bigcom50 0.00000000
bigcom51               bigcom51 0.00000000
bigcom52               bigcom52 0.00000000
bigcom54               bigcom54 0.00000000
bigcom56               bigcom56 0.00000000
bigcom62               bigcom62 0.00000000
bigcom66               bigcom66 0.00000000
bigcom68               bigcom68 0.00000000
bigcom69               bigcom69 0.00000000
bigcom71               bigcom71 0.00000000
bigcom72               bigcom72 0.00000000
bigcom73               bigcom73 0.00000000
bigcom74               bigcom74 0.00000000
bigcom75               bigcom75 0.00000000
bigcom76               bigcom76 0.00000000
bigcom77               bigcom77 0.00000000
bigcom79               bigcom79 0.00000000
bigcom80               bigcom80 0.00000000
bigcom82               bigcom82 0.00000000
bigcom83               bigcom83 0.00000000
bigcom84               bigcom84 0.00000000
bigcom85               bigcom85 0.00000000
bigcom87               bigcom87 0.00000000
bigcom89               bigcom89 0.00000000
bigcom91               bigcom91 0.00000000
bigcom92               bigcom92 0.00000000
bigcom93               bigcom93 0.00000000
bigcom96               bigcom96 0.00000000
bigcom97               bigcom97 0.00000000
bigcom98               bigcom98 0.00000000
bigcom99               bigcom99 0.00000000
bigcom101             bigcom101 0.00000000
bigcom104             bigcom104 0.00000000
bigcom106             bigcom106 0.00000000
bigcom109             bigcom109 0.00000000
bigcom113             bigcom113 0.00000000
bigcom116             bigcom116 0.00000000
bigcom120             bigcom120 0.00000000
bigcom123             bigcom123 0.00000000
bigcom126             bigcom126 0.00000000
bigcom127             bigcom127 0.00000000
bigcom137             bigcom137 0.00000000
bigcom139             bigcom139 0.00000000
bigcom140             bigcom140 0.00000000
bigcom143             bigcom143 0.00000000
bigcom145             bigcom145 0.00000000
bigcom146             bigcom146 0.00000000
bigcom147             bigcom147 0.00000000
bigcom149             bigcom149 0.00000000
bigcom153             bigcom153 0.00000000
bigcom154             bigcom154 0.00000000
bigcom156             bigcom156 0.00000000
bigcom157             bigcom157 0.00000000
bigcom158             bigcom158 0.00000000
bigcom160             bigcom160 0.00000000
bigcom161             bigcom161 0.00000000
bigcom162             bigcom162 0.00000000
bigcom164             bigcom164 0.00000000
bigcom166             bigcom166 0.00000000
bigcom167             bigcom167 0.00000000
bigcom171             bigcom171 0.00000000
bigcom173             bigcom173 0.00000000
bigcom175             bigcom175 0.00000000
bigcom176             bigcom176 0.00000000
bigcom177             bigcom177 0.00000000
bigcom178             bigcom178 0.00000000
bigcom180             bigcom180 0.00000000
bigcom181             bigcom181 0.00000000
bigcom184             bigcom184 0.00000000
bigcom186             bigcom186 0.00000000
bigcom187             bigcom187 0.00000000
bigcom189             bigcom189 0.00000000
bigcom194             bigcom194 0.00000000
bigcom195             bigcom195 0.00000000
bigcom196             bigcom196 0.00000000
bigcom204             bigcom204 0.00000000
bigcom205             bigcom205 0.00000000
bigcom212             bigcom212 0.00000000
bigcom214             bigcom214 0.00000000
bigcom222             bigcom222 0.00000000
bigcom223             bigcom223 0.00000000
bigcom226             bigcom226 0.00000000
bigcom227             bigcom227 0.00000000
bigcom229             bigcom229 0.00000000
bigcom233             bigcom233 0.00000000
bigcom236             bigcom236 0.00000000
bigcom237             bigcom237 0.00000000
bigcom246             bigcom246 0.00000000
bigcom248             bigcom248 0.00000000
bigcom249             bigcom249 0.00000000
bigcom250             bigcom250 0.00000000
bigcom254             bigcom254 0.00000000
bigcom266             bigcom266 0.00000000
bigcom269             bigcom269 0.00000000
bigcom272             bigcom272 0.00000000
bigcom274             bigcom274 0.00000000
bigcom281             bigcom281 0.00000000
bigcom291             bigcom291 0.00000000
bigcom292             bigcom292 0.00000000
bigcom295             bigcom295 0.00000000
bigcom299             bigcom299 0.00000000
bigcom301             bigcom301 0.00000000
bigcom306             bigcom306 0.00000000
bigcom309             bigcom309 0.00000000
bigcom314             bigcom314 0.00000000
bigcom321             bigcom321 0.00000000
bigcom341             bigcom341 0.00000000
bigcom350             bigcom350 0.00000000
bigcom353             bigcom353 0.00000000
bigcom359             bigcom359 0.00000000
bigcom363             bigcom363 0.00000000
bigcom365             bigcom365 0.00000000
bigcom385             bigcom385 0.00000000
bigcom386             bigcom386 0.00000000
bigcom408             bigcom408 0.00000000
bigcom412             bigcom412 0.00000000
bigcom480             bigcom480 0.00000000
membership_s1     membership_s1 0.00000000
membership_s3     membership_s3 0.00000000
membership_s5     membership_s5 0.00000000
membership_s8     membership_s8 0.00000000
membership_s9     membership_s9 0.00000000
membership_s11   membership_s11 0.00000000
membership_s12   membership_s12 0.00000000
membership_s14   membership_s14 0.00000000
membership_s15   membership_s15 0.00000000
membership_s16   membership_s16 0.00000000
membership_s17   membership_s17 0.00000000
membership_s18   membership_s18 0.00000000
membership_s20   membership_s20 0.00000000
membership_s21   membership_s21 0.00000000
membership_s22   membership_s22 0.00000000
membership_s24   membership_s24 0.00000000
membership_s25   membership_s25 0.00000000
membership_s26   membership_s26 0.00000000
membership_s27   membership_s27 0.00000000
membership_s28   membership_s28 0.00000000
membership_s30   membership_s30 0.00000000
membership_s31   membership_s31 0.00000000
membership_s33   membership_s33 0.00000000
membership_s37   membership_s37 0.00000000
pdi                         pdi 0.00000000
[1] "Dataset: low_C Model RF, run: 2 of 10 2015-06-15 19:35:10"
     |      Out-of-bag   |
Tree |      MSE  %Var(y) |
   1 |  0.02249   164.97 |
   2 |  0.02318   170.02 |
   3 |    0.022   161.37 |
   4 |  0.02267   166.31 |
   5 |  0.02276   166.96 |
   6 |  0.02124   155.80 |
   7 |  0.02047   150.17 |
   8 |  0.01964   144.08 |
   9 |   0.0193   141.57 |
  10 |  0.01824   133.77 |
  11 |  0.01795   131.65 |
  12 |  0.01756   128.82 |
  13 |  0.01733   127.09 |
  14 |  0.01717   125.92 |
  15 |   0.0171   125.42 |
  16 |  0.01698   124.55 |
  17 |   0.0168   123.26 |
  18 |  0.01646   120.72 |
  19 |  0.01638   120.15 |
  20 |  0.01623   119.02 |
  21 |  0.01615   118.48 |
  22 |  0.01605   117.74 |
  23 |  0.01604   117.68 |
  24 |  0.01597   117.16 |
  25 |  0.01588   116.47 |
  26 |  0.01577   115.66 |
  27 |  0.01573   115.35 |
  28 |  0.01569   115.07 |
  29 |  0.01561   114.49 |
  30 |  0.01553   113.93 |
  31 |  0.01551   113.79 |
  32 |  0.01542   113.12 |
  33 |   0.0154   112.97 |
  34 |  0.01538   112.79 |
  35 |  0.01535   112.61 |
  36 |  0.01534   112.50 |
  37 |  0.01533   112.41 |
  38 |  0.01529   112.13 |
  39 |   0.0153   112.23 |
  40 |  0.01533   112.42 |
  41 |   0.0153   112.21 |
  42 |  0.01527   112.00 |
  43 |  0.01525   111.85 |
  44 |  0.01525   111.84 |
  45 |  0.01525   111.83 |
  46 |  0.01525   111.86 |
  47 |  0.01526   111.94 |
  48 |  0.01524   111.80 |
  49 |  0.01523   111.67 |
  50 |  0.01523   111.72 |
  51 |  0.01521   111.59 |
  52 |  0.01519   111.43 |
  53 |  0.01518   111.33 |
  54 |  0.01517   111.30 |
  55 |  0.01518   111.35 |
  56 |  0.01516   111.19 |
  57 |  0.01514   111.02 |
  58 |  0.01514   111.05 |
  59 |  0.01512   110.88 |
  60 |  0.01513   110.96 |
  61 |  0.01512   110.91 |
  62 |  0.01512   110.92 |
  63 |  0.01511   110.83 |
  64 |   0.0151   110.74 |
  65 |  0.01511   110.83 |
  66 |  0.01509   110.72 |
  67 |  0.01508   110.63 |
  68 |   0.0151   110.73 |
  69 |  0.01509   110.66 |
  70 |  0.01508   110.63 |
  71 |  0.01507   110.52 |
  72 |  0.01504   110.32 |
  73 |  0.01503   110.24 |
  74 |  0.01502   110.14 |
  75 |  0.01501   110.12 |
  76 |  0.01503   110.25 |
  77 |  0.01503   110.25 |
  78 |  0.01502   110.13 |
  79 |    0.015   110.03 |
  80 |  0.01499   109.96 |
  81 |  0.01499   109.95 |
  82 |  0.01499   109.98 |
  83 |  0.01498   109.89 |
  84 |  0.01497   109.80 |
  85 |  0.01497   109.77 |
  86 |  0.01497   109.82 |
  87 |  0.01497   109.79 |
  88 |  0.01496   109.76 |
  89 |  0.01495   109.67 |
  90 |  0.01494   109.56 |
  91 |  0.01494   109.58 |
  92 |  0.01492   109.46 |
  93 |  0.01493   109.50 |
  94 |  0.01494   109.59 |
  95 |  0.01493   109.54 |
  96 |  0.01492   109.45 |
  97 |  0.01491   109.36 |
  98 |  0.01489   109.22 |
  99 |   0.0149   109.26 |
 100 |   0.0149   109.32 |
[1] "Random Forest variable coefficients"
                      %IncMSE IncNodePurity
graph5           8.586335e-04  3.233525e-01
graph6           5.062224e-03  3.233334e-01
graph7           2.890327e-04  1.843034e-01
graph8           1.939619e-05  5.319289e-02
graph9           1.052126e-03  4.499078e-01
graph10          4.350563e-03  5.010268e-01
graph11          2.714152e-03  5.539928e-01
graph12          2.400061e-03  4.656490e-01
graph13          4.094256e-03  6.626550e-01
graph14          4.859673e-03  6.407992e-01
graph15          1.456588e-03  4.132621e-01
graph16          3.676529e-03  4.144286e-01
graph17          4.715536e-03  3.931956e-01
graph18          1.158232e-03  1.491980e-01
graph19          3.008980e-03  5.434573e-01
graph20          2.520134e-03  6.722283e-01
graph21          7.602322e-03  5.440506e-01
graph22          1.012548e-04  7.463857e-02
graph23          9.051456e-03  8.428817e-01
graph24          1.818209e-04  1.225412e-01
graph25          1.487137e-03  3.687275e-01
graph26          1.910597e-04  1.444984e-01
graph27          1.787462e-04  3.222102e-01
graph28          7.311058e-05  9.944547e-02
graph29          0.000000e+00  8.673617e-21
orbit0           3.880917e-04  8.635117e-02
orbit1           1.839578e-03  4.903123e-01
orbit2           5.657511e-05  2.281396e-01
orbit3           2.405677e-04  5.441030e-02
orbit4           3.214984e-03  5.007454e-01
orbit5           1.927497e-03  4.110059e-01
orbit6           1.627599e-03  3.739192e-01
orbit7          -3.664865e-05  1.677227e-01
orbit8           6.637937e-04  2.446924e-01
orbit9           5.156519e-03  4.514361e-01
orbit10          2.014541e-03  2.020210e-01
orbit11          3.129354e-05  3.336673e-01
orbit12          4.055539e-04  1.177551e-01
orbit13          1.876973e-04  1.066369e-01
orbit14          8.861356e-05  4.197033e-02
orbit15          2.587023e-03  5.073182e-01
orbit16          1.139482e-02  7.064876e-01
orbit17          3.430226e-03  6.507306e-01
orbit18          3.573565e-03  1.259062e+00
orbit19          1.595609e-03  3.450345e-01
orbit20          7.217838e-04  2.344983e-01
orbit21          2.281103e-03  4.989119e-01
orbit22          4.443549e-03  4.934326e-01
orbit23          2.481837e-05  1.377263e-01
orbit24          5.079164e-03  5.701556e-01
orbit25          1.853313e-03  2.746379e-01
orbit26          4.816565e-05  1.166035e-01
orbit27          4.453338e-03  6.641359e-01
orbit28          4.067802e-03  3.795593e-01
orbit29          2.094918e-03  1.732090e-01
orbit30          1.205728e-04  4.350368e-01
orbit31          3.443496e-03  4.713813e-01
orbit32          1.357232e-03  1.795570e-01
orbit33          1.991158e-04  3.105392e-01
orbit34          1.686225e-03  3.786989e-01
orbit35          4.432521e-03  4.742365e-01
orbit36          9.656266e-04  6.850028e-01
orbit37          2.563255e-03  3.817406e-01
orbit38          2.120083e-04  3.005626e-01
orbit39          3.600788e-03  4.168648e-01
orbit40          3.730658e-04  1.360795e-01
orbit41          2.990490e-04  4.638275e-02
orbit42          1.096154e-04  6.914884e-02
orbit43          1.289568e-03  1.977587e-01
orbit44          2.277455e-05  1.341461e-01
orbit45          2.922914e-03  3.165450e-01
orbit46          5.051438e-04  3.027608e-01
orbit47          2.317708e-04  1.189204e-01
orbit48          9.239033e-04  1.031960e-01
orbit49          4.055231e-03  4.374598e-01
orbit50          1.295907e-04  3.296896e-01
orbit51          1.291610e-02  5.994640e-01
orbit52          1.086706e-04  1.986754e-01
orbit53          1.236684e-03  2.691125e-01
orbit54          7.128588e-05  1.166010e-01
orbit55          7.131195e-05  7.246583e-02
orbit56          1.065200e-02  8.339787e-01
orbit57          8.328568e-04  3.322968e-01
orbit58          2.209128e-05  2.023982e-02
orbit59          1.972483e-04  1.817337e-01
orbit60          1.615535e-05  3.858678e-02
orbit61         -2.054681e-05  1.564115e-02
orbit62          1.021533e-03  2.752105e-01
orbit63          6.123459e-04  7.130137e-02
orbit64          6.132779e-05  9.290529e-02
orbit65          9.923538e-05  9.949887e-02
orbit66          5.807419e-05  3.446574e-02
orbit67         -9.396485e-07  4.416135e-02
orbit68         -1.013650e-05  1.163285e-01
orbit69          0.000000e+00  0.000000e+00
orbit70          1.148661e-04  4.718840e-02
orbit71         -1.096011e-06  4.905946e-03
orbit72          0.000000e+00  8.673617e-21
AP              -4.766671e-07  3.243157e-02
bet              3.278407e-03  1.649543e+00
ecc              2.191784e-04  7.230779e-02
eccrad           5.614195e-04  3.343568e-02
close            2.306812e-03  5.013728e-01
constraint       2.410242e-03  5.818854e-01
coreness         5.853005e-04  3.412371e-01
knn              3.777469e-03  8.408400e-01
hubscore         1.238407e-03  4.519429e-01
pagerank         2.708424e-03  1.249635e+00
trans            3.602932e-04  1.601225e-01
evcent           1.384499e-03  4.282217e-01
first            4.236154e-05  5.811595e-02
upto_second      1.649616e-03  5.301252e-01
upto_third       2.753134e-03  3.879638e-01
upto_fourth      2.167915e-03  4.436672e-01
upto_fifth       5.358710e-03  6.564087e-01
upto_sixth       1.647307e-03  4.865999e-01
second           4.100609e-03  3.898136e-01
third            3.122010e-03  4.941814e-01
fourth           4.391830e-03  1.057227e+00
fifth            1.651875e-03  6.667625e-01
sixth            6.417052e-03  8.408923e-01
ratio1           4.072138e-03  7.689389e-01
ratio2           3.917409e-03  1.311355e+00
ratio3           2.906908e-03  8.018980e-01
ratio4           5.749699e-03  7.846688e-01
ratio5           2.619116e-03  1.741621e+00
ratio6           1.347753e-02  1.367922e+00
selfinter        2.620957e-05  1.559863e-01
walktrap_vertex  4.238893e-04  4.194318e-01
bigcom1          2.896024e-04  2.790440e-01
bigcom2          0.000000e+00  0.000000e+00
bigcom3          0.000000e+00  1.951564e-20
bigcom4          3.339748e-03  1.148713e-01
bigcom6          0.000000e+00  0.000000e+00
bigcom8          2.422725e-05  9.675911e-02
bigcom9          0.000000e+00  8.673617e-21
bigcom11         0.000000e+00  0.000000e+00
bigcom13         0.000000e+00  0.000000e+00
bigcom15         2.296515e-04  1.458977e-01
bigcom16         0.000000e+00  0.000000e+00
bigcom21        -1.324006e-05  3.208858e-02
bigcom22         3.302068e-04  1.169461e-01
bigcom24        -1.580136e-06  4.187187e-01
bigcom26         0.000000e+00  1.734723e-20
bigcom28         1.730019e-05  9.278667e-02
bigcom30         0.000000e+00  0.000000e+00
bigcom31         0.000000e+00  8.673617e-21
bigcom32         0.000000e+00  8.673617e-21
bigcom33         0.000000e+00  0.000000e+00
bigcom34         0.000000e+00  0.000000e+00
bigcom36        -5.080574e-05  2.600836e-01
bigcom37         0.000000e+00  0.000000e+00
bigcom38         0.000000e+00  8.673617e-21
bigcom39         0.000000e+00  0.000000e+00
bigcom40         8.973051e-04  2.952581e-01
bigcom43         0.000000e+00  0.000000e+00
bigcom44         0.000000e+00  8.673617e-21
bigcom46         0.000000e+00  0.000000e+00
bigcom47         0.000000e+00  8.673617e-21
bigcom49        -1.227876e-05  2.226705e-01
bigcom50         0.000000e+00  1.333333e-02
bigcom51         0.000000e+00  8.673617e-21
bigcom52         0.000000e+00  0.000000e+00
bigcom54         0.000000e+00  0.000000e+00
bigcom56         0.000000e+00  0.000000e+00
bigcom62         0.000000e+00  0.000000e+00
bigcom66         0.000000e+00  0.000000e+00
bigcom68         0.000000e+00  0.000000e+00
bigcom69         0.000000e+00  0.000000e+00
bigcom71         0.000000e+00  0.000000e+00
bigcom72         0.000000e+00  0.000000e+00
bigcom73         0.000000e+00  0.000000e+00
bigcom74         0.000000e+00  2.168404e-21
bigcom75         0.000000e+00  0.000000e+00
bigcom76         0.000000e+00  0.000000e+00
bigcom77         0.000000e+00  0.000000e+00
bigcom79         0.000000e+00  0.000000e+00
bigcom80         0.000000e+00  0.000000e+00
bigcom82         0.000000e+00  0.000000e+00
bigcom83         0.000000e+00  0.000000e+00
bigcom84         0.000000e+00  0.000000e+00
bigcom85         0.000000e+00  8.673617e-21
bigcom87         0.000000e+00  0.000000e+00
bigcom89         0.000000e+00  0.000000e+00
bigcom91         0.000000e+00  0.000000e+00
bigcom92         0.000000e+00  8.673617e-21
bigcom93         0.000000e+00  0.000000e+00
bigcom96         0.000000e+00  0.000000e+00
bigcom97         0.000000e+00  0.000000e+00
bigcom98         0.000000e+00  0.000000e+00
bigcom99         0.000000e+00  0.000000e+00
bigcom101        0.000000e+00  0.000000e+00
bigcom104        0.000000e+00  4.336809e-21
bigcom106        0.000000e+00  0.000000e+00
bigcom109        0.000000e+00  0.000000e+00
bigcom113        0.000000e+00  0.000000e+00
bigcom116        0.000000e+00  0.000000e+00
bigcom120        0.000000e+00  0.000000e+00
bigcom123        0.000000e+00  0.000000e+00
bigcom126        0.000000e+00  0.000000e+00
bigcom127        0.000000e+00  0.000000e+00
bigcom137        0.000000e+00  0.000000e+00
bigcom139        0.000000e+00  0.000000e+00
bigcom140        0.000000e+00  0.000000e+00
bigcom143        0.000000e+00  0.000000e+00
bigcom145        1.047474e-05  3.772944e-01
bigcom146        0.000000e+00  2.168404e-21
bigcom147        0.000000e+00  0.000000e+00
bigcom149        0.000000e+00  8.753937e-01
bigcom153        0.000000e+00  0.000000e+00
bigcom154        0.000000e+00  0.000000e+00
bigcom156        0.000000e+00  0.000000e+00
bigcom157        0.000000e+00  0.000000e+00
bigcom158        0.000000e+00  0.000000e+00
bigcom160        0.000000e+00  0.000000e+00
bigcom161        0.000000e+00  0.000000e+00
bigcom162        0.000000e+00  0.000000e+00
bigcom164        0.000000e+00  0.000000e+00
bigcom166        0.000000e+00  0.000000e+00
bigcom167        0.000000e+00  0.000000e+00
bigcom171        0.000000e+00  8.700181e-01
bigcom173        0.000000e+00  0.000000e+00
bigcom175        0.000000e+00  0.000000e+00
bigcom176        0.000000e+00  0.000000e+00
bigcom177        0.000000e+00  0.000000e+00
bigcom178        0.000000e+00  0.000000e+00
bigcom180        0.000000e+00  0.000000e+00
bigcom181        0.000000e+00  0.000000e+00
bigcom184        0.000000e+00  0.000000e+00
bigcom186        0.000000e+00  0.000000e+00
bigcom187        0.000000e+00  0.000000e+00
bigcom189        0.000000e+00  0.000000e+00
bigcom194        0.000000e+00  0.000000e+00
bigcom195        0.000000e+00  0.000000e+00
bigcom196       -8.859549e-06  7.537066e-01
bigcom204        0.000000e+00  0.000000e+00
bigcom205        0.000000e+00  0.000000e+00
bigcom212        0.000000e+00  0.000000e+00
bigcom214        0.000000e+00  0.000000e+00
bigcom222        0.000000e+00  0.000000e+00
bigcom223        0.000000e+00  0.000000e+00
bigcom226        0.000000e+00  8.673617e-21
bigcom227        0.000000e+00  0.000000e+00
bigcom229        0.000000e+00  0.000000e+00
bigcom233        0.000000e+00  0.000000e+00
bigcom236        0.000000e+00  0.000000e+00
bigcom237        0.000000e+00  0.000000e+00
bigcom246        0.000000e+00  0.000000e+00
bigcom248        0.000000e+00  0.000000e+00
bigcom249        0.000000e+00  0.000000e+00
bigcom250        0.000000e+00  0.000000e+00
bigcom254        0.000000e+00  0.000000e+00
bigcom266        0.000000e+00  0.000000e+00
bigcom269        0.000000e+00  0.000000e+00
bigcom272        0.000000e+00  0.000000e+00
bigcom274        1.124214e-06  1.889379e-01
bigcom281       -5.696159e-06  4.429689e-01
bigcom291        0.000000e+00  0.000000e+00
bigcom292       -1.138115e-05  4.669573e-01
bigcom295        0.000000e+00  0.000000e+00
bigcom299        0.000000e+00  0.000000e+00
bigcom301        0.000000e+00  1.734723e-20
bigcom306        0.000000e+00  0.000000e+00
bigcom309        0.000000e+00  0.000000e+00
bigcom314        0.000000e+00  0.000000e+00
bigcom321        0.000000e+00  0.000000e+00
bigcom341        0.000000e+00  0.000000e+00
bigcom350        0.000000e+00  0.000000e+00
bigcom353        0.000000e+00  0.000000e+00
bigcom359        0.000000e+00  0.000000e+00
bigcom363        0.000000e+00  0.000000e+00
bigcom365        0.000000e+00  0.000000e+00
bigcom385        0.000000e+00  0.000000e+00
bigcom386        0.000000e+00  0.000000e+00
bigcom408        0.000000e+00  0.000000e+00
bigcom412        0.000000e+00  0.000000e+00
bigcom480        0.000000e+00  0.000000e+00
spin_vertex      1.582941e-03  3.142282e-01
membership_s1    5.297531e-05  7.404326e-02
membership_s3    0.000000e+00  0.000000e+00
membership_s4    5.362157e-04  5.234414e-01
membership_s5    1.019795e-04  2.190793e-01
membership_s6    3.016446e-04  9.937481e-02
membership_s7    4.997768e-05  8.035355e-02
membership_s8    0.000000e+00  0.000000e+00
membership_s9    0.000000e+00  2.168404e-21
membership_s11   0.000000e+00  8.673617e-21
membership_s12   0.000000e+00  0.000000e+00
membership_s14  -8.207805e-06  1.088160e-01
membership_s15   0.000000e+00  8.673617e-21
membership_s16   2.542666e-05  1.300593e-01
membership_s17   0.000000e+00  0.000000e+00
membership_s18   8.580009e-06  9.375000e-03
membership_s20   0.000000e+00  8.673617e-21
membership_s21   8.047752e-05  2.643342e-01
membership_s22   0.000000e+00  8.673617e-21
membership_s24   4.312204e-06  1.428571e-02
membership_s25   0.000000e+00  8.673617e-21
membership_s26   0.000000e+00  0.000000e+00
membership_s27   1.557575e-05  1.260131e-01
membership_s28   0.000000e+00  8.673617e-21
membership_s30   4.299226e-06  5.517033e-05
membership_s31   3.628180e-05  1.460769e-01
membership_s32   2.102234e-05  8.602325e-02
membership_s33   0.000000e+00  8.673617e-21
membership_s36   2.806689e-04  3.011090e-01
membership_s37   0.000000e+00  4.770490e-20
V1               4.107395e-03  1.520046e+00
V2               8.167371e-04  7.680067e-01
pdi              4.608247e-06  2.084257e-01
adhesion         8.636024e-03  1.200058e+00
cohesion         6.463314e-03  1.561207e+00
inner            3.806397e-03  1.148948e+00
outer            4.594774e-03  1.497965e+00
ioratio          3.354491e-03  8.677449e-01
comsize          1.830419e-03  1.224495e+00
[1] "Dataset: low_C Model GLM, run: 2 of 10 2015-06-15 19:38:01"
[1] "glmnet variable coefficients"
                     [,1]          [,2]
(Intercept)     -4.267364 -3.220532e+00
graph0           0.000000  3.466733e-03
graph1           0.000000 -8.641391e-05
graph2           0.000000  1.237873e-03
graph3           0.000000 -8.918702e-10
graph4           0.000000  0.000000e+00
graph5           0.000000 -2.441553e-03
graph6           0.000000 -2.894142e-05
graph7           0.000000 -6.384252e-03
graph8           0.000000  1.134169e-01
graph9           0.000000 -1.847247e-07
graph10          0.000000  0.000000e+00
graph11          0.000000  0.000000e+00
graph12          0.000000  1.780791e-08
graph13          0.000000  6.812483e-06
graph14          0.000000 -3.554417e-10
graph15          0.000000  8.609102e-05
graph16          0.000000 -2.461950e-06
graph17          0.000000  3.560099e-06
graph18          0.000000 -6.102695e-05
graph19          0.000000  1.321799e-06
graph20          0.000000  7.802472e-05
graph21          0.000000  0.000000e+00
graph22          0.000000 -2.938365e-05
graph23          0.000000  8.083145e-05
graph24          0.000000 -2.660537e-09
graph25          0.000000 -3.279160e-03
graph26          0.000000  0.000000e+00
graph27          0.000000  2.022377e-02
graph28          0.000000  3.170342e-04
graph29          0.000000 -9.995261e-01
orbit0           0.000000  3.567794e-03
orbit1           0.000000 -6.828040e-05
orbit2           0.000000 -5.389099e-02
orbit3           0.000000  2.485871e-04
orbit4           0.000000  0.000000e+00
orbit5           0.000000 -6.144689e-05
orbit6           0.000000  0.000000e+00
orbit7           0.000000  1.487161e-03
orbit8           0.000000 -2.156202e-03
orbit9           0.000000 -1.398394e-05
orbit10          0.000000 -1.094925e-04
orbit11          0.000000 -4.777949e-02
orbit12          0.000000 -5.686286e-03
orbit13          0.000000 -1.135342e-01
orbit14          0.000000  8.079585e-02
orbit15          0.000000 -1.826543e-07
orbit16          0.000000  5.895446e-07
orbit17          0.000000 -2.602692e-06
orbit18          0.000000 -1.299349e-07
orbit19          0.000000  0.000000e+00
orbit20          0.000000  7.235279e-08
orbit21          0.000000  2.343324e-05
orbit22          0.000000  0.000000e+00
orbit23          0.000000  8.793279e-02
orbit24          0.000000  9.177048e-07
orbit25          0.000000 -1.278892e-06
orbit26          0.000000 -1.948619e-06
orbit27          0.000000  5.954846e-06
orbit28          0.000000  3.757927e-06
orbit29          0.000000  1.326918e-05
orbit30          0.000000  3.556545e-05
orbit31          0.000000 -5.679270e-10
orbit32          0.000000  1.653624e-08
orbit33          0.000000  4.165716e-02
orbit34          0.000000  6.041767e-05
orbit35          0.000000 -6.338689e-06
orbit36          0.000000  4.359846e-05
orbit37          0.000000 -3.681968e-07
orbit38          0.000000  2.069893e-03
orbit39          0.000000  2.272807e-06
orbit40          0.000000  3.807464e-06
orbit41          0.000000 -1.993005e-03
orbit42          0.000000  2.079829e-01
orbit43          0.000000 -6.578359e-05
orbit44          0.000000  1.814219e-01
orbit45          0.000000  1.539065e-06
orbit46          0.000000  5.499413e-05
orbit47          0.000000  5.140705e-03
orbit48          0.000000 -3.010700e-04
orbit49          0.000000  9.387810e-05
orbit50          0.000000 -3.719494e-02
orbit51          0.000000  5.189662e-04
orbit52          0.000000 -1.549254e-04
orbit53          0.000000  1.170043e-03
orbit54          0.000000 -3.462981e-05
orbit55          0.000000  6.324883e-01
orbit56          0.000000  2.501426e-05
orbit57          0.000000  8.422320e-04
orbit58          0.000000 -2.299030e-01
orbit59          0.000000 -1.008461e-04
orbit60          0.000000  1.850569e-03
orbit61          0.000000  3.258617e-01
orbit62          0.000000 -1.370954e-03
orbit63          0.000000 -1.545651e-02
orbit64          0.000000 -2.126567e-02
orbit65          0.000000 -1.670135e-03
orbit66          0.000000  6.815956e-03
orbit67          0.000000 -1.598691e-01
orbit68          0.000000  2.256190e-02
orbit69          0.000000 -1.479227e-01
orbit70          0.000000  1.483363e-03
orbit71          0.000000 -3.276611e-01
orbit72          0.000000 -9.813316e-01
AP               0.000000 -1.137834e-01
bet              0.000000  3.254098e-05
ecc              0.000000  1.276422e-02
eccrad           0.000000  9.525053e-02
close            0.000000  0.000000e+00
constraint       0.000000  0.000000e+00
coreness         0.000000  2.265222e-01
knn              0.000000  2.140520e-04
hubscore         0.000000  9.781533e+00
pagerank         0.000000 -2.236044e+00
trans            0.000000  4.162284e-02
evcent           0.000000  1.326975e+01
first            0.000000  2.550085e-03
upto_second      0.000000 -4.048936e-05
upto_third       0.000000 -1.077046e-07
upto_fourth      0.000000  0.000000e+00
upto_fifth       0.000000 -2.340487e-05
upto_sixth       0.000000 -2.262752e-04
second           0.000000 -6.124339e-05
third            0.000000 -1.391190e-08
fourth           0.000000 -1.640203e-07
fifth            0.000000  0.000000e+00
sixth            0.000000  0.000000e+00
ratio1           0.000000  3.358043e-04
ratio2           0.000000  5.054103e-04
ratio3           0.000000  0.000000e+00
ratio4           0.000000 -1.462344e-02
ratio5           0.000000  1.941248e-04
ratio6           0.000000  1.205254e-04
selfinter        0.000000 -2.594268e-01
walktrap_vertex  0.000000  3.020217e-01
bigcom1          0.000000  2.097730e-01
bigcom2          0.000000 -8.610925e-01
bigcom3          0.000000 -7.563598e-02
bigcom4          0.000000  4.401098e-01
bigcom6          0.000000 -2.351924e-01
bigcom8          0.000000  1.115012e-01
bigcom9          0.000000 -9.963376e-01
bigcom11         0.000000 -7.657590e-01
bigcom13         0.000000 -1.046930e+00
bigcom15         0.000000  1.710028e+00
bigcom16         0.000000 -9.528796e-01
bigcom21         0.000000  1.065121e+00
bigcom22         0.000000  1.323310e-01
bigcom24         0.000000  3.198262e+00
bigcom26         0.000000 -8.736127e-01
bigcom28         0.000000  2.099077e-01
bigcom30         0.000000 -1.279006e+00
bigcom31         0.000000 -6.796837e-01
bigcom32         0.000000 -6.571780e-01
bigcom33         0.000000 -6.859279e-01
bigcom34         0.000000 -8.190902e-01
bigcom36         0.000000  1.865229e+00
bigcom37         0.000000  0.000000e+00
bigcom38         0.000000 -6.413510e-01
bigcom39         0.000000 -8.494154e-01
bigcom40         0.000000  6.736959e-01
bigcom43         0.000000 -3.456458e-01
bigcom44         0.000000 -8.694994e-01
bigcom46         0.000000 -7.209847e-01
bigcom47         0.000000 -6.249463e-01
bigcom49         0.000000  1.670907e+00
bigcom50         0.000000 -6.750323e-01
bigcom51         0.000000 -9.101085e-01
bigcom52         0.000000 -3.933058e-01
bigcom54         0.000000 -6.345498e-01
bigcom56         0.000000 -3.783390e-01
bigcom62         0.000000 -4.208386e-01
bigcom66         0.000000 -6.359131e-01
bigcom68         0.000000 -4.694683e-01
bigcom69         0.000000 -6.375225e-01
bigcom71         0.000000 -6.952610e-01
bigcom72         0.000000 -4.898373e-01
bigcom73         0.000000 -3.825793e-01
bigcom74         0.000000 -8.176854e-01
bigcom75         0.000000 -2.235734e-01
bigcom76         0.000000 -3.650385e-01
bigcom77         0.000000 -5.315830e-01
bigcom79         0.000000 -6.516901e-01
bigcom80         0.000000 -6.055246e-01
bigcom82         0.000000 -6.991557e-01
bigcom83         0.000000  0.000000e+00
bigcom84         0.000000 -5.754193e-01
bigcom85         0.000000 -7.359740e-01
bigcom87         0.000000 -5.834328e-01
bigcom89         0.000000 -4.935542e-01
bigcom91         0.000000 -2.857924e-01
bigcom92         0.000000 -1.086688e+00
bigcom93         0.000000  0.000000e+00
bigcom96         0.000000 -6.486556e-01
bigcom97         0.000000 -7.397086e-01
bigcom98         0.000000 -5.881232e-01
bigcom99         0.000000 -4.847397e-01
bigcom101        0.000000 -4.094056e-01
bigcom104        0.000000 -7.786304e-01
bigcom106        0.000000 -6.464499e-01
bigcom109        0.000000 -6.932641e-01
bigcom113        0.000000  0.000000e+00
bigcom116        0.000000 -6.309426e-01
bigcom120        0.000000 -5.131337e-01
bigcom123        0.000000 -5.908868e-01
bigcom126        0.000000 -3.925949e-01
bigcom127        0.000000 -1.084494e+00
bigcom137        0.000000 -6.587951e-01
bigcom139        0.000000 -2.733876e-01
bigcom140        0.000000 -6.997281e-01
bigcom143        0.000000 -3.799274e-01
bigcom145        0.000000  3.077887e+00
bigcom146        0.000000 -7.964513e-01
bigcom147        0.000000 -8.451619e-01
bigcom149        0.000000  6.859670e+00
bigcom153        0.000000 -4.229379e-01
bigcom154        0.000000 -6.253341e-01
bigcom156        0.000000 -3.749270e-01
bigcom157        0.000000  0.000000e+00
bigcom158        0.000000 -7.302998e-01
bigcom160        0.000000 -6.689128e-01
bigcom161        0.000000 -5.987787e-01
bigcom162        0.000000 -1.962060e-01
bigcom164        0.000000 -8.367783e-01
bigcom166        0.000000 -7.097944e-01
bigcom167        0.000000 -5.868575e-01
bigcom171        0.000000  7.591062e+00
bigcom173        0.000000 -5.537773e-01
bigcom175        0.000000 -3.891009e-02
bigcom176        0.000000 -6.514397e-01
bigcom177        0.000000 -3.996283e-01
bigcom178        0.000000 -2.755803e-01
bigcom180        0.000000 -5.566179e-01
bigcom181        0.000000 -1.292365e+00
bigcom184        0.000000 -7.116864e-01
bigcom186        0.000000 -1.144285e+00
bigcom187        0.000000 -1.102904e+00
bigcom189        0.000000 -6.103468e-01
bigcom194        0.000000 -5.864168e-01
bigcom195        0.000000 -7.279678e-01
bigcom196        0.000000  3.554526e+00
bigcom204        0.000000 -8.415067e-01
bigcom205        0.000000 -5.530543e-01
bigcom212        0.000000 -6.701993e-01
bigcom214        0.000000 -2.689227e-01
bigcom222        0.000000 -3.973476e-01
bigcom223        0.000000  0.000000e+00
bigcom226        0.000000 -9.121197e-01
bigcom227        0.000000 -5.619189e-01
bigcom229        0.000000 -4.543343e-01
bigcom233        0.000000 -7.334929e-01
bigcom236        0.000000 -4.388728e-01
bigcom237        0.000000 -5.588852e-01
bigcom246        0.000000 -4.846659e-01
bigcom248        0.000000  0.000000e+00
bigcom249        0.000000 -3.017059e-01
bigcom250        0.000000 -1.213959e+00
bigcom254        0.000000 -7.577340e-01
bigcom266        0.000000 -8.075132e-01
bigcom269        0.000000 -6.203088e-01
bigcom272        0.000000 -7.781655e-01
bigcom274        0.000000  3.132081e+00
bigcom281        0.000000  3.716635e+00
bigcom291        0.000000 -5.382769e-01
bigcom292        0.000000  3.237064e+00
bigcom295        0.000000 -2.459724e-01
bigcom299        0.000000 -4.961913e-01
bigcom301        0.000000 -4.514487e-01
bigcom306        0.000000 -5.811595e-01
bigcom309        0.000000 -2.171754e-01
bigcom314        0.000000 -3.405431e-01
bigcom321        0.000000 -7.112717e-01
bigcom341        0.000000 -5.493176e-01
bigcom350        0.000000  0.000000e+00
bigcom353        0.000000 -2.397475e-01
bigcom359        0.000000 -3.574837e-01
bigcom363        0.000000  0.000000e+00
bigcom365        0.000000 -3.207855e-01
bigcom385        0.000000 -4.635876e-01
bigcom386        0.000000 -1.118675e-01
bigcom408        0.000000 -3.075200e-02
bigcom412        0.000000 -6.252893e-01
bigcom480        0.000000 -5.142068e-01
spin_vertex      0.000000 -2.910518e-02
membership_s1    0.000000 -5.521039e-02
membership_s3    0.000000 -1.141210e+00
membership_s4    0.000000  9.036566e-01
membership_s5    0.000000  2.851130e-01
membership_s6    0.000000  3.305347e-01
membership_s7    0.000000  1.947487e-01
membership_s8    0.000000 -5.993563e-01
membership_s9    0.000000 -8.774283e-01
membership_s11   0.000000 -5.064254e-01
membership_s12   0.000000 -4.475940e-01
membership_s14   0.000000  1.680331e+00
membership_s15   0.000000 -1.209480e+00
membership_s16   0.000000  1.764688e+00
membership_s17   0.000000 -6.228451e-01
membership_s18   0.000000 -2.677606e+00
membership_s20   0.000000 -4.936239e-01
membership_s21   0.000000  1.896345e-01
membership_s22   0.000000 -2.169121e+00
membership_s24   0.000000 -6.032609e-01
membership_s25   0.000000 -6.329376e-01
membership_s26   0.000000 -2.650911e+00
membership_s27   0.000000 -2.222611e-01
membership_s28   0.000000 -6.382363e-01
membership_s30   0.000000 -4.826142e-02
membership_s31   0.000000  2.819371e-01
membership_s32   0.000000  3.985056e-01
membership_s33   0.000000 -4.051972e-01
membership_s36   0.000000  4.181555e-01
membership_s37   0.000000 -1.644592e+00
V1               0.000000  1.836096e-05
V2               0.000000  1.618648e+00
pdi              0.000000  4.818712e+02
adhesion         0.000000  2.017546e-07
cohesion         0.000000 -1.154159e-06
inner            0.000000  0.000000e+00
outer            0.000000 -4.467974e-05
ioratio          0.000000 -9.308877e-01
comsize          0.000000  4.392530e-04
[1] "Dataset: low_C Model GBM, run: 3 of 10 2015-06-15 19:38:49"
Iter   TrainDeviance   ValidDeviance   StepSize   Improve
     1        0.1479             nan     0.0100    0.0000
     2        0.1465             nan     0.0100    0.0002
     3        0.1450             nan     0.0100    0.0001
     4        0.1438             nan     0.0100    0.0001
     5        0.1425             nan     0.0100   -0.0001
     6        0.1412             nan     0.0100    0.0001
     7        0.1402             nan     0.0100    0.0000
     8        0.1391             nan     0.0100   -0.0000
     9        0.1379             nan     0.0100    0.0000
    10        0.1371             nan     0.0100    0.0001
    20        0.1285             nan     0.0100    0.0001
    25        0.1244             nan     0.0100    0.0001

[1] "GBM variable coefficients"
                            var    rel.inf
orbit18                 orbit18 4.03907994
outer                     outer 3.73731518
inner                     inner 3.73680073
bet                         bet 3.30913477
ioratio                 ioratio 3.11222081
V1                           V1 3.10520037
ratio1                   ratio1 2.96277606
ratio2                   ratio2 2.86014338
knn                         knn 2.58455306
orbit57                 orbit57 2.58055159
graph17                 graph17 2.50435067
orbit51                 orbit51 2.35606272
comsize                 comsize 2.30321715
orbit17                 orbit17 2.21876337
orbit5                   orbit5 1.92098882
ratio5                   ratio5 1.88415455
constraint           constraint 1.85320041
pagerank               pagerank 1.82412764
upto_fourth         upto_fourth 1.68047440
graph10                 graph10 1.65499216
orbit27                 orbit27 1.52750614
orbit47                 orbit47 1.52078294
graph23                 graph23 1.49490372
graph11                 graph11 1.44862066
fifth                     fifth 1.41970417
graph3                   graph3 1.39127636
ratio4                   ratio4 1.32478936
orbit39                 orbit39 1.23100219
graph21                 graph21 1.17056805
orbit19                 orbit19 1.16316755
orbit16                 orbit16 1.15407861
V2                           V2 1.15070641
graph19                 graph19 1.14243636
membership_s4     membership_s4 1.09901464
orbit28                 orbit28 1.06024594
bigcom1                 bigcom1 1.02950997
graph6                   graph6 1.02141500
graph27                 graph27 0.99248921
bigcom40               bigcom40 0.95967741
cohesion               cohesion 0.94692975
graph13                 graph13 0.93489585
orbit45                 orbit45 0.90830800
sixth                     sixth 0.88068599
spin_vertex         spin_vertex 0.84088750
coreness               coreness 0.82456609
third                     third 0.81802560
graph15                 graph15 0.80521629
ratio6                   ratio6 0.79696410
orbit53                 orbit53 0.79571900
orbit38                 orbit38 0.75402201
graph5                   graph5 0.74214812
orbit36                 orbit36 0.71855146
upto_third           upto_third 0.65639020
graph25                 graph25 0.65322909
orbit33                 orbit33 0.64093396
graph20                 graph20 0.63728960
graph4                   graph4 0.61080317
fourth                   fourth 0.60580173
orbit50                 orbit50 0.58720326
orbit56                 orbit56 0.58604021
orbit30                 orbit30 0.57908275
walktrap_vertex walktrap_vertex 0.55088189
orbit63                 orbit63 0.54754526
graph7                   graph7 0.52150997
upto_second         upto_second 0.50585658
orbit4                   orbit4 0.49906615
hubscore               hubscore 0.48086260
graph12                 graph12 0.41141630
graph9                   graph9 0.39844992
orbit24                 orbit24 0.38970218
orbit20                 orbit20 0.38548837
pdi                         pdi 0.36005311
orbit64                 orbit64 0.34203962
membership_s7     membership_s7 0.28967037
orbit66                 orbit66 0.24583316
orbit58                 orbit58 0.22773783
evcent                   evcent 0.20825107
orbit49                 orbit49 0.20273402
orbit7                   orbit7 0.19261263
orbit70                 orbit70 0.17738239
orbit37                 orbit37 0.15657137
membership_s5     membership_s5 0.13938774
bigcom4                 bigcom4 0.12574673
orbit11                 orbit11 0.09337714
selfinter             selfinter 0.09284203
orbit67                 orbit67 0.08739295
upto_fifth           upto_fifth 0.08251506
orbit31                 orbit31 0.07482211
trans                     trans 0.07066887
membership_s1     membership_s1 0.06718840
orbit9                   orbit9 0.06503151
bigcom28               bigcom28 0.05575651
orbit44                 orbit44 0.04994904
membership_s36   membership_s36 0.04796087
graph0                   graph0 0.00000000
graph1                   graph1 0.00000000
graph2                   graph2 0.00000000
graph8                   graph8 0.00000000
graph14                 graph14 0.00000000
graph16                 graph16 0.00000000
graph18                 graph18 0.00000000
graph22                 graph22 0.00000000
graph24                 graph24 0.00000000
graph26                 graph26 0.00000000
graph28                 graph28 0.00000000
graph29                 graph29 0.00000000
orbit0                   orbit0 0.00000000
orbit1                   orbit1 0.00000000
orbit2                   orbit2 0.00000000
orbit3                   orbit3 0.00000000
orbit6                   orbit6 0.00000000
orbit8                   orbit8 0.00000000
orbit10                 orbit10 0.00000000
orbit12                 orbit12 0.00000000
orbit13                 orbit13 0.00000000
orbit14                 orbit14 0.00000000
orbit15                 orbit15 0.00000000
orbit21                 orbit21 0.00000000
orbit22                 orbit22 0.00000000
orbit23                 orbit23 0.00000000
orbit25                 orbit25 0.00000000
orbit26                 orbit26 0.00000000
orbit29                 orbit29 0.00000000
orbit32                 orbit32 0.00000000
orbit34                 orbit34 0.00000000
orbit35                 orbit35 0.00000000
orbit40                 orbit40 0.00000000
orbit41                 orbit41 0.00000000
orbit42                 orbit42 0.00000000
orbit43                 orbit43 0.00000000
orbit46                 orbit46 0.00000000
orbit48                 orbit48 0.00000000
orbit52                 orbit52 0.00000000
orbit54                 orbit54 0.00000000
orbit55                 orbit55 0.00000000
orbit59                 orbit59 0.00000000
orbit60                 orbit60 0.00000000
orbit61                 orbit61 0.00000000
orbit62                 orbit62 0.00000000
orbit65                 orbit65 0.00000000
orbit68                 orbit68 0.00000000
orbit69                 orbit69 0.00000000
orbit71                 orbit71 0.00000000
orbit72                 orbit72 0.00000000
AP                           AP 0.00000000
ecc                         ecc 0.00000000
eccrad                   eccrad 0.00000000
close                     close 0.00000000
first                     first 0.00000000
upto_sixth           upto_sixth 0.00000000
second                   second 0.00000000
ratio3                   ratio3 0.00000000
bigcom2                 bigcom2 0.00000000
bigcom3                 bigcom3 0.00000000
bigcom6                 bigcom6 0.00000000
bigcom8                 bigcom8 0.00000000
bigcom9                 bigcom9 0.00000000
bigcom11               bigcom11 0.00000000
bigcom13               bigcom13 0.00000000
bigcom15               bigcom15 0.00000000
bigcom16               bigcom16 0.00000000
bigcom21               bigcom21 0.00000000
bigcom22               bigcom22 0.00000000
bigcom24               bigcom24 0.00000000
bigcom26               bigcom26 0.00000000
bigcom30               bigcom30 0.00000000
bigcom31               bigcom31 0.00000000
bigcom32               bigcom32 0.00000000
bigcom33               bigcom33 0.00000000
bigcom34               bigcom34 0.00000000
bigcom36               bigcom36 0.00000000
bigcom37               bigcom37 0.00000000
bigcom38               bigcom38 0.00000000
bigcom39               bigcom39 0.00000000
bigcom43               bigcom43 0.00000000
bigcom44               bigcom44 0.00000000
bigcom46               bigcom46 0.00000000
bigcom47               bigcom47 0.00000000
bigcom49               bigcom49 0.00000000
bigcom50               bigcom50 0.00000000
bigcom51               bigcom51 0.00000000
bigcom52               bigcom52 0.00000000
bigcom54               bigcom54 0.00000000
bigcom56               bigcom56 0.00000000
bigcom62               bigcom62 0.00000000
bigcom66               bigcom66 0.00000000
bigcom68               bigcom68 0.00000000
bigcom69               bigcom69 0.00000000
bigcom71               bigcom71 0.00000000
bigcom72               bigcom72 0.00000000
bigcom73               bigcom73 0.00000000
bigcom74               bigcom74 0.00000000
bigcom75               bigcom75 0.00000000
bigcom76               bigcom76 0.00000000
bigcom77               bigcom77 0.00000000
bigcom79               bigcom79 0.00000000
bigcom80               bigcom80 0.00000000
bigcom82               bigcom82 0.00000000
bigcom83               bigcom83 0.00000000
bigcom84               bigcom84 0.00000000
bigcom85               bigcom85 0.00000000
bigcom87               bigcom87 0.00000000
bigcom89               bigcom89 0.00000000
bigcom91               bigcom91 0.00000000
bigcom92               bigcom92 0.00000000
bigcom93               bigcom93 0.00000000
bigcom96               bigcom96 0.00000000
bigcom97               bigcom97 0.00000000
bigcom98               bigcom98 0.00000000
bigcom99               bigcom99 0.00000000
bigcom101             bigcom101 0.00000000
bigcom104             bigcom104 0.00000000
bigcom106             bigcom106 0.00000000
bigcom109             bigcom109 0.00000000
bigcom113             bigcom113 0.00000000
bigcom116             bigcom116 0.00000000
bigcom120             bigcom120 0.00000000
bigcom123             bigcom123 0.00000000
bigcom126             bigcom126 0.00000000
bigcom127             bigcom127 0.00000000
bigcom137             bigcom137 0.00000000
bigcom139             bigcom139 0.00000000
bigcom140             bigcom140 0.00000000
bigcom143             bigcom143 0.00000000
bigcom145             bigcom145 0.00000000
bigcom146             bigcom146 0.00000000
bigcom147             bigcom147 0.00000000
bigcom149             bigcom149 0.00000000
bigcom153             bigcom153 0.00000000
bigcom154             bigcom154 0.00000000
bigcom156             bigcom156 0.00000000
bigcom157             bigcom157 0.00000000
bigcom158             bigcom158 0.00000000
bigcom160             bigcom160 0.00000000
bigcom161             bigcom161 0.00000000
bigcom162             bigcom162 0.00000000
bigcom164             bigcom164 0.00000000
bigcom166             bigcom166 0.00000000
bigcom167             bigcom167 0.00000000
bigcom171             bigcom171 0.00000000
bigcom173             bigcom173 0.00000000
bigcom175             bigcom175 0.00000000
bigcom176             bigcom176 0.00000000
bigcom177             bigcom177 0.00000000
bigcom178             bigcom178 0.00000000
bigcom180             bigcom180 0.00000000
bigcom181             bigcom181 0.00000000
bigcom184             bigcom184 0.00000000
bigcom186             bigcom186 0.00000000
bigcom187             bigcom187 0.00000000
bigcom189             bigcom189 0.00000000
bigcom194             bigcom194 0.00000000
bigcom195             bigcom195 0.00000000
bigcom196             bigcom196 0.00000000
bigcom204             bigcom204 0.00000000
bigcom205             bigcom205 0.00000000
bigcom212             bigcom212 0.00000000
bigcom214             bigcom214 0.00000000
bigcom222             bigcom222 0.00000000
bigcom223             bigcom223 0.00000000
bigcom226             bigcom226 0.00000000
bigcom227             bigcom227 0.00000000
bigcom229             bigcom229 0.00000000
bigcom233             bigcom233 0.00000000
bigcom236             bigcom236 0.00000000
bigcom237             bigcom237 0.00000000
bigcom246             bigcom246 0.00000000
bigcom248             bigcom248 0.00000000
bigcom249             bigcom249 0.00000000
bigcom250             bigcom250 0.00000000
bigcom254             bigcom254 0.00000000
bigcom266             bigcom266 0.00000000
bigcom269             bigcom269 0.00000000
bigcom272             bigcom272 0.00000000
bigcom274             bigcom274 0.00000000
bigcom281             bigcom281 0.00000000
bigcom291             bigcom291 0.00000000
bigcom292             bigcom292 0.00000000
bigcom295             bigcom295 0.00000000
bigcom299             bigcom299 0.00000000
bigcom301             bigcom301 0.00000000
bigcom306             bigcom306 0.00000000
bigcom309             bigcom309 0.00000000
bigcom314             bigcom314 0.00000000
bigcom321             bigcom321 0.00000000
bigcom341             bigcom341 0.00000000
bigcom350             bigcom350 0.00000000
bigcom353             bigcom353 0.00000000
bigcom359             bigcom359 0.00000000
bigcom363             bigcom363 0.00000000
bigcom365             bigcom365 0.00000000
bigcom385             bigcom385 0.00000000
bigcom386             bigcom386 0.00000000
bigcom408             bigcom408 0.00000000
bigcom412             bigcom412 0.00000000
bigcom480             bigcom480 0.00000000
membership_s3     membership_s3 0.00000000
membership_s6     membership_s6 0.00000000
membership_s8     membership_s8 0.00000000
membership_s9     membership_s9 0.00000000
membership_s11   membership_s11 0.00000000
membership_s12   membership_s12 0.00000000
membership_s14   membership_s14 0.00000000
membership_s15   membership_s15 0.00000000
membership_s16   membership_s16 0.00000000
membership_s17   membership_s17 0.00000000
membership_s18   membership_s18 0.00000000
membership_s20   membership_s20 0.00000000
membership_s21   membership_s21 0.00000000
membership_s22   membership_s22 0.00000000
membership_s24   membership_s24 0.00000000
membership_s25   membership_s25 0.00000000
membership_s26   membership_s26 0.00000000
membership_s27   membership_s27 0.00000000
membership_s28   membership_s28 0.00000000
membership_s30   membership_s30 0.00000000
membership_s31   membership_s31 0.00000000
membership_s32   membership_s32 0.00000000
membership_s33   membership_s33 0.00000000
membership_s37   membership_s37 0.00000000
adhesion               adhesion 0.00000000
[1] "Dataset: low_C Model RF, run: 3 of 10 2015-06-15 19:39:02"
     |      Out-of-bag   |
Tree |      MSE  %Var(y) |
   1 |  0.03119   222.16 |
   2 |  0.02799   199.36 |
   3 |  0.02709   192.97 |
   4 |  0.02562   182.49 |
   5 |  0.02367   168.61 |
   6 |  0.02236   159.24 |
   7 |  0.02154   153.44 |
   8 |  0.02039   145.26 |
   9 |  0.01976   140.72 |
  10 |  0.01886   134.37 |
  11 |  0.01876   133.62 |
  12 |  0.01876   133.64 |
  13 |   0.0184   131.07 |
  14 |  0.01816   129.35 |
  15 |  0.01795   127.83 |
  16 |  0.01751   124.70 |
  17 |  0.01741   124.02 |
  18 |  0.01735   123.56 |
  19 |  0.01718   122.34 |
  20 |  0.01704   121.39 |
  21 |  0.01696   120.83 |
  22 |   0.0168   119.67 |
  23 |  0.01673   119.13 |
  24 |  0.01665   118.56 |
  25 |  0.01648   117.40 |
  26 |  0.01644   117.07 |
  27 |  0.01642   116.95 |
  28 |  0.01634   116.40 |
  29 |  0.01633   116.31 |
  30 |  0.01624   115.64 |
  31 |  0.01618   115.24 |
  32 |  0.01616   115.13 |
  33 |  0.01615   115.04 |
  34 |  0.01613   114.91 |
  35 |  0.01608   114.50 |
  36 |  0.01605   114.31 |
  37 |  0.01606   114.39 |
  38 |  0.01606   114.40 |
  39 |  0.01604   114.22 |
  40 |  0.01605   114.33 |
  41 |  0.01599   113.92 |
  42 |  0.01599   113.88 |
  43 |  0.01592   113.40 |
  44 |  0.01588   113.11 |
  45 |  0.01585   112.90 |
  46 |  0.01585   112.89 |
  47 |  0.01585   112.92 |
  48 |  0.01581   112.61 |
  49 |  0.01578   112.39 |
  50 |  0.01576   112.27 |
  51 |  0.01576   112.24 |
  52 |  0.01577   112.30 |
  53 |  0.01577   112.36 |
  54 |  0.01579   112.44 |
  55 |  0.01577   112.33 |
  56 |  0.01577   112.32 |
  57 |  0.01572   111.95 |
  58 |   0.0157   111.83 |
  59 |  0.01569   111.77 |
  60 |  0.01568   111.66 |
  61 |  0.01567   111.63 |
  62 |  0.01568   111.65 |
  63 |  0.01568   111.70 |
  64 |  0.01568   111.70 |
  65 |  0.01568   111.67 |
  66 |  0.01567   111.62 |
  67 |  0.01562   111.23 |
  68 |  0.01563   111.32 |
  69 |  0.01565   111.49 |
  70 |  0.01564   111.39 |
  71 |  0.01563   111.29 |
  72 |  0.01566   111.52 |
  73 |  0.01566   111.54 |
  74 |  0.01565   111.49 |
  75 |  0.01566   111.52 |
  76 |  0.01566   111.54 |
  77 |  0.01565   111.44 |
  78 |  0.01564   111.43 |
  79 |  0.01565   111.44 |
  80 |  0.01563   111.32 |
  81 |  0.01562   111.27 |
  82 |  0.01562   111.26 |
  83 |  0.01561   111.19 |
  84 |  0.01561   111.17 |
  85 |   0.0156   111.13 |
  86 |   0.0156   111.10 |
  87 |   0.0156   111.15 |
  88 |  0.01561   111.20 |
  89 |  0.01561   111.16 |
  90 |   0.0156   111.13 |
  91 |  0.01562   111.22 |
  92 |  0.01563   111.30 |
  93 |   0.0156   111.14 |
  94 |   0.0156   111.12 |
  95 |  0.01558   110.98 |
  96 |  0.01559   111.05 |
  97 |  0.01558   110.95 |
  98 |  0.01558   110.96 |
  99 |  0.01558   110.95 |
 100 |  0.01559   111.01 |
[1] "Random Forest variable coefficients"
                      %IncMSE IncNodePurity
graph5           4.099684e-04  3.145721e-01
graph6           4.501199e-03  6.376664e-01
graph7           3.994961e-04  2.657502e-01
graph8          -7.787409e-06  1.596001e-01
graph9           3.254570e-03  3.964037e-01
graph10          9.100860e-03  8.365724e-01
graph11          5.586853e-03  4.408429e-01
graph12          2.582460e-03  5.078039e-01
graph13          6.407964e-03  7.107488e-01
graph14          3.327094e-03  4.877105e-01
graph15          4.032939e-03  3.821440e-01
graph16          2.129827e-03  5.992297e-01
graph17          8.394958e-03  6.195594e-01
graph18          2.711658e-03  2.089922e-01
graph19          6.771220e-03  4.990439e-01
graph20          1.768781e-03  4.689376e-01
graph21          3.692135e-03  5.765019e-01
graph22          1.069359e-04  1.181915e-01
graph23          1.055067e-02  7.015517e-01
graph24          3.833581e-04  1.822251e-01
graph25          4.188915e-04  1.706563e-01
graph26          2.777211e-04  1.145590e-01
graph27          2.245013e-04  1.136025e-01
graph28          1.958809e-04  5.031965e-02
graph29          8.778793e-06  4.525063e-02
orbit0           4.757820e-05  3.226256e-02
orbit1           4.942186e-03  6.923867e-01
orbit2           5.604219e-05  1.715453e-01
orbit3           1.244210e-05  7.803751e-02
orbit4           4.608720e-03  4.755193e-01
orbit5           5.964048e-03  6.140625e-01
orbit6           2.107735e-03  7.086944e-01
orbit7          -6.519893e-06  3.371478e-02
orbit8           3.956471e-04  1.865675e-01
orbit9           2.586853e-03  4.927619e-01
orbit10          4.632141e-04  2.087767e-01
orbit11          2.900314e-04  3.835482e-01
orbit12          1.012363e-04  5.151797e-02
orbit13          4.835649e-05  4.010546e-03
orbit14          4.657540e-05  2.264201e-01
orbit15          5.357529e-03  5.607298e-01
orbit16          7.374502e-03  8.653788e-01
orbit17          5.171736e-03  4.707563e-01
orbit18          1.016360e-02  1.358708e+00
orbit19          2.340539e-03  4.995355e-01
orbit20          1.749875e-03  6.309570e-01
orbit21          2.700474e-03  6.198008e-01
orbit22          5.816602e-03  6.752436e-01
orbit23          1.769788e-04  7.299773e-02
orbit24          2.946753e-03  4.444735e-01
orbit25          2.505414e-03  3.037262e-01
orbit26          1.445242e-04  1.989058e-01
orbit27          4.483375e-03  7.415053e-01
orbit28          1.461744e-02  6.134918e-01
orbit29          1.389439e-03  1.606942e-01
orbit30          4.394876e-04  1.828041e-01
orbit31          2.610278e-03  5.288939e-01
orbit32          1.791733e-03  2.550148e-01
orbit33          5.337657e-05  2.845225e-01
orbit34          6.159804e-03  3.729111e-01
orbit35          5.974610e-03  4.436073e-01
orbit36          4.543490e-04  5.431623e-01
orbit37          4.508597e-04  1.883706e-01
orbit38          4.133935e-04  2.837731e-01
orbit39          5.150023e-03  4.915539e-01
orbit40          2.881224e-05  3.509359e-02
orbit41          2.632236e-04  1.029082e-01
orbit42          2.456811e-05  3.095858e-02
orbit43          2.855194e-03  2.246929e-01
orbit44         -4.519301e-06  3.920988e-01
orbit45          4.392610e-03  5.456132e-01
orbit46          1.446930e-04  1.409491e-01
orbit47          2.243407e-04  1.005201e-01
orbit48          3.194692e-04  8.856860e-02
orbit49          7.673162e-04  3.580444e-01
orbit50          3.070030e-04  1.788892e-01
orbit51          6.034389e-03  6.654493e-01
orbit52          3.307383e-04  2.033925e-01
orbit53          2.503891e-03  2.030637e-01
orbit54          1.655272e-04  2.255660e-01
orbit55          0.000000e+00  2.944693e-18
orbit56          1.099320e-02  8.786163e-01
orbit57          6.588875e-04  2.934052e-01
orbit58         -1.322527e-05  1.778174e-02
orbit59          4.539922e-04  2.750860e-01
orbit60         -7.637512e-06  3.386233e-02
orbit61         -1.124811e-05  4.772882e-02
orbit62          7.118497e-04  2.044083e-01
orbit63          5.741955e-04  1.374542e-01
orbit64          3.165029e-05  6.881132e-02
orbit65          1.886889e-04  2.296936e-01
orbit66          2.866349e-04  1.291825e-01
orbit67          1.926560e-08  8.407245e-03
orbit68          2.502412e-04  2.202073e-01
orbit69          0.000000e+00  1.422473e-18
orbit70          1.801477e-04  6.842269e-02
orbit71         -1.088837e-06  7.597412e-02
orbit72          1.669462e-05  3.243058e-02
AP               2.968462e-05  6.971021e-02
bet              3.251330e-03  1.920199e+00
ecc             -1.381791e-06  6.481990e-02
eccrad           6.072308e-04  8.269387e-02
close            2.459743e-03  4.504091e-01
constraint       3.065668e-03  4.633878e-01
coreness         3.185746e-04  3.649251e-01
knn              4.341585e-03  6.930964e-01
hubscore         1.867317e-03  5.412111e-01
pagerank         3.748335e-03  1.161058e+00
trans            2.329035e-04  1.958060e-01
evcent           6.946162e-03  9.155548e-01
first            5.603311e-05  7.701300e-02
upto_second      2.708211e-03  3.712392e-01
upto_third       3.634419e-03  4.608056e-01
upto_fourth      3.195273e-03  3.826153e-01
upto_fifth       3.190921e-03  7.833595e-01
upto_sixth       1.311138e-03  3.383506e-01
second           1.464663e-03  4.322831e-01
third            3.285640e-03  7.595299e-01
fourth           7.126686e-03  9.239926e-01
fifth            2.011917e-03  7.655868e-01
sixth            3.411177e-03  5.604033e-01
ratio1           3.094128e-03  9.211879e-01
ratio2           4.362921e-03  9.128023e-01
ratio3           3.670511e-03  7.098777e-01
ratio4           1.262551e-03  5.419381e-01
ratio5           2.860668e-03  1.664514e+00
ratio6           9.265020e-03  8.184453e-01
selfinter        4.870101e-05  3.260171e-02
walktrap_vertex  1.811182e-03  6.121274e-01
bigcom1          1.928109e-04  3.184381e-01
bigcom2          0.000000e+00  5.416674e-18
bigcom3          0.000000e+00  4.549312e-18
bigcom4          1.503533e-03  2.019603e-01
bigcom6          0.000000e+00  5.204170e-19
bigcom8          2.358179e-05  1.090086e-01
bigcom9          0.000000e+00  3.417405e-18
bigcom11         0.000000e+00  4.397524e-18
bigcom13         0.000000e+00  4.232725e-18
bigcom15         1.875958e-04  2.042394e-01
bigcom16         0.000000e+00  1.595946e-18
bigcom21        -2.365508e-06  5.264778e-02
bigcom22         1.915091e-04  1.325873e-01
bigcom24        -3.704728e-06  5.043023e-01
bigcom26         0.000000e+00  5.490400e-18
bigcom28         9.278239e-05  2.129622e-01
bigcom30         0.000000e+00  2.983724e-18
bigcom31         0.000000e+00  1.387779e-19
bigcom32         0.000000e+00  4.093947e-18
bigcom33         0.000000e+00  2.220446e-18
bigcom34         0.000000e+00  1.318390e-18
bigcom36        -1.693707e-05  2.193792e-01
bigcom37         0.000000e+00  3.243933e-18
bigcom38         0.000000e+00  2.879641e-18
bigcom39         0.000000e+00  2.671474e-18
bigcom40         8.165005e-04  2.966042e-01
bigcom43         0.000000e+00  2.658464e-18
bigcom44         0.000000e+00  6.140921e-18
bigcom46         0.000000e+00  2.237793e-18
bigcom47         0.000000e+00  4.163336e-19
bigcom49         2.782015e-05  3.159269e-01
bigcom50         0.000000e+00  2.090342e-18
bigcom51         0.000000e+00  3.434752e-18
bigcom52         0.000000e+00  9.714451e-19
bigcom54         0.000000e+00  3.504141e-18
bigcom56         0.000000e+00  2.445960e-18
bigcom62         0.000000e+00  2.428613e-18
bigcom66         0.000000e+00  3.677614e-18
bigcom68         0.000000e+00  2.584738e-18
bigcom69         0.000000e+00  4.319461e-18
bigcom71         0.000000e+00  4.579670e-18
bigcom72         0.000000e+00  4.319461e-18
bigcom73         0.000000e+00  2.532696e-18
bigcom74         0.000000e+00  3.265617e-18
bigcom75         0.000000e+00  1.110223e-18
bigcom76         0.000000e+00  5.377643e-18
bigcom77         0.000000e+00  9.367507e-19
bigcom79         0.000000e+00  5.828671e-18
bigcom80         0.000000e+00  3.989864e-18
bigcom82         0.000000e+00  2.810252e-18
bigcom83         0.000000e+00  5.342948e-18
bigcom84         0.000000e+00  4.163336e-19
bigcom85         0.000000e+00  3.035766e-18
bigcom87         0.000000e+00  3.191891e-18
bigcom89         0.000000e+00  2.393918e-18
bigcom91         0.000000e+00  1.431147e-19
bigcom92         0.000000e+00  5.256212e-18
bigcom93         0.000000e+00  2.810252e-18
bigcom96         0.000000e+00  3.087808e-18
bigcom97         0.000000e+00  2.359224e-18
bigcom98         0.000000e+00  2.046974e-18
bigcom99         0.000000e+00  5.065393e-18
bigcom101        0.000000e+00  2.914335e-18
bigcom104        0.000000e+00  3.577867e-18
bigcom106        0.000000e+00  2.255141e-18
bigcom109        0.000000e+00  2.428613e-19
bigcom113        0.000000e+00  2.359224e-18
bigcom116        0.000000e+00  2.532696e-18
bigcom120        0.000000e+00  1.561251e-18
bigcom123        0.000000e+00  1.318390e-18
bigcom126        0.000000e+00  3.330669e-18
bigcom127        1.544944e-06  6.992129e-01
bigcom137        0.000000e+00  2.671474e-18
bigcom139        0.000000e+00  2.081668e-19
bigcom140        0.000000e+00  2.081668e-19
bigcom143        0.000000e+00  2.779894e-18
bigcom145       -9.475885e-07  6.902769e-01
bigcom146        0.000000e+00  1.595946e-18
bigcom147        0.000000e+00  1.734723e-18
bigcom149        0.000000e+00  5.936774e-01
bigcom153        0.000000e+00  2.775558e-18
bigcom154        0.000000e+00  1.283695e-18
bigcom156        0.000000e+00  1.491862e-18
bigcom157        0.000000e+00  0.000000e+00
bigcom158        0.000000e+00  4.306451e-18
bigcom160        0.000000e+00  3.365364e-18
bigcom161        0.000000e+00  8.326673e-19
bigcom162        0.000000e+00  1.752071e-18
bigcom164        0.000000e+00  3.504141e-18
bigcom166        0.000000e+00  1.873501e-18
bigcom167        0.000000e+00  7.290175e-18
bigcom171        0.000000e+00  0.000000e+00
bigcom173        0.000000e+00  3.261280e-18
bigcom175        0.000000e+00  1.665335e-18
bigcom176        0.000000e+00  1.318390e-18
bigcom177        0.000000e+00  2.081668e-19
bigcom178        0.000000e+00  1.474515e-18
bigcom180        0.000000e+00  8.326673e-19
bigcom181        0.000000e+00  3.920475e-18
bigcom184        0.000000e+00  1.387779e-19
bigcom186        0.000000e+00  3.885781e-18
bigcom187        0.000000e+00  1.214306e-18
bigcom189        0.000000e+00  6.245005e-19
bigcom194        0.000000e+00  2.844947e-18
bigcom195        0.000000e+00  2.012279e-18
bigcom196        4.310049e-06  6.957141e-01
bigcom204        0.000000e+00  4.267420e-18
bigcom205        0.000000e+00  2.983724e-18
bigcom212        0.000000e+00  0.000000e+00
bigcom214        0.000000e+00  7.164408e-18
bigcom222        0.000000e+00  3.265617e-18
bigcom223        0.000000e+00  0.000000e+00
bigcom226        0.000000e+00  1.084202e-19
bigcom227        0.000000e+00  2.775558e-19
bigcom229        0.000000e+00  1.457168e-18
bigcom233        0.000000e+00  1.318390e-18
bigcom236        0.000000e+00  2.918672e-18
bigcom237        0.000000e+00  0.000000e+00
bigcom246        0.000000e+00  1.942890e-18
bigcom248        0.000000e+00  2.428613e-18
bigcom249        0.000000e+00  0.000000e+00
bigcom250        0.000000e+00  1.977585e-18
bigcom254        0.000000e+00  5.898060e-19
bigcom266        0.000000e+00  1.526557e-18
bigcom269        0.000000e+00  3.608225e-18
bigcom272        0.000000e+00  1.006140e-18
bigcom274       -2.957308e-05  1.060517e-01
bigcom281       -1.438672e-05  6.019934e-01
bigcom291        0.000000e+00  0.000000e+00
bigcom292       -4.457352e-05  7.194447e-01
bigcom295        0.000000e+00  1.040834e-18
bigcom299        0.000000e+00  2.151057e-18
bigcom301        0.000000e+00  8.326673e-19
bigcom306        0.000000e+00  2.844947e-18
bigcom309        0.000000e+00  1.006140e-18
bigcom314        0.000000e+00  8.326673e-19
bigcom321        0.000000e+00  2.784231e-18
bigcom341        0.000000e+00  1.942890e-18
bigcom350        0.000000e+00  1.665335e-18
bigcom353        0.000000e+00  0.000000e+00
bigcom359        0.000000e+00  4.093947e-18
bigcom363        0.000000e+00  9.714451e-19
bigcom365        0.000000e+00  8.326673e-19
bigcom385        0.000000e+00  2.914335e-18
bigcom386        0.000000e+00  2.775558e-19
bigcom408        0.000000e+00  4.250073e-19
bigcom412        0.000000e+00  1.353084e-18
bigcom480        0.000000e+00  5.412337e-18
spin_vertex      2.321857e-03  3.973555e-01
membership_s1    9.568312e-05  1.186358e-01
membership_s3    0.000000e+00  6.266689e-18
membership_s4    5.751770e-04  5.985116e-01
membership_s5    9.113227e-05  2.198209e-01
membership_s6    2.935211e-04  1.073349e-01
membership_s7    4.151734e-05  5.954944e-02
membership_s8    0.000000e+00  6.036838e-18
membership_s9    0.000000e+00  6.201636e-19
membership_s11   0.000000e+00  1.110223e-18
membership_s12   0.000000e+00  4.605691e-18
membership_s14   3.857419e-05  5.190083e-01
membership_s15   0.000000e+00  4.536302e-18
membership_s16   2.838498e-05  1.758047e-01
membership_s17   0.000000e+00  4.718448e-18
membership_s18   0.000000e+00  4.935288e-18
membership_s20   0.000000e+00  7.632783e-19
membership_s21   6.095260e-05  1.525114e-01
membership_s22   0.000000e+00  5.286570e-18
membership_s24   0.000000e+00  4.497271e-18
membership_s25   0.000000e+00  2.498002e-18
membership_s26   0.000000e+00  2.957704e-18
membership_s27   2.133744e-05  1.487201e-01
membership_s28   0.000000e+00  2.827599e-18
membership_s30   2.817775e-05  6.285719e-02
membership_s31  -7.374675e-07  8.415691e-02
membership_s32   2.822945e-05  1.214557e-01
membership_s33   0.000000e+00  5.100087e-18
membership_s36   6.560301e-05  1.129023e-01
membership_s37   0.000000e+00  5.139118e-18
V1               3.071683e-03  1.635316e+00
V2               1.685114e-03  1.360911e+00
pdi             -4.394017e-06  2.647375e-01
adhesion         9.377235e-03  1.130109e+00
cohesion         7.504748e-03  9.967901e-01
inner            1.892348e-03  1.709227e+00
outer            2.640483e-03  1.454585e+00
ioratio          2.949455e-03  1.221401e+00
comsize          1.289139e-03  1.233936e+00
[1] "Dataset: low_C Model GLM, run: 3 of 10 2015-06-15 19:45:29"
[1] "glmnet variable coefficients"
                     [,1]          [,2]
(Intercept)     -4.237161 -4.316575e+00
graph0           0.000000  2.616509e-03
graph1           0.000000 -6.365193e-05
graph2           0.000000  5.197220e-04
graph3           0.000000  0.000000e+00
graph4           0.000000  0.000000e+00
graph5           0.000000 -9.114601e-04
graph6           0.000000 -1.536547e-05
graph7           0.000000 -4.370843e-03
graph8           0.000000  9.266440e-02
graph9           0.000000 -1.231480e-07
graph10          0.000000  0.000000e+00
graph11          0.000000 -9.534562e-13
graph12          0.000000  7.019793e-10
graph13          0.000000  3.026735e-06
graph14          0.000000  0.000000e+00
graph15          0.000000  7.335177e-05
graph16          0.000000 -1.242066e-06
graph17          0.000000  3.968772e-06
graph18          0.000000 -7.830011e-05
graph19          0.000000  6.238774e-06
graph20          0.000000  2.003204e-05
graph21          0.000000  0.000000e+00
graph22          0.000000 -1.030927e-06
graph23          0.000000 -1.586869e-05
graph24          0.000000 -1.298449e-04
graph25          0.000000 -1.923326e-03
graph26          0.000000 -6.056092e-04
graph27          0.000000  1.643127e-02
graph28          0.000000 -1.966591e-03
graph29          0.000000 -3.610954e-01
orbit0           0.000000  2.685625e-03
orbit1           0.000000 -8.465054e-05
orbit2           0.000000 -7.686513e-02
orbit3           0.000000  8.448086e-04
orbit4           0.000000  0.000000e+00
orbit5           0.000000 -1.242223e-04
orbit6           0.000000  0.000000e+00
orbit7           0.000000  1.786166e-05
orbit8           0.000000 -7.163495e-04
orbit9           0.000000 -7.529860e-08
orbit10          0.000000 -3.618655e-04
orbit11          0.000000 -7.164326e-02
orbit12          0.000000 -3.887188e-03
orbit13          0.000000 -5.349701e-01
orbit14          0.000000  1.445773e-01
orbit15          0.000000 -6.175744e-08
orbit16          0.000000 -6.859815e-07
orbit17          0.000000 -2.741045e-06
orbit18          0.000000 -1.167148e-07
orbit19          0.000000  1.707914e-11
orbit20          0.000000  1.280902e-08
orbit21          0.000000  1.211102e-04
orbit22          0.000000 -3.032001e-12
orbit23          0.000000  5.532614e-02
orbit24          0.000000  1.090231e-06
orbit25          0.000000 -1.553225e-06
orbit26          0.000000  1.659037e-04
orbit27          0.000000  2.955903e-06
orbit28          0.000000  8.203442e-07
orbit29          0.000000  1.041455e-05
orbit30          0.000000  1.597810e-04
orbit31          0.000000  0.000000e+00
orbit32          0.000000  1.962051e-08
orbit33          0.000000  4.839438e-02
orbit34          0.000000  1.134384e-05
orbit35          0.000000 -6.562230e-06
orbit36          0.000000  3.930321e-05
orbit37          0.000000 -2.585764e-07
orbit38          0.000000  2.285671e-03
orbit39          0.000000  6.049519e-06
orbit40          0.000000  2.395945e-06
orbit41          0.000000 -2.645772e-03
orbit42          0.000000  4.954249e-01
orbit43          0.000000 -7.685278e-05
orbit44          0.000000  2.879745e-01
orbit45          0.000000  6.882244e-06
orbit46          0.000000  1.152391e-04
orbit47          0.000000  2.019741e-03
orbit48          0.000000 -1.023367e-03
orbit49          0.000000  2.845400e-05
orbit50          0.000000 -3.410110e-02
orbit51          0.000000  1.378040e-04
orbit52          0.000000  0.000000e+00
orbit53          0.000000  2.556973e-03
orbit54          0.000000 -9.072133e-07
orbit55          0.000000 -1.293012e-01
orbit56          0.000000 -6.882589e-05
orbit57          0.000000  1.683132e-03
orbit58          0.000000 -1.910702e-01
orbit59          0.000000 -2.609476e-04
orbit60          0.000000  5.036006e-03
orbit61          0.000000  8.774737e-01
orbit62          0.000000 -3.140178e-04
orbit63          0.000000 -1.609376e-02
orbit64          0.000000 -1.632760e-02
orbit65          0.000000 -7.476049e-04
orbit66          0.000000 -1.009439e-03
orbit67          0.000000  8.714570e-01
orbit68          0.000000  1.745351e-02
orbit69          0.000000  0.000000e+00
orbit70          0.000000 -6.573313e-03
orbit71          0.000000  5.743250e-01
orbit72          0.000000 -2.732461e-01
AP               0.000000 -8.412155e-02
bet              0.000000  2.608909e-05
ecc              0.000000 -2.360073e-02
eccrad           0.000000 -1.161252e-01
close            0.000000  3.654619e-02
constraint       0.000000 -3.240036e-03
coreness         0.000000  2.833159e-01
knn              0.000000  2.244420e-04
hubscore         0.000000  1.443055e+01
pagerank         0.000000 -1.778044e+00
trans            0.000000  1.480850e-01
evcent           0.000000  1.884771e+01
first            0.000000 -2.039087e-04
upto_second      0.000000 -7.021693e-05
upto_third       0.000000  0.000000e+00
upto_fourth      0.000000  2.124878e-06
upto_fifth       0.000000  0.000000e+00
upto_sixth       0.000000 -1.694011e-04
second           0.000000 -5.147776e-05
third            0.000000  1.232483e-05
fourth           0.000000  2.016717e-07
fifth            0.000000 -1.538465e-05
sixth            0.000000 -9.339607e-05
ratio1           0.000000  3.315527e-04
ratio2           0.000000 -5.716624e-04
ratio3           0.000000 -3.237304e-04
ratio4           0.000000 -7.787563e-03
ratio5           0.000000  4.502151e-04
ratio6           0.000000  2.273180e-04
selfinter        0.000000 -4.779609e-01
walktrap_vertex  0.000000  2.941403e-02
bigcom1          0.000000  1.995724e-01
bigcom2          0.000000 -8.226399e-01
bigcom3          0.000000 -3.255956e-02
bigcom4          0.000000  4.469268e-01
bigcom6          0.000000 -2.579057e-01
bigcom8          0.000000  4.073810e-02
bigcom9          0.000000 -9.243065e-01
bigcom11         0.000000 -7.066045e-01
bigcom13         0.000000 -1.133621e+00
bigcom15         0.000000  1.847109e+00
bigcom16         0.000000 -1.169553e+00
bigcom21         0.000000  1.079861e+00
bigcom22         0.000000  2.050256e-01
bigcom24         0.000000  3.208003e+00
bigcom26         0.000000 -7.137700e-01
bigcom28         0.000000  3.581570e-01
bigcom30         0.000000 -1.016402e+00
bigcom31         0.000000 -5.755970e-03
bigcom32         0.000000 -1.228093e+00
bigcom33         0.000000 -3.011825e-01
bigcom34         0.000000 -4.722291e-01
bigcom36         0.000000  1.793237e+00
bigcom37         0.000000  0.000000e+00
bigcom38         0.000000 -6.323137e-01
bigcom39         0.000000 -8.001382e-01
bigcom40         0.000000  6.807372e-01
bigcom43         0.000000 -4.371787e-01
bigcom44         0.000000 -7.520853e-01
bigcom46         0.000000 -7.495231e-01
bigcom47         0.000000 -4.848041e-01
bigcom49         0.000000  1.623885e+00
bigcom50         0.000000 -5.816015e-01
bigcom51         0.000000 -7.041550e-01
bigcom52         0.000000 -2.059590e-01
bigcom54         0.000000 -4.309034e-01
bigcom56         0.000000 -4.343721e-01
bigcom62         0.000000 -2.546499e-01
bigcom66         0.000000 -3.238817e-01
bigcom68         0.000000 -2.769942e-01
bigcom69         0.000000 -5.859881e-01
bigcom71         0.000000 -5.379756e-01
bigcom72         0.000000 -3.844549e-01
bigcom73         0.000000 -3.238480e-01
bigcom74         0.000000 -6.676524e-01
bigcom75         0.000000 -2.324743e-01
bigcom76         0.000000 -3.464750e-01
bigcom77         0.000000 -4.334034e-01
bigcom79         0.000000 -3.278869e-01
bigcom80         0.000000 -3.675836e-01
bigcom82         0.000000 -4.348471e-01
bigcom83         0.000000  0.000000e+00
bigcom84         0.000000 -7.291907e-01
bigcom85         0.000000 -6.389294e-01
bigcom87         0.000000 -4.512044e-01
bigcom89         0.000000 -2.891313e-01
bigcom91         0.000000 -4.512006e-01
bigcom92         0.000000 -7.098355e-01
bigcom93         0.000000  0.000000e+00
bigcom96         0.000000 -4.963440e-01
bigcom97         0.000000 -6.971994e-01
bigcom98         0.000000 -6.758625e-01
bigcom99         0.000000 -2.826962e-01
bigcom101        0.000000 -4.014957e-01
bigcom104        0.000000 -5.810844e-01
bigcom106        0.000000 -5.151726e-01
bigcom109        0.000000 -7.238807e-01
bigcom113        0.000000  0.000000e+00
bigcom116        0.000000 -7.259048e-01
bigcom120        0.000000 -2.988459e-01
bigcom123        0.000000 -4.085605e-01
bigcom126        0.000000 -5.036089e-01
bigcom127        0.000000  1.951748e+00
bigcom137        0.000000 -5.053116e-01
bigcom139        0.000000 -1.357578e-01
bigcom140        0.000000 -1.425151e+00
bigcom143        0.000000 -1.389432e-01
bigcom145        0.000000  4.629784e+00
bigcom146        0.000000 -1.109168e+00
bigcom147        0.000000 -8.050404e-01
bigcom149        0.000000  6.628587e+00
bigcom153        0.000000 -1.840898e-01
bigcom154        0.000000 -6.221602e-01
bigcom156        0.000000 -3.525500e-01
bigcom157        0.000000  0.000000e+00
bigcom158        0.000000 -5.391503e-01
bigcom160        0.000000 -5.530599e-01
bigcom161        0.000000 -4.038697e-01
bigcom162        0.000000 -8.660714e-02
bigcom164        0.000000 -6.768699e-01
bigcom166        0.000000 -6.104050e-01
bigcom167        0.000000 -6.047083e-01
bigcom171        0.000000  0.000000e+00
bigcom173        0.000000 -3.447673e-01
bigcom175        0.000000 -1.738738e-02
bigcom176        0.000000 -5.546985e-01
bigcom177        0.000000 -3.290078e-01
bigcom178        0.000000 -1.502504e-01
bigcom180        0.000000 -6.285001e-01
bigcom181        0.000000 -1.975161e+00
bigcom184        0.000000 -8.356902e-01
bigcom186        0.000000 -3.728937e-01
bigcom187        0.000000 -8.641338e-01
bigcom189        0.000000 -4.809891e-01
bigcom194        0.000000 -4.678928e-01
bigcom195        0.000000 -5.559139e-01
bigcom196        0.000000  3.783077e+00
bigcom204        0.000000 -7.289443e-01
bigcom205        0.000000 -3.234473e-01
bigcom212        0.000000 -4.504816e-01
bigcom214        0.000000 -4.253780e-01
bigcom222        0.000000 -3.807802e-01
bigcom223        0.000000  0.000000e+00
bigcom226        0.000000 -8.916354e-01
bigcom227        0.000000 -1.181082e-01
bigcom229        0.000000 -1.997649e-01
bigcom233        0.000000 -2.341231e-03
bigcom236        0.000000 -2.973640e-01
bigcom237        0.000000 -2.963775e-01
bigcom246        0.000000 -3.120350e-01
bigcom248        0.000000  0.000000e+00
bigcom249        0.000000 -2.871736e-03
bigcom250        0.000000 -4.084133e-01
bigcom254        0.000000 -8.381308e-01
bigcom266        0.000000 -4.006462e-01
bigcom269        0.000000 -4.367056e-01
bigcom272        0.000000 -6.426209e-01
bigcom274        0.000000  2.747808e+00
bigcom281        0.000000  3.735473e+00
bigcom291        0.000000 -4.672002e-01
bigcom292        0.000000  3.296191e+00
bigcom295        0.000000 -1.245758e-01
bigcom299        0.000000 -3.964470e-01
bigcom301        0.000000 -3.463593e-01
bigcom306        0.000000 -5.507828e-01
bigcom309        0.000000 -1.959138e-01
bigcom314        0.000000 -2.173305e-01
bigcom321        0.000000 -7.095117e-01
bigcom341        0.000000 -6.122565e-01
bigcom350        0.000000 -3.952749e-01
bigcom353        0.000000 -6.602245e-01
bigcom359        0.000000 -3.570051e-01
bigcom363        0.000000  0.000000e+00
bigcom365        0.000000 -1.400840e-01
bigcom385        0.000000 -4.069148e-01
bigcom386        0.000000 -3.000455e-02
bigcom408        0.000000  0.000000e+00
bigcom412        0.000000 -6.020194e-01
bigcom480        0.000000 -4.762178e-01
spin_vertex      0.000000 -1.007717e-01
membership_s1    0.000000 -7.116529e-02
membership_s3    0.000000 -1.031176e+00
membership_s4    0.000000  9.144104e-01
membership_s5    0.000000  2.046221e-01
membership_s6    0.000000  9.491272e-02
membership_s7    0.000000  1.530998e-01
membership_s8    0.000000 -5.407054e-01
membership_s9    0.000000 -5.335674e-01
membership_s11   0.000000 -5.244818e-01
membership_s12   0.000000 -1.509138e-01
membership_s14   0.000000  2.988349e+00
membership_s15   0.000000 -1.519124e+00
membership_s16   0.000000  2.239989e+00
membership_s17   0.000000 -6.602136e-01
membership_s18   0.000000 -2.421138e+00
membership_s20   0.000000 -3.850400e-01
membership_s21   0.000000  1.302466e-01
membership_s22   0.000000 -2.108411e+00
membership_s24   0.000000 -6.346466e-01
membership_s25   0.000000 -5.474766e-01
membership_s26   0.000000 -2.264592e+00
membership_s27   0.000000 -2.435375e-02
membership_s28   0.000000 -5.536344e-01
membership_s30   0.000000 -2.594114e-02
membership_s31   0.000000  4.235598e-01
membership_s32   0.000000  2.209086e-01
membership_s33   0.000000 -3.802470e-01
membership_s36   0.000000  3.467296e-01
membership_s37   0.000000 -1.792896e+00
V1               0.000000  0.000000e+00
V2               0.000000  1.129187e+00
pdi              0.000000  1.648440e+03
adhesion         0.000000  7.893976e-06
cohesion         0.000000 -1.222175e-05
inner            0.000000  3.143798e-06
outer            0.000000 -2.811933e-06
ioratio          0.000000 -4.329124e-01
comsize          0.000000  3.828848e-04
[1] "Dataset: low_C Model GBM, run: 4 of 10 2015-06-15 19:46:19"
Iter   TrainDeviance   ValidDeviance   StepSize   Improve
     1        0.1533             nan     0.0100    0.0001
     2        0.1519             nan     0.0100   -0.0001
     3        0.1503             nan     0.0100    0.0001
     4        0.1491             nan     0.0100    0.0001
     5        0.1475             nan     0.0100    0.0001
     6        0.1465             nan     0.0100    0.0000
     7        0.1454             nan     0.0100    0.0001
     8        0.1443             nan     0.0100   -0.0000
     9        0.1434             nan     0.0100    0.0001
    10        0.1420             nan     0.0100    0.0001
    20        0.1336             nan     0.0100    0.0001
    25        0.1294             nan     0.0100    0.0000

[1] "GBM variable coefficients"
                            var    rel.inf
inner                     inner 4.11135529
V1                           V1 3.83789137
knn                         knn 3.82224689
ratio2                   ratio2 3.77075370
membership_s4     membership_s4 3.73683694
ratio5                   ratio5 3.50135627
bet                         bet 2.91232590
graph6                   graph6 2.89927803
orbit50                 orbit50 2.75485873
graph21                 graph21 2.44543887
walktrap_vertex walktrap_vertex 2.40290653
ioratio                 ioratio 2.31277590
orbit47                 orbit47 2.15882823
pagerank               pagerank 1.97738147
coreness               coreness 1.95975193
graph23                 graph23 1.94478494
orbit28                 orbit28 1.91065262
orbit45                 orbit45 1.87073603
V2                           V2 1.78616527
ratio1                   ratio1 1.74715706
orbit18                 orbit18 1.63537451
graph22                 graph22 1.58955995
third                     third 1.57389607
outer                     outer 1.52018838
orbit16                 orbit16 1.44077502
comsize                 comsize 1.31573472
orbit37                 orbit37 1.23634701
orbit30                 orbit30 1.19781432
graph10                 graph10 1.14401809
orbit33                 orbit33 1.14201569
orbit57                 orbit57 1.07955144
graph17                 graph17 1.07345954
graph11                 graph11 1.04487544
orbit26                 orbit26 1.01247946
orbit11                 orbit11 0.99968085
graph19                 graph19 0.98143629
ratio6                   ratio6 0.93682854
graph14                 graph14 0.89701744
graph9                   graph9 0.85931795
constraint           constraint 0.85602562
fourth                   fourth 0.84860922
graph5                   graph5 0.84657597
orbit39                 orbit39 0.84551887
orbit56                 orbit56 0.78896056
adhesion               adhesion 0.76339561
upto_sixth           upto_sixth 0.75870143
orbit9                   orbit9 0.72845965
cohesion               cohesion 0.71054082
ratio3                   ratio3 0.68018796
upto_third           upto_third 0.66843772
orbit53                 orbit53 0.66793836
graph1                   graph1 0.66454613
graph25                 graph25 0.65892174
ratio4                   ratio4 0.63389010
graph27                 graph27 0.61143202
trans                     trans 0.59328908
graph16                 graph16 0.57494156
orbit42                 orbit42 0.55559273
orbit38                 orbit38 0.55307333
orbit68                 orbit68 0.55140407
graph13                 graph13 0.53456685
orbit40                 orbit40 0.49076751
orbit35                 orbit35 0.47868732
orbit29                 orbit29 0.46201914
orbit36                 orbit36 0.45852733
orbit27                 orbit27 0.44593213
orbit5                   orbit5 0.42252422
orbit60                 orbit60 0.40646978
orbit20                 orbit20 0.40176583
graph4                   graph4 0.39794357
ecc                         ecc 0.35967621
graph3                   graph3 0.34402762
bigcom28               bigcom28 0.30676985
bigcom40               bigcom40 0.30414363
hubscore               hubscore 0.28942004
orbit31                 orbit31 0.26068848
orbit51                 orbit51 0.25665471
bigcom1                 bigcom1 0.23164803
bigcom4                 bigcom4 0.22182942
orbit25                 orbit25 0.20999641
sixth                     sixth 0.20005547
membership_s36   membership_s36 0.18732252
orbit12                 orbit12 0.16734570
orbit24                 orbit24 0.16668131
orbit17                 orbit17 0.15575221
graph28                 graph28 0.14737454
orbit71                 orbit71 0.14664335
orbit58                 orbit58 0.09158471
orbit67                 orbit67 0.08796476
orbit13                 orbit13 0.06432834
fifth                     fifth 0.05759209
bigcom274             bigcom274 0.04971718
bigcom15               bigcom15 0.04476531
orbit2                   orbit2 0.04451922
graph0                   graph0 0.00000000
graph2                   graph2 0.00000000
graph7                   graph7 0.00000000
graph8                   graph8 0.00000000
graph12                 graph12 0.00000000
graph15                 graph15 0.00000000
graph18                 graph18 0.00000000
graph20                 graph20 0.00000000
graph24                 graph24 0.00000000
graph26                 graph26 0.00000000
graph29                 graph29 0.00000000
orbit0                   orbit0 0.00000000
orbit1                   orbit1 0.00000000
orbit3                   orbit3 0.00000000
orbit4                   orbit4 0.00000000
orbit6                   orbit6 0.00000000
orbit7                   orbit7 0.00000000
orbit8                   orbit8 0.00000000
orbit10                 orbit10 0.00000000
orbit14                 orbit14 0.00000000
orbit15                 orbit15 0.00000000
orbit19                 orbit19 0.00000000
orbit21                 orbit21 0.00000000
orbit22                 orbit22 0.00000000
orbit23                 orbit23 0.00000000
orbit32                 orbit32 0.00000000
orbit34                 orbit34 0.00000000
orbit41                 orbit41 0.00000000
orbit43                 orbit43 0.00000000
orbit44                 orbit44 0.00000000
orbit46                 orbit46 0.00000000
orbit48                 orbit48 0.00000000
orbit49                 orbit49 0.00000000
orbit52                 orbit52 0.00000000
orbit54                 orbit54 0.00000000
orbit55                 orbit55 0.00000000
orbit59                 orbit59 0.00000000
orbit61                 orbit61 0.00000000
orbit62                 orbit62 0.00000000
orbit63                 orbit63 0.00000000
orbit64                 orbit64 0.00000000
orbit65                 orbit65 0.00000000
orbit66                 orbit66 0.00000000
orbit69                 orbit69 0.00000000
orbit70                 orbit70 0.00000000
orbit72                 orbit72 0.00000000
AP                           AP 0.00000000
eccrad                   eccrad 0.00000000
close                     close 0.00000000
evcent                   evcent 0.00000000
first                     first 0.00000000
upto_second         upto_second 0.00000000
upto_fourth         upto_fourth 0.00000000
upto_fifth           upto_fifth 0.00000000
second                   second 0.00000000
selfinter             selfinter 0.00000000
bigcom2                 bigcom2 0.00000000
bigcom3                 bigcom3 0.00000000
bigcom6                 bigcom6 0.00000000
bigcom8                 bigcom8 0.00000000
bigcom9                 bigcom9 0.00000000
bigcom11               bigcom11 0.00000000
bigcom13               bigcom13 0.00000000
bigcom16               bigcom16 0.00000000
bigcom21               bigcom21 0.00000000
bigcom22               bigcom22 0.00000000
bigcom24               bigcom24 0.00000000
bigcom26               bigcom26 0.00000000
bigcom30               bigcom30 0.00000000
bigcom31               bigcom31 0.00000000
bigcom32               bigcom32 0.00000000
bigcom33               bigcom33 0.00000000
bigcom34               bigcom34 0.00000000
bigcom36               bigcom36 0.00000000
bigcom37               bigcom37 0.00000000
bigcom38               bigcom38 0.00000000
bigcom39               bigcom39 0.00000000
bigcom43               bigcom43 0.00000000
bigcom44               bigcom44 0.00000000
bigcom46               bigcom46 0.00000000
bigcom47               bigcom47 0.00000000
bigcom49               bigcom49 0.00000000
bigcom50               bigcom50 0.00000000
bigcom51               bigcom51 0.00000000
bigcom52               bigcom52 0.00000000
bigcom54               bigcom54 0.00000000
bigcom56               bigcom56 0.00000000
bigcom62               bigcom62 0.00000000
bigcom66               bigcom66 0.00000000
bigcom68               bigcom68 0.00000000
bigcom69               bigcom69 0.00000000
bigcom71               bigcom71 0.00000000
bigcom72               bigcom72 0.00000000
bigcom73               bigcom73 0.00000000
bigcom74               bigcom74 0.00000000
bigcom75               bigcom75 0.00000000
bigcom76               bigcom76 0.00000000
bigcom77               bigcom77 0.00000000
bigcom79               bigcom79 0.00000000
bigcom80               bigcom80 0.00000000
bigcom82               bigcom82 0.00000000
bigcom83               bigcom83 0.00000000
bigcom84               bigcom84 0.00000000
bigcom85               bigcom85 0.00000000
bigcom87               bigcom87 0.00000000
bigcom89               bigcom89 0.00000000
bigcom91               bigcom91 0.00000000
bigcom92               bigcom92 0.00000000
bigcom93               bigcom93 0.00000000
bigcom96               bigcom96 0.00000000
bigcom97               bigcom97 0.00000000
bigcom98               bigcom98 0.00000000
bigcom99               bigcom99 0.00000000
bigcom101             bigcom101 0.00000000
bigcom104             bigcom104 0.00000000
bigcom106             bigcom106 0.00000000
bigcom109             bigcom109 0.00000000
bigcom113             bigcom113 0.00000000
bigcom116             bigcom116 0.00000000
bigcom120             bigcom120 0.00000000
bigcom123             bigcom123 0.00000000
bigcom126             bigcom126 0.00000000
bigcom127             bigcom127 0.00000000
bigcom137             bigcom137 0.00000000
bigcom139             bigcom139 0.00000000
bigcom140             bigcom140 0.00000000
bigcom143             bigcom143 0.00000000
bigcom145             bigcom145 0.00000000
bigcom146             bigcom146 0.00000000
bigcom147             bigcom147 0.00000000
bigcom149             bigcom149 0.00000000
bigcom153             bigcom153 0.00000000
bigcom154             bigcom154 0.00000000
bigcom156             bigcom156 0.00000000
bigcom157             bigcom157 0.00000000
bigcom158             bigcom158 0.00000000
bigcom160             bigcom160 0.00000000
bigcom161             bigcom161 0.00000000
bigcom162             bigcom162 0.00000000
bigcom164             bigcom164 0.00000000
bigcom166             bigcom166 0.00000000
bigcom167             bigcom167 0.00000000
bigcom171             bigcom171 0.00000000
bigcom173             bigcom173 0.00000000
bigcom175             bigcom175 0.00000000
bigcom176             bigcom176 0.00000000
bigcom177             bigcom177 0.00000000
bigcom178             bigcom178 0.00000000
bigcom180             bigcom180 0.00000000
bigcom181             bigcom181 0.00000000
bigcom184             bigcom184 0.00000000
bigcom186             bigcom186 0.00000000
bigcom187             bigcom187 0.00000000
bigcom189             bigcom189 0.00000000
bigcom194             bigcom194 0.00000000
bigcom195             bigcom195 0.00000000
bigcom196             bigcom196 0.00000000
bigcom204             bigcom204 0.00000000
bigcom205             bigcom205 0.00000000
bigcom212             bigcom212 0.00000000
bigcom214             bigcom214 0.00000000
bigcom222             bigcom222 0.00000000
bigcom223             bigcom223 0.00000000
bigcom226             bigcom226 0.00000000
bigcom227             bigcom227 0.00000000
bigcom229             bigcom229 0.00000000
bigcom233             bigcom233 0.00000000
bigcom236             bigcom236 0.00000000
bigcom237             bigcom237 0.00000000
bigcom246             bigcom246 0.00000000
bigcom248             bigcom248 0.00000000
bigcom249             bigcom249 0.00000000
bigcom250             bigcom250 0.00000000
bigcom254             bigcom254 0.00000000
bigcom266             bigcom266 0.00000000
bigcom269             bigcom269 0.00000000
bigcom272             bigcom272 0.00000000
bigcom281             bigcom281 0.00000000
bigcom291             bigcom291 0.00000000
bigcom292             bigcom292 0.00000000
bigcom295             bigcom295 0.00000000
bigcom299             bigcom299 0.00000000
bigcom301             bigcom301 0.00000000
bigcom306             bigcom306 0.00000000
bigcom309             bigcom309 0.00000000
bigcom314             bigcom314 0.00000000
bigcom321             bigcom321 0.00000000
bigcom341             bigcom341 0.00000000
bigcom350             bigcom350 0.00000000
bigcom353             bigcom353 0.00000000
bigcom359             bigcom359 0.00000000
bigcom363             bigcom363 0.00000000
bigcom365             bigcom365 0.00000000
bigcom385             bigcom385 0.00000000
bigcom386             bigcom386 0.00000000
bigcom408             bigcom408 0.00000000
bigcom412             bigcom412 0.00000000
bigcom480             bigcom480 0.00000000
spin_vertex         spin_vertex 0.00000000
membership_s1     membership_s1 0.00000000
membership_s3     membership_s3 0.00000000
membership_s5     membership_s5 0.00000000
membership_s6     membership_s6 0.00000000
membership_s7     membership_s7 0.00000000
membership_s8     membership_s8 0.00000000
membership_s9     membership_s9 0.00000000
membership_s11   membership_s11 0.00000000
membership_s12   membership_s12 0.00000000
membership_s14   membership_s14 0.00000000
membership_s15   membership_s15 0.00000000
membership_s16   membership_s16 0.00000000
membership_s17   membership_s17 0.00000000
membership_s18   membership_s18 0.00000000
membership_s20   membership_s20 0.00000000
membership_s21   membership_s21 0.00000000
membership_s22   membership_s22 0.00000000
membership_s24   membership_s24 0.00000000
membership_s25   membership_s25 0.00000000
membership_s26   membership_s26 0.00000000
membership_s27   membership_s27 0.00000000
membership_s28   membership_s28 0.00000000
membership_s30   membership_s30 0.00000000
membership_s31   membership_s31 0.00000000
membership_s32   membership_s32 0.00000000
membership_s33   membership_s33 0.00000000
membership_s37   membership_s37 0.00000000
pdi                         pdi 0.00000000
[1] "Dataset: low_C Model RF, run: 4 of 10 2015-06-15 19:46:33"
     |      Out-of-bag   |
Tree |      MSE  %Var(y) |
   1 |  0.03168   216.49 |
   2 |  0.02819   192.62 |
   3 |   0.0261   178.33 |
   4 |  0.02466   168.53 |
   5 |  0.02398   163.87 |
   6 |   0.0227   155.13 |
   7 |  0.02229   152.31 |
   8 |  0.02125   145.25 |
   9 |  0.02024   138.33 |
  10 |  0.01974   134.86 |
  11 |  0.01913   130.71 |
  12 |  0.01858   126.99 |
  13 |  0.01806   123.42 |
  14 |    0.018   123.04 |
  15 |  0.01772   121.09 |
  16 |   0.0176   120.26 |
  17 |  0.01744   119.16 |
  18 |  0.01734   118.53 |
  19 |  0.01726   117.98 |
  20 |  0.01716   117.29 |
  21 |  0.01705   116.53 |
  22 |  0.01695   115.84 |
  23 |  0.01694   115.78 |
  24 |  0.01685   115.12 |
  25 |  0.01683   115.04 |
  26 |  0.01669   114.08 |
  27 |  0.01664   113.72 |
  28 |   0.0166   113.46 |
  29 |  0.01658   113.31 |
  30 |   0.0166   113.45 |
  31 |  0.01659   113.40 |
  32 |  0.01657   113.20 |
  33 |  0.01654   113.02 |
  34 |  0.01651   112.83 |
  35 |   0.0165   112.75 |
  36 |  0.01644   112.33 |
  37 |  0.01645   112.41 |
  38 |  0.01642   112.18 |
  39 |  0.01641   112.11 |
  40 |  0.01643   112.29 |
  41 |  0.01644   112.36 |
  42 |  0.01642   112.18 |
  43 |  0.01637   111.86 |
  44 |  0.01635   111.76 |
  45 |  0.01632   111.52 |
  46 |  0.01631   111.44 |
  47 |  0.01625   111.06 |
  48 |  0.01623   110.92 |
  49 |  0.01622   110.82 |
  50 |  0.01622   110.87 |
  51 |  0.01622   110.82 |
  52 |  0.01619   110.63 |
  53 |  0.01616   110.47 |
  54 |  0.01615   110.39 |
  55 |  0.01614   110.28 |
  56 |  0.01615   110.39 |
  57 |  0.01613   110.26 |
  58 |  0.01615   110.39 |
  59 |  0.01613   110.25 |
  60 |  0.01612   110.15 |
  61 |  0.01614   110.29 |
  62 |  0.01615   110.40 |
  63 |  0.01618   110.57 |
  64 |  0.01616   110.43 |
  65 |  0.01615   110.39 |
  66 |  0.01616   110.45 |
  67 |  0.01615   110.33 |
  68 |  0.01616   110.40 |
  69 |  0.01615   110.40 |
  70 |  0.01615   110.36 |
  71 |  0.01613   110.24 |
  72 |  0.01613   110.20 |
  73 |  0.01612   110.15 |
  74 |  0.01612   110.19 |
  75 |  0.01612   110.16 |
  76 |  0.01612   110.13 |
  77 |  0.01611   110.09 |
  78 |  0.01611   110.09 |
  79 |  0.01612   110.13 |
  80 |  0.01612   110.13 |
  81 |  0.01612   110.13 |
  82 |  0.01612   110.13 |
  83 |  0.01611   110.11 |
  84 |  0.01613   110.20 |
  85 |  0.01613   110.20 |
  86 |  0.01613   110.24 |
  87 |  0.01611   110.11 |
  88 |  0.01611   110.10 |
  89 |  0.01612   110.15 |
  90 |   0.0161   110.05 |
  91 |  0.01612   110.13 |
  92 |  0.01613   110.21 |
  93 |  0.01612   110.16 |
  94 |  0.01612   110.13 |
  95 |  0.01612   110.15 |
  96 |  0.01612   110.18 |
  97 |  0.01611   110.08 |
  98 |   0.0161   110.02 |
  99 |  0.01609   109.96 |
 100 |  0.01609   109.96 |
[1] "Random Forest variable coefficients"
                      %IncMSE IncNodePurity
graph5           1.951186e-03  4.255613e-01
graph6           3.438375e-03  5.289536e-01
graph7           6.129835e-04  2.491236e-01
graph8           1.182677e-04  1.796824e-01
graph9           1.812102e-03  3.461296e-01
graph10          1.294643e-02  7.901428e-01
graph11          3.728279e-03  5.389476e-01
graph12          6.286669e-03  5.424265e-01
graph13          4.309377e-03  6.645009e-01
graph14          2.568878e-03  3.904734e-01
graph15          5.595223e-03  4.626435e-01
graph16          6.984861e-03  7.971570e-01
graph17          6.163577e-03  5.235219e-01
graph18          1.031345e-03  9.989590e-02
graph19          4.173782e-03  5.834599e-01
graph20          1.217879e-03  4.101574e-01
graph21          3.325131e-03  5.776800e-01
graph22          1.936408e-04  1.216284e-01
graph23          1.360749e-02  8.991492e-01
graph24          4.292667e-04  1.292734e-01
graph25          3.124669e-03  4.976509e-01
graph26          2.553206e-04  1.373484e-01
graph27          6.014654e-05  1.709676e-01
graph28          2.392654e-05  4.477654e-02
graph29          2.319842e-06  2.611579e-02
orbit0           2.813053e-04  6.647126e-02
orbit1           2.135917e-03  5.001735e-01
orbit2           4.383426e-04  2.513117e-01
orbit3          -3.355121e-06  1.482304e-01
orbit4           3.221127e-03  4.405551e-01
orbit5           2.816262e-03  6.155463e-01
orbit6           3.300466e-03  4.573808e-01
orbit7           2.055404e-04  1.977384e-01
orbit8           5.623885e-04  4.217476e-01
orbit9           3.442559e-03  5.489639e-01
orbit10          1.533792e-03  2.576376e-01
orbit11          3.916030e-06  2.868953e-01
orbit12          2.441573e-04  9.899565e-02
orbit13          5.223097e-05  4.333071e-02
orbit14          5.101428e-06  1.723154e-01
orbit15          1.793790e-03  3.483325e-01
orbit16          9.116508e-03  7.907165e-01
orbit17          6.626126e-03  4.893850e-01
orbit18          8.129394e-03  1.391058e+00
orbit19          5.436911e-03  7.505181e-01
orbit20          9.421967e-04  4.332427e-01
orbit21          2.357559e-03  7.223186e-01
orbit22          5.721754e-03  6.961835e-01
orbit23          1.673153e-04  1.249649e-01
orbit24          6.409160e-03  6.180324e-01
orbit25          1.324664e-03  2.417997e-01
orbit26          2.426248e-04  2.067717e-01
orbit27          6.696673e-03  9.520367e-01
orbit28          9.541823e-03  5.697104e-01
orbit29          4.830298e-03  3.284065e-01
orbit30          6.441444e-04  2.949389e-01
orbit31          2.539937e-03  6.296093e-01
orbit32          2.189855e-03  2.121143e-01
orbit33          6.435763e-05  2.985383e-01
orbit34          5.063633e-03  5.092983e-01
orbit35          8.130903e-03  5.203118e-01
orbit36          1.574888e-03  4.699721e-01
orbit37          8.178989e-04  3.550787e-01
orbit38          8.700168e-04  2.299551e-01
orbit39          8.986630e-03  6.294669e-01
orbit40          2.924871e-04  7.535014e-02
orbit41          8.261254e-04  1.063626e-01
orbit42         -8.122964e-06  2.688889e-02
orbit43          2.184862e-03  1.723856e-01
orbit44         -6.040998e-06  2.254902e-01
orbit45          7.167484e-03  5.912005e-01
orbit46          3.863226e-04  4.196923e-01
orbit47          4.098669e-04  2.437422e-01
orbit48          4.187678e-04  1.412349e-01
orbit49          1.899739e-03  4.431315e-01
orbit50          9.565110e-05  2.898671e-01
orbit51          5.683953e-03  4.888682e-01
orbit52          8.788780e-04  2.255460e-01
orbit53          1.353003e-03  2.634145e-01
orbit54          1.775260e-04  1.039040e-01
orbit55          7.812221e-05  5.157246e-02
orbit56          1.283300e-02  6.783018e-01
orbit57          6.102858e-04  1.571939e-01
orbit58          8.393903e-08  4.373258e-02
orbit59          1.394128e-04  1.406848e-01
orbit60         -2.154508e-05  6.349519e-02
orbit61         -2.570208e-05  4.613558e-02
orbit62          1.523764e-04  2.550166e-01
orbit63          7.066383e-04  4.764815e-02
orbit64          1.721793e-05  1.085214e-01
orbit65          3.863917e-05  1.489306e-01
orbit66          2.507794e-04  8.506533e-02
orbit67          1.687460e-05  2.429261e-02
orbit68          2.083195e-04  9.677292e-02
orbit69          0.000000e+00  0.000000e+00
orbit70          1.338397e-04  5.075634e-02
orbit71          9.471121e-06  6.803875e-02
orbit72          8.646779e-06  1.223056e-02
AP               4.670269e-06  4.028222e-02
bet              6.114214e-03  1.778997e+00
ecc              6.928299e-05  1.687320e-01
eccrad           1.860347e-04  7.044207e-02
close            2.356005e-03  6.091756e-01
constraint       3.966152e-03  7.494418e-01
coreness         7.292718e-04  4.422455e-01
knn              7.873589e-03  1.060968e+00
hubscore         5.515283e-03  7.395682e-01
pagerank         2.752467e-03  1.293444e+00
trans            7.445098e-04  1.374192e-01
evcent           1.936251e-03  5.933902e-01
first            7.118794e-05  1.104339e-01
upto_second      3.223998e-03  5.690207e-01
upto_third       8.046398e-03  5.750152e-01
upto_fourth      5.194856e-03  4.292909e-01
upto_fifth       6.489535e-03  7.901628e-01
upto_sixth       1.513816e-03  4.120777e-01
second           4.513476e-03  5.228296e-01
third            4.086208e-03  7.433780e-01
fourth           5.748126e-03  1.338893e+00
fifth            1.155386e-03  9.051811e-01
sixth            4.899358e-03  1.161592e+00
ratio1           3.354883e-03  5.610473e-01
ratio2           5.074426e-03  1.155634e+00
ratio3           5.402157e-03  9.018833e-01
ratio4           4.396549e-03  9.529863e-01
ratio5           3.870275e-03  1.637463e+00
ratio6           9.996687e-03  8.168271e-01
selfinter        2.514314e-05  5.846028e-02
walktrap_vertex  1.015980e-03  4.338296e-01
bigcom1          1.368224e-04  1.981571e-01
bigcom2          0.000000e+00  0.000000e+00
bigcom3          0.000000e+00  0.000000e+00
bigcom4          2.927717e-03  2.184082e-01
bigcom6          0.000000e+00  0.000000e+00
bigcom8          0.000000e+00  3.469447e-20
bigcom9          0.000000e+00  8.673617e-21
bigcom11         0.000000e+00  6.245005e-19
bigcom13         0.000000e+00  2.168404e-21
bigcom15         2.054544e-04  3.412390e-01
bigcom16         0.000000e+00  0.000000e+00
bigcom21        -1.163513e-05  4.447871e-02
bigcom22         2.820921e-04  2.064581e-01
bigcom24         1.289648e-05  3.746149e-01
bigcom26         0.000000e+00  0.000000e+00
bigcom28         1.728371e-05  2.276122e-01
bigcom30         0.000000e+00  0.000000e+00
bigcom31         0.000000e+00  0.000000e+00
bigcom32         0.000000e+00  0.000000e+00
bigcom33         0.000000e+00  0.000000e+00
bigcom34         0.000000e+00  4.336809e-21
bigcom36         1.768480e-05  2.297951e-01
bigcom37         0.000000e+00  0.000000e+00
bigcom38         0.000000e+00  0.000000e+00
bigcom39         0.000000e+00  1.734723e-20
bigcom40         5.779027e-04  4.681699e-01
bigcom43         0.000000e+00  0.000000e+00
bigcom44         0.000000e+00  7.155734e-20
bigcom46         0.000000e+00  0.000000e+00
bigcom47         0.000000e+00  0.000000e+00
bigcom49        -6.719032e-06  4.023555e-01
bigcom50         0.000000e+00  0.000000e+00
bigcom51         0.000000e+00  0.000000e+00
bigcom52         0.000000e+00  0.000000e+00
bigcom54         0.000000e+00  8.326673e-19
bigcom56         0.000000e+00  0.000000e+00
bigcom62         0.000000e+00  0.000000e+00
bigcom66         0.000000e+00  0.000000e+00
bigcom68         0.000000e+00  0.000000e+00
bigcom69         0.000000e+00  0.000000e+00
bigcom71         0.000000e+00  2.775558e-19
bigcom72         0.000000e+00  0.000000e+00
bigcom73         0.000000e+00  0.000000e+00
bigcom74         0.000000e+00  0.000000e+00
bigcom75         0.000000e+00  0.000000e+00
bigcom76         0.000000e+00  0.000000e+00
bigcom77         0.000000e+00  0.000000e+00
bigcom79         0.000000e+00  0.000000e+00
bigcom80         0.000000e+00  0.000000e+00
bigcom82         0.000000e+00  0.000000e+00
bigcom83         0.000000e+00  0.000000e+00
bigcom84         0.000000e+00  0.000000e+00
bigcom85         0.000000e+00  0.000000e+00
bigcom87         0.000000e+00  0.000000e+00
bigcom89         0.000000e+00  0.000000e+00
bigcom91         0.000000e+00  0.000000e+00
bigcom92         0.000000e+00  2.775558e-19
bigcom93         0.000000e+00  0.000000e+00
bigcom96         0.000000e+00  0.000000e+00
bigcom97         0.000000e+00  5.551115e-19
bigcom98         0.000000e+00  0.000000e+00
bigcom99         0.000000e+00  6.938894e-20
bigcom101        0.000000e+00  0.000000e+00
bigcom104        0.000000e+00  2.775558e-19
bigcom106        0.000000e+00  0.000000e+00
bigcom109        0.000000e+00  0.000000e+00
bigcom113        0.000000e+00  0.000000e+00
bigcom116        0.000000e+00  2.775558e-19
bigcom120        0.000000e+00  6.938894e-20
bigcom123        0.000000e+00  3.469447e-19
bigcom126        0.000000e+00  2.775558e-19
bigcom127       -2.047649e-05  5.847581e-01
bigcom137        0.000000e+00  2.775558e-19
bigcom139        0.000000e+00  4.336809e-21
bigcom140        0.000000e+00  0.000000e+00
bigcom143        0.000000e+00  5.551115e-19
bigcom145        1.417123e-05  5.528949e-01
bigcom146        0.000000e+00  0.000000e+00
bigcom147        0.000000e+00  6.938894e-20
bigcom149        0.000000e+00  6.324989e-01
bigcom153        0.000000e+00  0.000000e+00
bigcom154        0.000000e+00  0.000000e+00
bigcom156        0.000000e+00  0.000000e+00
bigcom157        0.000000e+00  0.000000e+00
bigcom158        0.000000e+00  0.000000e+00
bigcom160        0.000000e+00  0.000000e+00
bigcom161        0.000000e+00  0.000000e+00
bigcom162        0.000000e+00  0.000000e+00
bigcom164        0.000000e+00  2.775558e-19
bigcom166        0.000000e+00  0.000000e+00
bigcom167        0.000000e+00  0.000000e+00
bigcom171        0.000000e+00  9.651574e-01
bigcom173        0.000000e+00  0.000000e+00
bigcom175        0.000000e+00  0.000000e+00
bigcom176        0.000000e+00  0.000000e+00
bigcom177        0.000000e+00  0.000000e+00
bigcom178        0.000000e+00  0.000000e+00
bigcom180        0.000000e+00  6.938894e-20
bigcom181        0.000000e+00  0.000000e+00
bigcom184        0.000000e+00  0.000000e+00
bigcom186        0.000000e+00  2.775558e-19
bigcom187        0.000000e+00  0.000000e+00
bigcom189        0.000000e+00  0.000000e+00
bigcom194        0.000000e+00  0.000000e+00
bigcom195        0.000000e+00  0.000000e+00
bigcom196       -1.282085e-05  5.593003e-01
bigcom204        0.000000e+00  6.938894e-20
bigcom205        0.000000e+00  2.818926e-19
bigcom212        0.000000e+00  0.000000e+00
bigcom214        0.000000e+00  0.000000e+00
bigcom222        0.000000e+00  0.000000e+00
bigcom223        0.000000e+00  0.000000e+00
bigcom226        0.000000e+00  0.000000e+00
bigcom227        0.000000e+00  0.000000e+00
bigcom229        0.000000e+00  0.000000e+00
bigcom233        0.000000e+00  0.000000e+00
bigcom236        0.000000e+00  0.000000e+00
bigcom237        0.000000e+00  0.000000e+00
bigcom246        0.000000e+00  0.000000e+00
bigcom248        0.000000e+00  0.000000e+00
bigcom249        0.000000e+00  0.000000e+00
bigcom250        0.000000e+00  0.000000e+00
bigcom254        0.000000e+00  6.245005e-19
bigcom266        0.000000e+00  0.000000e+00
bigcom269        0.000000e+00  0.000000e+00
bigcom272        0.000000e+00  6.938894e-20
bigcom274        4.439400e-05  1.393245e-01
bigcom281        4.226575e-06  7.566320e-01
bigcom291        0.000000e+00  0.000000e+00
bigcom292       -1.553158e-05  6.747913e-01
bigcom295        0.000000e+00  0.000000e+00
bigcom299        0.000000e+00  0.000000e+00
bigcom301        0.000000e+00  0.000000e+00
bigcom306        0.000000e+00  8.673617e-21
bigcom309        0.000000e+00  0.000000e+00
bigcom314        0.000000e+00  0.000000e+00
bigcom321        0.000000e+00  1.387779e-19
bigcom341        0.000000e+00  0.000000e+00
bigcom350        0.000000e+00  0.000000e+00
bigcom353        0.000000e+00  0.000000e+00
bigcom359        0.000000e+00  0.000000e+00
bigcom363        0.000000e+00  0.000000e+00
bigcom365        0.000000e+00  2.775558e-19
bigcom385        0.000000e+00  0.000000e+00
bigcom386        0.000000e+00  0.000000e+00
bigcom408        0.000000e+00  0.000000e+00
bigcom412        0.000000e+00  0.000000e+00
bigcom480        0.000000e+00  0.000000e+00
spin_vertex      1.236522e-03  4.660394e-01
membership_s1    1.689629e-05  3.832695e-02
membership_s3    0.000000e+00  6.938894e-20
membership_s4    4.535563e-04  6.797392e-01
membership_s5    2.223301e-05  1.443146e-01
membership_s6    1.443604e-04  1.401628e-01
membership_s7    5.772807e-05  1.060070e-01
membership_s8    0.000000e+00  0.000000e+00
membership_s9    0.000000e+00  0.000000e+00
membership_s11   0.000000e+00  0.000000e+00
membership_s12   0.000000e+00  0.000000e+00
membership_s14  -1.532585e-05  5.006037e-01
membership_s15   0.000000e+00  1.040834e-19
membership_s16   8.573132e-05  2.718626e-01
membership_s17   0.000000e+00  0.000000e+00
membership_s18   1.434339e-05  1.858696e-02
membership_s20   0.000000e+00  0.000000e+00
membership_s21   1.168004e-04  1.781565e-01
membership_s22   0.000000e+00  0.000000e+00
membership_s24   0.000000e+00  0.000000e+00
membership_s25   0.000000e+00  6.938894e-20
membership_s26   0.000000e+00  6.938894e-20
membership_s27   1.622637e-05  8.137314e-02
membership_s28   0.000000e+00  0.000000e+00
membership_s30   4.465668e-05  2.738772e-02
membership_s31  -2.466809e-05  2.263750e-01
membership_s32   4.505882e-05  9.040543e-02
membership_s33   0.000000e+00  0.000000e+00
membership_s36   2.649521e-04  2.198244e-01
membership_s37   0.000000e+00  6.938894e-20
V1               1.374213e-03  1.172840e+00
V2               8.321846e-04  1.047502e+00
pdi             -2.543689e-05  2.556133e-01
adhesion         7.715246e-03  1.268098e+00
cohesion         8.361358e-03  1.251376e+00
inner            8.094506e-04  1.321818e+00
outer            8.329014e-04  1.330141e+00
ioratio          2.247566e-03  1.146672e+00
comsize          1.487559e-03  1.473189e+00
[1] "Dataset: low_C Model GLM, run: 4 of 10 2015-06-15 19:49:15"
[1] "glmnet variable coefficients"
                    [,1]          [,2]
(Intercept)     -4.19453 -2.995290e+00
graph0           0.00000 -3.617390e-02
graph1           0.00000 -1.126697e-04
graph2           0.00000  1.248373e-04
graph3           0.00000 -3.114587e-06
graph4           0.00000  0.000000e+00
graph5           0.00000  7.278998e-04
graph6           0.00000 -1.533731e-05
graph7           0.00000 -4.724340e-03
graph8           0.00000  3.584126e-02
graph9           0.00000 -2.211729e-08
graph10          0.00000  0.000000e+00
graph11          0.00000  0.000000e+00
graph12          0.00000  1.389766e-07
graph13          0.00000  0.000000e+00
graph14          0.00000  0.000000e+00
graph15          0.00000 -1.490259e-05
graph16          0.00000 -7.621841e-11
graph17          0.00000  2.966266e-06
graph18          0.00000 -2.798189e-04
graph19          0.00000  2.240323e-06
graph20          0.00000 -1.811650e-05
graph21          0.00000  0.000000e+00
graph22          0.00000 -3.506297e-05
graph23          0.00000  5.906766e-05
graph24          0.00000 -3.124215e-05
graph25          0.00000 -6.228878e-03
graph26          0.00000 -1.271671e-04
graph27          0.00000  2.162500e-02
graph28          0.00000 -1.302264e-03
graph29          0.00000 -2.791728e-01
orbit0           0.00000 -3.509198e-02
orbit1           0.00000 -9.549466e-05
orbit2           0.00000 -6.850192e-02
orbit3           0.00000  1.488560e-03
orbit4           0.00000 -3.244578e-07
orbit5           0.00000 -2.039986e-04
orbit6           0.00000  0.000000e+00
orbit7           0.00000  1.037403e-04
orbit8           0.00000  8.170441e-04
orbit9           0.00000  0.000000e+00
orbit10          0.00000 -4.201144e-04
orbit11          0.00000 -1.090997e-01
orbit12          0.00000 -4.208393e-03
orbit13          0.00000 -1.698986e-01
orbit14          0.00000  6.137571e-02
orbit15          0.00000  0.000000e+00
orbit16          0.00000 -6.906475e-07
orbit17          0.00000 -5.174412e-06
orbit18          0.00000 -1.716646e-07
orbit19          0.00000  0.000000e+00
orbit20          0.00000  5.513399e-08
orbit21          0.00000  1.784233e-04
orbit22          0.00000  0.000000e+00
orbit23          0.00000  7.542703e-02
orbit24          0.00000  7.633272e-07
orbit25          0.00000  0.000000e+00
orbit26          0.00000  2.507325e-04
orbit27          0.00000 -1.755577e-06
orbit28          0.00000 -2.080625e-05
orbit29          0.00000  3.892385e-05
orbit30          0.00000  1.979993e-04
orbit31          0.00000  0.000000e+00
orbit32          0.00000 -8.096621e-08
orbit33          0.00000  6.838438e-02
orbit34          0.00000 -2.490612e-06
orbit35          0.00000 -2.735337e-06
orbit36          0.00000  7.838233e-05
orbit37          0.00000  3.341406e-08
orbit38          0.00000  1.428100e-03
orbit39          0.00000  1.547000e-08
orbit40          0.00000  6.291801e-06
orbit41          0.00000 -2.061316e-03
orbit42          0.00000  2.319034e-01
orbit43          0.00000 -2.761170e-04
orbit44          0.00000  1.814617e-01
orbit45          0.00000 -1.214390e-06
orbit46          0.00000  7.318916e-05
orbit47          0.00000  6.424368e-03
orbit48          0.00000 -3.816022e-05
orbit49          0.00000 -1.309513e-05
orbit50          0.00000 -3.640080e-02
orbit51          0.00000  1.000157e-03
orbit52          0.00000 -3.682397e-04
orbit53          0.00000  0.000000e+00
orbit54          0.00000 -3.884924e-05
orbit55          0.00000  6.237690e-01
orbit56          0.00000  1.112942e-04
orbit57          0.00000 -5.357573e-04
orbit58          0.00000  4.510530e-02
orbit59          0.00000 -1.020967e-04
orbit60          0.00000  5.028516e-04
orbit61          0.00000  2.646487e-01
orbit62          0.00000 -4.167401e-03
orbit63          0.00000 -1.346404e-02
orbit64          0.00000 -2.112766e-02
orbit65          0.00000 -3.588180e-03
orbit66          0.00000  5.883723e-03
orbit67          0.00000  6.848636e-01
orbit68          0.00000  2.395716e-02
orbit69          0.00000 -6.868780e-01
orbit70          0.00000 -2.659475e-03
orbit71          0.00000  2.090015e-01
orbit72          0.00000 -2.807207e-01
AP               0.00000 -1.858330e-01
bet              0.00000  2.453252e-05
ecc              0.00000 -4.998232e-02
eccrad           0.00000 -2.769422e-01
close            0.00000  0.000000e+00
constraint       0.00000 -7.311303e-02
coreness         0.00000  4.311588e-01
knn              0.00000  3.550346e-05
hubscore         0.00000  1.704132e+01
pagerank         0.00000 -2.130164e+00
trans            0.00000  2.846806e-01
evcent           0.00000  2.346218e+01
first            0.00000 -3.861795e-02
upto_second      0.00000 -1.027414e-04
upto_third       0.00000  4.163063e-10
upto_fourth      0.00000 -2.474544e-08
upto_fifth       0.00000  0.000000e+00
upto_sixth       0.00000 -2.282516e-04
second           0.00000 -9.163967e-05
third            0.00000  1.236207e-05
fourth           0.00000 -7.443737e-06
fifth            0.00000  1.493115e-07
sixth            0.00000  0.000000e+00
ratio1           0.00000  3.227269e-05
ratio2           0.00000  6.946905e-05
ratio3           0.00000  4.154506e-04
ratio4           0.00000 -9.896029e-03
ratio5           0.00000  1.521136e-04
ratio6           0.00000  1.115133e-04
selfinter        0.00000 -5.123348e-01
walktrap_vertex  0.00000  6.646732e-02
bigcom1          0.00000  1.735396e-01
bigcom2          0.00000 -9.365749e-01
bigcom3          0.00000 -1.056999e-01
bigcom4          0.00000  4.790644e-01
bigcom6          0.00000 -2.029890e-01
bigcom8          0.00000 -1.132306e+00
bigcom9          0.00000 -1.174808e+00
bigcom11         0.00000 -8.342891e-01
bigcom13         0.00000 -1.215051e+00
bigcom15         0.00000  1.934622e+00
bigcom16         0.00000 -1.172724e+00
bigcom21         0.00000  1.002341e+00
bigcom22         0.00000  1.666787e-01
bigcom24         0.00000  2.940720e+00
bigcom26         0.00000 -1.089617e+00
bigcom28         0.00000  7.503026e-01
bigcom30         0.00000 -1.240011e+00
bigcom31         0.00000 -8.741077e-01
bigcom32         0.00000 -1.242910e+00
bigcom33         0.00000 -5.412639e-01
bigcom34         0.00000 -5.225959e-01
bigcom36         0.00000  2.120749e+00
bigcom37         0.00000  0.000000e+00
bigcom38         0.00000 -6.509173e-01
bigcom39         0.00000 -7.122047e-01
bigcom40         0.00000  6.784549e-01
bigcom43         0.00000 -3.877275e-01
bigcom44         0.00000 -8.315676e-01
bigcom46         0.00000 -8.341229e-01
bigcom47         0.00000 -8.037619e-01
bigcom49         0.00000  1.548236e+00
bigcom50         0.00000 -6.520507e-01
bigcom51         0.00000 -8.143531e-01
bigcom52         0.00000 -2.986024e-01
bigcom54         0.00000 -4.555580e-01
bigcom56         0.00000 -2.872469e-01
bigcom62         0.00000 -3.258113e-01
bigcom66         0.00000 -5.337122e-01
bigcom68         0.00000 -3.108293e-01
bigcom69         0.00000 -6.022260e-01
bigcom71         0.00000 -6.050474e-01
bigcom72         0.00000 -4.230120e-01
bigcom73         0.00000 -3.690188e-01
bigcom74         0.00000 -7.844210e-01
bigcom75         0.00000 -3.330524e-01
bigcom76         0.00000 -4.078401e-01
bigcom77         0.00000 -7.197881e-01
bigcom79         0.00000 -5.279265e-01
bigcom80         0.00000 -4.916459e-01
bigcom82         0.00000 -6.340049e-01
bigcom83         0.00000  0.000000e+00
bigcom84         0.00000 -1.030893e+00
bigcom85         0.00000 -8.550419e-01
bigcom87         0.00000 -5.475135e-01
bigcom89         0.00000 -4.088156e-01
bigcom91         0.00000 -7.929421e-01
bigcom92         0.00000 -1.141642e+00
bigcom93         0.00000  0.000000e+00
bigcom96         0.00000 -7.636337e-01
bigcom97         0.00000 -9.407178e-01
bigcom98         0.00000 -8.255343e-01
bigcom99         0.00000 -4.476015e-01
bigcom101        0.00000 -2.091865e-01
bigcom104        0.00000 -7.374565e-01
bigcom106        0.00000 -6.056594e-01
bigcom109        0.00000 -9.407888e-01
bigcom113        0.00000  0.000000e+00
bigcom116        0.00000 -1.494672e+00
bigcom120        0.00000 -1.463438e-01
bigcom123        0.00000 -3.997013e-01
bigcom126        0.00000 -7.813435e-01
bigcom127        0.00000  1.887061e+00
bigcom137        0.00000 -5.712170e-01
bigcom139        0.00000 -2.152467e-01
bigcom140        0.00000 -5.915458e-01
bigcom143        0.00000 -3.360762e-01
bigcom145        0.00000  2.966332e+00
bigcom146        0.00000 -1.432778e+00
bigcom147        0.00000 -8.130562e-01
bigcom149        0.00000  6.626080e+00
bigcom153        0.00000 -3.555616e-01
bigcom154        0.00000 -5.514909e-01
bigcom156        0.00000 -2.890073e-01
bigcom157        0.00000  0.000000e+00
bigcom158        0.00000 -6.930294e-01
bigcom160        0.00000 -6.406186e-01
bigcom161        0.00000 -2.666227e-01
bigcom162        0.00000 -1.090880e-01
bigcom164        0.00000 -8.508542e-01
bigcom166        0.00000 -6.170465e-01
bigcom167        0.00000 -6.794404e-01
bigcom171        0.00000  7.593068e+00
bigcom173        0.00000 -3.925071e-01
bigcom175        0.00000 -3.064981e-02
bigcom176        0.00000 -6.220180e-01
bigcom177        0.00000 -2.467578e-01
bigcom178        0.00000 -2.038356e-01
bigcom180        0.00000 -1.310242e-01
bigcom181        0.00000 -5.272203e-01
bigcom184        0.00000 -1.021921e+00
bigcom186        0.00000 -4.958706e-01
bigcom187        0.00000 -1.192141e+00
bigcom189        0.00000 -6.671494e-01
bigcom194        0.00000 -5.281326e-01
bigcom195        0.00000 -6.665194e-01
bigcom196        0.00000  3.715211e+00
bigcom204        0.00000 -7.819599e-01
bigcom205        0.00000 -3.899500e-01
bigcom212        0.00000 -3.550351e-01
bigcom214        0.00000 -3.514107e-01
bigcom222        0.00000 -4.212499e-01
bigcom223        0.00000  0.000000e+00
bigcom226        0.00000 -8.831164e-01
bigcom227        0.00000 -4.567556e-01
bigcom229        0.00000 -3.778154e-01
bigcom233        0.00000 -7.202705e-01
bigcom236        0.00000 -3.807846e-01
bigcom237        0.00000 -4.357979e-01
bigcom246        0.00000 -5.557701e-01
bigcom248        0.00000  0.000000e+00
bigcom249        0.00000 -3.186243e-01
bigcom250        0.00000 -1.287667e+00
bigcom254        0.00000 -6.966815e-01
bigcom266        0.00000 -6.616281e-01
bigcom269        0.00000 -4.341153e-01
bigcom272        0.00000 -8.338414e-01
bigcom274        0.00000  2.861730e+00
bigcom281        0.00000  4.240835e+00
bigcom291        0.00000  0.000000e+00
bigcom292        0.00000  3.341193e+00
bigcom295        0.00000 -2.423773e-01
bigcom299        0.00000 -4.689781e-01
bigcom301        0.00000 -2.420494e-01
bigcom306        0.00000 -6.000858e-01
bigcom309        0.00000 -3.090638e-01
bigcom314        0.00000 -4.582367e-01
bigcom321        0.00000 -7.798268e-01
bigcom341        0.00000  0.000000e+00
bigcom350        0.00000 -2.883118e-01
bigcom353        0.00000 -7.790406e-01
bigcom359        0.00000 -3.372056e-01
bigcom363        0.00000  0.000000e+00
bigcom365        0.00000 -4.141434e-01
bigcom385        0.00000 -3.073255e-01
bigcom386        0.00000 -1.298659e-01
bigcom408        0.00000 -4.704591e-02
bigcom412        0.00000 -5.644836e-01
bigcom480        0.00000 -3.594255e-01
spin_vertex      0.00000  5.856386e-02
membership_s1    0.00000  1.472800e-02
membership_s3    0.00000 -1.083907e+00
membership_s4    0.00000  1.028814e+00
membership_s5    0.00000 -6.568352e-02
membership_s6    0.00000  4.143164e-01
membership_s7    0.00000  1.057894e-01
membership_s8    0.00000 -6.288512e-01
membership_s9    0.00000 -7.872964e-01
membership_s11   0.00000 -5.251494e-01
membership_s12   0.00000 -2.746080e-01
membership_s14   0.00000  2.722718e+00
membership_s15   0.00000 -1.069221e+00
membership_s16   0.00000  2.292522e+00
membership_s17   0.00000 -6.122165e-01
membership_s18   0.00000 -2.362506e+00
membership_s20   0.00000 -3.853350e-01
membership_s21   0.00000  2.083879e-01
membership_s22   0.00000 -8.301807e-01
membership_s24   0.00000 -6.829264e-01
membership_s25   0.00000 -5.683708e-01
membership_s26   0.00000 -2.226201e+00
membership_s27   0.00000 -2.010636e-01
membership_s28   0.00000 -5.973202e-01
membership_s30   0.00000  5.929798e-03
membership_s31   0.00000  6.120918e-01
membership_s32   0.00000  4.117158e-01
membership_s33   0.00000 -2.909198e-01
membership_s36   0.00000  5.005417e-01
membership_s37   0.00000 -1.623372e+00
V1               0.00000 -4.064536e-01
V2               0.00000  8.773285e-01
pdi              0.00000  2.225866e+03
adhesion         0.00000  1.611010e-07
cohesion         0.00000 -9.128979e-08
inner            0.00000  1.124432e-07
outer            0.00000  0.000000e+00
ioratio          0.00000 -1.325138e+00
comsize          0.00000  3.979934e-04
[1] "Dataset: low_C Model GBM, run: 5 of 10 2015-06-15 19:50:09"
Iter   TrainDeviance   ValidDeviance   StepSize   Improve
     1        0.1494             nan     0.0100    0.0000
     2        0.1478             nan     0.0100    0.0003
     3        0.1464             nan     0.0100    0.0001
     4        0.1450             nan     0.0100    0.0002
     5        0.1433             nan     0.0100    0.0000
     6        0.1418             nan     0.0100    0.0001
     7        0.1407             nan     0.0100    0.0000
     8        0.1395             nan     0.0100    0.0001
     9        0.1383             nan     0.0100    0.0001
    10        0.1375             nan     0.0100    0.0000
    20        0.1277             nan     0.0100   -0.0000
    25        0.1236             nan     0.0100    0.0001

[1] "GBM variable coefficients"
                            var    rel.inf
bet                         bet 4.84074474
graph12                 graph12 3.34887540
outer                     outer 3.31097109
graph20                 graph20 3.23957614
inner                     inner 2.83161624
constraint           constraint 2.73508228
ioratio                 ioratio 2.72313236
graph15                 graph15 2.48976618
orbit51                 orbit51 2.48492421
graph18                 graph18 2.47014312
orbit16                 orbit16 2.45631633
orbit18                 orbit18 2.39817329
orbit45                 orbit45 2.39320969
graph10                 graph10 2.24926728
cohesion               cohesion 2.22378647
membership_s4     membership_s4 2.17259063
V1                           V1 2.07860272
graph19                 graph19 2.06271351
pagerank               pagerank 1.98921748
graph23                 graph23 1.91953713
ratio2                   ratio2 1.74344792
graph21                 graph21 1.71847352
bigcom40               bigcom40 1.67158105
comsize                 comsize 1.58328488
orbit50                 orbit50 1.57407214
ratio5                   ratio5 1.57023782
orbit20                 orbit20 1.56034983
graph17                 graph17 1.55172245
coreness               coreness 1.54077189
V2                           V2 1.39261338
ratio1                   ratio1 1.30557358
graph13                 graph13 1.23715385
orbit28                 orbit28 1.19817768
orbit17                 orbit17 1.13302886
sixth                     sixth 1.11916113
fourth                   fourth 1.07233189
orbit57                 orbit57 1.05942976
orbit27                 orbit27 1.04066288
orbit30                 orbit30 1.04010930
knn                         knn 1.03822001
bigcom1                 bigcom1 0.99543480
orbit35                 orbit35 0.96760795
orbit56                 orbit56 0.95271008
graph24                 graph24 0.85840262
orbit31                 orbit31 0.77458700
orbit7                   orbit7 0.75813235
graph9                   graph9 0.72366084
graph4                   graph4 0.69026955
pdi                         pdi 0.67306751
adhesion               adhesion 0.65969963
orbit49                 orbit49 0.65407579
orbit47                 orbit47 0.64494028
graph16                 graph16 0.59780875
orbit36                 orbit36 0.59668034
graph7                   graph7 0.58950721
orbit39                 orbit39 0.58659849
graph3                   graph3 0.58573961
membership_s36   membership_s36 0.49476443
orbit2                   orbit2 0.45680726
close                     close 0.43472387
orbit29                 orbit29 0.43367131
ratio4                   ratio4 0.38629822
orbit71                 orbit71 0.37924705
graph11                 graph11 0.37436730
hubscore               hubscore 0.37411371
ratio6                   ratio6 0.35228567
orbit21                 orbit21 0.35130584
graph14                 graph14 0.34315132
orbit53                 orbit53 0.33966087
orbit38                 orbit38 0.33375574
orbit63                 orbit63 0.32136380
membership_s7     membership_s7 0.30104989
upto_third           upto_third 0.24886679
orbit62                 orbit62 0.22150710
graph27                 graph27 0.20466656
orbit33                 orbit33 0.19943942
orbit66                 orbit66 0.19838801
graph5                   graph5 0.18262165
graph22                 graph22 0.16007880
orbit5                   orbit5 0.14366895
bigcom28               bigcom28 0.13121685
bigcom21               bigcom21 0.10948524
trans                     trans 0.09605079
walktrap_vertex walktrap_vertex 0.09135760
spin_vertex         spin_vertex 0.07419533
third                     third 0.06243011
orbit26                 orbit26 0.06215342
orbit40                 orbit40 0.06008327
graph2                   graph2 0.05248192
graph28                 graph28 0.05022173
bigcom15               bigcom15 0.04953267
graph26                 graph26 0.04741462
graph0                   graph0 0.00000000
graph1                   graph1 0.00000000
graph6                   graph6 0.00000000
graph8                   graph8 0.00000000
graph25                 graph25 0.00000000
graph29                 graph29 0.00000000
orbit0                   orbit0 0.00000000
orbit1                   orbit1 0.00000000
orbit3                   orbit3 0.00000000
orbit4                   orbit4 0.00000000
orbit6                   orbit6 0.00000000
orbit8                   orbit8 0.00000000
orbit9                   orbit9 0.00000000
orbit10                 orbit10 0.00000000
orbit11                 orbit11 0.00000000
orbit12                 orbit12 0.00000000
orbit13                 orbit13 0.00000000
orbit14                 orbit14 0.00000000
orbit15                 orbit15 0.00000000
orbit19                 orbit19 0.00000000
orbit22                 orbit22 0.00000000
orbit23                 orbit23 0.00000000
orbit24                 orbit24 0.00000000
orbit25                 orbit25 0.00000000
orbit32                 orbit32 0.00000000
orbit34                 orbit34 0.00000000
orbit37                 orbit37 0.00000000
orbit41                 orbit41 0.00000000
orbit42                 orbit42 0.00000000
orbit43                 orbit43 0.00000000
orbit44                 orbit44 0.00000000
orbit46                 orbit46 0.00000000
orbit48                 orbit48 0.00000000
orbit52                 orbit52 0.00000000
orbit54                 orbit54 0.00000000
orbit55                 orbit55 0.00000000
orbit58                 orbit58 0.00000000
orbit59                 orbit59 0.00000000
orbit60                 orbit60 0.00000000
orbit61                 orbit61 0.00000000
orbit64                 orbit64 0.00000000
orbit65                 orbit65 0.00000000
orbit67                 orbit67 0.00000000
orbit68                 orbit68 0.00000000
orbit69                 orbit69 0.00000000
orbit70                 orbit70 0.00000000
orbit72                 orbit72 0.00000000
AP                           AP 0.00000000
ecc                         ecc 0.00000000
eccrad                   eccrad 0.00000000
evcent                   evcent 0.00000000
first                     first 0.00000000
upto_second         upto_second 0.00000000
upto_fourth         upto_fourth 0.00000000
upto_fifth           upto_fifth 0.00000000
upto_sixth           upto_sixth 0.00000000
second                   second 0.00000000
fifth                     fifth 0.00000000
ratio3                   ratio3 0.00000000
selfinter             selfinter 0.00000000
bigcom2                 bigcom2 0.00000000
bigcom3                 bigcom3 0.00000000
bigcom4                 bigcom4 0.00000000
bigcom6                 bigcom6 0.00000000
bigcom8                 bigcom8 0.00000000
bigcom9                 bigcom9 0.00000000
bigcom11               bigcom11 0.00000000
bigcom13               bigcom13 0.00000000
bigcom16               bigcom16 0.00000000
bigcom22               bigcom22 0.00000000
bigcom24               bigcom24 0.00000000
bigcom26               bigcom26 0.00000000
bigcom30               bigcom30 0.00000000
bigcom31               bigcom31 0.00000000
bigcom32               bigcom32 0.00000000
bigcom33               bigcom33 0.00000000
bigcom34               bigcom34 0.00000000
bigcom36               bigcom36 0.00000000
bigcom37               bigcom37 0.00000000
bigcom38               bigcom38 0.00000000
bigcom39               bigcom39 0.00000000
bigcom43               bigcom43 0.00000000
bigcom44               bigcom44 0.00000000
bigcom46               bigcom46 0.00000000
bigcom47               bigcom47 0.00000000
bigcom49               bigcom49 0.00000000
bigcom50               bigcom50 0.00000000
bigcom51               bigcom51 0.00000000
bigcom52               bigcom52 0.00000000
bigcom54               bigcom54 0.00000000
bigcom56               bigcom56 0.00000000
bigcom62               bigcom62 0.00000000
bigcom66               bigcom66 0.00000000
bigcom68               bigcom68 0.00000000
bigcom69               bigcom69 0.00000000
bigcom71               bigcom71 0.00000000
bigcom72               bigcom72 0.00000000
bigcom73               bigcom73 0.00000000
bigcom74               bigcom74 0.00000000
bigcom75               bigcom75 0.00000000
bigcom76               bigcom76 0.00000000
bigcom77               bigcom77 0.00000000
bigcom79               bigcom79 0.00000000
bigcom80               bigcom80 0.00000000
bigcom82               bigcom82 0.00000000
bigcom83               bigcom83 0.00000000
bigcom84               bigcom84 0.00000000
bigcom85               bigcom85 0.00000000
bigcom87               bigcom87 0.00000000
bigcom89               bigcom89 0.00000000
bigcom91               bigcom91 0.00000000
bigcom92               bigcom92 0.00000000
bigcom93               bigcom93 0.00000000
bigcom96               bigcom96 0.00000000
bigcom97               bigcom97 0.00000000
bigcom98               bigcom98 0.00000000
bigcom99               bigcom99 0.00000000
bigcom101             bigcom101 0.00000000
bigcom104             bigcom104 0.00000000
bigcom106             bigcom106 0.00000000
bigcom109             bigcom109 0.00000000
bigcom113             bigcom113 0.00000000
bigcom116             bigcom116 0.00000000
bigcom120             bigcom120 0.00000000
bigcom123             bigcom123 0.00000000
bigcom126             bigcom126 0.00000000
bigcom127             bigcom127 0.00000000
bigcom137             bigcom137 0.00000000
bigcom139             bigcom139 0.00000000
bigcom140             bigcom140 0.00000000
bigcom143             bigcom143 0.00000000
bigcom145             bigcom145 0.00000000
bigcom146             bigcom146 0.00000000
bigcom147             bigcom147 0.00000000
bigcom149             bigcom149 0.00000000
bigcom153             bigcom153 0.00000000
bigcom154             bigcom154 0.00000000
bigcom156             bigcom156 0.00000000
bigcom157             bigcom157 0.00000000
bigcom158             bigcom158 0.00000000
bigcom160             bigcom160 0.00000000
bigcom161             bigcom161 0.00000000
bigcom162             bigcom162 0.00000000
bigcom164             bigcom164 0.00000000
bigcom166             bigcom166 0.00000000
bigcom167             bigcom167 0.00000000
bigcom171             bigcom171 0.00000000
bigcom173             bigcom173 0.00000000
bigcom175             bigcom175 0.00000000
bigcom176             bigcom176 0.00000000
bigcom177             bigcom177 0.00000000
bigcom178             bigcom178 0.00000000
bigcom180             bigcom180 0.00000000
bigcom181             bigcom181 0.00000000
bigcom184             bigcom184 0.00000000
bigcom186             bigcom186 0.00000000
bigcom187             bigcom187 0.00000000
bigcom189             bigcom189 0.00000000
bigcom194             bigcom194 0.00000000
bigcom195             bigcom195 0.00000000
bigcom196             bigcom196 0.00000000
bigcom204             bigcom204 0.00000000
bigcom205             bigcom205 0.00000000
bigcom212             bigcom212 0.00000000
bigcom214             bigcom214 0.00000000
bigcom222             bigcom222 0.00000000
bigcom223             bigcom223 0.00000000
bigcom226             bigcom226 0.00000000
bigcom227             bigcom227 0.00000000
bigcom229             bigcom229 0.00000000
bigcom233             bigcom233 0.00000000
bigcom236             bigcom236 0.00000000
bigcom237             bigcom237 0.00000000
bigcom246             bigcom246 0.00000000
bigcom248             bigcom248 0.00000000
bigcom249             bigcom249 0.00000000
bigcom250             bigcom250 0.00000000
bigcom254             bigcom254 0.00000000
bigcom266             bigcom266 0.00000000
bigcom269             bigcom269 0.00000000
bigcom272             bigcom272 0.00000000
bigcom274             bigcom274 0.00000000
bigcom281             bigcom281 0.00000000
bigcom291             bigcom291 0.00000000
bigcom292             bigcom292 0.00000000
bigcom295             bigcom295 0.00000000
bigcom299             bigcom299 0.00000000
bigcom301             bigcom301 0.00000000
bigcom306             bigcom306 0.00000000
bigcom309             bigcom309 0.00000000
bigcom314             bigcom314 0.00000000
bigcom321             bigcom321 0.00000000
bigcom341             bigcom341 0.00000000
bigcom350             bigcom350 0.00000000
bigcom353             bigcom353 0.00000000
bigcom359             bigcom359 0.00000000
bigcom363             bigcom363 0.00000000
bigcom365             bigcom365 0.00000000
bigcom385             bigcom385 0.00000000
bigcom386             bigcom386 0.00000000
bigcom408             bigcom408 0.00000000
bigcom412             bigcom412 0.00000000
bigcom480             bigcom480 0.00000000
membership_s1     membership_s1 0.00000000
membership_s3     membership_s3 0.00000000
membership_s5     membership_s5 0.00000000
membership_s6     membership_s6 0.00000000
membership_s8     membership_s8 0.00000000
membership_s9     membership_s9 0.00000000
membership_s11   membership_s11 0.00000000
membership_s12   membership_s12 0.00000000
membership_s14   membership_s14 0.00000000
membership_s15   membership_s15 0.00000000
membership_s16   membership_s16 0.00000000
membership_s17   membership_s17 0.00000000
membership_s18   membership_s18 0.00000000
membership_s20   membership_s20 0.00000000
membership_s21   membership_s21 0.00000000
membership_s22   membership_s22 0.00000000
membership_s24   membership_s24 0.00000000
membership_s25   membership_s25 0.00000000
membership_s26   membership_s26 0.00000000
membership_s27   membership_s27 0.00000000
membership_s28   membership_s28 0.00000000
membership_s30   membership_s30 0.00000000
membership_s31   membership_s31 0.00000000
membership_s32   membership_s32 0.00000000
membership_s33   membership_s33 0.00000000
membership_s37   membership_s37 0.00000000
[1] "Dataset: low_C Model RF, run: 5 of 10 2015-06-15 19:50:23"
     |      Out-of-bag   |
Tree |      MSE  %Var(y) |
   1 |  0.02198   154.92 |
   2 |  0.02235   157.52 |
   3 |  0.02339   164.88 |
   4 |  0.02249   158.49 |
   5 |  0.02167   152.72 |
   6 |    0.022   155.04 |
   7 |  0.02099   147.93 |
   8 |  0.02068   145.74 |
   9 |  0.01977   139.37 |
  10 |  0.01892   133.35 |
  11 |  0.01891   133.30 |
  12 |  0.01847   130.17 |
  13 |  0.01839   129.62 |
  14 |  0.01831   129.03 |
  15 |  0.01823   128.52 |
  16 |  0.01806   127.27 |
  17 |  0.01779   125.40 |
  18 |  0.01761   124.12 |
  19 |  0.01745   122.98 |
  20 |  0.01729   121.90 |
  21 |  0.01718   121.08 |
  22 |  0.01697   119.58 |
  23 |  0.01684   118.68 |
  24 |  0.01671   117.75 |
  25 |  0.01673   117.94 |
  26 |  0.01665   117.34 |
  27 |  0.01661   117.09 |
  28 |   0.0166   116.97 |
  29 |   0.0166   117.00 |
  30 |   0.0165   116.28 |
  31 |  0.01645   115.93 |
  32 |  0.01641   115.67 |
  33 |  0.01638   115.46 |
  34 |  0.01629   114.78 |
  35 |  0.01627   114.65 |
  36 |  0.01623   114.40 |
  37 |  0.01625   114.52 |
  38 |  0.01621   114.26 |
  39 |  0.01617   113.95 |
  40 |  0.01616   113.91 |
  41 |   0.0161   113.45 |
  42 |  0.01607   113.29 |
  43 |  0.01606   113.19 |
  44 |  0.01604   113.02 |
  45 |  0.01602   112.89 |
  46 |  0.01605   113.09 |
  47 |  0.01604   113.02 |
  48 |    0.016   112.80 |
  49 |  0.01596   112.51 |
  50 |  0.01595   112.39 |
  51 |  0.01597   112.59 |
  52 |  0.01596   112.47 |
  53 |  0.01591   112.16 |
  54 |   0.0159   112.03 |
  55 |  0.01585   111.72 |
  56 |  0.01585   111.70 |
  57 |  0.01582   111.52 |
  58 |  0.01582   111.51 |
  59 |  0.01579   111.28 |
  60 |  0.01575   111.02 |
  61 |  0.01572   110.78 |
  62 |   0.0157   110.65 |
  63 |   0.0157   110.63 |
  64 |  0.01567   110.45 |
  65 |  0.01567   110.44 |
  66 |  0.01565   110.29 |
  67 |  0.01565   110.31 |
  68 |  0.01563   110.16 |
  69 |  0.01563   110.13 |
  70 |  0.01563   110.13 |
  71 |  0.01561   110.03 |
  72 |  0.01561   110.02 |
  73 |  0.01565   110.30 |
  74 |  0.01566   110.36 |
  75 |  0.01565   110.30 |
  76 |  0.01565   110.30 |
  77 |  0.01564   110.27 |
  78 |  0.01564   110.24 |
  79 |  0.01563   110.15 |
  80 |  0.01562   110.08 |
  81 |  0.01562   110.08 |
  82 |  0.01559   109.91 |
  83 |   0.0156   109.93 |
  84 |  0.01556   109.70 |
  85 |  0.01556   109.69 |
  86 |  0.01557   109.73 |
  87 |  0.01557   109.75 |
  88 |  0.01556   109.65 |
  89 |  0.01554   109.51 |
  90 |  0.01554   109.50 |
  91 |  0.01553   109.43 |
  92 |  0.01552   109.38 |
  93 |   0.0155   109.28 |
  94 |  0.01549   109.14 |
  95 |  0.01547   109.02 |
  96 |  0.01547   109.05 |
  97 |  0.01546   108.94 |
  98 |  0.01544   108.80 |
  99 |  0.01544   108.82 |
 100 |  0.01544   108.85 |
[1] "Random Forest variable coefficients"
                      %IncMSE IncNodePurity
graph5           5.922265e-04  2.260623e-01
graph6           3.497109e-03  6.972891e-01
graph7           3.291860e-04  7.603488e-02
graph8           4.326811e-06  1.364696e-01
graph9           1.757400e-03  4.721010e-01
graph10          7.341554e-03  5.495750e-01
graph11          3.586645e-03  6.115698e-01
graph12          3.921459e-03  5.509565e-01
graph13          3.525443e-03  5.838405e-01
graph14          6.308341e-03  4.549009e-01
graph15          4.630204e-03  7.189728e-01
graph16          3.539391e-03  4.469539e-01
graph17          1.355671e-02  6.942609e-01
graph18          1.160071e-03  2.356547e-01
graph19          4.222975e-03  5.398362e-01
graph20          1.799656e-03  4.739736e-01
graph21          3.018069e-03  5.029405e-01
graph22          5.666494e-04  1.682178e-01
graph23          1.142477e-02  8.940483e-01
graph24         -7.627748e-06  7.280656e-02
graph25          6.169671e-04  2.262439e-01
graph26          7.867977e-05  7.545750e-02
graph27          3.731555e-05  1.501285e-01
graph28          6.845248e-05  3.902344e-02
graph29          2.172690e-06  4.850299e-03
orbit0           3.166144e-04  1.307636e-01
orbit1           4.639079e-03  5.548925e-01
orbit2           3.197934e-04  1.985138e-01
orbit3           9.261965e-05  1.948907e-01
orbit4           1.791377e-03  4.130067e-01
orbit5           7.654813e-03  4.544227e-01
orbit6           3.492964e-03  5.799221e-01
orbit7           2.428318e-04  1.341967e-01
orbit8           1.027731e-03  3.378495e-01
orbit9           3.579117e-03  5.211236e-01
orbit10          1.136436e-03  2.287346e-01
orbit11          6.865882e-05  7.467313e-02
orbit12          2.941947e-04  8.722745e-02
orbit13          9.567863e-05  8.396018e-02
orbit14          8.866328e-06  1.987385e-01
orbit15          2.307769e-03  4.196356e-01
orbit16          1.377014e-02  6.890298e-01
orbit17          4.383876e-03  5.658842e-01
orbit18          4.742416e-03  1.093782e+00
orbit19          3.045301e-03  7.344015e-01
orbit20          1.421123e-03  5.935448e-01
orbit21          2.388112e-03  6.542793e-01
orbit22          2.922995e-03  5.597720e-01
orbit23         -8.837369e-06  2.253764e-01
orbit24          5.061277e-03  5.228380e-01
orbit25          3.680065e-03  2.795173e-01
orbit26          1.480978e-04  1.441887e-01
orbit27          5.497792e-03  6.843936e-01
orbit28          1.406321e-02  5.561826e-01
orbit29          1.385357e-03  2.696502e-01
orbit30          4.602992e-04  3.271042e-01
orbit31          4.591553e-03  3.479348e-01
orbit32          6.379111e-04  3.534748e-01
orbit33          7.546625e-05  4.500321e-01
orbit34          3.213677e-03  3.721584e-01
orbit35          3.796582e-03  4.261422e-01
orbit36          1.559605e-03  5.990599e-01
orbit37          1.188652e-03  3.153226e-01
orbit38          1.061560e-03  4.032324e-01
orbit39          9.539631e-03  5.945309e-01
orbit40          1.300000e-04  1.224831e-01
orbit41          4.235583e-04  1.891055e-01
orbit42          0.000000e+00  2.317460e-02
orbit43          2.551765e-03  1.432954e-01
orbit44         -1.590946e-06  3.244132e-02
orbit45          4.862935e-03  4.912645e-01
orbit46          5.774956e-04  4.384541e-01
orbit47          2.881889e-04  6.850402e-02
orbit48          6.882907e-04  1.433741e-01
orbit49          1.203598e-03  3.830477e-01
orbit50          1.488834e-04  3.833530e-01
orbit51          6.885198e-03  5.790357e-01
orbit52          2.100962e-03  2.509603e-01
orbit53          1.269224e-03  1.377997e-01
orbit54          3.648048e-04  1.231205e-01
orbit55          1.537259e-04  6.987176e-02
orbit56          7.898683e-03  6.508495e-01
orbit57          4.257755e-04  3.106015e-01
orbit58          2.696290e-07  1.609608e-02
orbit59          5.379604e-04  1.160673e-01
orbit60         -4.293688e-06  1.914595e-02
orbit61         -7.515932e-06  4.759379e-02
orbit62          1.148073e-03  2.686534e-01
orbit63          8.391994e-05  5.412016e-02
orbit64          1.017394e-04  8.737026e-02
orbit65          1.000251e-04  1.682113e-01
orbit66          2.010020e-04  2.838170e-02
orbit67          5.458515e-07  2.317722e-03
orbit68          1.183869e-04  7.860872e-02
orbit69          0.000000e+00  0.000000e+00
orbit70          4.209894e-05  6.032802e-02
orbit71          3.497806e-06  9.171738e-02
orbit72          3.724995e-19  1.300912e-02
AP              -8.512204e-06  2.906759e-02
bet              5.515483e-03  1.664077e+00
ecc              1.246902e-04  4.783388e-02
eccrad           5.124452e-04  7.646246e-02
close            5.398402e-03  4.974768e-01
constraint       1.292676e-03  6.802727e-01
coreness         8.848577e-04  4.940912e-01
knn              4.773705e-03  7.246689e-01
hubscore         2.676063e-03  4.596328e-01
pagerank         4.049381e-03  1.443083e+00
trans            1.250591e-04  1.116789e-01
evcent           3.371795e-03  3.396995e-01
first           -4.518232e-06  1.973716e-02
upto_second      1.556334e-03  4.479146e-01
upto_third       4.851830e-03  5.937582e-01
upto_fourth      3.916805e-03  4.254059e-01
upto_fifth       1.955218e-03  5.069388e-01
upto_sixth       2.172783e-03  3.840498e-01
second           2.394605e-03  3.436584e-01
third            4.633294e-03  6.164883e-01
fourth           7.715757e-03  1.411137e+00
fifth            1.720670e-03  7.445440e-01
sixth            6.146843e-03  8.950523e-01
ratio1           2.480191e-03  5.997568e-01
ratio2           4.238062e-03  1.054272e+00
ratio3           5.761638e-03  9.848066e-01
ratio4           4.566306e-03  8.690704e-01
ratio5           7.034665e-03  2.079282e+00
ratio6           1.169031e-02  1.271129e+00
selfinter        5.128592e-05  1.217109e-01
walktrap_vertex  7.238399e-04  2.838173e-01
bigcom1          2.939278e-04  1.898108e-01
bigcom2          0.000000e+00  0.000000e+00
bigcom3          0.000000e+00  0.000000e+00
bigcom4          2.559094e-03  1.916440e-01
bigcom6          0.000000e+00  0.000000e+00
bigcom8          2.802674e-06  1.084573e-01
bigcom9          0.000000e+00  0.000000e+00
bigcom11         0.000000e+00  0.000000e+00
bigcom13         0.000000e+00  8.673617e-21
bigcom15         1.449265e-04  2.659439e-01
bigcom16         0.000000e+00  0.000000e+00
bigcom21        -1.873167e-05  2.694164e-02
bigcom22         3.146256e-04  1.672505e-01
bigcom24        -2.497121e-05  5.128125e-01
bigcom26         0.000000e+00  0.000000e+00
bigcom28        -8.719034e-07  2.485429e-01
bigcom30         0.000000e+00  0.000000e+00
bigcom31         0.000000e+00  0.000000e+00
bigcom32         0.000000e+00  0.000000e+00
bigcom33         0.000000e+00  0.000000e+00
bigcom34         0.000000e+00  0.000000e+00
bigcom36        -1.971884e-05  1.587512e-01
bigcom37         0.000000e+00  0.000000e+00
bigcom38         0.000000e+00  0.000000e+00
bigcom39         0.000000e+00  0.000000e+00
bigcom40         1.020178e-03  3.671065e-01
bigcom43         0.000000e+00  0.000000e+00
bigcom44         0.000000e+00  0.000000e+00
bigcom46         0.000000e+00  0.000000e+00
bigcom47         0.000000e+00  0.000000e+00
bigcom49         2.387770e-05  2.089201e-01
bigcom50         0.000000e+00  0.000000e+00
bigcom51         0.000000e+00  0.000000e+00
bigcom52         0.000000e+00  0.000000e+00
bigcom54         0.000000e+00  0.000000e+00
bigcom56         0.000000e+00  0.000000e+00
bigcom62         0.000000e+00  0.000000e+00
bigcom66         0.000000e+00  8.673617e-21
bigcom68         0.000000e+00  0.000000e+00
bigcom69         0.000000e+00  0.000000e+00
bigcom71         0.000000e+00  0.000000e+00
bigcom72         0.000000e+00  0.000000e+00
bigcom73         0.000000e+00  0.000000e+00
bigcom74         0.000000e+00  8.673617e-21
bigcom75         0.000000e+00  0.000000e+00
bigcom76         0.000000e+00  0.000000e+00
bigcom77         0.000000e+00  0.000000e+00
bigcom79         0.000000e+00  0.000000e+00
bigcom80         0.000000e+00  0.000000e+00
bigcom82         0.000000e+00  0.000000e+00
bigcom83         0.000000e+00  0.000000e+00
bigcom84         0.000000e+00  0.000000e+00
bigcom85         0.000000e+00  0.000000e+00
bigcom87         0.000000e+00  0.000000e+00
bigcom89         0.000000e+00  0.000000e+00
bigcom91         0.000000e+00  0.000000e+00
bigcom92         0.000000e+00  0.000000e+00
bigcom93         0.000000e+00  0.000000e+00
bigcom96         0.000000e+00  0.000000e+00
bigcom97         0.000000e+00  0.000000e+00
bigcom98         0.000000e+00  0.000000e+00
bigcom99         0.000000e+00  0.000000e+00
bigcom101        0.000000e+00  0.000000e+00
bigcom104        0.000000e+00  0.000000e+00
bigcom106        0.000000e+00  0.000000e+00
bigcom109        0.000000e+00  0.000000e+00
bigcom113        0.000000e+00  0.000000e+00
bigcom116        0.000000e+00  0.000000e+00
bigcom120        0.000000e+00  0.000000e+00
bigcom123        0.000000e+00  0.000000e+00
bigcom126        0.000000e+00  0.000000e+00
bigcom127       -4.356486e-07  6.383342e-01
bigcom137        0.000000e+00  0.000000e+00
bigcom139        0.000000e+00  0.000000e+00
bigcom140        0.000000e+00  0.000000e+00
bigcom143        0.000000e+00  0.000000e+00
bigcom145        1.628482e-05  3.719851e-01
bigcom146        0.000000e+00  0.000000e+00
bigcom147        0.000000e+00  0.000000e+00
bigcom149        0.000000e+00  0.000000e+00
bigcom153        0.000000e+00  0.000000e+00
bigcom154        0.000000e+00  0.000000e+00
bigcom156        0.000000e+00  0.000000e+00
bigcom157        0.000000e+00  0.000000e+00
bigcom158        0.000000e+00  0.000000e+00
bigcom160        0.000000e+00  0.000000e+00
bigcom161        0.000000e+00  0.000000e+00
bigcom162        0.000000e+00  0.000000e+00
bigcom164        0.000000e+00  0.000000e+00
bigcom166        0.000000e+00  0.000000e+00
bigcom167        0.000000e+00  0.000000e+00
bigcom171        0.000000e+00  9.744932e-01
bigcom173        0.000000e+00  0.000000e+00
bigcom175        0.000000e+00  0.000000e+00
bigcom176        0.000000e+00  0.000000e+00
bigcom177        0.000000e+00  0.000000e+00
bigcom178        0.000000e+00  0.000000e+00
bigcom180        0.000000e+00  0.000000e+00
bigcom181        0.000000e+00  0.000000e+00
bigcom184        0.000000e+00  0.000000e+00
bigcom186        0.000000e+00  0.000000e+00
bigcom187        0.000000e+00  0.000000e+00
bigcom189        0.000000e+00  0.000000e+00
bigcom194        0.000000e+00  0.000000e+00
bigcom195        0.000000e+00  2.168404e-21
bigcom196        0.000000e+00  9.231231e-01
bigcom204        0.000000e+00  0.000000e+00
bigcom205        0.000000e+00  0.000000e+00
bigcom212        0.000000e+00  0.000000e+00
bigcom214        0.000000e+00  0.000000e+00
bigcom222        0.000000e+00  0.000000e+00
bigcom223        0.000000e+00  0.000000e+00
bigcom226        0.000000e+00  0.000000e+00
bigcom227        0.000000e+00  0.000000e+00
bigcom229        0.000000e+00  0.000000e+00
bigcom233        0.000000e+00  0.000000e+00
bigcom236        0.000000e+00  0.000000e+00
bigcom237        0.000000e+00  0.000000e+00
bigcom246        0.000000e+00  0.000000e+00
bigcom248        0.000000e+00  0.000000e+00
bigcom249        0.000000e+00  0.000000e+00
bigcom250        0.000000e+00  0.000000e+00
bigcom254        0.000000e+00  0.000000e+00
bigcom266        0.000000e+00  0.000000e+00
bigcom269        0.000000e+00  0.000000e+00
bigcom272        0.000000e+00  0.000000e+00
bigcom274        2.347014e-05  9.444307e-02
bigcom281        0.000000e+00  0.000000e+00
bigcom291        0.000000e+00  0.000000e+00
bigcom292       -5.594160e-05  6.173608e-01
bigcom295        0.000000e+00  0.000000e+00
bigcom299        0.000000e+00  0.000000e+00
bigcom301        0.000000e+00  0.000000e+00
bigcom306        0.000000e+00  0.000000e+00
bigcom309        0.000000e+00  0.000000e+00
bigcom314        0.000000e+00  0.000000e+00
bigcom321        0.000000e+00  0.000000e+00
bigcom341        0.000000e+00  0.000000e+00
bigcom350        0.000000e+00  0.000000e+00
bigcom353        0.000000e+00  0.000000e+00
bigcom359        0.000000e+00  0.000000e+00
bigcom363        0.000000e+00  0.000000e+00
bigcom365        0.000000e+00  0.000000e+00
bigcom385        0.000000e+00  0.000000e+00
bigcom386        0.000000e+00  0.000000e+00
bigcom408        0.000000e+00  0.000000e+00
bigcom412        0.000000e+00  0.000000e+00
bigcom480        0.000000e+00  0.000000e+00
spin_vertex      4.527055e-04  3.375316e-01
membership_s1    1.088206e-05  9.521961e-02
membership_s3    0.000000e+00  0.000000e+00
membership_s4    2.523006e-04  4.349480e-01
membership_s5    4.752822e-05  5.503299e-02
membership_s6    3.149586e-04  1.999718e-01
membership_s7    1.116010e-04  1.126847e-01
membership_s8    0.000000e+00  0.000000e+00
membership_s9    0.000000e+00  0.000000e+00
membership_s11   0.000000e+00  0.000000e+00
membership_s12   0.000000e+00  0.000000e+00
membership_s14  -2.118882e-05  3.295006e-01
membership_s15   0.000000e+00  1.387779e-19
membership_s16   8.535911e-06  4.044850e-02
membership_s17   0.000000e+00  0.000000e+00
membership_s18   1.736865e-05  9.230769e-03
membership_s20   0.000000e+00  0.000000e+00
membership_s21   1.490990e-04  2.732323e-01
membership_s22   0.000000e+00  1.387779e-19
membership_s24   0.000000e+00  0.000000e+00
membership_s25   0.000000e+00  0.000000e+00
membership_s26   0.000000e+00  0.000000e+00
membership_s27   4.238189e-05  5.662966e-02
membership_s28   0.000000e+00  0.000000e+00
membership_s30   1.181592e-04  9.994011e-02
membership_s31   1.405448e-05  2.200824e-01
membership_s32  -1.421837e-05  9.348903e-02
membership_s33   0.000000e+00  0.000000e+00
membership_s36   9.733868e-05  1.854133e-01
membership_s37   0.000000e+00  8.673617e-21
V1               4.507736e-03  1.529882e+00
V2               1.146106e-03  1.225125e+00
pdi             -4.258085e-06  2.237803e-01
adhesion         7.461849e-03  1.305742e+00
cohesion         6.322196e-03  1.115501e+00
inner            2.146673e-03  1.416338e+00
outer            2.644996e-03  1.357847e+00
ioratio          4.074006e-03  1.469650e+00
comsize          2.117969e-03  1.332356e+00
[1] "Dataset: low_C Model GLM, run: 5 of 10 2015-06-15 19:52:47"
[1] "glmnet variable coefficients"
                     [,1]          [,2]
(Intercept)     -4.226347 -5.910569e+00
graph0           0.000000 -4.822056e-03
graph1           0.000000 -1.000205e-04
graph2           0.000000  1.021864e-05
graph3           0.000000  0.000000e+00
graph4           0.000000  0.000000e+00
graph5           0.000000 -2.063650e-03
graph6           0.000000 -2.541963e-05
graph7           0.000000 -1.811044e-03
graph8           0.000000  1.686285e-01
graph9           0.000000 -1.594538e-07
graph10          0.000000  0.000000e+00
graph11          0.000000  0.000000e+00
graph12          0.000000  9.879168e-08
graph13          0.000000  2.574108e-06
graph14          0.000000 -4.270615e-10
graph15          0.000000  1.725465e-04
graph16          0.000000 -2.607096e-06
graph17          0.000000  3.403823e-06
graph18          0.000000 -1.227522e-04
graph19          0.000000  5.826403e-06
graph20          0.000000  4.093969e-05
graph21          0.000000  0.000000e+00
graph22          0.000000 -4.520005e-05
graph23          0.000000  5.204546e-05
graph24          0.000000  8.914589e-05
graph25          0.000000 -2.625014e-03
graph26          0.000000 -2.214904e-03
graph27          0.000000  1.177116e-02
graph28          0.000000  1.459636e-03
graph29          0.000000 -7.513360e-01
orbit0           0.000000 -1.158532e-03
orbit1           0.000000 -8.584800e-05
orbit2           0.000000 -4.701322e-02
orbit3           0.000000  3.100119e-04
orbit4           0.000000  0.000000e+00
orbit5           0.000000  0.000000e+00
orbit6           0.000000  0.000000e+00
orbit7           0.000000  9.477594e-04
orbit8           0.000000 -1.755239e-03
orbit9           0.000000 -3.117117e-06
orbit10          0.000000 -2.636691e-04
orbit11          0.000000 -5.205109e-02
orbit12          0.000000 -1.297401e-03
orbit13          0.000000 -2.070464e-01
orbit14          0.000000  2.066594e-01
orbit15          0.000000 -9.836174e-08
orbit16          0.000000 -1.393445e-06
orbit17          0.000000 -3.097102e-06
orbit18          0.000000 -1.679394e-07
orbit19          0.000000  0.000000e+00
orbit20          0.000000  4.141934e-08
orbit21          0.000000  7.734513e-05
orbit22          0.000000  0.000000e+00
orbit23          0.000000  3.076546e-02
orbit24          0.000000  9.208432e-07
orbit25          0.000000 -1.778476e-08
orbit26          0.000000  4.709797e-05
orbit27          0.000000  1.623706e-06
orbit28          0.000000 -6.569723e-07
orbit29          0.000000  1.966772e-05
orbit30          0.000000  1.107075e-04
orbit31          0.000000  0.000000e+00
orbit32          0.000000  4.241608e-09
orbit33          0.000000  6.359434e-02
orbit34          0.000000  1.589427e-04
orbit35          0.000000 -4.391440e-06
orbit36          0.000000  8.539039e-05
orbit37          0.000000 -1.065493e-06
orbit38          0.000000  3.407863e-03
orbit39          0.000000  2.049283e-06
orbit40          0.000000  4.509170e-06
orbit41          0.000000 -2.009249e-03
orbit42          0.000000  9.028463e-02
orbit43          0.000000 -1.224502e-04
orbit44          0.000000 -2.675476e-01
orbit45          0.000000  4.851766e-06
orbit46          0.000000  5.212778e-05
orbit47          0.000000  3.128544e-03
orbit48          0.000000 -4.505705e-04
orbit49          0.000000  5.148517e-05
orbit50          0.000000 -5.041567e-02
orbit51          0.000000  0.000000e+00
orbit52          0.000000 -1.808380e-04
orbit53          0.000000  3.229920e-03
orbit54          0.000000 -4.444425e-05
orbit55          0.000000  9.674720e-01
orbit56          0.000000  4.610777e-06
orbit57          0.000000  1.354392e-03
orbit58          0.000000 -4.391516e-01
orbit59          0.000000  6.657866e-05
orbit60          0.000000  3.247611e-03
orbit61          0.000000  2.804410e-01
orbit62          0.000000 -5.099770e-04
orbit63          0.000000 -9.499109e-03
orbit64          0.000000 -1.455336e-02
orbit65          0.000000 -1.593587e-03
orbit66          0.000000 -9.833957e-03
orbit67          0.000000  1.804903e-02
orbit68          0.000000  1.399093e-02
orbit69          0.000000  0.000000e+00
orbit70          0.000000  2.927247e-04
orbit71          0.000000  7.348718e-01
orbit72          0.000000 -7.013403e-01
AP               0.000000 -4.416646e-01
bet              0.000000 -1.745121e-05
ecc              0.000000 -4.691247e-02
eccrad           0.000000 -2.527421e-01
close            0.000000  0.000000e+00
constraint       0.000000 -7.484690e-02
coreness         0.000000  2.507221e-01
knn              0.000000  1.180269e-04
hubscore         0.000000  4.923518e+00
pagerank         0.000000 -8.117836e-01
trans            0.000000 -3.750291e-02
evcent           0.000000  9.515133e+00
first            0.000000 -5.758140e-03
upto_second      0.000000 -9.463479e-05
upto_third       0.000000  0.000000e+00
upto_fourth      0.000000  0.000000e+00
upto_fifth       0.000000  0.000000e+00
upto_sixth       0.000000  0.000000e+00
second           0.000000 -7.976727e-05
third            0.000000  2.563385e-05
fourth           0.000000 -2.728561e-05
fifth            0.000000  0.000000e+00
sixth            0.000000  2.022343e-06
ratio1           0.000000  2.055107e-04
ratio2           0.000000  2.869838e-05
ratio3           0.000000  1.002006e-03
ratio4           0.000000  0.000000e+00
ratio5           0.000000  0.000000e+00
ratio6           0.000000 -2.543629e-04
selfinter        0.000000 -2.921941e-01
walktrap_vertex  0.000000 -4.476811e-02
bigcom1          0.000000  2.751014e-01
bigcom2          0.000000 -7.307905e-01
bigcom3          0.000000 -4.930530e-02
bigcom4          0.000000  5.780576e-01
bigcom6          0.000000 -1.686164e-01
bigcom8          0.000000  1.426307e-01
bigcom9          0.000000 -1.557840e+00
bigcom11         0.000000 -7.758217e-01
bigcom13         0.000000 -1.063743e+00
bigcom15         0.000000  2.194675e+00
bigcom16         0.000000 -7.276677e-01
bigcom21         0.000000  1.184834e+00
bigcom22         0.000000  2.541614e-01
bigcom24         0.000000  3.294973e+00
bigcom26         0.000000 -1.010924e+00
bigcom28         0.000000  7.367238e-01
bigcom30         0.000000 -9.985503e-01
bigcom31         0.000000 -5.401258e-01
bigcom32         0.000000 -1.197359e+00
bigcom33         0.000000 -1.529246e-01
bigcom34         0.000000 -3.691818e-01
bigcom36         0.000000  1.824167e+00
bigcom37         0.000000  0.000000e+00
bigcom38         0.000000 -5.180239e-01
bigcom39         0.000000 -6.427858e-01
bigcom40         0.000000  8.066173e-01
bigcom43         0.000000 -3.581906e-01
bigcom44         0.000000 -7.032664e-01
bigcom46         0.000000 -6.687527e-01
bigcom47         0.000000 -5.460337e-01
bigcom49         0.000000  2.034447e+00
bigcom50         0.000000 -4.693723e-01
bigcom51         0.000000 -7.565294e-01
bigcom52         0.000000 -3.470186e-01
bigcom54         0.000000 -4.523891e-01
bigcom56         0.000000 -2.789136e-01
bigcom62         0.000000 -3.448069e-01
bigcom66         0.000000 -4.756301e-01
bigcom68         0.000000 -3.334692e-01
bigcom69         0.000000 -6.348555e-01
bigcom71         0.000000 -5.225628e-01
bigcom72         0.000000 -3.371856e-01
bigcom73         0.000000 -2.497055e-01
bigcom74         0.000000 -6.760464e-01
bigcom75         0.000000 -2.569392e-01
bigcom76         0.000000 -3.104984e-01
bigcom77         0.000000 -3.688933e-01
bigcom79         0.000000 -4.141139e-01
bigcom80         0.000000 -3.092986e-01
bigcom82         0.000000 -2.782991e-01
bigcom83         0.000000  0.000000e+00
bigcom84         0.000000 -2.740516e-01
bigcom85         0.000000 -3.709825e-01
bigcom87         0.000000 -4.551734e-01
bigcom89         0.000000 -1.189707e-01
bigcom91         0.000000 -3.134940e-01
bigcom92         0.000000 -1.005998e+00
bigcom93         0.000000  0.000000e+00
bigcom96         0.000000  0.000000e+00
bigcom97         0.000000 -5.654592e-01
bigcom98         0.000000 -7.293341e-01
bigcom99         0.000000 -2.568003e-01
bigcom101        0.000000 -3.124987e-01
bigcom104        0.000000 -4.294259e-01
bigcom106        0.000000 -5.265241e-01
bigcom109        0.000000 -7.281109e-01
bigcom113        0.000000  0.000000e+00
bigcom116        0.000000 -7.815450e-01
bigcom120        0.000000 -3.401083e-01
bigcom123        0.000000 -3.212363e-01
bigcom126        0.000000 -5.324187e-01
bigcom127        0.000000  4.391308e+00
bigcom137        0.000000 -5.423890e-01
bigcom139        0.000000 -1.796351e-01
bigcom140        0.000000 -5.299207e-01
bigcom143        0.000000 -3.080781e-01
bigcom145        0.000000  3.369429e+00
bigcom146        0.000000 -8.191964e-01
bigcom147        0.000000 -1.712256e-01
bigcom149        0.000000  0.000000e+00
bigcom153        0.000000 -3.047244e-01
bigcom154        0.000000 -5.504741e-01
bigcom156        0.000000 -3.571281e-01
bigcom157        0.000000  0.000000e+00
bigcom158        0.000000 -5.480684e-01
bigcom160        0.000000 -3.649276e-01
bigcom161        0.000000 -3.209453e-01
bigcom162        0.000000 -6.598017e-02
bigcom164        0.000000 -6.820560e-01
bigcom166        0.000000 -5.529324e-01
bigcom167        0.000000 -5.205778e-01
bigcom171        0.000000  7.525971e+00
bigcom173        0.000000 -3.748082e-01
bigcom175        0.000000  0.000000e+00
bigcom176        0.000000 -4.673706e-01
bigcom177        0.000000 -2.021123e-01
bigcom178        0.000000 -1.915556e-01
bigcom180        0.000000 -1.767198e-01
bigcom181        0.000000 -1.263147e+00
bigcom184        0.000000 -7.169458e-01
bigcom186        0.000000 -6.196131e-01
bigcom187        0.000000 -6.599493e-01
bigcom189        0.000000 -4.804174e-01
bigcom194        0.000000 -4.371321e-01
bigcom195        0.000000 -6.814620e-01
bigcom196        0.000000  7.312004e+00
bigcom204        0.000000 -6.784098e-01
bigcom205        0.000000 -3.459084e-01
bigcom212        0.000000 -4.974895e-01
bigcom214        0.000000 -3.474766e-01
bigcom222        0.000000 -3.577589e-01
bigcom223        0.000000  0.000000e+00
bigcom226        0.000000 -4.106019e-01
bigcom227        0.000000 -4.909935e-01
bigcom229        0.000000 -2.466760e-01
bigcom233        0.000000 -5.241301e-01
bigcom236        0.000000 -3.820708e-01
bigcom237        0.000000 -1.651504e-01
bigcom246        0.000000 -4.983316e-01
bigcom248        0.000000  0.000000e+00
bigcom249        0.000000 -1.897488e-01
bigcom250        0.000000 -8.935977e-01
bigcom254        0.000000 -5.730638e-01
bigcom266        0.000000 -3.849662e-01
bigcom269        0.000000 -4.067643e-01
bigcom272        0.000000 -7.424142e-01
bigcom274        0.000000  2.915703e+00
bigcom281        0.000000 -6.099429e-03
bigcom291        0.000000 -5.082874e-01
bigcom292        0.000000  3.216554e+00
bigcom295        0.000000 -6.656785e-02
bigcom299        0.000000 -4.303935e-01
bigcom301        0.000000 -1.211731e-01
bigcom306        0.000000 -4.217159e-01
bigcom309        0.000000 -1.621098e-01
bigcom314        0.000000 -3.296091e-01
bigcom321        0.000000 -7.345740e-01
bigcom341        0.000000 -3.591097e-01
bigcom350        0.000000  0.000000e+00
bigcom353        0.000000 -3.724851e-01
bigcom359        0.000000 -1.780268e-01
bigcom363        0.000000  0.000000e+00
bigcom365        0.000000 -2.573453e-01
bigcom385        0.000000 -4.241371e-01
bigcom386        0.000000 -8.325387e-02
bigcom408        0.000000 -2.568772e-02
bigcom412        0.000000 -4.836153e-01
bigcom480        0.000000 -3.260872e-01
spin_vertex      0.000000  1.304786e-01
membership_s1    0.000000 -6.489582e-02
membership_s3    0.000000 -4.339327e-01
membership_s4    0.000000  7.968748e-01
membership_s5    0.000000  4.719445e-02
membership_s6    0.000000  2.479219e-01
membership_s7    0.000000  9.560334e-02
membership_s8    0.000000 -6.159022e-01
membership_s9    0.000000 -4.745783e-01
membership_s11   0.000000 -2.929735e-01
membership_s12   0.000000 -2.428725e-01
membership_s14   0.000000  2.354968e+00
membership_s15   0.000000 -1.115103e+00
membership_s16   0.000000 -1.909342e-01
membership_s17   0.000000 -3.127616e-01
membership_s18   0.000000 -2.663891e+00
membership_s20   0.000000 -3.699251e-01
membership_s21   0.000000  1.246660e-01
membership_s22   0.000000 -8.096306e-01
membership_s24   0.000000 -5.774585e-01
membership_s25   0.000000 -5.774115e-01
membership_s26   0.000000 -2.166093e+00
membership_s27   0.000000 -1.595414e-01
membership_s28   0.000000 -4.620655e-01
membership_s30   0.000000 -3.836549e-02
membership_s31   0.000000  4.758339e-01
membership_s32   0.000000  1.517129e-01
membership_s33   0.000000 -2.738918e-02
membership_s36   0.000000  2.645461e-01
membership_s37   0.000000 -1.917944e+00
V1               0.000000  0.000000e+00
V2               0.000000  7.948442e-01
pdi              0.000000  5.868572e+03
adhesion         0.000000  3.202144e-06
cohesion         0.000000 -9.109726e-06
inner            0.000000  0.000000e+00
outer            0.000000 -3.154012e-05
ioratio          0.000000 -6.413998e-01
comsize          0.000000  3.944841e-04
[1] "Dataset: low_C Model GBM, run: 6 of 10 2015-06-15 19:53:27"
Iter   TrainDeviance   ValidDeviance   StepSize   Improve
     1        0.1498             nan     0.0100    0.0000
     2        0.1482             nan     0.0100   -0.0000
     3        0.1470             nan     0.0100   -0.0000
     4        0.1454             nan     0.0100   -0.0001
     5        0.1440             nan     0.0100   -0.0000
     6        0.1428             nan     0.0100    0.0000
     7        0.1416             nan     0.0100    0.0002
     8        0.1401             nan     0.0100    0.0002
     9        0.1393             nan     0.0100   -0.0000
    10        0.1385             nan     0.0100    0.0001
    20        0.1301             nan     0.0100   -0.0001
    25        0.1260             nan     0.0100    0.0001

[1] "GBM variable coefficients"
                            var    rel.inf
ratio2                   ratio2 5.15122336
orbit18                 orbit18 5.07005006
ratio5                   ratio5 4.18407216
pagerank               pagerank 3.61903066
bet                         bet 3.30592951
graph23                 graph23 2.91386382
outer                     outer 2.84098674
comsize                 comsize 2.80538309
ratio4                   ratio4 2.69760933
graph15                 graph15 2.63647895
graph12                 graph12 2.63167263
orbit51                 orbit51 2.56214073
inner                     inner 2.42209187
fourth                   fourth 2.27096421
walktrap_vertex walktrap_vertex 2.24282970
cohesion               cohesion 1.93898386
adhesion               adhesion 1.84088174
V1                           V1 1.73364257
graph13                 graph13 1.72997988
orbit4                   orbit4 1.72004792
graph17                 graph17 1.69619523
membership_s4     membership_s4 1.61321507
V2                           V2 1.61166869
ratio1                   ratio1 1.54987175
coreness               coreness 1.48075683
orbit57                 orbit57 1.36974262
graph11                 graph11 1.31864896
orbit15                 orbit15 1.26336328
orbit47                 orbit47 1.24314925
knn                         knn 1.17403520
bigcom28               bigcom28 1.13476346
graph10                 graph10 1.11729880
constraint           constraint 1.03133243
graph7                   graph7 0.97409461
orbit53                 orbit53 0.96007589
ratio6                   ratio6 0.92093485
orbit16                 orbit16 0.91506240
upto_fifth           upto_fifth 0.90922696
graph5                   graph5 0.89256713
orbit25                 orbit25 0.89126658
graph3                   graph3 0.86347142
sixth                     sixth 0.82576641
orbit27                 orbit27 0.81314271
ioratio                 ioratio 0.81194208
orbit36                 orbit36 0.79918787
orbit5                   orbit5 0.78396552
graph27                 graph27 0.76414641
bigcom40               bigcom40 0.73580789
graph6                   graph6 0.73424380
orbit45                 orbit45 0.71936506
graph9                   graph9 0.66061537
orbit37                 orbit37 0.63002251
orbit49                 orbit49 0.62613144
orbit30                 orbit30 0.62177585
orbit50                 orbit50 0.59606967
orbit28                 orbit28 0.56742066
orbit56                 orbit56 0.53260354
graph25                 graph25 0.51745082
graph4                   graph4 0.51484807
orbit39                 orbit39 0.45504468
orbit33                 orbit33 0.44475665
graph16                 graph16 0.41618882
orbit24                 orbit24 0.37549170
orbit38                 orbit38 0.36095058
spin_vertex         spin_vertex 0.35872002
orbit70                 orbit70 0.34163760
membership_s36   membership_s36 0.29577761
orbit44                 orbit44 0.28401574
pdi                         pdi 0.27711162
graph19                 graph19 0.24077484
graph20                 graph20 0.22569179
orbit32                 orbit32 0.19708917
orbit71                 orbit71 0.19533636
orbit26                 orbit26 0.18960026
orbit7                   orbit7 0.18721387
orbit20                 orbit20 0.16923059
orbit48                 orbit48 0.16851103
hubscore               hubscore 0.15827821
graph0                   graph0 0.14902846
orbit52                 orbit52 0.14880933
ecc                         ecc 0.13071031
graph21                 graph21 0.11573130
ratio3                   ratio3 0.11440675
orbit1                   orbit1 0.11303075
trans                     trans 0.07633940
bigcom4                 bigcom4 0.07551602
orbit11                 orbit11 0.06710475
orbit67                 orbit67 0.06117469
membership_s7     membership_s7 0.05909195
bigcom15               bigcom15 0.04452530
graph1                   graph1 0.00000000
graph2                   graph2 0.00000000
graph8                   graph8 0.00000000
graph14                 graph14 0.00000000
graph18                 graph18 0.00000000
graph22                 graph22 0.00000000
graph24                 graph24 0.00000000
graph26                 graph26 0.00000000
graph28                 graph28 0.00000000
graph29                 graph29 0.00000000
orbit0                   orbit0 0.00000000
orbit2                   orbit2 0.00000000
orbit3                   orbit3 0.00000000
orbit6                   orbit6 0.00000000
orbit8                   orbit8 0.00000000
orbit9                   orbit9 0.00000000
orbit10                 orbit10 0.00000000
orbit12                 orbit12 0.00000000
orbit13                 orbit13 0.00000000
orbit14                 orbit14 0.00000000
orbit17                 orbit17 0.00000000
orbit19                 orbit19 0.00000000
orbit21                 orbit21 0.00000000
orbit22                 orbit22 0.00000000
orbit23                 orbit23 0.00000000
orbit29                 orbit29 0.00000000
orbit31                 orbit31 0.00000000
orbit34                 orbit34 0.00000000
orbit35                 orbit35 0.00000000
orbit40                 orbit40 0.00000000
orbit41                 orbit41 0.00000000
orbit42                 orbit42 0.00000000
orbit43                 orbit43 0.00000000
orbit46                 orbit46 0.00000000
orbit54                 orbit54 0.00000000
orbit55                 orbit55 0.00000000
orbit58                 orbit58 0.00000000
orbit59                 orbit59 0.00000000
orbit60                 orbit60 0.00000000
orbit61                 orbit61 0.00000000
orbit62                 orbit62 0.00000000
orbit63                 orbit63 0.00000000
orbit64                 orbit64 0.00000000
orbit65                 orbit65 0.00000000
orbit66                 orbit66 0.00000000
orbit68                 orbit68 0.00000000
orbit69                 orbit69 0.00000000
orbit72                 orbit72 0.00000000
AP                           AP 0.00000000
eccrad                   eccrad 0.00000000
close                     close 0.00000000
evcent                   evcent 0.00000000
first                     first 0.00000000
upto_second         upto_second 0.00000000
upto_third           upto_third 0.00000000
upto_fourth         upto_fourth 0.00000000
upto_sixth           upto_sixth 0.00000000
second                   second 0.00000000
third                     third 0.00000000
fifth                     fifth 0.00000000
selfinter             selfinter 0.00000000
bigcom1                 bigcom1 0.00000000
bigcom2                 bigcom2 0.00000000
bigcom3                 bigcom3 0.00000000
bigcom6                 bigcom6 0.00000000
bigcom8                 bigcom8 0.00000000
bigcom9                 bigcom9 0.00000000
bigcom11               bigcom11 0.00000000
bigcom13               bigcom13 0.00000000
bigcom16               bigcom16 0.00000000
bigcom21               bigcom21 0.00000000
bigcom22               bigcom22 0.00000000
bigcom24               bigcom24 0.00000000
bigcom26               bigcom26 0.00000000
bigcom30               bigcom30 0.00000000
bigcom31               bigcom31 0.00000000
bigcom32               bigcom32 0.00000000
bigcom33               bigcom33 0.00000000
bigcom34               bigcom34 0.00000000
bigcom36               bigcom36 0.00000000
bigcom37               bigcom37 0.00000000
bigcom38               bigcom38 0.00000000
bigcom39               bigcom39 0.00000000
bigcom43               bigcom43 0.00000000
bigcom44               bigcom44 0.00000000
bigcom46               bigcom46 0.00000000
bigcom47               bigcom47 0.00000000
bigcom49               bigcom49 0.00000000
bigcom50               bigcom50 0.00000000
bigcom51               bigcom51 0.00000000
bigcom52               bigcom52 0.00000000
bigcom54               bigcom54 0.00000000
bigcom56               bigcom56 0.00000000
bigcom62               bigcom62 0.00000000
bigcom66               bigcom66 0.00000000
bigcom68               bigcom68 0.00000000
bigcom69               bigcom69 0.00000000
bigcom71               bigcom71 0.00000000
bigcom72               bigcom72 0.00000000
bigcom73               bigcom73 0.00000000
bigcom74               bigcom74 0.00000000
bigcom75               bigcom75 0.00000000
bigcom76               bigcom76 0.00000000
bigcom77               bigcom77 0.00000000
bigcom79               bigcom79 0.00000000
bigcom80               bigcom80 0.00000000
bigcom82               bigcom82 0.00000000
bigcom83               bigcom83 0.00000000
bigcom84               bigcom84 0.00000000
bigcom85               bigcom85 0.00000000
bigcom87               bigcom87 0.00000000
bigcom89               bigcom89 0.00000000
bigcom91               bigcom91 0.00000000
bigcom92               bigcom92 0.00000000
bigcom93               bigcom93 0.00000000
bigcom96               bigcom96 0.00000000
bigcom97               bigcom97 0.00000000
bigcom98               bigcom98 0.00000000
bigcom99               bigcom99 0.00000000
bigcom101             bigcom101 0.00000000
bigcom104             bigcom104 0.00000000
bigcom106             bigcom106 0.00000000
bigcom109             bigcom109 0.00000000
bigcom113             bigcom113 0.00000000
bigcom116             bigcom116 0.00000000
bigcom120             bigcom120 0.00000000
bigcom123             bigcom123 0.00000000
bigcom126             bigcom126 0.00000000
bigcom127             bigcom127 0.00000000
bigcom137             bigcom137 0.00000000
bigcom139             bigcom139 0.00000000
bigcom140             bigcom140 0.00000000
bigcom143             bigcom143 0.00000000
bigcom145             bigcom145 0.00000000
bigcom146             bigcom146 0.00000000
bigcom147             bigcom147 0.00000000
bigcom149             bigcom149 0.00000000
bigcom153             bigcom153 0.00000000
bigcom154             bigcom154 0.00000000
bigcom156             bigcom156 0.00000000
bigcom157             bigcom157 0.00000000
bigcom158             bigcom158 0.00000000
bigcom160             bigcom160 0.00000000
bigcom161             bigcom161 0.00000000
bigcom162             bigcom162 0.00000000
bigcom164             bigcom164 0.00000000
bigcom166             bigcom166 0.00000000
bigcom167             bigcom167 0.00000000
bigcom171             bigcom171 0.00000000
bigcom173             bigcom173 0.00000000
bigcom175             bigcom175 0.00000000
bigcom176             bigcom176 0.00000000
bigcom177             bigcom177 0.00000000
bigcom178             bigcom178 0.00000000
bigcom180             bigcom180 0.00000000
bigcom181             bigcom181 0.00000000
bigcom184             bigcom184 0.00000000
bigcom186             bigcom186 0.00000000
bigcom187             bigcom187 0.00000000
bigcom189             bigcom189 0.00000000
bigcom194             bigcom194 0.00000000
bigcom195             bigcom195 0.00000000
bigcom196             bigcom196 0.00000000
bigcom204             bigcom204 0.00000000
bigcom205             bigcom205 0.00000000
bigcom212             bigcom212 0.00000000
bigcom214             bigcom214 0.00000000
bigcom222             bigcom222 0.00000000
bigcom223             bigcom223 0.00000000
bigcom226             bigcom226 0.00000000
bigcom227             bigcom227 0.00000000
bigcom229             bigcom229 0.00000000
bigcom233             bigcom233 0.00000000
bigcom236             bigcom236 0.00000000
bigcom237             bigcom237 0.00000000
bigcom246             bigcom246 0.00000000
bigcom248             bigcom248 0.00000000
bigcom249             bigcom249 0.00000000
bigcom250             bigcom250 0.00000000
bigcom254             bigcom254 0.00000000
bigcom266             bigcom266 0.00000000
bigcom269             bigcom269 0.00000000
bigcom272             bigcom272 0.00000000
bigcom274             bigcom274 0.00000000
bigcom281             bigcom281 0.00000000
bigcom291             bigcom291 0.00000000
bigcom292             bigcom292 0.00000000
bigcom295             bigcom295 0.00000000
bigcom299             bigcom299 0.00000000
bigcom301             bigcom301 0.00000000
bigcom306             bigcom306 0.00000000
bigcom309             bigcom309 0.00000000
bigcom314             bigcom314 0.00000000
bigcom321             bigcom321 0.00000000
bigcom341             bigcom341 0.00000000
bigcom350             bigcom350 0.00000000
bigcom353             bigcom353 0.00000000
bigcom359             bigcom359 0.00000000
bigcom363             bigcom363 0.00000000
bigcom365             bigcom365 0.00000000
bigcom385             bigcom385 0.00000000
bigcom386             bigcom386 0.00000000
bigcom408             bigcom408 0.00000000
bigcom412             bigcom412 0.00000000
bigcom480             bigcom480 0.00000000
membership_s1     membership_s1 0.00000000
membership_s3     membership_s3 0.00000000
membership_s5     membership_s5 0.00000000
membership_s6     membership_s6 0.00000000
membership_s8     membership_s8 0.00000000
membership_s9     membership_s9 0.00000000
membership_s11   membership_s11 0.00000000
membership_s12   membership_s12 0.00000000
membership_s14   membership_s14 0.00000000
membership_s15   membership_s15 0.00000000
membership_s16   membership_s16 0.00000000
membership_s17   membership_s17 0.00000000
membership_s18   membership_s18 0.00000000
membership_s20   membership_s20 0.00000000
membership_s21   membership_s21 0.00000000
membership_s22   membership_s22 0.00000000
membership_s24   membership_s24 0.00000000
membership_s25   membership_s25 0.00000000
membership_s26   membership_s26 0.00000000
membership_s27   membership_s27 0.00000000
membership_s28   membership_s28 0.00000000
membership_s30   membership_s30 0.00000000
membership_s31   membership_s31 0.00000000
membership_s32   membership_s32 0.00000000
membership_s33   membership_s33 0.00000000
membership_s37   membership_s37 0.00000000
[1] "Dataset: low_C Model RF, run: 6 of 10 2015-06-15 19:53:41"
     |      Out-of-bag   |
Tree |      MSE  %Var(y) |
   1 |  0.02998   210.59 |
   2 |  0.02712   190.48 |
   3 |  0.02718   190.93 |
   4 |  0.02596   182.33 |
   5 |  0.02485   174.53 |
   6 |   0.0227   159.40 |
   7 |  0.02147   150.82 |
   8 |  0.02038   143.14 |
   9 |  0.01965   138.01 |
  10 |  0.01897   133.22 |
  11 |  0.01889   132.64 |
  12 |  0.01853   130.11 |
  13 |  0.01812   127.24 |
  14 |  0.01792   125.88 |
  15 |  0.01805   126.80 |
  16 |   0.0177   124.34 |
  17 |  0.01741   122.31 |
  18 |  0.01721   120.88 |
  19 |  0.01704   119.68 |
  20 |  0.01688   118.53 |
  21 |  0.01662   116.74 |
  22 |   0.0166   116.60 |
  23 |  0.01656   116.34 |
  24 |  0.01651   115.97 |
  25 |  0.01645   115.51 |
  26 |  0.01643   115.36 |
  27 |  0.01644   115.46 |
  28 |  0.01645   115.56 |
  29 |  0.01645   115.51 |
  30 |  0.01639   115.09 |
  31 |  0.01631   114.56 |
  32 |  0.01628   114.31 |
  33 |  0.01625   114.15 |
  34 |  0.01623   114.02 |
  35 |  0.01621   113.86 |
  36 |   0.0162   113.79 |
  37 |  0.01618   113.63 |
  38 |  0.01615   113.40 |
  39 |   0.0161   113.08 |
  40 |  0.01611   113.17 |
  41 |  0.01608   112.92 |
  42 |  0.01607   112.84 |
  43 |  0.01606   112.81 |
  44 |  0.01607   112.85 |
  45 |  0.01601   112.48 |
  46 |    0.016   112.38 |
  47 |  0.01601   112.44 |
  48 |  0.01598   112.21 |
  49 |  0.01595   112.02 |
  50 |  0.01594   111.94 |
  51 |  0.01592   111.78 |
  52 |   0.0159   111.66 |
  53 |  0.01586   111.38 |
  54 |  0.01584   111.23 |
  55 |  0.01582   111.13 |
  56 |  0.01583   111.20 |
  57 |  0.01582   111.12 |
  58 |  0.01579   110.91 |
  59 |   0.0158   110.97 |
  60 |  0.01577   110.78 |
  61 |  0.01578   110.81 |
  62 |  0.01576   110.70 |
  63 |  0.01574   110.56 |
  64 |  0.01575   110.59 |
  65 |  0.01574   110.56 |
  66 |  0.01574   110.55 |
  67 |  0.01575   110.59 |
  68 |  0.01574   110.52 |
  69 |  0.01572   110.42 |
  70 |  0.01571   110.31 |
  71 |  0.01569   110.22 |
  72 |  0.01566   110.02 |
  73 |  0.01566   109.97 |
  74 |  0.01565   109.94 |
  75 |  0.01564   109.85 |
  76 |  0.01564   109.84 |
  77 |  0.01563   109.77 |
  78 |  0.01564   109.83 |
  79 |  0.01565   109.91 |
  80 |  0.01564   109.84 |
  81 |  0.01563   109.75 |
  82 |  0.01563   109.75 |
  83 |  0.01562   109.72 |
  84 |  0.01564   109.85 |
  85 |  0.01563   109.80 |
  86 |  0.01562   109.71 |
  87 |  0.01562   109.74 |
  88 |  0.01562   109.72 |
  89 |  0.01561   109.66 |
  90 |  0.01562   109.71 |
  91 |  0.01561   109.66 |
  92 |  0.01562   109.74 |
  93 |  0.01563   109.75 |
  94 |  0.01562   109.74 |
  95 |  0.01563   109.78 |
  96 |  0.01563   109.77 |
  97 |  0.01561   109.62 |
  98 |  0.01561   109.61 |
  99 |   0.0156   109.57 |
 100 |   0.0156   109.55 |
[1] "Random Forest variable coefficients"
                      %IncMSE IncNodePurity
graph5           4.364593e-04  3.122055e-01
graph6           3.482554e-03  4.436974e-01
graph7           3.751956e-04  1.985605e-01
graph8           3.760987e-06  1.909561e-01
graph9           3.943947e-03  4.446100e-01
graph10          6.094521e-03  6.600260e-01
graph11          6.130390e-03  5.303638e-01
graph12          8.750611e-03  6.753451e-01
graph13          4.846796e-03  6.391590e-01
graph14          4.047487e-03  5.626184e-01
graph15          6.445964e-03  4.223366e-01
graph16          6.816850e-03  5.143623e-01
graph17          6.755490e-03  5.288002e-01
graph18          2.668171e-03  3.153425e-01
graph19          5.362216e-03  5.688777e-01
graph20          7.835278e-04  2.897630e-01
graph21          3.869397e-03  3.270229e-01
graph22          4.120248e-06  3.679127e-02
graph23          1.272042e-02  9.631849e-01
graph24          4.432121e-04  1.288289e-01
graph25          3.352077e-04  1.647355e-01
graph26          4.246224e-04  1.206364e-01
graph27          2.954816e-04  1.225512e-01
graph28          1.205187e-04  4.633487e-02
graph29          8.652246e-06  9.620046e-03
orbit0           3.592586e-05  7.092493e-02
orbit1           3.638594e-03  6.091675e-01
orbit2           4.729367e-05  1.379135e-01
orbit3           7.997190e-05  1.470287e-01
orbit4           2.372887e-03  4.124623e-01
orbit5           3.739959e-03  5.841502e-01
orbit6           3.567188e-03  5.036267e-01
orbit7           1.305149e-04  1.497312e-01
orbit8           1.150660e-03  1.266789e-01
orbit9           4.449599e-03  3.062947e-01
orbit10          5.411645e-04  2.170731e-01
orbit11          7.135414e-05  2.508142e-01
orbit12          1.131906e-04  1.731263e-01
orbit13          1.347242e-04  4.434611e-02
orbit14         -5.982809e-06  2.029644e-01
orbit15          3.595706e-03  4.520399e-01
orbit16          9.272582e-03  7.487348e-01
orbit17          6.305416e-03  5.374842e-01
orbit18          5.342660e-03  1.505303e+00
orbit19          1.436371e-03  4.699163e-01
orbit20          1.187129e-03  4.218469e-01
orbit21          3.514218e-03  6.207404e-01
orbit22          4.518886e-03  4.236023e-01
orbit23          8.927636e-05  9.247912e-02
orbit24          5.419682e-03  4.914574e-01
orbit25          7.635359e-04  2.548549e-01
orbit26          6.568996e-04  1.976636e-01
orbit27          2.964664e-03  5.399217e-01
orbit28          9.860186e-03  5.504424e-01
orbit29          6.545603e-04  1.837069e-01
orbit30          2.022143e-04  2.931772e-01
orbit31          1.695972e-03  6.693380e-01
orbit32          1.644857e-03  2.397587e-01
orbit33          5.214521e-05  3.523759e-01
orbit34          5.890043e-03  4.580932e-01
orbit35          4.468362e-03  5.467884e-01
orbit36          9.879200e-04  5.959099e-01
orbit37          5.774712e-04  1.571479e-01
orbit38          5.943832e-04  3.357624e-01
orbit39          4.252017e-03  6.442507e-01
orbit40          1.493415e-04  9.419283e-02
orbit41          1.670957e-04  6.748866e-02
orbit42          8.729812e-06  6.380211e-02
orbit43          3.165020e-03  2.115084e-01
orbit44          1.670138e-05  1.869252e-01
orbit45          7.364735e-03  8.112005e-01
orbit46          2.784985e-04  2.107340e-01
orbit47          1.822031e-04  1.098945e-01
orbit48          4.577391e-04  1.451470e-01
orbit49          6.883251e-04  2.756215e-01
orbit50          2.244665e-04  2.605682e-01
orbit51          4.684096e-03  2.741217e-01
orbit52          5.469674e-05  2.574757e-01
orbit53          1.403695e-03  3.027117e-01
orbit54          1.286183e-04  1.173798e-01
orbit55          8.318395e-05  4.548383e-02
orbit56          1.406824e-02  8.415665e-01
orbit57          6.770297e-04  2.763093e-01
orbit58         -3.157181e-05  5.226949e-02
orbit59          1.585225e-04  1.016700e-01
orbit60          8.360676e-05  2.680203e-02
orbit61         -2.990207e-05  1.837206e-02
orbit62          3.390422e-04  2.456959e-01
orbit63          3.608317e-05  7.607916e-02
orbit64          6.125308e-05  5.562302e-02
orbit65          1.912270e-04  1.887004e-01
orbit66          9.220984e-05  8.976706e-02
orbit67          5.952840e-05  2.856913e-02
orbit68          9.115745e-05  6.896393e-02
orbit69          0.000000e+00  2.168404e-21
orbit70          1.045819e-05  4.887284e-02
orbit71          2.130961e-05  6.941180e-02
orbit72         -7.969664e-07  7.192309e-03
AP              -4.063160e-06  7.765834e-02
bet              4.218175e-03  1.753475e+00
ecc              4.689756e-05  8.972148e-02
eccrad           3.555983e-04  8.803488e-02
close            2.445638e-03  5.110926e-01
constraint       6.027338e-03  6.227886e-01
coreness         3.471706e-04  4.746680e-01
knn              5.015628e-03  9.576410e-01
hubscore         4.615567e-03  5.510784e-01
pagerank         4.390856e-03  1.267534e+00
trans            1.405867e-04  1.825495e-01
evcent           4.249925e-03  6.531664e-01
first            8.865742e-05  6.868280e-02
upto_second      1.577497e-03  3.789124e-01
upto_third       2.891460e-03  5.690768e-01
upto_fourth      4.170716e-03  5.265094e-01
upto_fifth       5.405478e-03  7.929243e-01
upto_sixth       2.920237e-03  3.792139e-01
second           1.836420e-03  6.028859e-01
third            2.571279e-03  8.382565e-01
fourth           5.917488e-03  1.048315e+00
fifth            3.414162e-03  9.132603e-01
sixth            4.633709e-03  9.174794e-01
ratio1           2.538824e-03  6.757320e-01
ratio2           7.934406e-03  1.263219e+00
ratio3           5.206127e-03  1.032205e+00
ratio4           4.470893e-03  8.246567e-01
ratio5           5.764215e-03  1.990634e+00
ratio6           8.015415e-03  1.093706e+00
selfinter        2.077152e-05  9.550519e-02
walktrap_vertex  1.424003e-03  5.178648e-01
bigcom1          1.593571e-04  1.340543e-01
bigcom2          0.000000e+00  1.301043e-20
bigcom3          0.000000e+00  1.647987e-19
bigcom4          4.372064e-03  1.311910e-01
bigcom6          0.000000e+00  0.000000e+00
bigcom8          5.450294e-07  7.838492e-02
bigcom9          0.000000e+00  2.168404e-21
bigcom11         0.000000e+00  0.000000e+00
bigcom13         0.000000e+00  0.000000e+00
bigcom15         1.776017e-04  1.623747e-01
bigcom16         0.000000e+00  0.000000e+00
bigcom21        -1.093483e-05  4.597657e-02
bigcom22         3.233923e-04  8.993009e-02
bigcom24         3.398506e-06  5.007416e-01
bigcom26         0.000000e+00  2.168404e-20
bigcom28        -1.633190e-05  1.976046e-01
bigcom30         0.000000e+00  1.214306e-19
bigcom31         0.000000e+00  6.938894e-20
bigcom32         0.000000e+00  0.000000e+00
bigcom33         0.000000e+00  0.000000e+00
bigcom34         0.000000e+00  0.000000e+00
bigcom36         0.000000e+00  0.000000e+00
bigcom37         0.000000e+00  0.000000e+00
bigcom38         0.000000e+00  0.000000e+00
bigcom39         0.000000e+00  8.673617e-21
bigcom40         1.009738e-03  3.533036e-01
bigcom43         0.000000e+00  6.938894e-20
bigcom44         0.000000e+00  9.757820e-20
bigcom46         0.000000e+00  0.000000e+00
bigcom47         0.000000e+00  0.000000e+00
bigcom49         0.000000e+00  0.000000e+00
bigcom50         0.000000e+00  6.938894e-20
bigcom51         0.000000e+00  0.000000e+00
bigcom52         0.000000e+00  0.000000e+00
bigcom54         0.000000e+00  0.000000e+00
bigcom56         0.000000e+00  0.000000e+00
bigcom62         0.000000e+00  0.000000e+00
bigcom66         0.000000e+00  0.000000e+00
bigcom68         0.000000e+00  0.000000e+00
bigcom69         0.000000e+00  0.000000e+00
bigcom71         0.000000e+00  0.000000e+00
bigcom72         0.000000e+00  3.469447e-20
bigcom73         0.000000e+00  0.000000e+00
bigcom74         0.000000e+00  0.000000e+00
bigcom75         0.000000e+00  0.000000e+00
bigcom76         0.000000e+00  0.000000e+00
bigcom77         0.000000e+00  0.000000e+00
bigcom79         0.000000e+00  0.000000e+00
bigcom80         0.000000e+00  0.000000e+00
bigcom82         0.000000e+00  3.469447e-20
bigcom83         0.000000e+00  0.000000e+00
bigcom84         0.000000e+00  0.000000e+00
bigcom85         0.000000e+00  0.000000e+00
bigcom87         0.000000e+00  0.000000e+00
bigcom89         0.000000e+00  6.938894e-20
bigcom91         0.000000e+00  0.000000e+00
bigcom92         0.000000e+00  3.469447e-20
bigcom93         0.000000e+00  0.000000e+00
bigcom96         0.000000e+00  0.000000e+00
bigcom97         0.000000e+00  3.469447e-20
bigcom98         0.000000e+00  0.000000e+00
bigcom99         0.000000e+00  0.000000e+00
bigcom101        0.000000e+00  1.387779e-19
bigcom104        0.000000e+00  1.040834e-19
bigcom106        0.000000e+00  0.000000e+00
bigcom109        0.000000e+00  0.000000e+00
bigcom113        0.000000e+00  3.469447e-20
bigcom116        0.000000e+00  0.000000e+00
bigcom120        0.000000e+00  0.000000e+00
bigcom123        0.000000e+00  2.168404e-21
bigcom126        0.000000e+00  0.000000e+00
bigcom127       -1.270037e-05  6.092653e-01
bigcom137        0.000000e+00  0.000000e+00
bigcom139        0.000000e+00  4.336809e-21
bigcom140        0.000000e+00  5.572799e-19
bigcom143        0.000000e+00  0.000000e+00
bigcom145        1.992969e-05  4.101035e-01
bigcom146        0.000000e+00  0.000000e+00
bigcom147        0.000000e+00  0.000000e+00
bigcom149        0.000000e+00  5.447826e-01
bigcom153        0.000000e+00  0.000000e+00
bigcom154        0.000000e+00  3.469447e-20
bigcom156        0.000000e+00  0.000000e+00
bigcom157        0.000000e+00  0.000000e+00
bigcom158        0.000000e+00  0.000000e+00
bigcom160        0.000000e+00  0.000000e+00
bigcom161        0.000000e+00  0.000000e+00
bigcom162        0.000000e+00  0.000000e+00
bigcom164        0.000000e+00  0.000000e+00
bigcom166        0.000000e+00  0.000000e+00
bigcom167        0.000000e+00  2.168404e-21
bigcom171        0.000000e+00  8.984853e-01
bigcom173        0.000000e+00  0.000000e+00
bigcom175        0.000000e+00  0.000000e+00
bigcom176        0.000000e+00  0.000000e+00
bigcom177        0.000000e+00  1.387779e-19
bigcom178        0.000000e+00  0.000000e+00
bigcom180        0.000000e+00  0.000000e+00
bigcom181        0.000000e+00  0.000000e+00
bigcom184        0.000000e+00  0.000000e+00
bigcom186        0.000000e+00  0.000000e+00
bigcom187        0.000000e+00  0.000000e+00
bigcom189        0.000000e+00  0.000000e+00
bigcom194        0.000000e+00  0.000000e+00
bigcom195        0.000000e+00  0.000000e+00
bigcom196        0.000000e+00  0.000000e+00
bigcom204        0.000000e+00  0.000000e+00
bigcom205        0.000000e+00  0.000000e+00
bigcom212        0.000000e+00  0.000000e+00
bigcom214        0.000000e+00  0.000000e+00
bigcom222        0.000000e+00  0.000000e+00
bigcom223        0.000000e+00  0.000000e+00
bigcom226        0.000000e+00  0.000000e+00
bigcom227        0.000000e+00  0.000000e+00
bigcom229        0.000000e+00  0.000000e+00
bigcom233        0.000000e+00  0.000000e+00
bigcom236        0.000000e+00  0.000000e+00
bigcom237        0.000000e+00  0.000000e+00
bigcom246        0.000000e+00  0.000000e+00
bigcom248        0.000000e+00  0.000000e+00
bigcom249        0.000000e+00  0.000000e+00
bigcom250        0.000000e+00  0.000000e+00
bigcom254        0.000000e+00  0.000000e+00
bigcom266        0.000000e+00  3.469447e-20
bigcom269        0.000000e+00  0.000000e+00
bigcom272        0.000000e+00  0.000000e+00
bigcom274        9.550177e-06  1.266198e-01
bigcom281       -1.840558e-05  5.581480e-01
bigcom291        0.000000e+00  0.000000e+00
bigcom292        4.339964e-06  8.901486e-01
bigcom295        0.000000e+00  0.000000e+00
bigcom299        0.000000e+00  0.000000e+00
bigcom301        0.000000e+00  0.000000e+00
bigcom306        0.000000e+00  0.000000e+00
bigcom309        0.000000e+00  0.000000e+00
bigcom314        0.000000e+00  0.000000e+00
bigcom321        0.000000e+00  0.000000e+00
bigcom341        0.000000e+00  4.336809e-21
bigcom350        0.000000e+00  0.000000e+00
bigcom353        0.000000e+00  3.469447e-20
bigcom359        0.000000e+00  0.000000e+00
bigcom363        0.000000e+00  0.000000e+00
bigcom365        0.000000e+00  0.000000e+00
bigcom385        0.000000e+00  0.000000e+00
bigcom386        0.000000e+00  0.000000e+00
bigcom408        0.000000e+00  0.000000e+00
bigcom412        0.000000e+00  2.602085e-20
bigcom480        0.000000e+00  0.000000e+00
spin_vertex      1.658203e-03  4.528468e-01
membership_s1    2.297186e-05  7.787157e-02
membership_s3    0.000000e+00  5.204170e-20
membership_s4    5.264325e-04  5.274076e-01
membership_s5    1.475509e-04  2.895704e-01
membership_s6    2.679777e-04  1.791860e-01
membership_s7   -2.221432e-05  6.960500e-02
membership_s8    0.000000e+00  0.000000e+00
membership_s9    0.000000e+00  0.000000e+00
membership_s11   0.000000e+00  0.000000e+00
membership_s12   0.000000e+00  3.469447e-20
membership_s14   2.327324e-05  4.862193e-01
membership_s15   0.000000e+00  3.469447e-20
membership_s16   8.093236e-05  2.426409e-01
membership_s17   0.000000e+00  4.336809e-20
membership_s18   0.000000e+00  3.418803e-04
membership_s20   0.000000e+00  0.000000e+00
membership_s21   0.000000e+00  3.035766e-20
membership_s22   0.000000e+00  0.000000e+00
membership_s24   0.000000e+00  6.938894e-20
membership_s25   0.000000e+00  6.938894e-20
membership_s26   0.000000e+00  1.734723e-20
membership_s27   1.341905e-04  1.200633e-01
membership_s28   0.000000e+00  8.673617e-20
membership_s30   3.641668e-05  7.112125e-02
membership_s31   3.311785e-05  2.147492e-01
membership_s32   1.897608e-05  1.840568e-01
membership_s33   0.000000e+00  2.602085e-20
membership_s36   2.066152e-04  2.740484e-01
membership_s37   0.000000e+00  7.589415e-20
V1               3.184132e-03  1.538095e+00
V2               1.239038e-03  1.004278e+00
pdi              1.016287e-05  1.895249e-01
adhesion         7.328043e-03  1.228583e+00
cohesion         7.532878e-03  1.275803e+00
inner            2.280261e-03  1.578360e+00
outer            1.101628e-03  1.326798e+00
ioratio          2.715482e-03  1.306335e+00
comsize          1.351999e-03  1.249720e+00
[1] "Dataset: low_C Model GLM, run: 6 of 10 2015-06-15 19:56:36"
[1] "glmnet variable coefficients"
                     [,1]          [,2]
(Intercept)     -4.222735 -2.854365e+00
graph0           0.000000 -3.188642e-02
graph1           0.000000 -1.122398e-04
graph2           0.000000 -1.237570e-02
graph3           0.000000 -5.283573e-11
graph4           0.000000  0.000000e+00
graph5           0.000000 -1.999875e-03
graph6           0.000000 -6.461786e-05
graph7           0.000000 -2.915524e-03
graph8           0.000000  2.666319e-01
graph9           0.000000 -1.328573e-07
graph10          0.000000  0.000000e+00
graph11          0.000000 -1.716414e-11
graph12          0.000000  2.051278e-07
graph13          0.000000  5.492252e-08
graph14          0.000000  0.000000e+00
graph15          0.000000  7.356413e-05
graph16          0.000000 -1.977436e-06
graph17          0.000000  3.624906e-06
graph18          0.000000 -7.257190e-05
graph19          0.000000  5.637835e-08
graph20          0.000000  3.512301e-05
graph21          0.000000  0.000000e+00
graph22          0.000000 -2.728541e-05
graph23          0.000000  4.523018e-05
graph24          0.000000  0.000000e+00
graph25          0.000000 -2.852074e-03
graph26          0.000000 -1.833352e-04
graph27          0.000000  1.688479e-02
graph28          0.000000 -5.237920e-03
graph29          0.000000 -5.070849e-01
orbit0           0.000000 -2.746081e-02
orbit1           0.000000 -9.993164e-05
orbit2           0.000000 -2.287855e-02
orbit3           0.000000 -8.531737e-03
orbit4           0.000000  0.000000e+00
orbit5           0.000000 -8.740618e-05
orbit6           0.000000  0.000000e+00
orbit7           0.000000  0.000000e+00
orbit8           0.000000 -1.979282e-03
orbit9           0.000000 -4.677275e-05
orbit10          0.000000 -2.123126e-04
orbit11          0.000000 -2.280842e-02
orbit12          0.000000 -2.677182e-03
orbit13          0.000000 -3.163290e-01
orbit14          0.000000  2.780376e-01
orbit15          0.000000 -5.084809e-08
orbit16          0.000000 -3.077835e-06
orbit17          0.000000 -2.307399e-06
orbit18          0.000000 -2.128457e-07
orbit19          0.000000  0.000000e+00
orbit20          0.000000  3.285053e-08
orbit21          0.000000  6.196634e-05
orbit22          0.000000 -1.119471e-11
orbit23          0.000000  3.692830e-02
orbit24          0.000000  1.385411e-06
orbit25          0.000000 -6.086976e-07
orbit26          0.000000  6.750287e-05
orbit27          0.000000 -1.525422e-06
orbit28          0.000000  3.334364e-05
orbit29          0.000000  1.569598e-05
orbit30          0.000000  1.070984e-04
orbit31          0.000000 -1.304371e-13
orbit32          0.000000  2.882454e-08
orbit33          0.000000  1.084139e-03
orbit34          0.000000  5.534772e-05
orbit35          0.000000 -4.642456e-06
orbit36          0.000000  1.050007e-04
orbit37          0.000000 -6.777753e-07
orbit38          0.000000  3.203832e-03
orbit39          0.000000  3.765783e-06
orbit40          0.000000  2.683059e-06
orbit41          0.000000 -2.483662e-03
orbit42          0.000000  2.596395e-01
orbit43          0.000000 -7.726758e-05
orbit44          0.000000  2.428181e-01
orbit45          0.000000  4.533145e-06
orbit46          0.000000  7.617875e-05
orbit47          0.000000  3.162491e-03
orbit48          0.000000 -4.416128e-04
orbit49          0.000000  4.620695e-05
orbit50          0.000000 -4.553334e-02
orbit51          0.000000  9.587308e-05
orbit52          0.000000 -2.031691e-04
orbit53          0.000000  2.111875e-03
orbit54          0.000000 -2.749493e-05
orbit55          0.000000  1.139383e+00
orbit56          0.000000 -2.341268e-05
orbit57          0.000000  7.479632e-04
orbit58          0.000000 -2.543677e-01
orbit59          0.000000  0.000000e+00
orbit60          0.000000  1.571885e-03
orbit61          0.000000  5.365131e-01
orbit62          0.000000 -6.389380e-04
orbit63          0.000000 -2.742674e-02
orbit64          0.000000 -2.046735e-02
orbit65          0.000000 -1.879621e-03
orbit66          0.000000  1.331461e-04
orbit67          0.000000  6.521535e-01
orbit68          0.000000  1.915428e-02
orbit69          0.000000  0.000000e+00
orbit70          0.000000 -7.828048e-03
orbit71          0.000000  1.538616e-01
orbit72          0.000000 -6.795186e-01
AP               0.000000 -1.800364e-01
bet              0.000000  3.074216e-05
ecc              0.000000 -5.690504e-02
eccrad           0.000000 -2.972474e-01
close            0.000000  0.000000e+00
constraint       0.000000 -2.311844e-03
coreness         0.000000  3.099706e-01
knn              0.000000  1.937100e-04
hubscore         0.000000  1.072872e+01
pagerank         0.000000 -2.656182e+00
trans            0.000000  1.660448e-02
evcent           0.000000  1.379848e+01
first            0.000000 -3.233434e-02
upto_second      0.000000 -1.027435e-04
upto_third       0.000000  2.064197e-06
upto_fourth      0.000000  0.000000e+00
upto_fifth       0.000000  0.000000e+00
upto_sixth       0.000000 -2.152363e-04
second           0.000000 -8.454363e-05
third            0.000000  8.171057e-05
fourth           0.000000 -4.988796e-05
fifth            0.000000  0.000000e+00
sixth            0.000000  0.000000e+00
ratio1           0.000000  3.118275e-04
ratio2           0.000000  3.731422e-04
ratio3           0.000000  2.474925e-05
ratio4           0.000000 -1.266096e-02
ratio5           0.000000  1.678073e-04
ratio6           0.000000  9.683456e-05
selfinter        0.000000 -2.785421e-01
walktrap_vertex  0.000000  2.363126e-01
bigcom1          0.000000  1.232298e-02
bigcom2          0.000000 -7.563938e-01
bigcom3          0.000000 -7.296478e-02
bigcom4          0.000000  5.843081e-01
bigcom6          0.000000  0.000000e+00
bigcom8          0.000000  1.669664e-03
bigcom9          0.000000 -1.322766e+00
bigcom11         0.000000 -9.849456e-01
bigcom13         0.000000 -1.127645e+00
bigcom15         0.000000  1.665463e+00
bigcom16         0.000000 -1.282935e+00
bigcom21         0.000000  1.128794e+00
bigcom22         0.000000  1.295880e-01
bigcom24         0.000000  2.818824e+00
bigcom26         0.000000 -1.324547e+00
bigcom28         0.000000  6.643873e-01
bigcom30         0.000000 -1.185872e+00
bigcom31         0.000000 -5.132057e-01
bigcom32         0.000000 -6.969495e-01
bigcom33         0.000000 -3.197007e-01
bigcom34         0.000000 -8.709832e-01
bigcom36         0.000000 -8.609914e-01
bigcom37         0.000000  0.000000e+00
bigcom38         0.000000 -4.721515e-01
bigcom39         0.000000 -8.415245e-01
bigcom40         0.000000  6.481809e-01
bigcom43         0.000000 -5.576814e-01
bigcom44         0.000000 -9.730843e-01
bigcom46         0.000000 -9.101867e-01
bigcom47         0.000000 -7.477420e-01
bigcom49         0.000000 -9.291972e-01
bigcom50         0.000000 -7.241114e-01
bigcom51         0.000000 -8.782372e-01
bigcom52         0.000000 -4.277168e-01
bigcom54         0.000000 -4.811796e-01
bigcom56         0.000000 -3.896253e-01
bigcom62         0.000000 -2.529873e-01
bigcom66         0.000000 -6.226930e-01
bigcom68         0.000000 -4.260094e-01
bigcom69         0.000000 -4.834531e-01
bigcom71         0.000000 -5.748608e-01
bigcom72         0.000000 -4.412813e-01
bigcom73         0.000000 -5.297126e-01
bigcom74         0.000000 -6.425224e-01
bigcom75         0.000000 -3.634627e-01
bigcom76         0.000000 -4.619197e-01
bigcom77         0.000000 -7.774244e-01
bigcom79         0.000000 -5.308393e-01
bigcom80         0.000000 -5.177173e-01
bigcom82         0.000000 -4.835146e-01
bigcom83         0.000000  0.000000e+00
bigcom84         0.000000 -7.127672e-01
bigcom85         0.000000 -7.181219e-01
bigcom87         0.000000 -6.323849e-01
bigcom89         0.000000 -3.728272e-01
bigcom91         0.000000 -7.653437e-01
bigcom92         0.000000 -7.207551e-01
bigcom93         0.000000  0.000000e+00
bigcom96         0.000000 -8.127905e-01
bigcom97         0.000000 -8.156732e-01
bigcom98         0.000000 -5.890347e-01
bigcom99         0.000000  0.000000e+00
bigcom101        0.000000 -4.099588e-01
bigcom104        0.000000 -8.129659e-01
bigcom106        0.000000 -5.778420e-01
bigcom109        0.000000 -9.949531e-01
bigcom113        0.000000  0.000000e+00
bigcom116        0.000000 -9.854099e-01
bigcom120        0.000000 -5.042166e-01
bigcom123        0.000000 -5.590707e-01
bigcom126        0.000000 -4.438729e-01
bigcom127        0.000000  2.030719e+00
bigcom137        0.000000 -6.336489e-01
bigcom139        0.000000 -2.235919e-01
bigcom140        0.000000 -1.399702e+00
bigcom143        0.000000 -3.120933e-01
bigcom145        0.000000  3.464426e+00
bigcom146        0.000000 -1.064199e+00
bigcom147        0.000000 -9.822593e-01
bigcom149        0.000000  6.773259e+00
bigcom153        0.000000 -3.939411e-01
bigcom154        0.000000 -7.596232e-01
bigcom156        0.000000 -2.653012e-01
bigcom157        0.000000  0.000000e+00
bigcom158        0.000000 -1.929230e-01
bigcom160        0.000000 -7.174120e-01
bigcom161        0.000000 -5.313135e-01
bigcom162        0.000000 -1.733049e-01
bigcom164        0.000000 -8.241081e-01
bigcom166        0.000000 -3.922340e-01
bigcom167        0.000000 -6.547890e-01
bigcom171        0.000000  7.639369e+00
bigcom173        0.000000 -4.127698e-01
bigcom175        0.000000 -3.700551e-02
bigcom176        0.000000 -6.910872e-01
bigcom177        0.000000 -4.570234e-01
bigcom178        0.000000 -3.421740e-01
bigcom180        0.000000 -5.970863e-01
bigcom181        0.000000 -1.165364e+00
bigcom184        0.000000 -9.437881e-01
bigcom186        0.000000 -1.012507e+00
bigcom187        0.000000 -1.082263e+00
bigcom189        0.000000  0.000000e+00
bigcom194        0.000000 -4.710417e-01
bigcom195        0.000000 -4.938017e-01
bigcom196        0.000000 -4.178712e-01
bigcom204        0.000000 -8.984647e-01
bigcom205        0.000000 -3.205503e-01
bigcom212        0.000000 -6.012769e-01
bigcom214        0.000000 -5.518585e-01
bigcom222        0.000000 -3.534552e-01
bigcom223        0.000000  0.000000e+00
bigcom226        0.000000 -9.244482e-01
bigcom227        0.000000 -4.178640e-01
bigcom229        0.000000 -3.305256e-01
bigcom233        0.000000 -1.013257e+00
bigcom236        0.000000 -3.731335e-01
bigcom237        0.000000 -7.176962e-01
bigcom246        0.000000 -4.145862e-01
bigcom248        0.000000 -5.729072e-04
bigcom249        0.000000 -2.086833e-01
bigcom250        0.000000 -1.774028e+00
bigcom254        0.000000 -8.480874e-01
bigcom266        0.000000 -5.833521e-01
bigcom269        0.000000 -5.841395e-01
bigcom272        0.000000 -6.286706e-01
bigcom274        0.000000  2.814548e+00
bigcom281        0.000000  3.721902e+00
bigcom291        0.000000 -3.602077e-01
bigcom292        0.000000  3.950252e+00
bigcom295        0.000000 -1.609999e-01
bigcom299        0.000000 -5.373412e-01
bigcom301        0.000000 -2.815961e-01
bigcom306        0.000000 -4.571314e-01
bigcom309        0.000000 -2.046001e-01
bigcom314        0.000000 -6.045793e-01
bigcom321        0.000000 -6.948900e-01
bigcom341        0.000000 -5.537014e-01
bigcom350        0.000000 -9.824079e-01
bigcom353        0.000000 -8.111485e-01
bigcom359        0.000000 -4.438666e-01
bigcom363        0.000000  0.000000e+00
bigcom365        0.000000 -2.753563e-02
bigcom385        0.000000 -5.308750e-01
bigcom386        0.000000 -4.595607e-02
bigcom408        0.000000 -2.377902e-02
bigcom412        0.000000 -5.535307e-01
bigcom480        0.000000 -5.275168e-01
spin_vertex      0.000000  2.093620e-01
membership_s1    0.000000  7.980572e-03
membership_s3    0.000000 -1.170887e+00
membership_s4    0.000000  8.227541e-01
membership_s5    0.000000  1.843952e-01
membership_s6    0.000000  4.095097e-02
membership_s7    0.000000  6.931889e-03
membership_s8    0.000000 -8.438781e-01
membership_s9    0.000000 -7.905989e-01
membership_s11   0.000000 -7.301006e-01
membership_s12   0.000000 -6.883506e-01
membership_s14   0.000000  2.779685e+00
membership_s15   0.000000 -1.211651e+00
membership_s16   0.000000  2.123041e+00
membership_s17   0.000000 -5.465755e-01
membership_s18   0.000000 -2.646323e+00
membership_s20   0.000000 -3.143732e-01
membership_s21   0.000000 -1.129299e+00
membership_s22   0.000000 -2.017403e+00
membership_s24   0.000000 -6.416007e-01
membership_s25   0.000000 -5.999871e-01
membership_s26   0.000000 -2.613940e+00
membership_s27   0.000000 -1.516303e-01
membership_s28   0.000000 -7.415754e-01
membership_s30   0.000000  1.088088e-02
membership_s31   0.000000  1.858125e-01
membership_s32   0.000000  2.912061e-01
membership_s33   0.000000 -4.187161e-01
membership_s36   0.000000  3.886932e-01
membership_s37   0.000000 -1.743604e+00
V1               0.000000  0.000000e+00
V2               0.000000  1.349148e+00
pdi              0.000000  1.890073e+03
adhesion         0.000000  1.350660e-06
cohesion         0.000000 -5.574575e-07
inner            0.000000  6.864233e-08
outer            0.000000 -1.698241e-06
ioratio          0.000000 -1.349459e-01
comsize          0.000000  2.472657e-04
[1] "Dataset: low_C Model GBM, run: 7 of 10 2015-06-15 19:57:30"
Iter   TrainDeviance   ValidDeviance   StepSize   Improve
     1        0.1518             nan     0.0100   -0.0000
     2        0.1496             nan     0.0100    0.0003
     3        0.1484             nan     0.0100    0.0002
     4        0.1469             nan     0.0100    0.0000
     5        0.1455             nan     0.0100    0.0000
     6        0.1444             nan     0.0100    0.0001
     7        0.1432             nan     0.0100    0.0001
     8        0.1422             nan     0.0100    0.0001
     9        0.1414             nan     0.0100    0.0001
    10        0.1402             nan     0.0100   -0.0000
    20        0.1318             nan     0.0100   -0.0001
    25        0.1283             nan     0.0100   -0.0000

[1] "GBM variable coefficients"
                            var    rel.inf
ratio5                   ratio5 3.76331392
inner                     inner 3.47815864
ioratio                 ioratio 3.38625405
knn                         knn 3.26265749
orbit50                 orbit50 2.90130025
graph3                   graph3 2.80817583
orbit18                 orbit18 2.66679941
constraint           constraint 2.63163221
orbit53                 orbit53 2.58273478
orbit16                 orbit16 2.49717279
membership_s4     membership_s4 2.39663308
bet                         bet 2.34811551
pagerank               pagerank 2.24532865
orbit17                 orbit17 2.16091414
V2                           V2 2.02899337
graph21                 graph21 1.92728322
outer                     outer 1.89462406
orbit45                 orbit45 1.79229876
ratio2                   ratio2 1.69550833
graph13                 graph13 1.56980354
V1                           V1 1.52817668
graph5                   graph5 1.50743086
orbit37                 orbit37 1.32771870
graph25                 graph25 1.29040461
orbit56                 orbit56 1.26764685
graph17                 graph17 1.22973314
orbit28                 orbit28 1.22233146
graph18                 graph18 1.20095083
fourth                   fourth 1.16884075
orbit25                 orbit25 1.14403046
orbit10                 orbit10 1.10622827
orbit27                 orbit27 1.09514460
graph9                   graph9 1.08963530
comsize                 comsize 1.06254588
orbit5                   orbit5 1.04135270
orbit38                 orbit38 1.04110325
orbit11                 orbit11 0.98818254
ratio4                   ratio4 0.97871049
spin_vertex         spin_vertex 0.97058331
graph11                 graph11 0.95701065
graph6                   graph6 0.95297208
orbit57                 orbit57 0.93452261
graph10                 graph10 0.87441399
graph23                 graph23 0.87069515
orbit46                 orbit46 0.86161605
orbit51                 orbit51 0.85786472
orbit2                   orbit2 0.84817165
orbit30                 orbit30 0.84010904
sixth                     sixth 0.81943421
orbit40                 orbit40 0.77697587
graph7                   graph7 0.75915069
orbit20                 orbit20 0.72747014
orbit36                 orbit36 0.67448928
second                   second 0.67069955
coreness               coreness 0.66519314
orbit19                 orbit19 0.62758611
orbit4                   orbit4 0.60829801
walktrap_vertex walktrap_vertex 0.59383400
fifth                     fifth 0.57521741
ratio1                   ratio1 0.57208292
graph12                 graph12 0.56986969
orbit47                 orbit47 0.55570110
graph16                 graph16 0.54686179
bigcom40               bigcom40 0.52777139
orbit9                   orbit9 0.51387016
orbit26                 orbit26 0.50090644
graph4                   graph4 0.49887779
graph27                 graph27 0.48313200
graph14                 graph14 0.46790019
cohesion               cohesion 0.44630111
upto_sixth           upto_sixth 0.44076220
upto_second         upto_second 0.40242524
orbit70                 orbit70 0.39764094
graph1                   graph1 0.39703665
orbit44                 orbit44 0.38392170
ratio3                   ratio3 0.38074107
pdi                         pdi 0.36055765
orbit35                 orbit35 0.35000249
orbit13                 orbit13 0.33429458
orbit63                 orbit63 0.33223827
graph19                 graph19 0.28082564
orbit21                 orbit21 0.25949747
orbit39                 orbit39 0.24716778
trans                     trans 0.24645580
orbit58                 orbit58 0.19005936
orbit49                 orbit49 0.17800150
orbit29                 orbit29 0.17189768
graph15                 graph15 0.16052543
bigcom28               bigcom28 0.14075241
graph26                 graph26 0.13562846
graph20                 graph20 0.12920458
orbit62                 orbit62 0.12425316
membership_s36   membership_s36 0.11920338
bigcom15               bigcom15 0.09531378
bigcom1                 bigcom1 0.07969862
bigcom4                 bigcom4 0.07684587
upto_fifth           upto_fifth 0.05642580
orbit67                 orbit67 0.05117083
graph0                   graph0 0.00000000
graph2                   graph2 0.00000000
graph8                   graph8 0.00000000
graph22                 graph22 0.00000000
graph24                 graph24 0.00000000
graph28                 graph28 0.00000000
graph29                 graph29 0.00000000
orbit0                   orbit0 0.00000000
orbit1                   orbit1 0.00000000
orbit3                   orbit3 0.00000000
orbit6                   orbit6 0.00000000
orbit7                   orbit7 0.00000000
orbit8                   orbit8 0.00000000
orbit12                 orbit12 0.00000000
orbit14                 orbit14 0.00000000
orbit15                 orbit15 0.00000000
orbit22                 orbit22 0.00000000
orbit23                 orbit23 0.00000000
orbit24                 orbit24 0.00000000
orbit31                 orbit31 0.00000000
orbit32                 orbit32 0.00000000
orbit33                 orbit33 0.00000000
orbit34                 orbit34 0.00000000
orbit41                 orbit41 0.00000000
orbit42                 orbit42 0.00000000
orbit43                 orbit43 0.00000000
orbit48                 orbit48 0.00000000
orbit52                 orbit52 0.00000000
orbit54                 orbit54 0.00000000
orbit55                 orbit55 0.00000000
orbit59                 orbit59 0.00000000
orbit60                 orbit60 0.00000000
orbit61                 orbit61 0.00000000
orbit64                 orbit64 0.00000000
orbit65                 orbit65 0.00000000
orbit66                 orbit66 0.00000000
orbit68                 orbit68 0.00000000
orbit69                 orbit69 0.00000000
orbit71                 orbit71 0.00000000
orbit72                 orbit72 0.00000000
AP                           AP 0.00000000
ecc                         ecc 0.00000000
eccrad                   eccrad 0.00000000
close                     close 0.00000000
hubscore               hubscore 0.00000000
evcent                   evcent 0.00000000
first                     first 0.00000000
upto_third           upto_third 0.00000000
upto_fourth         upto_fourth 0.00000000
third                     third 0.00000000
ratio6                   ratio6 0.00000000
selfinter             selfinter 0.00000000
bigcom2                 bigcom2 0.00000000
bigcom3                 bigcom3 0.00000000
bigcom6                 bigcom6 0.00000000
bigcom8                 bigcom8 0.00000000
bigcom9                 bigcom9 0.00000000
bigcom11               bigcom11 0.00000000
bigcom13               bigcom13 0.00000000
bigcom16               bigcom16 0.00000000
bigcom21               bigcom21 0.00000000
bigcom22               bigcom22 0.00000000
bigcom24               bigcom24 0.00000000
bigcom26               bigcom26 0.00000000
bigcom30               bigcom30 0.00000000
bigcom31               bigcom31 0.00000000
bigcom32               bigcom32 0.00000000
bigcom33               bigcom33 0.00000000
bigcom34               bigcom34 0.00000000
bigcom36               bigcom36 0.00000000
bigcom37               bigcom37 0.00000000
bigcom38               bigcom38 0.00000000
bigcom39               bigcom39 0.00000000
bigcom43               bigcom43 0.00000000
bigcom44               bigcom44 0.00000000
bigcom46               bigcom46 0.00000000
bigcom47               bigcom47 0.00000000
bigcom49               bigcom49 0.00000000
bigcom50               bigcom50 0.00000000
bigcom51               bigcom51 0.00000000
bigcom52               bigcom52 0.00000000
bigcom54               bigcom54 0.00000000
bigcom56               bigcom56 0.00000000
bigcom62               bigcom62 0.00000000
bigcom66               bigcom66 0.00000000
bigcom68               bigcom68 0.00000000
bigcom69               bigcom69 0.00000000
bigcom71               bigcom71 0.00000000
bigcom72               bigcom72 0.00000000
bigcom73               bigcom73 0.00000000
bigcom74               bigcom74 0.00000000
bigcom75               bigcom75 0.00000000
bigcom76               bigcom76 0.00000000
bigcom77               bigcom77 0.00000000
bigcom79               bigcom79 0.00000000
bigcom80               bigcom80 0.00000000
bigcom82               bigcom82 0.00000000
bigcom83               bigcom83 0.00000000
bigcom84               bigcom84 0.00000000
bigcom85               bigcom85 0.00000000
bigcom87               bigcom87 0.00000000
bigcom89               bigcom89 0.00000000
bigcom91               bigcom91 0.00000000
bigcom92               bigcom92 0.00000000
bigcom93               bigcom93 0.00000000
bigcom96               bigcom96 0.00000000
bigcom97               bigcom97 0.00000000
bigcom98               bigcom98 0.00000000
bigcom99               bigcom99 0.00000000
bigcom101             bigcom101 0.00000000
bigcom104             bigcom104 0.00000000
bigcom106             bigcom106 0.00000000
bigcom109             bigcom109 0.00000000
bigcom113             bigcom113 0.00000000
bigcom116             bigcom116 0.00000000
bigcom120             bigcom120 0.00000000
bigcom123             bigcom123 0.00000000
bigcom126             bigcom126 0.00000000
bigcom127             bigcom127 0.00000000
bigcom137             bigcom137 0.00000000
bigcom139             bigcom139 0.00000000
bigcom140             bigcom140 0.00000000
bigcom143             bigcom143 0.00000000
bigcom145             bigcom145 0.00000000
bigcom146             bigcom146 0.00000000
bigcom147             bigcom147 0.00000000
bigcom149             bigcom149 0.00000000
bigcom153             bigcom153 0.00000000
bigcom154             bigcom154 0.00000000
bigcom156             bigcom156 0.00000000
bigcom157             bigcom157 0.00000000
bigcom158             bigcom158 0.00000000
bigcom160             bigcom160 0.00000000
bigcom161             bigcom161 0.00000000
bigcom162             bigcom162 0.00000000
bigcom164             bigcom164 0.00000000
bigcom166             bigcom166 0.00000000
bigcom167             bigcom167 0.00000000
bigcom171             bigcom171 0.00000000
bigcom173             bigcom173 0.00000000
bigcom175             bigcom175 0.00000000
bigcom176             bigcom176 0.00000000
bigcom177             bigcom177 0.00000000
bigcom178             bigcom178 0.00000000
bigcom180             bigcom180 0.00000000
bigcom181             bigcom181 0.00000000
bigcom184             bigcom184 0.00000000
bigcom186             bigcom186 0.00000000
bigcom187             bigcom187 0.00000000
bigcom189             bigcom189 0.00000000
bigcom194             bigcom194 0.00000000
bigcom195             bigcom195 0.00000000
bigcom196             bigcom196 0.00000000
bigcom204             bigcom204 0.00000000
bigcom205             bigcom205 0.00000000
bigcom212             bigcom212 0.00000000
bigcom214             bigcom214 0.00000000
bigcom222             bigcom222 0.00000000
bigcom223             bigcom223 0.00000000
bigcom226             bigcom226 0.00000000
bigcom227             bigcom227 0.00000000
bigcom229             bigcom229 0.00000000
bigcom233             bigcom233 0.00000000
bigcom236             bigcom236 0.00000000
bigcom237             bigcom237 0.00000000
bigcom246             bigcom246 0.00000000
bigcom248             bigcom248 0.00000000
bigcom249             bigcom249 0.00000000
bigcom250             bigcom250 0.00000000
bigcom254             bigcom254 0.00000000
bigcom266             bigcom266 0.00000000
bigcom269             bigcom269 0.00000000
bigcom272             bigcom272 0.00000000
bigcom274             bigcom274 0.00000000
bigcom281             bigcom281 0.00000000
bigcom291             bigcom291 0.00000000
bigcom292             bigcom292 0.00000000
bigcom295             bigcom295 0.00000000
bigcom299             bigcom299 0.00000000
bigcom301             bigcom301 0.00000000
bigcom306             bigcom306 0.00000000
bigcom309             bigcom309 0.00000000
bigcom314             bigcom314 0.00000000
bigcom321             bigcom321 0.00000000
bigcom341             bigcom341 0.00000000
bigcom350             bigcom350 0.00000000
bigcom353             bigcom353 0.00000000
bigcom359             bigcom359 0.00000000
bigcom363             bigcom363 0.00000000
bigcom365             bigcom365 0.00000000
bigcom385             bigcom385 0.00000000
bigcom386             bigcom386 0.00000000
bigcom408             bigcom408 0.00000000
bigcom412             bigcom412 0.00000000
bigcom480             bigcom480 0.00000000
membership_s1     membership_s1 0.00000000
membership_s3     membership_s3 0.00000000
membership_s5     membership_s5 0.00000000
membership_s6     membership_s6 0.00000000
membership_s7     membership_s7 0.00000000
membership_s8     membership_s8 0.00000000
membership_s9     membership_s9 0.00000000
membership_s11   membership_s11 0.00000000
membership_s12   membership_s12 0.00000000
membership_s14   membership_s14 0.00000000
membership_s15   membership_s15 0.00000000
membership_s16   membership_s16 0.00000000
membership_s17   membership_s17 0.00000000
membership_s18   membership_s18 0.00000000
membership_s20   membership_s20 0.00000000
membership_s21   membership_s21 0.00000000
membership_s22   membership_s22 0.00000000
membership_s24   membership_s24 0.00000000
membership_s25   membership_s25 0.00000000
membership_s26   membership_s26 0.00000000
membership_s27   membership_s27 0.00000000
membership_s28   membership_s28 0.00000000
membership_s30   membership_s30 0.00000000
membership_s31   membership_s31 0.00000000
membership_s32   membership_s32 0.00000000
membership_s33   membership_s33 0.00000000
membership_s37   membership_s37 0.00000000
adhesion               adhesion 0.00000000
[1] "Dataset: low_C Model RF, run: 7 of 10 2015-06-15 19:57:44"
     |      Out-of-bag   |
Tree |      MSE  %Var(y) |
   1 |  0.03175   219.20 |
   2 |  0.02875   198.54 |
   3 |   0.0264   182.27 |
   4 |  0.02424   167.39 |
   5 |   0.0225   155.35 |
   6 |  0.02129   147.03 |
   7 |  0.02088   144.16 |
   8 |  0.01973   136.26 |
   9 |  0.01961   135.37 |
  10 |  0.01909   131.84 |
  11 |  0.01877   129.64 |
  12 |  0.01836   126.77 |
  13 |  0.01824   125.95 |
  14 |  0.01811   125.01 |
  15 |  0.01782   123.07 |
  16 |  0.01776   122.63 |
  17 |  0.01765   121.84 |
  18 |  0.01742   120.28 |
  19 |  0.01736   119.87 |
  20 |  0.01742   120.30 |
  21 |  0.01722   118.93 |
  22 |  0.01724   119.07 |
  23 |  0.01722   118.89 |
  24 |  0.01715   118.42 |
  25 |  0.01702   117.55 |
  26 |  0.01699   117.33 |
  27 |  0.01696   117.08 |
  28 |  0.01688   116.53 |
  29 |  0.01687   116.50 |
  30 |   0.0168   116.02 |
  31 |  0.01676   115.70 |
  32 |  0.01679   115.96 |
  33 |  0.01678   115.84 |
  34 |  0.01679   115.90 |
  35 |  0.01675   115.65 |
  36 |  0.01669   115.24 |
  37 |  0.01665   114.96 |
  38 |  0.01659   114.56 |
  39 |   0.0166   114.65 |
  40 |  0.01654   114.20 |
  41 |  0.01649   113.88 |
  42 |  0.01649   113.86 |
  43 |  0.01649   113.89 |
  44 |  0.01651   114.00 |
  45 |  0.01651   114.00 |
  46 |  0.01644   113.50 |
  47 |  0.01645   113.56 |
  48 |  0.01641   113.29 |
  49 |  0.01635   112.91 |
  50 |  0.01633   112.72 |
  51 |  0.01634   112.79 |
  52 |   0.0163   112.54 |
  53 |  0.01628   112.41 |
  54 |  0.01625   112.20 |
  55 |  0.01625   112.17 |
  56 |  0.01622   112.03 |
  57 |   0.0162   111.86 |
  58 |  0.01622   111.97 |
  59 |  0.01619   111.81 |
  60 |   0.0162   111.85 |
  61 |   0.0162   111.82 |
  62 |  0.01618   111.73 |
  63 |   0.0162   111.83 |
  64 |  0.01618   111.73 |
  65 |  0.01617   111.65 |
  66 |  0.01614   111.44 |
  67 |  0.01615   111.53 |
  68 |  0.01613   111.37 |
  69 |  0.01612   111.32 |
  70 |  0.01612   111.34 |
  71 |   0.0161   111.17 |
  72 |   0.0161   111.18 |
  73 |  0.01612   111.31 |
  74 |  0.01611   111.26 |
  75 |  0.01609   111.08 |
  76 |  0.01608   111.03 |
  77 |  0.01607   110.97 |
  78 |  0.01605   110.81 |
  79 |  0.01601   110.57 |
  80 |    0.016   110.46 |
  81 |    0.016   110.50 |
  82 |  0.01599   110.42 |
  83 |  0.01599   110.39 |
  84 |  0.01598   110.33 |
  85 |  0.01598   110.32 |
  86 |  0.01598   110.35 |
  87 |  0.01596   110.23 |
  88 |  0.01596   110.17 |
  89 |  0.01596   110.18 |
  90 |  0.01596   110.19 |
  91 |  0.01596   110.21 |
  92 |  0.01596   110.19 |
  93 |  0.01593   109.99 |
  94 |  0.01593   109.96 |
  95 |  0.01591   109.83 |
  96 |  0.01591   109.83 |
  97 |   0.0159   109.82 |
  98 |  0.01591   109.82 |
  99 |  0.01589   109.73 |
 100 |   0.0159   109.79 |
[1] "Random Forest variable coefficients"
                      %IncMSE IncNodePurity
graph5           1.328354e-03  2.550899e-01
graph6           1.056055e-02  5.301376e-01
graph7           1.534923e-04  2.145180e-01
graph8          -1.814842e-06  2.718958e-01
graph9           3.331469e-03  5.633985e-01
graph10          1.079346e-02  7.376604e-01
graph11          4.118835e-03  5.701364e-01
graph12          8.313869e-03  5.037521e-01
graph13          4.618375e-03  6.303145e-01
graph14          1.463592e-03  3.129201e-01
graph15          4.060002e-03  4.493289e-01
graph16          2.829216e-03  6.290439e-01
graph17          1.018522e-02  6.160009e-01
graph18          2.266605e-03  2.270007e-01
graph19          6.518711e-03  6.889894e-01
graph20          1.799384e-03  5.296762e-01
graph21          3.391742e-03  6.746286e-01
graph22          3.348704e-05  9.917131e-02
graph23          1.279756e-02  8.770611e-01
graph24          1.949129e-04  1.269162e-01
graph25          1.323315e-03  3.273007e-01
graph26          1.091476e-04  8.804786e-02
graph27         -3.130600e-05  1.040521e-01
graph28          1.499112e-04  6.042692e-02
graph29          5.714454e-06  9.915357e-03
orbit0           2.087516e-04  1.603915e-01
orbit1           2.156129e-03  5.229152e-01
orbit2           9.147656e-05  9.477929e-02
orbit3           2.078626e-04  1.958220e-01
orbit4           2.716768e-03  6.020168e-01
orbit5           4.389417e-03  4.521166e-01
orbit6           2.322949e-03  6.090989e-01
orbit7           8.579614e-05  1.338772e-01
orbit8           6.635903e-04  5.538463e-01
orbit9           2.032539e-03  3.266860e-01
orbit10          1.392565e-03  2.397904e-01
orbit11          8.128695e-05  2.266501e-01
orbit12          6.985559e-04  2.100186e-01
orbit13          3.152639e-05  4.259236e-02
orbit14          1.537502e-05  1.458308e-01
orbit15          3.930105e-03  5.224963e-01
orbit16          1.481695e-02  1.040468e+00
orbit17          5.695187e-03  7.106849e-01
orbit18          5.659460e-03  9.772274e-01
orbit19          4.258650e-03  4.058182e-01
orbit20          1.171862e-03  6.181938e-01
orbit21          1.610929e-03  6.162612e-01
orbit22          3.181783e-03  7.489179e-01
orbit23         -1.196039e-05  1.959054e-01
orbit24          5.089515e-03  5.125206e-01
orbit25          1.305219e-03  1.626337e-01
orbit26          1.412712e-05  9.343058e-02
orbit27          4.867640e-03  6.128731e-01
orbit28          1.439244e-02  6.957493e-01
orbit29          1.366285e-03  3.877850e-01
orbit30          8.050639e-04  3.492916e-01
orbit31          3.129241e-03  7.250132e-01
orbit32          2.097386e-03  3.120630e-01
orbit33          9.401474e-05  2.552583e-01
orbit34          2.380016e-03  5.105672e-01
orbit35          4.208827e-03  6.220788e-01
orbit36          1.303332e-03  5.216807e-01
orbit37          2.452680e-03  2.960109e-01
orbit38          9.064552e-04  5.060579e-01
orbit39          3.769940e-03  4.206950e-01
orbit40          4.090471e-04  1.214690e-01
orbit41          7.459183e-04  7.574967e-02
orbit42         -1.823968e-05  2.659315e-02
orbit43          2.084764e-03  2.497620e-01
orbit44         -2.993395e-05  2.466671e-01
orbit45          3.596439e-03  7.081199e-01
orbit46          2.059414e-04  2.237084e-01
orbit47          8.680850e-05  1.371083e-01
orbit48          1.076956e-03  8.990009e-02
orbit49          2.344829e-03  7.891376e-01
orbit50          1.229245e-04  3.053613e-01
orbit51          4.529152e-03  5.883019e-01
orbit52          8.320118e-04  2.347203e-01
orbit53          1.349970e-03  2.584296e-01
orbit54          1.131774e-04  9.873953e-02
orbit55          1.379902e-04  7.614946e-02
orbit56          1.068969e-02  9.101779e-01
orbit57          1.059070e-03  2.939983e-01
orbit58          1.454370e-06  2.225762e-02
orbit59          2.301630e-04  2.223476e-01
orbit60          1.476651e-04  1.930143e-02
orbit61         -1.338469e-05  4.073069e-02
orbit62          8.557576e-04  3.418149e-01
orbit63          1.863275e-04  7.776311e-02
orbit64          6.959104e-05  4.112077e-02
orbit65          2.173130e-04  2.743177e-01
orbit66          1.163527e-04  6.428383e-02
orbit67          1.877878e-05  8.336677e-02
orbit68         -1.652777e-05  1.024164e-01
orbit69          0.000000e+00  0.000000e+00
orbit70          1.953177e-04  7.932970e-02
orbit71          2.016616e-05  7.869763e-02
orbit72          3.175579e-07  2.675263e-02
AP               0.000000e+00  2.161937e-03
bet              3.887904e-03  1.312206e+00
ecc              3.209955e-05  7.575521e-02
eccrad           8.245424e-04  6.622710e-02
close            6.300625e-03  6.633213e-01
constraint       3.221574e-03  9.502931e-01
coreness         4.062652e-04  3.047106e-01
knn              6.706764e-03  6.187740e-01
hubscore         5.170198e-03  6.689140e-01
pagerank         2.911837e-03  1.254706e+00
trans            2.549610e-04  1.357220e-01
evcent           2.231130e-03  7.840230e-01
first            1.019508e-05  9.226234e-02
upto_second      2.374224e-03  3.850709e-01
upto_third       3.240881e-03  5.732526e-01
upto_fourth      2.167948e-03  4.679781e-01
upto_fifth       6.165142e-03  7.736764e-01
upto_sixth       1.926046e-03  4.120972e-01
second           2.025022e-03  4.897710e-01
third            6.451691e-03  6.469944e-01
fourth           4.633205e-03  1.143318e+00
fifth            1.759373e-03  5.705576e-01
sixth            7.115810e-03  8.840836e-01
ratio1           4.053610e-03  6.732360e-01
ratio2           8.570777e-03  9.629126e-01
ratio3           3.391551e-03  7.678377e-01
ratio4           2.601784e-03  5.882094e-01
ratio5           5.104416e-03  2.242377e+00
ratio6           1.619158e-02  1.091942e+00
selfinter        2.919808e-05  8.007515e-02
walktrap_vertex  3.204279e-04  4.863023e-01
bigcom1          5.814129e-04  2.120044e-01
bigcom2          0.000000e+00  0.000000e+00
bigcom3          0.000000e+00  0.000000e+00
bigcom4          6.751867e-04  6.840675e-02
bigcom6          0.000000e+00  0.000000e+00
bigcom8         -1.325107e-05  1.005519e-01
bigcom9          0.000000e+00  0.000000e+00
bigcom11         0.000000e+00  0.000000e+00
bigcom13         0.000000e+00  6.938894e-20
bigcom15         1.460859e-04  1.613193e-01
bigcom16         0.000000e+00  0.000000e+00
bigcom21        -3.885006e-06  3.104184e-03
bigcom22         3.301328e-04  1.682289e-01
bigcom24         1.448685e-07  4.740029e-01
bigcom26         0.000000e+00  6.938894e-20
bigcom28         6.383598e-05  2.874283e-01
bigcom30         0.000000e+00  8.673617e-21
bigcom31         0.000000e+00  0.000000e+00
bigcom32         0.000000e+00  0.000000e+00
bigcom33         0.000000e+00  0.000000e+00
bigcom34         0.000000e+00  0.000000e+00
bigcom36        -5.527784e-05  2.099870e-01
bigcom37         0.000000e+00  0.000000e+00
bigcom38         0.000000e+00  0.000000e+00
bigcom39         0.000000e+00  0.000000e+00
bigcom40         9.022649e-04  3.936851e-01
bigcom43         0.000000e+00  0.000000e+00
bigcom44         0.000000e+00  0.000000e+00
bigcom46         0.000000e+00  0.000000e+00
bigcom47         0.000000e+00  0.000000e+00
bigcom49        -4.539856e-06  2.671528e-01
bigcom50         0.000000e+00  0.000000e+00
bigcom51         0.000000e+00  0.000000e+00
bigcom52         0.000000e+00  0.000000e+00
bigcom54         0.000000e+00  0.000000e+00
bigcom56         0.000000e+00  0.000000e+00
bigcom62         0.000000e+00  0.000000e+00
bigcom66         0.000000e+00  6.938894e-20
bigcom68         0.000000e+00  0.000000e+00
bigcom69         0.000000e+00  0.000000e+00
bigcom71         0.000000e+00  0.000000e+00
bigcom72         0.000000e+00  0.000000e+00
bigcom73         0.000000e+00  0.000000e+00
bigcom74         0.000000e+00  0.000000e+00
bigcom75         0.000000e+00  0.000000e+00
bigcom76         0.000000e+00  0.000000e+00
bigcom77         0.000000e+00  0.000000e+00
bigcom79         0.000000e+00  0.000000e+00
bigcom80         0.000000e+00  0.000000e+00
bigcom82         0.000000e+00  0.000000e+00
bigcom83         0.000000e+00  0.000000e+00
bigcom84         0.000000e+00  0.000000e+00
bigcom85         0.000000e+00  0.000000e+00
bigcom87         0.000000e+00  0.000000e+00
bigcom89         0.000000e+00  0.000000e+00
bigcom91         0.000000e+00  0.000000e+00
bigcom92         0.000000e+00  0.000000e+00
bigcom93         0.000000e+00  0.000000e+00
bigcom96         0.000000e+00  0.000000e+00
bigcom97         0.000000e+00  0.000000e+00
bigcom98         0.000000e+00  0.000000e+00
bigcom99         0.000000e+00  0.000000e+00
bigcom101        0.000000e+00  0.000000e+00
bigcom104        0.000000e+00  0.000000e+00
bigcom106        0.000000e+00  0.000000e+00
bigcom109        0.000000e+00  0.000000e+00
bigcom113        0.000000e+00  0.000000e+00
bigcom116        0.000000e+00  0.000000e+00
bigcom120        0.000000e+00  0.000000e+00
bigcom123        0.000000e+00  0.000000e+00
bigcom126        0.000000e+00  0.000000e+00
bigcom127       -1.753205e-05  4.373670e-01
bigcom137        0.000000e+00  0.000000e+00
bigcom139        0.000000e+00  0.000000e+00
bigcom140        0.000000e+00  0.000000e+00
bigcom143        0.000000e+00  0.000000e+00
bigcom145        0.000000e+00  0.000000e+00
bigcom146        0.000000e+00  0.000000e+00
bigcom147        0.000000e+00  0.000000e+00
bigcom149        0.000000e+00  6.217965e-01
bigcom153        0.000000e+00  0.000000e+00
bigcom154        0.000000e+00  0.000000e+00
bigcom156        0.000000e+00  0.000000e+00
bigcom157        0.000000e+00  0.000000e+00
bigcom158        0.000000e+00  0.000000e+00
bigcom160        0.000000e+00  0.000000e+00
bigcom161        0.000000e+00  0.000000e+00
bigcom162        0.000000e+00  0.000000e+00
bigcom164        0.000000e+00  0.000000e+00
bigcom166        0.000000e+00  0.000000e+00
bigcom167        0.000000e+00  0.000000e+00
bigcom171        0.000000e+00  9.164991e-01
bigcom173        0.000000e+00  0.000000e+00
bigcom175        0.000000e+00  0.000000e+00
bigcom176        0.000000e+00  0.000000e+00
bigcom177        0.000000e+00  0.000000e+00
bigcom178        0.000000e+00  0.000000e+00
bigcom180        0.000000e+00  0.000000e+00
bigcom181        0.000000e+00  0.000000e+00
bigcom184        0.000000e+00  0.000000e+00
bigcom186        0.000000e+00  0.000000e+00
bigcom187        0.000000e+00  0.000000e+00
bigcom189        0.000000e+00  0.000000e+00
bigcom194        0.000000e+00  0.000000e+00
bigcom195        0.000000e+00  0.000000e+00
bigcom196        4.267748e-06  6.900294e-01
bigcom204        0.000000e+00  0.000000e+00
bigcom205        0.000000e+00  0.000000e+00
bigcom212        0.000000e+00  6.938894e-20
bigcom214        0.000000e+00  0.000000e+00
bigcom222        0.000000e+00  0.000000e+00
bigcom223        0.000000e+00  0.000000e+00
bigcom226        0.000000e+00  0.000000e+00
bigcom227        0.000000e+00  0.000000e+00
bigcom229        0.000000e+00  0.000000e+00
bigcom233        0.000000e+00  0.000000e+00
bigcom236        0.000000e+00  0.000000e+00
bigcom237        0.000000e+00  0.000000e+00
bigcom246        0.000000e+00  0.000000e+00
bigcom248        0.000000e+00  0.000000e+00
bigcom249        0.000000e+00  0.000000e+00
bigcom250        0.000000e+00  0.000000e+00
bigcom254        0.000000e+00  0.000000e+00
bigcom266        0.000000e+00  0.000000e+00
bigcom269        0.000000e+00  0.000000e+00
bigcom272        0.000000e+00  0.000000e+00
bigcom274        3.235269e-05  1.322221e-01
bigcom281       -1.510672e-05  6.528922e-01
bigcom291        0.000000e+00  0.000000e+00
bigcom292        0.000000e+00  0.000000e+00
bigcom295        0.000000e+00  0.000000e+00
bigcom299        0.000000e+00  0.000000e+00
bigcom301        0.000000e+00  0.000000e+00
bigcom306        0.000000e+00  0.000000e+00
bigcom309        0.000000e+00  0.000000e+00
bigcom314        0.000000e+00  0.000000e+00
bigcom321        0.000000e+00  0.000000e+00
bigcom341        0.000000e+00  0.000000e+00
bigcom350        0.000000e+00  0.000000e+00
bigcom353        0.000000e+00  0.000000e+00
bigcom359        0.000000e+00  6.938894e-20
bigcom363        0.000000e+00  0.000000e+00
bigcom365        0.000000e+00  0.000000e+00
bigcom385        0.000000e+00  0.000000e+00
bigcom386        0.000000e+00  0.000000e+00
bigcom408        0.000000e+00  0.000000e+00
bigcom412        0.000000e+00  0.000000e+00
bigcom480        0.000000e+00  0.000000e+00
spin_vertex      1.733067e-03  5.229870e-01
membership_s1    2.259787e-05  6.926244e-02
membership_s3    0.000000e+00  0.000000e+00
membership_s4    4.249329e-04  5.349511e-01
membership_s5    9.106323e-05  1.667466e-01
membership_s6    4.666141e-04  1.875224e-01
membership_s7    1.381703e-04  7.344323e-02
membership_s8    0.000000e+00  0.000000e+00
membership_s9    0.000000e+00  0.000000e+00
membership_s11   0.000000e+00  0.000000e+00
membership_s12   0.000000e+00  0.000000e+00
membership_s14   1.646444e-05  4.765621e-01
membership_s15   0.000000e+00  0.000000e+00
membership_s16   9.071621e-05  1.915217e-01
membership_s17   0.000000e+00  0.000000e+00
membership_s18   9.785215e-06  1.083333e-02
membership_s20   0.000000e+00  0.000000e+00
membership_s21   1.458996e-04  1.757438e-01
membership_s22   0.000000e+00  0.000000e+00
membership_s24   0.000000e+00  0.000000e+00
membership_s25   0.000000e+00  0.000000e+00
membership_s26   0.000000e+00  0.000000e+00
membership_s27   8.447125e-06  1.175789e-01
membership_s28   0.000000e+00  0.000000e+00
membership_s30   3.741860e-05  3.952912e-02
membership_s31   6.074440e-05  1.118448e-01
membership_s32   1.121339e-05  1.672091e-01
membership_s33   0.000000e+00  0.000000e+00
membership_s36   6.462053e-05  1.424353e-01
membership_s37   0.000000e+00  0.000000e+00
V1               2.356186e-03  1.458487e+00
V2               1.908858e-03  1.081733e+00
pdi             -7.234639e-06  2.065940e-01
adhesion         4.802496e-03  1.070274e+00
cohesion         3.760466e-03  8.915481e-01
inner            2.286427e-03  1.598413e+00
outer            1.741849e-03  1.353609e+00
ioratio          3.250653e-03  1.424267e+00
comsize          1.645639e-03  1.266060e+00
[1] "Dataset: low_C Model GLM, run: 7 of 10 2015-06-15 20:00:14"
[1] "glmnet variable coefficients"
                     [,1]          [,2]
(Intercept)     -4.205179 -7.099928e+00
graph0           0.000000 -1.170726e-02
graph1           0.000000 -1.594266e-04
graph2           0.000000  5.043942e-03
graph3           0.000000 -8.444211e-07
graph4           0.000000  0.000000e+00
graph5           0.000000 -5.718643e-04
graph6           0.000000 -1.627277e-06
graph7           0.000000 -3.188257e-03
graph8           0.000000  7.362107e-02
graph9           0.000000 -2.031634e-07
graph10          0.000000  0.000000e+00
graph11          0.000000 -1.005230e-12
graph12          0.000000  9.879109e-08
graph13          0.000000  4.580783e-06
graph14          0.000000 -1.263943e-10
graph15          0.000000  1.918437e-04
graph16          0.000000 -1.775891e-06
graph17          0.000000  3.823722e-06
graph18          0.000000 -1.060038e-04
graph19          0.000000  2.553283e-06
graph20          0.000000  4.474253e-05
graph21          0.000000  0.000000e+00
graph22          0.000000 -4.684269e-05
graph23          0.000000  1.295439e-05
graph24          0.000000  1.126965e-05
graph25          0.000000 -3.333592e-03
graph26          0.000000 -4.580204e-04
graph27          0.000000  6.847942e-03
graph28          0.000000  5.100501e-03
graph29          0.000000 -3.867967e-01
orbit0           0.000000 -8.656613e-03
orbit1           0.000000 -1.456113e-04
orbit2           0.000000 -7.702626e-02
orbit3           0.000000  3.124827e-03
orbit4           0.000000 -7.199185e-09
orbit5           0.000000 -9.447243e-05
orbit6           0.000000  0.000000e+00
orbit7           0.000000  0.000000e+00
orbit8           0.000000 -5.446173e-04
orbit9           0.000000  0.000000e+00
orbit10          0.000000 -3.147452e-04
orbit11          0.000000 -3.923887e-02
orbit12          0.000000 -3.585630e-03
orbit13          0.000000 -1.218820e-01
orbit14          0.000000  8.973737e-02
orbit15          0.000000 -1.564695e-07
orbit16          0.000000  1.740253e-06
orbit17          0.000000 -2.955885e-06
orbit18          0.000000 -2.620466e-07
orbit19          0.000000  0.000000e+00
orbit20          0.000000  1.345610e-08
orbit21          0.000000  8.396783e-05
orbit22          0.000000 -4.893223e-12
orbit23          0.000000  7.726626e-02
orbit24          0.000000  1.117879e-06
orbit25          0.000000 -2.328677e-07
orbit26          0.000000  1.228854e-04
orbit27          0.000000  1.556431e-06
orbit28          0.000000  1.971353e-06
orbit29          0.000000  2.160260e-05
orbit30          0.000000  1.335885e-04
orbit31          0.000000  0.000000e+00
orbit32          0.000000 -4.462517e-09
orbit33          0.000000  3.939004e-02
orbit34          0.000000  1.462335e-04
orbit35          0.000000 -4.200549e-06
orbit36          0.000000  1.006590e-04
orbit37          0.000000 -7.199653e-07
orbit38          0.000000  1.232455e-03
orbit39          0.000000  3.541643e-06
orbit40          0.000000  3.397109e-06
orbit41          0.000000 -2.464644e-03
orbit42          0.000000  1.514906e-01
orbit43          0.000000 -1.084903e-04
orbit44          0.000000  1.915451e-01
orbit45          0.000000  5.117517e-06
orbit46          0.000000  1.173318e-04
orbit47          0.000000  1.840033e-03
orbit48          0.000000 -3.050194e-04
orbit49          0.000000  5.597858e-05
orbit50          0.000000 -4.840745e-02
orbit51          0.000000  2.157689e-04
orbit52          0.000000 -2.694184e-04
orbit53          0.000000 -6.243622e-04
orbit54          0.000000 -4.907227e-05
orbit55          0.000000  6.530765e-01
orbit56          0.000000 -3.810734e-05
orbit57          0.000000  8.788593e-04
orbit58          0.000000 -1.775655e-01
orbit59          0.000000  7.623379e-06
orbit60          0.000000 -2.670632e-04
orbit61          0.000000  3.894532e-01
orbit62          0.000000 -8.683885e-04
orbit63          0.000000 -4.995636e-02
orbit64          0.000000 -1.593681e-02
orbit65          0.000000 -8.307442e-04
orbit66          0.000000 -1.350008e-03
orbit67          0.000000  4.041396e-01
orbit68          0.000000  7.488562e-03
orbit69          0.000000 -3.128115e-01
orbit70          0.000000  3.603916e-03
orbit71          0.000000  3.287883e-01
orbit72          0.000000 -3.157308e-01
AP               0.000000 -4.951068e-01
bet              0.000000  2.618753e-05
ecc              0.000000 -8.200119e-02
eccrad           0.000000 -4.384627e-01
close            0.000000  0.000000e+00
constraint       0.000000  0.000000e+00
coreness         0.000000  3.226527e-01
knn              0.000000  1.519309e-04
hubscore         0.000000  1.008173e+00
pagerank         0.000000 -2.242657e+00
trans            0.000000  1.735569e-02
evcent           0.000000  4.709834e+00
first            0.000000 -1.588248e-02
upto_second      0.000000 -1.156462e-04
upto_third       0.000000  8.499009e-06
upto_fourth      0.000000  0.000000e+00
upto_fifth       0.000000  0.000000e+00
upto_sixth       0.000000  1.557100e-04
second           0.000000 -9.427453e-05
third            0.000000  7.328374e-05
fourth           0.000000 -5.512315e-05
fifth            0.000000  0.000000e+00
sixth            0.000000  2.334432e-05
ratio1           0.000000  2.807647e-04
ratio2           0.000000  1.167608e-04
ratio3           0.000000 -5.964331e-05
ratio4           0.000000 -1.043131e-02
ratio5           0.000000  9.898553e-02
ratio6           0.000000  8.359439e-05
selfinter        0.000000 -4.744728e-01
walktrap_vertex  0.000000  2.086311e-02
bigcom1          0.000000  8.935999e-02
bigcom2          0.000000 -7.818977e-01
bigcom3          0.000000 -6.921286e-02
bigcom4          0.000000  4.407321e-01
bigcom6          0.000000 -2.232966e-01
bigcom8          0.000000 -1.204132e-02
bigcom9          0.000000 -1.223008e+00
bigcom11         0.000000 -9.743711e-01
bigcom13         0.000000 -1.144159e+00
bigcom15         0.000000  1.528186e+00
bigcom16         0.000000 -1.086927e+00
bigcom21         0.000000  6.253601e-01
bigcom22         0.000000  1.344704e-01
bigcom24         0.000000  3.024675e+00
bigcom26         0.000000 -1.112143e+00
bigcom28         0.000000  5.711493e-01
bigcom30         0.000000 -1.184648e+00
bigcom31         0.000000 -6.157091e-01
bigcom32         0.000000 -1.276961e+00
bigcom33         0.000000 -4.753362e-01
bigcom34         0.000000 -9.376399e-01
bigcom36         0.000000  2.047119e+00
bigcom37         0.000000  0.000000e+00
bigcom38         0.000000 -7.144443e-01
bigcom39         0.000000 -8.136932e-01
bigcom40         0.000000  7.642854e-01
bigcom43         0.000000 -5.113715e-01
bigcom44         0.000000 -8.220836e-01
bigcom46         0.000000 -7.471963e-01
bigcom47         0.000000 -4.287382e-01
bigcom49         0.000000  1.666381e+00
bigcom50         0.000000 -6.425039e-01
bigcom51         0.000000 -1.003904e+00
bigcom52         0.000000 -3.987256e-01
bigcom54         0.000000 -4.742855e-01
bigcom56         0.000000 -3.081053e-01
bigcom62         0.000000 -3.338102e-01
bigcom66         0.000000 -5.821545e-01
bigcom68         0.000000 -4.437639e-01
bigcom69         0.000000 -5.550987e-01
bigcom71         0.000000 -7.254283e-01
bigcom72         0.000000 -4.049808e-01
bigcom73         0.000000 -3.813814e-01
bigcom74         0.000000 -7.084924e-01
bigcom75         0.000000 -1.603845e-01
bigcom76         0.000000 -3.550189e-01
bigcom77         0.000000 -7.840997e-01
bigcom79         0.000000 -4.692983e-01
bigcom80         0.000000 -4.963165e-01
bigcom82         0.000000 -5.312801e-01
bigcom83         0.000000  0.000000e+00
bigcom84         0.000000 -5.553560e-01
bigcom85         0.000000 -5.949022e-01
bigcom87         0.000000 -6.077287e-01
bigcom89         0.000000 -3.860640e-01
bigcom91         0.000000 -5.143465e-01
bigcom92         0.000000 -9.647509e-01
bigcom93         0.000000  0.000000e+00
bigcom96         0.000000 -6.297951e-01
bigcom97         0.000000 -6.657480e-01
bigcom98         0.000000 -6.954693e-01
bigcom99         0.000000 -5.251000e-01
bigcom101        0.000000 -4.522277e-01
bigcom104        0.000000 -8.319087e-01
bigcom106        0.000000 -5.840137e-01
bigcom109        0.000000 -9.628624e-01
bigcom113        0.000000  0.000000e+00
bigcom116        0.000000 -1.005314e+00
bigcom120        0.000000 -4.053559e-01
bigcom123        0.000000 -4.878892e-01
bigcom126        0.000000 -5.934277e-01
bigcom127        0.000000  1.919573e+00
bigcom137        0.000000 -7.061550e-01
bigcom139        0.000000 -2.409717e-01
bigcom140        0.000000 -1.133121e+00
bigcom143        0.000000 -3.383285e-01
bigcom145        0.000000 -4.545974e-01
bigcom146        0.000000 -1.122987e+00
bigcom147        0.000000 -9.179644e-01
bigcom149        0.000000  7.534923e+00
bigcom153        0.000000 -3.983768e-01
bigcom154        0.000000 -6.893952e-01
bigcom156        0.000000 -4.226207e-01
bigcom157        0.000000  0.000000e+00
bigcom158        0.000000 -5.984088e-01
bigcom160        0.000000 -6.341431e-01
bigcom161        0.000000 -5.453935e-01
bigcom162        0.000000 -7.992026e-02
bigcom164        0.000000 -7.942895e-01
bigcom166        0.000000 -6.237657e-01
bigcom167        0.000000 -5.640934e-01
bigcom171        0.000000  7.714242e+00
bigcom173        0.000000 -5.717415e-01
bigcom175        0.000000 -9.385505e-02
bigcom176        0.000000 -6.478758e-01
bigcom177        0.000000 -5.506227e-01
bigcom178        0.000000 -3.097724e-01
bigcom180        0.000000 -7.594673e-01
bigcom181        0.000000 -1.020689e+00
bigcom184        0.000000 -8.594285e-01
bigcom186        0.000000 -7.419404e-01
bigcom187        0.000000 -1.048529e+00
bigcom189        0.000000 -5.748952e-01
bigcom194        0.000000 -5.848965e-01
bigcom195        0.000000 -6.816802e-01
bigcom196        0.000000  3.887801e+00
bigcom204        0.000000 -9.522428e-01
bigcom205        0.000000 -3.209926e-01
bigcom212        0.000000 -7.287521e-01
bigcom214        0.000000 -4.258491e-01
bigcom222        0.000000 -3.848985e-01
bigcom223        0.000000  0.000000e+00
bigcom226        0.000000  0.000000e+00
bigcom227        0.000000 -5.297605e-01
bigcom229        0.000000 -4.169043e-01
bigcom233        0.000000 -1.617676e-01
bigcom236        0.000000 -4.374510e-01
bigcom237        0.000000 -4.231663e-01
bigcom246        0.000000 -5.228809e-01
bigcom248        0.000000  0.000000e+00
bigcom249        0.000000 -2.498204e-01
bigcom250        0.000000 -1.289258e+00
bigcom254        0.000000 -8.947033e-01
bigcom266        0.000000 -5.188228e-01
bigcom269        0.000000 -5.423782e-01
bigcom272        0.000000 -7.592215e-01
bigcom274        0.000000  2.900003e+00
bigcom281        0.000000  5.622328e+00
bigcom291        0.000000 -4.967289e-01
bigcom292        0.000000 -3.919291e-01
bigcom295        0.000000  0.000000e+00
bigcom299        0.000000 -5.137740e-01
bigcom301        0.000000 -3.718736e-01
bigcom306        0.000000 -6.847857e-01
bigcom309        0.000000 -1.414570e-01
bigcom314        0.000000 -3.646049e-01
bigcom321        0.000000 -8.035859e-01
bigcom341        0.000000 -3.444778e-01
bigcom350        0.000000 -1.431959e+00
bigcom353        0.000000 -6.023415e-01
bigcom359        0.000000 -5.660757e-01
bigcom363        0.000000  0.000000e+00
bigcom365        0.000000 -6.485316e-02
bigcom385        0.000000 -3.816843e-01
bigcom386        0.000000  0.000000e+00
bigcom408        0.000000 -4.576312e-02
bigcom412        0.000000 -6.940179e-01
bigcom480        0.000000 -5.441576e-01
spin_vertex      0.000000 -3.780656e-02
membership_s1    0.000000  2.091147e-03
membership_s3    0.000000 -1.075465e+00
membership_s4    0.000000  8.713680e-01
membership_s5    0.000000  2.757831e-01
membership_s6    0.000000  2.611488e-01
membership_s7    0.000000  1.100088e-01
membership_s8    0.000000 -7.233077e-01
membership_s9    0.000000 -9.050398e-01
membership_s11   0.000000 -6.924675e-01
membership_s12   0.000000 -6.863749e-01
membership_s14   0.000000  2.490143e+00
membership_s15   0.000000 -1.300208e+00
membership_s16   0.000000  2.304275e+00
membership_s17   0.000000 -7.685235e-01
membership_s18   0.000000 -2.624138e+00
membership_s20   0.000000 -4.597346e-01
membership_s21   0.000000  1.030750e-01
membership_s22   0.000000 -3.531520e+00
membership_s24   0.000000 -7.513233e-01
membership_s25   0.000000 -5.104491e-01
membership_s26   0.000000 -2.388785e+00
membership_s27   0.000000 -3.220077e-01
membership_s28   0.000000 -7.116859e-01
membership_s30   0.000000  1.562047e-02
membership_s31   0.000000  3.675344e-01
membership_s32   0.000000  1.684436e-01
membership_s33   0.000000 -3.983568e-01
membership_s36   0.000000  2.065319e-01
membership_s37   0.000000 -1.665748e+00
V1               0.000000  0.000000e+00
V2               0.000000  1.171446e+00
pdi              0.000000  2.313969e+03
adhesion         0.000000  9.781813e-06
cohesion         0.000000 -2.121415e-05
inner            0.000000  3.754795e-06
outer            0.000000 -3.228524e-06
ioratio          0.000000  4.274597e-02
comsize          0.000000  2.983317e-04
[1] "Dataset: low_C Model GBM, run: 8 of 10 2015-06-15 20:01:07"
Iter   TrainDeviance   ValidDeviance   StepSize   Improve
     1        0.1429             nan     0.0100    0.0000
     2        0.1417             nan     0.0100   -0.0000
     3        0.1396             nan     0.0100    0.0001
     4        0.1380             nan     0.0100    0.0001
     5        0.1371             nan     0.0100   -0.0000
     6        0.1362             nan     0.0100   -0.0001
     7        0.1353             nan     0.0100    0.0001
     8        0.1342             nan     0.0100    0.0001
     9        0.1334             nan     0.0100    0.0000
    10        0.1323             nan     0.0100   -0.0000
    20        0.1234             nan     0.0100   -0.0000
    25        0.1200             nan     0.0100   -0.0000

[1] "GBM variable coefficients"
                            var    rel.inf
ratio5                   ratio5 4.94630090
pagerank               pagerank 4.75954348
inner                     inner 4.10691074
membership_s4     membership_s4 3.73228763
bet                         bet 3.39524841
outer                     outer 2.89649295
ioratio                 ioratio 2.89466784
ratio2                   ratio2 2.79452924
V1                           V1 2.64197438
orbit28                 orbit28 2.34669109
comsize                 comsize 2.03881911
graph15                 graph15 1.98791581
graph21                 graph21 1.97236318
orbit57                 orbit57 1.95805225
orbit20                 orbit20 1.90428066
graph25                 graph25 1.89679751
graph6                   graph6 1.88134262
sixth                     sixth 1.77043743
fourth                   fourth 1.74582015
knn                         knn 1.54079421
graph17                 graph17 1.50623531
graph10                 graph10 1.45664923
graph20                 graph20 1.45588837
orbit30                 orbit30 1.45205796
V2                           V2 1.43661109
ratio1                   ratio1 1.40723812
orbit16                 orbit16 1.39828576
orbit51                 orbit51 1.30020057
adhesion               adhesion 1.25219154
orbit39                 orbit39 1.24686415
ratio4                   ratio4 1.24295463
orbit15                 orbit15 1.18915243
upto_sixth           upto_sixth 1.17426285
graph23                 graph23 1.12852113
spin_vertex         spin_vertex 1.09588568
orbit50                 orbit50 1.09203416
coreness               coreness 1.03727348
cohesion               cohesion 1.03698857
orbit47                 orbit47 1.01192104
graph12                 graph12 1.00982032
graph19                 graph19 0.95199633
bigcom28               bigcom28 0.91610564
orbit18                 orbit18 0.87435727
orbit36                 orbit36 0.86182818
orbit5                   orbit5 0.79048545
ratio3                   ratio3 0.78727629
orbit25                 orbit25 0.72408132
orbit17                 orbit17 0.70385793
ratio6                   ratio6 0.68412525
orbit45                 orbit45 0.66742340
graph1                   graph1 0.65916958
orbit21                 orbit21 0.61399528
walktrap_vertex walktrap_vertex 0.55351128
bigcom40               bigcom40 0.54361239
hubscore               hubscore 0.53310566
graph11                 graph11 0.52933646
orbit35                 orbit35 0.51740302
orbit59                 orbit59 0.49684960
graph27                 graph27 0.48837062
graph9                   graph9 0.45199711
close                     close 0.41813857
orbit56                 orbit56 0.41529108
orbit49                 orbit49 0.38414997
orbit71                 orbit71 0.37755096
orbit31                 orbit31 0.37282586
orbit27                 orbit27 0.35794377
orbit70                 orbit70 0.35563455
orbit9                   orbit9 0.35073694
graph22                 graph22 0.33742036
upto_second         upto_second 0.33058482
orbit62                 orbit62 0.32844120
orbit52                 orbit52 0.31187799
graph16                 graph16 0.29892869
graph18                 graph18 0.27601926
graph4                   graph4 0.26727175
graph8                   graph8 0.24797737
orbit37                 orbit37 0.24690499
orbit42                 orbit42 0.23227213
fifth                     fifth 0.20971499
second                   second 0.20271301
bigcom4                 bigcom4 0.19481907
constraint           constraint 0.19214823
orbit65                 orbit65 0.18314308
orbit13                 orbit13 0.17093556
upto_third           upto_third 0.17040097
graph5                   graph5 0.13722677
graph14                 graph14 0.13619819
orbit68                 orbit68 0.11871828
orbit11                 orbit11 0.11575174
orbit67                 orbit67 0.11531531
graph3                   graph3 0.11177629
graph13                 graph13 0.11175216
orbit7                   orbit7 0.08893111
membership_s36   membership_s36 0.08113993
orbit2                   orbit2 0.08043325
trans                     trans 0.06764497
bigcom8                 bigcom8 0.05939613
bigcom15               bigcom15 0.05067663
graph0                   graph0 0.00000000
graph2                   graph2 0.00000000
graph7                   graph7 0.00000000
graph24                 graph24 0.00000000
graph26                 graph26 0.00000000
graph28                 graph28 0.00000000
graph29                 graph29 0.00000000
orbit0                   orbit0 0.00000000
orbit1                   orbit1 0.00000000
orbit3                   orbit3 0.00000000
orbit4                   orbit4 0.00000000
orbit6                   orbit6 0.00000000
orbit8                   orbit8 0.00000000
orbit10                 orbit10 0.00000000
orbit12                 orbit12 0.00000000
orbit14                 orbit14 0.00000000
orbit19                 orbit19 0.00000000
orbit22                 orbit22 0.00000000
orbit23                 orbit23 0.00000000
orbit24                 orbit24 0.00000000
orbit26                 orbit26 0.00000000
orbit29                 orbit29 0.00000000
orbit32                 orbit32 0.00000000
orbit33                 orbit33 0.00000000
orbit34                 orbit34 0.00000000
orbit38                 orbit38 0.00000000
orbit40                 orbit40 0.00000000
orbit41                 orbit41 0.00000000
orbit43                 orbit43 0.00000000
orbit44                 orbit44 0.00000000
orbit46                 orbit46 0.00000000
orbit48                 orbit48 0.00000000
orbit53                 orbit53 0.00000000
orbit54                 orbit54 0.00000000
orbit55                 orbit55 0.00000000
orbit58                 orbit58 0.00000000
orbit60                 orbit60 0.00000000
orbit61                 orbit61 0.00000000
orbit63                 orbit63 0.00000000
orbit64                 orbit64 0.00000000
orbit66                 orbit66 0.00000000
orbit69                 orbit69 0.00000000
orbit72                 orbit72 0.00000000
AP                           AP 0.00000000
ecc                         ecc 0.00000000
eccrad                   eccrad 0.00000000
evcent                   evcent 0.00000000
first                     first 0.00000000
upto_fourth         upto_fourth 0.00000000
upto_fifth           upto_fifth 0.00000000
third                     third 0.00000000
selfinter             selfinter 0.00000000
bigcom1                 bigcom1 0.00000000
bigcom2                 bigcom2 0.00000000
bigcom3                 bigcom3 0.00000000
bigcom6                 bigcom6 0.00000000
bigcom9                 bigcom9 0.00000000
bigcom11               bigcom11 0.00000000
bigcom13               bigcom13 0.00000000
bigcom16               bigcom16 0.00000000
bigcom21               bigcom21 0.00000000
bigcom22               bigcom22 0.00000000
bigcom24               bigcom24 0.00000000
bigcom26               bigcom26 0.00000000
bigcom30               bigcom30 0.00000000
bigcom31               bigcom31 0.00000000
bigcom32               bigcom32 0.00000000
bigcom33               bigcom33 0.00000000
bigcom34               bigcom34 0.00000000
bigcom36               bigcom36 0.00000000
bigcom37               bigcom37 0.00000000
bigcom38               bigcom38 0.00000000
bigcom39               bigcom39 0.00000000
bigcom43               bigcom43 0.00000000
bigcom44               bigcom44 0.00000000
bigcom46               bigcom46 0.00000000
bigcom47               bigcom47 0.00000000
bigcom49               bigcom49 0.00000000
bigcom50               bigcom50 0.00000000
bigcom51               bigcom51 0.00000000
bigcom52               bigcom52 0.00000000
bigcom54               bigcom54 0.00000000
bigcom56               bigcom56 0.00000000
bigcom62               bigcom62 0.00000000
bigcom66               bigcom66 0.00000000
bigcom68               bigcom68 0.00000000
bigcom69               bigcom69 0.00000000
bigcom71               bigcom71 0.00000000
bigcom72               bigcom72 0.00000000
bigcom73               bigcom73 0.00000000
bigcom74               bigcom74 0.00000000
bigcom75               bigcom75 0.00000000
bigcom76               bigcom76 0.00000000
bigcom77               bigcom77 0.00000000
bigcom79               bigcom79 0.00000000
bigcom80               bigcom80 0.00000000
bigcom82               bigcom82 0.00000000
bigcom83               bigcom83 0.00000000
bigcom84               bigcom84 0.00000000
bigcom85               bigcom85 0.00000000
bigcom87               bigcom87 0.00000000
bigcom89               bigcom89 0.00000000
bigcom91               bigcom91 0.00000000
bigcom92               bigcom92 0.00000000
bigcom93               bigcom93 0.00000000
bigcom96               bigcom96 0.00000000
bigcom97               bigcom97 0.00000000
bigcom98               bigcom98 0.00000000
bigcom99               bigcom99 0.00000000
bigcom101             bigcom101 0.00000000
bigcom104             bigcom104 0.00000000
bigcom106             bigcom106 0.00000000
bigcom109             bigcom109 0.00000000
bigcom113             bigcom113 0.00000000
bigcom116             bigcom116 0.00000000
bigcom120             bigcom120 0.00000000
bigcom123             bigcom123 0.00000000
bigcom126             bigcom126 0.00000000
bigcom127             bigcom127 0.00000000
bigcom137             bigcom137 0.00000000
bigcom139             bigcom139 0.00000000
bigcom140             bigcom140 0.00000000
bigcom143             bigcom143 0.00000000
bigcom145             bigcom145 0.00000000
bigcom146             bigcom146 0.00000000
bigcom147             bigcom147 0.00000000
bigcom149             bigcom149 0.00000000
bigcom153             bigcom153 0.00000000
bigcom154             bigcom154 0.00000000
bigcom156             bigcom156 0.00000000
bigcom157             bigcom157 0.00000000
bigcom158             bigcom158 0.00000000
bigcom160             bigcom160 0.00000000
bigcom161             bigcom161 0.00000000
bigcom162             bigcom162 0.00000000
bigcom164             bigcom164 0.00000000
bigcom166             bigcom166 0.00000000
bigcom167             bigcom167 0.00000000
bigcom171             bigcom171 0.00000000
bigcom173             bigcom173 0.00000000
bigcom175             bigcom175 0.00000000
bigcom176             bigcom176 0.00000000
bigcom177             bigcom177 0.00000000
bigcom178             bigcom178 0.00000000
bigcom180             bigcom180 0.00000000
bigcom181             bigcom181 0.00000000
bigcom184             bigcom184 0.00000000
bigcom186             bigcom186 0.00000000
bigcom187             bigcom187 0.00000000
bigcom189             bigcom189 0.00000000
bigcom194             bigcom194 0.00000000
bigcom195             bigcom195 0.00000000
bigcom196             bigcom196 0.00000000
bigcom204             bigcom204 0.00000000
bigcom205             bigcom205 0.00000000
bigcom212             bigcom212 0.00000000
bigcom214             bigcom214 0.00000000
bigcom222             bigcom222 0.00000000
bigcom223             bigcom223 0.00000000
bigcom226             bigcom226 0.00000000
bigcom227             bigcom227 0.00000000
bigcom229             bigcom229 0.00000000
bigcom233             bigcom233 0.00000000
bigcom236             bigcom236 0.00000000
bigcom237             bigcom237 0.00000000
bigcom246             bigcom246 0.00000000
bigcom248             bigcom248 0.00000000
bigcom249             bigcom249 0.00000000
bigcom250             bigcom250 0.00000000
bigcom254             bigcom254 0.00000000
bigcom266             bigcom266 0.00000000
bigcom269             bigcom269 0.00000000
bigcom272             bigcom272 0.00000000
bigcom274             bigcom274 0.00000000
bigcom281             bigcom281 0.00000000
bigcom291             bigcom291 0.00000000
bigcom292             bigcom292 0.00000000
bigcom295             bigcom295 0.00000000
bigcom299             bigcom299 0.00000000
bigcom301             bigcom301 0.00000000
bigcom306             bigcom306 0.00000000
bigcom309             bigcom309 0.00000000
bigcom314             bigcom314 0.00000000
bigcom321             bigcom321 0.00000000
bigcom341             bigcom341 0.00000000
bigcom350             bigcom350 0.00000000
bigcom353             bigcom353 0.00000000
bigcom359             bigcom359 0.00000000
bigcom363             bigcom363 0.00000000
bigcom365             bigcom365 0.00000000
bigcom385             bigcom385 0.00000000
bigcom386             bigcom386 0.00000000
bigcom408             bigcom408 0.00000000
bigcom412             bigcom412 0.00000000
bigcom480             bigcom480 0.00000000
membership_s1     membership_s1 0.00000000
membership_s3     membership_s3 0.00000000
membership_s5     membership_s5 0.00000000
membership_s6     membership_s6 0.00000000
membership_s7     membership_s7 0.00000000
membership_s8     membership_s8 0.00000000
membership_s9     membership_s9 0.00000000
membership_s11   membership_s11 0.00000000
membership_s12   membership_s12 0.00000000
membership_s14   membership_s14 0.00000000
membership_s15   membership_s15 0.00000000
membership_s16   membership_s16 0.00000000
membership_s17   membership_s17 0.00000000
membership_s18   membership_s18 0.00000000
membership_s20   membership_s20 0.00000000
membership_s21   membership_s21 0.00000000
membership_s22   membership_s22 0.00000000
membership_s24   membership_s24 0.00000000
membership_s25   membership_s25 0.00000000
membership_s26   membership_s26 0.00000000
membership_s27   membership_s27 0.00000000
membership_s28   membership_s28 0.00000000
membership_s30   membership_s30 0.00000000
membership_s31   membership_s31 0.00000000
membership_s32   membership_s32 0.00000000
membership_s33   membership_s33 0.00000000
membership_s37   membership_s37 0.00000000
pdi                         pdi 0.00000000
[1] "Dataset: low_C Model RF, run: 8 of 10 2015-06-15 20:01:21"
     |      Out-of-bag   |
Tree |      MSE  %Var(y) |
   1 |  0.02323   172.40 |
   2 |  0.02475   183.71 |
   3 |  0.02432   180.47 |
   4 |  0.02266   168.14 |
   5 |  0.02229   165.43 |
   6 |  0.02075   154.02 |
   7 |   0.0201   149.20 |
   8 |  0.01996   148.14 |
   9 |  0.01931   143.29 |
  10 |  0.01865   138.42 |
  11 |  0.01839   136.50 |
  12 |  0.01792   132.97 |
  13 |  0.01767   131.15 |
  14 |   0.0174   129.16 |
  15 |  0.01689   125.38 |
  16 |   0.0167   123.91 |
  17 |   0.0166   123.19 |
  18 |  0.01642   121.85 |
  19 |  0.01633   121.22 |
  20 |  0.01631   121.05 |
  21 |  0.01621   120.30 |
  22 |  0.01607   119.23 |
  23 |  0.01598   118.56 |
  24 |  0.01593   118.19 |
  25 |  0.01586   117.70 |
  26 |  0.01588   117.88 |
  27 |  0.01588   117.87 |
  28 |  0.01579   117.20 |
  29 |  0.01584   117.58 |
  30 |  0.01574   116.81 |
  31 |  0.01569   116.43 |
  32 |  0.01568   116.36 |
  33 |  0.01561   115.83 |
  34 |   0.0155   115.06 |
  35 |   0.0155   115.02 |
  36 |  0.01545   114.66 |
  37 |  0.01537   114.10 |
  38 |   0.0153   113.55 |
  39 |  0.01532   113.70 |
  40 |  0.01535   113.91 |
  41 |  0.01535   113.88 |
  42 |   0.0153   113.55 |
  43 |  0.01531   113.60 |
  44 |   0.0153   113.58 |
  45 |  0.01528   113.43 |
  46 |  0.01531   113.60 |
  47 |  0.01529   113.44 |
  48 |  0.01526   113.23 |
  49 |  0.01525   113.16 |
  50 |  0.01523   113.04 |
  51 |  0.01523   113.02 |
  52 |  0.01519   112.76 |
  53 |   0.0152   112.83 |
  54 |   0.0152   112.84 |
  55 |  0.01519   112.73 |
  56 |  0.01518   112.64 |
  57 |  0.01517   112.56 |
  58 |  0.01515   112.45 |
  59 |  0.01512   112.19 |
  60 |  0.01511   112.15 |
  61 |  0.01508   111.88 |
  62 |  0.01505   111.71 |
  63 |  0.01503   111.56 |
  64 |  0.01504   111.63 |
  65 |  0.01505   111.70 |
  66 |  0.01503   111.51 |
  67 |  0.01501   111.38 |
  68 |    0.015   111.32 |
  69 |    0.015   111.32 |
  70 |  0.01498   111.14 |
  71 |  0.01497   111.09 |
  72 |  0.01495   110.93 |
  73 |  0.01492   110.75 |
  74 |  0.01493   110.80 |
  75 |  0.01492   110.69 |
  76 |  0.01494   110.87 |
  77 |  0.01492   110.74 |
  78 |  0.01492   110.71 |
  79 |  0.01492   110.72 |
  80 |  0.01491   110.65 |
  81 |  0.01489   110.51 |
  82 |  0.01487   110.39 |
  83 |  0.01487   110.33 |
  84 |  0.01485   110.24 |
  85 |  0.01488   110.42 |
  86 |  0.01488   110.46 |
  87 |  0.01489   110.50 |
  88 |  0.01488   110.44 |
  89 |  0.01486   110.26 |
  90 |  0.01483   110.07 |
  91 |  0.01484   110.10 |
  92 |  0.01483   110.05 |
  93 |  0.01482   110.01 |
  94 |  0.01482   110.00 |
  95 |  0.01482   110.02 |
  96 |  0.01482   110.01 |
  97 |  0.01483   110.07 |
  98 |  0.01484   110.14 |
  99 |  0.01484   110.16 |
 100 |  0.01484   110.14 |
[1] "Random Forest variable coefficients"
                      %IncMSE IncNodePurity
graph5           1.810843e-03  2.651001e-01
graph6           5.831056e-03  4.279903e-01
graph7           4.017101e-04  1.364561e-01
graph8           1.526299e-05  1.790126e-01
graph9           2.824519e-03  5.685542e-01
graph10          8.523002e-03  4.603244e-01
graph11          3.750015e-03  4.311127e-01
graph12          5.456447e-03  4.960836e-01
graph13          4.761611e-03  5.307436e-01
graph14          4.189745e-03  5.073056e-01
graph15          9.189018e-03  5.123493e-01
graph16          4.557855e-03  6.201499e-01
graph17          7.019768e-03  7.285356e-01
graph18          5.408371e-04  1.541695e-01
graph19          3.146324e-03  3.770958e-01
graph20          3.285541e-03  7.050535e-01
graph21          7.977367e-03  6.552138e-01
graph22          0.000000e+00  5.075319e-02
graph23          1.465939e-02  1.022995e+00
graph24          3.815537e-04  7.071060e-02
graph25          6.590445e-04  2.093969e-01
graph26          5.071223e-04  8.938103e-02
graph27          1.775896e-04  9.590625e-02
graph28          2.559161e-04  5.358572e-02
graph29         -2.719756e-07  1.683905e-02
orbit0           5.815301e-05  4.427385e-02
orbit1           2.635582e-03  4.655423e-01
orbit2           5.269077e-05  1.040962e-01
orbit3           5.605349e-05  6.897321e-02
orbit4           5.522647e-03  4.137353e-01
orbit5           4.951352e-03  5.732151e-01
orbit6           1.487589e-03  4.177361e-01
orbit7           6.217886e-06  1.074998e-01
orbit8           1.159774e-03  4.191347e-01
orbit9           2.664513e-03  5.090302e-01
orbit10          1.157988e-03  2.640288e-01
orbit11          2.289941e-05  2.409622e-01
orbit12          3.418457e-04  1.243779e-01
orbit13          8.137455e-05  4.403640e-02
orbit14          2.382054e-06  9.127806e-02
orbit15          2.887602e-03  6.120370e-01
orbit16          3.933431e-03  7.369993e-01
orbit17          1.028644e-02  5.485500e-01
orbit18          8.240615e-03  1.116826e+00
orbit19          3.754263e-03  2.814511e-01
orbit20          4.011385e-03  3.874225e-01
orbit21          4.090049e-03  6.029050e-01
orbit22          5.314868e-03  6.219307e-01
orbit23          1.335958e-04  8.008801e-02
orbit24          6.025363e-03  5.379773e-01
orbit25          6.826946e-04  1.993603e-01
orbit26          1.046235e-03  1.746330e-01
orbit27          8.190439e-03  8.708109e-01
orbit28          9.422960e-03  4.967362e-01
orbit29          5.168922e-04  2.887852e-01
orbit30          4.083740e-04  2.495684e-01
orbit31          4.524132e-03  4.264151e-01
orbit32          5.027123e-04  1.810005e-01
orbit33          2.058751e-05  2.977793e-02
orbit34          9.714888e-03  4.559410e-01
orbit35          7.400111e-03  5.854678e-01
orbit36          1.650951e-03  8.754160e-01
orbit37          2.368346e-03  4.660194e-01
orbit38          6.455654e-04  6.090218e-01
orbit39          5.994016e-03  5.070210e-01
orbit40          1.384955e-04  8.625787e-02
orbit41          9.397535e-04  1.230980e-01
orbit42         -8.730322e-06  3.847364e-02
orbit43          1.280142e-03  1.273023e-01
orbit44          6.275147e-06  1.102434e-01
orbit45          6.707206e-03  7.211143e-01
orbit46          1.750608e-04  2.064220e-01
orbit47         -4.647930e-06  9.627837e-02
orbit48          1.572367e-03  1.509373e-01
orbit49          1.769139e-03  4.910980e-01
orbit50          5.373702e-04  2.363552e-01
orbit51          1.237250e-02  5.017532e-01
orbit52          1.614658e-04  1.246646e-01
orbit53          2.658072e-03  2.715622e-01
orbit54          3.004796e-04  1.096060e-01
orbit55          4.749172e-05  1.065830e-01
orbit56          1.355165e-02  7.398277e-01
orbit57          3.143372e-04  2.752751e-01
orbit58         -3.967587e-06  2.772200e-02
orbit59          3.239268e-05  9.418735e-02
orbit60         -1.924835e-06  1.948825e-02
orbit61          0.000000e+00  0.000000e+00
orbit62          1.299850e-03  2.745032e-01
orbit63          4.721447e-04  9.695508e-02
orbit64          2.604167e-05  2.740476e-02
orbit65          7.045963e-05  8.079244e-02
orbit66          2.187653e-04  3.590444e-02
orbit67         -2.359471e-05  4.133339e-02
orbit68          3.572716e-05  9.713959e-02
orbit69          0.000000e+00  0.000000e+00
orbit70          6.313483e-05  2.378108e-02
orbit71          8.770042e-06  2.747787e-02
orbit72         -3.033841e-06  2.262379e-02
AP               1.202407e-05  8.965559e-02
bet              4.285238e-03  1.156736e+00
ecc              1.492865e-04  6.390019e-02
eccrad          -1.313545e-05  5.769725e-02
close            4.629578e-03  5.132446e-01
constraint       1.929990e-03  6.502898e-01
coreness         5.989316e-04  4.091327e-01
knn              3.260917e-03  5.481775e-01
hubscore         6.081947e-03  6.054778e-01
pagerank         3.857254e-03  1.310041e+00
trans            2.912654e-04  1.674033e-01
evcent           5.051759e-03  6.799759e-01
first            5.322232e-05  2.300050e-02
upto_second      1.785324e-03  2.956718e-01
upto_third       2.727715e-03  4.016146e-01
upto_fourth      3.911762e-03  4.920057e-01
upto_fifth       8.616155e-03  4.118223e-01
upto_sixth       3.624596e-03  3.419763e-01
second           2.422238e-03  4.830597e-01
third            7.928828e-03  9.122710e-01
fourth           9.841860e-03  8.653306e-01
fifth            2.933558e-03  8.089575e-01
sixth            4.425127e-03  4.952080e-01
ratio1           2.381936e-03  4.602293e-01
ratio2           5.558514e-03  9.469798e-01
ratio3           6.704183e-03  9.177267e-01
ratio4           3.108262e-03  7.013989e-01
ratio5           5.331271e-03  1.395019e+00
ratio6           3.789356e-03  5.831268e-01
selfinter       -2.132052e-05  9.065179e-02
walktrap_vertex  9.067772e-04  4.507344e-01
bigcom1          4.003929e-04  1.465164e-01
bigcom2          0.000000e+00  2.775558e-19
bigcom3          0.000000e+00  0.000000e+00
bigcom4          4.305951e-03  1.843991e-01
bigcom6          0.000000e+00  0.000000e+00
bigcom8         -4.634871e-06  1.156470e-01
bigcom9          0.000000e+00  0.000000e+00
bigcom11         0.000000e+00  0.000000e+00
bigcom13         0.000000e+00  0.000000e+00
bigcom15         1.858397e-04  2.473933e-01
bigcom16         0.000000e+00  0.000000e+00
bigcom21        -1.258506e-05  4.716622e-02
bigcom22         0.000000e+00  0.000000e+00
bigcom24        -1.445795e-05  5.555116e-01
bigcom26         0.000000e+00  1.387779e-19
bigcom28         6.407771e-05  2.101615e-01
bigcom30         0.000000e+00  7.771561e-18
bigcom31         0.000000e+00  0.000000e+00
bigcom32         0.000000e+00  0.000000e+00
bigcom33         0.000000e+00  0.000000e+00
bigcom34         0.000000e+00  0.000000e+00
bigcom36        -1.576794e-05  2.335198e-01
bigcom37         0.000000e+00  0.000000e+00
bigcom38         0.000000e+00  2.775558e-19
bigcom39         0.000000e+00  2.775558e-19
bigcom40         6.201031e-04  3.377785e-01
bigcom43         0.000000e+00  0.000000e+00
bigcom44         0.000000e+00  0.000000e+00
bigcom46         0.000000e+00  0.000000e+00
bigcom47         0.000000e+00  0.000000e+00
bigcom49         1.455171e-05  4.402640e-01
bigcom50         0.000000e+00  0.000000e+00
bigcom51         0.000000e+00  0.000000e+00
bigcom52         0.000000e+00  0.000000e+00
bigcom54         0.000000e+00  0.000000e+00
bigcom56         0.000000e+00  0.000000e+00
bigcom62         0.000000e+00  0.000000e+00
bigcom66         0.000000e+00  0.000000e+00
bigcom68         0.000000e+00  0.000000e+00
bigcom69         0.000000e+00  0.000000e+00
bigcom71         0.000000e+00  0.000000e+00
bigcom72         0.000000e+00  0.000000e+00
bigcom73         0.000000e+00  0.000000e+00
bigcom74         0.000000e+00  0.000000e+00
bigcom75         0.000000e+00  0.000000e+00
bigcom76         0.000000e+00  0.000000e+00
bigcom77         0.000000e+00  0.000000e+00
bigcom79         0.000000e+00  0.000000e+00
bigcom80         0.000000e+00  0.000000e+00
bigcom82         0.000000e+00  2.775558e-19
bigcom83         0.000000e+00  0.000000e+00
bigcom84         0.000000e+00  0.000000e+00
bigcom85         0.000000e+00  0.000000e+00
bigcom87         0.000000e+00  0.000000e+00
bigcom89         0.000000e+00  0.000000e+00
bigcom91         0.000000e+00  2.775558e-19
bigcom92         0.000000e+00  0.000000e+00
bigcom93         0.000000e+00  0.000000e+00
bigcom96         0.000000e+00  0.000000e+00
bigcom97         0.000000e+00  0.000000e+00
bigcom98         0.000000e+00  0.000000e+00
bigcom99         0.000000e+00  0.000000e+00
bigcom101        0.000000e+00  0.000000e+00
bigcom104        0.000000e+00  0.000000e+00
bigcom106        0.000000e+00  0.000000e+00
bigcom109        0.000000e+00  0.000000e+00
bigcom113        0.000000e+00  0.000000e+00
bigcom116        0.000000e+00  0.000000e+00
bigcom120        0.000000e+00  0.000000e+00
bigcom123        0.000000e+00  0.000000e+00
bigcom126        0.000000e+00  0.000000e+00
bigcom127       -4.792632e-06  4.781467e-01
bigcom137        0.000000e+00  0.000000e+00
bigcom139        0.000000e+00  0.000000e+00
bigcom140        0.000000e+00  0.000000e+00
bigcom143        0.000000e+00  0.000000e+00
bigcom145        5.406145e-06  5.420258e-01
bigcom146        0.000000e+00  0.000000e+00
bigcom147        0.000000e+00  0.000000e+00
bigcom149        0.000000e+00  7.978018e-01
bigcom153        0.000000e+00  0.000000e+00
bigcom154        0.000000e+00  0.000000e+00
bigcom156        0.000000e+00  0.000000e+00
bigcom157        0.000000e+00  0.000000e+00
bigcom158        0.000000e+00  0.000000e+00
bigcom160        0.000000e+00  0.000000e+00
bigcom161        0.000000e+00  0.000000e+00
bigcom162        0.000000e+00  0.000000e+00
bigcom164        0.000000e+00  0.000000e+00
bigcom166        0.000000e+00  0.000000e+00
bigcom167        0.000000e+00  0.000000e+00
bigcom171        0.000000e+00  9.285723e-01
bigcom173        0.000000e+00  0.000000e+00
bigcom175        0.000000e+00  0.000000e+00
bigcom176        0.000000e+00  0.000000e+00
bigcom177        0.000000e+00  0.000000e+00
bigcom178        0.000000e+00  0.000000e+00
bigcom180        0.000000e+00  0.000000e+00
bigcom181        0.000000e+00  0.000000e+00
bigcom184        0.000000e+00  0.000000e+00
bigcom186        0.000000e+00  0.000000e+00
bigcom187        0.000000e+00  0.000000e+00
bigcom189        0.000000e+00  0.000000e+00
bigcom194        0.000000e+00  0.000000e+00
bigcom195        0.000000e+00  0.000000e+00
bigcom196        6.255063e-20  5.206101e-01
bigcom204        0.000000e+00  0.000000e+00
bigcom205        0.000000e+00  0.000000e+00
bigcom212        0.000000e+00  2.775558e-19
bigcom214        0.000000e+00  2.775558e-19
bigcom222        0.000000e+00  0.000000e+00
bigcom223        0.000000e+00  0.000000e+00
bigcom226        0.000000e+00  0.000000e+00
bigcom227        0.000000e+00  0.000000e+00
bigcom229        0.000000e+00  0.000000e+00
bigcom233        0.000000e+00  0.000000e+00
bigcom236        0.000000e+00  0.000000e+00
bigcom237        0.000000e+00  0.000000e+00
bigcom246        0.000000e+00  0.000000e+00
bigcom248        0.000000e+00  0.000000e+00
bigcom249        0.000000e+00  0.000000e+00
bigcom250        0.000000e+00  0.000000e+00
bigcom254        0.000000e+00  0.000000e+00
bigcom266        0.000000e+00  0.000000e+00
bigcom269        0.000000e+00  0.000000e+00
bigcom272        0.000000e+00  0.000000e+00
bigcom274        0.000000e+00  0.000000e+00
bigcom281        7.009419e-07  4.964251e-01
bigcom291        0.000000e+00  2.775558e-19
bigcom292       -1.153651e-05  6.103547e-01
bigcom295        0.000000e+00  0.000000e+00
bigcom299        0.000000e+00  0.000000e+00
bigcom301        0.000000e+00  0.000000e+00
bigcom306        0.000000e+00  0.000000e+00
bigcom309        0.000000e+00  0.000000e+00
bigcom314        0.000000e+00  0.000000e+00
bigcom321        0.000000e+00  0.000000e+00
bigcom341        0.000000e+00  0.000000e+00
bigcom350        0.000000e+00  0.000000e+00
bigcom353        0.000000e+00  0.000000e+00
bigcom359        0.000000e+00  0.000000e+00
bigcom363        0.000000e+00  0.000000e+00
bigcom365        0.000000e+00  0.000000e+00
bigcom385        0.000000e+00  0.000000e+00
bigcom386        0.000000e+00  0.000000e+00
bigcom408        0.000000e+00  0.000000e+00
bigcom412        0.000000e+00  0.000000e+00
bigcom480        0.000000e+00  0.000000e+00
spin_vertex      4.865977e-04  5.400612e-01
membership_s1    4.800298e-05  9.835423e-02
membership_s3    0.000000e+00  0.000000e+00
membership_s4    2.898116e-04  5.830824e-01
membership_s5    8.958585e-05  2.485571e-01
membership_s6    2.394138e-04  8.364416e-02
membership_s7    1.744926e-05  6.839666e-02
membership_s8    0.000000e+00  2.775558e-19
membership_s9    0.000000e+00  0.000000e+00
membership_s11   0.000000e+00  0.000000e+00
membership_s12   0.000000e+00  0.000000e+00
membership_s14   1.328895e-04  9.595842e-01
membership_s15   0.000000e+00  0.000000e+00
membership_s16   7.128729e-06  1.943417e-01
membership_s17   0.000000e+00  0.000000e+00
membership_s18   0.000000e+00  0.000000e+00
membership_s20   0.000000e+00  0.000000e+00
membership_s21   6.410018e-05  2.395204e-01
membership_s22   0.000000e+00  0.000000e+00
membership_s24   0.000000e+00  0.000000e+00
membership_s25   0.000000e+00  0.000000e+00
membership_s26   0.000000e+00  0.000000e+00
membership_s27  -1.023249e-06  1.815833e-02
membership_s28   0.000000e+00  0.000000e+00
membership_s30   1.580390e-05  5.315687e-02
membership_s31   1.988002e-06  2.371314e-01
membership_s32   1.089300e-05  7.297172e-02
membership_s33   0.000000e+00  0.000000e+00
membership_s36   1.654130e-04  2.589854e-01
membership_s37   0.000000e+00  0.000000e+00
V1               2.214952e-03  1.348440e+00
V2               1.872118e-03  1.101914e+00
pdi             -3.736273e-05  8.869653e-02
adhesion         7.649407e-03  1.087393e+00
cohesion         6.562146e-03  1.362541e+00
inner            1.682559e-03  1.242883e+00
outer            7.568663e-04  9.411071e-01
ioratio          2.130969e-03  9.945943e-01
comsize          1.350935e-03  1.340289e+00
[1] "Dataset: low_C Model GLM, run: 8 of 10 2015-06-15 20:03:44"
[1] "glmnet variable coefficients"
                    [,1]          [,2]
(Intercept)     -4.27944 -4.204125e+00
graph0           0.00000  8.756195e-04
graph1           0.00000 -2.926212e-05
graph2           0.00000 -2.371361e-05
graph3           0.00000  0.000000e+00
graph4           0.00000  0.000000e+00
graph5           0.00000 -6.259193e-04
graph6           0.00000 -5.508340e-05
graph7           0.00000 -1.287537e-03
graph8           0.00000 -6.628016e-02
graph9           0.00000  0.000000e+00
graph10          0.00000  0.000000e+00
graph11          0.00000 -1.680816e-12
graph12          0.00000  3.705671e-07
graph13          0.00000  7.664826e-07
graph14          0.00000 -9.064201e-10
graph15          0.00000  1.440895e-04
graph16          0.00000 -3.527868e-07
graph17          0.00000  0.000000e+00
graph18          0.00000 -3.002159e-06
graph19          0.00000  1.072676e-05
graph20          0.00000  1.438214e-05
graph21          0.00000  0.000000e+00
graph22          0.00000 -5.401517e-08
graph23          0.00000  1.131209e-05
graph24          0.00000 -3.983788e-06
graph25          0.00000 -3.106625e-03
graph26          0.00000 -5.901309e-05
graph27          0.00000  1.125915e-02
graph28          0.00000 -5.299468e-03
graph29          0.00000 -1.176942e-01
orbit0           0.00000  9.198838e-04
orbit1           0.00000 -2.202248e-05
orbit2           0.00000 -2.875459e-02
orbit3           0.00000 -4.646898e-04
orbit4           0.00000  2.619987e-07
orbit5           0.00000 -1.229910e-04
orbit6           0.00000  0.000000e+00
orbit7           0.00000 -1.559505e-03
orbit8           0.00000 -1.587267e-04
orbit9           0.00000 -4.530074e-05
orbit10          0.00000 -2.916504e-04
orbit11          0.00000 -1.589552e-02
orbit12          0.00000 -1.044895e-03
orbit13          0.00000 -6.973995e-02
orbit14          0.00000 -1.096142e-02
orbit15          0.00000  0.000000e+00
orbit16          0.00000  5.366665e-07
orbit17          0.00000 -3.195326e-06
orbit18          0.00000 -1.374548e-07
orbit19          0.00000  0.000000e+00
orbit20          0.00000  1.302674e-08
orbit21          0.00000  4.172079e-05
orbit22          0.00000 -6.165922e-12
orbit23          0.00000  6.949264e-02
orbit24          0.00000  6.151936e-07
orbit25          0.00000  1.132689e-08
orbit26          0.00000 -1.397498e-04
orbit27          0.00000 -5.145671e-07
orbit28          0.00000  5.377987e-05
orbit29          0.00000  1.295803e-05
orbit30          0.00000  1.422184e-04
orbit31          0.00000  0.000000e+00
orbit32          0.00000 -3.103134e-08
orbit33          0.00000 -8.387364e-02
orbit34          0.00000  1.126523e-04
orbit35          0.00000 -5.458341e-06
orbit36          0.00000  7.503340e-05
orbit37          0.00000  7.567561e-10
orbit38          0.00000  2.015420e-03
orbit39          0.00000 -1.094604e-07
orbit40          0.00000  5.018880e-07
orbit41          0.00000 -1.475909e-03
orbit42          0.00000  8.273029e-02
orbit43          0.00000 -3.141596e-06
orbit44          0.00000 -2.742950e-02
orbit45          0.00000  1.064003e-05
orbit46          0.00000  9.494503e-05
orbit47          0.00000  1.438717e-03
orbit48          0.00000 -6.780760e-04
orbit49          0.00000  2.620193e-05
orbit50          0.00000 -3.956899e-02
orbit51          0.00000  5.076883e-06
orbit52          0.00000 -6.190402e-04
orbit53          0.00000  4.397060e-03
orbit54          0.00000 -3.937400e-08
orbit55          0.00000  9.481211e-01
orbit56          0.00000  0.000000e+00
orbit57          0.00000  1.609848e-03
orbit58          0.00000  5.078201e-02
orbit59          0.00000  1.567501e-05
orbit60          0.00000 -6.032639e-03
orbit61          0.00000 -1.191886e+00
orbit62          0.00000 -6.307022e-04
orbit63          0.00000 -7.312142e-03
orbit64          0.00000 -2.837530e-02
orbit65          0.00000 -2.111387e-03
orbit66          0.00000  1.144941e-03
orbit67          0.00000  7.692506e-01
orbit68          0.00000  1.408891e-02
orbit69          0.00000 -3.318544e-01
orbit70          0.00000 -8.645280e-03
orbit71          0.00000  6.758272e-01
orbit72          0.00000 -3.444343e-01
AP               0.00000 -1.910091e-03
bet              0.00000  1.584129e-05
ecc              0.00000 -4.621219e-02
eccrad           0.00000 -2.444310e-01
close            0.00000  2.726221e-03
constraint       0.00000 -5.748602e-02
coreness         0.00000  1.970937e-01
knn              0.00000  1.175367e-04
hubscore         0.00000  1.140617e+01
pagerank         0.00000 -1.294680e+00
trans            0.00000  3.112117e-02
evcent           0.00000  1.365825e+01
first            0.00000  8.274748e-04
upto_second      0.00000 -1.864980e-05
upto_third       0.00000  0.000000e+00
upto_fourth      0.00000  0.000000e+00
upto_fifth       0.00000  0.000000e+00
upto_sixth       0.00000 -6.030872e-05
second           0.00000 -1.401938e-05
third            0.00000  1.167733e-05
fourth           0.00000 -2.745024e-05
fifth            0.00000  3.386590e-06
sixth            0.00000 -9.956620e-05
ratio1           0.00000  1.925548e-04
ratio2           0.00000  7.157535e-05
ratio3           0.00000  2.838212e-04
ratio4           0.00000 -1.520138e-02
ratio5           0.00000  0.000000e+00
ratio6           0.00000  2.062326e-04
selfinter        0.00000 -2.008561e-01
walktrap_vertex  0.00000  4.121057e-03
bigcom1          0.00000  7.391549e-02
bigcom2          0.00000 -8.382653e-01
bigcom3          0.00000 -1.168540e+00
bigcom4          0.00000  4.377965e-01
bigcom6          0.00000 -1.498331e-01
bigcom8          0.00000  8.631819e-02
bigcom9          0.00000 -9.454095e-01
bigcom11         0.00000 -8.585040e-01
bigcom13         0.00000 -1.171882e+00
bigcom15         0.00000  1.947366e+00
bigcom16         0.00000 -6.359684e-01
bigcom21         0.00000  1.046631e+00
bigcom22         0.00000 -1.071696e+00
bigcom24         0.00000  3.005636e+00
bigcom26         0.00000 -7.544389e-01
bigcom28         0.00000  6.279726e-01
bigcom30         0.00000 -1.073550e+00
bigcom31         0.00000 -6.485767e-01
bigcom32         0.00000 -6.717357e-01
bigcom33         0.00000 -3.469249e-01
bigcom34         0.00000 -8.265856e-01
bigcom36         0.00000  1.615908e+00
bigcom37         0.00000  0.000000e+00
bigcom38         0.00000 -5.925059e-01
bigcom39         0.00000 -8.177429e-01
bigcom40         0.00000  5.389147e-01
bigcom43         0.00000 -4.562119e-01
bigcom44         0.00000 -7.647247e-01
bigcom46         0.00000 -7.968119e-01
bigcom47         0.00000 -5.115112e-01
bigcom49         0.00000  2.228349e+00
bigcom50         0.00000 -5.226008e-01
bigcom51         0.00000 -2.252210e-01
bigcom52         0.00000 -2.691046e-01
bigcom54         0.00000 -4.594540e-01
bigcom56         0.00000 -2.804618e-01
bigcom62         0.00000 -2.978684e-01
bigcom66         0.00000 -4.869924e-01
bigcom68         0.00000 -3.033350e-01
bigcom69         0.00000 -6.704303e-01
bigcom71         0.00000 -6.205917e-01
bigcom72         0.00000 -3.361822e-01
bigcom73         0.00000 -3.938929e-01
bigcom74         0.00000 -5.732077e-01
bigcom75         0.00000 -3.181652e-01
bigcom76         0.00000 -2.622789e-01
bigcom77         0.00000 -4.767539e-01
bigcom79         0.00000 -5.043553e-01
bigcom80         0.00000 -4.481923e-01
bigcom82         0.00000 -5.258896e-01
bigcom83         0.00000  0.000000e+00
bigcom84         0.00000 -5.260453e-01
bigcom85         0.00000 -4.654110e-01
bigcom87         0.00000 -5.602758e-01
bigcom89         0.00000 -3.511597e-01
bigcom91         0.00000 -3.607983e-01
bigcom92         0.00000 -1.073245e+00
bigcom93         0.00000  0.000000e+00
bigcom96         0.00000 -2.749009e-01
bigcom97         0.00000 -6.012418e-01
bigcom98         0.00000 -7.114144e-01
bigcom99         0.00000 -3.669609e-01
bigcom101        0.00000 -3.607774e-01
bigcom104        0.00000 -9.002079e-01
bigcom106        0.00000 -5.747708e-01
bigcom109        0.00000 -8.005177e-01
bigcom113        0.00000  0.000000e+00
bigcom116        0.00000 -6.454067e-01
bigcom120        0.00000 -3.417296e-01
bigcom123        0.00000 -5.158886e-01
bigcom126        0.00000 -5.930446e-01
bigcom127        0.00000  2.139512e+00
bigcom137        0.00000 -5.387040e-01
bigcom139        0.00000 -2.008478e-01
bigcom140        0.00000 -1.562208e+00
bigcom143        0.00000 -3.042419e-01
bigcom145        0.00000  3.332382e+00
bigcom146        0.00000 -9.589146e-01
bigcom147        0.00000 -6.702398e-01
bigcom149        0.00000  7.380981e+00
bigcom153        0.00000 -3.402736e-01
bigcom154        0.00000 -6.423275e-01
bigcom156        0.00000 -3.055163e-01
bigcom157        0.00000  0.000000e+00
bigcom158        0.00000 -3.113166e-01
bigcom160        0.00000 -5.854135e-01
bigcom161        0.00000 -4.013838e-01
bigcom162        0.00000 -1.015453e-01
bigcom164        0.00000 -6.674396e-01
bigcom166        0.00000 -5.387296e-01
bigcom167        0.00000 -6.533021e-01
bigcom171        0.00000  7.541118e+00
bigcom173        0.00000 -3.894348e-01
bigcom175        0.00000 -8.553599e-02
bigcom176        0.00000 -6.293570e-01
bigcom177        0.00000 -3.166835e-01
bigcom178        0.00000 -2.005285e-01
bigcom180        0.00000 -1.162900e-01
bigcom181        0.00000 -2.410780e+00
bigcom184        0.00000 -7.715255e-01
bigcom186        0.00000 -1.022577e+00
bigcom187        0.00000 -1.239862e+00
bigcom189        0.00000 -4.112607e-01
bigcom194        0.00000 -4.540363e-01
bigcom195        0.00000 -6.791485e-01
bigcom196        0.00000  3.792020e+00
bigcom204        0.00000 -8.492412e-01
bigcom205        0.00000 -4.799286e-01
bigcom212        0.00000 -2.119703e-01
bigcom214        0.00000 -3.492650e-01
bigcom222        0.00000 -4.266084e-01
bigcom223        0.00000  0.000000e+00
bigcom226        0.00000 -5.976050e-02
bigcom227        0.00000 -4.250222e-01
bigcom229        0.00000 -2.567024e-01
bigcom233        0.00000 -9.750824e-01
bigcom236        0.00000 -3.885040e-01
bigcom237        0.00000 -3.535500e-01
bigcom246        0.00000 -5.533537e-01
bigcom248        0.00000 -1.005677e-01
bigcom249        0.00000 -2.235831e-01
bigcom250        0.00000 -6.020301e-01
bigcom254        0.00000 -5.261163e-01
bigcom266        0.00000 -6.024888e-01
bigcom269        0.00000 -4.365820e-01
bigcom272        0.00000 -7.865317e-01
bigcom274        0.00000 -1.314100e-02
bigcom281        0.00000  3.706327e+00
bigcom291        0.00000 -4.859223e-01
bigcom292        0.00000  3.195997e+00
bigcom295        0.00000 -1.410651e-01
bigcom299        0.00000 -4.510092e-01
bigcom301        0.00000 -3.590494e-01
bigcom306        0.00000 -6.132328e-01
bigcom309        0.00000 -1.868392e-01
bigcom314        0.00000 -7.609644e-02
bigcom321        0.00000 -7.532478e-01
bigcom341        0.00000 -3.119502e-01
bigcom350        0.00000 -1.722021e+00
bigcom353        0.00000 -7.004011e-01
bigcom359        0.00000 -7.758753e-03
bigcom363        0.00000  0.000000e+00
bigcom365        0.00000 -2.329958e-01
bigcom385        0.00000 -3.937178e-01
bigcom386        0.00000 -6.742603e-02
bigcom408        0.00000 -2.602890e-02
bigcom412        0.00000 -5.872166e-01
bigcom480        0.00000 -4.188424e-01
spin_vertex      0.00000  7.006809e-02
membership_s1    0.00000 -2.171998e-02
membership_s3    0.00000 -9.774950e-01
membership_s4    0.00000  6.613517e-01
membership_s5    0.00000  1.475682e-01
membership_s6    0.00000  1.506861e-01
membership_s7    0.00000  2.817105e-02
membership_s8    0.00000 -8.730691e-01
membership_s9    0.00000 -7.992902e-01
membership_s11   0.00000 -6.436656e-01
membership_s12   0.00000 -2.757215e-01
membership_s14   0.00000  5.028715e+00
membership_s15   0.00000 -1.317729e+00
membership_s16   0.00000  1.993161e+00
membership_s17   0.00000 -6.800280e-01
membership_s18   0.00000 -8.366258e-01
membership_s20   0.00000 -4.524156e-01
membership_s21   0.00000  3.427459e-02
membership_s22   0.00000 -1.837606e+00
membership_s24   0.00000 -6.412969e-01
membership_s25   0.00000 -6.246927e-01
membership_s26   0.00000 -1.465929e+00
membership_s27   0.00000 -2.942665e-01
membership_s28   0.00000 -5.433805e-01
membership_s30   0.00000 -9.103047e-02
membership_s31   0.00000  4.979071e-01
membership_s32   0.00000  2.562577e-01
membership_s33   0.00000 -2.234309e-01
membership_s36   0.00000  2.926431e-01
membership_s37   0.00000 -1.811766e+00
V1               0.00000  0.000000e+00
V2               0.00000  5.957332e-01
pdi              0.00000 -9.693728e+02
adhesion         0.00000  0.000000e+00
cohesion         0.00000  0.000000e+00
inner            0.00000  3.610728e-08
outer            0.00000 -2.928071e-06
ioratio          0.00000 -1.118537e+00
comsize          0.00000  3.303471e-04
[1] "Dataset: low_C Model GBM, run: 9 of 10 2015-06-15 20:04:33"
Iter   TrainDeviance   ValidDeviance   StepSize   Improve
     1        0.1492             nan     0.0100    0.0001
     2        0.1476             nan     0.0100    0.0003
     3        0.1458             nan     0.0100    0.0001
     4        0.1452             nan     0.0100   -0.0000
     5        0.1440             nan     0.0100   -0.0000
     6        0.1430             nan     0.0100    0.0000
     7        0.1420             nan     0.0100    0.0001
     8        0.1406             nan     0.0100    0.0000
     9        0.1393             nan     0.0100   -0.0000
    10        0.1384             nan     0.0100   -0.0001
    20        0.1293             nan     0.0100    0.0000
    25        0.1261             nan     0.0100    0.0000

[1] "GBM variable coefficients"
                            var    rel.inf
ratio1                   ratio1 5.42446385
outer                     outer 4.51737798
constraint           constraint 4.25858008
ioratio                 ioratio 3.50558785
ratio5                   ratio5 2.91279251
graph10                 graph10 2.70416058
orbit18                 orbit18 2.68738502
orbit51                 orbit51 2.54635302
bet                         bet 2.46614607
inner                     inner 2.45787477
graph19                 graph19 2.44489289
knn                         knn 2.43296712
membership_s4     membership_s4 2.24795422
graph23                 graph23 2.18806311
graph15                 graph15 2.08110706
V1                           V1 2.07541501
orbit56                 orbit56 2.02265628
ratio4                   ratio4 1.81687922
ratio2                   ratio2 1.77015077
orbit47                 orbit47 1.70381071
comsize                 comsize 1.70260793
fourth                   fourth 1.69871325
graph20                 graph20 1.67003484
orbit50                 orbit50 1.65619959
upto_sixth           upto_sixth 1.49598557
V2                           V2 1.42265537
graph4                   graph4 1.30191943
orbit57                 orbit57 1.28402698
walktrap_vertex walktrap_vertex 1.24198333
orbit17                 orbit17 1.19995185
pagerank               pagerank 1.19508899
orbit10                 orbit10 1.17609871
graph14                 graph14 1.12612472
graph5                   graph5 1.10805206
orbit36                 orbit36 1.05842205
orbit45                 orbit45 1.02781537
bigcom40               bigcom40 0.99656542
ratio6                   ratio6 0.96977970
sixth                     sixth 0.95102778
orbit23                 orbit23 0.90494018
orbit21                 orbit21 0.89625789
ratio3                   ratio3 0.85550770
orbit66                 orbit66 0.78728989
bigcom4                 bigcom4 0.76877330
orbit16                 orbit16 0.75313852
graph24                 graph24 0.71293846
graph27                 graph27 0.69757183
orbit9                   orbit9 0.68119065
graph1                   graph1 0.62545914
orbit30                 orbit30 0.60517461
orbit31                 orbit31 0.58972436
coreness               coreness 0.58944999
orbit35                 orbit35 0.53180390
orbit11                 orbit11 0.52288750
pdi                         pdi 0.49957104
orbit63                 orbit63 0.49874736
graph12                 graph12 0.45856939
graph13                 graph13 0.45734097
cohesion               cohesion 0.42765659
upto_fifth           upto_fifth 0.42193440
orbit53                 orbit53 0.41188198
orbit12                 orbit12 0.40318714
graph18                 graph18 0.40121783
graph25                 graph25 0.34808905
orbit26                 orbit26 0.33505487
fifth                     fifth 0.33015292
orbit29                 orbit29 0.32893166
graph21                 graph21 0.32421719
orbit32                 orbit32 0.32301125
graph2                   graph2 0.29814988
graph11                 graph11 0.28537903
hubscore               hubscore 0.27882521
close                     close 0.26066326
membership_s7     membership_s7 0.24919225
orbit28                 orbit28 0.24083410
bigcom1                 bigcom1 0.23622457
graph17                 graph17 0.19861997
orbit33                 orbit33 0.19603209
third                     third 0.18304761
orbit5                   orbit5 0.17847615
orbit24                 orbit24 0.17107026
graph6                   graph6 0.16788258
orbit15                 orbit15 0.16675991
adhesion               adhesion 0.16178211
graph16                 graph16 0.15836199
orbit59                 orbit59 0.15165736
orbit13                 orbit13 0.14028600
orbit68                 orbit68 0.13745308
orbit38                 orbit38 0.13666493
orbit2                   orbit2 0.13556023
spin_vertex         spin_vertex 0.12686436
trans                     trans 0.12562890
orbit44                 orbit44 0.10274836
orbit37                 orbit37 0.09678093
upto_second         upto_second 0.08667470
orbit39                 orbit39 0.08027953
orbit19                 orbit19 0.06661912
orbit49                 orbit49 0.06262190
orbit25                 orbit25 0.04128421
orbit55                 orbit55 0.03823281
graph0                   graph0 0.00000000
graph3                   graph3 0.00000000
graph7                   graph7 0.00000000
graph8                   graph8 0.00000000
graph9                   graph9 0.00000000
graph22                 graph22 0.00000000
graph26                 graph26 0.00000000
graph28                 graph28 0.00000000
graph29                 graph29 0.00000000
orbit0                   orbit0 0.00000000
orbit1                   orbit1 0.00000000
orbit3                   orbit3 0.00000000
orbit4                   orbit4 0.00000000
orbit6                   orbit6 0.00000000
orbit7                   orbit7 0.00000000
orbit8                   orbit8 0.00000000
orbit14                 orbit14 0.00000000
orbit20                 orbit20 0.00000000
orbit22                 orbit22 0.00000000
orbit27                 orbit27 0.00000000
orbit34                 orbit34 0.00000000
orbit40                 orbit40 0.00000000
orbit41                 orbit41 0.00000000
orbit42                 orbit42 0.00000000
orbit43                 orbit43 0.00000000
orbit46                 orbit46 0.00000000
orbit48                 orbit48 0.00000000
orbit52                 orbit52 0.00000000
orbit54                 orbit54 0.00000000
orbit58                 orbit58 0.00000000
orbit60                 orbit60 0.00000000
orbit61                 orbit61 0.00000000
orbit62                 orbit62 0.00000000
orbit64                 orbit64 0.00000000
orbit65                 orbit65 0.00000000
orbit67                 orbit67 0.00000000
orbit69                 orbit69 0.00000000
orbit70                 orbit70 0.00000000
orbit71                 orbit71 0.00000000
orbit72                 orbit72 0.00000000
AP                           AP 0.00000000
ecc                         ecc 0.00000000
eccrad                   eccrad 0.00000000
evcent                   evcent 0.00000000
first                     first 0.00000000
upto_third           upto_third 0.00000000
upto_fourth         upto_fourth 0.00000000
second                   second 0.00000000
selfinter             selfinter 0.00000000
bigcom2                 bigcom2 0.00000000
bigcom3                 bigcom3 0.00000000
bigcom6                 bigcom6 0.00000000
bigcom8                 bigcom8 0.00000000
bigcom9                 bigcom9 0.00000000
bigcom11               bigcom11 0.00000000
bigcom13               bigcom13 0.00000000
bigcom15               bigcom15 0.00000000
bigcom16               bigcom16 0.00000000
bigcom21               bigcom21 0.00000000
bigcom22               bigcom22 0.00000000
bigcom24               bigcom24 0.00000000
bigcom26               bigcom26 0.00000000
bigcom28               bigcom28 0.00000000
bigcom30               bigcom30 0.00000000
bigcom31               bigcom31 0.00000000
bigcom32               bigcom32 0.00000000
bigcom33               bigcom33 0.00000000
bigcom34               bigcom34 0.00000000
bigcom36               bigcom36 0.00000000
bigcom37               bigcom37 0.00000000
bigcom38               bigcom38 0.00000000
bigcom39               bigcom39 0.00000000
bigcom43               bigcom43 0.00000000
bigcom44               bigcom44 0.00000000
bigcom46               bigcom46 0.00000000
bigcom47               bigcom47 0.00000000
bigcom49               bigcom49 0.00000000
bigcom50               bigcom50 0.00000000
bigcom51               bigcom51 0.00000000
bigcom52               bigcom52 0.00000000
bigcom54               bigcom54 0.00000000
bigcom56               bigcom56 0.00000000
bigcom62               bigcom62 0.00000000
bigcom66               bigcom66 0.00000000
bigcom68               bigcom68 0.00000000
bigcom69               bigcom69 0.00000000
bigcom71               bigcom71 0.00000000
bigcom72               bigcom72 0.00000000
bigcom73               bigcom73 0.00000000
bigcom74               bigcom74 0.00000000
bigcom75               bigcom75 0.00000000
bigcom76               bigcom76 0.00000000
bigcom77               bigcom77 0.00000000
bigcom79               bigcom79 0.00000000
bigcom80               bigcom80 0.00000000
bigcom82               bigcom82 0.00000000
bigcom83               bigcom83 0.00000000
bigcom84               bigcom84 0.00000000
bigcom85               bigcom85 0.00000000
bigcom87               bigcom87 0.00000000
bigcom89               bigcom89 0.00000000
bigcom91               bigcom91 0.00000000
bigcom92               bigcom92 0.00000000
bigcom93               bigcom93 0.00000000
bigcom96               bigcom96 0.00000000
bigcom97               bigcom97 0.00000000
bigcom98               bigcom98 0.00000000
bigcom99               bigcom99 0.00000000
bigcom101             bigcom101 0.00000000
bigcom104             bigcom104 0.00000000
bigcom106             bigcom106 0.00000000
bigcom109             bigcom109 0.00000000
bigcom113             bigcom113 0.00000000
bigcom116             bigcom116 0.00000000
bigcom120             bigcom120 0.00000000
bigcom123             bigcom123 0.00000000
bigcom126             bigcom126 0.00000000
bigcom127             bigcom127 0.00000000
bigcom137             bigcom137 0.00000000
bigcom139             bigcom139 0.00000000
bigcom140             bigcom140 0.00000000
bigcom143             bigcom143 0.00000000
bigcom145             bigcom145 0.00000000
bigcom146             bigcom146 0.00000000
bigcom147             bigcom147 0.00000000
bigcom149             bigcom149 0.00000000
bigcom153             bigcom153 0.00000000
bigcom154             bigcom154 0.00000000
bigcom156             bigcom156 0.00000000
bigcom157             bigcom157 0.00000000
bigcom158             bigcom158 0.00000000
bigcom160             bigcom160 0.00000000
bigcom161             bigcom161 0.00000000
bigcom162             bigcom162 0.00000000
bigcom164             bigcom164 0.00000000
bigcom166             bigcom166 0.00000000
bigcom167             bigcom167 0.00000000
bigcom171             bigcom171 0.00000000
bigcom173             bigcom173 0.00000000
bigcom175             bigcom175 0.00000000
bigcom176             bigcom176 0.00000000
bigcom177             bigcom177 0.00000000
bigcom178             bigcom178 0.00000000
bigcom180             bigcom180 0.00000000
bigcom181             bigcom181 0.00000000
bigcom184             bigcom184 0.00000000
bigcom186             bigcom186 0.00000000
bigcom187             bigcom187 0.00000000
bigcom189             bigcom189 0.00000000
bigcom194             bigcom194 0.00000000
bigcom195             bigcom195 0.00000000
bigcom196             bigcom196 0.00000000
bigcom204             bigcom204 0.00000000
bigcom205             bigcom205 0.00000000
bigcom212             bigcom212 0.00000000
bigcom214             bigcom214 0.00000000
bigcom222             bigcom222 0.00000000
bigcom223             bigcom223 0.00000000
bigcom226             bigcom226 0.00000000
bigcom227             bigcom227 0.00000000
bigcom229             bigcom229 0.00000000
bigcom233             bigcom233 0.00000000
bigcom236             bigcom236 0.00000000
bigcom237             bigcom237 0.00000000
bigcom246             bigcom246 0.00000000
bigcom248             bigcom248 0.00000000
bigcom249             bigcom249 0.00000000
bigcom250             bigcom250 0.00000000
bigcom254             bigcom254 0.00000000
bigcom266             bigcom266 0.00000000
bigcom269             bigcom269 0.00000000
bigcom272             bigcom272 0.00000000
bigcom274             bigcom274 0.00000000
bigcom281             bigcom281 0.00000000
bigcom291             bigcom291 0.00000000
bigcom292             bigcom292 0.00000000
bigcom295             bigcom295 0.00000000
bigcom299             bigcom299 0.00000000
bigcom301             bigcom301 0.00000000
bigcom306             bigcom306 0.00000000
bigcom309             bigcom309 0.00000000
bigcom314             bigcom314 0.00000000
bigcom321             bigcom321 0.00000000
bigcom341             bigcom341 0.00000000
bigcom350             bigcom350 0.00000000
bigcom353             bigcom353 0.00000000
bigcom359             bigcom359 0.00000000
bigcom363             bigcom363 0.00000000
bigcom365             bigcom365 0.00000000
bigcom385             bigcom385 0.00000000
bigcom386             bigcom386 0.00000000
bigcom408             bigcom408 0.00000000
bigcom412             bigcom412 0.00000000
bigcom480             bigcom480 0.00000000
membership_s1     membership_s1 0.00000000
membership_s3     membership_s3 0.00000000
membership_s5     membership_s5 0.00000000
membership_s6     membership_s6 0.00000000
membership_s8     membership_s8 0.00000000
membership_s9     membership_s9 0.00000000
membership_s11   membership_s11 0.00000000
membership_s12   membership_s12 0.00000000
membership_s14   membership_s14 0.00000000
membership_s15   membership_s15 0.00000000
membership_s16   membership_s16 0.00000000
membership_s17   membership_s17 0.00000000
membership_s18   membership_s18 0.00000000
membership_s20   membership_s20 0.00000000
membership_s21   membership_s21 0.00000000
membership_s22   membership_s22 0.00000000
membership_s24   membership_s24 0.00000000
membership_s25   membership_s25 0.00000000
membership_s26   membership_s26 0.00000000
membership_s27   membership_s27 0.00000000
membership_s28   membership_s28 0.00000000
membership_s30   membership_s30 0.00000000
membership_s31   membership_s31 0.00000000
membership_s32   membership_s32 0.00000000
membership_s33   membership_s33 0.00000000
membership_s36   membership_s36 0.00000000
membership_s37   membership_s37 0.00000000
[1] "Dataset: low_C Model RF, run: 9 of 10 2015-06-15 20:04:47"
     |      Out-of-bag   |
Tree |      MSE  %Var(y) |
   1 |   0.0329   231.47 |
   2 |  0.02654   186.74 |
   3 |   0.0247   173.74 |
   4 |  0.02353   165.56 |
   5 |  0.02162   152.09 |
   6 |  0.02118   149.00 |
   7 |  0.02055   144.57 |
   8 |  0.02016   141.85 |
   9 |  0.01965   138.26 |
  10 |  0.01918   134.95 |
  11 |  0.01905   133.99 |
  12 |  0.01888   132.81 |
  13 |  0.01874   131.87 |
  14 |   0.0184   129.43 |
  15 |  0.01803   126.82 |
  16 |  0.01771   124.58 |
  17 |  0.01755   123.49 |
  18 |  0.01745   122.79 |
  19 |  0.01731   121.79 |
  20 |  0.01726   121.44 |
  21 |  0.01726   121.44 |
  22 |  0.01714   120.61 |
  23 |  0.01708   120.19 |
  24 |  0.01699   119.54 |
  25 |  0.01691   118.99 |
  26 |  0.01683   118.38 |
  27 |   0.0168   118.18 |
  28 |  0.01676   117.91 |
  29 |  0.01674   117.77 |
  30 |  0.01673   117.71 |
  31 |  0.01672   117.59 |
  32 |   0.0167   117.47 |
  33 |  0.01669   117.41 |
  34 |  0.01665   117.16 |
  35 |  0.01658   116.62 |
  36 |  0.01653   116.27 |
  37 |  0.01654   116.33 |
  38 |  0.01646   115.78 |
  39 |  0.01642   115.49 |
  40 |  0.01641   115.42 |
  41 |  0.01639   115.30 |
  42 |  0.01635   115.04 |
  43 |  0.01637   115.17 |
  44 |  0.01634   114.94 |
  45 |  0.01627   114.45 |
  46 |  0.01622   114.13 |
  47 |  0.01622   114.10 |
  48 |  0.01623   114.17 |
  49 |  0.01622   114.10 |
  50 |  0.01615   113.58 |
  51 |  0.01611   113.32 |
  52 |   0.0161   113.28 |
  53 |  0.01607   113.03 |
  54 |  0.01607   113.07 |
  55 |  0.01605   112.88 |
  56 |  0.01603   112.80 |
  57 |  0.01604   112.83 |
  58 |  0.01606   112.96 |
  59 |  0.01606   112.97 |
  60 |  0.01607   113.06 |
  61 |  0.01605   112.94 |
  62 |  0.01607   113.04 |
  63 |  0.01604   112.85 |
  64 |  0.01604   112.83 |
  65 |  0.01604   112.85 |
  66 |  0.01604   112.85 |
  67 |  0.01599   112.49 |
  68 |  0.01597   112.32 |
  69 |  0.01597   112.31 |
  70 |  0.01597   112.34 |
  71 |  0.01597   112.31 |
  72 |  0.01593   112.08 |
  73 |  0.01593   112.08 |
  74 |  0.01591   111.94 |
  75 |  0.01593   112.03 |
  76 |  0.01592   112.02 |
  77 |   0.0159   111.88 |
  78 |   0.0159   111.88 |
  79 |  0.01588   111.72 |
  80 |  0.01586   111.59 |
  81 |  0.01587   111.63 |
  82 |  0.01586   111.58 |
  83 |  0.01587   111.65 |
  84 |  0.01586   111.58 |
  85 |  0.01585   111.52 |
  86 |  0.01585   111.48 |
  87 |  0.01586   111.54 |
  88 |  0.01584   111.43 |
  89 |  0.01583   111.35 |
  90 |  0.01582   111.31 |
  91 |  0.01582   111.28 |
  92 |  0.01583   111.35 |
  93 |  0.01583   111.35 |
  94 |  0.01584   111.43 |
  95 |  0.01583   111.34 |
  96 |  0.01582   111.32 |
  97 |  0.01584   111.41 |
  98 |  0.01584   111.45 |
  99 |  0.01585   111.48 |
 100 |  0.01584   111.41 |
[1] "Random Forest variable coefficients"
                      %IncMSE IncNodePurity
graph5           7.595150e-04  3.750938e-01
graph6           3.455601e-03  5.929983e-01
graph7           9.761692e-04  1.888367e-01
graph8          -3.509355e-07  1.315383e-01
graph9           3.988868e-03  4.612651e-01
graph10          1.358623e-02  6.220172e-01
graph11          4.546377e-03  6.282937e-01
graph12          6.631462e-03  4.243951e-01
graph13          4.838491e-03  4.798721e-01
graph14          2.605506e-03  4.999166e-01
graph15          2.685620e-03  4.727251e-01
graph16          4.073422e-03  5.091091e-01
graph17          5.370806e-03  5.713506e-01
graph18          1.036519e-03  2.215086e-01
graph19          2.581542e-03  6.294307e-01
graph20          1.889598e-03  4.172193e-01
graph21          3.268869e-03  5.555530e-01
graph22          3.891000e-04  2.229328e-01
graph23          9.233819e-03  9.858130e-01
graph24          1.095806e-04  1.172210e-01
graph25          8.488880e-04  4.205502e-01
graph26          2.670579e-04  1.166606e-01
graph27          2.671794e-05  1.378913e-01
graph28          6.640860e-05  2.317014e-02
graph29          4.832413e-06  9.437236e-03
orbit0           8.290019e-05  1.131740e-01
orbit1           4.899774e-03  5.371824e-01
orbit2           1.907908e-05  2.027402e-01
orbit3           9.823363e-05  9.803963e-02
orbit4           1.821844e-03  4.416766e-01
orbit5           4.271322e-03  4.457877e-01
orbit6           1.071241e-03  5.858798e-01
orbit7           1.260532e-05  1.426614e-01
orbit8           6.226676e-04  2.907266e-01
orbit9           4.742838e-03  5.030258e-01
orbit10          1.856695e-03  1.834308e-01
orbit11          4.921452e-05  2.264383e-01
orbit12          3.942315e-04  2.353178e-01
orbit13          2.134270e-04  7.509582e-02
orbit14          1.319310e-05  1.895884e-01
orbit15          2.041821e-03  4.470701e-01
orbit16          1.180244e-02  5.837442e-01
orbit17          7.215499e-03  5.044690e-01
orbit18          9.512447e-03  1.581246e+00
orbit19          5.178409e-03  5.990144e-01
orbit20          2.177809e-03  6.164046e-01
orbit21          9.138691e-04  4.988526e-01
orbit22          5.463419e-03  5.486154e-01
orbit23          7.508350e-05  1.640117e-01
orbit24          3.754904e-03  6.190832e-01
orbit25          1.505671e-03  2.163352e-01
orbit26          3.080114e-04  2.666148e-01
orbit27          7.745813e-03  8.597345e-01
orbit28          8.639571e-03  5.581279e-01
orbit29          1.349859e-03  3.623264e-01
orbit30          1.744835e-04  1.699725e-01
orbit31          1.557015e-03  4.473801e-01
orbit32          3.358270e-03  1.693330e-01
orbit33          1.664896e-04  3.512865e-01
orbit34          5.334744e-03  4.312433e-01
orbit35          3.967966e-03  6.508060e-01
orbit36          2.341415e-03  6.277967e-01
orbit37          5.783269e-04  3.095696e-01
orbit38          4.511718e-04  2.974931e-01
orbit39          6.254300e-03  4.256070e-01
orbit40          1.572093e-04  1.739009e-01
orbit41          6.904883e-04  1.102405e-01
orbit42         -3.383113e-06  3.220715e-03
orbit43          9.342320e-04  1.087167e-01
orbit44          1.632496e-06  1.691569e-01
orbit45          7.796218e-03  7.881115e-01
orbit46          8.559120e-04  1.553809e-01
orbit47          6.833916e-04  1.228094e-01
orbit48          1.140017e-03  8.610039e-02
orbit49          1.479032e-03  3.962276e-01
orbit50          2.153560e-04  1.691084e-01
orbit51          6.996212e-03  4.735562e-01
orbit52          5.087811e-04  2.875004e-01
orbit53          2.194549e-03  2.119436e-01
orbit54          1.401223e-04  1.358613e-01
orbit55          5.058027e-05  3.129886e-02
orbit56          1.045692e-02  8.849606e-01
orbit57          9.169470e-04  3.359629e-01
orbit58         -4.384042e-06  6.758360e-02
orbit59          1.687439e-04  1.437552e-01
orbit60          5.488634e-05  5.175548e-02
orbit61         -5.555139e-06  2.217269e-02
orbit62          6.757633e-04  3.388425e-01
orbit63          9.562973e-04  3.654258e-02
orbit64          1.749991e-04  2.263761e-02
orbit65          2.709781e-04  2.290372e-01
orbit66          1.282621e-04  5.485805e-02
orbit67          9.918208e-06  4.060120e-02
orbit68          2.377718e-04  7.884827e-02
orbit69          0.000000e+00  0.000000e+00
orbit70          7.417126e-05  7.086554e-02
orbit71          4.329004e-06  3.887472e-03
orbit72          0.000000e+00  8.711245e-03
AP               2.034911e-05  3.800956e-02
bet              6.993691e-03  1.615553e+00
ecc              8.245188e-05  1.241454e-01
eccrad           4.702639e-05  1.098646e-01
close            3.113185e-03  3.717573e-01
constraint       4.136374e-03  1.057145e+00
coreness         5.898074e-04  3.373050e-01
knn              5.083334e-03  8.009499e-01
hubscore         4.436528e-03  5.880717e-01
pagerank         2.543399e-03  1.368292e+00
trans            3.520376e-04  1.692467e-01
evcent           1.238183e-03  4.248781e-01
first            4.949730e-05  6.594711e-02
upto_second      1.990717e-03  3.901458e-01
upto_third       5.228239e-03  3.668959e-01
upto_fourth      1.504205e-03  4.760594e-01
upto_fifth       2.430529e-03  6.814675e-01
upto_sixth       2.982124e-03  3.021146e-01
second           2.713783e-03  3.973335e-01
third            5.590833e-03  5.105109e-01
fourth           5.755021e-03  1.198798e+00
fifth            1.411747e-03  6.697258e-01
sixth            2.901752e-03  8.898703e-01
ratio1           3.493068e-03  9.513800e-01
ratio2           2.441950e-03  1.193391e+00
ratio3           2.361619e-03  7.832690e-01
ratio4           3.933393e-03  9.679408e-01
ratio5           4.599465e-03  2.253540e+00
ratio6           1.208817e-02  1.102044e+00
selfinter        1.407781e-05  9.683537e-02
walktrap_vertex  4.432634e-04  4.243759e-01
bigcom1         -2.527478e-06  1.014786e-01
bigcom2          0.000000e+00  0.000000e+00
bigcom3          0.000000e+00  0.000000e+00
bigcom4          2.870255e-03  1.179716e-01
bigcom6          0.000000e+00  0.000000e+00
bigcom8          3.942704e-05  5.422519e-02
bigcom9          0.000000e+00  0.000000e+00
bigcom11         0.000000e+00  1.636364e-02
bigcom13         0.000000e+00  0.000000e+00
bigcom15         2.351643e-04  3.279365e-01
bigcom16         0.000000e+00  0.000000e+00
bigcom21        -1.341371e-05  2.456747e-02
bigcom22         2.928918e-04  1.799288e-01
bigcom24        -7.753647e-06  4.651541e-01
bigcom26         0.000000e+00  0.000000e+00
bigcom28         4.795537e-05  2.550680e-01
bigcom30         0.000000e+00  0.000000e+00
bigcom31         0.000000e+00  0.000000e+00
bigcom32         0.000000e+00  0.000000e+00
bigcom33         0.000000e+00  0.000000e+00
bigcom34         0.000000e+00  0.000000e+00
bigcom36        -6.977476e-06  2.391741e-01
bigcom37         0.000000e+00  0.000000e+00
bigcom38         0.000000e+00  0.000000e+00
bigcom39         0.000000e+00  0.000000e+00
bigcom40         8.367116e-04  2.884330e-01
bigcom43         0.000000e+00  0.000000e+00
bigcom44         0.000000e+00  2.255141e-19
bigcom46         0.000000e+00  0.000000e+00
bigcom47         0.000000e+00  0.000000e+00
bigcom49        -2.583802e-05  3.730452e-01
bigcom50         0.000000e+00  0.000000e+00
bigcom51         0.000000e+00  0.000000e+00
bigcom52         0.000000e+00  0.000000e+00
bigcom54         0.000000e+00  0.000000e+00
bigcom56         0.000000e+00  0.000000e+00
bigcom62         0.000000e+00  0.000000e+00
bigcom66         0.000000e+00  0.000000e+00
bigcom68         0.000000e+00  0.000000e+00
bigcom69         0.000000e+00  0.000000e+00
bigcom71         0.000000e+00  0.000000e+00
bigcom72         0.000000e+00  0.000000e+00
bigcom73         0.000000e+00  0.000000e+00
bigcom74         0.000000e+00  0.000000e+00
bigcom75         0.000000e+00  0.000000e+00
bigcom76         0.000000e+00  0.000000e+00
bigcom77         0.000000e+00  0.000000e+00
bigcom79         0.000000e+00  0.000000e+00
bigcom80         0.000000e+00  0.000000e+00
bigcom82         0.000000e+00  0.000000e+00
bigcom83         0.000000e+00  0.000000e+00
bigcom84         0.000000e+00  0.000000e+00
bigcom85         0.000000e+00  0.000000e+00
bigcom87         0.000000e+00  0.000000e+00
bigcom89         0.000000e+00  0.000000e+00
bigcom91         0.000000e+00  0.000000e+00
bigcom92         0.000000e+00  0.000000e+00
bigcom93         0.000000e+00  0.000000e+00
bigcom96         0.000000e+00  0.000000e+00
bigcom97         0.000000e+00  0.000000e+00
bigcom98         0.000000e+00  0.000000e+00
bigcom99         0.000000e+00  0.000000e+00
bigcom101        0.000000e+00  0.000000e+00
bigcom104        0.000000e+00  0.000000e+00
bigcom106        0.000000e+00  0.000000e+00
bigcom109        0.000000e+00  0.000000e+00
bigcom113        0.000000e+00  0.000000e+00
bigcom116        0.000000e+00  0.000000e+00
bigcom120        0.000000e+00  0.000000e+00
bigcom123        0.000000e+00  0.000000e+00
bigcom126        0.000000e+00  0.000000e+00
bigcom127        2.456953e-06  4.712440e-01
bigcom137        0.000000e+00  0.000000e+00
bigcom139        0.000000e+00  0.000000e+00
bigcom140        0.000000e+00  0.000000e+00
bigcom143        0.000000e+00  0.000000e+00
bigcom145       -5.030434e-06  5.683158e-01
bigcom146        0.000000e+00  0.000000e+00
bigcom147        0.000000e+00  0.000000e+00
bigcom149        0.000000e+00  8.370908e-01
bigcom153        0.000000e+00  1.110223e-18
bigcom154        0.000000e+00  0.000000e+00
bigcom156        0.000000e+00  0.000000e+00
bigcom157        0.000000e+00  0.000000e+00
bigcom158        0.000000e+00  0.000000e+00
bigcom160        0.000000e+00  0.000000e+00
bigcom161        0.000000e+00  0.000000e+00
bigcom162        0.000000e+00  0.000000e+00
bigcom164        0.000000e+00  0.000000e+00
bigcom166        0.000000e+00  0.000000e+00
bigcom167        0.000000e+00  0.000000e+00
bigcom171        0.000000e+00  1.130202e+00
bigcom173        0.000000e+00  0.000000e+00
bigcom175        0.000000e+00  0.000000e+00
bigcom176        0.000000e+00  0.000000e+00
bigcom177        0.000000e+00  0.000000e+00
bigcom178        0.000000e+00  0.000000e+00
bigcom180        0.000000e+00  0.000000e+00
bigcom181        0.000000e+00  0.000000e+00
bigcom184        0.000000e+00  0.000000e+00
bigcom186        0.000000e+00  0.000000e+00
bigcom187        0.000000e+00  0.000000e+00
bigcom189        0.000000e+00  0.000000e+00
bigcom194        0.000000e+00  0.000000e+00
bigcom195        0.000000e+00  0.000000e+00
bigcom196       -1.745109e-05  6.852914e-01
bigcom204        0.000000e+00  0.000000e+00
bigcom205        0.000000e+00  0.000000e+00
bigcom212        0.000000e+00  0.000000e+00
bigcom214        0.000000e+00  0.000000e+00
bigcom222        0.000000e+00  0.000000e+00
bigcom223        0.000000e+00  0.000000e+00
bigcom226        0.000000e+00  0.000000e+00
bigcom227        0.000000e+00  0.000000e+00
bigcom229        0.000000e+00  0.000000e+00
bigcom233        0.000000e+00  0.000000e+00
bigcom236        0.000000e+00  0.000000e+00
bigcom237        0.000000e+00  0.000000e+00
bigcom246        0.000000e+00  0.000000e+00
bigcom248        0.000000e+00  0.000000e+00
bigcom249        0.000000e+00  0.000000e+00
bigcom250        0.000000e+00  0.000000e+00
bigcom254        0.000000e+00  0.000000e+00
bigcom266        0.000000e+00  0.000000e+00
bigcom269        0.000000e+00  0.000000e+00
bigcom272        0.000000e+00  0.000000e+00
bigcom274        4.309414e-05  8.025157e-02
bigcom281       -1.368088e-06  5.771637e-01
bigcom291        0.000000e+00  0.000000e+00
bigcom292       -9.977352e-06  4.598415e-01
bigcom295        0.000000e+00  0.000000e+00
bigcom299        0.000000e+00  0.000000e+00
bigcom301        0.000000e+00  0.000000e+00
bigcom306        0.000000e+00  0.000000e+00
bigcom309        0.000000e+00  0.000000e+00
bigcom314        0.000000e+00  0.000000e+00
bigcom321        0.000000e+00  0.000000e+00
bigcom341        0.000000e+00  0.000000e+00
bigcom350        0.000000e+00  0.000000e+00
bigcom353        0.000000e+00  0.000000e+00
bigcom359        0.000000e+00  0.000000e+00
bigcom363        0.000000e+00  0.000000e+00
bigcom365        0.000000e+00  0.000000e+00
bigcom385        0.000000e+00  0.000000e+00
bigcom386        0.000000e+00  0.000000e+00
bigcom408        0.000000e+00  0.000000e+00
bigcom412        0.000000e+00  0.000000e+00
bigcom480        0.000000e+00  0.000000e+00
spin_vertex      1.713861e-03  4.674104e-01
membership_s1    9.364653e-05  8.029874e-02
membership_s3    0.000000e+00  3.272727e-03
membership_s4    5.264552e-04  4.541910e-01
membership_s5    1.904950e-05  1.116710e-01
membership_s6    5.243335e-04  1.523842e-01
membership_s7    8.224252e-05  6.317080e-02
membership_s8    0.000000e+00  0.000000e+00
membership_s9    0.000000e+00  0.000000e+00
membership_s11   0.000000e+00  0.000000e+00
membership_s12   0.000000e+00  0.000000e+00
membership_s14   8.674670e-05  6.116330e-01
membership_s15   0.000000e+00  0.000000e+00
membership_s16   6.145624e-05  1.859271e-01
membership_s17   0.000000e+00  0.000000e+00
membership_s18   0.000000e+00  0.000000e+00
membership_s20   0.000000e+00  0.000000e+00
membership_s21   7.438275e-05  1.309650e-01
membership_s22   0.000000e+00  0.000000e+00
membership_s24   0.000000e+00  0.000000e+00
membership_s25   0.000000e+00  0.000000e+00
membership_s26   0.000000e+00  0.000000e+00
membership_s27   7.150113e-05  1.039001e-01
membership_s28   0.000000e+00  0.000000e+00
membership_s30   9.182503e-06  3.075339e-02
membership_s31  -1.472890e-05  1.071324e-01
membership_s32   9.490239e-05  8.382244e-02
membership_s33   0.000000e+00  0.000000e+00
membership_s36   1.121631e-04  1.775679e-01
membership_s37   0.000000e+00  0.000000e+00
V1               2.396958e-03  1.384325e+00
V2               9.982123e-04  1.244236e+00
pdi             -6.954398e-06  2.141941e-01
adhesion         7.343305e-03  1.194921e+00
cohesion         6.739488e-03  9.669273e-01
inner            1.939731e-03  1.709611e+00
outer            1.426110e-03  1.189742e+00
ioratio          2.770574e-03  1.443322e+00
comsize          9.540856e-04  1.187773e+00
[1] "Dataset: low_C Model GLM, run: 9 of 10 2015-06-15 20:07:42"
[1] "glmnet variable coefficients"
                     [,1]          [,2]
(Intercept)     -4.224398 -5.652804e+00
graph0           0.000000 -2.580851e-02
graph1           0.000000 -1.143702e-04
graph2           0.000000  0.000000e+00
graph3           0.000000  0.000000e+00
graph4           0.000000  0.000000e+00
graph5           0.000000 -1.819795e-03
graph6           0.000000 -8.388845e-06
graph7           0.000000 -7.120272e-04
graph8           0.000000  1.788251e-02
graph9           0.000000 -1.888251e-07
graph10          0.000000  0.000000e+00
graph11          0.000000 -1.000462e-13
graph12          0.000000  6.035214e-08
graph13          0.000000  5.109353e-06
graph14          0.000000  0.000000e+00
graph15          0.000000  2.308451e-04
graph16          0.000000 -1.868308e-06
graph17          0.000000  2.849613e-06
graph18          0.000000 -1.154735e-04
graph19          0.000000 -5.810585e-06
graph20          0.000000  9.058452e-06
graph21          0.000000 -5.192349e-05
graph22          0.000000 -3.568968e-05
graph23          0.000000  7.114869e-05
graph24          0.000000 -1.691338e-05
graph25          0.000000 -4.064132e-03
graph26          0.000000 -5.515171e-06
graph27          0.000000  2.347565e-02
graph28          0.000000 -6.809551e-03
graph29          0.000000  3.638924e-01
orbit0           0.000000 -2.219058e-02
orbit1           0.000000 -9.685650e-05
orbit2           0.000000 -5.853157e-02
orbit3           0.000000  0.000000e+00
orbit4           0.000000  0.000000e+00
orbit5           0.000000 -9.540584e-05
orbit6           0.000000  0.000000e+00
orbit7           0.000000  1.159747e-06
orbit8           0.000000 -1.700497e-03
orbit9           0.000000 -2.063986e-06
orbit10          0.000000 -5.364375e-05
orbit11          0.000000 -5.695745e-02
orbit12          0.000000 -4.884974e-04
orbit13          0.000000 -1.352793e-01
orbit14          0.000000  2.976992e-02
orbit15          0.000000 -1.170868e-07
orbit16          0.000000  8.368395e-07
orbit17          0.000000 -3.964848e-06
orbit18          0.000000 -1.916996e-07
orbit19          0.000000  0.000000e+00
orbit20          0.000000  9.590623e-08
orbit21          0.000000  1.076143e-07
orbit22          0.000000 -1.384848e-12
orbit23          0.000000  4.353020e-02
orbit24          0.000000  1.109900e-06
orbit25          0.000000 -9.338580e-07
orbit26          0.000000  3.363917e-05
orbit27          0.000000  1.839119e-06
orbit28          0.000000  4.726913e-05
orbit29          0.000000  2.187974e-05
orbit30          0.000000  5.692657e-05
orbit31          0.000000  0.000000e+00
orbit32          0.000000  4.448582e-09
orbit33          0.000000  3.769362e-02
orbit34          0.000000  2.130947e-04
orbit35          0.000000 -5.172454e-06
orbit36          0.000000  6.502116e-05
orbit37          0.000000 -1.080660e-06
orbit38          0.000000  4.067939e-03
orbit39          0.000000  3.032932e-06
orbit40          0.000000  2.176675e-06
orbit41          0.000000 -1.914588e-03
orbit42          0.000000  1.278234e-01
orbit43          0.000000 -1.120682e-04
orbit44          0.000000  2.330651e-01
orbit45          0.000000 -7.139934e-07
orbit46          0.000000 -1.514234e-05
orbit47          0.000000  3.830907e-03
orbit48          0.000000 -6.614648e-04
orbit49          0.000000  1.533319e-05
orbit50          0.000000 -3.485589e-02
orbit51          0.000000 -1.889469e-05
orbit52          0.000000 -1.203671e-04
orbit53          0.000000  1.923936e-03
orbit54          0.000000 -3.584389e-05
orbit55          0.000000  1.037372e+00
orbit56          0.000000  1.907543e-05
orbit57          0.000000  9.895672e-04
orbit58          0.000000 -3.285746e-01
orbit59          0.000000 -1.292247e-04
orbit60          0.000000  1.727840e-03
orbit61          0.000000  3.595355e-01
orbit62          0.000000 -5.997654e-05
orbit63          0.000000 -2.262116e-02
orbit64          0.000000 -6.020021e-02
orbit65          0.000000 -2.054106e-03
orbit66          0.000000  1.625443e-03
orbit67          0.000000  7.784599e-01
orbit68          0.000000  2.567868e-02
orbit69          0.000000  0.000000e+00
orbit70          0.000000 -4.926764e-03
orbit71          0.000000 -4.278167e-01
orbit72          0.000000  2.648570e-01
AP               0.000000 -2.671849e-01
bet              0.000000  2.230030e-05
ecc              0.000000  6.008515e-03
eccrad           0.000000  6.479270e-02
close            0.000000  0.000000e+00
constraint       0.000000 -1.109878e-02
coreness         0.000000  3.335395e-01
knn              0.000000  1.267766e-04
hubscore         0.000000  5.192184e+00
pagerank         0.000000 -2.258616e+00
trans            0.000000  1.150270e-01
evcent           0.000000  1.228612e+01
first            0.000000 -2.820067e-02
upto_second      0.000000 -6.650540e-05
upto_third       0.000000  1.294599e-09
upto_fourth      0.000000  0.000000e+00
upto_fifth       0.000000 -7.251753e-05
upto_sixth       0.000000 -1.106725e-04
second           0.000000 -4.669105e-05
third            0.000000  5.355139e-05
fourth           0.000000 -1.075199e-05
fifth            0.000000  0.000000e+00
sixth            0.000000  1.487067e-07
ratio1           0.000000  1.976921e-04
ratio2           0.000000  1.900770e-04
ratio3           0.000000 -2.666424e-06
ratio4           0.000000 -6.825548e-03
ratio5           0.000000  3.568375e-04
ratio6           0.000000  2.200842e-05
selfinter        0.000000 -5.198048e-01
walktrap_vertex  0.000000 -3.102785e-02
bigcom1          0.000000 -1.876406e-02
bigcom2          0.000000 -6.788267e-01
bigcom3          0.000000 -3.145144e-02
bigcom4          0.000000  3.567388e-01
bigcom6          0.000000 -3.085818e-01
bigcom8          0.000000  6.037756e-02
bigcom9          0.000000 -1.405262e+00
bigcom11         0.000000 -8.619918e-01
bigcom13         0.000000 -1.117657e+00
bigcom15         0.000000  1.533060e+00
bigcom16         0.000000 -1.422695e+00
bigcom21         0.000000  1.034738e+00
bigcom22         0.000000  1.799678e-01
bigcom24         0.000000  3.272148e+00
bigcom26         0.000000 -9.578311e-01
bigcom28         0.000000  5.727562e-01
bigcom30         0.000000 -1.229732e+00
bigcom31         0.000000 -6.159934e-01
bigcom32         0.000000 -6.005732e-01
bigcom33         0.000000 -3.992007e-01
bigcom34         0.000000 -6.991833e-01
bigcom36         0.000000  1.653809e+00
bigcom37         0.000000  0.000000e+00
bigcom38         0.000000 -6.736031e-01
bigcom39         0.000000 -7.948686e-01
bigcom40         0.000000  6.990161e-01
bigcom43         0.000000 -3.674021e-01
bigcom44         0.000000 -7.950882e-01
bigcom46         0.000000 -6.718239e-01
bigcom47         0.000000 -6.971385e-01
bigcom49         0.000000  2.043311e+00
bigcom50         0.000000 -6.811377e-01
bigcom51         0.000000 -8.522482e-01
bigcom52         0.000000 -3.436046e-01
bigcom54         0.000000 -3.872164e-01
bigcom56         0.000000 -4.275250e-01
bigcom62         0.000000 -3.326481e-01
bigcom66         0.000000 -5.620978e-01
bigcom68         0.000000 -4.121959e-01
bigcom69         0.000000 -6.242039e-01
bigcom71         0.000000 -6.322115e-01
bigcom72         0.000000 -3.138440e-01
bigcom73         0.000000 -2.999152e-01
bigcom74         0.000000 -7.858969e-01
bigcom75         0.000000 -2.203258e-01
bigcom76         0.000000 -4.228022e-01
bigcom77         0.000000 -2.469982e-01
bigcom79         0.000000 -4.657492e-01
bigcom80         0.000000 -4.160500e-01
bigcom82         0.000000 -5.691838e-01
bigcom83         0.000000  0.000000e+00
bigcom84         0.000000 -3.836787e-01
bigcom85         0.000000 -6.597168e-01
bigcom87         0.000000 -3.518207e-01
bigcom89         0.000000 -3.787888e-01
bigcom91         0.000000 -5.654263e-01
bigcom92         0.000000 -1.593428e+00
bigcom93         0.000000  0.000000e+00
bigcom96         0.000000 -5.628146e-01
bigcom97         0.000000 -7.343289e-01
bigcom98         0.000000 -7.671504e-01
bigcom99         0.000000 -4.505630e-01
bigcom101        0.000000 -4.336175e-01
bigcom104        0.000000 -7.735735e-01
bigcom106        0.000000 -5.152402e-01
bigcom109        0.000000 -1.023915e+00
bigcom113        0.000000  0.000000e+00
bigcom116        0.000000 -7.992376e-01
bigcom120        0.000000 -3.231965e-01
bigcom123        0.000000 -3.968168e-01
bigcom126        0.000000 -5.878011e-01
bigcom127        0.000000  2.086978e+00
bigcom137        0.000000 -6.974079e-01
bigcom139        0.000000 -1.421126e-01
bigcom140        0.000000 -1.124111e+00
bigcom143        0.000000 -2.161764e-01
bigcom145        0.000000  3.288791e+00
bigcom146        0.000000 -8.860264e-01
bigcom147        0.000000 -6.788482e-01
bigcom149        0.000000  6.348643e+00
bigcom153        0.000000 -3.324570e-01
bigcom154        0.000000 -6.349569e-01
bigcom156        0.000000 -4.007266e-01
bigcom157        0.000000  0.000000e+00
bigcom158        0.000000 -6.123756e-01
bigcom160        0.000000 -6.023876e-01
bigcom161        0.000000 -4.423059e-01
bigcom162        0.000000 -6.452147e-02
bigcom164        0.000000 -7.557728e-01
bigcom166        0.000000 -5.363823e-01
bigcom167        0.000000 -5.954487e-01
bigcom171        0.000000  7.604745e+00
bigcom173        0.000000 -3.701285e-01
bigcom175        0.000000 -1.810092e-03
bigcom176        0.000000 -2.914920e-01
bigcom177        0.000000 -4.195003e-01
bigcom178        0.000000 -1.995558e-01
bigcom180        0.000000 -5.302222e-01
bigcom181        0.000000 -1.659294e+00
bigcom184        0.000000 -8.311094e-01
bigcom186        0.000000 -8.500477e-01
bigcom187        0.000000 -8.920113e-01
bigcom189        0.000000 -5.612396e-01
bigcom194        0.000000 -4.660453e-01
bigcom195        0.000000 -7.009456e-01
bigcom196        0.000000  3.809966e+00
bigcom204        0.000000 -7.663038e-01
bigcom205        0.000000 -5.748080e-01
bigcom212        0.000000 -5.204047e-01
bigcom214        0.000000 -5.174155e-01
bigcom222        0.000000 -4.571591e-01
bigcom223        0.000000  0.000000e+00
bigcom226        0.000000 -8.492703e-01
bigcom227        0.000000 -5.662813e-01
bigcom229        0.000000 -4.534254e-01
bigcom233        0.000000 -9.104527e-01
bigcom236        0.000000 -3.365004e-01
bigcom237        0.000000 -1.115298e-01
bigcom246        0.000000 -5.235012e-01
bigcom248        0.000000  0.000000e+00
bigcom249        0.000000 -2.097550e-01
bigcom250        0.000000 -1.284432e+00
bigcom254        0.000000 -7.045211e-01
bigcom266        0.000000 -5.027968e-01
bigcom269        0.000000 -5.390920e-01
bigcom272        0.000000 -7.599320e-01
bigcom274        0.000000  2.791236e+00
bigcom281        0.000000  3.839047e+00
bigcom291        0.000000 -5.288399e-01
bigcom292        0.000000  3.172489e+00
bigcom295        0.000000 -1.035088e-01
bigcom299        0.000000 -4.800298e-01
bigcom301        0.000000 -3.292139e-01
bigcom306        0.000000 -6.645537e-01
bigcom309        0.000000 -1.607244e-01
bigcom314        0.000000 -2.026186e-01
bigcom321        0.000000 -8.185444e-01
bigcom341        0.000000 -2.324161e-01
bigcom350        0.000000  0.000000e+00
bigcom353        0.000000 -8.173256e-01
bigcom359        0.000000 -2.028296e-01
bigcom363        0.000000  0.000000e+00
bigcom365        0.000000 -1.897439e-01
bigcom385        0.000000 -5.126844e-01
bigcom386        0.000000 -9.678662e-02
bigcom408        0.000000 -4.111194e-03
bigcom412        0.000000 -6.456031e-01
bigcom480        0.000000 -4.645546e-01
spin_vertex      0.000000  4.553996e-02
membership_s1    0.000000 -1.119779e-01
membership_s3    0.000000 -9.719040e-01
membership_s4    0.000000  8.787825e-01
membership_s5    0.000000  9.470455e-02
membership_s6    0.000000  2.863875e-01
membership_s7    0.000000  4.021150e-02
membership_s8    0.000000 -7.466105e-01
membership_s9    0.000000 -8.979461e-01
membership_s11   0.000000 -6.147485e-01
membership_s12   0.000000 -5.514185e-01
membership_s14   0.000000  2.863844e+00
membership_s15   0.000000 -1.306065e+00
membership_s16   0.000000  2.013966e+00
membership_s17   0.000000 -7.337080e-01
membership_s18   0.000000 -2.444687e+00
membership_s20   0.000000 -4.848308e-01
membership_s21   0.000000  1.231109e-01
membership_s22   0.000000 -2.078660e+00
membership_s24   0.000000 -6.668447e-01
membership_s25   0.000000 -5.455833e-01
membership_s26   0.000000 -2.574040e+00
membership_s27   0.000000 -1.117519e-02
membership_s28   0.000000 -7.747713e-01
membership_s30   0.000000  2.669233e-02
membership_s31   0.000000  4.863679e-01
membership_s32   0.000000  3.372163e-01
membership_s33   0.000000 -4.340149e-01
membership_s36   0.000000  2.584596e-01
membership_s37   0.000000 -1.532395e+00
V1               0.000000  6.602856e-02
V2               0.000000  1.028373e+00
pdi              0.000000  2.799779e+03
adhesion         0.000000  4.287638e-06
cohesion         0.000000 -4.896857e-06
inner            0.000000  6.090427e-06
[truncated: 111,161 more chars]
