# Supplementary material for: Distinctive Behaviors of Druggable Proteins in Cellular Networks
Source: PLoS Comput Biol. 2015 Dec 23;11(12):e1004597. doi: 10.1371/journal.pcbi.1004597 (PMC4689399; doi:10.1371/journal.pcbi.1004597)
Supplement: S1 File — (ZIP) [file pcbi.1004597.s004.zip › S1_File/direct.20150613.ppi.optimised_Target_results_low_CT.txt]

[[1]]
[1] "low_CT"

[1] "Dataset: low_CT Model GBM, run: 1 of 10 2015-06-15 19:19:22"
Iter   TrainDeviance   ValidDeviance   StepSize   Improve
     1        0.0939             nan     0.0100   -0.0000

[1] "GBM variable coefficients"
                            var      rel.inf
pagerank               pagerank 2.978471e+01
walktrap_vertex walktrap_vertex 1.441367e+01
orbit38                 orbit38 1.109464e+01
ratio5                   ratio5 1.103077e+01
fourth                   fourth 1.096370e+01
bigcom1                 bigcom1 1.042465e+01
graph1                   graph1 8.775852e+00
fifth                     fifth 2.277005e+00
comsize                 comsize 6.504753e-01
graph10                 graph10 3.911685e-01
bigcom40               bigcom40 1.933580e-01
graph0                   graph0 7.044505e-27
graph2                   graph2 0.000000e+00
graph3                   graph3 0.000000e+00
graph4                   graph4 0.000000e+00
graph5                   graph5 0.000000e+00
graph6                   graph6 0.000000e+00
graph7                   graph7 0.000000e+00
graph8                   graph8 0.000000e+00
graph9                   graph9 0.000000e+00
graph11                 graph11 0.000000e+00
graph12                 graph12 0.000000e+00
graph13                 graph13 0.000000e+00
graph14                 graph14 0.000000e+00
graph15                 graph15 0.000000e+00
graph16                 graph16 0.000000e+00
graph17                 graph17 0.000000e+00
graph18                 graph18 0.000000e+00
graph19                 graph19 0.000000e+00
graph20                 graph20 0.000000e+00
graph21                 graph21 0.000000e+00
graph22                 graph22 0.000000e+00
graph23                 graph23 0.000000e+00
graph24                 graph24 0.000000e+00
graph25                 graph25 0.000000e+00
graph26                 graph26 0.000000e+00
graph27                 graph27 0.000000e+00
graph28                 graph28 0.000000e+00
graph29                 graph29 0.000000e+00
orbit0                   orbit0 0.000000e+00
orbit1                   orbit1 0.000000e+00
orbit2                   orbit2 0.000000e+00
orbit3                   orbit3 0.000000e+00
orbit4                   orbit4 0.000000e+00
orbit5                   orbit5 0.000000e+00
orbit6                   orbit6 0.000000e+00
orbit7                   orbit7 0.000000e+00
orbit8                   orbit8 0.000000e+00
orbit9                   orbit9 0.000000e+00
orbit10                 orbit10 0.000000e+00
orbit11                 orbit11 0.000000e+00
orbit12                 orbit12 0.000000e+00
orbit13                 orbit13 0.000000e+00
orbit14                 orbit14 0.000000e+00
orbit15                 orbit15 0.000000e+00
orbit16                 orbit16 0.000000e+00
orbit17                 orbit17 0.000000e+00
orbit18                 orbit18 0.000000e+00
orbit19                 orbit19 0.000000e+00
orbit20                 orbit20 0.000000e+00
orbit21                 orbit21 0.000000e+00
orbit22                 orbit22 0.000000e+00
orbit23                 orbit23 0.000000e+00
orbit24                 orbit24 0.000000e+00
orbit25                 orbit25 0.000000e+00
orbit26                 orbit26 0.000000e+00
orbit27                 orbit27 0.000000e+00
orbit28                 orbit28 0.000000e+00
orbit29                 orbit29 0.000000e+00
orbit30                 orbit30 0.000000e+00
orbit31                 orbit31 0.000000e+00
orbit32                 orbit32 0.000000e+00
orbit33                 orbit33 0.000000e+00
orbit34                 orbit34 0.000000e+00
orbit35                 orbit35 0.000000e+00
orbit36                 orbit36 0.000000e+00
orbit37                 orbit37 0.000000e+00
orbit39                 orbit39 0.000000e+00
orbit40                 orbit40 0.000000e+00
orbit41                 orbit41 0.000000e+00
orbit42                 orbit42 0.000000e+00
orbit43                 orbit43 0.000000e+00
orbit44                 orbit44 0.000000e+00
orbit45                 orbit45 0.000000e+00
orbit46                 orbit46 0.000000e+00
orbit47                 orbit47 0.000000e+00
orbit48                 orbit48 0.000000e+00
orbit49                 orbit49 0.000000e+00
orbit50                 orbit50 0.000000e+00
orbit51                 orbit51 0.000000e+00
orbit52                 orbit52 0.000000e+00
orbit53                 orbit53 0.000000e+00
orbit54                 orbit54 0.000000e+00
orbit55                 orbit55 0.000000e+00
orbit56                 orbit56 0.000000e+00
orbit57                 orbit57 0.000000e+00
orbit58                 orbit58 0.000000e+00
orbit59                 orbit59 0.000000e+00
orbit60                 orbit60 0.000000e+00
orbit61                 orbit61 0.000000e+00
orbit62                 orbit62 0.000000e+00
orbit63                 orbit63 0.000000e+00
orbit64                 orbit64 0.000000e+00
orbit65                 orbit65 0.000000e+00
orbit66                 orbit66 0.000000e+00
orbit67                 orbit67 0.000000e+00
orbit68                 orbit68 0.000000e+00
orbit69                 orbit69 0.000000e+00
orbit70                 orbit70 0.000000e+00
orbit71                 orbit71 0.000000e+00
orbit72                 orbit72 0.000000e+00
AP                           AP 0.000000e+00
bet                         bet 0.000000e+00
ecc                         ecc 0.000000e+00
eccrad                   eccrad 0.000000e+00
close                     close 0.000000e+00
constraint           constraint 0.000000e+00
coreness               coreness 0.000000e+00
knn                         knn 0.000000e+00
hubscore               hubscore 0.000000e+00
trans                     trans 0.000000e+00
evcent                   evcent 0.000000e+00
first                     first 0.000000e+00
upto_second         upto_second 0.000000e+00
upto_third           upto_third 0.000000e+00
upto_fourth         upto_fourth 0.000000e+00
upto_fifth           upto_fifth 0.000000e+00
upto_sixth           upto_sixth 0.000000e+00
second                   second 0.000000e+00
third                     third 0.000000e+00
sixth                     sixth 0.000000e+00
ratio1                   ratio1 0.000000e+00
ratio2                   ratio2 0.000000e+00
ratio3                   ratio3 0.000000e+00
ratio4                   ratio4 0.000000e+00
ratio6                   ratio6 0.000000e+00
selfinter             selfinter 0.000000e+00
bigcom2                 bigcom2 0.000000e+00
bigcom3                 bigcom3 0.000000e+00
bigcom4                 bigcom4 0.000000e+00
bigcom6                 bigcom6 0.000000e+00
bigcom8                 bigcom8 0.000000e+00
bigcom9                 bigcom9 0.000000e+00
bigcom11               bigcom11 0.000000e+00
bigcom13               bigcom13 0.000000e+00
bigcom15               bigcom15 0.000000e+00
bigcom16               bigcom16 0.000000e+00
bigcom21               bigcom21 0.000000e+00
bigcom22               bigcom22 0.000000e+00
bigcom24               bigcom24 0.000000e+00
bigcom26               bigcom26 0.000000e+00
bigcom28               bigcom28 0.000000e+00
bigcom30               bigcom30 0.000000e+00
bigcom31               bigcom31 0.000000e+00
bigcom32               bigcom32 0.000000e+00
bigcom33               bigcom33 0.000000e+00
bigcom34               bigcom34 0.000000e+00
bigcom36               bigcom36 0.000000e+00
bigcom37               bigcom37 0.000000e+00
bigcom38               bigcom38 0.000000e+00
bigcom39               bigcom39 0.000000e+00
bigcom43               bigcom43 0.000000e+00
bigcom44               bigcom44 0.000000e+00
bigcom46               bigcom46 0.000000e+00
bigcom47               bigcom47 0.000000e+00
bigcom49               bigcom49 0.000000e+00
bigcom50               bigcom50 0.000000e+00
bigcom51               bigcom51 0.000000e+00
bigcom52               bigcom52 0.000000e+00
bigcom54               bigcom54 0.000000e+00
bigcom56               bigcom56 0.000000e+00
bigcom62               bigcom62 0.000000e+00
bigcom66               bigcom66 0.000000e+00
bigcom68               bigcom68 0.000000e+00
bigcom69               bigcom69 0.000000e+00
bigcom71               bigcom71 0.000000e+00
bigcom72               bigcom72 0.000000e+00
bigcom73               bigcom73 0.000000e+00
bigcom74               bigcom74 0.000000e+00
bigcom75               bigcom75 0.000000e+00
bigcom76               bigcom76 0.000000e+00
bigcom77               bigcom77 0.000000e+00
bigcom79               bigcom79 0.000000e+00
bigcom80               bigcom80 0.000000e+00
bigcom82               bigcom82 0.000000e+00
bigcom83               bigcom83 0.000000e+00
bigcom84               bigcom84 0.000000e+00
bigcom85               bigcom85 0.000000e+00
bigcom87               bigcom87 0.000000e+00
bigcom89               bigcom89 0.000000e+00
bigcom91               bigcom91 0.000000e+00
bigcom92               bigcom92 0.000000e+00
bigcom93               bigcom93 0.000000e+00
bigcom96               bigcom96 0.000000e+00
bigcom97               bigcom97 0.000000e+00
bigcom98               bigcom98 0.000000e+00
bigcom99               bigcom99 0.000000e+00
bigcom101             bigcom101 0.000000e+00
bigcom104             bigcom104 0.000000e+00
bigcom106             bigcom106 0.000000e+00
bigcom109             bigcom109 0.000000e+00
bigcom113             bigcom113 0.000000e+00
bigcom116             bigcom116 0.000000e+00
bigcom120             bigcom120 0.000000e+00
bigcom123             bigcom123 0.000000e+00
bigcom126             bigcom126 0.000000e+00
bigcom127             bigcom127 0.000000e+00
bigcom137             bigcom137 0.000000e+00
bigcom139             bigcom139 0.000000e+00
bigcom140             bigcom140 0.000000e+00
bigcom143             bigcom143 0.000000e+00
bigcom145             bigcom145 0.000000e+00
bigcom146             bigcom146 0.000000e+00
bigcom147             bigcom147 0.000000e+00
bigcom149             bigcom149 0.000000e+00
bigcom153             bigcom153 0.000000e+00
bigcom154             bigcom154 0.000000e+00
bigcom156             bigcom156 0.000000e+00
bigcom157             bigcom157 0.000000e+00
bigcom158             bigcom158 0.000000e+00
bigcom160             bigcom160 0.000000e+00
bigcom161             bigcom161 0.000000e+00
bigcom162             bigcom162 0.000000e+00
bigcom164             bigcom164 0.000000e+00
bigcom166             bigcom166 0.000000e+00
bigcom167             bigcom167 0.000000e+00
bigcom171             bigcom171 0.000000e+00
bigcom173             bigcom173 0.000000e+00
bigcom175             bigcom175 0.000000e+00
bigcom176             bigcom176 0.000000e+00
bigcom177             bigcom177 0.000000e+00
bigcom178             bigcom178 0.000000e+00
bigcom180             bigcom180 0.000000e+00
bigcom181             bigcom181 0.000000e+00
bigcom184             bigcom184 0.000000e+00
bigcom186             bigcom186 0.000000e+00
bigcom187             bigcom187 0.000000e+00
bigcom189             bigcom189 0.000000e+00
bigcom194             bigcom194 0.000000e+00
bigcom195             bigcom195 0.000000e+00
bigcom196             bigcom196 0.000000e+00
bigcom204             bigcom204 0.000000e+00
bigcom205             bigcom205 0.000000e+00
bigcom212             bigcom212 0.000000e+00
bigcom214             bigcom214 0.000000e+00
bigcom222             bigcom222 0.000000e+00
bigcom223             bigcom223 0.000000e+00
bigcom226             bigcom226 0.000000e+00
bigcom227             bigcom227 0.000000e+00
bigcom229             bigcom229 0.000000e+00
bigcom233             bigcom233 0.000000e+00
bigcom236             bigcom236 0.000000e+00
bigcom237             bigcom237 0.000000e+00
bigcom246             bigcom246 0.000000e+00
bigcom248             bigcom248 0.000000e+00
bigcom249             bigcom249 0.000000e+00
bigcom250             bigcom250 0.000000e+00
bigcom254             bigcom254 0.000000e+00
bigcom266             bigcom266 0.000000e+00
bigcom269             bigcom269 0.000000e+00
bigcom272             bigcom272 0.000000e+00
bigcom274             bigcom274 0.000000e+00
bigcom281             bigcom281 0.000000e+00
bigcom291             bigcom291 0.000000e+00
bigcom292             bigcom292 0.000000e+00
bigcom295             bigcom295 0.000000e+00
bigcom299             bigcom299 0.000000e+00
bigcom301             bigcom301 0.000000e+00
bigcom306             bigcom306 0.000000e+00
bigcom309             bigcom309 0.000000e+00
bigcom314             bigcom314 0.000000e+00
bigcom321             bigcom321 0.000000e+00
bigcom341             bigcom341 0.000000e+00
bigcom350             bigcom350 0.000000e+00
bigcom353             bigcom353 0.000000e+00
bigcom359             bigcom359 0.000000e+00
bigcom363             bigcom363 0.000000e+00
bigcom365             bigcom365 0.000000e+00
bigcom385             bigcom385 0.000000e+00
bigcom386             bigcom386 0.000000e+00
bigcom408             bigcom408 0.000000e+00
bigcom412             bigcom412 0.000000e+00
bigcom480             bigcom480 0.000000e+00
spin_vertex         spin_vertex 0.000000e+00
membership_s1     membership_s1 0.000000e+00
membership_s3     membership_s3 0.000000e+00
membership_s4     membership_s4 0.000000e+00
membership_s5     membership_s5 0.000000e+00
membership_s6     membership_s6 0.000000e+00
membership_s7     membership_s7 0.000000e+00
membership_s8     membership_s8 0.000000e+00
membership_s9     membership_s9 0.000000e+00
membership_s11   membership_s11 0.000000e+00
membership_s12   membership_s12 0.000000e+00
membership_s14   membership_s14 0.000000e+00
membership_s15   membership_s15 0.000000e+00
membership_s16   membership_s16 0.000000e+00
membership_s17   membership_s17 0.000000e+00
membership_s18   membership_s18 0.000000e+00
membership_s20   membership_s20 0.000000e+00
membership_s21   membership_s21 0.000000e+00
membership_s22   membership_s22 0.000000e+00
membership_s24   membership_s24 0.000000e+00
membership_s25   membership_s25 0.000000e+00
membership_s26   membership_s26 0.000000e+00
membership_s27   membership_s27 0.000000e+00
membership_s28   membership_s28 0.000000e+00
membership_s30   membership_s30 0.000000e+00
membership_s31   membership_s31 0.000000e+00
membership_s32   membership_s32 0.000000e+00
membership_s33   membership_s33 0.000000e+00
membership_s36   membership_s36 0.000000e+00
membership_s37   membership_s37 0.000000e+00
V1                           V1 0.000000e+00
V2                           V2 0.000000e+00
pdi                         pdi 0.000000e+00
adhesion               adhesion 0.000000e+00
cohesion               cohesion 0.000000e+00
inner                     inner 0.000000e+00
outer                     outer 0.000000e+00
ioratio                 ioratio 0.000000e+00
[1] "Dataset: low_CT Model RF, run: 1 of 10 2015-06-15 19:19:25"
     |      Out-of-bag   |
Tree |      MSE  %Var(y) |
   1 | 0.004293   192.83 |
   2 | 0.003843   172.59 |
   3 | 0.003206   144.01 |
   4 | 0.003543   159.15 |
   5 | 0.003236   145.36 |
   6 | 0.003247   145.85 |
   7 | 0.002953   132.64 |
   8 | 0.003046   136.83 |
   9 | 0.002948   132.41 |
  10 | 0.002841   127.60 |
  11 | 0.002786   125.11 |
  12 | 0.002687   120.70 |
  13 | 0.002725   122.39 |
  14 | 0.002729   122.55 |
  15 | 0.002719   122.11 |
  16 | 0.002719   122.14 |
  17 | 0.002706   121.54 |
  18 | 0.002681   120.42 |
  19 | 0.002664   119.67 |
  20 | 0.002643   118.72 |
  21 |  0.00263   118.12 |
  22 | 0.002619   117.62 |
  23 | 0.002633   118.26 |
  24 | 0.002626   117.93 |
  25 | 0.002606   117.06 |
  26 | 0.002589   116.30 |
  27 | 0.002578   115.80 |
  28 | 0.002559   114.94 |
  29 | 0.002561   115.02 |
  30 | 0.002596   116.61 |
  31 | 0.002576   115.68 |
  32 | 0.002552   114.64 |
  33 | 0.002531   113.68 |
  34 | 0.002526   113.44 |
  35 | 0.002511   112.79 |
  36 | 0.002512   112.82 |
  37 | 0.002505   112.49 |
  38 | 0.002495   112.06 |
  39 | 0.002492   111.92 |
  40 | 0.002503   112.41 |
  41 | 0.002496   112.11 |
  42 |  0.00249   111.83 |
  43 | 0.002491   111.89 |
  44 | 0.002493   111.96 |
  45 | 0.002482   111.49 |
  46 | 0.002475   111.18 |
  47 | 0.002482   111.48 |
  48 | 0.002505   112.52 |
  49 | 0.002509   112.67 |
  50 | 0.002511   112.76 |
  51 | 0.002524   113.35 |
  52 | 0.002521   113.22 |
  53 | 0.002516   113.00 |
  54 | 0.002517   113.04 |
  55 | 0.002517   113.06 |
  56 | 0.002513   112.87 |
  57 | 0.002514   112.91 |
  58 | 0.002521   113.22 |
  59 | 0.002514   112.89 |
  60 |  0.00251   112.73 |
  61 | 0.002507   112.60 |
  62 | 0.002502   112.36 |
  63 |   0.0025   112.28 |
  64 | 0.002502   112.39 |
  65 | 0.002501   112.32 |
  66 | 0.002495   112.07 |
  67 | 0.002495   112.06 |
  68 | 0.002492   111.93 |
  69 | 0.002488   111.75 |
  70 | 0.002485   111.61 |
  71 | 0.002481   111.42 |
  72 | 0.002478   111.29 |
  73 | 0.002484   111.58 |
  74 | 0.002472   111.04 |
  75 | 0.002475   111.14 |
  76 | 0.002471   110.99 |
  77 | 0.002472   111.05 |
  78 | 0.002469   110.90 |
  79 | 0.002465   110.72 |
  80 | 0.002462   110.59 |
  81 | 0.002459   110.45 |
  82 | 0.002456   110.30 |
  83 | 0.002457   110.35 |
  84 | 0.002455   110.28 |
  85 | 0.002453   110.17 |
  86 | 0.002453   110.16 |
  87 | 0.002452   110.14 |
  88 | 0.002447   109.91 |
  89 | 0.002445   109.81 |
  90 | 0.002442   109.68 |
  91 | 0.002442   109.68 |
  92 | 0.002442   109.69 |
  93 | 0.002443   109.72 |
  94 | 0.002442   109.68 |
  95 | 0.002444   109.78 |
  96 | 0.002441   109.61 |
  97 | 0.002437   109.44 |
  98 | 0.002434   109.34 |
  99 | 0.002434   109.33 |
 100 | 0.002432   109.22 |
[1] "Random Forest variable coefficients"
                      %IncMSE IncNodePurity
graph5           1.140286e-04  1.075258e-01
graph6           1.033930e-03  3.935025e-02
graph7           0.000000e+00  1.780220e-02
graph8           0.000000e+00  0.000000e+00
graph9           4.359744e-04  1.090826e-01
graph10          4.458732e-03  1.015845e-01
graph11          1.798607e-03  1.554498e-01
graph12          1.549294e-03  5.655213e-02
graph13          9.926950e-04  9.569327e-02
graph14          2.681612e-03  1.124564e-01
graph15          1.394726e-05  3.359944e-02
graph16          4.166992e-04  6.936829e-02
graph17          3.003227e-03  4.057002e-02
graph18          0.000000e+00  4.565217e-03
graph19          2.102627e-04  7.845155e-02
graph20          7.948978e-04  1.118159e-01
graph21          3.010493e-04  3.938309e-02
graph22          0.000000e+00  9.523810e-03
graph23          1.422163e-03  7.561966e-02
graph24          0.000000e+00  9.215718e-21
graph25          6.014789e-04  1.912747e-01
graph26          1.749781e-05  9.531211e-03
graph27          0.000000e+00  0.000000e+00
graph28         -4.385965e-06  1.333333e-02
graph29          0.000000e+00  0.000000e+00
orbit0           0.000000e+00  8.188979e-18
orbit1           6.225338e-05  6.097768e-02
orbit2          -4.882127e-06  2.323918e-03
orbit3           0.000000e+00  1.822222e-02
orbit4           1.863903e-04  3.552576e-02
orbit5           8.800465e-04  1.727352e-01
orbit6           8.120962e-04  7.651685e-02
orbit7           1.947214e-05  8.524540e-03
orbit8           3.033728e-04  9.047692e-02
orbit9           3.659186e-03  9.776932e-02
orbit10          0.000000e+00  3.246032e-02
orbit11          6.483686e-06  1.638737e-01
orbit12          8.745081e-06  2.166667e-02
orbit13          0.000000e+00  0.000000e+00
orbit14          0.000000e+00  4.336809e-21
orbit15          1.542779e-03  9.123943e-02
orbit16          8.616425e-05  1.682673e-01
orbit17          2.354329e-04  1.021894e-02
orbit18          2.752512e-04  1.203504e-01
orbit19          5.203136e-04  8.696067e-02
orbit20          4.443610e-04  4.033097e-02
orbit21          4.386955e-04  4.713398e-02
orbit22          3.573558e-03  6.977987e-02
orbit23          0.000000e+00  2.733833e-04
orbit24          1.281434e-03  4.381034e-02
orbit25          0.000000e+00  3.374037e-18
orbit26          4.306632e-06  3.460317e-02
orbit27          1.122299e-03  1.696765e-01
orbit28          8.325021e-04  1.099383e-01
orbit29          1.707942e-04  9.939394e-03
orbit30          1.312166e-04  7.353661e-02
orbit31          3.087981e-03  6.369905e-02
orbit32          8.598721e-06  2.475000e-02
orbit33         -9.114008e-06  1.907866e-03
orbit34          1.217760e-04  6.951147e-02
orbit35          3.018367e-05  7.081153e-03
orbit36          1.041913e-04  1.266375e-01
orbit37          1.905799e-04  1.141779e-01
orbit38          3.792632e-04  1.539296e-01
orbit39          3.306780e-03  1.309711e-01
orbit40          0.000000e+00  3.729655e-19
orbit41         -4.323390e-06  8.750000e-03
orbit42          1.969749e-04  4.339468e-02
orbit43          2.610904e-05  6.622475e-02
orbit44         -4.332525e-06  6.807016e-02
orbit45          3.858301e-05  8.371826e-03
orbit46          0.000000e+00  8.571429e-03
orbit47          1.735034e-05  3.151753e-02
orbit48          0.000000e+00  8.333333e-03
orbit49          8.506213e-04  8.057012e-02
orbit50          0.000000e+00  4.000000e-03
orbit51          2.698510e-04  6.356109e-02
orbit52          8.568980e-06  1.851852e-02
orbit53          8.698234e-06  4.092308e-02
orbit54          0.000000e+00  3.900000e-02
orbit55          0.000000e+00  0.000000e+00
orbit56          5.031202e-03  1.448539e-01
orbit57          0.000000e+00  0.000000e+00
orbit58          0.000000e+00  0.000000e+00
orbit59         -1.303781e-05  9.500000e-03
orbit60          0.000000e+00  0.000000e+00
orbit61          0.000000e+00  0.000000e+00
orbit62          4.570543e-04  2.120318e-01
orbit63          0.000000e+00  0.000000e+00
orbit64          4.271679e-06  1.003852e-02
orbit65          3.040740e-05  7.637123e-04
orbit66          3.013534e-05  3.117082e-02
orbit67          0.000000e+00  0.000000e+00
orbit68          0.000000e+00  0.000000e+00
orbit69          0.000000e+00  0.000000e+00
orbit70          0.000000e+00  8.333333e-03
orbit71          0.000000e+00  0.000000e+00
orbit72          0.000000e+00  0.000000e+00
AP               0.000000e+00  0.000000e+00
bet              1.083995e-04  3.779199e-01
ecc              0.000000e+00  9.080193e-21
eccrad           4.299226e-06  9.000000e-03
close            1.170647e-04  1.886842e-02
constraint       9.946394e-05  4.125591e-02
coreness         1.374503e-04  1.047397e-01
knn              3.385800e-04  7.573491e-02
hubscore         7.033733e-04  2.397360e-02
pagerank         1.523629e-05  7.781797e-02
trans            0.000000e+00  3.885781e-18
evcent           0.000000e+00  4.370988e-17
first            0.000000e+00  0.000000e+00
upto_second      5.957561e-04  1.052208e-01
upto_third       9.813547e-04  1.193226e-01
upto_fourth      1.122384e-03  1.876350e-01
upto_fifth       4.776963e-03  4.587247e-01
upto_sixth       9.337200e-05  6.363693e-02
second           1.726456e-04  1.518216e-02
third            2.325161e-03  1.333499e-01
fourth           3.098410e-04  2.461470e-01
fifth            2.331427e-04  2.049377e-01
sixth            1.388155e-03  2.588209e-01
ratio1           7.176745e-04  6.250137e-02
ratio2           1.530433e-04  1.325429e-01
ratio3           7.499489e-04  1.733763e-01
ratio4           3.466205e-05  1.894048e-02
ratio5           8.903414e-04  5.826399e-01
ratio6           3.962694e-04  3.905138e-01
selfinter       -4.802305e-06  5.542153e-02
walktrap_vertex  2.979544e-05  7.466482e-02
bigcom1          6.778939e-05  2.264056e-02
bigcom2          0.000000e+00  0.000000e+00
bigcom3          0.000000e+00  0.000000e+00
bigcom4          4.583667e-04  1.892263e-02
bigcom6          0.000000e+00  0.000000e+00
bigcom8          0.000000e+00  0.000000e+00
bigcom9          0.000000e+00  0.000000e+00
bigcom11         0.000000e+00  0.000000e+00
bigcom13         0.000000e+00  0.000000e+00
bigcom15         0.000000e+00  0.000000e+00
bigcom16         0.000000e+00  0.000000e+00
bigcom21         0.000000e+00  5.421011e-22
bigcom22         0.000000e+00  0.000000e+00
bigcom24         0.000000e+00  0.000000e+00
bigcom26         0.000000e+00  0.000000e+00
bigcom28         0.000000e+00  0.000000e+00
bigcom30         0.000000e+00  5.421011e-22
bigcom31         0.000000e+00  0.000000e+00
bigcom32         0.000000e+00  0.000000e+00
bigcom33         0.000000e+00  0.000000e+00
bigcom34         0.000000e+00  0.000000e+00
bigcom36         0.000000e+00  0.000000e+00
bigcom37         0.000000e+00  0.000000e+00
bigcom38         0.000000e+00  0.000000e+00
bigcom39         0.000000e+00  0.000000e+00
bigcom40         3.934817e-04  1.794697e-01
bigcom43         0.000000e+00  6.938894e-20
bigcom44         0.000000e+00  0.000000e+00
bigcom46         0.000000e+00  0.000000e+00
bigcom47         0.000000e+00  0.000000e+00
bigcom49         0.000000e+00  0.000000e+00
bigcom50         0.000000e+00  0.000000e+00
bigcom51         0.000000e+00  0.000000e+00
bigcom52         0.000000e+00  0.000000e+00
bigcom54         0.000000e+00  0.000000e+00
bigcom56         0.000000e+00  3.469447e-20
bigcom62         0.000000e+00  0.000000e+00
bigcom66         0.000000e+00  3.469447e-20
bigcom68         0.000000e+00  0.000000e+00
bigcom69         0.000000e+00  0.000000e+00
bigcom71         0.000000e+00  0.000000e+00
bigcom72         0.000000e+00  0.000000e+00
bigcom73         0.000000e+00  0.000000e+00
bigcom74         0.000000e+00  0.000000e+00
bigcom75         0.000000e+00  0.000000e+00
bigcom76         0.000000e+00  0.000000e+00
bigcom77         0.000000e+00  0.000000e+00
bigcom79         0.000000e+00  0.000000e+00
bigcom80         0.000000e+00  0.000000e+00
bigcom82         0.000000e+00  0.000000e+00
bigcom83         0.000000e+00  0.000000e+00
bigcom84         0.000000e+00  0.000000e+00
bigcom85         0.000000e+00  0.000000e+00
bigcom87         0.000000e+00  0.000000e+00
bigcom89         0.000000e+00  0.000000e+00
bigcom91         0.000000e+00  0.000000e+00
bigcom92         0.000000e+00  0.000000e+00
bigcom93         0.000000e+00  0.000000e+00
bigcom96         0.000000e+00  0.000000e+00
bigcom97         0.000000e+00  0.000000e+00
bigcom98         0.000000e+00  0.000000e+00
bigcom99         0.000000e+00  0.000000e+00
bigcom101        0.000000e+00  6.938894e-20
bigcom104        0.000000e+00  0.000000e+00
bigcom106        0.000000e+00  0.000000e+00
bigcom109        0.000000e+00  0.000000e+00
bigcom113        0.000000e+00  0.000000e+00
bigcom116        0.000000e+00  0.000000e+00
bigcom120        0.000000e+00  0.000000e+00
bigcom123        0.000000e+00  0.000000e+00
bigcom126        0.000000e+00  0.000000e+00
bigcom127        0.000000e+00  0.000000e+00
bigcom137        0.000000e+00  0.000000e+00
bigcom139        0.000000e+00  0.000000e+00
bigcom140        0.000000e+00  0.000000e+00
bigcom143        0.000000e+00  0.000000e+00
bigcom145        0.000000e+00  0.000000e+00
bigcom146        0.000000e+00  0.000000e+00
bigcom147        0.000000e+00  0.000000e+00
bigcom149        0.000000e+00  0.000000e+00
bigcom153        0.000000e+00  0.000000e+00
bigcom154        0.000000e+00  0.000000e+00
bigcom156        0.000000e+00  0.000000e+00
bigcom157        0.000000e+00  0.000000e+00
bigcom158        0.000000e+00  0.000000e+00
bigcom160        0.000000e+00  0.000000e+00
bigcom161        0.000000e+00  0.000000e+00
bigcom162        0.000000e+00  0.000000e+00
bigcom164        0.000000e+00  5.421011e-22
bigcom166        0.000000e+00  0.000000e+00
bigcom167        0.000000e+00  0.000000e+00
bigcom171        0.000000e+00  9.256606e-01
bigcom173        0.000000e+00  0.000000e+00
bigcom175        0.000000e+00  0.000000e+00
bigcom176        0.000000e+00  0.000000e+00
bigcom177        0.000000e+00  0.000000e+00
bigcom178        0.000000e+00  0.000000e+00
bigcom180        0.000000e+00  0.000000e+00
bigcom181        0.000000e+00  0.000000e+00
bigcom184        0.000000e+00  0.000000e+00
bigcom186        0.000000e+00  0.000000e+00
bigcom187        0.000000e+00  0.000000e+00
bigcom189        0.000000e+00  0.000000e+00
bigcom194        0.000000e+00  0.000000e+00
bigcom195        0.000000e+00  0.000000e+00
bigcom196        0.000000e+00  5.254414e-01
bigcom204        0.000000e+00  0.000000e+00
bigcom205        0.000000e+00  0.000000e+00
bigcom212        0.000000e+00  3.469447e-20
bigcom214        0.000000e+00  0.000000e+00
bigcom222        0.000000e+00  0.000000e+00
bigcom223        0.000000e+00  0.000000e+00
bigcom226        0.000000e+00  0.000000e+00
bigcom227        0.000000e+00  0.000000e+00
bigcom229        0.000000e+00  3.469447e-20
bigcom233        0.000000e+00  0.000000e+00
bigcom236        0.000000e+00  0.000000e+00
bigcom237        0.000000e+00  0.000000e+00
bigcom246        0.000000e+00  0.000000e+00
bigcom248        0.000000e+00  0.000000e+00
bigcom249        0.000000e+00  0.000000e+00
bigcom250        0.000000e+00  0.000000e+00
bigcom254        0.000000e+00  0.000000e+00
bigcom266        0.000000e+00  0.000000e+00
bigcom269        0.000000e+00  0.000000e+00
bigcom272        0.000000e+00  0.000000e+00
bigcom274        0.000000e+00  0.000000e+00
bigcom281        0.000000e+00  0.000000e+00
bigcom291        0.000000e+00  0.000000e+00
bigcom292        0.000000e+00  3.469447e-20
bigcom295        0.000000e+00  0.000000e+00
bigcom299        0.000000e+00  0.000000e+00
bigcom301        0.000000e+00  0.000000e+00
bigcom306        0.000000e+00  0.000000e+00
bigcom309        0.000000e+00  0.000000e+00
bigcom314        0.000000e+00  0.000000e+00
bigcom321        0.000000e+00  0.000000e+00
bigcom341        0.000000e+00  0.000000e+00
bigcom350        0.000000e+00  0.000000e+00
bigcom353        0.000000e+00  0.000000e+00
bigcom359        0.000000e+00  0.000000e+00
bigcom363        0.000000e+00  0.000000e+00
bigcom365        0.000000e+00  0.000000e+00
bigcom385        0.000000e+00  0.000000e+00
bigcom386        0.000000e+00  0.000000e+00
bigcom408        0.000000e+00  0.000000e+00
bigcom412        0.000000e+00  0.000000e+00
bigcom480        0.000000e+00  0.000000e+00
spin_vertex      2.193945e-05  5.071047e-02
membership_s1    5.636205e-05  3.346666e-02
membership_s3    0.000000e+00  0.000000e+00
membership_s4    1.306419e-05  1.108309e-01
membership_s5    0.000000e+00  0.000000e+00
membership_s6    0.000000e+00  0.000000e+00
membership_s7    0.000000e+00  0.000000e+00
membership_s8    0.000000e+00  0.000000e+00
membership_s9    0.000000e+00  0.000000e+00
membership_s11   0.000000e+00  0.000000e+00
membership_s12   0.000000e+00  0.000000e+00
membership_s14   0.000000e+00  0.000000e+00
membership_s15   0.000000e+00  0.000000e+00
membership_s16   2.627376e-05  2.126736e-02
membership_s17   0.000000e+00  0.000000e+00
membership_s18   0.000000e+00  0.000000e+00
membership_s20   0.000000e+00  0.000000e+00
membership_s21   0.000000e+00  0.000000e+00
membership_s22   0.000000e+00  0.000000e+00
membership_s24   0.000000e+00  0.000000e+00
membership_s25   0.000000e+00  0.000000e+00
membership_s26   0.000000e+00  0.000000e+00
membership_s27   0.000000e+00  0.000000e+00
membership_s28   0.000000e+00  0.000000e+00
membership_s30   0.000000e+00  4.009768e-02
membership_s31   0.000000e+00  0.000000e+00
membership_s32   2.576793e-05  3.743854e-02
membership_s33   0.000000e+00  0.000000e+00
membership_s36   2.350941e-04  1.626981e-01
membership_s37   0.000000e+00  0.000000e+00
V1               2.439255e-05  1.116209e-01
V2               2.434282e-04  9.132220e-02
pdi              4.305764e-05  1.872008e-01
adhesion         2.088529e-03  2.494936e-01
cohesion         2.125915e-03  2.252945e-01
inner            1.160744e-04  1.850113e-01
outer            2.489659e-05  3.252489e-02
ioratio          3.156744e-04  2.802298e-01
comsize          4.718905e-04  2.647672e-01
[1] "Dataset: low_CT Model GLM, run: 1 of 10 2015-06-15 19:20:24"
[1] "glmnet variable coefficients"
                         [,1]          [,2]
(Intercept)     -6.102878e+00 -6.580072e+00
graph0           1.189656e-39  1.017510e-02
graph1           9.275890e-44 -2.009466e-06
graph2           9.572357e-40 -6.182776e-03
graph3           2.161281e-44 -1.302992e-07
graph4           7.388746e-47  5.199809e-09
graph5           1.038393e-41 -3.252943e-05
graph6           4.153514e-44 -2.938355e-06
graph7           2.197528e-41 -7.090325e-05
graph8           1.086451e-39 -1.733205e-02
graph9           4.004878e-46 -1.514212e-08
graph10          5.963050e-48  2.225408e-10
graph11          1.377696e-49  9.519083e-12
graph12          2.512497e-46 -6.592823e-09
graph13          1.459101e-44 -2.389666e-07
graph14          2.095674e-47  1.086869e-09
graph15          1.193794e-42 -1.386664e-05
graph16          2.141044e-45 -8.579743e-08
graph17          6.480190e-45  1.832272e-07
graph18          2.205508e-43 -4.870198e-06
graph19          3.484101e-44 -6.159110e-07
graph20          2.043388e-43  6.976083e-06
graph21          1.044254e-42  1.650126e-05
graph22          6.216623e-43  1.664700e-06
graph23         -1.161886e-43 -1.769498e-05
graph24          1.436511e-42  3.166012e-06
graph25          3.805863e-42  2.668792e-05
graph26          1.861022e-41  1.963709e-04
graph27         -6.380975e-41 -2.706279e-03
graph28          2.377990e-41 -8.928653e-04
graph29         -1.880807e-39 -7.951384e-02
orbit0           1.189656e-39  1.020907e-02
orbit1           8.240245e-44 -2.045539e-06
orbit2           5.973210e-40  5.449839e-03
orbit3           9.572357e-40 -6.124493e-03
orbit4           1.036578e-44 -4.122100e-07
orbit5           1.079562e-42  1.881689e-05
orbit6           7.388001e-47  5.246465e-09
orbit7           5.567680e-40  4.507287e-03
orbit8           1.038393e-41 -3.155306e-05
orbit9          -2.489958e-44 -4.167852e-06
orbit10          4.824305e-43 -3.115944e-06
orbit11          2.153915e-39  2.217341e-02
orbit12          2.216954e-41 -6.930699e-05
orbit13          3.088936e-40 -1.164027e-03
orbit14          1.086451e-39 -1.723269e-02
orbit15          2.604382e-46 -1.671575e-08
orbit16          5.562945e-44  8.379177e-07
orbit17          3.842490e-45 -1.709762e-07
orbit18         -1.114536e-46 -6.434515e-09
orbit19          2.336592e-48  1.796006e-10
orbit20          1.142075e-45  2.668234e-08
orbit21          1.499768e-42  3.298966e-05
orbit22          1.377696e-49  9.518716e-12
orbit23          9.486823e-40  6.094122e-03
orbit24         -2.952467e-47 -7.002031e-09
orbit25          2.500011e-45 -1.893413e-08
orbit26          1.480998e-42  3.339579e-05
orbit27          6.520518e-45 -4.980748e-07
orbit28          5.259558e-43  6.550900e-06
orbit29          4.441738e-44 -5.886137e-07
orbit30          3.925486e-42  3.897994e-05
orbit31          8.620472e-48  1.149831e-09
orbit32          3.602716e-46  4.149656e-09
orbit33          2.730662e-39  4.412791e-02
orbit34          1.193794e-42 -1.393683e-05
orbit35         -4.061872e-46 -9.876891e-08
orbit36          2.823208e-43  7.622508e-06
orbit37          1.294071e-44 -2.563808e-07
orbit38          1.863481e-41  3.953356e-04
orbit39         -3.782214e-45 -2.453021e-07
orbit40          2.111622e-44  7.286486e-07
orbit41         -1.236992e-42 -1.039271e-04
orbit42          3.812214e-39  9.986422e-02
orbit43          2.200868e-43 -4.911013e-06
orbit44          3.004110e-38  3.709868e-01
orbit45          1.118536e-44 -1.012310e-06
orbit46          5.812544e-43  5.045183e-06
orbit47          5.312428e-41  6.279836e-04
orbit48         -1.003163e-42 -5.681558e-05
orbit49          2.078319e-43  7.221588e-06
orbit50         -1.819492e-41 -2.288293e-03
orbit51          1.634418e-42  3.004105e-05
orbit52          1.325907e-42  2.066744e-05
orbit53          4.087343e-42 -1.455643e-03
orbit54          6.216898e-43  1.623719e-06
orbit55         -1.457043e-39 -8.403160e-02
orbit56         -1.549604e-43 -1.791660e-05
orbit57          2.490840e-42 -4.904666e-05
orbit58          6.688139e-39  3.203046e-02
orbit59          1.637258e-42  7.933992e-06
orbit60         -1.764866e-41 -1.125190e-03
orbit61         -1.679432e-39 -6.962618e-02
orbit62          7.030383e-42  1.935357e-04
orbit63         -4.447742e-41 -4.932626e-03
orbit64         -2.089344e-41 -1.052285e-03
orbit65          1.853881e-41  1.237983e-04
orbit66          1.083591e-40  2.376342e-03
orbit67         -1.529164e-39 -5.846590e-02
orbit68         -6.381882e-41 -2.710723e-03
orbit69         -2.258290e-39 -6.723846e-02
orbit70          2.468606e-41 -8.934943e-04
orbit71         -1.117013e-39 -2.481331e-02
orbit72         -1.880807e-39 -7.954960e-02
AP               2.863133e-39 -6.625345e-02
bet              6.525792e-43  1.215655e-05
ecc              2.188901e-40  8.910268e-04
eccrad           1.313340e-39  5.385293e-03
close           -1.426590e-38 -6.055334e-01
constraint      -4.287965e-39 -8.001359e-02
coreness         1.270891e-39  3.056279e-02
knn             -1.486262e-42 -2.314895e-05
hubscore         2.291535e-38  7.067532e-02
pagerank        -7.433187e-39 -7.378036e-01
trans           -1.145633e-39 -9.663334e-02
evcent           2.066666e-38 -5.311181e-02
first            1.189656e-39  1.014507e-02
upto_second      2.778603e-44 -2.704040e-06
upto_third      -1.191558e-43 -5.777246e-06
upto_fourth     -3.355063e-43 -1.257897e-05
upto_fifth      -2.939395e-43 -3.229949e-06
upto_sixth       1.653192e-43  1.508548e-05
second           2.306076e-44 -2.731069e-06
third           -1.795574e-43 -8.364484e-06
fourth          -2.440319e-43 -6.297451e-06
fifth            4.837123e-43  2.002977e-05
sixth            5.351502e-43  9.248467e-06
ratio1          -1.516025e-42 -2.322414e-05
ratio2          -2.666715e-42 -8.519702e-05
ratio3           2.814660e-41  5.084220e-04
ratio4          -2.362584e-42 -1.511954e-04
ratio5          -2.534003e-42 -8.737289e-05
ratio6           2.635387e-43  3.868723e-06
selfinter        5.204582e-39  1.986080e-01
walktrap_vertex  1.020202e-39  3.178822e-02
bigcom1          4.485910e-41  3.857469e-03
bigcom2         -2.256489e-39 -5.509464e-02
bigcom3          7.310909e-39  3.058427e-01
bigcom4         -4.233737e-40  1.280556e-02
bigcom6         -2.254690e-39 -6.149597e-02
bigcom8         -2.288995e-39 -6.098603e-02
bigcom9         -2.264438e-39 -9.135042e-02
bigcom11        -2.257209e-39 -1.193827e-01
bigcom13        -2.260456e-39 -1.572454e-01
bigcom15        -2.260095e-39 -7.024498e-02
bigcom16        -2.256489e-39 -1.423972e-01
bigcom21        -2.270983e-39 -1.007570e-01
bigcom22        -2.285666e-39 -9.856880e-02
bigcom24        -2.255409e-39 -5.166152e-02
bigcom26        -2.263713e-39 -1.064064e-01
bigcom28        -2.288625e-39 -9.898579e-02
bigcom30        -2.269526e-39 -1.578180e-01
bigcom31        -2.254690e-39 -5.520077e-02
bigcom32        -2.257569e-39 -7.578062e-02
bigcom33        -2.254690e-39 -1.448906e-01
bigcom34        -2.255769e-39 -1.468675e-01
bigcom36        -2.257569e-39 -9.848160e-02
bigcom37        -2.255049e-39 -7.686614e-02
bigcom38        -2.257930e-39 -8.729202e-02
bigcom39        -2.257930e-39 -1.032864e-01
bigcom40         3.916971e-39  1.945501e-01
bigcom43        -2.256129e-39 -9.234735e-02
bigcom44        -2.280505e-39 -1.303911e-01
bigcom46        -2.256849e-39 -1.244089e-01
bigcom47        -2.256129e-39 -1.289217e-01
bigcom49        -2.256849e-39 -2.259491e-01
bigcom50        -2.257209e-39 -7.828793e-02
bigcom51        -2.255409e-39 -1.220220e-01
bigcom52        -2.255049e-39 -9.700282e-02
bigcom54        -2.255049e-39 -9.277690e-02
bigcom56        -2.255769e-39 -5.575990e-02
bigcom62        -2.255049e-39 -1.168846e-01
bigcom66        -2.255409e-39 -8.206393e-02
bigcom68        -2.254690e-39 -5.990388e-02
bigcom69        -2.256849e-39 -9.543828e-02
bigcom71        -2.259012e-39 -7.211008e-02
bigcom72        -2.256129e-39 -1.160505e-01
bigcom73        -2.255409e-39 -1.173892e-01
bigcom74        -2.255769e-39 -1.299850e-01
bigcom75        -2.254330e-39 -9.824128e-02
bigcom76        -2.255769e-39 -9.299464e-02
bigcom77        -2.255409e-39 -7.648804e-02
bigcom79        -2.255049e-39 -1.284310e-01
bigcom80        -2.255409e-39 -1.182278e-01
bigcom82        -2.255409e-39 -9.631826e-02
bigcom83        -2.255049e-39 -5.427927e-02
bigcom84        -2.255049e-39 -3.271600e-01
bigcom85        -2.255769e-39 -1.324224e-01
bigcom87        -2.256129e-39 -9.479330e-02
bigcom89        -2.255049e-39 -1.107867e-01
bigcom91        -2.254690e-39 -8.207163e-02
bigcom92        -2.258651e-39 -6.591216e-02
bigcom93        -2.255409e-39 -9.331103e-02
bigcom96        -2.254330e-39 -9.447911e-02
bigcom97        -2.256849e-39 -1.476932e-01
bigcom98        -2.255049e-39 -1.172796e-01
bigcom99        -2.255769e-39 -8.341741e-02
bigcom101       -2.256489e-39 -1.186564e-01
bigcom104       -2.257569e-39 -8.853777e-02
bigcom106       -2.256129e-39 -1.127687e-01
bigcom109       -2.255769e-39 -1.582019e-01
bigcom113       -2.255769e-39 -6.728512e-02
bigcom116       -2.259012e-39 -3.127509e-01
bigcom120       -2.255049e-39 -1.888194e-01
bigcom123       -2.255409e-39 -1.054955e-01
bigcom126       -2.255049e-39 -5.694796e-02
bigcom127       -2.254690e-39 -4.872324e-01
bigcom137       -2.255769e-39 -9.313590e-02
bigcom139       -2.255049e-39 -9.435996e-02
bigcom140       -2.255409e-39 -2.563338e-01
bigcom143       -2.255769e-39 -1.006084e-01
bigcom145       -2.255409e-39 -9.923101e-02
bigcom146       -2.255409e-39 -1.659672e-01
bigcom147       -2.255409e-39 -6.012958e-02
bigcom149       -2.254330e-39 -3.010403e-01
bigcom153       -2.256129e-39 -1.121663e-01
bigcom154       -2.257209e-39 -1.243822e-01
bigcom156       -2.254690e-39 -7.111596e-02
bigcom157       -2.255049e-39 -1.029317e-01
bigcom158       -2.255049e-39 -8.187453e-02
bigcom160       -2.255769e-39 -1.022472e-01
bigcom161       -2.255049e-39 -1.185606e-01
bigcom162       -2.255049e-39 -5.249290e-02
bigcom164       -2.255409e-39 -1.309739e-01
bigcom166       -2.256849e-39 -7.800966e-02
bigcom167       -2.256849e-39 -6.763580e-02
bigcom171        1.008008e-36  4.884557e+00
bigcom173       -2.255769e-39 -6.829872e-02
bigcom175       -2.255049e-39 -5.185080e-02
bigcom176       -2.255409e-39 -1.624452e-01
bigcom177       -2.255409e-39 -1.023537e-01
bigcom178       -2.255769e-39 -1.014347e-01
bigcom180       -2.254690e-39 -3.440271e-01
bigcom181       -2.256129e-39 -4.290784e-02
bigcom184       -2.255049e-39 -1.858650e-01
bigcom186       -2.255049e-39 -2.794373e-01
bigcom187       -2.254690e-39 -2.314626e-01
bigcom189       -2.255769e-39 -8.163523e-02
bigcom194       -2.255409e-39 -8.998156e-02
bigcom195       -2.255409e-39 -5.450490e-02
bigcom196        5.029569e-37  2.872718e+00
bigcom204       -2.256489e-39 -8.369013e-02
bigcom205       -2.255049e-39 -1.567007e-01
bigcom212       -2.255049e-39 -1.167752e-01
bigcom214       -2.256129e-39 -7.674743e-02
bigcom222       -2.255049e-39 -1.399483e-01
bigcom223        0.000000e+00  0.000000e+00
bigcom226       -2.255049e-39 -9.438482e-02
bigcom227       -2.255049e-39 -5.936406e-02
bigcom229       -2.255409e-39 -8.526105e-02
bigcom233       -2.254330e-39 -1.388234e-01
bigcom236       -2.255049e-39 -6.389632e-02
bigcom237       -2.254330e-39 -1.359537e-01
bigcom246       -2.255769e-39 -4.854089e-02
bigcom248       -2.256489e-39 -6.855248e-02
bigcom249       -2.254690e-39 -5.169659e-02
bigcom250       -2.255049e-39 -1.963319e-01
bigcom254       -2.255769e-39 -8.960418e-02
bigcom266       -2.254690e-39 -1.769876e-01
bigcom269       -2.256849e-39 -8.602772e-02
bigcom272       -2.255049e-39 -8.039073e-02
bigcom274       -2.258290e-39 -8.760192e-02
bigcom281       -2.254690e-39 -1.096270e-01
bigcom291       -2.254330e-39 -5.543656e-02
bigcom292       -2.255049e-39 -5.522125e-02
bigcom295       -2.254330e-39 -9.136534e-02
bigcom299       -2.255049e-39 -9.456395e-02
bigcom301       -2.255409e-39 -9.409289e-02
bigcom306       -2.255409e-39 -1.267974e-01
bigcom309       -2.256489e-39 -1.013009e-01
bigcom314       -2.254690e-39 -6.309618e-02
bigcom321       -2.257209e-39 -5.883310e-02
bigcom341       -2.255049e-39 -2.309761e-01
bigcom350       -2.254690e-39 -3.503409e-02
bigcom353       -2.255049e-39 -9.951456e-02
bigcom359       -2.255049e-39 -1.328396e-01
bigcom363       -2.255049e-39 -5.016139e-02
bigcom365       -2.254690e-39 -1.947102e-01
bigcom385       -2.255409e-39 -9.559493e-02
bigcom386       -2.254690e-39 -3.984241e-02
bigcom408       -2.256849e-39 -7.630811e-02
bigcom412       -2.255409e-39 -5.826342e-02
bigcom480       -2.255049e-39 -7.507513e-02
spin_vertex     -3.442678e-39 -3.419653e-02
membership_s1   -9.128136e-40 -4.147624e-02
membership_s3   -2.261179e-39 -2.432861e-01
membership_s4    7.024016e-40  6.144429e-02
membership_s5   -2.428962e-39 -8.328479e-02
membership_s6   -2.574443e-39 -8.534505e-02
membership_s7   -2.387139e-39 -9.148389e-02
membership_s8   -2.257930e-39 -1.698162e-01
membership_s9   -2.259734e-39 -1.570584e-01
membership_s11  -2.257569e-39 -1.443726e-01
membership_s12  -2.256849e-39 -1.170514e-01
membership_s14  -2.256129e-39 -2.092932e-01
membership_s15  -2.292707e-39 -8.859782e-02
membership_s16   9.891379e-38  1.099476e+00
membership_s17  -2.256849e-39 -1.581989e-01
membership_s18  -2.270254e-39 -1.134461e-01
membership_s20  -2.256129e-39 -9.455782e-02
membership_s21  -2.300539e-39 -7.177403e-02
membership_s22  -2.260095e-39 -9.240375e-02
membership_s24  -2.260818e-39 -1.093805e-01
membership_s25  -2.257209e-39 -9.911232e-02
membership_s26  -2.259734e-39 -4.895154e-01
membership_s27  -2.410742e-39 -9.765678e-02
membership_s28  -2.260095e-39 -1.500955e-01
membership_s30   1.820205e-39  5.512595e-02
membership_s31  -2.391580e-39 -1.021714e-01
membership_s32   6.586388e-39  2.126443e-01
membership_s33  -2.255409e-39 -1.292545e-01
membership_s36   3.018730e-39  1.925093e-01
membership_s37  -2.278301e-39 -1.082705e-01
V1               1.257717e-39  9.705700e-03
V2               3.002313e-39  7.253392e-02
pdi              4.254574e-35  9.072228e+02
adhesion        -1.082649e-43 -1.265878e-06
cohesion         2.165304e-43  2.513722e-06
inner            6.812551e-44  8.127703e-07
outer            1.036498e-43  1.857782e-07
ioratio          2.635325e-39 -1.141422e-02
comsize          6.879953e-43  1.545601e-05
[1] "Dataset: low_CT Model GBM, run: 2 of 10 2015-06-15 19:21:57"
Iter   TrainDeviance   ValidDeviance   StepSize   Improve
     1        0.0939             nan     0.0100   -0.0001

[1] "GBM variable coefficients"
                            var      rel.inf
graph21                 graph21 3.347708e+01
orbit11                 orbit11 1.242242e+01
ioratio                 ioratio 1.110639e+01
fourth                   fourth 1.094443e+01
graph3                   graph3 9.415429e+00
graph11                 graph11 6.276953e+00
graph20                 graph20 5.768010e+00
comsize                 comsize 4.938162e+00
ratio3                   ratio3 3.031299e+00
coreness               coreness 1.813231e+00
membership_s32   membership_s32 8.065880e-01
graph1                   graph1 7.995667e-26
graph0                   graph0 0.000000e+00
graph2                   graph2 0.000000e+00
graph4                   graph4 0.000000e+00
graph5                   graph5 0.000000e+00
graph6                   graph6 0.000000e+00
graph7                   graph7 0.000000e+00
graph8                   graph8 0.000000e+00
graph9                   graph9 0.000000e+00
graph10                 graph10 0.000000e+00
graph12                 graph12 0.000000e+00
graph13                 graph13 0.000000e+00
graph14                 graph14 0.000000e+00
graph15                 graph15 0.000000e+00
graph16                 graph16 0.000000e+00
graph17                 graph17 0.000000e+00
graph18                 graph18 0.000000e+00
graph19                 graph19 0.000000e+00
graph22                 graph22 0.000000e+00
graph23                 graph23 0.000000e+00
graph24                 graph24 0.000000e+00
graph25                 graph25 0.000000e+00
graph26                 graph26 0.000000e+00
graph27                 graph27 0.000000e+00
graph28                 graph28 0.000000e+00
graph29                 graph29 0.000000e+00
orbit0                   orbit0 0.000000e+00
orbit1                   orbit1 0.000000e+00
orbit2                   orbit2 0.000000e+00
orbit3                   orbit3 0.000000e+00
orbit4                   orbit4 0.000000e+00
orbit5                   orbit5 0.000000e+00
orbit6                   orbit6 0.000000e+00
orbit7                   orbit7 0.000000e+00
orbit8                   orbit8 0.000000e+00
orbit9                   orbit9 0.000000e+00
orbit10                 orbit10 0.000000e+00
orbit12                 orbit12 0.000000e+00
orbit13                 orbit13 0.000000e+00
orbit14                 orbit14 0.000000e+00
orbit15                 orbit15 0.000000e+00
orbit16                 orbit16 0.000000e+00
orbit17                 orbit17 0.000000e+00
orbit18                 orbit18 0.000000e+00
orbit19                 orbit19 0.000000e+00
orbit20                 orbit20 0.000000e+00
orbit21                 orbit21 0.000000e+00
orbit22                 orbit22 0.000000e+00
orbit23                 orbit23 0.000000e+00
orbit24                 orbit24 0.000000e+00
orbit25                 orbit25 0.000000e+00
orbit26                 orbit26 0.000000e+00
orbit27                 orbit27 0.000000e+00
orbit28                 orbit28 0.000000e+00
orbit29                 orbit29 0.000000e+00
orbit30                 orbit30 0.000000e+00
orbit31                 orbit31 0.000000e+00
orbit32                 orbit32 0.000000e+00
orbit33                 orbit33 0.000000e+00
orbit34                 orbit34 0.000000e+00
orbit35                 orbit35 0.000000e+00
orbit36                 orbit36 0.000000e+00
orbit37                 orbit37 0.000000e+00
orbit38                 orbit38 0.000000e+00
orbit39                 orbit39 0.000000e+00
orbit40                 orbit40 0.000000e+00
orbit41                 orbit41 0.000000e+00
orbit42                 orbit42 0.000000e+00
orbit43                 orbit43 0.000000e+00
orbit44                 orbit44 0.000000e+00
orbit45                 orbit45 0.000000e+00
orbit46                 orbit46 0.000000e+00
orbit47                 orbit47 0.000000e+00
orbit48                 orbit48 0.000000e+00
orbit49                 orbit49 0.000000e+00
orbit50                 orbit50 0.000000e+00
orbit51                 orbit51 0.000000e+00
orbit52                 orbit52 0.000000e+00
orbit53                 orbit53 0.000000e+00
orbit54                 orbit54 0.000000e+00
orbit55                 orbit55 0.000000e+00
orbit56                 orbit56 0.000000e+00
orbit57                 orbit57 0.000000e+00
orbit58                 orbit58 0.000000e+00
orbit59                 orbit59 0.000000e+00
orbit60                 orbit60 0.000000e+00
orbit61                 orbit61 0.000000e+00
orbit62                 orbit62 0.000000e+00
orbit63                 orbit63 0.000000e+00
orbit64                 orbit64 0.000000e+00
orbit65                 orbit65 0.000000e+00
orbit66                 orbit66 0.000000e+00
orbit67                 orbit67 0.000000e+00
orbit68                 orbit68 0.000000e+00
orbit69                 orbit69 0.000000e+00
orbit70                 orbit70 0.000000e+00
orbit71                 orbit71 0.000000e+00
orbit72                 orbit72 0.000000e+00
AP                           AP 0.000000e+00
bet                         bet 0.000000e+00
ecc                         ecc 0.000000e+00
eccrad                   eccrad 0.000000e+00
close                     close 0.000000e+00
constraint           constraint 0.000000e+00
knn                         knn 0.000000e+00
hubscore               hubscore 0.000000e+00
pagerank               pagerank 0.000000e+00
trans                     trans 0.000000e+00
evcent                   evcent 0.000000e+00
first                     first 0.000000e+00
upto_second         upto_second 0.000000e+00
upto_third           upto_third 0.000000e+00
upto_fourth         upto_fourth 0.000000e+00
upto_fifth           upto_fifth 0.000000e+00
upto_sixth           upto_sixth 0.000000e+00
second                   second 0.000000e+00
third                     third 0.000000e+00
fifth                     fifth 0.000000e+00
sixth                     sixth 0.000000e+00
ratio1                   ratio1 0.000000e+00
ratio2                   ratio2 0.000000e+00
ratio4                   ratio4 0.000000e+00
ratio5                   ratio5 0.000000e+00
ratio6                   ratio6 0.000000e+00
selfinter             selfinter 0.000000e+00
walktrap_vertex walktrap_vertex 0.000000e+00
bigcom1                 bigcom1 0.000000e+00
bigcom2                 bigcom2 0.000000e+00
bigcom3                 bigcom3 0.000000e+00
bigcom4                 bigcom4 0.000000e+00
bigcom6                 bigcom6 0.000000e+00
bigcom8                 bigcom8 0.000000e+00
bigcom9                 bigcom9 0.000000e+00
bigcom11               bigcom11 0.000000e+00
bigcom13               bigcom13 0.000000e+00
bigcom15               bigcom15 0.000000e+00
bigcom16               bigcom16 0.000000e+00
bigcom21               bigcom21 0.000000e+00
bigcom22               bigcom22 0.000000e+00
bigcom24               bigcom24 0.000000e+00
bigcom26               bigcom26 0.000000e+00
bigcom28               bigcom28 0.000000e+00
bigcom30               bigcom30 0.000000e+00
bigcom31               bigcom31 0.000000e+00
bigcom32               bigcom32 0.000000e+00
bigcom33               bigcom33 0.000000e+00
bigcom34               bigcom34 0.000000e+00
bigcom36               bigcom36 0.000000e+00
bigcom37               bigcom37 0.000000e+00
bigcom38               bigcom38 0.000000e+00
bigcom39               bigcom39 0.000000e+00
bigcom40               bigcom40 0.000000e+00
bigcom43               bigcom43 0.000000e+00
bigcom44               bigcom44 0.000000e+00
bigcom46               bigcom46 0.000000e+00
bigcom47               bigcom47 0.000000e+00
bigcom49               bigcom49 0.000000e+00
bigcom50               bigcom50 0.000000e+00
bigcom51               bigcom51 0.000000e+00
bigcom52               bigcom52 0.000000e+00
bigcom54               bigcom54 0.000000e+00
bigcom56               bigcom56 0.000000e+00
bigcom62               bigcom62 0.000000e+00
bigcom66               bigcom66 0.000000e+00
bigcom68               bigcom68 0.000000e+00
bigcom69               bigcom69 0.000000e+00
bigcom71               bigcom71 0.000000e+00
bigcom72               bigcom72 0.000000e+00
bigcom73               bigcom73 0.000000e+00
bigcom74               bigcom74 0.000000e+00
bigcom75               bigcom75 0.000000e+00
bigcom76               bigcom76 0.000000e+00
bigcom77               bigcom77 0.000000e+00
bigcom79               bigcom79 0.000000e+00
bigcom80               bigcom80 0.000000e+00
bigcom82               bigcom82 0.000000e+00
bigcom83               bigcom83 0.000000e+00
bigcom84               bigcom84 0.000000e+00
bigcom85               bigcom85 0.000000e+00
bigcom87               bigcom87 0.000000e+00
bigcom89               bigcom89 0.000000e+00
bigcom91               bigcom91 0.000000e+00
bigcom92               bigcom92 0.000000e+00
bigcom93               bigcom93 0.000000e+00
bigcom96               bigcom96 0.000000e+00
bigcom97               bigcom97 0.000000e+00
bigcom98               bigcom98 0.000000e+00
bigcom99               bigcom99 0.000000e+00
bigcom101             bigcom101 0.000000e+00
bigcom104             bigcom104 0.000000e+00
bigcom106             bigcom106 0.000000e+00
bigcom109             bigcom109 0.000000e+00
bigcom113             bigcom113 0.000000e+00
bigcom116             bigcom116 0.000000e+00
bigcom120             bigcom120 0.000000e+00
bigcom123             bigcom123 0.000000e+00
bigcom126             bigcom126 0.000000e+00
bigcom127             bigcom127 0.000000e+00
bigcom137             bigcom137 0.000000e+00
bigcom139             bigcom139 0.000000e+00
bigcom140             bigcom140 0.000000e+00
bigcom143             bigcom143 0.000000e+00
bigcom145             bigcom145 0.000000e+00
bigcom146             bigcom146 0.000000e+00
bigcom147             bigcom147 0.000000e+00
bigcom149             bigcom149 0.000000e+00
bigcom153             bigcom153 0.000000e+00
bigcom154             bigcom154 0.000000e+00
bigcom156             bigcom156 0.000000e+00
bigcom157             bigcom157 0.000000e+00
bigcom158             bigcom158 0.000000e+00
bigcom160             bigcom160 0.000000e+00
bigcom161             bigcom161 0.000000e+00
bigcom162             bigcom162 0.000000e+00
bigcom164             bigcom164 0.000000e+00
bigcom166             bigcom166 0.000000e+00
bigcom167             bigcom167 0.000000e+00
bigcom171             bigcom171 0.000000e+00
bigcom173             bigcom173 0.000000e+00
bigcom175             bigcom175 0.000000e+00
bigcom176             bigcom176 0.000000e+00
bigcom177             bigcom177 0.000000e+00
bigcom178             bigcom178 0.000000e+00
bigcom180             bigcom180 0.000000e+00
bigcom181             bigcom181 0.000000e+00
bigcom184             bigcom184 0.000000e+00
bigcom186             bigcom186 0.000000e+00
bigcom187             bigcom187 0.000000e+00
bigcom189             bigcom189 0.000000e+00
bigcom194             bigcom194 0.000000e+00
bigcom195             bigcom195 0.000000e+00
bigcom196             bigcom196 0.000000e+00
bigcom204             bigcom204 0.000000e+00
bigcom205             bigcom205 0.000000e+00
bigcom212             bigcom212 0.000000e+00
bigcom214             bigcom214 0.000000e+00
bigcom222             bigcom222 0.000000e+00
bigcom223             bigcom223 0.000000e+00
bigcom226             bigcom226 0.000000e+00
bigcom227             bigcom227 0.000000e+00
bigcom229             bigcom229 0.000000e+00
bigcom233             bigcom233 0.000000e+00
bigcom236             bigcom236 0.000000e+00
bigcom237             bigcom237 0.000000e+00
bigcom246             bigcom246 0.000000e+00
bigcom248             bigcom248 0.000000e+00
bigcom249             bigcom249 0.000000e+00
bigcom250             bigcom250 0.000000e+00
bigcom254             bigcom254 0.000000e+00
bigcom266             bigcom266 0.000000e+00
bigcom269             bigcom269 0.000000e+00
bigcom272             bigcom272 0.000000e+00
bigcom274             bigcom274 0.000000e+00
bigcom281             bigcom281 0.000000e+00
bigcom291             bigcom291 0.000000e+00
bigcom292             bigcom292 0.000000e+00
bigcom295             bigcom295 0.000000e+00
bigcom299             bigcom299 0.000000e+00
bigcom301             bigcom301 0.000000e+00
bigcom306             bigcom306 0.000000e+00
bigcom309             bigcom309 0.000000e+00
bigcom314             bigcom314 0.000000e+00
bigcom321             bigcom321 0.000000e+00
bigcom341             bigcom341 0.000000e+00
bigcom350             bigcom350 0.000000e+00
bigcom353             bigcom353 0.000000e+00
bigcom359             bigcom359 0.000000e+00
bigcom363             bigcom363 0.000000e+00
bigcom365             bigcom365 0.000000e+00
bigcom385             bigcom385 0.000000e+00
bigcom386             bigcom386 0.000000e+00
bigcom408             bigcom408 0.000000e+00
bigcom412             bigcom412 0.000000e+00
bigcom480             bigcom480 0.000000e+00
spin_vertex         spin_vertex 0.000000e+00
membership_s1     membership_s1 0.000000e+00
membership_s3     membership_s3 0.000000e+00
membership_s4     membership_s4 0.000000e+00
membership_s5     membership_s5 0.000000e+00
membership_s6     membership_s6 0.000000e+00
membership_s7     membership_s7 0.000000e+00
membership_s8     membership_s8 0.000000e+00
membership_s9     membership_s9 0.000000e+00
membership_s11   membership_s11 0.000000e+00
membership_s12   membership_s12 0.000000e+00
membership_s14   membership_s14 0.000000e+00
membership_s15   membership_s15 0.000000e+00
membership_s16   membership_s16 0.000000e+00
membership_s17   membership_s17 0.000000e+00
membership_s18   membership_s18 0.000000e+00
membership_s20   membership_s20 0.000000e+00
membership_s21   membership_s21 0.000000e+00
membership_s22   membership_s22 0.000000e+00
membership_s24   membership_s24 0.000000e+00
membership_s25   membership_s25 0.000000e+00
membership_s26   membership_s26 0.000000e+00
membership_s27   membership_s27 0.000000e+00
membership_s28   membership_s28 0.000000e+00
membership_s30   membership_s30 0.000000e+00
membership_s31   membership_s31 0.000000e+00
membership_s33   membership_s33 0.000000e+00
membership_s36   membership_s36 0.000000e+00
membership_s37   membership_s37 0.000000e+00
V1                           V1 0.000000e+00
V2                           V2 0.000000e+00
pdi                         pdi 0.000000e+00
adhesion               adhesion 0.000000e+00
cohesion               cohesion 0.000000e+00
inner                     inner 0.000000e+00
outer                     outer 0.000000e+00
[1] "Dataset: low_CT Model RF, run: 2 of 10 2015-06-15 19:21:59"
     |      Out-of-bag   |
Tree |      MSE  %Var(y) |
   1 | 0.003228   145.32 |
   2 | 0.004476   201.53 |
   3 | 0.004161   187.31 |
   4 | 0.003638   163.81 |
   5 | 0.003735   168.16 |
   6 | 0.004138   186.29 |
   7 | 0.003817   171.86 |
   8 | 0.003432   154.51 |
   9 | 0.003155   142.03 |
  10 | 0.003056   137.60 |
  11 | 0.002831   127.44 |
  12 | 0.002867   129.08 |
  13 | 0.002843   128.00 |
  14 | 0.002873   129.36 |
  15 | 0.002839   127.82 |
  16 | 0.002942   132.47 |
  17 | 0.002881   129.69 |
  18 | 0.002859   128.70 |
  19 | 0.002874   129.38 |
  20 | 0.002849   128.26 |
  21 | 0.002832   127.49 |
  22 | 0.002786   125.41 |
  23 | 0.002743   123.48 |
  24 | 0.002731   122.95 |
  25 | 0.002716   122.26 |
  26 | 0.002685   120.90 |
  27 | 0.002686   120.95 |
  28 |  0.00267   120.22 |
  29 | 0.002644   119.02 |
  30 | 0.002631   118.43 |
  31 | 0.002637   118.73 |
  32 | 0.002615   117.73 |
  33 | 0.002616   117.77 |
  34 | 0.002607   117.39 |
  35 | 0.002605   117.28 |
  36 | 0.002602   117.13 |
  37 | 0.002592   116.67 |
  38 |  0.00259   116.63 |
  39 | 0.002588   116.50 |
  40 |  0.00258   116.14 |
  41 | 0.002569   115.67 |
  42 | 0.002574   115.87 |
  43 | 0.002586   116.44 |
  44 | 0.002582   116.26 |
  45 | 0.002581   116.22 |
  46 | 0.002584   116.36 |
  47 | 0.002581   116.21 |
  48 | 0.002582   116.26 |
  49 | 0.002572   115.81 |
  50 | 0.002572   115.79 |
  51 | 0.002577   116.02 |
  52 | 0.002573   115.84 |
  53 | 0.002564   115.44 |
  54 | 0.002556   115.06 |
  55 | 0.002551   114.86 |
  56 | 0.002561   115.30 |
  57 | 0.002557   115.13 |
  58 | 0.002549   114.77 |
  59 | 0.002551   114.86 |
  60 | 0.002545   114.57 |
  61 | 0.002545   114.59 |
  62 |  0.00254   114.36 |
  63 | 0.002538   114.27 |
  64 | 0.002534   114.08 |
  65 | 0.002528   113.82 |
  66 | 0.002525   113.69 |
  67 | 0.002521   113.50 |
  68 | 0.002518   113.37 |
  69 | 0.002519   113.40 |
  70 | 0.002517   113.34 |
  71 | 0.002522   113.52 |
  72 | 0.002524   113.65 |
  73 | 0.002522   113.55 |
  74 | 0.002518   113.37 |
  75 | 0.002518   113.37 |
  76 | 0.002512   113.11 |
  77 | 0.002518   113.35 |
  78 | 0.002515   113.22 |
  79 | 0.002516   113.30 |
  80 | 0.002515   113.22 |
  81 | 0.002512   113.07 |
  82 | 0.002507   112.86 |
  83 | 0.002504   112.75 |
  84 | 0.002503   112.67 |
  85 | 0.002499   112.52 |
  86 | 0.002495   112.31 |
  87 | 0.002498   112.45 |
  88 | 0.002495   112.32 |
  89 | 0.002497   112.43 |
  90 | 0.002496   112.37 |
  91 | 0.002494   112.29 |
  92 | 0.002495   112.33 |
  93 |   0.0025   112.58 |
  94 | 0.002498   112.46 |
  95 | 0.002497   112.41 |
  96 | 0.002496   112.37 |
  97 | 0.002498   112.47 |
  98 | 0.002502   112.66 |
  99 | 0.002499   112.51 |
 100 | 0.002496   112.36 |
[1] "Random Forest variable coefficients"
                      %IncMSE IncNodePurity
graph5           1.137758e-03  1.342961e-01
graph6           8.335983e-04  9.393091e-02
graph7           4.890005e-06  2.214456e-03
graph8           0.000000e+00  0.000000e+00
graph9           7.553429e-04  1.021919e-01
graph10          4.302334e-03  2.806946e-01
graph11          4.463489e-03  9.254700e-02
graph12          8.286598e-05  2.277662e-02
graph13          1.926787e-03  2.405271e-01
graph14          3.038194e-05  9.589443e-03
graph15          4.311282e-04  6.272425e-03
graph16          2.379622e-05  5.109541e-02
graph17          1.425677e-03  4.990089e-02
graph18          1.739130e-05  2.742857e-02
graph19          4.549545e-04  2.091119e-02
graph20          3.153513e-03  2.449653e-01
graph21          3.284867e-04  9.006128e-02
graph22          0.000000e+00  1.355253e-20
graph23          3.537074e-03  1.596141e-01
graph24          0.000000e+00  1.951564e-20
graph25          4.157813e-04  8.525208e-02
graph26          3.004135e-05  4.132050e-03
graph27          0.000000e+00  0.000000e+00
graph28          0.000000e+00  0.000000e+00
graph29          0.000000e+00  0.000000e+00
orbit0           1.109003e-08  1.773539e-02
orbit1           1.708888e-04  3.183176e-02
orbit2           1.367101e-05  8.384775e-03
orbit3           0.000000e+00  2.599375e-19
orbit4           3.823044e-04  7.455707e-02
orbit5           1.392551e-04  7.695204e-02
orbit6           2.001242e-03  2.163127e-02
orbit7          -1.713980e-05  7.567881e-05
orbit8           1.123599e-03  1.566668e-01
orbit9           6.068425e-04  8.115102e-02
orbit10          4.251701e-06  1.840000e-02
orbit11         -2.922808e-06  2.336237e-01
orbit12          1.312910e-05  1.428571e-02
orbit13          0.000000e+00  0.000000e+00
orbit14          0.000000e+00  2.439455e-21
orbit15          1.327012e-03  1.989982e-01
orbit16          3.497866e-04  8.773842e-02
orbit17          1.034066e-03  6.831436e-02
orbit18          2.810219e-03  1.459901e-01
orbit19          2.803969e-04  8.211143e-02
orbit20          2.605770e-04  4.203543e-02
orbit21          7.938778e-06  6.630365e-02
orbit22          4.701060e-03  2.874732e-02
orbit23         -4.427362e-06  1.737229e-02
orbit24          1.050821e-03  1.115033e-01
orbit25          0.000000e+00  1.062518e-19
orbit26          0.000000e+00  3.962795e-03
orbit27          2.172678e-03  1.664770e-01
orbit28          6.298251e-04  9.292078e-02
orbit29          3.024879e-05  1.977273e-02
orbit30          5.358103e-06  2.964506e-02
orbit31          2.749592e-04  6.671922e-02
orbit32          8.628128e-06  1.840000e-02
orbit33          0.000000e+00  0.000000e+00
orbit34          2.863100e-04  5.085974e-02
orbit35          1.325743e-05  3.282234e-02
orbit36          3.039433e-04  6.879200e-02
orbit37          4.109537e-04  9.027013e-02
orbit38          2.066382e-03  1.593003e-01
orbit39          1.270472e-03  1.081097e-01
orbit40          0.000000e+00  8.333333e-03
orbit41          0.000000e+00  1.626303e-21
orbit42          1.729002e-05  7.541781e-03
orbit43          8.779631e-06  9.583333e-03
orbit44         -4.314064e-06  1.347061e-01
orbit45          1.950229e-05  1.495614e-03
orbit46          0.000000e+00  1.355253e-21
orbit47         -1.131131e-05  2.481884e-02
orbit48         -4.255319e-06  2.241275e-03
orbit49          2.674862e-03  1.341790e-01
orbit50          8.742627e-06  1.724404e-02
orbit51          2.204028e-04  7.106774e-02
orbit52          1.284185e-05  2.512987e-02
orbit53          0.000000e+00  0.000000e+00
orbit54          0.000000e+00  0.000000e+00
orbit55          0.000000e+00  0.000000e+00
orbit56          1.722587e-03  1.353697e-01
orbit57          8.646779e-06  8.750000e-03
orbit58          0.000000e+00  0.000000e+00
orbit59          0.000000e+00  0.000000e+00
orbit60          0.000000e+00  0.000000e+00
orbit61          0.000000e+00  4.336809e-21
orbit62          5.808700e-04  9.689130e-02
orbit63          0.000000e+00  5.421011e-22
orbit64          3.833070e-06  1.235043e-02
orbit65          2.172968e-05  4.400204e-03
orbit66          4.319005e-05  1.555203e-02
orbit67          0.000000e+00  0.000000e+00
orbit68          0.000000e+00  0.000000e+00
orbit69          0.000000e+00  8.673617e-21
orbit70          0.000000e+00  6.721544e-04
orbit71          0.000000e+00  0.000000e+00
orbit72          0.000000e+00  5.421011e-22
AP               0.000000e+00  0.000000e+00
bet              3.499997e-04  1.416976e-01
ecc              0.000000e+00  0.000000e+00
eccrad           3.498032e-05  1.906977e-02
close            8.070725e-04  1.921101e-02
constraint       5.486934e-05  8.070088e-02
coreness         2.471271e-04  2.302807e-01
knn              4.087716e-05  4.732260e-02
hubscore         8.562694e-05  4.550129e-02
pagerank         1.248502e-03  1.821626e-01
trans            0.000000e+00  2.168404e-21
evcent           1.749388e-03  7.695168e-02
first            6.355520e-08  4.050296e-02
upto_second      8.334719e-04  4.388767e-02
upto_third       1.802551e-03  2.115540e-02
upto_fourth      1.104789e-04  6.220046e-02
upto_fifth       4.636559e-04  3.370646e-01
upto_sixth       3.076050e-04  9.435240e-02
second           6.431456e-05  2.155540e-02
third            3.338155e-04  3.805349e-02
fourth           2.046417e-04  1.560074e-01
fifth            6.576922e-04  2.735907e-01
sixth            9.623823e-04  4.009113e-01
ratio1           1.241527e-04  1.124297e-01
ratio2           4.123928e-04  2.085570e-01
ratio3           1.847657e-03  1.602883e-01
ratio4           1.719470e-04  1.112223e-01
ratio5           6.878184e-04  4.854266e-01
ratio6           7.454461e-04  3.600654e-01
selfinter        6.230105e-05  7.188495e-02
walktrap_vertex  2.888085e-04  7.765636e-02
bigcom1          1.851067e-04  7.193693e-02
bigcom2          0.000000e+00  0.000000e+00
bigcom3          0.000000e+00  0.000000e+00
bigcom4          1.408885e-03  5.647091e-02
bigcom6          0.000000e+00  0.000000e+00
bigcom8          0.000000e+00  0.000000e+00
bigcom9          0.000000e+00  0.000000e+00
bigcom11         0.000000e+00  0.000000e+00
bigcom13         0.000000e+00  0.000000e+00
bigcom15         0.000000e+00  0.000000e+00
bigcom16         0.000000e+00  0.000000e+00
bigcom21         0.000000e+00  0.000000e+00
bigcom22         0.000000e+00  0.000000e+00
bigcom24         0.000000e+00  0.000000e+00
bigcom26         0.000000e+00  0.000000e+00
bigcom28         0.000000e+00  0.000000e+00
bigcom30         0.000000e+00  0.000000e+00
bigcom31         0.000000e+00  0.000000e+00
bigcom32         0.000000e+00  0.000000e+00
bigcom33         0.000000e+00  0.000000e+00
bigcom34         0.000000e+00  0.000000e+00
bigcom36         0.000000e+00  0.000000e+00
bigcom37         0.000000e+00  0.000000e+00
bigcom38         0.000000e+00  0.000000e+00
bigcom39         0.000000e+00  0.000000e+00
bigcom40         5.101598e-04  1.810135e-01
bigcom43         0.000000e+00  0.000000e+00
bigcom44         0.000000e+00  0.000000e+00
bigcom46         0.000000e+00  0.000000e+00
bigcom47         0.000000e+00  0.000000e+00
bigcom49         0.000000e+00  0.000000e+00
bigcom50         0.000000e+00  0.000000e+00
bigcom51         0.000000e+00  0.000000e+00
bigcom52         0.000000e+00  0.000000e+00
bigcom54         0.000000e+00  0.000000e+00
bigcom56         0.000000e+00  0.000000e+00
bigcom62         0.000000e+00  0.000000e+00
bigcom66         0.000000e+00  0.000000e+00
bigcom68         0.000000e+00  0.000000e+00
bigcom69         0.000000e+00  0.000000e+00
bigcom71         0.000000e+00  0.000000e+00
bigcom72         0.000000e+00  0.000000e+00
bigcom73         0.000000e+00  4.336809e-21
bigcom74         0.000000e+00  0.000000e+00
bigcom75         0.000000e+00  0.000000e+00
bigcom76         0.000000e+00  0.000000e+00
bigcom77         0.000000e+00  0.000000e+00
bigcom79         0.000000e+00  0.000000e+00
bigcom80         0.000000e+00  0.000000e+00
bigcom82         0.000000e+00  0.000000e+00
bigcom83         0.000000e+00  0.000000e+00
bigcom84         0.000000e+00  0.000000e+00
bigcom85         0.000000e+00  0.000000e+00
bigcom87         0.000000e+00  0.000000e+00
bigcom89         0.000000e+00  0.000000e+00
bigcom91         0.000000e+00  0.000000e+00
bigcom92         0.000000e+00  0.000000e+00
bigcom93         0.000000e+00  0.000000e+00
bigcom96         0.000000e+00  0.000000e+00
bigcom97         0.000000e+00  0.000000e+00
bigcom98         0.000000e+00  0.000000e+00
bigcom99         0.000000e+00  0.000000e+00
bigcom101        0.000000e+00  0.000000e+00
bigcom104        0.000000e+00  0.000000e+00
bigcom106        0.000000e+00  0.000000e+00
bigcom109        0.000000e+00  0.000000e+00
bigcom113        0.000000e+00  0.000000e+00
bigcom116        0.000000e+00  0.000000e+00
bigcom120        0.000000e+00  0.000000e+00
bigcom123        0.000000e+00  0.000000e+00
bigcom126        0.000000e+00  0.000000e+00
bigcom127        0.000000e+00  0.000000e+00
bigcom137        0.000000e+00  0.000000e+00
bigcom139        0.000000e+00  0.000000e+00
bigcom140        0.000000e+00  0.000000e+00
bigcom143        0.000000e+00  4.336809e-21
bigcom145        0.000000e+00  0.000000e+00
bigcom146        0.000000e+00  0.000000e+00
bigcom147        0.000000e+00  0.000000e+00
bigcom149        0.000000e+00  0.000000e+00
bigcom153        0.000000e+00  0.000000e+00
bigcom154        0.000000e+00  0.000000e+00
bigcom156        0.000000e+00  0.000000e+00
bigcom157        0.000000e+00  0.000000e+00
bigcom158        0.000000e+00  0.000000e+00
bigcom160        0.000000e+00  0.000000e+00
bigcom161        0.000000e+00  0.000000e+00
bigcom162        0.000000e+00  0.000000e+00
bigcom164        0.000000e+00  0.000000e+00
bigcom166        0.000000e+00  4.336809e-21
bigcom167        0.000000e+00  0.000000e+00
bigcom171        0.000000e+00  1.022186e+00
bigcom173        0.000000e+00  0.000000e+00
bigcom175        0.000000e+00  0.000000e+00
bigcom176        0.000000e+00  0.000000e+00
bigcom177        0.000000e+00  0.000000e+00
bigcom178        0.000000e+00  0.000000e+00
bigcom180        0.000000e+00  0.000000e+00
bigcom181        0.000000e+00  0.000000e+00
bigcom184        0.000000e+00  0.000000e+00
bigcom186        0.000000e+00  0.000000e+00
bigcom187        0.000000e+00  0.000000e+00
bigcom189        0.000000e+00  0.000000e+00
bigcom194        0.000000e+00  0.000000e+00
bigcom195        0.000000e+00  0.000000e+00
bigcom196        0.000000e+00  7.566125e-01
bigcom204        0.000000e+00  0.000000e+00
bigcom205        0.000000e+00  0.000000e+00
bigcom212        0.000000e+00  0.000000e+00
bigcom214        0.000000e+00  0.000000e+00
bigcom222        0.000000e+00  0.000000e+00
bigcom223        0.000000e+00  0.000000e+00
bigcom226        0.000000e+00  0.000000e+00
bigcom227        0.000000e+00  0.000000e+00
bigcom229        0.000000e+00  0.000000e+00
bigcom233        0.000000e+00  0.000000e+00
bigcom236        0.000000e+00  0.000000e+00
bigcom237        0.000000e+00  0.000000e+00
bigcom246        0.000000e+00  0.000000e+00
bigcom248        0.000000e+00  0.000000e+00
bigcom249        0.000000e+00  0.000000e+00
bigcom250        0.000000e+00  0.000000e+00
bigcom254        0.000000e+00  0.000000e+00
bigcom266        0.000000e+00  0.000000e+00
bigcom269        0.000000e+00  0.000000e+00
bigcom272        0.000000e+00  3.469447e-20
bigcom274        0.000000e+00  0.000000e+00
bigcom281        0.000000e+00  0.000000e+00
bigcom291        0.000000e+00  0.000000e+00
bigcom292        0.000000e+00  0.000000e+00
bigcom295        0.000000e+00  0.000000e+00
bigcom299        0.000000e+00  0.000000e+00
bigcom301        0.000000e+00  0.000000e+00
bigcom306        0.000000e+00  0.000000e+00
bigcom309        0.000000e+00  0.000000e+00
bigcom314        0.000000e+00  0.000000e+00
bigcom321        0.000000e+00  0.000000e+00
bigcom341        0.000000e+00  0.000000e+00
bigcom350        0.000000e+00  1.734723e-20
bigcom353        0.000000e+00  0.000000e+00
bigcom359        0.000000e+00  0.000000e+00
bigcom363        0.000000e+00  0.000000e+00
bigcom365        0.000000e+00  0.000000e+00
bigcom385        0.000000e+00  0.000000e+00
bigcom386        0.000000e+00  0.000000e+00
bigcom408        0.000000e+00  0.000000e+00
bigcom412        0.000000e+00  0.000000e+00
bigcom480        0.000000e+00  0.000000e+00
spin_vertex      1.048334e-04  1.217745e-01
membership_s1    9.741008e-05  1.911080e-02
membership_s3    0.000000e+00  0.000000e+00
membership_s4    1.293685e-05  4.279753e-02
membership_s5   -2.186270e-06  7.465695e-03
membership_s6    0.000000e+00  0.000000e+00
membership_s7    0.000000e+00  0.000000e+00
membership_s8    0.000000e+00  0.000000e+00
membership_s9    0.000000e+00  0.000000e+00
membership_s11   0.000000e+00  0.000000e+00
membership_s12   0.000000e+00  0.000000e+00
membership_s14   0.000000e+00  0.000000e+00
membership_s15   0.000000e+00  0.000000e+00
membership_s16   4.355401e-06  1.018785e-02
membership_s17   0.000000e+00  0.000000e+00
membership_s18   0.000000e+00  0.000000e+00
membership_s20   0.000000e+00  0.000000e+00
membership_s21   0.000000e+00  0.000000e+00
membership_s22   0.000000e+00  0.000000e+00
membership_s24   0.000000e+00  0.000000e+00
membership_s25   0.000000e+00  0.000000e+00
membership_s26   0.000000e+00  0.000000e+00
membership_s27   0.000000e+00  0.000000e+00
membership_s28   0.000000e+00  0.000000e+00
membership_s30   0.000000e+00  0.000000e+00
membership_s31   0.000000e+00  0.000000e+00
membership_s32   1.154004e-04  2.357872e-02
membership_s33   0.000000e+00  0.000000e+00
membership_s36   3.865943e-05  1.111426e-01
membership_s37   0.000000e+00  5.421011e-22
V1               9.074319e-05  8.127882e-02
V2               6.127534e-04  1.876847e-01
pdi              0.000000e+00  0.000000e+00
adhesion         8.152919e-03  3.810960e-01
cohesion         7.541052e-03  2.040611e-01
inner            6.947070e-05  9.451057e-02
outer            1.012204e-04  1.023377e-01
ioratio          4.578759e-04  2.242000e-01
comsize          3.101096e-04  2.536741e-01
[1] "Dataset: low_CT Model GLM, run: 2 of 10 2015-06-15 19:22:54"
[1] "glmnet variable coefficients"
                         [,1]          [,2]
(Intercept)     -6.105271e+00 -6.874717e+00
graph0           1.025529e-39  8.390269e-03
graph1           3.171383e-43 -2.351025e-06
graph2           5.726101e-40 -1.693799e-02
graph3           4.903990e-44  3.030071e-07
graph4           1.169675e-46 -2.894016e-10
graph5           2.240519e-41  2.609017e-04
graph6           2.013523e-43  4.009407e-07
graph7           2.304955e-41 -8.634001e-05
graph8           1.279583e-39 -8.160733e-03
graph9           1.098435e-45  2.134906e-09
graph10          1.009795e-47  3.091318e-11
graph11          1.576724e-49  8.426849e-13
graph12          1.410267e-45  6.817417e-09
graph13          2.500446e-44 -5.986792e-08
graph14          4.360307e-47  1.304173e-10
graph15          1.506850e-42 -2.788931e-05
graph16          5.726762e-45 -8.264662e-08
graph17          1.146038e-44  2.940562e-07
graph18          2.150877e-43 -8.802082e-06
graph19          1.186973e-43  2.033912e-06
graph20          6.037408e-43  1.482178e-05
graph21          1.303681e-42  2.897789e-06
graph22          6.691606e-43  2.938677e-06
graph23          5.523584e-43  7.444468e-06
graph24          1.405036e-42 -2.180873e-05
graph25          9.220748e-42  1.541870e-05
graph26          1.939739e-41  1.172349e-04
graph27         -6.312959e-41 -2.080122e-03
graph28          3.008679e-41 -6.643262e-04
graph29         -1.841916e-39 -8.404180e-02
orbit0           1.025529e-39  8.406624e-03
orbit1           3.086238e-43 -2.390593e-06
orbit2           5.036154e-40  3.993192e-03
orbit3           5.726101e-40 -1.689752e-02
orbit4           4.174992e-44  1.075666e-07
orbit5           1.157295e-42  1.817531e-05
orbit6           1.169614e-46 -2.676624e-10
orbit7           4.494384e-40  2.439092e-03
orbit8           2.240519e-41  2.609785e-04
orbit9           2.358023e-43  1.321896e-06
orbit10          4.832064e-43 -3.627981e-06
orbit11          1.692056e-39  8.738254e-03
orbit12          2.347246e-41 -8.023380e-05
orbit13         -3.194971e-40 -1.709260e-02
orbit14          1.279583e-39 -8.059089e-03
orbit15          1.177630e-45  9.780020e-09
orbit16          5.884906e-44  5.711734e-07
orbit17          4.573311e-45 -2.448706e-07
orbit18         -1.066668e-46 -1.297840e-08
orbit19          6.838402e-48  1.314266e-11
orbit20          1.175087e-45  2.742005e-08
orbit21          1.525633e-42  3.269085e-05
orbit22          1.576724e-49  8.136607e-13
orbit23          7.972569e-40  3.541272e-03
orbit24          1.625061e-45  1.432233e-08
orbit25          2.566564e-45 -3.621405e-08
orbit26          1.581629e-42  3.822493e-05
orbit27          2.984025e-44  2.518788e-08
orbit28          6.017998e-43  5.058101e-06
orbit29          4.070677e-44 -8.581393e-07
orbit30          4.138050e-42  5.512862e-05
orbit31          3.662660e-47 -2.313583e-10
orbit32          3.804438e-46  7.870816e-09
orbit33          2.001770e-39  2.698101e-02
orbit34          1.506850e-42 -2.798159e-05
orbit35          5.031532e-45 -2.729022e-08
orbit36          4.781730e-43  1.165534e-05
orbit37          1.788779e-44 -4.851023e-07
orbit38          2.270045e-41  2.672731e-04
orbit39          1.009007e-44  7.271238e-08
orbit40          2.179428e-44  7.401416e-07
orbit41         -1.226750e-42 -7.592002e-05
orbit42          1.354087e-39  9.112472e-03
orbit43          2.146190e-43 -8.838758e-06
orbit44          3.241358e-38  4.107877e-01
orbit45          1.209152e-43  2.634381e-06
orbit46          5.956736e-43  1.828001e-06
orbit47          5.818894e-41  7.210312e-04
orbit48         -1.059022e-42 -4.864409e-05
orbit49          6.106396e-43  1.519684e-05
orbit50         -1.413999e-41 -3.001205e-03
orbit51          2.287919e-42  4.083273e-06
orbit52          1.308406e-42  8.282683e-06
orbit53          4.829143e-42 -1.617067e-03
orbit54          6.691845e-43  2.894428e-06
orbit55         -1.469484e-39 -3.975931e-02
orbit56          5.390179e-43  8.638296e-06
orbit57          3.113722e-42 -8.934635e-05
orbit58          7.399184e-39  5.319490e-02
orbit59          1.600361e-42 -2.016104e-05
orbit60         -1.768035e-41 -9.153123e-04
orbit61         -1.639467e-39 -4.230732e-02
orbit62          1.507891e-41  1.899936e-04
orbit63         -4.599994e-41 -5.342069e-03
orbit64         -2.741065e-41 -9.992638e-04
orbit65          1.937634e-41  1.957951e-05
orbit66          1.150531e-40  2.403072e-03
orbit67         -1.575393e-39 -3.889319e-02
orbit68         -6.316809e-41 -2.084969e-03
orbit69         -2.252176e-39 -4.198541e-02
orbit70          3.106834e-41 -6.661904e-04
orbit71         -1.214421e-39 -1.994202e-02
orbit72         -1.841916e-39 -8.406180e-02
AP              -2.320547e-39 -1.116717e-01
bet              2.420983e-43  3.788579e-06
ecc              4.945431e-40  2.611286e-02
eccrad           2.967259e-39  1.566991e-01
close           -5.358734e-39 -5.043968e-01
constraint      -4.166669e-39 -8.473559e-02
coreness         1.050909e-39  2.004475e-02
knn             -1.231375e-42 -2.297463e-05
hubscore         7.566412e-38  1.001797e+00
pagerank        -6.156166e-39 -5.156691e-01
trans           -1.731909e-39 -1.161576e-01
evcent           7.287998e-38  8.576882e-01
first            1.025529e-39  8.376164e-03
upto_second      2.386768e-43 -3.640035e-06
upto_third      -1.006643e-44 -3.857723e-06
upto_fourth     -2.468120e-43 -1.179506e-05
upto_fifth      -2.736560e-43 -4.076622e-06
upto_sixth       1.806878e-43  2.210176e-05
second           2.347219e-43 -3.663968e-06
third           -3.455786e-44 -5.426101e-06
fourth          -3.529289e-43 -9.478688e-06
fifth            3.415753e-43  1.838924e-05
sixth            4.837908e-43  1.112862e-05
ratio1          -1.279938e-42 -2.375435e-05
ratio2          -3.681210e-42 -6.239859e-05
ratio3           1.192900e-41  4.218809e-04
ratio4          -2.415062e-42 -1.527839e-04
ratio5          -2.502955e-42 -9.116440e-05
ratio6           2.423292e-43 -2.784392e-06
selfinter        3.204601e-39  1.555158e-01
walktrap_vertex  2.483610e-39  7.633384e-02
bigcom1          2.562551e-39  1.199047e-01
bigcom2         -2.251459e-39 -5.922265e-02
bigcom3          7.142174e-39  3.169254e-01
bigcom4          6.939431e-40  5.341067e-02
bigcom6         -2.248953e-39 -7.617331e-02
bigcom8         -2.283820e-39 -8.977925e-02
bigcom9         -2.257209e-39 -8.739553e-02
bigcom11        -2.251459e-39 -1.606090e-01
bigcom13        -2.254690e-39 -1.275406e-01
bigcom15        -2.256129e-39 -8.794743e-02
bigcom16        -2.251101e-39 -1.165506e-01
bigcom21        -2.264800e-39 -1.416680e-01
bigcom22        -2.279403e-39 -1.221907e-01
bigcom24        -2.249668e-39 -4.971076e-02
bigcom26        -2.258290e-39 -1.002714e-01
bigcom28        -2.284927e-39 -1.129213e-01
bigcom30        -2.264438e-39 -1.948422e-01
bigcom31        -2.249310e-39 -7.584466e-02
bigcom32        -2.251459e-39 -6.222059e-02
bigcom33        -2.249668e-39 -9.670993e-02
bigcom34        -2.250384e-39 -1.625416e-01
bigcom36        -2.252176e-39 -1.238434e-01
bigcom37        -2.249668e-39 -8.194569e-02
bigcom38        -2.252894e-39 -8.659635e-02
bigcom39        -2.252535e-39 -1.030505e-01
bigcom40         3.904250e-39  1.808958e-01
bigcom43        -2.250742e-39 -9.191374e-02
bigcom44        -2.275734e-39 -1.257752e-01
bigcom46        -2.252176e-39 -1.248635e-01
bigcom47        -2.251101e-39 -9.979735e-02
bigcom49        -2.250742e-39 -9.180678e-02
bigcom50        -2.251818e-39 -9.134858e-02
bigcom51        -2.250026e-39 -1.296230e-01
bigcom52        -2.249668e-39 -8.431189e-02
bigcom54        -2.249668e-39 -8.542760e-02
bigcom56        -2.250384e-39 -6.163918e-02
bigcom62        -2.249668e-39 -1.002776e-01
bigcom66        -2.250384e-39 -1.069951e-01
bigcom68        -2.250026e-39 -6.080666e-02
bigcom69        -2.251101e-39 -8.299308e-02
bigcom71        -2.254330e-39 -7.583606e-02
bigcom72        -2.250742e-39 -9.908314e-02
bigcom73        -2.249310e-39 -9.913931e-02
bigcom74        -2.250742e-39 -1.168727e-01
bigcom75        -2.249310e-39 -7.411187e-02
bigcom76        -2.250384e-39 -9.047091e-02
bigcom77        -2.249668e-39 -7.236620e-02
bigcom79        -2.250026e-39 -1.503663e-01
bigcom80        -2.249310e-39 -9.134520e-02
bigcom82        -2.250384e-39 -1.415990e-01
bigcom83        -2.249668e-39 -5.213223e-02
bigcom84        -2.249668e-39 -3.781949e-01
bigcom85        -2.250384e-39 -1.222245e-01
bigcom87        -2.250742e-39 -8.458566e-02
bigcom89        -2.250026e-39 -1.220402e-01
bigcom91        -2.249668e-39 -9.099009e-02
bigcom92        -2.251818e-39 -5.168521e-02
bigcom93        -2.250026e-39 -7.616060e-02
bigcom96        -2.249310e-39 -6.510724e-02
bigcom97        -2.251101e-39 -9.052316e-02
bigcom98        -2.250384e-39 -1.221890e-01
bigcom99        -2.249668e-39 -6.764901e-02
bigcom101       -2.251459e-39 -1.090238e-01
bigcom104       -2.252535e-39 -1.254865e-01
bigcom106       -2.250384e-39 -1.226125e-01
bigcom109       -2.250384e-39 -1.510739e-01
bigcom113       -2.251101e-39 -7.661830e-02
bigcom116       -2.252894e-39 -3.504447e-01
bigcom120       -2.249668e-39 -1.397887e-01
bigcom123       -2.250384e-39 -1.004840e-01
bigcom126       -2.249668e-39 -4.978962e-02
bigcom127       -2.249310e-39 -4.486208e-01
bigcom137       -2.250026e-39 -8.267541e-02
bigcom139       -2.249310e-39 -8.103857e-02
bigcom140       -2.250026e-39 -1.834302e-01
bigcom143       -2.250026e-39 -8.119499e-02
bigcom145       -2.249668e-39 -3.553915e-02
bigcom146       -2.250384e-39 -2.047171e-01
bigcom147       -2.250384e-39 -1.336182e-01
bigcom149       -2.248953e-39 -2.715808e-01
bigcom153       -2.250026e-39 -9.399263e-02
bigcom154       -2.252176e-39 -9.710784e-02
bigcom156       -2.249668e-39 -6.804403e-02
bigcom157       -2.249668e-39 -9.461344e-02
bigcom158       -2.249668e-39 -7.018942e-02
bigcom160       -2.250026e-39 -1.255756e-01
bigcom161       -2.249310e-39 -9.164791e-02
bigcom162       -2.249668e-39 -4.988586e-02
bigcom164       -2.250026e-39 -1.173691e-01
bigcom166       -2.251101e-39 -8.637103e-02
bigcom167       -2.252176e-39 -9.175430e-02
bigcom171        1.008013e-36  4.948118e+00
bigcom173       -2.250026e-39 -7.090892e-02
bigcom175       -2.249668e-39 -5.906473e-02
bigcom176       -2.249668e-39 -1.311688e-01
bigcom177       -2.250026e-39 -8.110033e-02
bigcom178       -2.250026e-39 -7.070250e-02
bigcom180       -2.249310e-39 -3.955635e-01
bigcom181       -2.249668e-39 -5.360239e-02
bigcom184       -2.249668e-39 -2.022018e-01
bigcom186       -2.249668e-39 -2.562758e-01
bigcom187       -2.249310e-39 -1.414566e-01
bigcom189       -2.250742e-39 -7.411905e-02
bigcom194       -2.250384e-39 -7.898130e-02
bigcom195       -2.249310e-39 -5.989601e-02
bigcom196        5.029619e-37  2.934206e+00
bigcom204       -2.251818e-39 -1.094131e-01
bigcom205       -2.250026e-39 -1.215240e-01
bigcom212       -2.250026e-39 -1.666145e-01
bigcom214       -2.250026e-39 -8.764844e-02
bigcom222       -2.249668e-39 -1.050241e-01
bigcom223        0.000000e+00  0.000000e+00
bigcom226       -2.249310e-39 -6.897023e-02
bigcom227       -2.249310e-39 -7.406063e-02
bigcom229       -2.250026e-39 -7.646797e-02
bigcom233       -2.249310e-39 -8.399969e-02
bigcom236       -2.250026e-39 -6.025117e-02
bigcom237       -2.248953e-39 -1.411066e-01
bigcom246       -2.250026e-39 -5.017182e-02
bigcom248       -2.251101e-39 -7.161310e-02
bigcom249       -2.249310e-39 -4.604114e-02
bigcom250       -2.249668e-39 -8.240730e-02
bigcom254       -2.249668e-39 -7.012627e-02
bigcom266       -2.249310e-39 -1.868296e-01
bigcom269       -2.251101e-39 -7.861387e-02
bigcom272       -2.250026e-39 -9.279745e-02
bigcom274       -2.253971e-39 -8.803316e-02
bigcom281       -2.249668e-39 -1.025736e-01
bigcom291       -2.248953e-39 -6.433168e-02
bigcom292       -2.249310e-39 -7.797349e-02
bigcom295       -2.248953e-39 -9.976985e-02
bigcom299       -2.249668e-39 -9.547693e-02
bigcom301       -2.250026e-39 -1.445653e-01
bigcom306       -2.250026e-39 -1.257295e-01
bigcom309       -2.250742e-39 -7.112970e-02
bigcom314       -2.249310e-39 -5.165811e-02
bigcom321       -2.251459e-39 -7.482066e-02
bigcom341       -2.249668e-39 -2.413221e-01
bigcom350       -2.248953e-39 -1.752538e-02
bigcom353       -2.249668e-39 -8.225791e-02
bigcom359       -2.249668e-39 -6.771637e-02
bigcom363       -2.250026e-39 -5.359951e-02
bigcom365       -2.249310e-39 -1.522320e-01
bigcom385       -2.250384e-39 -7.344907e-02
bigcom386       -2.249310e-39 -3.777760e-02
bigcom408       -2.250742e-39 -7.347855e-02
bigcom412       -2.250026e-39 -5.529412e-02
bigcom480       -2.250384e-39 -7.092463e-02
spin_vertex     -5.199511e-39 -1.326904e-01
membership_s1   -9.358666e-40 -2.360264e-02
membership_s3   -2.254690e-39 -1.117692e-01
membership_s4    7.308260e-40  4.560242e-02
membership_s5   -9.250710e-41  4.671770e-02
membership_s6   -2.577728e-39 -9.316525e-02
membership_s7   -2.375910e-39 -1.047877e-01
membership_s8   -2.252535e-39 -1.139217e-01
membership_s9   -2.253971e-39 -1.419471e-01
membership_s11  -2.251818e-39 -1.142716e-01
membership_s12  -2.251101e-39 -8.349012e-02
membership_s14  -2.250742e-39 -1.317757e-01
membership_s15  -2.290108e-39 -8.535684e-02
membership_s16   8.973572e-38  1.122218e+00
membership_s17  -2.251459e-39 -1.230001e-01
membership_s18  -2.264075e-39 -1.084110e-01
membership_s20  -2.250384e-39 -9.089288e-02
membership_s21  -2.294567e-39 -8.110887e-02
membership_s22  -2.256129e-39 -9.187807e-02
membership_s24  -2.255769e-39 -1.171635e-01
membership_s25  -2.252535e-39 -8.860563e-02
membership_s26  -2.253612e-39 -1.288265e-01
membership_s27  -2.402551e-39 -1.089108e-01
membership_s28  -2.253971e-39 -1.205360e-01
membership_s30   4.311790e-40 -2.362300e-02
membership_s31  -2.378307e-39 -9.827719e-02
membership_s32   9.066428e-39  3.295034e-01
membership_s33  -2.250742e-39 -1.201334e-01
membership_s36   1.606070e-39  1.143176e-01
membership_s37  -2.272808e-39 -1.146014e-01
V1               1.227952e-39  2.580458e-02
V2               3.000609e-39  1.582482e-01
pdi             -9.747291e-36 -4.661428e+02
adhesion        -1.134382e-43 -1.842263e-06
cohesion         2.269238e-43  3.682415e-06
inner            7.275011e-44  7.411894e-07
outer            9.865835e-44 -2.711939e-07
ioratio          2.268164e-39 -1.410699e-02
comsize          7.236581e-43  2.175497e-05
[1] "Dataset: low_CT Model GBM, run: 3 of 10 2015-06-15 19:24:26"
Iter   TrainDeviance   ValidDeviance   StepSize   Improve
     1        0.0903             nan     0.0100    0.0001

[1] "GBM variable coefficients"
                            var      rel.inf
graph13                 graph13 3.354370e+01
fourth                   fourth 1.974385e+01
orbit44                 orbit44 1.017369e+01
pagerank               pagerank 9.413012e+00
graph17                 graph17 7.564925e+00
coreness               coreness 6.990226e+00
graph2                   graph2 5.897793e+00
orbit5                   orbit5 4.295825e+00
orbit38                 orbit38 1.396708e+00
orbit56                 orbit56 9.802739e-01
graph1                   graph1 3.114233e-26
graph3                   graph3 1.194591e-28
graph0                   graph0 0.000000e+00
graph4                   graph4 0.000000e+00
graph5                   graph5 0.000000e+00
graph6                   graph6 0.000000e+00
graph7                   graph7 0.000000e+00
graph8                   graph8 0.000000e+00
graph9                   graph9 0.000000e+00
graph10                 graph10 0.000000e+00
graph11                 graph11 0.000000e+00
graph12                 graph12 0.000000e+00
graph14                 graph14 0.000000e+00
graph15                 graph15 0.000000e+00
graph16                 graph16 0.000000e+00
graph18                 graph18 0.000000e+00
graph19                 graph19 0.000000e+00
graph20                 graph20 0.000000e+00
graph21                 graph21 0.000000e+00
graph22                 graph22 0.000000e+00
graph23                 graph23 0.000000e+00
graph24                 graph24 0.000000e+00
graph25                 graph25 0.000000e+00
graph26                 graph26 0.000000e+00
graph27                 graph27 0.000000e+00
graph28                 graph28 0.000000e+00
graph29                 graph29 0.000000e+00
orbit0                   orbit0 0.000000e+00
orbit1                   orbit1 0.000000e+00
orbit2                   orbit2 0.000000e+00
orbit3                   orbit3 0.000000e+00
orbit4                   orbit4 0.000000e+00
orbit6                   orbit6 0.000000e+00
orbit7                   orbit7 0.000000e+00
orbit8                   orbit8 0.000000e+00
orbit9                   orbit9 0.000000e+00
orbit10                 orbit10 0.000000e+00
orbit11                 orbit11 0.000000e+00
orbit12                 orbit12 0.000000e+00
orbit13                 orbit13 0.000000e+00
orbit14                 orbit14 0.000000e+00
orbit15                 orbit15 0.000000e+00
orbit16                 orbit16 0.000000e+00
orbit17                 orbit17 0.000000e+00
orbit18                 orbit18 0.000000e+00
orbit19                 orbit19 0.000000e+00
orbit20                 orbit20 0.000000e+00
orbit21                 orbit21 0.000000e+00
orbit22                 orbit22 0.000000e+00
orbit23                 orbit23 0.000000e+00
orbit24                 orbit24 0.000000e+00
orbit25                 orbit25 0.000000e+00
orbit26                 orbit26 0.000000e+00
orbit27                 orbit27 0.000000e+00
orbit28                 orbit28 0.000000e+00
orbit29                 orbit29 0.000000e+00
orbit30                 orbit30 0.000000e+00
orbit31                 orbit31 0.000000e+00
orbit32                 orbit32 0.000000e+00
orbit33                 orbit33 0.000000e+00
orbit34                 orbit34 0.000000e+00
orbit35                 orbit35 0.000000e+00
orbit36                 orbit36 0.000000e+00
orbit37                 orbit37 0.000000e+00
orbit39                 orbit39 0.000000e+00
orbit40                 orbit40 0.000000e+00
orbit41                 orbit41 0.000000e+00
orbit42                 orbit42 0.000000e+00
orbit43                 orbit43 0.000000e+00
orbit45                 orbit45 0.000000e+00
orbit46                 orbit46 0.000000e+00
orbit47                 orbit47 0.000000e+00
orbit48                 orbit48 0.000000e+00
orbit49                 orbit49 0.000000e+00
orbit50                 orbit50 0.000000e+00
orbit51                 orbit51 0.000000e+00
orbit52                 orbit52 0.000000e+00
orbit53                 orbit53 0.000000e+00
orbit54                 orbit54 0.000000e+00
orbit55                 orbit55 0.000000e+00
orbit57                 orbit57 0.000000e+00
orbit58                 orbit58 0.000000e+00
orbit59                 orbit59 0.000000e+00
orbit60                 orbit60 0.000000e+00
orbit61                 orbit61 0.000000e+00
orbit62                 orbit62 0.000000e+00
orbit63                 orbit63 0.000000e+00
orbit64                 orbit64 0.000000e+00
orbit65                 orbit65 0.000000e+00
orbit66                 orbit66 0.000000e+00
orbit67                 orbit67 0.000000e+00
orbit68                 orbit68 0.000000e+00
orbit69                 orbit69 0.000000e+00
orbit70                 orbit70 0.000000e+00
orbit71                 orbit71 0.000000e+00
orbit72                 orbit72 0.000000e+00
AP                           AP 0.000000e+00
bet                         bet 0.000000e+00
ecc                         ecc 0.000000e+00
eccrad                   eccrad 0.000000e+00
close                     close 0.000000e+00
constraint           constraint 0.000000e+00
knn                         knn 0.000000e+00
hubscore               hubscore 0.000000e+00
trans                     trans 0.000000e+00
evcent                   evcent 0.000000e+00
first                     first 0.000000e+00
upto_second         upto_second 0.000000e+00
upto_third           upto_third 0.000000e+00
upto_fourth         upto_fourth 0.000000e+00
upto_fifth           upto_fifth 0.000000e+00
upto_sixth           upto_sixth 0.000000e+00
second                   second 0.000000e+00
third                     third 0.000000e+00
fifth                     fifth 0.000000e+00
sixth                     sixth 0.000000e+00
ratio1                   ratio1 0.000000e+00
ratio2                   ratio2 0.000000e+00
ratio3                   ratio3 0.000000e+00
ratio4                   ratio4 0.000000e+00
ratio5                   ratio5 0.000000e+00
ratio6                   ratio6 0.000000e+00
selfinter             selfinter 0.000000e+00
walktrap_vertex walktrap_vertex 0.000000e+00
bigcom1                 bigcom1 0.000000e+00
bigcom2                 bigcom2 0.000000e+00
bigcom3                 bigcom3 0.000000e+00
bigcom4                 bigcom4 0.000000e+00
bigcom6                 bigcom6 0.000000e+00
bigcom8                 bigcom8 0.000000e+00
bigcom9                 bigcom9 0.000000e+00
bigcom11               bigcom11 0.000000e+00
bigcom13               bigcom13 0.000000e+00
bigcom15               bigcom15 0.000000e+00
bigcom16               bigcom16 0.000000e+00
bigcom21               bigcom21 0.000000e+00
bigcom22               bigcom22 0.000000e+00
bigcom24               bigcom24 0.000000e+00
bigcom26               bigcom26 0.000000e+00
bigcom28               bigcom28 0.000000e+00
bigcom30               bigcom30 0.000000e+00
bigcom31               bigcom31 0.000000e+00
bigcom32               bigcom32 0.000000e+00
bigcom33               bigcom33 0.000000e+00
bigcom34               bigcom34 0.000000e+00
bigcom36               bigcom36 0.000000e+00
bigcom37               bigcom37 0.000000e+00
bigcom38               bigcom38 0.000000e+00
bigcom39               bigcom39 0.000000e+00
bigcom40               bigcom40 0.000000e+00
bigcom43               bigcom43 0.000000e+00
bigcom44               bigcom44 0.000000e+00
bigcom46               bigcom46 0.000000e+00
bigcom47               bigcom47 0.000000e+00
bigcom49               bigcom49 0.000000e+00
bigcom50               bigcom50 0.000000e+00
bigcom51               bigcom51 0.000000e+00
bigcom52               bigcom52 0.000000e+00
bigcom54               bigcom54 0.000000e+00
bigcom56               bigcom56 0.000000e+00
bigcom62               bigcom62 0.000000e+00
bigcom66               bigcom66 0.000000e+00
bigcom68               bigcom68 0.000000e+00
bigcom69               bigcom69 0.000000e+00
bigcom71               bigcom71 0.000000e+00
bigcom72               bigcom72 0.000000e+00
bigcom73               bigcom73 0.000000e+00
bigcom74               bigcom74 0.000000e+00
bigcom75               bigcom75 0.000000e+00
bigcom76               bigcom76 0.000000e+00
bigcom77               bigcom77 0.000000e+00
bigcom79               bigcom79 0.000000e+00
bigcom80               bigcom80 0.000000e+00
bigcom82               bigcom82 0.000000e+00
bigcom83               bigcom83 0.000000e+00
bigcom84               bigcom84 0.000000e+00
bigcom85               bigcom85 0.000000e+00
bigcom87               bigcom87 0.000000e+00
bigcom89               bigcom89 0.000000e+00
bigcom91               bigcom91 0.000000e+00
bigcom92               bigcom92 0.000000e+00
bigcom93               bigcom93 0.000000e+00
bigcom96               bigcom96 0.000000e+00
bigcom97               bigcom97 0.000000e+00
bigcom98               bigcom98 0.000000e+00
bigcom99               bigcom99 0.000000e+00
bigcom101             bigcom101 0.000000e+00
bigcom104             bigcom104 0.000000e+00
bigcom106             bigcom106 0.000000e+00
bigcom109             bigcom109 0.000000e+00
bigcom113             bigcom113 0.000000e+00
bigcom116             bigcom116 0.000000e+00
bigcom120             bigcom120 0.000000e+00
bigcom123             bigcom123 0.000000e+00
bigcom126             bigcom126 0.000000e+00
bigcom127             bigcom127 0.000000e+00
bigcom137             bigcom137 0.000000e+00
bigcom139             bigcom139 0.000000e+00
bigcom140             bigcom140 0.000000e+00
bigcom143             bigcom143 0.000000e+00
bigcom145             bigcom145 0.000000e+00
bigcom146             bigcom146 0.000000e+00
bigcom147             bigcom147 0.000000e+00
bigcom149             bigcom149 0.000000e+00
bigcom153             bigcom153 0.000000e+00
bigcom154             bigcom154 0.000000e+00
bigcom156             bigcom156 0.000000e+00
bigcom157             bigcom157 0.000000e+00
bigcom158             bigcom158 0.000000e+00
bigcom160             bigcom160 0.000000e+00
bigcom161             bigcom161 0.000000e+00
bigcom162             bigcom162 0.000000e+00
bigcom164             bigcom164 0.000000e+00
bigcom166             bigcom166 0.000000e+00
bigcom167             bigcom167 0.000000e+00
bigcom171             bigcom171 0.000000e+00
bigcom173             bigcom173 0.000000e+00
bigcom175             bigcom175 0.000000e+00
bigcom176             bigcom176 0.000000e+00
bigcom177             bigcom177 0.000000e+00
bigcom178             bigcom178 0.000000e+00
bigcom180             bigcom180 0.000000e+00
bigcom181             bigcom181 0.000000e+00
bigcom184             bigcom184 0.000000e+00
bigcom186             bigcom186 0.000000e+00
bigcom187             bigcom187 0.000000e+00
bigcom189             bigcom189 0.000000e+00
bigcom194             bigcom194 0.000000e+00
bigcom195             bigcom195 0.000000e+00
bigcom196             bigcom196 0.000000e+00
bigcom204             bigcom204 0.000000e+00
bigcom205             bigcom205 0.000000e+00
bigcom212             bigcom212 0.000000e+00
bigcom214             bigcom214 0.000000e+00
bigcom222             bigcom222 0.000000e+00
bigcom223             bigcom223 0.000000e+00
bigcom226             bigcom226 0.000000e+00
bigcom227             bigcom227 0.000000e+00
bigcom229             bigcom229 0.000000e+00
bigcom233             bigcom233 0.000000e+00
bigcom236             bigcom236 0.000000e+00
bigcom237             bigcom237 0.000000e+00
bigcom246             bigcom246 0.000000e+00
bigcom248             bigcom248 0.000000e+00
bigcom249             bigcom249 0.000000e+00
bigcom250             bigcom250 0.000000e+00
bigcom254             bigcom254 0.000000e+00
bigcom266             bigcom266 0.000000e+00
bigcom269             bigcom269 0.000000e+00
bigcom272             bigcom272 0.000000e+00
bigcom274             bigcom274 0.000000e+00
bigcom281             bigcom281 0.000000e+00
bigcom291             bigcom291 0.000000e+00
bigcom292             bigcom292 0.000000e+00
bigcom295             bigcom295 0.000000e+00
bigcom299             bigcom299 0.000000e+00
bigcom301             bigcom301 0.000000e+00
bigcom306             bigcom306 0.000000e+00
bigcom309             bigcom309 0.000000e+00
bigcom314             bigcom314 0.000000e+00
bigcom321             bigcom321 0.000000e+00
bigcom341             bigcom341 0.000000e+00
bigcom350             bigcom350 0.000000e+00
bigcom353             bigcom353 0.000000e+00
bigcom359             bigcom359 0.000000e+00
bigcom363             bigcom363 0.000000e+00
bigcom365             bigcom365 0.000000e+00
bigcom385             bigcom385 0.000000e+00
bigcom386             bigcom386 0.000000e+00
bigcom408             bigcom408 0.000000e+00
bigcom412             bigcom412 0.000000e+00
bigcom480             bigcom480 0.000000e+00
spin_vertex         spin_vertex 0.000000e+00
membership_s1     membership_s1 0.000000e+00
membership_s3     membership_s3 0.000000e+00
membership_s4     membership_s4 0.000000e+00
membership_s5     membership_s5 0.000000e+00
membership_s6     membership_s6 0.000000e+00
membership_s7     membership_s7 0.000000e+00
membership_s8     membership_s8 0.000000e+00
membership_s9     membership_s9 0.000000e+00
membership_s11   membership_s11 0.000000e+00
membership_s12   membership_s12 0.000000e+00
membership_s14   membership_s14 0.000000e+00
membership_s15   membership_s15 0.000000e+00
membership_s16   membership_s16 0.000000e+00
membership_s17   membership_s17 0.000000e+00
membership_s18   membership_s18 0.000000e+00
membership_s20   membership_s20 0.000000e+00
membership_s21   membership_s21 0.000000e+00
membership_s22   membership_s22 0.000000e+00
membership_s24   membership_s24 0.000000e+00
membership_s25   membership_s25 0.000000e+00
membership_s26   membership_s26 0.000000e+00
membership_s27   membership_s27 0.000000e+00
membership_s28   membership_s28 0.000000e+00
membership_s30   membership_s30 0.000000e+00
membership_s31   membership_s31 0.000000e+00
membership_s32   membership_s32 0.000000e+00
membership_s33   membership_s33 0.000000e+00
membership_s36   membership_s36 0.000000e+00
membership_s37   membership_s37 0.000000e+00
V1                           V1 0.000000e+00
V2                           V2 0.000000e+00
pdi                         pdi 0.000000e+00
adhesion               adhesion 0.000000e+00
cohesion               cohesion 0.000000e+00
inner                     inner 0.000000e+00
outer                     outer 0.000000e+00
ioratio                 ioratio 0.000000e+00
comsize                 comsize 0.000000e+00
[1] "Dataset: low_CT Model RF, run: 3 of 10 2015-06-15 19:24:28"
     |      Out-of-bag   |
Tree |      MSE  %Var(y) |
   1 | 0.002609   126.30 |
   2 | 0.002706   131.01 |
   3 | 0.002522   122.09 |
   4 | 0.002576   124.70 |
   5 |  0.00281   136.06 |
   6 | 0.002975   144.01 |
   7 | 0.002872   139.04 |
   8 | 0.002752   133.23 |
   9 | 0.002727   132.05 |
  10 | 0.002641   127.86 |
  11 | 0.002616   126.65 |
  12 |  0.00249   120.56 |
  13 | 0.002456   118.92 |
  14 |  0.00246   119.12 |
  15 |  0.00243   117.64 |
  16 | 0.002469   119.54 |
  17 | 0.002437   117.97 |
  18 | 0.002434   117.85 |
  19 | 0.002412   116.78 |
  20 | 0.002405   116.44 |
  21 | 0.002373   114.87 |
  22 | 0.002359   114.20 |
  23 | 0.002354   113.99 |
  24 | 0.002347   113.64 |
  25 | 0.002342   113.37 |
  26 | 0.002333   112.97 |
  27 | 0.002323   112.47 |
  28 | 0.002313   112.00 |
  29 | 0.002307   111.68 |
  30 |  0.00231   111.86 |
  31 | 0.002302   111.44 |
  32 | 0.002296   111.15 |
  33 | 0.002285   110.63 |
  34 | 0.002296   111.15 |
  35 | 0.002292   110.99 |
  36 | 0.002286   110.70 |
  37 | 0.002279   110.34 |
  38 | 0.002285   110.63 |
  39 | 0.002278   110.30 |
  40 | 0.002277   110.22 |
  41 |  0.00227   109.89 |
  42 | 0.002264   109.63 |
  43 | 0.002263   109.54 |
  44 | 0.002262   109.51 |
  45 | 0.002255   109.18 |
  46 | 0.002256   109.21 |
  47 | 0.002254   109.14 |
  48 | 0.002254   109.14 |
  49 | 0.002255   109.16 |
  50 | 0.002251   109.00 |
  51 | 0.002255   109.19 |
  52 | 0.002259   109.35 |
  53 | 0.002258   109.32 |
  54 | 0.002258   109.31 |
  55 | 0.002254   109.15 |
  56 | 0.002252   109.04 |
  57 | 0.002252   109.02 |
  58 | 0.002249   108.89 |
  59 | 0.002254   109.11 |
  60 | 0.002252   109.01 |
  61 | 0.002248   108.83 |
  62 | 0.002247   108.77 |
  63 | 0.002249   108.90 |
  64 | 0.002246   108.75 |
  65 | 0.002246   108.74 |
  66 | 0.002243   108.59 |
  67 | 0.002241   108.49 |
  68 |  0.00224   108.46 |
  69 | 0.002237   108.31 |
  70 |  0.00224   108.43 |
  71 |  0.00224   108.46 |
  72 | 0.002237   108.29 |
  73 | 0.002233   108.12 |
  74 | 0.002233   108.09 |
  75 | 0.002234   108.16 |
  76 | 0.002232   108.09 |
  77 | 0.002235   108.22 |
  78 | 0.002239   108.39 |
  79 |  0.00224   108.43 |
  80 | 0.002242   108.57 |
  81 | 0.002244   108.65 |
  82 |  0.00224   108.47 |
  83 | 0.002239   108.42 |
  84 | 0.002235   108.20 |
  85 | 0.002238   108.33 |
  86 | 0.002238   108.34 |
  87 | 0.002245   108.67 |
  88 | 0.002248   108.85 |
  89 | 0.002251   108.98 |
  90 | 0.002251   109.00 |
  91 | 0.002251   109.00 |
  92 | 0.002253   109.10 |
  93 | 0.002257   109.29 |
  94 | 0.002257   109.29 |
  95 | 0.002259   109.37 |
  96 | 0.002258   109.33 |
  97 | 0.002258   109.32 |
  98 | 0.002255   109.19 |
  99 | 0.002255   109.20 |
 100 | 0.002254   109.15 |
[1] "Random Forest variable coefficients"
                      %IncMSE IncNodePurity
graph5           2.130168e-03  2.916029e-01
graph6           8.096886e-04  4.585344e-02
graph7           0.000000e+00  2.166667e-02
graph8           0.000000e+00  3.482999e-20
graph9           1.525331e-03  1.119644e-01
graph10          3.523614e-03  1.867575e-01
graph11          1.552175e-03  7.041560e-02
graph12          1.747870e-04  7.931192e-02
graph13          1.777198e-03  3.298671e-01
graph14          3.987042e-03  7.823476e-02
graph15          1.301064e-04  7.433381e-02
graph16          4.266017e-04  7.759873e-02
graph17          2.088620e-04  5.398781e-02
graph18          0.000000e+00  8.904010e-20
graph19          6.727087e-04  5.022814e-02
graph20          2.519655e-03  1.905939e-01
graph21          7.724088e-04  1.041442e-01
graph22          0.000000e+00  8.333333e-03
graph23          2.721736e-03  1.462897e-01
graph24          0.000000e+00  1.733333e-02
graph25          6.203051e-04  7.255786e-02
graph26          0.000000e+00  1.611389e-02
graph27          0.000000e+00  1.355253e-22
graph28          0.000000e+00  2.261905e-02
graph29          0.000000e+00  0.000000e+00
orbit0           0.000000e+00  2.439455e-20
orbit1           6.068470e-04  8.828276e-02
orbit2           8.682460e-06  2.705339e-02
orbit3           0.000000e+00  6.491345e-05
orbit4           4.200003e-04  8.724387e-02
orbit5           2.158922e-04  1.627368e-01
orbit6           3.469030e-05  1.140402e-02
orbit7           5.132592e-07  2.198485e-04
orbit8           1.842331e-03  1.962410e-01
orbit9           1.744229e-04  8.635458e-02
orbit10          4.498451e-05  2.161905e-02
orbit11          1.346827e-04  8.294675e-02
orbit12          4.591837e-06  3.057576e-02
orbit13          0.000000e+00  1.500000e-02
orbit14          0.000000e+00  0.000000e+00
orbit15          1.862587e-03  1.267724e-01
orbit16          8.385257e-05  1.466334e-01
orbit17          1.017303e-03  2.477436e-02
orbit18          1.599538e-03  1.697306e-01
orbit19          4.519795e-03  6.481564e-02
orbit20          4.781830e-06  6.663005e-02
orbit21          9.221427e-04  5.789568e-02
orbit22          4.607030e-03  5.932748e-02
orbit23          0.000000e+00  3.663101e-05
orbit24          1.321284e-03  4.843712e-02
orbit25          8.665570e-06  3.322222e-02
orbit26          0.000000e+00  1.666667e-02
orbit27          2.120735e-03  1.551868e-01
orbit28          8.912449e-04  3.168940e-02
orbit29          0.000000e+00  1.733333e-02
orbit30         -2.322071e-05  8.206260e-02
orbit31          1.759535e-03  1.053505e-01
orbit32          6.524576e-05  2.778276e-02
orbit33          0.000000e+00  2.307692e-02
orbit34          6.213541e-05  4.009831e-02
orbit35          1.361172e-04  6.542653e-02
orbit36          2.789460e-04  1.279688e-01
orbit37          1.042050e-04  4.280464e-02
orbit38          2.615530e-03  4.357163e-02
orbit39          1.225266e-04  3.040596e-02
orbit40          0.000000e+00  1.377953e-19
orbit41          0.000000e+00  5.166901e-20
orbit42         -4.275331e-06  3.390649e-04
orbit43          1.730296e-05  7.639706e-02
orbit44          8.894832e-06  1.539885e-01
orbit45          5.965505e-04  2.901498e-02
orbit46          0.000000e+00  7.352246e-20
orbit47          3.004292e-05  2.903381e-02
orbit48          0.000000e+00  8.888889e-03
orbit49          2.964925e-03  1.752725e-01
orbit50          8.775779e-06  8.750000e-03
orbit51          1.300022e-05  2.690476e-02
orbit52          0.000000e+00  1.425726e-19
orbit53          4.515460e-06  9.486355e-02
orbit54          2.575107e-05  9.230769e-03
orbit55          0.000000e+00  0.000000e+00
orbit56          4.774433e-03  7.924167e-02
orbit57          0.000000e+00  4.743385e-21
orbit58          0.000000e+00  3.469447e-20
orbit59          0.000000e+00  1.498232e-19
orbit60          0.000000e+00  6.979551e-20
orbit61          0.000000e+00  1.084202e-21
orbit62          1.023159e-03  1.284443e-01
orbit63          0.000000e+00  1.381341e-19
orbit64          0.000000e+00  9.166667e-03
orbit65          2.587322e-05  1.418064e-03
orbit66          7.586516e-06  3.131698e-02
orbit67          0.000000e+00  0.000000e+00
orbit68          0.000000e+00  1.287490e-21
orbit69          0.000000e+00  0.000000e+00
orbit70          0.000000e+00  6.944180e-04
orbit71          0.000000e+00  6.776264e-23
orbit72          0.000000e+00  0.000000e+00
AP              -6.956522e-07  1.085762e-02
bet              1.042022e-04  2.123659e-01
ecc              4.314064e-06  2.307692e-03
eccrad          -8.857396e-06  8.750000e-03
close            3.470098e-04  8.679016e-02
constraint       8.745081e-06  2.483522e-02
coreness         1.927780e-04  2.194579e-01
knn              6.121866e-05  7.876884e-02
hubscore         2.839413e-04  5.345822e-02
pagerank         1.330820e-03  1.672467e-01
trans            0.000000e+00  9.459664e-20
evcent           2.967359e-05  1.870968e-02
first            0.000000e+00  2.713894e-19
upto_second      2.830578e-04  5.156274e-02
upto_third       1.156951e-03  5.792336e-02
upto_fourth      3.432668e-04  7.185068e-02
upto_fifth       1.513167e-04  2.493928e-01
upto_sixth       4.991210e-04  1.177030e-01
second           8.173697e-05  6.652653e-02
third            1.376302e-03  5.587563e-02
fourth           7.285015e-04  1.815014e-01
fifth            6.497167e-04  2.329591e-01
sixth            7.793862e-04  3.008260e-01
ratio1           6.534268e-05  3.117812e-02
ratio2           1.311781e-05  7.240956e-02
ratio3           9.261480e-04  1.985727e-01
ratio4           3.740187e-04  2.351832e-01
ratio5           5.829166e-04  6.649068e-01
ratio6           8.193327e-04  2.835280e-01
selfinter        4.332095e-05  9.225955e-02
walktrap_vertex  7.716397e-05  6.229800e-02
bigcom1          5.425417e-05  1.975694e-02
bigcom2          0.000000e+00  0.000000e+00
bigcom3          0.000000e+00  0.000000e+00
bigcom4          7.757651e-04  6.494987e-02
bigcom6          0.000000e+00  3.469447e-20
bigcom8          0.000000e+00  2.032879e-22
bigcom9          0.000000e+00  0.000000e+00
bigcom11         0.000000e+00  1.355253e-22
bigcom13         0.000000e+00  0.000000e+00
bigcom15         0.000000e+00  0.000000e+00
bigcom16         0.000000e+00  0.000000e+00
bigcom21         0.000000e+00  2.710505e-22
bigcom22         0.000000e+00  0.000000e+00
bigcom24         0.000000e+00  0.000000e+00
bigcom26         0.000000e+00  0.000000e+00
bigcom28         0.000000e+00  1.355253e-22
bigcom30         0.000000e+00  0.000000e+00
bigcom31         0.000000e+00  3.469447e-20
bigcom32         0.000000e+00  0.000000e+00
bigcom33         0.000000e+00  0.000000e+00
bigcom34         0.000000e+00  0.000000e+00
bigcom36         0.000000e+00  0.000000e+00
bigcom37         0.000000e+00  0.000000e+00
bigcom38         0.000000e+00  0.000000e+00
bigcom39         0.000000e+00  0.000000e+00
bigcom40         3.144587e-04  1.071884e-01
bigcom43         0.000000e+00  0.000000e+00
bigcom44         0.000000e+00  0.000000e+00
bigcom46         0.000000e+00  0.000000e+00
bigcom47         0.000000e+00  0.000000e+00
bigcom49         0.000000e+00  0.000000e+00
bigcom50         0.000000e+00  0.000000e+00
bigcom51         0.000000e+00  0.000000e+00
bigcom52         0.000000e+00  0.000000e+00
bigcom54         0.000000e+00  0.000000e+00
bigcom56         0.000000e+00  0.000000e+00
bigcom62         0.000000e+00  0.000000e+00
bigcom66         0.000000e+00  0.000000e+00
bigcom68         0.000000e+00  0.000000e+00
bigcom69         0.000000e+00  0.000000e+00
bigcom71         0.000000e+00  0.000000e+00
bigcom72         0.000000e+00  0.000000e+00
bigcom73         0.000000e+00  0.000000e+00
bigcom74         0.000000e+00  0.000000e+00
bigcom75         0.000000e+00  0.000000e+00
bigcom76         0.000000e+00  0.000000e+00
bigcom77         0.000000e+00  0.000000e+00
bigcom79         0.000000e+00  0.000000e+00
bigcom80         0.000000e+00  0.000000e+00
bigcom82         0.000000e+00  0.000000e+00
bigcom83         0.000000e+00  0.000000e+00
bigcom84         0.000000e+00  0.000000e+00
bigcom85         0.000000e+00  2.710505e-22
bigcom87         0.000000e+00  0.000000e+00
bigcom89         0.000000e+00  0.000000e+00
bigcom91         0.000000e+00  4.336809e-21
bigcom92         0.000000e+00  0.000000e+00
bigcom93         0.000000e+00  0.000000e+00
bigcom96         0.000000e+00  0.000000e+00
bigcom97         0.000000e+00  0.000000e+00
bigcom98         0.000000e+00  0.000000e+00
bigcom99         0.000000e+00  0.000000e+00
bigcom101        0.000000e+00  0.000000e+00
bigcom104        0.000000e+00  0.000000e+00
bigcom106        0.000000e+00  6.776264e-23
bigcom109        0.000000e+00  0.000000e+00
bigcom113        0.000000e+00  0.000000e+00
bigcom116        0.000000e+00  0.000000e+00
bigcom120        0.000000e+00  0.000000e+00
bigcom123        0.000000e+00  0.000000e+00
bigcom126        0.000000e+00  0.000000e+00
bigcom127        0.000000e+00  0.000000e+00
bigcom137        0.000000e+00  0.000000e+00
bigcom139        0.000000e+00  0.000000e+00
bigcom140        0.000000e+00  0.000000e+00
bigcom143        0.000000e+00  0.000000e+00
bigcom145        0.000000e+00  0.000000e+00
bigcom146        0.000000e+00  0.000000e+00
bigcom147        0.000000e+00  1.355253e-22
bigcom149        0.000000e+00  0.000000e+00
bigcom153        0.000000e+00  0.000000e+00
bigcom154        0.000000e+00  0.000000e+00
bigcom156        0.000000e+00  6.938894e-20
bigcom157        0.000000e+00  0.000000e+00
bigcom158        0.000000e+00  0.000000e+00
bigcom160        0.000000e+00  0.000000e+00
bigcom161        0.000000e+00  0.000000e+00
bigcom162        0.000000e+00  0.000000e+00
bigcom164        0.000000e+00  0.000000e+00
bigcom166        0.000000e+00  0.000000e+00
bigcom167        0.000000e+00  2.032879e-22
bigcom171        0.000000e+00  0.000000e+00
bigcom173        0.000000e+00  0.000000e+00
bigcom175        0.000000e+00  0.000000e+00
bigcom176        0.000000e+00  0.000000e+00
bigcom177        0.000000e+00  0.000000e+00
bigcom178        0.000000e+00  0.000000e+00
bigcom180        0.000000e+00  0.000000e+00
bigcom181        0.000000e+00  0.000000e+00
bigcom184        0.000000e+00  0.000000e+00
bigcom186        0.000000e+00  0.000000e+00
bigcom187        0.000000e+00  0.000000e+00
bigcom189        0.000000e+00  0.000000e+00
bigcom194        0.000000e+00  0.000000e+00
bigcom195        0.000000e+00  0.000000e+00
bigcom196        0.000000e+00  0.000000e+00
bigcom204        0.000000e+00  1.355253e-22
bigcom205        0.000000e+00  0.000000e+00
bigcom212        0.000000e+00  3.469447e-20
bigcom214        0.000000e+00  0.000000e+00
bigcom222        0.000000e+00  0.000000e+00
bigcom223        0.000000e+00  0.000000e+00
bigcom226        0.000000e+00  0.000000e+00
bigcom227        0.000000e+00  3.469447e-20
bigcom229        0.000000e+00  0.000000e+00
bigcom233        0.000000e+00  0.000000e+00
bigcom236        0.000000e+00  0.000000e+00
bigcom237        0.000000e+00  1.355253e-22
bigcom246        0.000000e+00  0.000000e+00
bigcom248        0.000000e+00  0.000000e+00
bigcom249        0.000000e+00  0.000000e+00
bigcom250        0.000000e+00  3.469447e-20
bigcom254        0.000000e+00  0.000000e+00
bigcom266        0.000000e+00  3.469447e-20
bigcom269        0.000000e+00  0.000000e+00
bigcom272        0.000000e+00  0.000000e+00
bigcom274        0.000000e+00  0.000000e+00
bigcom281        0.000000e+00  0.000000e+00
bigcom291        0.000000e+00  0.000000e+00
bigcom292        0.000000e+00  0.000000e+00
bigcom295        0.000000e+00  3.469447e-20
bigcom299        0.000000e+00  0.000000e+00
bigcom301        0.000000e+00  3.388132e-22
bigcom306        0.000000e+00  0.000000e+00
bigcom309        0.000000e+00  0.000000e+00
bigcom314        0.000000e+00  3.469447e-20
bigcom321        0.000000e+00  0.000000e+00
bigcom341        0.000000e+00  4.065758e-22
bigcom350        0.000000e+00  3.469447e-20
bigcom353        0.000000e+00  0.000000e+00
bigcom359        0.000000e+00  0.000000e+00
bigcom363        0.000000e+00  0.000000e+00
bigcom365        0.000000e+00  0.000000e+00
bigcom385        0.000000e+00  0.000000e+00
bigcom386        0.000000e+00  3.469447e-20
bigcom408        0.000000e+00  0.000000e+00
bigcom412        0.000000e+00  0.000000e+00
bigcom480        0.000000e+00  0.000000e+00
spin_vertex      6.543267e-06  5.193313e-02
membership_s1    1.215495e-04  6.809338e-03
membership_s3    0.000000e+00  0.000000e+00
membership_s4    9.804447e-06  7.770275e-02
membership_s5    4.345937e-06  2.467185e-02
membership_s6    4.363002e-06  9.090909e-03
membership_s7    0.000000e+00  7.115077e-22
membership_s8    0.000000e+00  0.000000e+00
membership_s9    0.000000e+00  0.000000e+00
membership_s11   0.000000e+00  1.355253e-22
membership_s12   0.000000e+00  0.000000e+00
membership_s14   0.000000e+00  0.000000e+00
membership_s15   0.000000e+00  2.710505e-22
membership_s16   4.329673e-05  4.906712e-02
membership_s17   0.000000e+00  0.000000e+00
membership_s18   0.000000e+00  1.761829e-21
membership_s20   0.000000e+00  0.000000e+00
membership_s21   0.000000e+00  0.000000e+00
membership_s22   0.000000e+00  0.000000e+00
membership_s24   0.000000e+00  1.355253e-22
membership_s25   0.000000e+00  0.000000e+00
membership_s26   0.000000e+00  2.032879e-22
membership_s27   0.000000e+00  4.065758e-22
membership_s28   0.000000e+00  2.710505e-22
membership_s30   0.000000e+00  0.000000e+00
membership_s31   0.000000e+00  3.388132e-22
membership_s32  -2.493231e-06  3.796790e-02
membership_s33   0.000000e+00  5.421011e-22
membership_s36   9.239160e-05  2.032972e-01
membership_s37   0.000000e+00  4.065758e-22
V1              -4.346990e-06  1.487149e-01
V2               6.035939e-04  1.316837e-01
pdi             -2.603519e-05  9.540980e-02
adhesion         1.945694e-03  1.638209e-01
cohesion         1.815872e-03  2.161647e-01
inner            7.659433e-05  2.233962e-01
outer            2.948044e-04  8.594736e-02
ioratio          1.843711e-04  1.283142e-01
comsize          1.978591e-04  1.515127e-01
[1] "Dataset: low_CT Model GLM, run: 3 of 10 2015-06-15 19:25:24"
[1] "glmnet variable coefficients"
                         [,1]          [,2]
(Intercept)     -6.178263e+00 -8.030846e+00
graph0           9.858627e-40  3.630767e-04
graph1           4.470623e-43 -8.490282e-06
graph2           6.579063e-40 -3.484988e-02
graph3           6.108078e-44  6.363836e-07
graph4           2.271969e-46 -2.748643e-09
graph5           2.158937e-41  7.153058e-04
graph6           2.689444e-43  1.548747e-06
graph7           2.355919e-41 -3.026301e-04
graph8           1.247813e-39 -2.459757e-02
graph9           1.321973e-45  1.006100e-09
graph10          1.524379e-47  3.415945e-11
graph11          3.144636e-49 -1.783194e-12
graph12          1.883834e-45  3.392686e-08
graph13          3.257342e-44 -2.413775e-07
graph14          7.544672e-47  5.909678e-10
graph15          1.738537e-42 -7.919676e-05
graph16          7.074805e-45 -2.037298e-07
graph17          1.311162e-44  8.306731e-07
graph18          2.833146e-43 -2.312774e-05
graph19          1.431360e-43  5.218834e-06
graph20          5.776153e-43  2.086764e-05
graph21          1.411167e-42  9.396973e-06
graph22          6.276783e-43 -1.622335e-06
graph23          6.612038e-43  1.785800e-05
graph24          1.590147e-42 -5.531200e-05
graph25          8.617627e-42 -3.786631e-04
graph26          1.889634e-41  9.593793e-05
graph27         -5.860292e-41 -4.461404e-03
graph28          2.776836e-41 -7.300344e-04
graph29         -1.712532e-39 -1.661108e-01
orbit0           9.858627e-40  4.678147e-04
orbit1           4.388832e-43 -8.358051e-06
orbit2           4.959172e-40 -1.617816e-03
orbit3           6.579063e-40 -3.465889e-02
orbit4           5.578730e-44  3.857790e-07
orbit5           1.156833e-42  2.700829e-05
orbit6           2.271906e-46 -2.660415e-09
orbit7           4.615117e-40 -3.764423e-03
orbit8           2.158937e-41  7.195274e-04
orbit9           3.219140e-43  4.748146e-06
orbit10          5.999544e-43 -1.178562e-05
orbit11          1.707448e-39  1.847349e-02
orbit12          2.394476e-41 -2.991228e-04
orbit13         -2.359209e-40 -4.083945e-03
orbit14          1.247813e-39 -2.430827e-02
orbit15          1.456211e-45  1.735071e-08
orbit16          6.296378e-44  9.456102e-07
orbit17          5.102672e-45 -5.376875e-07
orbit18         -1.641642e-48 -2.834725e-08
orbit19          1.167580e-47  2.780973e-11
orbit20          1.172550e-45  5.046387e-08
orbit21          1.462699e-42  5.179975e-05
orbit22          3.144636e-49 -2.036294e-12
orbit23          8.481589e-40  6.748275e-04
orbit24          2.261298e-45  7.189385e-08
orbit25          2.771524e-45 -1.581780e-07
orbit26          1.561493e-42  7.597358e-05
orbit27          4.280016e-44  2.306209e-07
orbit28          6.307785e-43  1.146180e-06
orbit29          5.192557e-44 -2.522373e-06
orbit30          4.191205e-42  8.701702e-05
orbit31          7.148826e-47 -3.817107e-10
orbit32          4.817191e-46  2.249694e-08
orbit33          2.095832e-39  6.930149e-02
orbit34          1.738537e-42 -7.922817e-05
orbit35          7.311179e-45 -1.433814e-07
orbit36          5.379826e-43  3.682134e-05
orbit37          1.901276e-44 -9.906172e-07
orbit38          2.326627e-41  7.324380e-04
orbit39          1.409192e-44  3.924650e-07
orbit40          2.213443e-44  1.861951e-06
orbit41         -1.166393e-42 -2.276836e-04
orbit42          1.422471e-39  1.628101e-01
orbit43          2.828425e-43 -2.325620e-05
orbit44          2.671912e-38  5.003245e-01
orbit45          1.496556e-43  6.860452e-06
orbit46          6.504990e-43  2.983955e-06
orbit47          5.550113e-41  1.213879e-03
orbit48         -8.852705e-43 -1.190144e-04
orbit49          5.849395e-43  2.169903e-05
orbit50         -1.107696e-41 -7.208255e-03
orbit51          2.480009e-42  1.582735e-05
orbit52          1.461587e-42  1.926610e-05
orbit53          6.959703e-42 -3.529318e-03
orbit54          6.277036e-43 -1.776875e-06
orbit55         -1.342219e-39 -1.185433e-01
orbit56          6.561598e-43  2.140891e-05
orbit57          2.775777e-42 -2.379740e-04
orbit58          7.376236e-39  6.806826e-02
orbit59          1.799938e-42 -4.994600e-05
orbit60         -1.606048e-41 -2.607487e-03
orbit61         -1.531817e-39 -1.017367e-01
orbit62          1.372785e-41 -1.733186e-04
orbit63         -4.035917e-41 -1.223310e-02
orbit64         -2.818874e-41 -1.634387e-03
orbit65          1.906101e-41 -1.733642e-04
orbit66          1.094804e-40  5.251121e-03
orbit67         -1.426880e-39 -9.067838e-02
orbit68         -5.861508e-41 -4.467781e-03
orbit69         -2.093974e-39 -1.058687e-01
orbit70          2.867802e-41 -7.285777e-04
orbit71         -1.023003e-39 -3.032410e-02
orbit72         -1.712532e-39 -1.662248e-01
AP               3.108883e-39 -2.296785e-01
bet              6.478923e-43  2.017291e-05
ecc              3.332229e-40  5.042805e-02
eccrad           1.999337e-39  3.025689e-01
close           -5.430385e-40 -1.124659e+00
constraint      -3.804196e-39 -2.072356e-01
coreness         1.168943e-39  5.661546e-02
knn             -1.049739e-42 -4.190269e-05
hubscore         9.932266e-38  2.576988e+00
pagerank        -5.692722e-39 -1.402145e+00
trans           -1.384916e-39 -2.614095e-01
evcent           9.609043e-38  2.173581e+00
first            9.858627e-40  1.525408e-04
upto_second      3.708526e-43 -1.228347e-05
upto_third       4.516301e-44 -1.112852e-05
upto_fourth     -1.952859e-43 -2.146569e-05
upto_fifth      -2.506066e-43  3.691189e-06
upto_sixth       1.639510e-43  3.902285e-05
second           3.671427e-43 -1.215756e-05
third            3.666803e-44 -1.546251e-05
fourth          -3.984054e-43 -8.541199e-06
fifth            2.622720e-43  3.619547e-05
sixth            4.570990e-43  3.532095e-06
ratio1          -1.100015e-42 -4.392193e-05
ratio2          -3.419158e-42 -2.433513e-04
ratio3           1.070198e-41  4.964261e-04
ratio4          -2.121968e-42 -2.756148e-04
ratio5          -2.301688e-42 -1.423594e-04
ratio6           2.594676e-43 -1.253705e-05
selfinter        5.298591e-39  3.355442e-01
walktrap_vertex  5.551926e-40  9.458240e-02
bigcom1          2.260740e-40  2.461872e-02
bigcom2         -2.092973e-39 -9.283036e-02
bigcom3          7.476929e-39  5.555241e-01
bigcom4          9.518974e-40  1.506737e-01
bigcom6         -2.091306e-39 -9.566123e-02
bigcom8         -2.123434e-39 -1.860033e-01
bigcom9         -2.100002e-39 -1.618558e-01
bigcom11        -2.093974e-39 -3.213611e-01
bigcom13        -2.096649e-39 -2.945886e-01
bigcom15        -2.096314e-39 -1.657764e-01
bigcom16        -2.092640e-39 -2.694321e-01
bigcom21        -2.105389e-39 -2.633920e-01
bigcom22        -2.119663e-39 -2.590569e-01
bigcom24        -2.091973e-39 -7.314992e-02
bigcom26        -2.099666e-39 -2.219643e-01
bigcom28        -2.125152e-39 -2.915983e-01
bigcom30        -2.103029e-39 -4.193956e-01
bigcom31        -2.091306e-39 -1.239480e-01
bigcom32        -2.093974e-39 -1.207710e-01
bigcom33        -2.091640e-39 -1.865599e-01
bigcom34        -2.091973e-39 -3.749944e-01
bigcom36        -2.093640e-39 -2.503571e-01
bigcom37        -2.091640e-39 -1.372892e-01
bigcom38        -2.094642e-39 -1.793071e-01
bigcom39        -2.094642e-39 -2.087661e-01
bigcom40         3.949459e-39  3.380473e-01
bigcom43        -2.092306e-39 -1.854642e-01
bigcom44        -2.116247e-39 -3.047900e-01
bigcom46        -2.094308e-39 -2.644571e-01
bigcom47        -2.093307e-39 -2.062272e-01
bigcom49        -2.092973e-39 -3.336797e-01
bigcom50        -2.093974e-39 -2.168155e-01
bigcom51        -2.091973e-39 -2.811602e-01
bigcom52        -2.091640e-39 -2.303720e-01
bigcom54        -2.091973e-39 -1.695321e-01
bigcom56        -2.092306e-39 -8.750831e-02
bigcom62        -2.091306e-39 -2.168599e-01
bigcom66        -2.091973e-39 -2.549416e-01
bigcom68        -2.091973e-39 -9.815736e-02
bigcom69        -2.093307e-39 -1.924908e-01
bigcom71        -2.095645e-39 -1.471484e-01
bigcom72        -2.091640e-39 -2.051302e-01
bigcom73        -2.091640e-39 -2.145689e-01
bigcom74        -2.091640e-39 -2.273854e-01
bigcom75        -2.090973e-39 -8.981250e-02
bigcom76        -2.092306e-39 -1.633713e-01
bigcom77        -2.091640e-39 -1.518156e-01
bigcom79        -2.091973e-39 -2.808207e-01
bigcom80        -2.091640e-39 -2.832388e-01
bigcom82        -2.092640e-39 -2.827933e-01
bigcom83        -2.091306e-39 -9.025820e-02
bigcom84        -2.091306e-39 -8.322499e-01
bigcom85        -2.092640e-39 -3.155104e-01
bigcom87        -2.092306e-39 -1.665480e-01
bigcom89        -2.091973e-39 -2.749240e-01
bigcom91        -2.091640e-39 -1.617220e-01
bigcom92        -2.094642e-39 -1.178749e-01
bigcom93        -2.091306e-39 -1.022172e-01
bigcom96        -2.091306e-39 -1.743106e-01
bigcom97        -2.092973e-39 -2.762596e-01
bigcom98        -2.092306e-39 -2.812800e-01
bigcom99        -2.092306e-39 -1.177106e-01
bigcom101       -2.093307e-39 -1.842961e-01
bigcom104       -2.093640e-39 -2.736793e-01
bigcom106       -2.092640e-39 -2.647163e-01
bigcom109       -2.092306e-39 -3.195110e-01
bigcom113       -2.092973e-39 -1.500738e-01
bigcom116       -2.094977e-39 -8.256060e-01
bigcom120       -2.091640e-39 -3.109462e-01
bigcom123       -2.091973e-39 -1.690584e-01
bigcom126       -2.091640e-39 -7.084292e-02
bigcom127       -2.091306e-39 -7.796237e-01
bigcom137       -2.091973e-39 -1.861957e-01
bigcom139       -2.091640e-39 -1.550134e-01
bigcom140       -2.091306e-39 -2.899784e-01
bigcom143       -2.092306e-39 -1.772992e-01
bigcom145       -2.091973e-39 -1.073277e-01
bigcom146       -2.092306e-39 -5.076340e-01
bigcom147       -2.091973e-39 -4.055660e-01
bigcom149        0.000000e+00  0.000000e+00
bigcom153       -2.092640e-39 -2.096844e-01
bigcom154       -2.094308e-39 -2.087315e-01
bigcom156       -2.091640e-39 -1.053525e-01
bigcom157       -2.091306e-39 -1.239948e-01
bigcom158       -2.091306e-39 -1.418132e-01
bigcom160       -2.091640e-39 -2.561447e-01
bigcom161       -2.091306e-39 -2.092443e-01
bigcom162       -2.091306e-39 -7.015465e-02
bigcom164       -2.091640e-39 -2.419377e-01
bigcom166       -2.092973e-39 -1.244856e-01
bigcom167       -2.093640e-39 -2.625958e-01
bigcom171        0.000000e+00  0.000000e+00
bigcom173       -2.092306e-39 -1.254666e-01
bigcom175        0.000000e+00  0.000000e+00
bigcom176       -2.091640e-39 -2.537090e-01
bigcom177       -2.091973e-39 -2.246393e-01
bigcom178       -2.091640e-39 -2.030590e-01
bigcom180       -2.091640e-39 -7.280762e-01
bigcom181       -2.092640e-39 -7.057687e-02
bigcom184       -2.091640e-39 -4.273602e-01
bigcom186       -2.091640e-39 -5.983682e-01
bigcom187       -2.091640e-39 -5.836440e-01
bigcom189       -2.092640e-39 -1.193050e-01
bigcom194       -2.091973e-39 -1.473695e-01
bigcom195       -2.091973e-39 -1.085064e-01
bigcom196       -2.090973e-39 -4.572515e-01
bigcom204       -2.092973e-39 -2.001429e-01
bigcom205       -2.091640e-39 -2.090185e-01
bigcom212       -2.091973e-39 -3.799398e-01
bigcom214       -2.092306e-39 -1.446454e-01
bigcom222       -2.091640e-39 -2.362906e-01
bigcom223        0.000000e+00  0.000000e+00
bigcom226       -2.091306e-39 -2.274687e-01
bigcom227       -2.091640e-39 -1.152483e-01
bigcom229       -2.091640e-39 -9.856342e-02
bigcom233       -2.090973e-39 -2.201764e-01
bigcom236       -2.091973e-39 -8.739445e-02
bigcom237       -2.090973e-39 -3.343994e-01
bigcom246       -2.091973e-39 -8.098431e-02
bigcom248       -2.092973e-39 -1.312455e-01
bigcom249       -2.091306e-39 -6.159779e-02
bigcom250       -2.091640e-39 -2.462095e-01
bigcom254       -2.092306e-39 -1.680063e-01
bigcom266       -2.091306e-39 -3.849624e-01
bigcom269       -2.092973e-39 -2.413763e-01
bigcom272       -2.091973e-39 -1.919990e-01
bigcom274       -2.095980e-39 -1.466272e-01
bigcom281       -2.091640e-39 -2.104962e-01
bigcom291       -2.090973e-39 -1.074272e-01
bigcom292       -2.091640e-39 -1.644672e-01
bigcom295       -2.090973e-39 -1.741623e-01
bigcom299       -2.091640e-39 -2.204561e-01
bigcom301       -2.092306e-39 -3.251533e-01
bigcom306       -2.091640e-39 -2.956575e-01
bigcom309       -2.092640e-39 -1.886368e-01
bigcom314       -2.090973e-39 -8.689219e-02
bigcom321       -2.093640e-39 -1.484660e-01
bigcom341       -2.091640e-39 -4.820190e-01
bigcom350       -2.091306e-39 -3.015933e-02
bigcom353       -2.091640e-39 -1.956230e-01
bigcom359       -2.091640e-39 -1.924558e-01
bigcom363       -2.091640e-39 -8.444842e-02
bigcom365       -2.091306e-39 -3.510918e-01
bigcom385       -2.092306e-39 -1.617296e-01
bigcom386       -2.091306e-39 -4.586651e-02
bigcom408       -2.092973e-39 -1.188334e-01
bigcom412       -2.092306e-39 -1.142596e-01
bigcom480       -2.091973e-39 -1.419937e-01
spin_vertex     -4.252422e-39 -4.104183e-02
membership_s1   -7.361956e-40 -6.124762e-02
membership_s3   -2.095980e-39 -5.866046e-01
membership_s4    8.951211e-40  1.055072e-01
membership_s5    7.812539e-41  1.522229e-01
membership_s6   -2.388814e-39 -1.957862e-01
membership_s7   -2.211031e-39 -2.170921e-01
membership_s8   -2.094308e-39 -3.094087e-01
membership_s9   -2.095645e-39 -3.365948e-01
membership_s11  -2.093974e-39 -2.631541e-01
membership_s12  -2.093307e-39 -1.767141e-01
membership_s14  -2.092306e-39 -3.900954e-01
membership_s15  -2.128252e-39 -1.711671e-01
membership_s16   8.989416e-38  1.451018e+00
membership_s17  -2.093307e-39 -3.192272e-01
membership_s18  -2.105727e-39 -2.227357e-01
membership_s20  -2.092640e-39 -1.994943e-01
membership_s21  -2.136563e-39 -1.650262e-01
membership_s22  -2.095980e-39 -1.717065e-01
membership_s24  -2.096984e-39 -2.174135e-01
membership_s25  -2.093974e-39 -1.815884e-01
membership_s26  -2.096649e-39 -1.011149e+00
membership_s27  -2.235878e-39 -2.255048e-01
membership_s28  -2.094977e-39 -3.151129e-01
membership_s30   6.037005e-40  8.494516e-02
membership_s31  -2.216629e-39 -2.167595e-01
membership_s32   6.458794e-39  5.488619e-01
membership_s33  -2.092640e-39 -2.966173e-01
membership_s36   1.816950e-39  2.781815e-01
membership_s37  -2.112842e-39 -2.479163e-01
V1               9.627785e-40  5.186148e-02
V2               2.763305e-39  3.652464e-01
pdi              4.366553e-35  1.610292e+03
adhesion        -9.572690e-44 -2.352428e-06
cohesion         1.914781e-43  4.611703e-06
inner            5.964281e-44 -2.051131e-06
outer            9.974735e-44 -2.444690e-06
ioratio          2.652553e-39  4.870614e-02
comsize          5.771525e-43  5.257568e-05
[1] "Dataset: low_CT Model GBM, run: 4 of 10 2015-06-15 19:26:55"
Iter   TrainDeviance   ValidDeviance   StepSize   Improve
     1        0.0941             nan     0.0100   -0.0001

[1] "GBM variable coefficients"
                            var      rel.inf
pagerank               pagerank 3.124488e+01
membership_s36   membership_s36 2.130225e+01
graph10                 graph10 1.215079e+01
comsize                 comsize 1.033880e+01
orbit42                 orbit42 9.971343e+00
bet                         bet 6.834818e+00
membership_s5     membership_s5 6.706665e+00
coreness               coreness 1.450454e+00
graph1                   graph1 2.265186e-24
graph3                   graph3 2.108455e-28
graph0                   graph0 0.000000e+00
graph2                   graph2 0.000000e+00
graph4                   graph4 0.000000e+00
graph5                   graph5 0.000000e+00
graph6                   graph6 0.000000e+00
graph7                   graph7 0.000000e+00
graph8                   graph8 0.000000e+00
graph9                   graph9 0.000000e+00
graph11                 graph11 0.000000e+00
graph12                 graph12 0.000000e+00
graph13                 graph13 0.000000e+00
graph14                 graph14 0.000000e+00
graph15                 graph15 0.000000e+00
graph16                 graph16 0.000000e+00
graph17                 graph17 0.000000e+00
graph18                 graph18 0.000000e+00
graph19                 graph19 0.000000e+00
graph20                 graph20 0.000000e+00
graph21                 graph21 0.000000e+00
graph22                 graph22 0.000000e+00
graph23                 graph23 0.000000e+00
graph24                 graph24 0.000000e+00
graph25                 graph25 0.000000e+00
graph26                 graph26 0.000000e+00
graph27                 graph27 0.000000e+00
graph28                 graph28 0.000000e+00
graph29                 graph29 0.000000e+00
orbit0                   orbit0 0.000000e+00
orbit1                   orbit1 0.000000e+00
orbit2                   orbit2 0.000000e+00
orbit3                   orbit3 0.000000e+00
orbit4                   orbit4 0.000000e+00
orbit5                   orbit5 0.000000e+00
orbit6                   orbit6 0.000000e+00
orbit7                   orbit7 0.000000e+00
orbit8                   orbit8 0.000000e+00
orbit9                   orbit9 0.000000e+00
orbit10                 orbit10 0.000000e+00
orbit11                 orbit11 0.000000e+00
orbit12                 orbit12 0.000000e+00
orbit13                 orbit13 0.000000e+00
orbit14                 orbit14 0.000000e+00
orbit15                 orbit15 0.000000e+00
orbit16                 orbit16 0.000000e+00
orbit17                 orbit17 0.000000e+00
orbit18                 orbit18 0.000000e+00
orbit19                 orbit19 0.000000e+00
orbit20                 orbit20 0.000000e+00
orbit21                 orbit21 0.000000e+00
orbit22                 orbit22 0.000000e+00
orbit23                 orbit23 0.000000e+00
orbit24                 orbit24 0.000000e+00
orbit25                 orbit25 0.000000e+00
orbit26                 orbit26 0.000000e+00
orbit27                 orbit27 0.000000e+00
orbit28                 orbit28 0.000000e+00
orbit29                 orbit29 0.000000e+00
orbit30                 orbit30 0.000000e+00
orbit31                 orbit31 0.000000e+00
orbit32                 orbit32 0.000000e+00
orbit33                 orbit33 0.000000e+00
orbit34                 orbit34 0.000000e+00
orbit35                 orbit35 0.000000e+00
orbit36                 orbit36 0.000000e+00
orbit37                 orbit37 0.000000e+00
orbit38                 orbit38 0.000000e+00
orbit39                 orbit39 0.000000e+00
orbit40                 orbit40 0.000000e+00
orbit41                 orbit41 0.000000e+00
orbit43                 orbit43 0.000000e+00
orbit44                 orbit44 0.000000e+00
orbit45                 orbit45 0.000000e+00
orbit46                 orbit46 0.000000e+00
orbit47                 orbit47 0.000000e+00
orbit48                 orbit48 0.000000e+00
orbit49                 orbit49 0.000000e+00
orbit50                 orbit50 0.000000e+00
orbit51                 orbit51 0.000000e+00
orbit52                 orbit52 0.000000e+00
orbit53                 orbit53 0.000000e+00
orbit54                 orbit54 0.000000e+00
orbit55                 orbit55 0.000000e+00
orbit56                 orbit56 0.000000e+00
orbit57                 orbit57 0.000000e+00
orbit58                 orbit58 0.000000e+00
orbit59                 orbit59 0.000000e+00
orbit60                 orbit60 0.000000e+00
orbit61                 orbit61 0.000000e+00
orbit62                 orbit62 0.000000e+00
orbit63                 orbit63 0.000000e+00
orbit64                 orbit64 0.000000e+00
orbit65                 orbit65 0.000000e+00
orbit66                 orbit66 0.000000e+00
orbit67                 orbit67 0.000000e+00
orbit68                 orbit68 0.000000e+00
orbit69                 orbit69 0.000000e+00
orbit70                 orbit70 0.000000e+00
orbit71                 orbit71 0.000000e+00
orbit72                 orbit72 0.000000e+00
AP                           AP 0.000000e+00
ecc                         ecc 0.000000e+00
eccrad                   eccrad 0.000000e+00
close                     close 0.000000e+00
constraint           constraint 0.000000e+00
knn                         knn 0.000000e+00
hubscore               hubscore 0.000000e+00
trans                     trans 0.000000e+00
evcent                   evcent 0.000000e+00
first                     first 0.000000e+00
upto_second         upto_second 0.000000e+00
upto_third           upto_third 0.000000e+00
upto_fourth         upto_fourth 0.000000e+00
upto_fifth           upto_fifth 0.000000e+00
upto_sixth           upto_sixth 0.000000e+00
second                   second 0.000000e+00
third                     third 0.000000e+00
fourth                   fourth 0.000000e+00
fifth                     fifth 0.000000e+00
sixth                     sixth 0.000000e+00
ratio1                   ratio1 0.000000e+00
ratio2                   ratio2 0.000000e+00
ratio3                   ratio3 0.000000e+00
ratio4                   ratio4 0.000000e+00
ratio5                   ratio5 0.000000e+00
ratio6                   ratio6 0.000000e+00
selfinter             selfinter 0.000000e+00
walktrap_vertex walktrap_vertex 0.000000e+00
bigcom1                 bigcom1 0.000000e+00
bigcom2                 bigcom2 0.000000e+00
bigcom3                 bigcom3 0.000000e+00
bigcom4                 bigcom4 0.000000e+00
bigcom6                 bigcom6 0.000000e+00
bigcom8                 bigcom8 0.000000e+00
bigcom9                 bigcom9 0.000000e+00
bigcom11               bigcom11 0.000000e+00
bigcom13               bigcom13 0.000000e+00
bigcom15               bigcom15 0.000000e+00
bigcom16               bigcom16 0.000000e+00
bigcom21               bigcom21 0.000000e+00
bigcom22               bigcom22 0.000000e+00
bigcom24               bigcom24 0.000000e+00
bigcom26               bigcom26 0.000000e+00
bigcom28               bigcom28 0.000000e+00
bigcom30               bigcom30 0.000000e+00
bigcom31               bigcom31 0.000000e+00
bigcom32               bigcom32 0.000000e+00
bigcom33               bigcom33 0.000000e+00
bigcom34               bigcom34 0.000000e+00
bigcom36               bigcom36 0.000000e+00
bigcom37               bigcom37 0.000000e+00
bigcom38               bigcom38 0.000000e+00
bigcom39               bigcom39 0.000000e+00
bigcom40               bigcom40 0.000000e+00
bigcom43               bigcom43 0.000000e+00
bigcom44               bigcom44 0.000000e+00
bigcom46               bigcom46 0.000000e+00
bigcom47               bigcom47 0.000000e+00
bigcom49               bigcom49 0.000000e+00
bigcom50               bigcom50 0.000000e+00
bigcom51               bigcom51 0.000000e+00
bigcom52               bigcom52 0.000000e+00
bigcom54               bigcom54 0.000000e+00
bigcom56               bigcom56 0.000000e+00
bigcom62               bigcom62 0.000000e+00
bigcom66               bigcom66 0.000000e+00
bigcom68               bigcom68 0.000000e+00
bigcom69               bigcom69 0.000000e+00
bigcom71               bigcom71 0.000000e+00
bigcom72               bigcom72 0.000000e+00
bigcom73               bigcom73 0.000000e+00
bigcom74               bigcom74 0.000000e+00
bigcom75               bigcom75 0.000000e+00
bigcom76               bigcom76 0.000000e+00
bigcom77               bigcom77 0.000000e+00
bigcom79               bigcom79 0.000000e+00
bigcom80               bigcom80 0.000000e+00
bigcom82               bigcom82 0.000000e+00
bigcom83               bigcom83 0.000000e+00
bigcom84               bigcom84 0.000000e+00
bigcom85               bigcom85 0.000000e+00
bigcom87               bigcom87 0.000000e+00
bigcom89               bigcom89 0.000000e+00
bigcom91               bigcom91 0.000000e+00
bigcom92               bigcom92 0.000000e+00
bigcom93               bigcom93 0.000000e+00
bigcom96               bigcom96 0.000000e+00
bigcom97               bigcom97 0.000000e+00
bigcom98               bigcom98 0.000000e+00
bigcom99               bigcom99 0.000000e+00
bigcom101             bigcom101 0.000000e+00
bigcom104             bigcom104 0.000000e+00
bigcom106             bigcom106 0.000000e+00
bigcom109             bigcom109 0.000000e+00
bigcom113             bigcom113 0.000000e+00
bigcom116             bigcom116 0.000000e+00
bigcom120             bigcom120 0.000000e+00
bigcom123             bigcom123 0.000000e+00
bigcom126             bigcom126 0.000000e+00
bigcom127             bigcom127 0.000000e+00
bigcom137             bigcom137 0.000000e+00
bigcom139             bigcom139 0.000000e+00
bigcom140             bigcom140 0.000000e+00
bigcom143             bigcom143 0.000000e+00
bigcom145             bigcom145 0.000000e+00
bigcom146             bigcom146 0.000000e+00
bigcom147             bigcom147 0.000000e+00
bigcom149             bigcom149 0.000000e+00
bigcom153             bigcom153 0.000000e+00
bigcom154             bigcom154 0.000000e+00
bigcom156             bigcom156 0.000000e+00
bigcom157             bigcom157 0.000000e+00
bigcom158             bigcom158 0.000000e+00
bigcom160             bigcom160 0.000000e+00
bigcom161             bigcom161 0.000000e+00
bigcom162             bigcom162 0.000000e+00
bigcom164             bigcom164 0.000000e+00
bigcom166             bigcom166 0.000000e+00
bigcom167             bigcom167 0.000000e+00
bigcom171             bigcom171 0.000000e+00
bigcom173             bigcom173 0.000000e+00
bigcom175             bigcom175 0.000000e+00
bigcom176             bigcom176 0.000000e+00
bigcom177             bigcom177 0.000000e+00
bigcom178             bigcom178 0.000000e+00
bigcom180             bigcom180 0.000000e+00
bigcom181             bigcom181 0.000000e+00
bigcom184             bigcom184 0.000000e+00
bigcom186             bigcom186 0.000000e+00
bigcom187             bigcom187 0.000000e+00
bigcom189             bigcom189 0.000000e+00
bigcom194             bigcom194 0.000000e+00
bigcom195             bigcom195 0.000000e+00
bigcom196             bigcom196 0.000000e+00
bigcom204             bigcom204 0.000000e+00
bigcom205             bigcom205 0.000000e+00
bigcom212             bigcom212 0.000000e+00
bigcom214             bigcom214 0.000000e+00
bigcom222             bigcom222 0.000000e+00
bigcom223             bigcom223 0.000000e+00
bigcom226             bigcom226 0.000000e+00
bigcom227             bigcom227 0.000000e+00
bigcom229             bigcom229 0.000000e+00
bigcom233             bigcom233 0.000000e+00
bigcom236             bigcom236 0.000000e+00
bigcom237             bigcom237 0.000000e+00
bigcom246             bigcom246 0.000000e+00
bigcom248             bigcom248 0.000000e+00
bigcom249             bigcom249 0.000000e+00
bigcom250             bigcom250 0.000000e+00
bigcom254             bigcom254 0.000000e+00
bigcom266             bigcom266 0.000000e+00
bigcom269             bigcom269 0.000000e+00
bigcom272             bigcom272 0.000000e+00
bigcom274             bigcom274 0.000000e+00
bigcom281             bigcom281 0.000000e+00
bigcom291             bigcom291 0.000000e+00
bigcom292             bigcom292 0.000000e+00
bigcom295             bigcom295 0.000000e+00
bigcom299             bigcom299 0.000000e+00
bigcom301             bigcom301 0.000000e+00
bigcom306             bigcom306 0.000000e+00
bigcom309             bigcom309 0.000000e+00
bigcom314             bigcom314 0.000000e+00
bigcom321             bigcom321 0.000000e+00
bigcom341             bigcom341 0.000000e+00
bigcom350             bigcom350 0.000000e+00
bigcom353             bigcom353 0.000000e+00
bigcom359             bigcom359 0.000000e+00
bigcom363             bigcom363 0.000000e+00
bigcom365             bigcom365 0.000000e+00
bigcom385             bigcom385 0.000000e+00
bigcom386             bigcom386 0.000000e+00
bigcom408             bigcom408 0.000000e+00
bigcom412             bigcom412 0.000000e+00
bigcom480             bigcom480 0.000000e+00
spin_vertex         spin_vertex 0.000000e+00
membership_s1     membership_s1 0.000000e+00
membership_s3     membership_s3 0.000000e+00
membership_s4     membership_s4 0.000000e+00
membership_s6     membership_s6 0.000000e+00
membership_s7     membership_s7 0.000000e+00
membership_s8     membership_s8 0.000000e+00
membership_s9     membership_s9 0.000000e+00
membership_s11   membership_s11 0.000000e+00
membership_s12   membership_s12 0.000000e+00
membership_s14   membership_s14 0.000000e+00
membership_s15   membership_s15 0.000000e+00
membership_s16   membership_s16 0.000000e+00
membership_s17   membership_s17 0.000000e+00
membership_s18   membership_s18 0.000000e+00
membership_s20   membership_s20 0.000000e+00
membership_s21   membership_s21 0.000000e+00
membership_s22   membership_s22 0.000000e+00
membership_s24   membership_s24 0.000000e+00
membership_s25   membership_s25 0.000000e+00
membership_s26   membership_s26 0.000000e+00
membership_s27   membership_s27 0.000000e+00
membership_s28   membership_s28 0.000000e+00
membership_s30   membership_s30 0.000000e+00
membership_s31   membership_s31 0.000000e+00
membership_s32   membership_s32 0.000000e+00
membership_s33   membership_s33 0.000000e+00
membership_s37   membership_s37 0.000000e+00
V1                           V1 0.000000e+00
V2                           V2 0.000000e+00
pdi                         pdi 0.000000e+00
adhesion               adhesion 0.000000e+00
cohesion               cohesion 0.000000e+00
inner                     inner 0.000000e+00
outer                     outer 0.000000e+00
ioratio                 ioratio 0.000000e+00
[1] "Dataset: low_CT Model RF, run: 4 of 10 2015-06-15 19:26:56"
     |      Out-of-bag   |
Tree |      MSE  %Var(y) |
   1 | 0.004156   186.19 |
   2 | 0.002448   109.66 |
   3 | 0.002749   123.16 |
   4 |  0.00292   130.81 |
   5 | 0.002685   120.28 |
   6 | 0.002706   121.25 |
   7 | 0.002895   129.70 |
   8 |  0.00292   130.80 |
   9 | 0.002868   128.49 |
  10 | 0.003102   138.97 |
  11 | 0.002928   131.16 |
  12 | 0.002799   125.39 |
  13 | 0.002811   125.95 |
  14 |  0.00279   124.98 |
  15 | 0.002792   125.09 |
  16 | 0.002762   123.72 |
  17 | 0.002772   124.19 |
  18 | 0.002738   122.65 |
  19 | 0.002712   121.48 |
  20 | 0.002703   121.11 |
  21 | 0.002707   121.26 |
  22 |  0.00266   119.19 |
  23 | 0.002636   118.07 |
  24 | 0.002642   118.35 |
  25 | 0.002615   117.14 |
  26 | 0.002608   116.85 |
  27 | 0.002595   116.25 |
  28 | 0.002584   115.78 |
  29 |  0.00256   114.68 |
  30 | 0.002555   114.48 |
  31 | 0.002553   114.39 |
  32 | 0.002547   114.09 |
  33 | 0.002544   113.97 |
  34 | 0.002538   113.71 |
  35 | 0.002528   113.24 |
  36 | 0.002531   113.38 |
  37 | 0.002526   113.17 |
  38 | 0.002529   113.31 |
  39 | 0.002534   113.51 |
  40 | 0.002532   113.43 |
  41 |  0.00253   113.33 |
  42 | 0.002524   113.06 |
  43 | 0.002516   112.74 |
  44 | 0.002517   112.75 |
  45 | 0.002514   112.63 |
  46 | 0.002508   112.36 |
  47 | 0.002508   112.34 |
  48 | 0.002508   112.34 |
  49 |   0.0025   112.02 |
  50 | 0.002493   111.68 |
  51 |  0.00248   111.08 |
  52 | 0.002474   110.83 |
  53 |  0.00248   111.09 |
  54 | 0.002473   110.81 |
  55 | 0.002469   110.61 |
  56 | 0.002459   110.14 |
  57 | 0.002453   109.91 |
  58 |  0.00246   110.19 |
  59 | 0.002454   109.92 |
  60 | 0.002451   109.79 |
  61 | 0.002443   109.44 |
  62 |  0.00244   109.33 |
  63 | 0.002436   109.12 |
  64 | 0.002435   109.07 |
  65 | 0.002433   108.98 |
  66 | 0.002429   108.82 |
  67 | 0.002432   108.95 |
  68 | 0.002433   109.01 |
  69 | 0.002436   109.13 |
  70 | 0.002431   108.93 |
  71 | 0.002433   108.98 |
  72 |  0.00243   108.87 |
  73 | 0.002429   108.83 |
  74 | 0.002432   108.96 |
  75 | 0.002435   109.11 |
  76 | 0.002432   108.96 |
  77 | 0.002431   108.93 |
  78 | 0.002435   109.08 |
  79 | 0.002435   109.07 |
  80 | 0.002435   109.10 |
  81 | 0.002432   108.94 |
  82 | 0.002433   109.02 |
  83 | 0.002431   108.91 |
  84 |  0.00243   108.87 |
  85 | 0.002428   108.80 |
  86 | 0.002425   108.66 |
  87 | 0.002421   108.46 |
  88 | 0.002418   108.34 |
  89 | 0.002422   108.50 |
  90 | 0.002418   108.33 |
  91 | 0.002418   108.34 |
  92 | 0.002418   108.32 |
  93 | 0.002418   108.32 |
  94 | 0.002417   108.28 |
  95 | 0.002417   108.30 |
  96 | 0.002409   107.94 |
  97 | 0.002409   107.92 |
  98 | 0.002407   107.85 |
  99 | 0.002406   107.78 |
 100 | 0.002404   107.71 |
[1] "Random Forest variable coefficients"
                      %IncMSE IncNodePurity
graph5           1.533935e-03  1.846383e-01
graph6           5.932616e-04  3.151203e-02
graph7           0.000000e+00  1.788934e-20
graph8           0.000000e+00  8.333333e-03
graph9           7.294657e-04  1.482638e-01
graph10          8.659876e-04  7.908998e-02
graph11          1.759727e-05  7.640476e-02
graph12          1.451230e-03  1.106952e-01
graph13          1.885910e-03  1.335242e-01
graph14          1.471474e-04  1.961218e-02
graph15          2.730715e-04  7.727617e-02
graph16          2.577178e-04  6.733702e-02
graph17          1.159557e-03  7.878889e-03
graph18          3.844511e-05  1.794872e-02
graph19          7.946162e-06  3.383264e-02
graph20          2.808467e-03  2.904798e-01
graph21          5.199402e-04  1.031928e-01
graph22          0.000000e+00  7.809644e-20
graph23          1.096244e-03  1.371544e-01
graph24          0.000000e+00  2.649519e-20
graph25          7.543895e-04  1.603070e-01
graph26          0.000000e+00  7.466158e-03
graph27          0.000000e+00  6.776264e-23
graph28          0.000000e+00  1.555556e-02
graph29          0.000000e+00  0.000000e+00
orbit0           7.296304e-06  8.349828e-03
orbit1           3.268938e-04  8.367353e-02
orbit2          -4.319654e-06  8.609596e-03
orbit3           1.064641e-05  2.970535e-02
orbit4           3.058559e-04  7.816811e-02
orbit5           1.091810e-04  4.199041e-02
orbit6           7.397964e-05  5.425051e-02
orbit7          -4.646498e-06  1.728779e-02
orbit8           1.854707e-03  1.837503e-01
orbit9           1.956680e-04  2.276670e-02
orbit10          3.789298e-04  4.512875e-02
orbit11         -6.361374e-06  9.070201e-02
orbit12          0.000000e+00  8.888889e-03
orbit13          0.000000e+00  1.732143e-02
orbit14          0.000000e+00  5.421011e-22
orbit15          1.354368e-03  1.427160e-01
orbit16          3.410547e-05  2.959273e-02
orbit17          1.107985e-03  8.519265e-02
orbit18          1.479374e-03  1.346954e-01
orbit19          1.080006e-03  4.178497e-02
orbit20          7.128003e-05  4.381464e-02
orbit21         -4.409171e-06  4.427113e-02
orbit22          2.162168e-04  2.447463e-02
orbit23          3.300209e-06  1.667140e-04
orbit24          2.090279e-03  8.837386e-02
orbit25          0.000000e+00  1.798077e-02
orbit26          3.409981e-05  2.587490e-02
orbit27          1.961692e-03  1.484898e-01
orbit28          5.903566e-04  4.997898e-02
orbit29          0.000000e+00  1.524659e-21
orbit30         -4.351610e-06  1.036364e-02
orbit31          1.342739e-03  1.209068e-01
orbit32          0.000000e+00  1.708333e-02
orbit33          0.000000e+00  1.355253e-22
orbit34          1.873063e-04  3.811726e-02
orbit35          4.823920e-04  1.027108e-02
orbit36          1.175218e-04  4.437475e-02
orbit37          1.631899e-04  8.168980e-02
orbit38          9.076415e-04  7.513895e-02
orbit39          2.664979e-04  3.680676e-02
orbit40          0.000000e+00  4.065758e-22
orbit41          1.757469e-05  2.000000e-02
orbit42          3.446636e-05  8.744578e-03
orbit43          1.703578e-05  4.775641e-02
orbit44         -8.512024e-06  1.505480e-01
orbit45          6.022249e-05  6.220492e-02
orbit46          0.000000e+00  1.500000e-02
orbit47          0.000000e+00  3.514784e-02
orbit48          0.000000e+00  8.809143e-22
orbit49          3.038783e-03  2.589125e-01
orbit50          0.000000e+00  4.743385e-22
orbit51         -4.444774e-06  6.882026e-02
orbit52          0.000000e+00  3.547374e-20
orbit53          0.000000e+00  3.288889e-02
orbit54          0.000000e+00  1.797980e-02
orbit55          0.000000e+00  0.000000e+00
orbit56          1.739559e-03  9.976311e-02
orbit57          0.000000e+00  3.510105e-20
orbit58          0.000000e+00  5.421011e-22
orbit59          0.000000e+00  3.794708e-21
orbit60          0.000000e+00  1.714286e-02
orbit61          0.000000e+00  0.000000e+00
orbit62          6.375089e-04  3.201506e-02
orbit63          0.000000e+00  7.792703e-22
orbit64          3.526765e-04  1.329802e-02
orbit65          0.000000e+00  1.910610e-02
orbit66          1.730507e-05  5.267856e-02
orbit67          0.000000e+00  5.421011e-22
orbit68          0.000000e+00  9.486769e-22
orbit69          0.000000e+00  0.000000e+00
orbit70          0.000000e+00  8.750000e-03
orbit71          0.000000e+00  0.000000e+00
orbit72          0.000000e+00  0.000000e+00
AP               0.000000e+00  8.809143e-22
bet              2.193105e-05  3.677609e-01
ecc              0.000000e+00  9.333333e-03
eccrad           0.000000e+00  8.368448e-17
close            8.727470e-04  1.016819e-01
constraint      -4.530095e-06  1.748494e-02
coreness         2.552125e-04  8.767483e-02
knn              1.221852e-04  9.198967e-02
hubscore         6.284803e-04  1.311010e-01
pagerank         5.816101e-04  1.177484e-01
trans            4.327131e-06  9.090909e-03
evcent           2.706052e-04  8.304206e-02
first            0.000000e+00  8.571429e-03
upto_second      1.165907e-04  4.463308e-02
upto_third       8.339142e-04  8.145165e-02
upto_fourth      4.597276e-06  4.791514e-02
upto_fifth       3.427573e-04  3.702272e-01
upto_sixth       2.125301e-04  4.725331e-02
second           9.630068e-05  6.292392e-02
third            5.673452e-04  2.634612e-02
fourth           4.222650e-04  2.589067e-01
fifth            6.378461e-04  1.982693e-01
sixth            5.475189e-04  1.916270e-01
ratio1           9.083403e-05  8.082555e-02
ratio2           1.311073e-04  9.591203e-02
ratio3           8.152839e-04  7.611268e-02
ratio4           3.256091e-06  3.362183e-02
ratio5           4.476835e-04  5.341133e-01
ratio6           1.264352e-04  2.402527e-01
selfinter        3.597479e-06  3.703752e-02
walktrap_vertex  1.632311e-04  2.233314e-01
bigcom1          1.124350e-04  1.038965e-01
bigcom2          0.000000e+00  0.000000e+00
bigcom3          0.000000e+00  1.355253e-22
bigcom4          5.078263e-04  9.426187e-02
bigcom6          0.000000e+00  0.000000e+00
bigcom8          0.000000e+00  0.000000e+00
bigcom9          0.000000e+00  0.000000e+00
bigcom11         0.000000e+00  2.710505e-22
bigcom13         0.000000e+00  2.710505e-22
bigcom15         0.000000e+00  0.000000e+00
bigcom16         0.000000e+00  2.710505e-22
bigcom21         0.000000e+00  2.710505e-22
bigcom22         0.000000e+00  2.710505e-22
bigcom24         0.000000e+00  0.000000e+00
bigcom26         0.000000e+00  2.710505e-22
bigcom28         0.000000e+00  6.776264e-23
bigcom30         0.000000e+00  0.000000e+00
bigcom31         0.000000e+00  0.000000e+00
bigcom32         0.000000e+00  0.000000e+00
bigcom33         0.000000e+00  0.000000e+00
bigcom34         0.000000e+00  0.000000e+00
bigcom36         0.000000e+00  0.000000e+00
bigcom37         0.000000e+00  0.000000e+00
bigcom38         0.000000e+00  0.000000e+00
bigcom39         0.000000e+00  0.000000e+00
bigcom40         0.000000e+00  5.421011e-22
bigcom43         0.000000e+00  0.000000e+00
bigcom44         0.000000e+00  2.032879e-22
bigcom46         0.000000e+00  0.000000e+00
bigcom47         0.000000e+00  0.000000e+00
bigcom49         0.000000e+00  0.000000e+00
bigcom50         0.000000e+00  0.000000e+00
bigcom51         0.000000e+00  0.000000e+00
bigcom52         0.000000e+00  0.000000e+00
bigcom54         0.000000e+00  0.000000e+00
bigcom56         0.000000e+00  0.000000e+00
bigcom62         0.000000e+00  0.000000e+00
bigcom66         0.000000e+00  0.000000e+00
bigcom68         0.000000e+00  0.000000e+00
bigcom69         0.000000e+00  0.000000e+00
bigcom71         0.000000e+00  0.000000e+00
bigcom72         0.000000e+00  0.000000e+00
bigcom73         0.000000e+00  0.000000e+00
bigcom74         0.000000e+00  0.000000e+00
bigcom75         0.000000e+00  0.000000e+00
bigcom76         0.000000e+00  0.000000e+00
bigcom77         0.000000e+00  0.000000e+00
bigcom79         0.000000e+00  0.000000e+00
bigcom80         0.000000e+00  0.000000e+00
bigcom82         0.000000e+00  0.000000e+00
bigcom83         0.000000e+00  0.000000e+00
bigcom84         0.000000e+00  3.469447e-20
bigcom85         0.000000e+00  0.000000e+00
bigcom87         0.000000e+00  0.000000e+00
bigcom89         0.000000e+00  0.000000e+00
bigcom91         0.000000e+00  0.000000e+00
bigcom92         0.000000e+00  0.000000e+00
bigcom93         0.000000e+00  5.421011e-22
bigcom96         0.000000e+00  0.000000e+00
bigcom97         0.000000e+00  0.000000e+00
bigcom98         0.000000e+00  0.000000e+00
bigcom99         0.000000e+00  0.000000e+00
bigcom101        0.000000e+00  0.000000e+00
bigcom104        0.000000e+00  0.000000e+00
bigcom106        0.000000e+00  0.000000e+00
bigcom109        0.000000e+00  0.000000e+00
bigcom113        0.000000e+00  0.000000e+00
bigcom116        0.000000e+00  0.000000e+00
bigcom120        0.000000e+00  0.000000e+00
bigcom123        0.000000e+00  0.000000e+00
bigcom126        0.000000e+00  0.000000e+00
bigcom127        0.000000e+00  0.000000e+00
bigcom137        0.000000e+00  0.000000e+00
bigcom139        0.000000e+00  0.000000e+00
bigcom140        0.000000e+00  0.000000e+00
bigcom143        0.000000e+00  0.000000e+00
bigcom145        0.000000e+00  0.000000e+00
bigcom146        0.000000e+00  0.000000e+00
bigcom147        0.000000e+00  0.000000e+00
bigcom149        0.000000e+00  0.000000e+00
bigcom153        0.000000e+00  0.000000e+00
bigcom154        0.000000e+00  0.000000e+00
bigcom156        0.000000e+00  0.000000e+00
bigcom157        0.000000e+00  0.000000e+00
bigcom158        0.000000e+00  0.000000e+00
bigcom160        0.000000e+00  0.000000e+00
bigcom161        0.000000e+00  0.000000e+00
bigcom162        0.000000e+00  0.000000e+00
bigcom164        0.000000e+00  0.000000e+00
bigcom166        0.000000e+00  0.000000e+00
bigcom167        0.000000e+00  0.000000e+00
bigcom171        0.000000e+00  8.865589e-01
bigcom173        0.000000e+00  0.000000e+00
bigcom175        0.000000e+00  0.000000e+00
bigcom176        0.000000e+00  2.710505e-22
bigcom177        0.000000e+00  0.000000e+00
bigcom178        0.000000e+00  0.000000e+00
bigcom180        0.000000e+00  0.000000e+00
bigcom181        0.000000e+00  1.734723e-20
bigcom184        0.000000e+00  0.000000e+00
bigcom186        0.000000e+00  0.000000e+00
bigcom187        0.000000e+00  0.000000e+00
bigcom189        0.000000e+00  0.000000e+00
bigcom194        0.000000e+00  0.000000e+00
bigcom195        0.000000e+00  0.000000e+00
bigcom196        0.000000e+00  5.870609e-01
bigcom204        0.000000e+00  0.000000e+00
bigcom205        0.000000e+00  0.000000e+00
bigcom212        0.000000e+00  0.000000e+00
bigcom214        0.000000e+00  0.000000e+00
bigcom222        0.000000e+00  0.000000e+00
bigcom223        0.000000e+00  0.000000e+00
bigcom226        0.000000e+00  5.421011e-22
bigcom227        0.000000e+00  0.000000e+00
bigcom229        0.000000e+00  0.000000e+00
bigcom233        0.000000e+00  0.000000e+00
bigcom236        0.000000e+00  0.000000e+00
bigcom237        0.000000e+00  0.000000e+00
bigcom246        0.000000e+00  0.000000e+00
bigcom248        0.000000e+00  0.000000e+00
bigcom249        0.000000e+00  0.000000e+00
bigcom250        0.000000e+00  0.000000e+00
bigcom254        0.000000e+00  0.000000e+00
bigcom266        0.000000e+00  0.000000e+00
bigcom269        0.000000e+00  0.000000e+00
bigcom272        0.000000e+00  0.000000e+00
bigcom274        0.000000e+00  0.000000e+00
bigcom281        0.000000e+00  0.000000e+00
bigcom291        0.000000e+00  0.000000e+00
bigcom292        0.000000e+00  0.000000e+00
bigcom295        0.000000e+00  0.000000e+00
bigcom299        0.000000e+00  0.000000e+00
bigcom301        0.000000e+00  0.000000e+00
bigcom306        0.000000e+00  0.000000e+00
bigcom309        0.000000e+00  0.000000e+00
bigcom314        0.000000e+00  0.000000e+00
bigcom321        0.000000e+00  0.000000e+00
bigcom341        0.000000e+00  0.000000e+00
bigcom350        0.000000e+00  0.000000e+00
bigcom353        0.000000e+00  0.000000e+00
bigcom359        0.000000e+00  0.000000e+00
bigcom363        0.000000e+00  0.000000e+00
bigcom365        0.000000e+00  0.000000e+00
bigcom385        0.000000e+00  0.000000e+00
bigcom386        0.000000e+00  0.000000e+00
bigcom408        0.000000e+00  0.000000e+00
bigcom412        0.000000e+00  0.000000e+00
bigcom480        0.000000e+00  0.000000e+00
spin_vertex     -1.892864e-06  9.696970e-03
membership_s1    0.000000e+00  1.355253e-21
membership_s3    0.000000e+00  0.000000e+00
membership_s4   -7.628193e-06  3.201386e-02
membership_s5    2.276956e-05  4.667056e-02
membership_s6    0.000000e+00  9.486769e-22
membership_s7    0.000000e+00  0.000000e+00
membership_s8    0.000000e+00  0.000000e+00
membership_s9    0.000000e+00  0.000000e+00
membership_s11   0.000000e+00  0.000000e+00
membership_s12   0.000000e+00  0.000000e+00
membership_s14   0.000000e+00  0.000000e+00
membership_s15   0.000000e+00  2.710505e-22
membership_s16   5.625826e-05  9.125501e-02
membership_s17   0.000000e+00  0.000000e+00
membership_s18   0.000000e+00  0.000000e+00
membership_s20   0.000000e+00  0.000000e+00
membership_s21   0.000000e+00  5.421011e-22
membership_s22   0.000000e+00  0.000000e+00
membership_s24   0.000000e+00  0.000000e+00
membership_s25   0.000000e+00  0.000000e+00
membership_s26   0.000000e+00  2.032879e-22
membership_s27   0.000000e+00  3.388132e-22
membership_s28   0.000000e+00  2.710505e-22
membership_s30   0.000000e+00  6.166667e-02
membership_s31   0.000000e+00  1.084202e-21
membership_s32   1.000521e-04  4.744981e-02
membership_s33   0.000000e+00  2.710505e-22
membership_s36   2.694443e-04  2.176304e-01
membership_s37   0.000000e+00  8.131516e-22
V1               1.729793e-04  1.381554e-01
V2               2.654015e-04  1.798375e-01
pdi              6.557470e-05  1.089880e-01
adhesion         7.575754e-03  2.414615e-01
cohesion         7.663843e-03  3.588970e-01
inner            2.204575e-04  2.053987e-01
outer            4.477126e-04  8.339358e-02
ioratio          2.421686e-04  1.944321e-01
comsize          7.120259e-04  3.031956e-01
[1] "Dataset: low_CT Model GLM, run: 4 of 10 2015-06-15 19:27:58"
[1] "glmnet variable coefficients"
                         [,1]          [,2]
(Intercept)     -6.100319e+00 -6.951191e+00
graph0           1.027468e-39  1.030963e-02
graph1          -3.892320e-43 -6.073266e-06
graph2           7.884246e-40 -8.560011e-03
graph3           6.433115e-45  1.245958e-07
graph4          -5.895863e-46 -5.747535e-09
graph5           1.197357e-41  2.035332e-04
graph6          -1.800090e-44  5.051363e-07
graph7           2.286471e-41 -6.959884e-05
graph8           1.220302e-39 -8.338620e-03
graph9           2.341176e-46 -5.188569e-10
graph10         -1.844419e-47 -1.479356e-10
graph11         -9.011515e-49 -8.109280e-12
graph12          1.199754e-46  1.285284e-08
graph13          9.062620e-45 -2.003014e-07
graph14         -1.231039e-46 -5.593112e-10
graph15         -1.132690e-43 -4.219641e-05
graph16         -2.872246e-45 -9.470822e-08
graph17          5.954213e-45  3.338243e-07
graph18          1.905725e-43 -6.690557e-06
graph19          5.052039e-44  1.850712e-06
graph20          5.040726e-43  1.748297e-05
graph21          4.457456e-43 -6.048363e-06
graph22          6.283992e-43  3.139440e-07
graph23          2.481706e-43  9.833233e-06
graph24          1.332916e-42 -1.598415e-05
graph25          4.146426e-42 -9.680553e-08
graph26          1.957876e-41  1.116154e-04
graph27         -6.444671e-41 -2.949748e-03
graph28          2.949751e-41 -8.126123e-04
graph29         -1.851051e-39 -5.354997e-02
orbit0           1.027468e-39  1.032967e-02
orbit1          -3.982739e-43 -6.137632e-06
orbit2           4.855106e-40  4.457599e-03
orbit3           7.884246e-40 -8.515785e-03
orbit4           1.728018e-45  3.446293e-08
orbit5           4.224969e-43  8.268983e-06
orbit6          -5.895917e-46 -5.736411e-09
orbit7           3.997487e-40  1.961221e-03
orbit8           1.197357e-41  2.040637e-04
orbit9          -1.131584e-43  4.663933e-07
orbit10          4.619732e-43  1.973932e-06
orbit11          1.775119e-39  1.642815e-02
orbit12          2.305231e-41 -6.984693e-05
orbit13          3.540051e-40  3.540157e-03
orbit14          1.220302e-39 -8.254675e-03
orbit15          2.840273e-46  4.895197e-09
orbit16          3.511039e-44  5.191385e-07
orbit17         -1.673949e-45 -1.969790e-07
orbit18         -1.094250e-46 -7.784414e-09
orbit19         -2.088641e-47 -1.561169e-10
orbit20          2.346177e-46  1.109012e-08
orbit21          5.654547e-43  1.327864e-05
orbit22         -9.011516e-49 -8.100442e-12
orbit23          6.654957e-40  7.451898e-04
orbit24         -2.223945e-46  1.939064e-08
orbit25          2.579338e-45 -1.123367e-08
orbit26          1.463575e-42  4.854268e-05
orbit27          4.566064e-45 -4.587025e-08
orbit28          2.311446e-43  1.641447e-06
orbit29          3.427013e-44 -1.320771e-06
orbit30          5.241893e-43 -4.737620e-05
orbit31         -1.735057e-46 -1.647481e-09
orbit32          3.984774e-46  1.976522e-08
orbit33          1.611061e-39  2.111325e-02
orbit34         -1.132690e-43 -4.220361e-05
orbit35         -5.019525e-45 -7.016351e-08
orbit36          2.803284e-43  1.097592e-05
orbit37         -3.341477e-45 -4.101641e-07
orbit38          1.391488e-41  3.030800e-04
orbit39         -6.128064e-45  6.819580e-08
orbit40          2.246980e-44  8.577053e-07
orbit41         -1.280603e-42 -1.128607e-04
orbit42          3.920020e-39  1.178712e-01
orbit43          1.900864e-43 -6.725490e-06
orbit44          2.539831e-38  3.179860e-01
orbit45          3.508781e-44  2.579167e-06
orbit46          5.367682e-43 -1.374561e-06
orbit47          5.311948e-41  7.919934e-04
orbit48         -9.890961e-43 -5.348967e-05
orbit49          5.112710e-43  1.792389e-05
orbit50         -1.634603e-41 -2.456052e-03
orbit51          3.113901e-43 -7.494321e-06
orbit52          1.059463e-42 -3.172242e-06
orbit53         -2.048295e-41 -2.120568e-03
orbit54          6.284243e-43  2.801022e-07
orbit55         -1.496622e-39 -8.477893e-02
orbit56          2.247256e-43  1.106664e-05
orbit57          2.798677e-42 -7.162027e-05
orbit58          7.423549e-39  5.619456e-02
orbit59          1.514353e-42 -1.280935e-05
orbit60         -1.816775e-41 -1.229914e-03
orbit61         -1.672752e-39 -6.108515e-02
orbit62          7.812988e-42  1.541117e-04
orbit63         -5.769696e-41 -4.546659e-03
orbit64         -1.878796e-41 -1.090762e-03
orbit65          1.912595e-41  2.992431e-05
orbit66          1.285457e-40  2.291140e-03
orbit67         -1.600441e-39 -5.681233e-02
orbit68         -6.445968e-41 -2.952552e-03
orbit69         -2.264075e-39 -9.353969e-02
orbit70          3.047726e-41 -8.138093e-04
orbit71         -1.076478e-39 -1.889142e-02
orbit72         -1.851051e-39 -5.355171e-02
AP               3.068587e-39 -5.928497e-02
bet              6.260134e-43  1.170544e-05
ecc              7.559341e-40  1.549700e-02
eccrad           4.535605e-39  9.301298e-02
close           -1.604396e-38 -4.467331e-01
constraint      -4.127634e-39 -8.984600e-02
coreness         1.044637e-39  2.812633e-02
knn             -1.606545e-42 -2.300676e-05
hubscore        -1.550849e-38  4.769244e-01
pagerank        -5.564329e-39 -4.961874e-01
trans           -1.427865e-39 -1.040961e-01
evcent          -1.644273e-38  4.119721e-01
first            1.027468e-39  1.030215e-02
upto_second     -4.784294e-43 -7.467514e-06
upto_third      -1.226725e-43 -3.114259e-06
upto_fourth     -2.921001e-43 -1.051248e-05
upto_fifth      -2.634489e-43 -2.099808e-06
upto_sixth       1.769499e-43  1.762877e-05
second          -4.828432e-43 -7.509376e-06
third           -1.428647e-43 -4.010258e-06
fourth          -1.780563e-43 -9.245573e-06
fifth            4.198211e-43  1.695330e-05
sixth            4.849846e-43  7.889701e-06
ratio1          -1.647838e-42 -2.374879e-05
ratio2          -3.096083e-42 -1.183260e-04
ratio3           1.237060e-41  2.901678e-04
ratio4          -2.446957e-42 -1.612328e-04
ratio5          -2.530505e-42 -9.203041e-05
ratio6           2.288762e-43  1.668489e-06
selfinter        3.203070e-39  1.274708e-01
walktrap_vertex  9.629368e-40  1.690796e-02
bigcom1          2.618321e-39  1.156383e-01
bigcom2         -2.262264e-39 -5.153360e-02
bigcom3          6.882197e-39  3.264422e-01
bigcom4          7.493773e-40  7.146860e-02
bigcom6         -2.260095e-39 -5.181856e-02
bigcom8         -2.293450e-39 -8.596561e-02
bigcom9         -2.269890e-39 -9.131579e-02
bigcom11        -2.263713e-39 -1.145844e-01
bigcom13        -2.266252e-39 -1.247208e-01
bigcom15        -2.267342e-39 -8.442333e-02
bigcom16        -2.261541e-39 -1.283950e-01
bigcom21        -2.275002e-39 -1.379130e-01
bigcom22        -2.289737e-39 -1.174870e-01
bigcom24        -2.261179e-39 -5.245682e-02
bigcom26        -2.268797e-39 -9.991183e-02
bigcom28        -2.296430e-39 -1.281448e-01
bigcom30        -2.274271e-39 -1.806293e-01
bigcom31        -2.260456e-39 -8.024856e-02
bigcom32        -2.264075e-39 -6.301168e-02
bigcom33        -2.260818e-39 -1.007201e-01
bigcom34        -2.261541e-39 -1.637762e-01
bigcom36        -2.263351e-39 -1.211272e-01
bigcom37        -2.260818e-39 -7.446539e-02
bigcom38        -2.264075e-39 -7.693767e-02
bigcom39        -2.264438e-39 -1.012348e-01
bigcom40        -2.386737e-39 -1.051147e-01
bigcom43        -2.261179e-39 -1.162663e-01
bigcom44        -2.285666e-39 -1.417665e-01
bigcom46        -2.263713e-39 -9.338934e-02
bigcom47        -2.262264e-39 -1.154802e-01
bigcom49        -2.262626e-39 -1.850424e-01
bigcom50        -2.263351e-39 -1.038211e-01
bigcom51        -2.260818e-39 -1.212363e-01
bigcom52        -2.260456e-39 -1.030761e-01
bigcom54        -2.261179e-39 -8.917660e-02
bigcom56        -2.261179e-39 -6.431137e-02
bigcom62        -2.260456e-39 -9.664478e-02
bigcom66        -2.261541e-39 -9.721078e-02
bigcom68        -2.261179e-39 -5.936433e-02
bigcom69        -2.262988e-39 -9.532778e-02
bigcom71        -2.265163e-39 -7.212648e-02
bigcom72        -2.261902e-39 -1.004499e-01
bigcom73        -2.261179e-39 -8.624455e-02
bigcom74        -2.261541e-39 -1.240282e-01
bigcom75        -2.260456e-39 -6.195563e-02
bigcom76        -2.261179e-39 -8.176298e-02
bigcom77        -2.261179e-39 -8.394741e-02
bigcom79        -2.261179e-39 -1.558062e-01
bigcom80        -2.261179e-39 -9.751770e-02
bigcom82        -2.261541e-39 -1.511028e-01
bigcom83        -2.260818e-39 -5.119873e-02
bigcom84        -2.260818e-39 -2.563576e-01
bigcom85        -2.262264e-39 -1.623265e-01
bigcom87        -2.261541e-39 -7.020626e-02
bigcom89        -2.261179e-39 -1.194177e-01
bigcom91        -2.260818e-39 -1.056752e-01
bigcom92        -2.264075e-39 -7.236318e-02
bigcom93        -2.261179e-39 -9.553968e-02
bigcom96        -2.260456e-39 -8.275731e-02
bigcom97        -2.261902e-39 -1.585718e-01
bigcom98        -2.261541e-39 -1.431565e-01
bigcom99        -2.261541e-39 -7.901558e-02
bigcom101       -2.262264e-39 -1.105771e-01
bigcom104       -2.263713e-39 -1.230097e-01
bigcom106       -2.261902e-39 -9.499257e-02
bigcom109       -2.261541e-39 -1.414438e-01
bigcom113       -2.262264e-39 -7.206497e-02
bigcom116       -2.264438e-39 -1.524866e-01
bigcom120       -2.260818e-39 -1.204336e-01
bigcom123       -2.261541e-39 -8.212721e-02
bigcom126       -2.260095e-39 -5.491446e-02
bigcom127       -2.260095e-39 -5.446659e-01
bigcom137       -2.261179e-39 -9.203026e-02
bigcom139       -2.260818e-39 -6.619650e-02
bigcom140       -2.261179e-39 -1.660136e-01
bigcom143       -2.261179e-39 -6.651073e-02
bigcom145       -2.261179e-39 -7.402231e-02
bigcom146       -2.261541e-39 -1.103084e-01
bigcom147       -2.260818e-39 -1.377952e-01
bigcom149       -2.260095e-39 -3.253640e-01
bigcom153       -2.262264e-39 -8.760372e-02
bigcom154       -2.263351e-39 -1.218272e-01
bigcom156       -2.260818e-39 -7.014160e-02
bigcom157       -2.260456e-39 -1.038203e-01
bigcom158       -2.260456e-39 -8.759491e-02
bigcom160       -2.261179e-39 -7.750944e-02
bigcom161       -2.260818e-39 -1.350472e-01
bigcom162       -2.260818e-39 -5.279768e-02
bigcom164       -2.261179e-39 -1.032429e-01
bigcom166       -2.261902e-39 -7.276946e-02
bigcom167       -2.263351e-39 -8.357640e-02
bigcom171        1.008002e-36  4.899042e+00
bigcom173       -2.261179e-39 -7.816673e-02
bigcom175       -2.260818e-39 -5.306221e-02
bigcom176       -2.261179e-39 -1.299529e-01
bigcom177       -2.261179e-39 -1.330298e-01
bigcom178       -2.261541e-39 -9.192282e-02
bigcom180       -2.260818e-39 -2.277231e-01
bigcom181       -2.261541e-39 -4.640098e-02
bigcom184       -2.260818e-39 -1.212745e-01
bigcom186       -2.260095e-39 -3.421496e-01
bigcom187       -2.260818e-39 -1.616311e-01
bigcom189       -2.261902e-39 -7.789693e-02
bigcom194       -2.261541e-39 -8.029580e-02
bigcom195       -2.261179e-39 -5.932807e-02
bigcom196        5.029515e-37  2.787438e+00
bigcom204       -2.262264e-39 -7.549930e-02
bigcom205       -2.261179e-39 -1.237586e-01
bigcom212       -2.260818e-39 -1.872007e-01
bigcom214       -2.261902e-39 -8.812489e-02
bigcom222       -2.260818e-39 -1.505007e-01
bigcom223        0.000000e+00  0.000000e+00
bigcom226       -2.260456e-39 -1.236478e-01
bigcom227       -2.260456e-39 -6.979625e-02
bigcom229       -2.261179e-39 -8.579208e-02
bigcom233       -2.260456e-39 -9.854756e-02
bigcom236       -2.260818e-39 -5.585735e-02
bigcom237       -2.260095e-39 -1.584968e-01
bigcom246       -2.261541e-39 -5.329498e-02
bigcom248       -2.261902e-39 -7.999184e-02
bigcom249       -2.260456e-39 -4.273067e-02
bigcom250       -2.260818e-39 -1.740545e-01
bigcom254       -2.261179e-39 -9.673186e-02
bigcom266       -2.260456e-39 -1.874753e-01
bigcom269       -2.262264e-39 -9.741036e-02
bigcom272       -2.261179e-39 -9.674993e-02
bigcom274       -2.265526e-39 -7.939965e-02
bigcom281       -2.260818e-39 -1.261061e-01
bigcom291       -2.260095e-39 -5.941083e-02
bigcom292       -2.260818e-39 -8.592286e-02
bigcom295       -2.260095e-39 -7.790908e-02
bigcom299       -2.260818e-39 -1.013792e-01
bigcom301       -2.261541e-39 -1.341749e-01
bigcom306       -2.260818e-39 -1.162786e-01
bigcom309       -2.261902e-39 -9.448704e-02
bigcom314       -2.260456e-39 -5.621747e-02
bigcom321       -2.263351e-39 -7.632070e-02
bigcom341       -2.260456e-39 -8.666216e-02
bigcom350       -2.260456e-39 -3.570422e-02
bigcom353       -2.260818e-39 -1.050971e-01
bigcom359       -2.260818e-39 -1.082382e-01
bigcom363       -2.260818e-39 -5.491280e-02
bigcom365       -2.260456e-39 -1.314118e-01
bigcom385       -2.261541e-39 -9.455625e-02
bigcom386       -2.260456e-39 -3.852480e-02
bigcom408       -2.262626e-39 -6.684060e-02
bigcom412       -2.261179e-39 -5.177074e-02
bigcom480       -2.261179e-39 -5.701456e-02
spin_vertex     -3.148891e-39 -3.960983e-02
membership_s1   -2.553524e-39 -1.224477e-01
membership_s3   -2.265526e-39 -1.836652e-01
membership_s4   -8.893368e-40  2.747401e-04
membership_s5   -1.195623e-40  5.578389e-02
membership_s6   -2.586686e-39 -7.870162e-02
membership_s7   -2.384724e-39 -9.666663e-02
membership_s8   -2.263351e-39 -1.608031e-01
membership_s9   -2.264800e-39 -1.476749e-01
membership_s11  -2.262988e-39 -1.387474e-01
membership_s12  -2.262988e-39 -9.879796e-02
membership_s14  -2.261902e-39 -2.058284e-01
membership_s15  -2.300165e-39 -8.723792e-02
membership_s16   1.241616e-37  1.248696e+00
membership_s17  -2.262264e-39 -1.543239e-01
membership_s18  -2.275734e-39 -1.034181e-01
membership_s20  -2.261902e-39 -9.583262e-02
membership_s21  -2.308802e-39 -8.081634e-02
membership_s22  -2.266616e-39 -9.916004e-02
membership_s24  -2.266616e-39 -1.041316e-01
membership_s25  -2.263351e-39 -9.012215e-02
membership_s26  -2.265889e-39 -4.394359e-01
membership_s27  -2.415684e-39 -1.028156e-01
membership_s28  -2.265526e-39 -1.402621e-01
membership_s30   1.889024e-39  4.399018e-02
membership_s31  -2.393604e-39 -9.919840e-02
membership_s32   9.355531e-39  3.296574e-01
membership_s33  -2.261541e-39 -1.424728e-01
membership_s36   3.095355e-39  1.809135e-01
membership_s37  -2.285666e-39 -1.044975e-01
V1               2.314355e-39  2.940899e-02
V2               3.120541e-39  1.561380e-01
pdi              4.466966e-35  1.003124e+03
adhesion        -1.124673e-43 -1.791388e-06
cohesion         2.249761e-43  3.563419e-06
inner            4.780160e-44 -6.204836e-07
outer            8.038504e-44 -1.271138e-06
ioratio          2.844889e-39  1.074598e-02
comsize          8.625896e-43  2.982259e-05
[1] "Dataset: low_CT Model GBM, run: 5 of 10 2015-06-15 19:29:29"
Iter   TrainDeviance   ValidDeviance   StepSize   Improve
     1        0.0939             nan     0.0100    0.0001

[1] "GBM variable coefficients"
                            var      rel.inf
bigcom1                 bigcom1 2.812931e+01
orbit38                 orbit38 1.255753e+01
fourth                   fourth 1.237544e+01
graph13                 graph13 9.689563e+00
graph1                   graph1 9.161041e+00
orbit42                 orbit42 7.019861e+00
graph0                   graph0 6.298216e+00
membership_s36   membership_s36 6.112974e+00
ratio3                   ratio3 3.256660e+00
orbit21                 orbit21 2.751435e+00
comsize                 comsize 2.440253e+00
bigcom40               bigcom40 2.077120e-01
graph3                   graph3 1.365722e-28
graph2                   graph2 0.000000e+00
graph4                   graph4 0.000000e+00
graph5                   graph5 0.000000e+00
graph6                   graph6 0.000000e+00
graph7                   graph7 0.000000e+00
graph8                   graph8 0.000000e+00
graph9                   graph9 0.000000e+00
graph10                 graph10 0.000000e+00
graph11                 graph11 0.000000e+00
graph12                 graph12 0.000000e+00
graph14                 graph14 0.000000e+00
graph15                 graph15 0.000000e+00
graph16                 graph16 0.000000e+00
graph17                 graph17 0.000000e+00
graph18                 graph18 0.000000e+00
graph19                 graph19 0.000000e+00
graph20                 graph20 0.000000e+00
graph21                 graph21 0.000000e+00
graph22                 graph22 0.000000e+00
graph23                 graph23 0.000000e+00
graph24                 graph24 0.000000e+00
graph25                 graph25 0.000000e+00
graph26                 graph26 0.000000e+00
graph27                 graph27 0.000000e+00
graph28                 graph28 0.000000e+00
graph29                 graph29 0.000000e+00
orbit0                   orbit0 0.000000e+00
orbit1                   orbit1 0.000000e+00
orbit2                   orbit2 0.000000e+00
orbit3                   orbit3 0.000000e+00
orbit4                   orbit4 0.000000e+00
orbit5                   orbit5 0.000000e+00
orbit6                   orbit6 0.000000e+00
orbit7                   orbit7 0.000000e+00
orbit8                   orbit8 0.000000e+00
orbit9                   orbit9 0.000000e+00
orbit10                 orbit10 0.000000e+00
orbit11                 orbit11 0.000000e+00
orbit12                 orbit12 0.000000e+00
orbit13                 orbit13 0.000000e+00
orbit14                 orbit14 0.000000e+00
orbit15                 orbit15 0.000000e+00
orbit16                 orbit16 0.000000e+00
orbit17                 orbit17 0.000000e+00
orbit18                 orbit18 0.000000e+00
orbit19                 orbit19 0.000000e+00
orbit20                 orbit20 0.000000e+00
orbit22                 orbit22 0.000000e+00
orbit23                 orbit23 0.000000e+00
orbit24                 orbit24 0.000000e+00
orbit25                 orbit25 0.000000e+00
orbit26                 orbit26 0.000000e+00
orbit27                 orbit27 0.000000e+00
orbit28                 orbit28 0.000000e+00
orbit29                 orbit29 0.000000e+00
orbit30                 orbit30 0.000000e+00
orbit31                 orbit31 0.000000e+00
orbit32                 orbit32 0.000000e+00
orbit33                 orbit33 0.000000e+00
orbit34                 orbit34 0.000000e+00
orbit35                 orbit35 0.000000e+00
orbit36                 orbit36 0.000000e+00
orbit37                 orbit37 0.000000e+00
orbit39                 orbit39 0.000000e+00
orbit40                 orbit40 0.000000e+00
orbit41                 orbit41 0.000000e+00
orbit43                 orbit43 0.000000e+00
orbit44                 orbit44 0.000000e+00
orbit45                 orbit45 0.000000e+00
orbit46                 orbit46 0.000000e+00
orbit47                 orbit47 0.000000e+00
orbit48                 orbit48 0.000000e+00
orbit49                 orbit49 0.000000e+00
orbit50                 orbit50 0.000000e+00
orbit51                 orbit51 0.000000e+00
orbit52                 orbit52 0.000000e+00
orbit53                 orbit53 0.000000e+00
orbit54                 orbit54 0.000000e+00
orbit55                 orbit55 0.000000e+00
orbit56                 orbit56 0.000000e+00
orbit57                 orbit57 0.000000e+00
orbit58                 orbit58 0.000000e+00
orbit59                 orbit59 0.000000e+00
orbit60                 orbit60 0.000000e+00
orbit61                 orbit61 0.000000e+00
orbit62                 orbit62 0.000000e+00
orbit63                 orbit63 0.000000e+00
orbit64                 orbit64 0.000000e+00
orbit65                 orbit65 0.000000e+00
orbit66                 orbit66 0.000000e+00
orbit67                 orbit67 0.000000e+00
orbit68                 orbit68 0.000000e+00
orbit69                 orbit69 0.000000e+00
orbit70                 orbit70 0.000000e+00
orbit71                 orbit71 0.000000e+00
orbit72                 orbit72 0.000000e+00
AP                           AP 0.000000e+00
bet                         bet 0.000000e+00
ecc                         ecc 0.000000e+00
eccrad                   eccrad 0.000000e+00
close                     close 0.000000e+00
constraint           constraint 0.000000e+00
coreness               coreness 0.000000e+00
knn                         knn 0.000000e+00
hubscore               hubscore 0.000000e+00
pagerank               pagerank 0.000000e+00
trans                     trans 0.000000e+00
evcent                   evcent 0.000000e+00
first                     first 0.000000e+00
upto_second         upto_second 0.000000e+00
upto_third           upto_third 0.000000e+00
upto_fourth         upto_fourth 0.000000e+00
upto_fifth           upto_fifth 0.000000e+00
upto_sixth           upto_sixth 0.000000e+00
second                   second 0.000000e+00
third                     third 0.000000e+00
fifth                     fifth 0.000000e+00
sixth                     sixth 0.000000e+00
ratio1                   ratio1 0.000000e+00
ratio2                   ratio2 0.000000e+00
ratio4                   ratio4 0.000000e+00
ratio5                   ratio5 0.000000e+00
ratio6                   ratio6 0.000000e+00
selfinter             selfinter 0.000000e+00
walktrap_vertex walktrap_vertex 0.000000e+00
bigcom2                 bigcom2 0.000000e+00
bigcom3                 bigcom3 0.000000e+00
bigcom4                 bigcom4 0.000000e+00
bigcom6                 bigcom6 0.000000e+00
bigcom8                 bigcom8 0.000000e+00
bigcom9                 bigcom9 0.000000e+00
bigcom11               bigcom11 0.000000e+00
bigcom13               bigcom13 0.000000e+00
bigcom15               bigcom15 0.000000e+00
bigcom16               bigcom16 0.000000e+00
bigcom21               bigcom21 0.000000e+00
bigcom22               bigcom22 0.000000e+00
bigcom24               bigcom24 0.000000e+00
bigcom26               bigcom26 0.000000e+00
bigcom28               bigcom28 0.000000e+00
bigcom30               bigcom30 0.000000e+00
bigcom31               bigcom31 0.000000e+00
bigcom32               bigcom32 0.000000e+00
bigcom33               bigcom33 0.000000e+00
bigcom34               bigcom34 0.000000e+00
bigcom36               bigcom36 0.000000e+00
bigcom37               bigcom37 0.000000e+00
bigcom38               bigcom38 0.000000e+00
bigcom39               bigcom39 0.000000e+00
bigcom43               bigcom43 0.000000e+00
bigcom44               bigcom44 0.000000e+00
bigcom46               bigcom46 0.000000e+00
bigcom47               bigcom47 0.000000e+00
bigcom49               bigcom49 0.000000e+00
bigcom50               bigcom50 0.000000e+00
bigcom51               bigcom51 0.000000e+00
bigcom52               bigcom52 0.000000e+00
bigcom54               bigcom54 0.000000e+00
bigcom56               bigcom56 0.000000e+00
bigcom62               bigcom62 0.000000e+00
bigcom66               bigcom66 0.000000e+00
bigcom68               bigcom68 0.000000e+00
bigcom69               bigcom69 0.000000e+00
bigcom71               bigcom71 0.000000e+00
bigcom72               bigcom72 0.000000e+00
bigcom73               bigcom73 0.000000e+00
bigcom74               bigcom74 0.000000e+00
bigcom75               bigcom75 0.000000e+00
bigcom76               bigcom76 0.000000e+00
bigcom77               bigcom77 0.000000e+00
bigcom79               bigcom79 0.000000e+00
bigcom80               bigcom80 0.000000e+00
bigcom82               bigcom82 0.000000e+00
bigcom83               bigcom83 0.000000e+00
bigcom84               bigcom84 0.000000e+00
bigcom85               bigcom85 0.000000e+00
bigcom87               bigcom87 0.000000e+00
bigcom89               bigcom89 0.000000e+00
bigcom91               bigcom91 0.000000e+00
bigcom92               bigcom92 0.000000e+00
bigcom93               bigcom93 0.000000e+00
bigcom96               bigcom96 0.000000e+00
bigcom97               bigcom97 0.000000e+00
bigcom98               bigcom98 0.000000e+00
bigcom99               bigcom99 0.000000e+00
bigcom101             bigcom101 0.000000e+00
bigcom104             bigcom104 0.000000e+00
bigcom106             bigcom106 0.000000e+00
bigcom109             bigcom109 0.000000e+00
bigcom113             bigcom113 0.000000e+00
bigcom116             bigcom116 0.000000e+00
bigcom120             bigcom120 0.000000e+00
bigcom123             bigcom123 0.000000e+00
bigcom126             bigcom126 0.000000e+00
bigcom127             bigcom127 0.000000e+00
bigcom137             bigcom137 0.000000e+00
bigcom139             bigcom139 0.000000e+00
bigcom140             bigcom140 0.000000e+00
bigcom143             bigcom143 0.000000e+00
bigcom145             bigcom145 0.000000e+00
bigcom146             bigcom146 0.000000e+00
bigcom147             bigcom147 0.000000e+00
bigcom149             bigcom149 0.000000e+00
bigcom153             bigcom153 0.000000e+00
bigcom154             bigcom154 0.000000e+00
bigcom156             bigcom156 0.000000e+00
bigcom157             bigcom157 0.000000e+00
bigcom158             bigcom158 0.000000e+00
bigcom160             bigcom160 0.000000e+00
bigcom161             bigcom161 0.000000e+00
bigcom162             bigcom162 0.000000e+00
bigcom164             bigcom164 0.000000e+00
bigcom166             bigcom166 0.000000e+00
bigcom167             bigcom167 0.000000e+00
bigcom171             bigcom171 0.000000e+00
bigcom173             bigcom173 0.000000e+00
bigcom175             bigcom175 0.000000e+00
bigcom176             bigcom176 0.000000e+00
bigcom177             bigcom177 0.000000e+00
bigcom178             bigcom178 0.000000e+00
bigcom180             bigcom180 0.000000e+00
bigcom181             bigcom181 0.000000e+00
bigcom184             bigcom184 0.000000e+00
bigcom186             bigcom186 0.000000e+00
bigcom187             bigcom187 0.000000e+00
bigcom189             bigcom189 0.000000e+00
bigcom194             bigcom194 0.000000e+00
bigcom195             bigcom195 0.000000e+00
bigcom196             bigcom196 0.000000e+00
bigcom204             bigcom204 0.000000e+00
bigcom205             bigcom205 0.000000e+00
bigcom212             bigcom212 0.000000e+00
bigcom214             bigcom214 0.000000e+00
bigcom222             bigcom222 0.000000e+00
bigcom223             bigcom223 0.000000e+00
bigcom226             bigcom226 0.000000e+00
bigcom227             bigcom227 0.000000e+00
bigcom229             bigcom229 0.000000e+00
bigcom233             bigcom233 0.000000e+00
bigcom236             bigcom236 0.000000e+00
bigcom237             bigcom237 0.000000e+00
bigcom246             bigcom246 0.000000e+00
bigcom248             bigcom248 0.000000e+00
bigcom249             bigcom249 0.000000e+00
bigcom250             bigcom250 0.000000e+00
bigcom254             bigcom254 0.000000e+00
bigcom266             bigcom266 0.000000e+00
bigcom269             bigcom269 0.000000e+00
bigcom272             bigcom272 0.000000e+00
bigcom274             bigcom274 0.000000e+00
bigcom281             bigcom281 0.000000e+00
bigcom291             bigcom291 0.000000e+00
bigcom292             bigcom292 0.000000e+00
bigcom295             bigcom295 0.000000e+00
bigcom299             bigcom299 0.000000e+00
bigcom301             bigcom301 0.000000e+00
bigcom306             bigcom306 0.000000e+00
bigcom309             bigcom309 0.000000e+00
bigcom314             bigcom314 0.000000e+00
bigcom321             bigcom321 0.000000e+00
bigcom341             bigcom341 0.000000e+00
bigcom350             bigcom350 0.000000e+00
bigcom353             bigcom353 0.000000e+00
bigcom359             bigcom359 0.000000e+00
bigcom363             bigcom363 0.000000e+00
bigcom365             bigcom365 0.000000e+00
bigcom385             bigcom385 0.000000e+00
bigcom386             bigcom386 0.000000e+00
bigcom408             bigcom408 0.000000e+00
bigcom412             bigcom412 0.000000e+00
bigcom480             bigcom480 0.000000e+00
spin_vertex         spin_vertex 0.000000e+00
membership_s1     membership_s1 0.000000e+00
membership_s3     membership_s3 0.000000e+00
membership_s4     membership_s4 0.000000e+00
membership_s5     membership_s5 0.000000e+00
membership_s6     membership_s6 0.000000e+00
membership_s7     membership_s7 0.000000e+00
membership_s8     membership_s8 0.000000e+00
membership_s9     membership_s9 0.000000e+00
membership_s11   membership_s11 0.000000e+00
membership_s12   membership_s12 0.000000e+00
membership_s14   membership_s14 0.000000e+00
membership_s15   membership_s15 0.000000e+00
membership_s16   membership_s16 0.000000e+00
membership_s17   membership_s17 0.000000e+00
membership_s18   membership_s18 0.000000e+00
membership_s20   membership_s20 0.000000e+00
membership_s21   membership_s21 0.000000e+00
membership_s22   membership_s22 0.000000e+00
membership_s24   membership_s24 0.000000e+00
membership_s25   membership_s25 0.000000e+00
membership_s26   membership_s26 0.000000e+00
membership_s27   membership_s27 0.000000e+00
membership_s28   membership_s28 0.000000e+00
membership_s30   membership_s30 0.000000e+00
membership_s31   membership_s31 0.000000e+00
membership_s32   membership_s32 0.000000e+00
membership_s33   membership_s33 0.000000e+00
membership_s37   membership_s37 0.000000e+00
V1                           V1 0.000000e+00
V2                           V2 0.000000e+00
pdi                         pdi 0.000000e+00
adhesion               adhesion 0.000000e+00
cohesion               cohesion 0.000000e+00
inner                     inner 0.000000e+00
outer                     outer 0.000000e+00
ioratio                 ioratio 0.000000e+00
[1] "Dataset: low_CT Model RF, run: 5 of 10 2015-06-15 19:29:31"
     |      Out-of-bag   |
Tree |      MSE  %Var(y) |
   1 |  0.00705   316.46 |
   2 | 0.005392   242.01 |
   3 |  0.00376   168.76 |
   4 | 0.003803   170.70 |
   5 | 0.003598   161.52 |
   6 |  0.00324   145.45 |
   7 | 0.003151   141.42 |
   8 | 0.003022   135.66 |
   9 | 0.002888   129.64 |
  10 | 0.002839   127.43 |
  11 |   0.0028   125.69 |
  12 | 0.002769   124.29 |
  13 | 0.002807   126.01 |
  14 | 0.002742   123.09 |
  15 | 0.002733   122.69 |
  16 | 0.002722   122.17 |
  17 | 0.002714   121.82 |
  18 | 0.002643   118.64 |
  19 | 0.002625   117.82 |
  20 | 0.002588   116.17 |
  21 |  0.00258   115.82 |
  22 |  0.00256   114.91 |
  23 | 0.002557   114.78 |
  24 | 0.002549   114.43 |
  25 | 0.002553   114.59 |
  26 | 0.002538   113.91 |
  27 |  0.00254   114.00 |
  28 | 0.002541   114.04 |
  29 | 0.002551   114.52 |
  30 | 0.002547   114.31 |
  31 | 0.002539   113.97 |
  32 | 0.002526   113.40 |
  33 | 0.002532   113.66 |
  34 | 0.002528   113.46 |
  35 | 0.002528   113.46 |
  36 | 0.002529   113.50 |
  37 | 0.002533   113.68 |
  38 | 0.002532   113.67 |
  39 | 0.002522   113.20 |
  40 | 0.002516   112.95 |
  41 |  0.00251   112.69 |
  42 | 0.002508   112.58 |
  43 | 0.002495   111.99 |
  44 | 0.002493   111.91 |
  45 | 0.002492   111.84 |
  46 | 0.002487   111.61 |
  47 |  0.00249   111.75 |
  48 | 0.002486   111.57 |
  49 | 0.002481   111.35 |
  50 | 0.002483   111.47 |
  51 | 0.002486   111.58 |
  52 | 0.002475   111.11 |
  53 | 0.002473   111.01 |
  54 | 0.002478   111.24 |
  55 | 0.002477   111.17 |
  56 | 0.002475   111.07 |
  57 |  0.00247   110.85 |
  58 | 0.002464   110.58 |
  59 | 0.002457   110.29 |
  60 |  0.00246   110.40 |
  61 | 0.002461   110.48 |
  62 |  0.00246   110.41 |
  63 | 0.002458   110.33 |
  64 | 0.002459   110.38 |
  65 | 0.002463   110.56 |
  66 | 0.002462   110.50 |
  67 |  0.00246   110.42 |
  68 | 0.002456   110.22 |
  69 | 0.002457   110.27 |
  70 | 0.002457   110.27 |
  71 | 0.002459   110.38 |
  72 | 0.002463   110.54 |
  73 | 0.002465   110.63 |
  74 | 0.002468   110.78 |
  75 | 0.002474   111.05 |
  76 | 0.002471   110.90 |
  77 | 0.002471   110.91 |
  78 |  0.00247   110.89 |
  79 | 0.002469   110.83 |
  80 | 0.002465   110.63 |
  81 | 0.002462   110.52 |
  82 | 0.002462   110.52 |
  83 | 0.002461   110.47 |
  84 | 0.002458   110.32 |
  85 | 0.002455   110.19 |
  86 | 0.002455   110.18 |
  87 | 0.002455   110.18 |
  88 | 0.002455   110.19 |
  89 | 0.002455   110.20 |
  90 | 0.002453   110.09 |
  91 | 0.002454   110.14 |
  92 | 0.002454   110.15 |
  93 | 0.002452   110.05 |
  94 | 0.002451   110.03 |
  95 | 0.002456   110.25 |
  96 | 0.002456   110.25 |
  97 | 0.002455   110.20 |
  98 | 0.002458   110.32 |
  99 | 0.002457   110.31 |
 100 | 0.002459   110.39 |
[1] "Random Forest variable coefficients"
                      %IncMSE IncNodePurity
graph5           1.479393e-03  1.224617e-01
graph6           7.737889e-04  9.148866e-02
graph7           0.000000e+00  3.930233e-20
graph8           0.000000e+00  0.000000e+00
graph9           6.523386e-04  1.514466e-01
graph10          1.998251e-03  1.274122e-01
graph11          1.609098e-03  3.676678e-02
graph12          7.362594e-05  8.613662e-03
graph13          1.022848e-03  1.036080e-01
graph14          7.073550e-04  1.442076e-01
graph15          1.129960e-04  1.096656e-01
graph16          4.411161e-04  7.104206e-02
graph17          8.910788e-04  5.603754e-02
graph18          0.000000e+00  1.636364e-02
graph19          2.803859e-05  7.588163e-02
graph20          1.504422e-03  2.172498e-01
graph21          5.039043e-04  1.777912e-01
graph22          5.747126e-05  9.457912e-03
graph23          1.666126e-03  1.726382e-01
graph24          0.000000e+00  4.553649e-20
graph25          6.019873e-04  1.536952e-01
graph26          0.000000e+00  6.749159e-20
graph27          0.000000e+00  8.619407e-20
graph28          0.000000e+00  1.428571e-02
graph29          0.000000e+00  0.000000e+00
orbit0           3.371382e-06  3.120567e-03
orbit1           2.446570e-04  4.154368e-02
orbit2           4.315926e-06  4.202291e-05
orbit3           0.000000e+00  3.279712e-20
orbit4           2.700954e-04  8.812412e-02
orbit5           8.034825e-04  1.502485e-01
orbit6           4.871194e-04  8.353111e-02
orbit7           2.646504e-05  2.538036e-04
orbit8           7.034001e-04  8.394969e-02
orbit9           1.629730e-04  2.135147e-03
orbit10          0.000000e+00  2.261905e-02
orbit11          4.322484e-05  1.284649e-01
orbit12          0.000000e+00  8.333333e-03
orbit13          0.000000e+00  1.002887e-20
orbit14          0.000000e+00  8.333333e-03
orbit15          1.332441e-03  1.933811e-01
orbit16          3.545013e-05  1.690010e-01
orbit17          6.436808e-05  5.048319e-02
orbit18          1.560490e-03  2.272489e-01
orbit19          2.865699e-04  6.268180e-02
orbit20          1.785758e-04  4.973645e-02
orbit21          3.724596e-04  1.125627e-01
orbit22          1.360019e-03  9.934512e-02
orbit23         -3.626943e-06  1.357667e-04
orbit24          4.408324e-05  3.765787e-02
orbit25          4.344049e-06  8.333333e-03
orbit26          5.665902e-05  1.881818e-02
orbit27          1.197000e-03  8.429929e-02
orbit28          8.975550e-05  1.903754e-02
orbit29          1.946014e-04  2.548753e-02
orbit30          5.174824e-05  8.542465e-02
orbit31          1.178934e-04  4.133326e-02
orbit32          3.452741e-05  9.473684e-03
orbit33          8.609557e-06  1.710132e-02
orbit34          2.566445e-05  6.321407e-02
orbit35          0.000000e+00  1.239379e-18
orbit36          3.445224e-05  1.864752e-02
orbit37          3.565851e-04  6.338038e-02
orbit38          2.625824e-03  1.060140e-01
orbit39          5.562996e-05  5.239120e-02
orbit40          0.000000e+00  1.333333e-02
orbit41          0.000000e+00  2.290377e-20
orbit42          3.067802e-04  2.554246e-02
orbit43         -4.280663e-06  3.230094e-02
orbit44          8.614722e-06  1.041678e-01
orbit45          4.752326e-04  3.000591e-02
orbit46          0.000000e+00  8.531732e-03
orbit47          1.011050e-04  5.034117e-02
orbit48          1.318681e-05  3.000000e-02
orbit49          1.837998e-03  2.160021e-01
orbit50          3.023758e-05  8.571429e-03
orbit51          2.280717e-04  1.168034e-01
orbit52          0.000000e+00  2.940898e-20
orbit53          4.391744e-06  8.750000e-03
orbit54          2.181501e-05  1.714286e-02
orbit55          0.000000e+00  8.673617e-21
orbit56          2.585623e-03  1.307852e-01
orbit57          0.000000e+00  0.000000e+00
orbit58          0.000000e+00  0.000000e+00
orbit59          0.000000e+00  8.389014e-20
orbit60          0.000000e+00  2.181957e-20
orbit61          0.000000e+00  0.000000e+00
orbit62          7.933642e-04  2.687552e-02
orbit63          0.000000e+00  4.580754e-20
orbit64          0.000000e+00  7.860466e-21
orbit65          0.000000e+00  8.750000e-03
orbit66          1.291162e-05  4.355939e-02
orbit67          0.000000e+00  4.336809e-21
orbit68          0.000000e+00  8.727827e-20
orbit69          0.000000e+00  0.000000e+00
orbit70         -4.315926e-06  2.333333e-02
orbit71          0.000000e+00  0.000000e+00
orbit72          0.000000e+00  0.000000e+00
AP               8.047210e-07  2.428571e-03
bet              5.192977e-05  3.891643e-01
ecc              1.732733e-05  4.885585e-02
eccrad           0.000000e+00  2.425902e-20
close            1.051279e-04  5.638991e-02
constraint       1.940478e-05  3.770541e-02
coreness         3.103133e-05  2.662689e-01
knn              4.527290e-05  6.055881e-02
hubscore         1.864018e-04  6.130493e-02
pagerank         1.406851e-03  1.936854e-01
trans            0.000000e+00  2.656295e-20
evcent           1.671926e-04  3.194681e-02
first            3.009845e-05  5.895455e-02
upto_second      2.002150e-04  4.606011e-02
upto_third       3.470174e-04  3.976912e-02
upto_fourth      3.739798e-04  7.562876e-02
upto_fifth       3.182074e-04  3.659197e-01
upto_sixth       1.901239e-04  5.670093e-02
second           1.273345e-04  9.908257e-03
third            1.330850e-03  3.148231e-02
fourth           6.995098e-04  3.359965e-01
fifth            5.877240e-04  8.385101e-02
sixth            3.190242e-04  2.088398e-01
ratio1           7.301135e-05  6.521508e-02
ratio2           3.808888e-04  1.397258e-01
ratio3           1.005924e-03  1.728343e-01
ratio4           5.347327e-04  1.274219e-01
ratio5           3.611012e-04  5.958701e-01
ratio6           1.151493e-03  4.185456e-01
selfinter       -2.055611e-05  8.451632e-02
walktrap_vertex  9.298572e-05  5.792469e-02
bigcom1          2.641269e-04  1.655700e-01
bigcom2          0.000000e+00  0.000000e+00
bigcom3          0.000000e+00  1.084202e-20
bigcom4          0.000000e+00  4.375000e-03
bigcom6          0.000000e+00  0.000000e+00
bigcom8          0.000000e+00  0.000000e+00
bigcom9          0.000000e+00  0.000000e+00
bigcom11         0.000000e+00  0.000000e+00
bigcom13         0.000000e+00  4.336809e-21
bigcom15         0.000000e+00  0.000000e+00
bigcom16         0.000000e+00  0.000000e+00
bigcom21         0.000000e+00  0.000000e+00
bigcom22         0.000000e+00  0.000000e+00
bigcom24         0.000000e+00  0.000000e+00
bigcom26         0.000000e+00  0.000000e+00
bigcom28         0.000000e+00  3.252607e-21
bigcom30         0.000000e+00  0.000000e+00
bigcom31         0.000000e+00  0.000000e+00
bigcom32         0.000000e+00  0.000000e+00
bigcom33         0.000000e+00  0.000000e+00
bigcom34         0.000000e+00  0.000000e+00
bigcom36         0.000000e+00  0.000000e+00
bigcom37         0.000000e+00  0.000000e+00
bigcom38         0.000000e+00  0.000000e+00
bigcom39         0.000000e+00  0.000000e+00
bigcom40         4.918310e-04  1.068742e-01
bigcom43         0.000000e+00  0.000000e+00
bigcom44         0.000000e+00  0.000000e+00
bigcom46         0.000000e+00  0.000000e+00
bigcom47         0.000000e+00  0.000000e+00
bigcom49         0.000000e+00  0.000000e+00
bigcom50         0.000000e+00  0.000000e+00
bigcom51         0.000000e+00  0.000000e+00
bigcom52         0.000000e+00  4.336809e-21
bigcom54         0.000000e+00  0.000000e+00
bigcom56         0.000000e+00  0.000000e+00
bigcom62         0.000000e+00  0.000000e+00
bigcom66         0.000000e+00  0.000000e+00
bigcom68         0.000000e+00  0.000000e+00
bigcom69         0.000000e+00  0.000000e+00
bigcom71         0.000000e+00  8.673617e-21
bigcom72         0.000000e+00  0.000000e+00
bigcom73         0.000000e+00  0.000000e+00
bigcom74         0.000000e+00  4.336809e-21
bigcom75         0.000000e+00  0.000000e+00
bigcom76         0.000000e+00  0.000000e+00
bigcom77         0.000000e+00  0.000000e+00
bigcom79         0.000000e+00  0.000000e+00
bigcom80         0.000000e+00  0.000000e+00
bigcom82         0.000000e+00  0.000000e+00
bigcom83         0.000000e+00  8.673617e-21
bigcom84         0.000000e+00  0.000000e+00
bigcom85         0.000000e+00  4.336809e-21
bigcom87         0.000000e+00  0.000000e+00
bigcom89         0.000000e+00  0.000000e+00
bigcom91         0.000000e+00  0.000000e+00
bigcom92         0.000000e+00  0.000000e+00
bigcom93         0.000000e+00  0.000000e+00
bigcom96         0.000000e+00  0.000000e+00
bigcom97         0.000000e+00  0.000000e+00
bigcom98         0.000000e+00  0.000000e+00
bigcom99         0.000000e+00  4.336809e-21
bigcom101        0.000000e+00  0.000000e+00
bigcom104        0.000000e+00  0.000000e+00
bigcom106        0.000000e+00  0.000000e+00
bigcom109        0.000000e+00  0.000000e+00
bigcom113        0.000000e+00  0.000000e+00
bigcom116        0.000000e+00  0.000000e+00
bigcom120        0.000000e+00  0.000000e+00
bigcom123        0.000000e+00  4.336809e-21
bigcom126        0.000000e+00  0.000000e+00
bigcom127        0.000000e+00  0.000000e+00
bigcom137        0.000000e+00  0.000000e+00
bigcom139        0.000000e+00  0.000000e+00
bigcom140        0.000000e+00  3.469447e-20
bigcom143        0.000000e+00  4.336809e-21
bigcom145        0.000000e+00  0.000000e+00
bigcom146        0.000000e+00  0.000000e+00
bigcom147        0.000000e+00  0.000000e+00
bigcom149        0.000000e+00  0.000000e+00
bigcom153        0.000000e+00  0.000000e+00
bigcom154        0.000000e+00  0.000000e+00
bigcom156        0.000000e+00  0.000000e+00
bigcom157        0.000000e+00  0.000000e+00
bigcom158        0.000000e+00  0.000000e+00
bigcom160        0.000000e+00  0.000000e+00
bigcom161        0.000000e+00  0.000000e+00
bigcom162        0.000000e+00  0.000000e+00
bigcom164        0.000000e+00  0.000000e+00
bigcom166        0.000000e+00  0.000000e+00
bigcom167        0.000000e+00  0.000000e+00
bigcom171        0.000000e+00  9.658574e-01
bigcom173        0.000000e+00  0.000000e+00
bigcom175        0.000000e+00  0.000000e+00
bigcom176        0.000000e+00  0.000000e+00
bigcom177        0.000000e+00  0.000000e+00
bigcom178        0.000000e+00  0.000000e+00
bigcom180        0.000000e+00  0.000000e+00
bigcom181        0.000000e+00  0.000000e+00
bigcom184        0.000000e+00  0.000000e+00
bigcom186        0.000000e+00  0.000000e+00
bigcom187        0.000000e+00  0.000000e+00
bigcom189        0.000000e+00  0.000000e+00
bigcom194        0.000000e+00  3.469447e-20
bigcom195        0.000000e+00  0.000000e+00
bigcom196       -7.633678e-21  5.996133e-01
bigcom204        0.000000e+00  0.000000e+00
bigcom205        0.000000e+00  0.000000e+00
bigcom212        0.000000e+00  0.000000e+00
bigcom214        0.000000e+00  4.336809e-21
bigcom222        0.000000e+00  0.000000e+00
bigcom223        0.000000e+00  0.000000e+00
bigcom226        0.000000e+00  0.000000e+00
bigcom227        0.000000e+00  0.000000e+00
bigcom229        0.000000e+00  0.000000e+00
bigcom233        0.000000e+00  3.469447e-20
bigcom236        0.000000e+00  0.000000e+00
bigcom237        0.000000e+00  0.000000e+00
bigcom246        0.000000e+00  0.000000e+00
bigcom248        0.000000e+00  0.000000e+00
bigcom249        0.000000e+00  0.000000e+00
bigcom250        0.000000e+00  0.000000e+00
bigcom254        0.000000e+00  0.000000e+00
bigcom266        0.000000e+00  3.469447e-20
bigcom269        0.000000e+00  0.000000e+00
bigcom272        0.000000e+00  0.000000e+00
bigcom274        0.000000e+00  0.000000e+00
bigcom281        0.000000e+00  0.000000e+00
bigcom291        0.000000e+00  0.000000e+00
bigcom292        0.000000e+00  0.000000e+00
bigcom295        0.000000e+00  8.673617e-21
bigcom299        0.000000e+00  0.000000e+00
bigcom301        0.000000e+00  0.000000e+00
bigcom306        0.000000e+00  4.336809e-21
bigcom309        0.000000e+00  0.000000e+00
bigcom314        0.000000e+00  0.000000e+00
bigcom321        0.000000e+00  4.336809e-21
bigcom341        0.000000e+00  0.000000e+00
bigcom350        0.000000e+00  0.000000e+00
bigcom353        0.000000e+00  0.000000e+00
bigcom359        0.000000e+00  0.000000e+00
bigcom363        0.000000e+00  0.000000e+00
bigcom365        0.000000e+00  0.000000e+00
bigcom385        0.000000e+00  0.000000e+00
bigcom386        0.000000e+00  0.000000e+00
bigcom408        0.000000e+00  0.000000e+00
bigcom412        0.000000e+00  0.000000e+00
bigcom480        0.000000e+00  0.000000e+00
spin_vertex      1.861327e-06  4.179069e-02
membership_s1    1.154074e-04  6.555098e-02
membership_s3    0.000000e+00  0.000000e+00
membership_s4    2.050759e-05  6.830168e-02
membership_s5    4.759450e-08  4.280353e-02
membership_s6    0.000000e+00  5.963112e-21
membership_s7    0.000000e+00  2.168404e-21
membership_s8    0.000000e+00  0.000000e+00
membership_s9    0.000000e+00  0.000000e+00
membership_s11   0.000000e+00  0.000000e+00
membership_s12   0.000000e+00  0.000000e+00
membership_s14   0.000000e+00  0.000000e+00
membership_s15   0.000000e+00  0.000000e+00
membership_s16   3.880577e-05  6.531701e-02
membership_s17   0.000000e+00  0.000000e+00
membership_s18   0.000000e+00  0.000000e+00
membership_s20   0.000000e+00  0.000000e+00
membership_s21   0.000000e+00  0.000000e+00
membership_s22   0.000000e+00  0.000000e+00
membership_s24   0.000000e+00  0.000000e+00
membership_s25   0.000000e+00  0.000000e+00
membership_s26   0.000000e+00  0.000000e+00
membership_s27   0.000000e+00  6.505213e-21
membership_s28   0.000000e+00  0.000000e+00
membership_s30   0.000000e+00  5.556536e-21
membership_s31   0.000000e+00  0.000000e+00
membership_s32   1.907368e-05  5.771920e-03
membership_s33   0.000000e+00  0.000000e+00
membership_s36   7.350899e-05  8.787943e-02
membership_s37   0.000000e+00  0.000000e+00
V1               3.752612e-05  6.521926e-02
V2               1.824705e-04  1.118158e-01
pdi              2.191606e-05  1.601824e-01
adhesion         6.148889e-03  3.094080e-01
cohesion         5.463476e-03  2.014494e-01
inner            5.338336e-04  6.481214e-02
outer            2.529621e-04  9.152411e-02
ioratio          1.719911e-04  1.654388e-01
comsize          8.077476e-04  2.354519e-01
[1] "Dataset: low_CT Model GLM, run: 5 of 10 2015-06-15 19:30:48"
[1] "glmnet variable coefficients"
                         [,1]          [,2]
(Intercept)     -6.102239e+00 -7.059381e+00
graph0           1.364367e-39  1.075043e-02
graph1           3.862933e-43 -3.318183e-06
graph2           9.674599e-40 -9.087682e-03
graph3           5.891225e-44  3.119978e-07
graph4           1.438771e-46 -9.556519e-10
graph5           2.238618e-41  2.534121e-04
graph6           2.117905e-43 -5.985681e-07
graph7           2.296439e-41 -1.276236e-04
graph8           1.181079e-39 -1.419360e-02
graph9           1.286363e-45  2.142154e-09
graph10          1.249611e-47  2.506087e-11
graph11          1.959386e-49 -8.360700e-14
graph12          1.494944e-45  3.933790e-09
graph13          3.066786e-44 -2.833174e-08
graph14          5.033657e-47  9.786978e-12
graph15          1.543090e-42 -2.808000e-05
graph16          6.190748e-45 -6.927948e-08
graph17          1.138209e-44  2.865464e-07
graph18          2.154945e-43 -9.731553e-06
graph19          1.228691e-43  1.605554e-06
graph20          5.824877e-43  1.328574e-05
graph21          1.222456e-42  2.420884e-06
graph22          6.451066e-43  2.940550e-06
graph23          5.287479e-43  4.220654e-06
graph24          1.333898e-42 -2.166411e-05
graph25          8.305542e-42 -5.020835e-05
graph26          1.911267e-41  1.096671e-04
graph27         -7.299440e-41 -3.085744e-03
graph28          2.762141e-41 -7.536554e-04
graph29         -1.847504e-39 -7.522629e-02
orbit0           1.364367e-39  1.078011e-02
orbit1           3.750549e-43 -3.345263e-06
orbit2           6.530152e-40  4.232028e-03
orbit3           9.674599e-40 -9.036701e-03
orbit4           5.263549e-44  1.431375e-07
orbit5           1.227187e-42  1.679273e-05
orbit6           1.438691e-46 -9.253515e-10
orbit7           5.827067e-40  1.267616e-03
orbit8           2.238618e-41  2.541864e-04
orbit9           2.509986e-43  2.063889e-07
orbit10          4.967152e-43 -6.233088e-06
orbit11          2.091550e-39  1.744272e-02
orbit12          2.316103e-41 -1.268273e-04
orbit13          3.494129e-40 -1.799507e-03
orbit14          1.181079e-39 -1.409578e-02
orbit15          1.406365e-45  8.949868e-09
orbit16          6.573308e-44  5.848194e-07
orbit17          4.821661e-45 -2.220163e-07
orbit18          6.367079e-47 -9.517368e-09
orbit19          8.032783e-48 -1.585736e-11
orbit20          1.224921e-45  2.722983e-08
orbit21          1.631277e-42  3.196772e-05
orbit22          1.959386e-49 -1.280498e-13
orbit23          9.497557e-40 -2.859468e-03
orbit24          1.789933e-45  8.184317e-09
orbit25          2.287421e-45 -1.830679e-08
orbit26          1.611336e-42  3.495059e-05
orbit27          4.187553e-44  2.507494e-07
orbit28          6.222656e-43  4.021171e-06
orbit29          4.392757e-44 -1.222041e-06
orbit30          3.519804e-42  2.886058e-05
orbit31          4.449196e-47 -3.374754e-10
orbit32          3.891584e-46  6.736480e-09
orbit33          2.656912e-39  3.798111e-02
orbit34          1.543090e-42 -2.811673e-05
orbit35          5.592016e-45 -5.464708e-08
orbit36          4.964802e-43  1.141164e-05
orbit37          1.905119e-44 -3.190061e-07
orbit38          2.294322e-41  2.910249e-04
orbit39          1.061357e-44  5.228606e-08
orbit40          2.086300e-44  7.230052e-07
orbit41         -1.340471e-42 -1.074824e-04
orbit42          3.883204e-39  8.919210e-02
orbit43          2.150374e-43 -9.768396e-06
orbit44          2.493024e-38  2.953411e-01
orbit45          1.285309e-43  2.238268e-06
orbit46          5.770371e-43 -3.119476e-07
orbit47          5.366735e-41  6.030958e-04
orbit48         -9.495743e-43 -4.997261e-05
orbit49          5.898462e-43  1.367259e-05
orbit50         -1.203680e-41 -2.462092e-03
orbit51          2.207323e-42  6.716524e-06
orbit52          1.223469e-42  4.458161e-06
orbit53          4.300207e-42 -1.662963e-03
orbit54          6.451326e-43  2.908793e-06
orbit55         -1.629669e-39 -8.392835e-02
orbit56          5.236005e-43  5.167716e-06
orbit57          2.235050e-42 -5.825163e-05
orbit58          7.283603e-39  4.138968e-02
orbit59          1.519704e-42 -1.943296e-05
orbit60         -1.778749e-41 -1.096751e-03
orbit61         -1.687143e-39 -6.349601e-02
orbit62          1.300351e-41  9.338006e-05
orbit63         -4.673237e-41 -5.777940e-03
orbit64         -2.040709e-41 -1.057312e-03
orbit65          1.877716e-41  1.185313e-05
orbit66          1.175917e-40  2.446172e-03
orbit67         -1.572375e-39 -5.325528e-02
orbit68         -7.306987e-41 -3.094426e-03
orbit69         -2.259373e-39 -5.564785e-02
orbit70          2.852210e-41 -7.501001e-04
orbit71         -1.102043e-39 -2.332231e-02
orbit72         -1.847504e-39 -7.523290e-02
AP               3.272315e-39 -5.128576e-02
bet              7.880580e-43  1.310923e-05
ecc             -7.540265e-41  5.192330e-03
eccrad          -4.524159e-40  3.118215e-02
close            7.558866e-39 -2.100968e-01
constraint      -5.363322e-39 -1.030259e-01
coreness         1.431378e-39  3.083499e-02
knn             -1.189455e-42 -2.254691e-05
hubscore         8.828188e-38  9.071979e-01
pagerank        -6.158903e-39 -4.614438e-01
trans           -1.180657e-39 -1.005463e-01
evcent           8.517517e-38  7.747080e-01
first            1.364367e-39  1.073783e-02
upto_second      3.067207e-43 -4.669481e-06
upto_third       8.090640e-44 -2.348230e-06
upto_fourth      4.458352e-44 -2.376009e-06
upto_fifth       1.120803e-43 -2.337368e-06
upto_sixth       3.630425e-43  9.850334e-06
second           3.013765e-43 -4.704382e-06
third            9.485273e-44 -3.093633e-06
fourth          -1.088771e-43  1.494763e-06
fifth           -4.684200e-44  3.362883e-06
sixth           -1.052332e-43  5.775287e-06
ratio1          -1.239796e-42 -2.337387e-05
ratio2          -5.027720e-42 -1.600829e-04
ratio3           8.722089e-42  5.058606e-04
ratio4          -4.067227e-42 -1.395494e-04
ratio5          -9.480565e-41 -2.815449e-03
ratio6          -4.370005e-43 -9.691801e-06
selfinter        5.154209e-39  1.950887e-01
walktrap_vertex  1.430221e-39  1.920971e-02
bigcom1          2.600132e-39  1.211177e-01
bigcom2         -2.258290e-39 -5.725704e-02
bigcom3          6.573982e-39  2.746587e-01
bigcom4         -4.318598e-40 -2.846840e-03
bigcom6         -2.256129e-39 -5.855369e-02
bigcom8         -2.289366e-39 -8.937162e-02
bigcom9         -2.264800e-39 -9.022650e-02
bigcom11        -2.259373e-39 -1.572058e-01
bigcom13        -2.261541e-39 -1.654544e-01
bigcom15        -2.262264e-39 -8.887617e-02
bigcom16        -2.257930e-39 -1.156377e-01
bigcom21        -2.270983e-39 -1.158808e-01
bigcom22        -2.284189e-39 -1.128420e-01
bigcom24        -2.256129e-39 -4.558866e-02
bigcom26        -2.264075e-39 -9.614378e-02
bigcom28        -2.292335e-39 -1.306413e-01
bigcom30        -2.270254e-39 -1.737593e-01
bigcom31        -2.255769e-39 -4.202562e-02
bigcom32        -2.259012e-39 -6.594624e-02
bigcom33        -2.256489e-39 -1.330492e-01
bigcom34        -2.257209e-39 -2.034983e-01
bigcom36        -2.258651e-39 -1.052162e-01
bigcom37        -2.256129e-39 -6.266583e-02
bigcom38        -2.259734e-39 -8.874544e-02
bigcom39        -2.260095e-39 -1.095055e-01
bigcom40         3.724504e-39  1.649602e-01
bigcom43        -2.257569e-39 -8.504296e-02
bigcom44        -2.281977e-39 -1.254270e-01
bigcom46        -2.258651e-39 -1.022919e-01
bigcom47        -2.258290e-39 -1.194532e-01
bigcom49        -2.257930e-39 -1.658598e-01
bigcom50        -2.259012e-39 -9.166607e-02
bigcom51        -2.256849e-39 -1.501135e-01
bigcom52        -2.256489e-39 -8.789015e-02
bigcom54        -2.256849e-39 -8.274068e-02
bigcom56        -2.256489e-39 -5.607384e-02
bigcom62        -2.256489e-39 -9.305329e-02
bigcom66        -2.257209e-39 -1.000716e-01
bigcom68        -2.256849e-39 -5.556803e-02
bigcom69        -2.258651e-39 -9.079576e-02
bigcom71        -2.259734e-39 -7.436325e-02
bigcom72        -2.257569e-39 -1.058631e-01
bigcom73        -2.256849e-39 -1.066961e-01
bigcom74        -2.257209e-39 -1.419683e-01
bigcom75        -2.256129e-39 -7.787802e-02
bigcom76        -2.257209e-39 -8.601834e-02
bigcom77        -2.256849e-39 -8.622365e-02
bigcom79        -2.256849e-39 -1.141737e-01
bigcom80        -2.256849e-39 -8.561286e-02
bigcom82        -2.257209e-39 -1.048789e-01
bigcom83        -2.256489e-39 -4.834578e-02
bigcom84        -2.256129e-39 -1.498080e-01
bigcom85        -2.257930e-39 -1.337790e-01
bigcom87        -2.257209e-39 -8.385153e-02
bigcom89        -2.256489e-39 -6.546044e-02
bigcom91        -2.256489e-39 -8.479987e-02
bigcom92        -2.259734e-39 -6.519266e-02
bigcom93        -2.256849e-39 -9.762723e-02
bigcom96        -2.256129e-39 -7.882159e-02
bigcom97        -2.258290e-39 -1.467580e-01
bigcom98        -2.257209e-39 -1.053293e-01
bigcom99        -2.257209e-39 -7.561827e-02
bigcom101       -2.258290e-39 -1.157634e-01
bigcom104       -2.259012e-39 -1.215429e-01
bigcom106       -2.257569e-39 -1.032235e-01
bigcom109       -2.257209e-39 -1.685048e-01
bigcom113       -2.257930e-39 -7.121068e-02
bigcom116       -2.260818e-39 -2.700277e-01
bigcom120       -2.256129e-39 -1.318905e-01
bigcom123       -2.257209e-39 -1.068406e-01
bigcom126       -2.256129e-39 -4.554940e-02
bigcom127       -2.256129e-39 -4.982826e-01
bigcom137       -2.257209e-39 -8.891419e-02
bigcom139       -2.256129e-39 -1.052041e-01
bigcom140       -2.256849e-39 -2.227503e-01
bigcom143       -2.256849e-39 -7.978442e-02
bigcom145       -2.256849e-39 -1.001673e-01
bigcom146       -2.257209e-39 -2.612583e-01
bigcom147       -2.257209e-39 -1.246477e-01
bigcom149       -2.255769e-39 -2.828117e-01
bigcom153       -2.257930e-39 -9.258352e-02
bigcom154       -2.259734e-39 -1.048678e-01
bigcom156       -2.256129e-39 -6.194120e-02
bigcom157       -2.256129e-39 -1.160828e-01
bigcom158       -2.256129e-39 -6.259108e-02
bigcom160       -2.257209e-39 -1.245840e-01
bigcom161       -2.256129e-39 -1.499762e-01
bigcom162       -2.256489e-39 -5.001828e-02
bigcom164       -2.256129e-39 -9.818258e-02
bigcom166       -2.258290e-39 -8.527319e-02
bigcom167       -2.258651e-39 -1.199902e-01
bigcom171        1.008006e-36  5.027148e+00
bigcom173       -2.257209e-39 -7.665417e-02
bigcom175       -2.256489e-39 -5.918128e-02
bigcom176       -2.256849e-39 -1.327049e-01
bigcom177       -2.256849e-39 -1.402658e-01
bigcom178       -2.257209e-39 -9.280907e-02
bigcom180       -2.256489e-39 -3.436005e-01
bigcom181       -2.257569e-39 -4.437632e-02
bigcom184       -2.256489e-39 -2.300936e-01
bigcom186       -2.256489e-39 -2.563281e-01
bigcom187       -2.256489e-39 -2.220400e-01
bigcom189       -2.256849e-39 -9.188273e-02
bigcom194       -2.256849e-39 -7.279840e-02
bigcom195       -2.256849e-39 -5.421546e-02
bigcom196        5.029555e-37  2.979566e+00
bigcom204       -2.257930e-39 -1.131035e-01
bigcom205       -2.256849e-39 -1.110874e-01
bigcom212       -2.256489e-39 -2.099822e-01
bigcom214       -2.257569e-39 -7.977549e-02
bigcom222       -2.256129e-39 -5.442411e-02
bigcom223        0.000000e+00  0.000000e+00
bigcom226       -2.256489e-39 -1.080563e-01
bigcom227       -2.256489e-39 -7.705823e-02
bigcom229       -2.256849e-39 -8.367795e-02
bigcom233       -2.256129e-39 -1.010186e-01
bigcom236       -2.256489e-39 -5.528321e-02
bigcom237       -2.255769e-39 -1.525801e-01
bigcom246       -2.257209e-39 -5.376415e-02
bigcom248       -2.257569e-39 -7.848738e-02
bigcom249       -2.256129e-39 -5.073842e-02
bigcom250       -2.256129e-39 -1.739485e-01
bigcom254       -2.257209e-39 -9.530590e-02
bigcom266       -2.255769e-39 -1.319750e-01
bigcom269       -2.258290e-39 -7.787259e-02
bigcom272       -2.256849e-39 -8.360964e-02
bigcom274       -2.261179e-39 -9.423027e-02
bigcom281       -2.256489e-39 -1.275526e-01
bigcom291        0.000000e+00  0.000000e+00
bigcom292       -2.256489e-39 -8.406478e-02
bigcom295       -2.255769e-39 -8.937530e-02
bigcom299       -2.256489e-39 -9.777569e-02
bigcom301       -2.256489e-39 -1.026231e-01
bigcom306       -2.256489e-39 -1.548782e-01
bigcom309       -2.257209e-39 -8.456634e-02
bigcom314       -2.256129e-39 -4.761888e-02
bigcom321       -2.258651e-39 -7.080075e-02
bigcom341       -2.255769e-39 -4.288963e-01
bigcom350       -2.256129e-39 -3.201103e-02
bigcom353       -2.256489e-39 -8.638750e-02
bigcom359       -2.256129e-39 -1.646911e-01
bigcom363       -2.256849e-39 -5.053385e-02
bigcom365       -2.256129e-39 -1.774172e-01
bigcom385       -2.257209e-39 -8.734003e-02
bigcom386       -2.256129e-39 -3.713544e-02
bigcom408       -2.257209e-39 -7.898300e-02
bigcom412       -2.257209e-39 -6.510189e-02
bigcom480       -2.257209e-39 -6.826918e-02
spin_vertex     -4.543885e-39 -3.176986e-02
membership_s1   -9.463305e-40 -2.629435e-02
membership_s3   -2.262264e-39 -2.508346e-01
membership_s4    7.234360e-40  4.785934e-02
membership_s5   -6.940333e-41  5.338916e-02
membership_s6   -2.573506e-39 -9.860479e-02
membership_s7   -2.388349e-39 -1.023574e-01
membership_s8   -2.259012e-39 -1.380190e-01
membership_s9   -2.260456e-39 -9.748468e-02
membership_s11  -2.259012e-39 -1.079169e-01
membership_s12  -2.258290e-39 -8.303127e-02
membership_s14  -2.257209e-39 -1.851076e-01
membership_s15  -2.296803e-39 -7.896820e-02
membership_s16   9.891245e-38  1.223344e+00
membership_s17  -2.258651e-39 -1.610350e-01
membership_s18  -2.271348e-39 -9.730689e-02
membership_s20  -2.257569e-39 -7.170254e-02
membership_s21  -2.301288e-39 -7.703062e-02
membership_s22  -2.262988e-39 -7.777130e-02
membership_s24  -2.263351e-39 -8.722034e-02
membership_s25  -2.258651e-39 -8.991819e-02
membership_s26  -2.260456e-39 -2.246481e-01
membership_s27  -2.407869e-39 -1.029830e-01
membership_s28  -2.260456e-39 -1.201282e-01
membership_s30   1.845130e-39  4.205898e-02
membership_s31  -2.388349e-39 -9.092048e-02
membership_s32   6.537456e-39  2.123764e-01
membership_s33  -2.257569e-39 -8.570032e-02
membership_s36   1.598956e-39  1.169078e-01
membership_s37  -2.281609e-39 -1.050697e-01
V1               1.196715e-39  2.759819e-02
V2               3.019370e-39  1.515457e-01
pdi              5.532906e-35  1.309935e+03
adhesion        -1.229098e-43 -2.464081e-06
cohesion         2.458355e-43  4.910732e-06
inner            8.784902e-44  1.870141e-06
outer            1.022436e-43  9.472593e-08
ioratio          1.618019e-39 -6.314774e-02
comsize          7.693367e-43  2.398780e-05
[1] "Dataset: low_CT Model GBM, run: 6 of 10 2015-06-15 19:32:21"
Iter   TrainDeviance   ValidDeviance   StepSize   Improve
     1        0.0971             nan     0.0100    0.0001

[1] "GBM variable coefficients"
                            var    rel.inf
fifth                     fifth 13.1461857
orbit28                 orbit28 13.1216085
orbit11                 orbit11 13.0455823
graph6                   graph6 13.0052437
graph5                   graph5 12.8230974
graph23                 graph23 11.8884986
pdi                         pdi  7.7668639
graph1                   graph1  7.5772848
ratio3                   ratio3  5.7533308
coreness               coreness  1.2828430
graph20                 graph20  0.3738444
bigcom40               bigcom40  0.2156167
graph0                   graph0  0.0000000
graph2                   graph2  0.0000000
graph3                   graph3  0.0000000
graph4                   graph4  0.0000000
graph7                   graph7  0.0000000
graph8                   graph8  0.0000000
graph9                   graph9  0.0000000
graph10                 graph10  0.0000000
graph11                 graph11  0.0000000
graph12                 graph12  0.0000000
graph13                 graph13  0.0000000
graph14                 graph14  0.0000000
graph15                 graph15  0.0000000
graph16                 graph16  0.0000000
graph17                 graph17  0.0000000
graph18                 graph18  0.0000000
graph19                 graph19  0.0000000
graph21                 graph21  0.0000000
graph22                 graph22  0.0000000
graph24                 graph24  0.0000000
graph25                 graph25  0.0000000
graph26                 graph26  0.0000000
graph27                 graph27  0.0000000
graph28                 graph28  0.0000000
graph29                 graph29  0.0000000
orbit0                   orbit0  0.0000000
orbit1                   orbit1  0.0000000
orbit2                   orbit2  0.0000000
orbit3                   orbit3  0.0000000
orbit4                   orbit4  0.0000000
orbit5                   orbit5  0.0000000
orbit6                   orbit6  0.0000000
orbit7                   orbit7  0.0000000
orbit8                   orbit8  0.0000000
orbit9                   orbit9  0.0000000
orbit10                 orbit10  0.0000000
orbit12                 orbit12  0.0000000
orbit13                 orbit13  0.0000000
orbit14                 orbit14  0.0000000
orbit15                 orbit15  0.0000000
orbit16                 orbit16  0.0000000
orbit17                 orbit17  0.0000000
orbit18                 orbit18  0.0000000
orbit19                 orbit19  0.0000000
orbit20                 orbit20  0.0000000
orbit21                 orbit21  0.0000000
orbit22                 orbit22  0.0000000
orbit23                 orbit23  0.0000000
orbit24                 orbit24  0.0000000
orbit25                 orbit25  0.0000000
orbit26                 orbit26  0.0000000
orbit27                 orbit27  0.0000000
orbit29                 orbit29  0.0000000
orbit30                 orbit30  0.0000000
orbit31                 orbit31  0.0000000
orbit32                 orbit32  0.0000000
orbit33                 orbit33  0.0000000
orbit34                 orbit34  0.0000000
orbit35                 orbit35  0.0000000
orbit36                 orbit36  0.0000000
orbit37                 orbit37  0.0000000
orbit38                 orbit38  0.0000000
orbit39                 orbit39  0.0000000
orbit40                 orbit40  0.0000000
orbit41                 orbit41  0.0000000
orbit42                 orbit42  0.0000000
orbit43                 orbit43  0.0000000
orbit44                 orbit44  0.0000000
orbit45                 orbit45  0.0000000
orbit46                 orbit46  0.0000000
orbit47                 orbit47  0.0000000
orbit48                 orbit48  0.0000000
orbit49                 orbit49  0.0000000
orbit50                 orbit50  0.0000000
orbit51                 orbit51  0.0000000
orbit52                 orbit52  0.0000000
orbit53                 orbit53  0.0000000
orbit54                 orbit54  0.0000000
orbit55                 orbit55  0.0000000
orbit56                 orbit56  0.0000000
orbit57                 orbit57  0.0000000
orbit58                 orbit58  0.0000000
orbit59                 orbit59  0.0000000
orbit60                 orbit60  0.0000000
orbit61                 orbit61  0.0000000
orbit62                 orbit62  0.0000000
orbit63                 orbit63  0.0000000
orbit64                 orbit64  0.0000000
orbit65                 orbit65  0.0000000
orbit66                 orbit66  0.0000000
orbit67                 orbit67  0.0000000
orbit68                 orbit68  0.0000000
orbit69                 orbit69  0.0000000
orbit70                 orbit70  0.0000000
orbit71                 orbit71  0.0000000
orbit72                 orbit72  0.0000000
AP                           AP  0.0000000
bet                         bet  0.0000000
ecc                         ecc  0.0000000
eccrad                   eccrad  0.0000000
close                     close  0.0000000
constraint           constraint  0.0000000
knn                         knn  0.0000000
hubscore               hubscore  0.0000000
pagerank               pagerank  0.0000000
trans                     trans  0.0000000
evcent                   evcent  0.0000000
first                     first  0.0000000
upto_second         upto_second  0.0000000
upto_third           upto_third  0.0000000
upto_fourth         upto_fourth  0.0000000
upto_fifth           upto_fifth  0.0000000
upto_sixth           upto_sixth  0.0000000
second                   second  0.0000000
third                     third  0.0000000
fourth                   fourth  0.0000000
sixth                     sixth  0.0000000
ratio1                   ratio1  0.0000000
ratio2                   ratio2  0.0000000
ratio4                   ratio4  0.0000000
ratio5                   ratio5  0.0000000
ratio6                   ratio6  0.0000000
selfinter             selfinter  0.0000000
walktrap_vertex walktrap_vertex  0.0000000
bigcom1                 bigcom1  0.0000000
bigcom2                 bigcom2  0.0000000
bigcom3                 bigcom3  0.0000000
bigcom4                 bigcom4  0.0000000
bigcom6                 bigcom6  0.0000000
bigcom8                 bigcom8  0.0000000
bigcom9                 bigcom9  0.0000000
bigcom11               bigcom11  0.0000000
bigcom13               bigcom13  0.0000000
bigcom15               bigcom15  0.0000000
bigcom16               bigcom16  0.0000000
bigcom21               bigcom21  0.0000000
bigcom22               bigcom22  0.0000000
bigcom24               bigcom24  0.0000000
bigcom26               bigcom26  0.0000000
bigcom28               bigcom28  0.0000000
bigcom30               bigcom30  0.0000000
bigcom31               bigcom31  0.0000000
bigcom32               bigcom32  0.0000000
bigcom33               bigcom33  0.0000000
bigcom34               bigcom34  0.0000000
bigcom36               bigcom36  0.0000000
bigcom37               bigcom37  0.0000000
bigcom38               bigcom38  0.0000000
bigcom39               bigcom39  0.0000000
bigcom43               bigcom43  0.0000000
bigcom44               bigcom44  0.0000000
bigcom46               bigcom46  0.0000000
bigcom47               bigcom47  0.0000000
bigcom49               bigcom49  0.0000000
bigcom50               bigcom50  0.0000000
bigcom51               bigcom51  0.0000000
bigcom52               bigcom52  0.0000000
bigcom54               bigcom54  0.0000000
bigcom56               bigcom56  0.0000000
bigcom62               bigcom62  0.0000000
bigcom66               bigcom66  0.0000000
bigcom68               bigcom68  0.0000000
bigcom69               bigcom69  0.0000000
bigcom71               bigcom71  0.0000000
bigcom72               bigcom72  0.0000000
bigcom73               bigcom73  0.0000000
bigcom74               bigcom74  0.0000000
bigcom75               bigcom75  0.0000000
bigcom76               bigcom76  0.0000000
bigcom77               bigcom77  0.0000000
bigcom79               bigcom79  0.0000000
bigcom80               bigcom80  0.0000000
bigcom82               bigcom82  0.0000000
bigcom83               bigcom83  0.0000000
bigcom84               bigcom84  0.0000000
bigcom85               bigcom85  0.0000000
bigcom87               bigcom87  0.0000000
bigcom89               bigcom89  0.0000000
bigcom91               bigcom91  0.0000000
bigcom92               bigcom92  0.0000000
bigcom93               bigcom93  0.0000000
bigcom96               bigcom96  0.0000000
bigcom97               bigcom97  0.0000000
bigcom98               bigcom98  0.0000000
bigcom99               bigcom99  0.0000000
bigcom101             bigcom101  0.0000000
bigcom104             bigcom104  0.0000000
bigcom106             bigcom106  0.0000000
bigcom109             bigcom109  0.0000000
bigcom113             bigcom113  0.0000000
bigcom116             bigcom116  0.0000000
bigcom120             bigcom120  0.0000000
bigcom123             bigcom123  0.0000000
bigcom126             bigcom126  0.0000000
bigcom127             bigcom127  0.0000000
bigcom137             bigcom137  0.0000000
bigcom139             bigcom139  0.0000000
bigcom140             bigcom140  0.0000000
bigcom143             bigcom143  0.0000000
bigcom145             bigcom145  0.0000000
bigcom146             bigcom146  0.0000000
bigcom147             bigcom147  0.0000000
bigcom149             bigcom149  0.0000000
bigcom153             bigcom153  0.0000000
bigcom154             bigcom154  0.0000000
bigcom156             bigcom156  0.0000000
bigcom157             bigcom157  0.0000000
bigcom158             bigcom158  0.0000000
bigcom160             bigcom160  0.0000000
bigcom161             bigcom161  0.0000000
bigcom162             bigcom162  0.0000000
bigcom164             bigcom164  0.0000000
bigcom166             bigcom166  0.0000000
bigcom167             bigcom167  0.0000000
bigcom171             bigcom171  0.0000000
bigcom173             bigcom173  0.0000000
bigcom175             bigcom175  0.0000000
bigcom176             bigcom176  0.0000000
bigcom177             bigcom177  0.0000000
bigcom178             bigcom178  0.0000000
bigcom180             bigcom180  0.0000000
bigcom181             bigcom181  0.0000000
bigcom184             bigcom184  0.0000000
bigcom186             bigcom186  0.0000000
bigcom187             bigcom187  0.0000000
bigcom189             bigcom189  0.0000000
bigcom194             bigcom194  0.0000000
bigcom195             bigcom195  0.0000000
bigcom196             bigcom196  0.0000000
bigcom204             bigcom204  0.0000000
bigcom205             bigcom205  0.0000000
bigcom212             bigcom212  0.0000000
bigcom214             bigcom214  0.0000000
bigcom222             bigcom222  0.0000000
bigcom223             bigcom223  0.0000000
bigcom226             bigcom226  0.0000000
bigcom227             bigcom227  0.0000000
bigcom229             bigcom229  0.0000000
bigcom233             bigcom233  0.0000000
bigcom236             bigcom236  0.0000000
bigcom237             bigcom237  0.0000000
bigcom246             bigcom246  0.0000000
bigcom248             bigcom248  0.0000000
bigcom249             bigcom249  0.0000000
bigcom250             bigcom250  0.0000000
bigcom254             bigcom254  0.0000000
bigcom266             bigcom266  0.0000000
bigcom269             bigcom269  0.0000000
bigcom272             bigcom272  0.0000000
bigcom274             bigcom274  0.0000000
bigcom281             bigcom281  0.0000000
bigcom291             bigcom291  0.0000000
bigcom292             bigcom292  0.0000000
bigcom295             bigcom295  0.0000000
bigcom299             bigcom299  0.0000000
bigcom301             bigcom301  0.0000000
bigcom306             bigcom306  0.0000000
bigcom309             bigcom309  0.0000000
bigcom314             bigcom314  0.0000000
bigcom321             bigcom321  0.0000000
bigcom341             bigcom341  0.0000000
bigcom350             bigcom350  0.0000000
bigcom353             bigcom353  0.0000000
bigcom359             bigcom359  0.0000000
bigcom363             bigcom363  0.0000000
bigcom365             bigcom365  0.0000000
bigcom385             bigcom385  0.0000000
bigcom386             bigcom386  0.0000000
bigcom408             bigcom408  0.0000000
bigcom412             bigcom412  0.0000000
bigcom480             bigcom480  0.0000000
spin_vertex         spin_vertex  0.0000000
membership_s1     membership_s1  0.0000000
membership_s3     membership_s3  0.0000000
membership_s4     membership_s4  0.0000000
membership_s5     membership_s5  0.0000000
membership_s6     membership_s6  0.0000000
membership_s7     membership_s7  0.0000000
membership_s8     membership_s8  0.0000000
membership_s9     membership_s9  0.0000000
membership_s11   membership_s11  0.0000000
membership_s12   membership_s12  0.0000000
membership_s14   membership_s14  0.0000000
membership_s15   membership_s15  0.0000000
membership_s16   membership_s16  0.0000000
membership_s17   membership_s17  0.0000000
membership_s18   membership_s18  0.0000000
membership_s20   membership_s20  0.0000000
membership_s21   membership_s21  0.0000000
membership_s22   membership_s22  0.0000000
membership_s24   membership_s24  0.0000000
membership_s25   membership_s25  0.0000000
membership_s26   membership_s26  0.0000000
membership_s27   membership_s27  0.0000000
membership_s28   membership_s28  0.0000000
membership_s30   membership_s30  0.0000000
membership_s31   membership_s31  0.0000000
membership_s32   membership_s32  0.0000000
membership_s33   membership_s33  0.0000000
membership_s36   membership_s36  0.0000000
membership_s37   membership_s37  0.0000000
V1                           V1  0.0000000
V2                           V2  0.0000000
adhesion               adhesion  0.0000000
cohesion               cohesion  0.0000000
inner                     inner  0.0000000
outer                     outer  0.0000000
ioratio                 ioratio  0.0000000
comsize                 comsize  0.0000000
[1] "Dataset: low_CT Model RF, run: 6 of 10 2015-06-15 19:32:23"
     |      Out-of-bag   |
Tree |      MSE  %Var(y) |
   1 | 0.005655   237.27 |
   2 | 0.005632   236.33 |
   3 | 0.004139   173.68 |
   4 | 0.003643   152.84 |
   5 | 0.003685   154.62 |
   6 | 0.003449   144.70 |
   7 | 0.003177   133.30 |
   8 | 0.003344   140.33 |
   9 | 0.003314   139.08 |
  10 | 0.003219   135.06 |
  11 | 0.003059   128.34 |
  12 | 0.003121   130.95 |
  13 |  0.00305   127.96 |
  14 | 0.002996   125.70 |
  15 | 0.002982   125.12 |
  16 | 0.002954   123.94 |
  17 |  0.00293   122.95 |
  18 | 0.002888   121.18 |
  19 | 0.002835   118.95 |
  20 | 0.002851   119.65 |
  21 |  0.00283   118.75 |
  22 | 0.002824   118.49 |
  23 | 0.002817   118.19 |
  24 | 0.002809   117.85 |
  25 | 0.002773   116.35 |
  26 | 0.002763   115.96 |
  27 |  0.00276   115.83 |
  28 | 0.002745   115.20 |
  29 |  0.00273   114.57 |
  30 | 0.002729   114.50 |
  31 |  0.00276   115.80 |
  32 | 0.002764   115.98 |
  33 | 0.002748   115.32 |
  34 | 0.002735   114.76 |
  35 | 0.002728   114.47 |
  36 | 0.002718   114.03 |
  37 | 0.002707   113.58 |
  38 | 0.002697   113.17 |
  39 | 0.002698   113.19 |
  40 | 0.002686   112.72 |
  41 | 0.002682   112.52 |
  42 |  0.00267   112.03 |
  43 | 0.002668   111.94 |
  44 | 0.002669   112.00 |
  45 | 0.002661   111.64 |
  46 | 0.002644   110.94 |
  47 | 0.002639   110.75 |
  48 | 0.002653   111.30 |
  49 | 0.002652   111.29 |
  50 | 0.002672   112.10 |
  51 |  0.00266   111.60 |
  52 | 0.002661   111.68 |
  53 | 0.002668   111.96 |
  54 | 0.002667   111.90 |
  55 | 0.002663   111.74 |
  56 | 0.002658   111.52 |
  57 | 0.002659   111.59 |
  58 | 0.002663   111.74 |
  59 | 0.002663   111.73 |
  60 |  0.00266   111.61 |
  61 | 0.002652   111.27 |
  62 |  0.00265   111.20 |
  63 | 0.002651   111.22 |
  64 | 0.002651   111.23 |
  65 | 0.002642   110.85 |
  66 | 0.002638   110.70 |
  67 | 0.002631   110.40 |
  68 |  0.00263   110.36 |
  69 |  0.00263   110.35 |
  70 | 0.002637   110.65 |
  71 |  0.00263   110.35 |
  72 | 0.002633   110.48 |
  73 | 0.002632   110.44 |
  74 |  0.00263   110.35 |
  75 | 0.002632   110.46 |
  76 | 0.002631   110.41 |
  77 | 0.002632   110.44 |
  78 | 0.002626   110.20 |
  79 | 0.002626   110.20 |
  80 | 0.002625   110.16 |
  81 | 0.002626   110.19 |
  82 | 0.002623   110.04 |
  83 | 0.002625   110.13 |
  84 | 0.002631   110.40 |
  85 | 0.002631   110.41 |
  86 |  0.00263   110.34 |
  87 |  0.00263   110.38 |
  88 | 0.002634   110.51 |
  89 | 0.002631   110.39 |
  90 | 0.002628   110.27 |
  91 | 0.002632   110.45 |
  92 | 0.002632   110.43 |
  93 | 0.002635   110.58 |
  94 | 0.002634   110.51 |
  95 | 0.002632   110.43 |
  96 | 0.002632   110.42 |
  97 | 0.002628   110.27 |
  98 | 0.002627   110.24 |
  99 | 0.002631   110.39 |
 100 | 0.002633   110.47 |
[1] "Random Forest variable coefficients"
                      %IncMSE IncNodePurity
graph5           1.052983e-03  2.151892e-01
graph6           5.408092e-03  1.257960e-01
graph7           0.000000e+00  5.322222e-02
graph8           0.000000e+00  0.000000e+00
graph9           8.962128e-04  1.584028e-01
graph10          2.642414e-03  1.239120e-01
graph11          3.808992e-03  1.302974e-01
graph12          2.375861e-03  7.332819e-02
graph13          8.370548e-04  2.306050e-01
graph14          6.988477e-04  4.543922e-02
graph15          5.899518e-04  4.557155e-02
graph16          8.564419e-06  5.914286e-02
graph17          4.312908e-03  5.854195e-02
graph18          4.338395e-06  4.188745e-02
graph19          1.451919e-03  1.138694e-01
graph20          1.075941e-03  1.024967e-01
graph21          1.673286e-04  4.892061e-02
graph22          0.000000e+00  1.219727e-21
graph23          6.450292e-03  2.856012e-01
graph24         -3.893512e-06  1.073016e-02
graph25          1.984159e-04  8.498830e-02
graph26          3.044275e-05  1.608517e-02
graph27          0.000000e+00  4.065758e-22
graph28          0.000000e+00  8.941799e-03
graph29          0.000000e+00  0.000000e+00
orbit0           8.710801e-06  2.267143e-02
orbit1           5.585631e-04  6.835865e-02
orbit2           0.000000e+00  1.064017e-02
orbit3           0.000000e+00  1.333333e-02
orbit4           6.154977e-04  1.490461e-01
orbit5           1.233026e-04  1.337107e-01
orbit6           8.892848e-05  5.351433e-02
orbit7           8.737483e-07  5.069325e-03
orbit8           5.657247e-04  7.830117e-02
orbit9           1.802278e-03  7.173216e-02
orbit10          5.774666e-06  5.876396e-02
orbit11         -1.404391e-05  1.409880e-01
orbit12          0.000000e+00  1.333333e-02
orbit13          0.000000e+00  2.850985e-02
orbit14          0.000000e+00  0.000000e+00
orbit15          1.567953e-04  1.011485e-01
orbit16         -5.810607e-07  3.352327e-02
orbit17          2.284655e-04  8.051621e-02
orbit18          6.902284e-04  1.918038e-01
orbit19          2.291380e-03  1.221015e-01
orbit20          2.024580e-04  8.232568e-02
orbit21          1.257943e-04  9.617793e-02
orbit22          2.552997e-03  1.360654e-01
orbit23          6.105978e-06  2.322513e-02
orbit24          1.197008e-03  6.464843e-02
orbit25          8.743170e-06  2.412698e-02
orbit26         -8.678313e-06  1.790476e-02
orbit27          1.687158e-03  9.954089e-02
orbit28          5.105646e-05  1.360301e-01
orbit29          1.307190e-05  4.376768e-02
orbit30          1.268756e-04  4.900927e-02
orbit31          5.790058e-04  7.019357e-02
orbit32         -5.115260e-08  4.862281e-02
orbit33          0.000000e+00  1.714286e-02
orbit34          2.032434e-05  5.002882e-02
orbit35          1.314796e-05  5.882261e-02
orbit36          2.021002e-04  6.559180e-02
orbit37          6.924958e-05  4.454267e-02
orbit38          7.612447e-04  9.840133e-03
orbit39          1.741397e-03  8.167420e-02
orbit40          4.251701e-06  3.380952e-02
orbit41          4.315926e-06  2.678363e-02
orbit42          2.273263e-04  1.891983e-02
orbit43          8.588060e-06  5.636739e-02
orbit44          1.739827e-05  8.460430e-02
orbit45          1.064160e-03  7.434094e-02
orbit46          0.000000e+00  6.288373e-20
orbit47          1.698387e-05  2.265177e-02
orbit48          2.102102e-04  3.780781e-02
orbit49          1.304966e-03  5.485348e-02
orbit50         -5.192557e-07  1.722222e-03
orbit51          4.362100e-05  3.300151e-02
orbit52          1.927289e-06  1.756098e-03
orbit53          1.724662e-05  3.869748e-02
orbit54          4.237288e-06  4.100000e-02
orbit55          0.000000e+00  0.000000e+00
orbit56          5.805353e-03  1.760491e-01
orbit57          0.000000e+00  1.734723e-20
orbit58          0.000000e+00  0.000000e+00
orbit59          0.000000e+00  1.387779e-19
orbit60          0.000000e+00  6.938894e-20
orbit61          0.000000e+00  0.000000e+00
orbit62          2.868706e-04  7.313982e-02
orbit63         -5.413599e-06  4.565217e-03
orbit64          1.729356e-07  1.527198e-02
orbit65          2.166290e-05  1.906320e-02
orbit66          8.459726e-06  2.265558e-02
orbit67          0.000000e+00  0.000000e+00
orbit68          0.000000e+00  1.355253e-22
orbit69          0.000000e+00  0.000000e+00
orbit70          0.000000e+00  1.355253e-22
orbit71          0.000000e+00  0.000000e+00
orbit72          0.000000e+00  0.000000e+00
AP               0.000000e+00  2.710505e-22
bet              1.792338e-05  2.355789e-01
ecc              3.201024e-06  1.718182e-02
eccrad           0.000000e+00  2.710505e-22
close            5.069844e-04  8.888336e-02
constraint       1.733324e-05  3.230557e-02
coreness         3.358820e-04  1.712846e-01
knn              3.042163e-04  2.305514e-02
hubscore         6.346826e-04  7.777242e-02
pagerank         5.170478e-04  7.724813e-02
trans            0.000000e+00  8.888889e-03
evcent           1.643563e-03  1.133540e-01
first            0.000000e+00  2.032879e-22
upto_second      8.660119e-05  2.249977e-02
upto_third       3.319454e-04  1.077083e-01
upto_fourth      3.214719e-04  7.869228e-02
upto_fifth       3.886249e-03  3.502970e-01
upto_sixth       2.094846e-04  2.595534e-02
second           5.591228e-05  3.296397e-02
third            1.068411e-03  8.238006e-02
fourth           1.128467e-03  3.781726e-01
fifth            9.580640e-05  1.961712e-01
sixth            1.670341e-03  2.061037e-01
ratio1           7.572378e-04  7.344852e-02
ratio2           8.995161e-05  7.978657e-02
ratio3           1.631302e-03  2.306927e-01
ratio4           4.141451e-05  2.972578e-02
ratio5           4.395278e-04  3.314808e-01
ratio6           5.105602e-04  3.897747e-01
selfinter        8.649334e-06  1.320678e-01
walktrap_vertex  1.529269e-04  1.371428e-01
bigcom1          7.928127e-05  8.283132e-02
bigcom2          0.000000e+00  1.734723e-20
bigcom3          0.000000e+00  0.000000e+00
bigcom4          8.402608e-04  5.612677e-02
bigcom6          0.000000e+00  0.000000e+00
bigcom8          0.000000e+00  0.000000e+00
bigcom9          0.000000e+00  0.000000e+00
bigcom11         0.000000e+00  0.000000e+00
bigcom13         0.000000e+00  0.000000e+00
bigcom15         0.000000e+00  0.000000e+00
bigcom16         0.000000e+00  0.000000e+00
bigcom21         0.000000e+00  1.734723e-20
bigcom22         0.000000e+00  0.000000e+00
bigcom24         0.000000e+00  0.000000e+00
bigcom26         0.000000e+00  0.000000e+00
bigcom28         0.000000e+00  0.000000e+00
bigcom30         0.000000e+00  0.000000e+00
bigcom31         0.000000e+00  0.000000e+00
bigcom32         0.000000e+00  0.000000e+00
bigcom33         0.000000e+00  0.000000e+00
bigcom34         0.000000e+00  0.000000e+00
bigcom36         0.000000e+00  0.000000e+00
bigcom37         0.000000e+00  0.000000e+00
bigcom38         0.000000e+00  0.000000e+00
bigcom39         0.000000e+00  0.000000e+00
bigcom40         5.060610e-04  1.762844e-01
bigcom43         0.000000e+00  0.000000e+00
bigcom44         0.000000e+00  8.673617e-21
bigcom46         0.000000e+00  0.000000e+00
bigcom47         0.000000e+00  0.000000e+00
bigcom49         0.000000e+00  0.000000e+00
bigcom50         0.000000e+00  0.000000e+00
bigcom51         0.000000e+00  0.000000e+00
bigcom52         0.000000e+00  0.000000e+00
bigcom54         0.000000e+00  0.000000e+00
bigcom56         0.000000e+00  5.204170e-20
bigcom62         0.000000e+00  0.000000e+00
bigcom66         0.000000e+00  0.000000e+00
bigcom68         0.000000e+00  0.000000e+00
bigcom69         0.000000e+00  0.000000e+00
bigcom71         0.000000e+00  0.000000e+00
bigcom72         0.000000e+00  0.000000e+00
bigcom73         0.000000e+00  0.000000e+00
bigcom74         0.000000e+00  0.000000e+00
bigcom75         0.000000e+00  0.000000e+00
bigcom76         0.000000e+00  0.000000e+00
bigcom77         0.000000e+00  3.469447e-20
bigcom79         0.000000e+00  0.000000e+00
bigcom80         0.000000e+00  0.000000e+00
bigcom82         0.000000e+00  0.000000e+00
bigcom83         0.000000e+00  0.000000e+00
bigcom84         0.000000e+00  0.000000e+00
bigcom85         0.000000e+00  0.000000e+00
bigcom87         0.000000e+00  0.000000e+00
bigcom89         0.000000e+00  0.000000e+00
bigcom91         0.000000e+00  0.000000e+00
bigcom92         0.000000e+00  0.000000e+00
bigcom93         0.000000e+00  0.000000e+00
bigcom96         0.000000e+00  0.000000e+00
bigcom97         0.000000e+00  0.000000e+00
bigcom98         0.000000e+00  0.000000e+00
bigcom99         0.000000e+00  0.000000e+00
bigcom101        0.000000e+00  0.000000e+00
bigcom104        0.000000e+00  0.000000e+00
bigcom106        0.000000e+00  0.000000e+00
bigcom109        0.000000e+00  0.000000e+00
bigcom113        0.000000e+00  0.000000e+00
bigcom116        0.000000e+00  0.000000e+00
bigcom120        0.000000e+00  0.000000e+00
bigcom123        0.000000e+00  0.000000e+00
bigcom126        0.000000e+00  0.000000e+00
bigcom127        0.000000e+00  1.734723e-20
bigcom137        0.000000e+00  0.000000e+00
bigcom139        0.000000e+00  0.000000e+00
bigcom140        0.000000e+00  0.000000e+00
bigcom143        0.000000e+00  0.000000e+00
bigcom145        0.000000e+00  0.000000e+00
bigcom146        0.000000e+00  0.000000e+00
bigcom147        0.000000e+00  0.000000e+00
bigcom149        0.000000e+00  0.000000e+00
bigcom153        0.000000e+00  0.000000e+00
bigcom154        0.000000e+00  0.000000e+00
bigcom156        0.000000e+00  0.000000e+00
bigcom157        0.000000e+00  0.000000e+00
bigcom158        0.000000e+00  0.000000e+00
bigcom160        0.000000e+00  0.000000e+00
bigcom161        0.000000e+00  0.000000e+00
bigcom162        0.000000e+00  0.000000e+00
bigcom164        0.000000e+00  3.469447e-20
bigcom166        0.000000e+00  0.000000e+00
bigcom167        0.000000e+00  0.000000e+00
bigcom171        0.000000e+00  8.660486e-01
bigcom173        0.000000e+00  0.000000e+00
bigcom175        0.000000e+00  0.000000e+00
bigcom176        0.000000e+00  3.469447e-20
bigcom177        0.000000e+00  0.000000e+00
bigcom178        0.000000e+00  0.000000e+00
bigcom180        0.000000e+00  0.000000e+00
bigcom181        0.000000e+00  0.000000e+00
bigcom184        0.000000e+00  0.000000e+00
bigcom186        0.000000e+00  0.000000e+00
bigcom187        0.000000e+00  0.000000e+00
bigcom189        0.000000e+00  0.000000e+00
bigcom194        0.000000e+00  0.000000e+00
bigcom195        0.000000e+00  0.000000e+00
bigcom196       -1.302283e-05  6.598896e-01
bigcom204        0.000000e+00  0.000000e+00
bigcom205        0.000000e+00  0.000000e+00
bigcom212        0.000000e+00  3.469447e-20
bigcom214        0.000000e+00  0.000000e+00
bigcom222        0.000000e+00  0.000000e+00
bigcom223        0.000000e+00  0.000000e+00
bigcom226        0.000000e+00  0.000000e+00
bigcom227        0.000000e+00  0.000000e+00
bigcom229        0.000000e+00  0.000000e+00
bigcom233        0.000000e+00  0.000000e+00
bigcom236        0.000000e+00  0.000000e+00
bigcom237        0.000000e+00  1.734723e-20
bigcom246        0.000000e+00  3.469447e-20
bigcom248        0.000000e+00  0.000000e+00
bigcom249        0.000000e+00  0.000000e+00
bigcom250        0.000000e+00  0.000000e+00
bigcom254        0.000000e+00  0.000000e+00
bigcom266        0.000000e+00  0.000000e+00
bigcom269        0.000000e+00  0.000000e+00
bigcom272        0.000000e+00  0.000000e+00
bigcom274        0.000000e+00  0.000000e+00
bigcom281        0.000000e+00  4.336809e-21
bigcom291        0.000000e+00  0.000000e+00
bigcom292        0.000000e+00  0.000000e+00
bigcom295        0.000000e+00  0.000000e+00
bigcom299        0.000000e+00  0.000000e+00
bigcom301        0.000000e+00  0.000000e+00
bigcom306        0.000000e+00  0.000000e+00
bigcom309        0.000000e+00  3.469447e-20
bigcom314        0.000000e+00  0.000000e+00
bigcom321        0.000000e+00  0.000000e+00
bigcom341        0.000000e+00  0.000000e+00
bigcom350        0.000000e+00  0.000000e+00
bigcom353        0.000000e+00  0.000000e+00
bigcom359        0.000000e+00  0.000000e+00
bigcom363        0.000000e+00  0.000000e+00
bigcom365        0.000000e+00  0.000000e+00
bigcom385        0.000000e+00  6.938894e-20
bigcom386        0.000000e+00  0.000000e+00
bigcom408        0.000000e+00  0.000000e+00
bigcom412        0.000000e+00  0.000000e+00
bigcom480        0.000000e+00  0.000000e+00
spin_vertex      0.000000e+00  2.545455e-02
membership_s1    1.013561e-05  4.151190e-02
membership_s3    0.000000e+00  0.000000e+00
membership_s4   -2.162517e-05  8.585506e-02
membership_s5    0.000000e+00  5.910428e-04
membership_s6    0.000000e+00  1.355253e-22
membership_s7    0.000000e+00  0.000000e+00
membership_s8    0.000000e+00  0.000000e+00
membership_s9    0.000000e+00  0.000000e+00
membership_s11   0.000000e+00  0.000000e+00
membership_s12   0.000000e+00  0.000000e+00
membership_s14   0.000000e+00  0.000000e+00
membership_s15   0.000000e+00  0.000000e+00
membership_s16   3.352035e-05  3.170528e-02
membership_s17   0.000000e+00  0.000000e+00
membership_s18   0.000000e+00  0.000000e+00
membership_s20   0.000000e+00  0.000000e+00
membership_s21   0.000000e+00  0.000000e+00
membership_s22   0.000000e+00  0.000000e+00
membership_s24   0.000000e+00  0.000000e+00
membership_s25   0.000000e+00  0.000000e+00
membership_s26   0.000000e+00  0.000000e+00
membership_s27   0.000000e+00  0.000000e+00
membership_s28   0.000000e+00  0.000000e+00
membership_s30   0.000000e+00  9.000000e-03
membership_s31   0.000000e+00  1.355253e-22
membership_s32   1.044656e-05  2.284903e-02
membership_s33   0.000000e+00  0.000000e+00
membership_s36   1.527454e-04  1.955429e-01
membership_s37   0.000000e+00  6.776264e-23
V1               7.938631e-05  1.193517e-01
V2               9.875896e-05  2.051998e-01
pdi              1.982208e-05  1.222392e-01
adhesion         4.662087e-03  1.781147e-01
cohesion         4.498015e-03  1.928712e-01
inner            2.365808e-04  1.709212e-01
outer            1.256407e-04  1.136672e-01
ioratio          4.095844e-04  2.076741e-01
comsize          5.896694e-04  1.804448e-01
[1] "Dataset: low_CT Model GLM, run: 6 of 10 2015-06-15 19:33:25"
[1] "glmnet variable coefficients"
                         [,1]          [,2]
(Intercept)     -6.034524e+00 -6.920732e+00
graph0           1.065986e-39  7.738618e-03
graph1          -2.678184e-44 -4.990714e-06
graph2           9.135245e-40 -6.965151e-03
graph3           1.475734e-44 -1.365937e-07
graph4          -3.069502e-47  3.088988e-09
graph5           3.944920e-42 -4.982774e-06
graph6           4.665955e-44 -9.321225e-07
graph7           2.186897e-41 -1.084927e-04
graph8           1.140234e-39 -1.689007e-02
graph9           3.765995e-46 -6.669302e-09
graph10         -9.267350e-50  4.128501e-11
graph11         -7.489738e-51  7.378145e-12
graph12         -1.669648e-47 -1.670223e-08
graph13          1.345504e-44 -8.475288e-08
graph14         -2.909156e-48  7.571901e-10
graph15          1.044700e-42 -6.353165e-08
graph16          7.628519e-46 -7.380079e-08
graph17          6.892566e-45  2.856101e-07
graph18          1.541754e-43 -8.184233e-06
graph19          5.555353e-44  1.409638e-06
graph20         -1.095307e-43 -4.341422e-07
graph21          5.638666e-43 -1.271983e-06
graph22          6.186119e-43  2.750966e-06
graph23          1.985197e-43  4.483338e-06
graph24          1.210493e-42 -1.408856e-05
graph25         -2.962036e-42 -1.777286e-04
graph26          2.032477e-41  1.490225e-04
graph27         -6.817378e-41 -2.487634e-03
graph28          2.921998e-41 -7.754337e-04
graph29         -1.976628e-39 -8.824589e-02
orbit0           1.065986e-39  7.759655e-03
orbit1          -3.582637e-44 -5.025840e-06
orbit2           5.159629e-40  3.191913e-03
orbit3           9.135245e-40 -6.914529e-03
orbit4           4.247594e-45 -3.765150e-07
orbit5           9.431891e-43  1.564656e-05
orbit6          -3.070099e-47  3.114562e-09
orbit7           4.467344e-40  1.563521e-03
orbit8           3.944920e-42 -4.589776e-06
orbit9           1.529819e-45 -3.390100e-07
orbit10          3.905673e-43 -6.268555e-06
orbit11          2.100684e-39  2.298412e-02
orbit12          2.205508e-41 -1.084770e-04
orbit13          3.273998e-40  9.902363e-04
orbit14          1.140234e-39 -1.680023e-02
orbit15          3.008315e-46 -3.618784e-09
orbit16          4.608465e-44  4.568560e-07
orbit17          2.556266e-45 -1.899993e-07
orbit18         -3.831674e-46 -1.928119e-08
orbit19         -2.057322e-48  6.395892e-11
orbit20          1.068729e-45  2.894917e-08
orbit21          1.343202e-42  3.279460e-05
orbit22         -7.489742e-51  7.354432e-12
orbit23          7.621831e-40  5.420741e-03
orbit24         -3.367727e-46 -2.164188e-08
orbit25          1.823826e-45 -1.949143e-08
orbit26          1.425103e-42  3.160931e-05
orbit27          7.640756e-45  2.964184e-08
orbit28          4.585423e-43  3.730820e-06
orbit29          3.743938e-44 -9.346116e-07
orbit30          3.590828e-42  3.252308e-05
orbit31         -1.768899e-47  7.520492e-10
orbit32          2.834670e-46  3.864722e-09
orbit33          2.666677e-39  4.980864e-02
orbit34          1.044700e-42 -1.279339e-07
orbit35         -8.927960e-46 -5.287867e-08
orbit36          1.063939e-43  3.543515e-06
orbit37          6.969235e-45 -3.100208e-07
orbit38          9.422197e-42  9.333510e-05
orbit39         -3.790243e-46  6.874753e-08
orbit40          1.889572e-44  7.069761e-07
orbit41         -1.298635e-42 -9.756016e-05
orbit42          3.827194e-39  9.931742e-02
orbit43          1.537294e-43 -8.217996e-06
orbit44          2.782712e-38  3.301689e-01
orbit45          4.084296e-44  1.771909e-06
orbit46          5.780010e-43  2.957358e-06
orbit47          5.493151e-41  6.431909e-04
orbit48         -1.107945e-42 -5.839373e-05
orbit49         -1.085693e-43 -3.045434e-07
orbit50         -1.823042e-41 -1.296277e-03
orbit51          5.762706e-43 -1.096244e-05
orbit52          1.028009e-42  1.094500e-05
orbit53          1.544530e-42 -1.193512e-03
orbit54          6.186383e-43  2.722374e-06
orbit55         -1.764754e-39 -8.236417e-02
orbit56          1.782583e-43  5.460213e-06
orbit57          2.177891e-42 -6.136019e-05
orbit58          6.848809e-39  4.021602e-02
orbit59          1.385157e-42 -1.131913e-05
orbit60         -1.881353e-41 -1.074337e-03
orbit61         -1.760167e-39 -6.150598e-02
orbit62         -1.977174e-42 -1.007879e-04
orbit63         -4.978738e-41 -4.571839e-03
orbit64         -2.319071e-41 -9.079058e-04
orbit65          1.977549e-41  4.898109e-05
orbit66          1.297459e-40  2.778873e-03
orbit67         -1.712011e-39 -5.833647e-02
orbit68         -6.820079e-41 -2.488855e-03
orbit69         -2.416124e-39 -9.305262e-02
orbit70          3.019081e-41 -7.712501e-04
orbit71         -1.344745e-39 -2.906137e-02
orbit72         -1.976628e-39 -8.829353e-02
AP               2.993868e-39 -6.482012e-02
bet              6.713153e-43  1.244853e-05
ecc              6.553008e-40  2.013423e-02
eccrad           3.931805e-39  1.208485e-01
close           -1.488968e-38 -5.507725e-01
constraint      -4.263809e-39 -9.444506e-02
coreness         1.002827e-39  2.125875e-02
knn             -1.557111e-42 -2.431571e-05
hubscore         1.641493e-38  4.462815e-01
pagerank        -6.575431e-39 -5.103102e-01
trans           -1.458235e-39 -1.081497e-01
evcent           1.473536e-38  3.412857e-01
first            1.065986e-39  7.717279e-03
upto_second     -8.212352e-44 -5.662489e-06
upto_third      -1.329363e-43 -5.263406e-06
upto_fourth     -3.052320e-43 -1.050518e-05
upto_fifth      -2.700639e-43 -1.557662e-06
upto_sixth       1.878697e-43  1.824723e-05
second          -8.640848e-44 -5.674666e-06
third           -1.910163e-43 -7.354780e-06
fourth          -1.673438e-43 -4.268803e-06
fifth            4.384776e-43  1.692534e-05
sixth            4.973590e-43  7.173327e-06
ratio1          -1.584500e-42 -2.460928e-05
ratio2          -3.154706e-42 -1.007622e-04
ratio3           1.328486e-41  2.996227e-04
ratio4          -2.631256e-42 -1.642491e-04
ratio5          -2.714385e-42 -9.583301e-05
ratio6           2.214277e-43 -7.257854e-07
selfinter        3.069754e-39  1.224102e-01
walktrap_vertex  1.019546e-39  3.049443e-02
bigcom1          2.408254e-39  1.248508e-01
bigcom2         -2.415739e-39 -5.851069e-02
bigcom3          6.566713e-39  2.848931e-01
bigcom4         -6.551808e-40  6.714458e-03
bigcom6         -2.413815e-39 -6.985480e-02
bigcom8         -2.451305e-39 -8.406565e-02
bigcom9         -2.422305e-39 -9.957077e-02
bigcom11        -2.417281e-39 -1.571176e-01
bigcom13        -2.419983e-39 -1.551735e-01
bigcom15        -2.420370e-39 -8.872056e-02
bigcom16        -2.415739e-39 -1.477524e-01
bigcom21        -2.429685e-39 -1.353628e-01
bigcom22        -2.444187e-39 -1.096128e-01
bigcom24        -2.414584e-39 -4.995449e-02
bigcom26        -2.423855e-39 -1.080414e-01
bigcom28        -2.450512e-39 -1.218245e-01
bigcom30        -2.428127e-39 -1.887065e-01
bigcom31        -2.413815e-39 -7.431465e-02
bigcom32        -2.417666e-39 -7.754418e-02
bigcom33        -2.414199e-39 -1.154326e-01
bigcom34        -2.414584e-39 -1.897725e-01
bigcom36        -2.416895e-39 -1.251874e-01
bigcom37        -2.413815e-39 -8.840656e-02
bigcom38        -2.417666e-39 -8.807571e-02
bigcom39        -2.417666e-39 -1.092921e-01
bigcom40         3.660159e-39  2.001567e-01
bigcom43        -2.414969e-39 -7.808047e-02
bigcom44        -2.441430e-39 -1.178978e-01
bigcom46        -2.416895e-39 -1.261726e-01
bigcom47        -2.415739e-39 -1.059285e-01
bigcom49        -2.416124e-39 -1.750612e-01
bigcom50        -2.416510e-39 -1.062841e-01
bigcom51        -2.414584e-39 -1.137880e-01
bigcom52        -2.414199e-39 -1.054931e-01
bigcom54        -2.414584e-39 -8.960966e-02
bigcom56        -2.414584e-39 -6.473733e-02
bigcom62        -2.414199e-39 -1.238102e-01
bigcom66        -2.414969e-39 -1.083797e-01
bigcom68        -2.414584e-39 -6.169807e-02
bigcom69        -2.415739e-39 -9.112375e-02
bigcom71        -2.419210e-39 -7.616665e-02
bigcom72        -2.415354e-39 -1.211123e-01
bigcom73        -2.414584e-39 -1.245131e-01
bigcom74        -2.415354e-39 -1.218437e-01
bigcom75        -2.413815e-39 -7.846948e-02
bigcom76        -2.414969e-39 -8.680874e-02
bigcom77        -2.414584e-39 -8.943296e-02
bigcom79        -2.414584e-39 -1.542743e-01
bigcom80        -2.414199e-39 -1.344722e-01
bigcom82        -2.415354e-39 -1.448523e-01
bigcom83        -2.414199e-39 -5.682439e-02
bigcom84        -2.414199e-39 -3.721916e-01
bigcom85        -2.415739e-39 -1.490443e-01
bigcom87        -2.415354e-39 -8.793755e-02
bigcom89        -2.414199e-39 -1.411434e-01
bigcom91        -2.414199e-39 -1.058755e-01
bigcom92        -2.416895e-39 -6.614234e-02
bigcom93        -2.414584e-39 -9.842749e-02
bigcom96        -2.413815e-39 -9.122347e-02
bigcom97        -2.415739e-39 -1.173987e-01
bigcom98        -2.414969e-39 -1.512018e-01
bigcom99        -2.414584e-39 -7.987694e-02
bigcom101       -2.415354e-39 -1.152927e-01
bigcom104       -2.416895e-39 -1.126755e-01
bigcom106       -2.414969e-39 -1.265528e-01
bigcom109       -2.414584e-39 -1.283508e-01
bigcom113       -2.415739e-39 -8.235039e-02
bigcom116       -2.418438e-39 -2.873266e-01
bigcom120       -2.414199e-39 -1.696517e-01
bigcom123       -2.414969e-39 -8.803924e-02
bigcom126       -2.414199e-39 -5.666461e-02
bigcom127       -2.413815e-39 -5.099909e-01
bigcom137       -2.414969e-39 -1.015520e-01
bigcom139       -2.414199e-39 -8.794388e-02
bigcom140       -2.414584e-39 -2.311816e-01
bigcom143       -2.414969e-39 -9.207627e-02
bigcom145       -2.414199e-39 -9.339885e-02
bigcom146       -2.414584e-39 -2.373799e-01
bigcom147       -2.414969e-39 -8.929032e-02
bigcom149       -2.413430e-39 -3.129834e-01
bigcom153       -2.415739e-39 -1.066480e-01
bigcom154       -2.417281e-39 -1.083436e-01
bigcom156       -2.414199e-39 -7.055513e-02
bigcom157       -2.414199e-39 -1.047094e-01
bigcom158       -2.414199e-39 -9.134201e-02
bigcom160       -2.414584e-39 -8.927831e-02
bigcom161       -2.414199e-39 -1.527079e-01
bigcom162       -2.414199e-39 -5.070463e-02
bigcom164       -2.414584e-39 -1.012456e-01
bigcom166       -2.415739e-39 -8.529792e-02
bigcom167       -2.417281e-39 -1.058579e-01
bigcom171        1.007848e-36  4.828234e+00
bigcom173       -2.414969e-39 -8.480504e-02
bigcom175       -2.414199e-39 -5.626318e-02
bigcom176       -2.414584e-39 -1.202881e-01
bigcom177       -2.414199e-39 -1.361064e-01
bigcom178       -2.414969e-39 -8.837448e-02
bigcom180       -2.414199e-39 -3.476526e-01
bigcom181       -2.415354e-39 -4.713110e-02
bigcom184       -2.414199e-39 -1.561581e-01
bigcom186       -2.413815e-39 -2.660482e-01
bigcom187       -2.413815e-39 -2.809668e-01
bigcom189       -2.414969e-39 -8.439861e-02
bigcom194       -2.414969e-39 -9.314897e-02
bigcom195       -2.414584e-39 -6.611450e-02
bigcom196        5.027976e-37  2.724799e+00
bigcom204       -2.416124e-39 -7.766019e-02
bigcom205       -2.414199e-39 -1.202941e-01
bigcom212       -2.414584e-39 -1.591921e-01
bigcom214       -2.414584e-39 -8.653821e-02
bigcom222       -2.414199e-39 -1.299392e-01
bigcom223        0.000000e+00  0.000000e+00
bigcom226       -2.414199e-39 -9.967959e-02
bigcom227       -2.413815e-39 -7.819742e-02
bigcom229       -2.414584e-39 -8.672964e-02
bigcom233       -2.413815e-39 -1.246770e-01
bigcom236       -2.414584e-39 -6.156549e-02
bigcom237       -2.413430e-39 -1.649278e-01
bigcom246       -2.414969e-39 -5.147532e-02
bigcom248       -2.414584e-39 -8.452366e-02
bigcom249       -2.413430e-39 -5.791926e-02
bigcom250       -2.414199e-39 -1.522310e-01
bigcom254       -2.414584e-39 -9.385629e-02
bigcom266       -2.413815e-39 -1.956092e-01
bigcom269       -2.415739e-39 -1.130231e-01
bigcom272       -2.414199e-39 -1.065342e-01
bigcom274       -2.419210e-39 -5.114240e-02
bigcom281       -2.414199e-39 -1.478375e-01
bigcom291       -2.413430e-39 -6.882654e-02
bigcom292       -2.413815e-39 -7.801470e-02
bigcom295       -2.413430e-39 -1.007068e-01
bigcom299       -2.413815e-39 -1.223691e-01
bigcom301       -2.414584e-39 -1.319236e-01
bigcom306       -2.414199e-39 -8.032651e-02
bigcom309       -2.415739e-39 -1.040290e-01
bigcom314       -2.413815e-39 -6.263026e-02
bigcom321       -2.416124e-39 -7.318500e-02
bigcom341       -2.414199e-39 -2.183257e-01
bigcom350       -2.413430e-39 -3.482430e-02
bigcom353       -2.413430e-39 -1.491724e-01
bigcom359       -2.413815e-39 -6.502107e-02
bigcom363       -2.414584e-39 -5.790733e-02
bigcom365       -2.413815e-39 -1.776133e-01
bigcom385       -2.414969e-39 -9.579393e-02
bigcom386       -2.413430e-39 -5.821420e-02
bigcom408       -2.416124e-39 -7.505150e-02
bigcom412       -2.414969e-39 -6.926987e-02
bigcom480       -2.414584e-39 -8.273381e-02
spin_vertex     -3.504989e-39 -5.943450e-02
membership_s1   -1.133717e-39 -4.489166e-02
membership_s3   -2.420370e-39 -2.408815e-01
membership_s4   -1.084183e-39 -2.987055e-02
membership_s5   -2.600435e-40  5.451756e-02
membership_s6   -2.755823e-39 -9.513479e-02
membership_s7   -2.549473e-39 -1.064484e-01
membership_s8   -2.415739e-39 -1.692804e-01
membership_s9   -2.419210e-39 -1.539084e-01
membership_s11  -2.416895e-39 -1.549635e-01
membership_s12  -2.416124e-39 -1.079814e-01
membership_s14  -2.414969e-39 -1.904274e-01
membership_s15  -2.455675e-39 -8.822955e-02
membership_s16   9.875433e-38  1.097587e+00
membership_s17  -2.416124e-39 -1.501476e-01
membership_s18  -2.430854e-39 -1.084384e-01
membership_s20  -2.414969e-39 -1.134226e-01
membership_s21  -2.464863e-39 -8.321665e-02
membership_s22  -2.421143e-39 -1.035612e-01
membership_s24  -2.421143e-39 -1.192881e-01
membership_s25  -2.416895e-39 -8.397117e-02
membership_s26  -2.419983e-39 -4.492956e-01
membership_s27  -2.578542e-39 -1.059840e-01
membership_s28  -2.419210e-39 -1.455575e-01
membership_s30   1.680746e-39  4.902116e-02
membership_s31  -2.559810e-39 -1.075655e-01
membership_s32   9.409485e-39  3.126861e-01
membership_s33  -2.415354e-39 -1.532090e-01
membership_s36   2.885573e-39  1.696501e-01
membership_s37  -2.441430e-39 -1.145520e-01
V1               1.471668e-39  1.533300e-02
V2               3.256286e-39  1.043372e-01
pdi              4.527488e-35  9.868982e+02
adhesion        -1.217447e-43 -1.962362e-06
cohesion         2.434949e-43  3.898818e-06
inner            6.179463e-44  1.312466e-07
outer            9.274335e-44 -9.431294e-07
ioratio          2.729428e-39 -1.238059e-02
comsize          8.771497e-43  2.854027e-05
[1] "Dataset: low_CT Model GBM, run: 7 of 10 2015-06-15 19:34:59"
Iter   TrainDeviance   ValidDeviance   StepSize   Improve
     1        0.1005             nan     0.0100   -0.0000

[1] "GBM variable coefficients"
                            var      rel.inf
fourth                   fourth 3.077650e+01
bigcom1                 bigcom1 1.947308e+01
sixth                     sixth 1.017337e+01
graph5                   graph5 9.617657e+00
pdi                         pdi 7.612688e+00
graph1                   graph1 6.880926e+00
graph0                   graph0 5.897936e+00
membership_s36   membership_s36 4.272408e+00
orbit28                 orbit28 3.332047e+00
comsize                 comsize 1.114693e+00
orbit38                 orbit38 6.718746e-01
bigcom40               bigcom40 1.768236e-01
graph3                   graph3 2.867641e-28
graph2                   graph2 0.000000e+00
graph4                   graph4 0.000000e+00
graph6                   graph6 0.000000e+00
graph7                   graph7 0.000000e+00
graph8                   graph8 0.000000e+00
graph9                   graph9 0.000000e+00
graph10                 graph10 0.000000e+00
graph11                 graph11 0.000000e+00
graph12                 graph12 0.000000e+00
graph13                 graph13 0.000000e+00
graph14                 graph14 0.000000e+00
graph15                 graph15 0.000000e+00
graph16                 graph16 0.000000e+00
graph17                 graph17 0.000000e+00
graph18                 graph18 0.000000e+00
graph19                 graph19 0.000000e+00
graph20                 graph20 0.000000e+00
graph21                 graph21 0.000000e+00
graph22                 graph22 0.000000e+00
graph23                 graph23 0.000000e+00
graph24                 graph24 0.000000e+00
graph25                 graph25 0.000000e+00
graph26                 graph26 0.000000e+00
graph27                 graph27 0.000000e+00
graph28                 graph28 0.000000e+00
graph29                 graph29 0.000000e+00
orbit0                   orbit0 0.000000e+00
orbit1                   orbit1 0.000000e+00
orbit2                   orbit2 0.000000e+00
orbit3                   orbit3 0.000000e+00
orbit4                   orbit4 0.000000e+00
orbit5                   orbit5 0.000000e+00
orbit6                   orbit6 0.000000e+00
orbit7                   orbit7 0.000000e+00
orbit8                   orbit8 0.000000e+00
orbit9                   orbit9 0.000000e+00
orbit10                 orbit10 0.000000e+00
orbit11                 orbit11 0.000000e+00
orbit12                 orbit12 0.000000e+00
orbit13                 orbit13 0.000000e+00
orbit14                 orbit14 0.000000e+00
orbit15                 orbit15 0.000000e+00
orbit16                 orbit16 0.000000e+00
orbit17                 orbit17 0.000000e+00
orbit18                 orbit18 0.000000e+00
orbit19                 orbit19 0.000000e+00
orbit20                 orbit20 0.000000e+00
orbit21                 orbit21 0.000000e+00
orbit22                 orbit22 0.000000e+00
orbit23                 orbit23 0.000000e+00
orbit24                 orbit24 0.000000e+00
orbit25                 orbit25 0.000000e+00
orbit26                 orbit26 0.000000e+00
orbit27                 orbit27 0.000000e+00
orbit29                 orbit29 0.000000e+00
orbit30                 orbit30 0.000000e+00
orbit31                 orbit31 0.000000e+00
orbit32                 orbit32 0.000000e+00
orbit33                 orbit33 0.000000e+00
orbit34                 orbit34 0.000000e+00
orbit35                 orbit35 0.000000e+00
orbit36                 orbit36 0.000000e+00
orbit37                 orbit37 0.000000e+00
orbit39                 orbit39 0.000000e+00
orbit40                 orbit40 0.000000e+00
orbit41                 orbit41 0.000000e+00
orbit42                 orbit42 0.000000e+00
orbit43                 orbit43 0.000000e+00
orbit44                 orbit44 0.000000e+00
orbit45                 orbit45 0.000000e+00
orbit46                 orbit46 0.000000e+00
orbit47                 orbit47 0.000000e+00
orbit48                 orbit48 0.000000e+00
orbit49                 orbit49 0.000000e+00
orbit50                 orbit50 0.000000e+00
orbit51                 orbit51 0.000000e+00
orbit52                 orbit52 0.000000e+00
orbit53                 orbit53 0.000000e+00
orbit54                 orbit54 0.000000e+00
orbit55                 orbit55 0.000000e+00
orbit56                 orbit56 0.000000e+00
orbit57                 orbit57 0.000000e+00
orbit58                 orbit58 0.000000e+00
orbit59                 orbit59 0.000000e+00
orbit60                 orbit60 0.000000e+00
orbit61                 orbit61 0.000000e+00
orbit62                 orbit62 0.000000e+00
orbit63                 orbit63 0.000000e+00
orbit64                 orbit64 0.000000e+00
orbit65                 orbit65 0.000000e+00
orbit66                 orbit66 0.000000e+00
orbit67                 orbit67 0.000000e+00
orbit68                 orbit68 0.000000e+00
orbit69                 orbit69 0.000000e+00
orbit70                 orbit70 0.000000e+00
orbit71                 orbit71 0.000000e+00
orbit72                 orbit72 0.000000e+00
AP                           AP 0.000000e+00
bet                         bet 0.000000e+00
ecc                         ecc 0.000000e+00
eccrad                   eccrad 0.000000e+00
close                     close 0.000000e+00
constraint           constraint 0.000000e+00
coreness               coreness 0.000000e+00
knn                         knn 0.000000e+00
hubscore               hubscore 0.000000e+00
pagerank               pagerank 0.000000e+00
trans                     trans 0.000000e+00
evcent                   evcent 0.000000e+00
first                     first 0.000000e+00
upto_second         upto_second 0.000000e+00
upto_third           upto_third 0.000000e+00
upto_fourth         upto_fourth 0.000000e+00
upto_fifth           upto_fifth 0.000000e+00
upto_sixth           upto_sixth 0.000000e+00
second                   second 0.000000e+00
third                     third 0.000000e+00
fifth                     fifth 0.000000e+00
ratio1                   ratio1 0.000000e+00
ratio2                   ratio2 0.000000e+00
ratio3                   ratio3 0.000000e+00
ratio4                   ratio4 0.000000e+00
ratio5                   ratio5 0.000000e+00
ratio6                   ratio6 0.000000e+00
selfinter             selfinter 0.000000e+00
walktrap_vertex walktrap_vertex 0.000000e+00
bigcom2                 bigcom2 0.000000e+00
bigcom3                 bigcom3 0.000000e+00
bigcom4                 bigcom4 0.000000e+00
bigcom6                 bigcom6 0.000000e+00
bigcom8                 bigcom8 0.000000e+00
bigcom9                 bigcom9 0.000000e+00
bigcom11               bigcom11 0.000000e+00
bigcom13               bigcom13 0.000000e+00
bigcom15               bigcom15 0.000000e+00
bigcom16               bigcom16 0.000000e+00
bigcom21               bigcom21 0.000000e+00
bigcom22               bigcom22 0.000000e+00
bigcom24               bigcom24 0.000000e+00
bigcom26               bigcom26 0.000000e+00
bigcom28               bigcom28 0.000000e+00
bigcom30               bigcom30 0.000000e+00
bigcom31               bigcom31 0.000000e+00
bigcom32               bigcom32 0.000000e+00
bigcom33               bigcom33 0.000000e+00
bigcom34               bigcom34 0.000000e+00
bigcom36               bigcom36 0.000000e+00
bigcom37               bigcom37 0.000000e+00
bigcom38               bigcom38 0.000000e+00
bigcom39               bigcom39 0.000000e+00
bigcom43               bigcom43 0.000000e+00
bigcom44               bigcom44 0.000000e+00
bigcom46               bigcom46 0.000000e+00
bigcom47               bigcom47 0.000000e+00
bigcom49               bigcom49 0.000000e+00
bigcom50               bigcom50 0.000000e+00
bigcom51               bigcom51 0.000000e+00
bigcom52               bigcom52 0.000000e+00
bigcom54               bigcom54 0.000000e+00
bigcom56               bigcom56 0.000000e+00
bigcom62               bigcom62 0.000000e+00
bigcom66               bigcom66 0.000000e+00
bigcom68               bigcom68 0.000000e+00
bigcom69               bigcom69 0.000000e+00
bigcom71               bigcom71 0.000000e+00
bigcom72               bigcom72 0.000000e+00
bigcom73               bigcom73 0.000000e+00
bigcom74               bigcom74 0.000000e+00
bigcom75               bigcom75 0.000000e+00
bigcom76               bigcom76 0.000000e+00
bigcom77               bigcom77 0.000000e+00
bigcom79               bigcom79 0.000000e+00
bigcom80               bigcom80 0.000000e+00
bigcom82               bigcom82 0.000000e+00
bigcom83               bigcom83 0.000000e+00
bigcom84               bigcom84 0.000000e+00
bigcom85               bigcom85 0.000000e+00
bigcom87               bigcom87 0.000000e+00
bigcom89               bigcom89 0.000000e+00
bigcom91               bigcom91 0.000000e+00
bigcom92               bigcom92 0.000000e+00
bigcom93               bigcom93 0.000000e+00
bigcom96               bigcom96 0.000000e+00
bigcom97               bigcom97 0.000000e+00
bigcom98               bigcom98 0.000000e+00
bigcom99               bigcom99 0.000000e+00
bigcom101             bigcom101 0.000000e+00
bigcom104             bigcom104 0.000000e+00
bigcom106             bigcom106 0.000000e+00
bigcom109             bigcom109 0.000000e+00
bigcom113             bigcom113 0.000000e+00
bigcom116             bigcom116 0.000000e+00
bigcom120             bigcom120 0.000000e+00
bigcom123             bigcom123 0.000000e+00
bigcom126             bigcom126 0.000000e+00
bigcom127             bigcom127 0.000000e+00
bigcom137             bigcom137 0.000000e+00
bigcom139             bigcom139 0.000000e+00
bigcom140             bigcom140 0.000000e+00
bigcom143             bigcom143 0.000000e+00
bigcom145             bigcom145 0.000000e+00
bigcom146             bigcom146 0.000000e+00
bigcom147             bigcom147 0.000000e+00
bigcom149             bigcom149 0.000000e+00
bigcom153             bigcom153 0.000000e+00
bigcom154             bigcom154 0.000000e+00
bigcom156             bigcom156 0.000000e+00
bigcom157             bigcom157 0.000000e+00
bigcom158             bigcom158 0.000000e+00
bigcom160             bigcom160 0.000000e+00
bigcom161             bigcom161 0.000000e+00
bigcom162             bigcom162 0.000000e+00
bigcom164             bigcom164 0.000000e+00
bigcom166             bigcom166 0.000000e+00
bigcom167             bigcom167 0.000000e+00
bigcom171             bigcom171 0.000000e+00
bigcom173             bigcom173 0.000000e+00
bigcom175             bigcom175 0.000000e+00
bigcom176             bigcom176 0.000000e+00
bigcom177             bigcom177 0.000000e+00
bigcom178             bigcom178 0.000000e+00
bigcom180             bigcom180 0.000000e+00
bigcom181             bigcom181 0.000000e+00
bigcom184             bigcom184 0.000000e+00
bigcom186             bigcom186 0.000000e+00
bigcom187             bigcom187 0.000000e+00
bigcom189             bigcom189 0.000000e+00
bigcom194             bigcom194 0.000000e+00
bigcom195             bigcom195 0.000000e+00
bigcom196             bigcom196 0.000000e+00
bigcom204             bigcom204 0.000000e+00
bigcom205             bigcom205 0.000000e+00
bigcom212             bigcom212 0.000000e+00
bigcom214             bigcom214 0.000000e+00
bigcom222             bigcom222 0.000000e+00
bigcom223             bigcom223 0.000000e+00
bigcom226             bigcom226 0.000000e+00
bigcom227             bigcom227 0.000000e+00
bigcom229             bigcom229 0.000000e+00
bigcom233             bigcom233 0.000000e+00
bigcom236             bigcom236 0.000000e+00
bigcom237             bigcom237 0.000000e+00
bigcom246             bigcom246 0.000000e+00
bigcom248             bigcom248 0.000000e+00
bigcom249             bigcom249 0.000000e+00
bigcom250             bigcom250 0.000000e+00
bigcom254             bigcom254 0.000000e+00
bigcom266             bigcom266 0.000000e+00
bigcom269             bigcom269 0.000000e+00
bigcom272             bigcom272 0.000000e+00
bigcom274             bigcom274 0.000000e+00
bigcom281             bigcom281 0.000000e+00
bigcom291             bigcom291 0.000000e+00
bigcom292             bigcom292 0.000000e+00
bigcom295             bigcom295 0.000000e+00
bigcom299             bigcom299 0.000000e+00
bigcom301             bigcom301 0.000000e+00
bigcom306             bigcom306 0.000000e+00
bigcom309             bigcom309 0.000000e+00
bigcom314             bigcom314 0.000000e+00
bigcom321             bigcom321 0.000000e+00
bigcom341             bigcom341 0.000000e+00
bigcom350             bigcom350 0.000000e+00
bigcom353             bigcom353 0.000000e+00
bigcom359             bigcom359 0.000000e+00
bigcom363             bigcom363 0.000000e+00
bigcom365             bigcom365 0.000000e+00
bigcom385             bigcom385 0.000000e+00
bigcom386             bigcom386 0.000000e+00
bigcom408             bigcom408 0.000000e+00
bigcom412             bigcom412 0.000000e+00
bigcom480             bigcom480 0.000000e+00
spin_vertex         spin_vertex 0.000000e+00
membership_s1     membership_s1 0.000000e+00
membership_s3     membership_s3 0.000000e+00
membership_s4     membership_s4 0.000000e+00
membership_s5     membership_s5 0.000000e+00
membership_s6     membership_s6 0.000000e+00
membership_s7     membership_s7 0.000000e+00
membership_s8     membership_s8 0.000000e+00
membership_s9     membership_s9 0.000000e+00
membership_s11   membership_s11 0.000000e+00
membership_s12   membership_s12 0.000000e+00
membership_s14   membership_s14 0.000000e+00
membership_s15   membership_s15 0.000000e+00
membership_s16   membership_s16 0.000000e+00
membership_s17   membership_s17 0.000000e+00
membership_s18   membership_s18 0.000000e+00
membership_s20   membership_s20 0.000000e+00
membership_s21   membership_s21 0.000000e+00
membership_s22   membership_s22 0.000000e+00
membership_s24   membership_s24 0.000000e+00
membership_s25   membership_s25 0.000000e+00
membership_s26   membership_s26 0.000000e+00
membership_s27   membership_s27 0.000000e+00
membership_s28   membership_s28 0.000000e+00
membership_s30   membership_s30 0.000000e+00
membership_s31   membership_s31 0.000000e+00
membership_s32   membership_s32 0.000000e+00
membership_s33   membership_s33 0.000000e+00
membership_s37   membership_s37 0.000000e+00
V1                           V1 0.000000e+00
V2                           V2 0.000000e+00
adhesion               adhesion 0.000000e+00
cohesion               cohesion 0.000000e+00
inner                     inner 0.000000e+00
outer                     outer 0.000000e+00
ioratio                 ioratio 0.000000e+00
[1] "Dataset: low_CT Model RF, run: 7 of 10 2015-06-15 19:35:00"
     |      Out-of-bag   |
Tree |      MSE  %Var(y) |
   1 | 0.005341   209.42 |
   2 | 0.005049   197.96 |
   3 |  0.00407   159.58 |
   4 | 0.003805   149.18 |
   5 | 0.003443   134.97 |
   6 | 0.003446   135.12 |
   7 | 0.003446   135.09 |
   8 | 0.003168   124.21 |
   9 | 0.003152   123.59 |
  10 | 0.003054   119.75 |
  11 | 0.002993   117.34 |
  12 | 0.002935   115.09 |
  13 | 0.002981   116.89 |
  14 | 0.002946   115.51 |
  15 |   0.0029   113.71 |
  16 | 0.002877   112.81 |
  17 |  0.00288   112.93 |
  18 | 0.002865   112.34 |
  19 | 0.002895   113.49 |
  20 | 0.002887   113.18 |
  21 | 0.002917   114.38 |
  22 | 0.002887   113.20 |
  23 | 0.002913   114.19 |
  24 | 0.002886   113.16 |
  25 | 0.002875   112.73 |
  26 | 0.002878   112.85 |
  27 | 0.002867   112.41 |
  28 | 0.002844   111.52 |
  29 | 0.002837   111.23 |
  30 | 0.002827   110.82 |
  31 | 0.002825   110.77 |
  32 | 0.002829   110.93 |
  33 | 0.002818   110.47 |
  34 | 0.002805   109.96 |
  35 | 0.002793   109.52 |
  36 |   0.0028   109.79 |
  37 | 0.002789   109.35 |
  38 | 0.002788   109.31 |
  39 | 0.002797   109.66 |
  40 |  0.00279   109.37 |
  41 | 0.002791   109.44 |
  42 |  0.00279   109.37 |
  43 | 0.002786   109.21 |
  44 | 0.002782   109.07 |
  45 | 0.002777   108.86 |
  46 | 0.002778   108.91 |
  47 | 0.002779   108.97 |
  48 | 0.002772   108.68 |
  49 | 0.002776   108.82 |
  50 | 0.002778   108.91 |
  51 | 0.002771   108.66 |
  52 | 0.002768   108.52 |
  53 | 0.002769   108.58 |
  54 | 0.002767   108.48 |
  55 | 0.002764   108.35 |
  56 | 0.002762   108.27 |
  57 | 0.002761   108.26 |
  58 | 0.002761   108.26 |
  59 | 0.002761   108.23 |
  60 |  0.00276   108.22 |
  61 | 0.002753   107.93 |
  62 | 0.002748   107.74 |
  63 | 0.002744   107.60 |
  64 | 0.002746   107.66 |
  65 | 0.002753   107.95 |
  66 |  0.00275   107.83 |
  67 |  0.00275   107.82 |
  68 | 0.002749   107.77 |
  69 | 0.002745   107.62 |
  70 |  0.00274   107.44 |
  71 | 0.002741   107.48 |
  72 |  0.00274   107.43 |
  73 |  0.00274   107.43 |
  74 | 0.002739   107.40 |
  75 | 0.002736   107.27 |
  76 | 0.002742   107.51 |
  77 | 0.002744   107.59 |
  78 | 0.002746   107.66 |
  79 |  0.00275   107.83 |
  80 | 0.002754   107.97 |
  81 | 0.002759   108.16 |
  82 | 0.002759   108.15 |
  83 | 0.002758   108.13 |
  84 | 0.002757   108.10 |
  85 |  0.00276   108.21 |
  86 | 0.002756   108.06 |
  87 | 0.002757   108.09 |
  88 | 0.002756   108.05 |
  89 | 0.002758   108.11 |
  90 | 0.002758   108.14 |
  91 | 0.002766   108.43 |
  92 | 0.002762   108.29 |
  93 | 0.002762   108.30 |
  94 |  0.00276   108.22 |
  95 | 0.002759   108.17 |
  96 | 0.002759   108.16 |
  97 | 0.002763   108.34 |
  98 | 0.002762   108.28 |
  99 | 0.002762   108.30 |
 100 | 0.002758   108.13 |
[1] "Random Forest variable coefficients"
                      %IncMSE IncNodePurity
graph5           1.947903e-03  2.833410e-01
graph6           1.194381e-03  6.895609e-02
graph7           0.000000e+00  1.333333e-02
graph8           0.000000e+00  0.000000e+00
graph9           8.183477e-04  7.880052e-02
graph10          6.745518e-04  1.583846e-01
graph11          4.828190e-03  1.098609e-01
graph12          1.075911e-03  9.204713e-02
graph13          9.695003e-04  1.313346e-01
graph14          4.349600e-04  7.511385e-02
graph15          8.565517e-05  9.274799e-02
graph16          9.657549e-05  2.936325e-02
graph17          2.988997e-03  8.895397e-02
graph18          4.306632e-06  1.600000e-02
graph19          3.513855e-05  5.888766e-02
graph20          3.594663e-03  1.831237e-01
graph21          4.188603e-04  4.881473e-02
graph22          0.000000e+00  8.307699e-20
graph23          3.224590e-03  1.437037e-01
graph24          0.000000e+00  7.140827e-19
graph25          8.238091e-04  1.035799e-01
graph26          3.505697e-05  2.184692e-02
graph27          0.000000e+00  2.710505e-21
graph28          1.286449e-05  8.333333e-03
graph29          0.000000e+00  0.000000e+00
orbit0           8.729812e-06  8.750000e-03
orbit1          -5.391192e-06  1.173719e-02
orbit2           7.686529e-21  3.277778e-02
orbit3           0.000000e+00  3.995238e-02
orbit4           4.030411e-04  1.745392e-01
orbit5           1.978151e-04  1.182399e-01
orbit6           5.195140e-04  2.451763e-02
orbit7          -1.299911e-05  1.540625e-02
orbit8           1.397691e-03  1.384021e-01
orbit9           4.293135e-04  3.960361e-02
orbit10         -4.327131e-06  8.333333e-03
orbit11         -8.830754e-06  7.126433e-02
orbit12          0.000000e+00  1.500000e-02
orbit13          0.000000e+00  2.933333e-02
orbit14          0.000000e+00  9.333333e-03
orbit15          5.265894e-03  1.934027e-01
orbit16          1.512125e-04  1.265823e-01
orbit17          7.076724e-04  2.942462e-02
orbit18          1.007374e-03  1.178652e-01
orbit19          1.306963e-03  5.692104e-02
orbit20          2.605173e-04  7.697041e-02
orbit21          3.645160e-04  1.468441e-02
orbit22          4.766684e-03  1.657314e-01
orbit23         -8.086646e-06  3.350720e-04
orbit24          2.437273e-04  1.040051e-01
orbit25          0.000000e+00  1.053709e-19
orbit26          0.000000e+00  2.116905e-19
orbit27          1.678490e-03  2.941296e-01
orbit28          4.836038e-04  8.502371e-02
orbit29          1.756893e-05  2.688889e-02
orbit30          1.208474e-05  1.098071e-02
orbit31          1.417518e-03  3.844297e-02
orbit32         -4.304778e-06  1.833333e-02
orbit33          0.000000e+00  6.098637e-21
orbit34          2.153409e-05  2.118474e-02
orbit35          1.561237e-04  3.600088e-02
orbit36          1.289793e-05  3.812413e-02
orbit37          1.437547e-04  4.833967e-02
orbit38          9.949971e-04  2.125069e-01
orbit39          1.458710e-03  3.713530e-02
orbit40          1.543987e-20  9.473684e-03
orbit41          0.000000e+00  6.301925e-21
orbit42          8.729812e-06  2.811012e-02
orbit43          8.639806e-06  4.615921e-02
orbit44         -8.802817e-06  1.010619e-01
orbit45          3.707663e-04  5.753007e-02
orbit46          0.000000e+00  1.726692e-02
orbit47          1.289715e-05  3.272935e-02
orbit48          4.785147e-07  1.176075e-02
orbit49          3.616559e-03  2.236286e-01
orbit50          0.000000e+00  1.105886e-19
orbit51          1.123788e-07  4.883459e-02
orbit52          0.000000e+00  8.571429e-03
orbit53          0.000000e+00  3.679587e-02
orbit54          0.000000e+00  1.260385e-20
orbit55          0.000000e+00  0.000000e+00
orbit56          5.331887e-03  1.059748e-01
orbit57          0.000000e+00  7.589415e-20
orbit58          0.000000e+00  4.228388e-20
orbit59         -8.756567e-06  8.571429e-03
orbit60          0.000000e+00  1.093689e-19
orbit61          0.000000e+00  0.000000e+00
orbit62          1.042831e-03  1.219814e-01
orbit63          0.000000e+00  5.353248e-21
orbit64          1.823372e-05  3.196334e-02
orbit65          2.165440e-05  1.895428e-02
orbit66          3.420876e-05  4.682272e-02
orbit67          0.000000e+00  0.000000e+00
orbit68          0.000000e+00  3.252607e-21
orbit69          0.000000e+00  0.000000e+00
orbit70          0.000000e+00  8.673617e-21
orbit71          0.000000e+00  0.000000e+00
orbit72          0.000000e+00  0.000000e+00
AP               0.000000e+00  8.423077e-03
bet              1.163116e-04  2.998058e-01
ecc              1.663936e-05  2.905495e-02
eccrad           8.729812e-06  9.375000e-03
close            8.979981e-04  1.732774e-02
constraint       8.146019e-09  2.186613e-02
coreness         2.403633e-04  2.155754e-01
knn              1.248515e-04  7.841945e-02
hubscore         1.829293e-04  6.452372e-02
pagerank         7.386182e-04  1.893292e-01
trans            2.719837e-05  1.023810e-02
evcent           5.818009e-04  1.535866e-01
first            0.000000e+00  1.428571e-02
upto_second      8.201876e-05  4.934836e-02
upto_third       3.012218e-04  7.666326e-02
upto_fourth      2.075852e-04  8.843707e-02
upto_fifth       8.035373e-04  4.011291e-01
upto_sixth       3.652029e-04  1.286767e-01
second           2.527366e-04  6.980946e-02
third            3.321115e-04  7.691647e-02
fourth           3.968260e-04  2.659983e-01
fifth            2.135504e-04  2.084216e-01
sixth            4.984619e-04  3.415826e-01
ratio1           1.366846e-05  8.372595e-02
ratio2           1.537693e-04  7.797446e-02
ratio3           1.252567e-03  2.763182e-01
ratio4           1.716962e-03  3.856055e-02
ratio5           4.587253e-04  6.874705e-01
ratio6           1.822258e-04  4.053331e-01
selfinter        1.158129e-05  8.470429e-02
walktrap_vertex  1.773781e-04  1.475448e-01
bigcom1          9.151881e-05  1.475130e-01
bigcom2          0.000000e+00  0.000000e+00
bigcom3          0.000000e+00  0.000000e+00
bigcom4          5.593999e-04  6.053686e-02
bigcom6          0.000000e+00  0.000000e+00
bigcom8          0.000000e+00  0.000000e+00
bigcom9          0.000000e+00  0.000000e+00
bigcom11         0.000000e+00  1.084202e-21
bigcom13         0.000000e+00  2.710505e-22
bigcom15         0.000000e+00  0.000000e+00
bigcom16         0.000000e+00  2.168404e-21
bigcom21         0.000000e+00  5.421011e-22
bigcom22         0.000000e+00  2.168404e-21
bigcom24         0.000000e+00  8.673617e-21
bigcom26         0.000000e+00  0.000000e+00
bigcom28         0.000000e+00  5.421011e-22
bigcom30         0.000000e+00  0.000000e+00
bigcom31         0.000000e+00  0.000000e+00
bigcom32         0.000000e+00  0.000000e+00
bigcom33         0.000000e+00  0.000000e+00
bigcom34         0.000000e+00  3.469447e-20
bigcom36         0.000000e+00  0.000000e+00
bigcom37         0.000000e+00  3.469447e-20
bigcom38         0.000000e+00  0.000000e+00
bigcom39         0.000000e+00  0.000000e+00
bigcom40         7.112038e-04  1.562114e-01
bigcom43         0.000000e+00  5.421011e-22
bigcom44         0.000000e+00  0.000000e+00
bigcom46         0.000000e+00  2.168404e-21
bigcom47         0.000000e+00  0.000000e+00
bigcom49         0.000000e+00  0.000000e+00
bigcom50         0.000000e+00  0.000000e+00
bigcom51         0.000000e+00  0.000000e+00
bigcom52         0.000000e+00  0.000000e+00
bigcom54         0.000000e+00  0.000000e+00
bigcom56         0.000000e+00  0.000000e+00
bigcom62         0.000000e+00  0.000000e+00
bigcom66         0.000000e+00  2.168404e-21
bigcom68         0.000000e+00  0.000000e+00
bigcom69         0.000000e+00  2.168404e-21
bigcom71         0.000000e+00  0.000000e+00
bigcom72         0.000000e+00  0.000000e+00
bigcom73         0.000000e+00  0.000000e+00
bigcom74         0.000000e+00  0.000000e+00
bigcom75         0.000000e+00  0.000000e+00
bigcom76         0.000000e+00  0.000000e+00
bigcom77         0.000000e+00  0.000000e+00
bigcom79         0.000000e+00  0.000000e+00
bigcom80         0.000000e+00  3.469447e-20
bigcom82         0.000000e+00  0.000000e+00
bigcom83         0.000000e+00  0.000000e+00
bigcom84         0.000000e+00  3.469447e-20
bigcom85         0.000000e+00  0.000000e+00
bigcom87         0.000000e+00  4.336809e-21
bigcom89         0.000000e+00  0.000000e+00
bigcom91         0.000000e+00  0.000000e+00
bigcom92         0.000000e+00  1.734723e-20
bigcom93         0.000000e+00  0.000000e+00
bigcom96         0.000000e+00  0.000000e+00
bigcom97         0.000000e+00  0.000000e+00
bigcom98         0.000000e+00  0.000000e+00
bigcom99         0.000000e+00  0.000000e+00
bigcom101        0.000000e+00  1.084202e-21
bigcom104        0.000000e+00  0.000000e+00
bigcom106        0.000000e+00  6.938894e-20
bigcom109        0.000000e+00  0.000000e+00
bigcom113        0.000000e+00  6.938894e-20
bigcom116        0.000000e+00  2.168404e-21
bigcom120        0.000000e+00  0.000000e+00
bigcom123        0.000000e+00  0.000000e+00
bigcom126        0.000000e+00  1.084202e-21
bigcom127        0.000000e+00  0.000000e+00
bigcom137        0.000000e+00  0.000000e+00
bigcom139        0.000000e+00  0.000000e+00
bigcom140        0.000000e+00  0.000000e+00
bigcom143        0.000000e+00  0.000000e+00
bigcom145        0.000000e+00  0.000000e+00
bigcom146        0.000000e+00  0.000000e+00
bigcom147        0.000000e+00  0.000000e+00
bigcom149        0.000000e+00  0.000000e+00
bigcom153        0.000000e+00  0.000000e+00
bigcom154        0.000000e+00  0.000000e+00
bigcom156        0.000000e+00  0.000000e+00
bigcom157        0.000000e+00  0.000000e+00
bigcom158        0.000000e+00  0.000000e+00
bigcom160        0.000000e+00  0.000000e+00
bigcom161        0.000000e+00  0.000000e+00
bigcom162        0.000000e+00  0.000000e+00
bigcom164        0.000000e+00  0.000000e+00
bigcom166        0.000000e+00  0.000000e+00
bigcom167        0.000000e+00  0.000000e+00
bigcom171        0.000000e+00  9.446595e-01
bigcom173        0.000000e+00  0.000000e+00
bigcom175        0.000000e+00  0.000000e+00
bigcom176        0.000000e+00  2.168404e-21
bigcom177        0.000000e+00  0.000000e+00
bigcom178        0.000000e+00  0.000000e+00
bigcom180        0.000000e+00  0.000000e+00
bigcom181        0.000000e+00  0.000000e+00
bigcom184        0.000000e+00  0.000000e+00
bigcom186        0.000000e+00  4.336809e-21
bigcom187        0.000000e+00  0.000000e+00
bigcom189        0.000000e+00  0.000000e+00
bigcom194        0.000000e+00  5.421011e-22
bigcom195        0.000000e+00  0.000000e+00
bigcom196        0.000000e+00  7.638869e-01
bigcom204        0.000000e+00  0.000000e+00
bigcom205        0.000000e+00  0.000000e+00
bigcom212        0.000000e+00  1.084202e-21
bigcom214        0.000000e+00  0.000000e+00
bigcom222        0.000000e+00  1.084202e-21
bigcom223        0.000000e+00  0.000000e+00
bigcom226        0.000000e+00  0.000000e+00
bigcom227        0.000000e+00  0.000000e+00
bigcom229        0.000000e+00  3.469447e-20
bigcom233        0.000000e+00  0.000000e+00
bigcom236        0.000000e+00  0.000000e+00
bigcom237        0.000000e+00  0.000000e+00
bigcom246        0.000000e+00  0.000000e+00
bigcom248        0.000000e+00  0.000000e+00
bigcom249        0.000000e+00  0.000000e+00
bigcom250        0.000000e+00  0.000000e+00
bigcom254        0.000000e+00  0.000000e+00
bigcom266        0.000000e+00  0.000000e+00
bigcom269        0.000000e+00  0.000000e+00
bigcom272        0.000000e+00  0.000000e+00
bigcom274        0.000000e+00  0.000000e+00
bigcom281        0.000000e+00  6.938894e-20
bigcom291        0.000000e+00  0.000000e+00
bigcom292        0.000000e+00  8.673617e-21
bigcom295        0.000000e+00  1.387779e-19
bigcom299        0.000000e+00  0.000000e+00
bigcom301        0.000000e+00  0.000000e+00
bigcom306        0.000000e+00  0.000000e+00
bigcom309        0.000000e+00  0.000000e+00
bigcom314        0.000000e+00  0.000000e+00
bigcom321        0.000000e+00  0.000000e+00
bigcom341        0.000000e+00  0.000000e+00
bigcom350        0.000000e+00  0.000000e+00
bigcom353        0.000000e+00  0.000000e+00
bigcom359        0.000000e+00  0.000000e+00
bigcom363        0.000000e+00  0.000000e+00
bigcom365        0.000000e+00  0.000000e+00
bigcom385        0.000000e+00  0.000000e+00
bigcom386        0.000000e+00  0.000000e+00
bigcom408        0.000000e+00  0.000000e+00
bigcom412        0.000000e+00  0.000000e+00
bigcom480        0.000000e+00  0.000000e+00
spin_vertex      4.366812e-06  1.722222e-02
membership_s1    2.388881e-05  2.213526e-02
membership_s3    0.000000e+00  5.421011e-21
membership_s4    1.342810e-05  3.713797e-02
membership_s5    4.721319e-05  6.182129e-02
membership_s6    0.000000e+00  3.997996e-21
membership_s7    0.000000e+00  2.236167e-21
membership_s8    0.000000e+00  0.000000e+00
membership_s9    0.000000e+00  0.000000e+00
membership_s11   0.000000e+00  1.084202e-21
membership_s12   0.000000e+00  0.000000e+00
membership_s14   0.000000e+00  1.626303e-21
membership_s15   0.000000e+00  1.084202e-21
membership_s16   4.359083e-06  4.406326e-02
membership_s17   0.000000e+00  0.000000e+00
membership_s18   0.000000e+00  1.084202e-21
membership_s20   0.000000e+00  0.000000e+00
membership_s21   0.000000e+00  5.421011e-22
membership_s22   0.000000e+00  0.000000e+00
membership_s24   0.000000e+00  0.000000e+00
membership_s25   0.000000e+00  0.000000e+00
membership_s26   0.000000e+00  1.626303e-21
membership_s27   0.000000e+00  1.965116e-21
membership_s28   0.000000e+00  0.000000e+00
membership_s30   1.306051e-05  9.629630e-03
membership_s31   0.000000e+00  3.794708e-21
membership_s32  -1.622914e-06  5.952782e-02
membership_s33   0.000000e+00  0.000000e+00
membership_s36   2.382278e-04  1.593465e-01
membership_s37   0.000000e+00  3.252607e-21
V1               8.065486e-05  7.846637e-02
V2               4.152681e-04  2.087341e-01
pdi              2.112680e-07  1.061793e-01
adhesion         3.353092e-03  3.291796e-01
cohesion         4.128661e-03  3.097884e-01
inner            3.007189e-04  2.523532e-01
outer            1.448934e-04  2.339095e-01
ioratio          5.844034e-04  2.997276e-01
comsize          1.028459e-03  3.013249e-01
[1] "Dataset: low_CT Model GLM, run: 7 of 10 2015-06-15 19:36:12"
[1] "glmnet variable coefficients"
                         [,1]          [,2]
(Intercept)     -5.966307e+00 -6.888521e+00
graph0           1.219555e-39  6.831481e-03
graph1           4.014475e-44 -5.290723e-06
graph2           8.608038e-40 -1.420537e-02
graph3           3.230261e-44  9.787292e-08
graph4          -1.092821e-46 -3.336564e-10
graph5           1.859060e-41  2.084632e-04
graph6           8.027418e-44 -5.639119e-07
graph7           2.001337e-41 -9.184116e-05
graph8           1.058824e-39 -1.170205e-02
graph9           7.457100e-46 -4.429672e-09
graph10          8.392663e-49  3.796109e-11
graph11         -1.641402e-49  1.103968e-12
graph12          6.241441e-46  3.815838e-09
graph13          1.932833e-44 -7.552873e-08
graph14         -1.891599e-47  1.319675e-10
graph15          1.192900e-42 -2.571068e-05
graph16          2.682042e-45 -8.271737e-08
graph17          7.178163e-45  2.787761e-07
graph18          1.128452e-43 -8.964375e-06
graph19          8.274353e-44  1.733426e-06
graph20          4.989998e-43  1.251060e-05
graph21          9.622534e-43  3.764990e-06
graph22          5.753071e-43  2.941220e-06
graph23          3.324338e-43  5.062692e-06
graph24          1.083203e-42 -2.031001e-05
graph25          6.755180e-42 -2.318774e-05
graph26          1.828712e-41  1.187565e-04
graph27         -7.267858e-41 -2.487435e-03
graph28          2.362728e-41 -8.556606e-04
graph29         -2.155342e-39 -7.873258e-02
orbit0           1.219555e-39  6.857443e-03
orbit1           3.000371e-44 -5.301283e-06
orbit2           5.937437e-40  2.732920e-03
orbit3           8.608038e-40 -1.415357e-02
orbit4           2.354059e-44 -1.042070e-07
orbit5           1.032761e-42  1.582965e-05
orbit6          -1.092890e-46 -3.004991e-10
orbit7           5.256800e-40  7.433218e-04
orbit8           1.859060e-41  2.093485e-04
orbit9           7.155989e-44  8.878621e-08
orbit10          3.079390e-43 -5.225685e-06
orbit11          2.070278e-39  1.405949e-02
orbit12          2.021984e-41 -8.908179e-05
orbit13          2.305160e-40 -5.921083e-03
orbit14          1.058824e-39 -1.158746e-02
orbit15          7.555302e-46  3.282245e-10
orbit16          5.708224e-44  6.078139e-07
orbit17          3.103557e-45 -2.193381e-07
orbit18         -1.275553e-46 -1.039892e-08
orbit19         -2.891873e-48  1.223284e-12
orbit20          1.037493e-45  2.642312e-08
orbit21          1.421053e-42  2.974479e-05
orbit22         -1.641402e-49  1.086783e-12
orbit23          8.588370e-40  9.680092e-04
orbit24          6.531737e-46  9.225390e-09
orbit25          1.490845e-45 -2.487630e-08
orbit26          1.358408e-42  3.318819e-05
orbit27          2.125493e-44  3.235269e-08
orbit28          5.279728e-43  4.641529e-06
orbit29          3.258922e-44 -9.470572e-07
orbit30          3.366305e-42  3.904968e-05
orbit31         -3.427172e-47 -1.525597e-10
orbit32          2.080918e-46  6.116959e-09
orbit33          2.685803e-39  3.665369e-02
orbit34          1.192900e-42 -2.575052e-05
orbit35          6.207279e-46 -6.427824e-08
orbit36          4.340792e-43  1.261086e-05
orbit37          1.271167e-44 -3.629289e-07
orbit38          2.144877e-41  3.334266e-04
orbit39          2.165829e-45  4.663243e-08
orbit40          1.715340e-44  6.995241e-07
orbit41         -1.380109e-42 -8.795514e-05
orbit42          3.673725e-39  6.481613e-02
orbit43          1.124005e-43 -8.998438e-06
orbit44          2.668949e-38  3.439112e-01
orbit45          7.820315e-44  2.246905e-06
orbit46          5.355778e-43  1.862620e-06
orbit47          5.573203e-41  7.646468e-04
orbit48         -1.122660e-42 -5.219786e-05
orbit49          5.054763e-43  1.287082e-05
orbit50         -1.849791e-41 -2.985794e-03
orbit51          1.795867e-42  9.198644e-06
orbit52          9.126448e-43  5.356833e-06
orbit53         -2.479558e-45 -1.615939e-03
orbit54          5.753352e-43  2.899849e-06
orbit55         -1.676305e-39 -5.995227e-02
orbit56          3.185971e-43  5.987585e-06
orbit57          2.211358e-42 -5.881973e-05
orbit58          6.848067e-39  4.075802e-02
orbit59          1.261332e-42 -1.814796e-05
orbit60         -1.896222e-41 -9.925547e-04
orbit61         -1.944897e-39 -5.746910e-02
orbit62          1.132972e-41  1.290597e-04
orbit63         -5.994715e-41 -6.015737e-03
orbit64         -2.588924e-41 -1.089915e-03
orbit65          1.833242e-41  1.909969e-05
orbit66          1.042930e-40  2.309973e-03
orbit67         -1.762940e-39 -4.347799e-02
orbit68         -7.270199e-41 -2.493354e-03
orbit69         -2.587515e-39 -4.720200e-02
orbit70          2.462919e-41 -8.590259e-04
orbit71         -1.213103e-39 -1.901067e-02
orbit72         -2.155342e-39 -7.874990e-02
AP               2.735083e-39 -8.548841e-02
bet              6.701945e-43  1.279307e-05
ecc              5.307325e-40  1.674974e-02
eccrad           3.184395e-39  1.005449e-01
close           -9.979523e-39 -5.491476e-01
constraint      -4.857243e-39 -9.920068e-02
coreness         1.296767e-39  2.771649e-02
knn             -1.596322e-42 -2.615596e-05
hubscore         3.921534e-38  7.087026e-01
pagerank        -7.056378e-39 -6.486094e-01
trans           -1.690822e-39 -1.242470e-01
evcent           3.664453e-38  5.677995e-01
first            1.219555e-39  6.807554e-03
upto_second     -3.885838e-44 -6.639318e-06
upto_third      -7.151701e-44 -5.010941e-06
upto_fourth     -2.541376e-43 -1.096217e-05
upto_fifth      -2.301716e-43 -1.558944e-06
upto_sixth       2.411225e-43  2.017180e-05
second          -4.365541e-44 -6.650909e-06
third           -1.034119e-43 -6.910882e-06
fourth          -2.238354e-43 -5.429336e-06
fifth            3.631428e-43  1.761922e-05
sixth            4.283050e-43  6.847314e-06
ratio1          -1.639680e-42 -2.680450e-05
ratio2          -3.779200e-42 -1.106949e-04
ratio3           1.291428e-41  2.976974e-04
ratio4          -3.010475e-42 -1.557151e-04
ratio5          -2.875448e-42 -8.763743e-05
ratio6           1.414752e-43 -9.924430e-07
selfinter        4.918802e-39  1.831002e-01
walktrap_vertex  1.766846e-39  6.040012e-02
bigcom1          2.259950e-39  1.086288e-01
bigcom2         -2.584618e-39 -5.677132e-02
bigcom3          6.717873e-39  2.894836e-01
bigcom4          3.512538e-40  5.010460e-02
bigcom6         -2.583792e-39 -6.777906e-02
bigcom8         -2.623213e-39 -8.839367e-02
bigcom9         -2.595410e-39 -9.434126e-02
bigcom11        -2.587100e-39 -1.637094e-01
bigcom13        -2.590003e-39 -1.541657e-01
bigcom15        -2.591664e-39 -9.137019e-02
bigcom16        -2.585445e-39 -1.444633e-01
bigcom21        -2.601258e-39 -1.448691e-01
bigcom22        -2.618538e-39 -1.245262e-01
bigcom24        -2.584205e-39 -5.567225e-02
bigcom26        -2.594160e-39 -1.109042e-01
bigcom28        -2.624491e-39 -1.294074e-01
bigcom30        -2.597913e-39 -1.991791e-01
bigcom31        -2.583379e-39 -8.818702e-02
bigcom32        -2.587929e-39 -7.599659e-02
bigcom33        -2.583379e-39 -1.011108e-01
bigcom34        -2.584205e-39 -1.785219e-01
bigcom36        -2.586272e-39 -1.195815e-01
bigcom37        -2.584205e-39 -8.803950e-02
bigcom38        -2.587929e-39 -9.281014e-02
bigcom39        -2.587515e-39 -9.361446e-02
bigcom40         3.498626e-39  1.636830e-01
bigcom43        -2.585445e-39 -1.013058e-01
bigcom44        -2.613879e-39 -1.489263e-01
bigcom46        -2.587100e-39 -1.345757e-01
bigcom47        -2.585859e-39 -1.119124e-01
bigcom49        -2.585859e-39 -1.916356e-01
bigcom50        -2.586686e-39 -1.101944e-01
bigcom51        -2.584618e-39 -1.403095e-01
bigcom52        -2.583792e-39 -1.085472e-01
bigcom54        -2.584618e-39 -9.851951e-02
bigcom56        -2.585031e-39 -6.441162e-02
bigcom62        -2.584205e-39 -1.204678e-01
bigcom66        -2.584205e-39 -1.078218e-01
bigcom68        -2.583792e-39 -6.995061e-02
bigcom69        -2.586686e-39 -1.031551e-01
bigcom71        -2.588758e-39 -8.611746e-02
bigcom72        -2.585031e-39 -1.317597e-01
bigcom73        -2.584618e-39 -1.196427e-01
bigcom74        -2.585445e-39 -1.340496e-01
bigcom75        -2.583792e-39 -8.021012e-02
bigcom76        -2.583792e-39 -8.845266e-02
bigcom77        -2.584205e-39 -7.952002e-02
bigcom79        -2.584205e-39 -1.503313e-01
bigcom80        -2.584618e-39 -1.191909e-01
bigcom82        -2.585445e-39 -1.490475e-01
bigcom83        -2.584205e-39 -5.890125e-02
bigcom84        -2.584205e-39 -3.670486e-01
bigcom85        -2.585859e-39 -1.512512e-01
bigcom87        -2.585445e-39 -9.526915e-02
bigcom89        -2.584618e-39 -1.297630e-01
bigcom91        -2.584205e-39 -1.042308e-01
bigcom92        -2.587515e-39 -7.721556e-02
bigcom93        -2.584618e-39 -9.180556e-02
bigcom96        -2.583792e-39 -9.405028e-02
bigcom97        -2.586272e-39 -1.338495e-01
bigcom98        -2.585031e-39 -1.413040e-01
bigcom99        -2.585031e-39 -8.137677e-02
bigcom101       -2.585859e-39 -1.182230e-01
bigcom104       -2.586686e-39 -1.415922e-01
bigcom106       -2.585031e-39 -1.164197e-01
bigcom109       -2.585031e-39 -1.646283e-01
bigcom113       -2.585445e-39 -8.781502e-02
bigcom116       -2.587515e-39 -3.123240e-01
bigcom120       -2.584205e-39 -1.626367e-01
bigcom123       -2.585031e-39 -1.041717e-01
bigcom126       -2.584205e-39 -5.765145e-02
bigcom127       -2.583792e-39 -4.788926e-01
bigcom137       -2.585031e-39 -9.879280e-02
bigcom139       -2.584205e-39 -9.279033e-02
bigcom140       -2.584205e-39 -2.390874e-01
bigcom143       -2.585031e-39 -9.984580e-02
bigcom145       -2.583792e-39 -1.130306e-01
bigcom146       -2.584618e-39 -2.487992e-01
bigcom147       -2.585031e-39 -1.325730e-01
bigcom149       -2.583379e-39 -2.927551e-01
bigcom153       -2.585859e-39 -1.127913e-01
bigcom154       -2.587515e-39 -1.238239e-01
bigcom156       -2.584205e-39 -7.358586e-02
bigcom157       -2.584205e-39 -1.012273e-01
bigcom158       -2.584205e-39 -8.382722e-02
bigcom160       -2.585031e-39 -1.176741e-01
bigcom161       -2.584205e-39 -1.227703e-01
bigcom162       -2.584205e-39 -5.749360e-02
bigcom164       -2.584205e-39 -1.266799e-01
bigcom166       -2.586272e-39 -8.584944e-02
bigcom167       -2.587100e-39 -1.076504e-01
bigcom171        1.007679e-36  4.811922e+00
bigcom173       -2.584618e-39 -6.525720e-02
bigcom175       -2.584205e-39 -6.171563e-02
bigcom176       -2.584618e-39 -1.384771e-01
bigcom177       -2.584205e-39 -1.256625e-01
bigcom178       -2.585031e-39 -9.788377e-02
bigcom180       -2.584205e-39 -3.181680e-01
bigcom181       -2.585031e-39 -4.281951e-02
bigcom184       -2.583379e-39 -1.474625e-01
bigcom186       -2.584205e-39 -2.886398e-01
bigcom187       -2.584205e-39 -2.538566e-01
bigcom189       -2.585445e-39 -8.273725e-02
bigcom194       -2.584618e-39 -9.235988e-02
bigcom195       -2.584618e-39 -6.819423e-02
bigcom196        1.007679e-36  4.371784e+00
bigcom204       -2.586686e-39 -1.053723e-01
bigcom205       -2.584618e-39 -1.291940e-01
bigcom212       -2.584618e-39 -1.681643e-01
bigcom214       -2.585445e-39 -9.300377e-02
bigcom222       -2.584205e-39 -1.246503e-01
bigcom223        0.000000e+00  0.000000e+00
bigcom226       -2.584205e-39 -9.501031e-02
bigcom227       -2.584205e-39 -7.571689e-02
bigcom229       -2.584205e-39 -9.650621e-02
bigcom233       -2.583792e-39 -1.058138e-01
bigcom236       -2.584618e-39 -6.584862e-02
bigcom237       -2.583379e-39 -1.666301e-01
bigcom246       -2.584618e-39 -5.573892e-02
bigcom248       -2.585445e-39 -8.110313e-02
bigcom249       -2.583792e-39 -5.204805e-02
bigcom250       -2.583792e-39 -1.417654e-01
bigcom254       -2.584618e-39 -9.385680e-02
bigcom266       -2.583792e-39 -1.961481e-01
bigcom269       -2.585445e-39 -1.104227e-01
bigcom272       -2.584205e-39 -1.105221e-01
bigcom274       -2.588758e-39 -8.873944e-02
bigcom281       -2.583792e-39 -1.182207e-01
bigcom291       -2.583379e-39 -6.867533e-02
bigcom292       -2.583792e-39 -7.927173e-02
bigcom295       -2.583379e-39 -1.012629e-01
bigcom299       -2.583792e-39 -1.188348e-01
bigcom301       -2.585031e-39 -1.445686e-01
bigcom306       -2.584618e-39 -1.384642e-01
bigcom309       -2.585859e-39 -1.019508e-01
bigcom314       -2.583792e-39 -5.752283e-02
bigcom321       -2.587100e-39 -8.045379e-02
bigcom341       -2.584205e-39 -2.476042e-01
bigcom350       -2.583792e-39 -3.207059e-02
bigcom353       -2.584205e-39 -1.034593e-01
bigcom359       -2.584205e-39 -1.081090e-01
bigcom363       -2.584205e-39 -5.648226e-02
bigcom365       -2.583792e-39 -1.777827e-01
bigcom385       -2.584618e-39 -9.009363e-02
bigcom386       -2.583792e-39 -4.070706e-02
bigcom408       -2.586272e-39 -7.921647e-02
bigcom412       -2.584205e-39 -7.330950e-02
bigcom480       -2.585031e-39 -7.807470e-02
spin_vertex     -4.522512e-39 -4.399090e-02
membership_s1   -1.345643e-39 -4.997494e-02
membership_s3   -2.591248e-39 -2.461830e-01
membership_s4    3.550049e-40  3.705616e-02
membership_s5   -4.020435e-40  4.328028e-02
membership_s6   -2.958919e-39 -9.684108e-02
membership_s7   -2.730464e-39 -1.121779e-01
membership_s8   -2.587515e-39 -1.525561e-01
membership_s9   -2.589588e-39 -1.568280e-01
membership_s11  -2.585859e-39 -1.525848e-01
membership_s12  -2.586272e-39 -1.028797e-01
membership_s14  -2.585031e-39 -2.201561e-01
membership_s15  -2.630043e-39 -9.659665e-02
membership_s16   8.940157e-38  1.071012e+00
membership_s17  -2.585859e-39 -1.749728e-01
membership_s18  -2.600421e-39 -1.236497e-01
membership_s20  -2.585445e-39 -1.052046e-01
membership_s21  -2.637339e-39 -8.782780e-02
membership_s22  -2.590833e-39 -9.807833e-02
membership_s24  -2.590418e-39 -1.156954e-01
membership_s25  -2.587100e-39 -9.792206e-02
membership_s26  -2.589173e-39 -5.640371e-01
membership_s27  -2.757955e-39 -1.164712e-01
membership_s28  -2.589588e-39 -1.538510e-01
membership_s30   1.536750e-39  3.584635e-02
membership_s31  -2.736474e-39 -1.106393e-01
membership_s32   9.425717e-39  3.153502e-01
membership_s33  -2.585031e-39 -1.558657e-01
membership_s36   2.678737e-39  1.617385e-01
membership_s37  -2.613034e-39 -1.202397e-01
V1               1.759436e-39  2.514785e-02
V2               3.533989e-39  1.496160e-01
pdi              4.564007e-35  1.145964e+03
adhesion        -1.304830e-43 -1.811645e-06
cohesion         2.609909e-43  3.615127e-06
inner            7.819425e-44  3.878023e-07
outer            1.099763e-43 -4.180786e-07
ioratio          2.731860e-39 -8.959614e-03
comsize          8.705780e-43  2.455931e-05
[1] "Dataset: low_CT Model GBM, run: 8 of 10 2015-06-15 19:37:42"
Iter   TrainDeviance   ValidDeviance   StepSize   Improve
     1        0.0974             nan     0.0100    0.0000

[1] "GBM variable coefficients"
                            var    rel.inf
bet                         bet 21.4917650
fifth                     fifth 13.5449410
walktrap_vertex walktrap_vertex 12.6317896
graph13                 graph13 12.1320705
ratio4                   ratio4 10.7832351
graph20                 graph20  9.6001601
comsize                 comsize  8.5483469
orbit5                   orbit5  3.9185645
membership_s32   membership_s32  3.4519030
membership_s36   membership_s36  2.2094193
coreness               coreness  1.4389395
bigcom40               bigcom40  0.2488654
graph0                   graph0  0.0000000
graph1                   graph1  0.0000000
graph2                   graph2  0.0000000
graph3                   graph3  0.0000000
graph4                   graph4  0.0000000
graph5                   graph5  0.0000000
graph6                   graph6  0.0000000
graph7                   graph7  0.0000000
graph8                   graph8  0.0000000
graph9                   graph9  0.0000000
graph10                 graph10  0.0000000
graph11                 graph11  0.0000000
graph12                 graph12  0.0000000
graph14                 graph14  0.0000000
graph15                 graph15  0.0000000
graph16                 graph16  0.0000000
graph17                 graph17  0.0000000
graph18                 graph18  0.0000000
graph19                 graph19  0.0000000
graph21                 graph21  0.0000000
graph22                 graph22  0.0000000
graph23                 graph23  0.0000000
graph24                 graph24  0.0000000
graph25                 graph25  0.0000000
graph26                 graph26  0.0000000
graph27                 graph27  0.0000000
graph28                 graph28  0.0000000
graph29                 graph29  0.0000000
orbit0                   orbit0  0.0000000
orbit1                   orbit1  0.0000000
orbit2                   orbit2  0.0000000
orbit3                   orbit3  0.0000000
orbit4                   orbit4  0.0000000
orbit6                   orbit6  0.0000000
orbit7                   orbit7  0.0000000
orbit8                   orbit8  0.0000000
orbit9                   orbit9  0.0000000
orbit10                 orbit10  0.0000000
orbit11                 orbit11  0.0000000
orbit12                 orbit12  0.0000000
orbit13                 orbit13  0.0000000
orbit14                 orbit14  0.0000000
orbit15                 orbit15  0.0000000
orbit16                 orbit16  0.0000000
orbit17                 orbit17  0.0000000
orbit18                 orbit18  0.0000000
orbit19                 orbit19  0.0000000
orbit20                 orbit20  0.0000000
orbit21                 orbit21  0.0000000
orbit22                 orbit22  0.0000000
orbit23                 orbit23  0.0000000
orbit24                 orbit24  0.0000000
orbit25                 orbit25  0.0000000
orbit26                 orbit26  0.0000000
orbit27                 orbit27  0.0000000
orbit28                 orbit28  0.0000000
orbit29                 orbit29  0.0000000
orbit30                 orbit30  0.0000000
orbit31                 orbit31  0.0000000
orbit32                 orbit32  0.0000000
orbit33                 orbit33  0.0000000
orbit34                 orbit34  0.0000000
orbit35                 orbit35  0.0000000
orbit36                 orbit36  0.0000000
orbit37                 orbit37  0.0000000
orbit38                 orbit38  0.0000000
orbit39                 orbit39  0.0000000
orbit40                 orbit40  0.0000000
orbit41                 orbit41  0.0000000
orbit42                 orbit42  0.0000000
orbit43                 orbit43  0.0000000
orbit44                 orbit44  0.0000000
orbit45                 orbit45  0.0000000
orbit46                 orbit46  0.0000000
orbit47                 orbit47  0.0000000
orbit48                 orbit48  0.0000000
orbit49                 orbit49  0.0000000
orbit50                 orbit50  0.0000000
orbit51                 orbit51  0.0000000
orbit52                 orbit52  0.0000000
orbit53                 orbit53  0.0000000
orbit54                 orbit54  0.0000000
orbit55                 orbit55  0.0000000
orbit56                 orbit56  0.0000000
orbit57                 orbit57  0.0000000
orbit58                 orbit58  0.0000000
orbit59                 orbit59  0.0000000
orbit60                 orbit60  0.0000000
orbit61                 orbit61  0.0000000
orbit62                 orbit62  0.0000000
orbit63                 orbit63  0.0000000
orbit64                 orbit64  0.0000000
orbit65                 orbit65  0.0000000
orbit66                 orbit66  0.0000000
orbit67                 orbit67  0.0000000
orbit68                 orbit68  0.0000000
orbit69                 orbit69  0.0000000
orbit70                 orbit70  0.0000000
orbit71                 orbit71  0.0000000
orbit72                 orbit72  0.0000000
AP                           AP  0.0000000
ecc                         ecc  0.0000000
eccrad                   eccrad  0.0000000
close                     close  0.0000000
constraint           constraint  0.0000000
knn                         knn  0.0000000
hubscore               hubscore  0.0000000
pagerank               pagerank  0.0000000
trans                     trans  0.0000000
evcent                   evcent  0.0000000
first                     first  0.0000000
upto_second         upto_second  0.0000000
upto_third           upto_third  0.0000000
upto_fourth         upto_fourth  0.0000000
upto_fifth           upto_fifth  0.0000000
upto_sixth           upto_sixth  0.0000000
second                   second  0.0000000
third                     third  0.0000000
fourth                   fourth  0.0000000
sixth                     sixth  0.0000000
ratio1                   ratio1  0.0000000
ratio2                   ratio2  0.0000000
ratio3                   ratio3  0.0000000
ratio5                   ratio5  0.0000000
ratio6                   ratio6  0.0000000
selfinter             selfinter  0.0000000
bigcom1                 bigcom1  0.0000000
bigcom2                 bigcom2  0.0000000
bigcom3                 bigcom3  0.0000000
bigcom4                 bigcom4  0.0000000
bigcom6                 bigcom6  0.0000000
bigcom8                 bigcom8  0.0000000
bigcom9                 bigcom9  0.0000000
bigcom11               bigcom11  0.0000000
bigcom13               bigcom13  0.0000000
bigcom15               bigcom15  0.0000000
bigcom16               bigcom16  0.0000000
bigcom21               bigcom21  0.0000000
bigcom22               bigcom22  0.0000000
bigcom24               bigcom24  0.0000000
bigcom26               bigcom26  0.0000000
bigcom28               bigcom28  0.0000000
bigcom30               bigcom30  0.0000000
bigcom31               bigcom31  0.0000000
bigcom32               bigcom32  0.0000000
bigcom33               bigcom33  0.0000000
bigcom34               bigcom34  0.0000000
bigcom36               bigcom36  0.0000000
bigcom37               bigcom37  0.0000000
bigcom38               bigcom38  0.0000000
bigcom39               bigcom39  0.0000000
bigcom43               bigcom43  0.0000000
bigcom44               bigcom44  0.0000000
bigcom46               bigcom46  0.0000000
bigcom47               bigcom47  0.0000000
bigcom49               bigcom49  0.0000000
bigcom50               bigcom50  0.0000000
bigcom51               bigcom51  0.0000000
bigcom52               bigcom52  0.0000000
bigcom54               bigcom54  0.0000000
bigcom56               bigcom56  0.0000000
bigcom62               bigcom62  0.0000000
bigcom66               bigcom66  0.0000000
bigcom68               bigcom68  0.0000000
bigcom69               bigcom69  0.0000000
bigcom71               bigcom71  0.0000000
bigcom72               bigcom72  0.0000000
bigcom73               bigcom73  0.0000000
bigcom74               bigcom74  0.0000000
bigcom75               bigcom75  0.0000000
bigcom76               bigcom76  0.0000000
bigcom77               bigcom77  0.0000000
bigcom79               bigcom79  0.0000000
bigcom80               bigcom80  0.0000000
bigcom82               bigcom82  0.0000000
bigcom83               bigcom83  0.0000000
bigcom84               bigcom84  0.0000000
bigcom85               bigcom85  0.0000000
bigcom87               bigcom87  0.0000000
bigcom89               bigcom89  0.0000000
bigcom91               bigcom91  0.0000000
bigcom92               bigcom92  0.0000000
bigcom93               bigcom93  0.0000000
bigcom96               bigcom96  0.0000000
bigcom97               bigcom97  0.0000000
bigcom98               bigcom98  0.0000000
bigcom99               bigcom99  0.0000000
bigcom101             bigcom101  0.0000000
bigcom104             bigcom104  0.0000000
bigcom106             bigcom106  0.0000000
bigcom109             bigcom109  0.0000000
bigcom113             bigcom113  0.0000000
bigcom116             bigcom116  0.0000000
bigcom120             bigcom120  0.0000000
bigcom123             bigcom123  0.0000000
bigcom126             bigcom126  0.0000000
bigcom127             bigcom127  0.0000000
bigcom137             bigcom137  0.0000000
bigcom139             bigcom139  0.0000000
bigcom140             bigcom140  0.0000000
bigcom143             bigcom143  0.0000000
bigcom145             bigcom145  0.0000000
bigcom146             bigcom146  0.0000000
bigcom147             bigcom147  0.0000000
bigcom149             bigcom149  0.0000000
bigcom153             bigcom153  0.0000000
bigcom154             bigcom154  0.0000000
bigcom156             bigcom156  0.0000000
bigcom157             bigcom157  0.0000000
bigcom158             bigcom158  0.0000000
bigcom160             bigcom160  0.0000000
bigcom161             bigcom161  0.0000000
bigcom162             bigcom162  0.0000000
bigcom164             bigcom164  0.0000000
bigcom166             bigcom166  0.0000000
bigcom167             bigcom167  0.0000000
bigcom171             bigcom171  0.0000000
bigcom173             bigcom173  0.0000000
bigcom175             bigcom175  0.0000000
bigcom176             bigcom176  0.0000000
bigcom177             bigcom177  0.0000000
bigcom178             bigcom178  0.0000000
bigcom180             bigcom180  0.0000000
bigcom181             bigcom181  0.0000000
bigcom184             bigcom184  0.0000000
bigcom186             bigcom186  0.0000000
bigcom187             bigcom187  0.0000000
bigcom189             bigcom189  0.0000000
bigcom194             bigcom194  0.0000000
bigcom195             bigcom195  0.0000000
bigcom196             bigcom196  0.0000000
bigcom204             bigcom204  0.0000000
bigcom205             bigcom205  0.0000000
bigcom212             bigcom212  0.0000000
bigcom214             bigcom214  0.0000000
bigcom222             bigcom222  0.0000000
bigcom223             bigcom223  0.0000000
bigcom226             bigcom226  0.0000000
bigcom227             bigcom227  0.0000000
bigcom229             bigcom229  0.0000000
bigcom233             bigcom233  0.0000000
bigcom236             bigcom236  0.0000000
bigcom237             bigcom237  0.0000000
bigcom246             bigcom246  0.0000000
bigcom248             bigcom248  0.0000000
bigcom249             bigcom249  0.0000000
bigcom250             bigcom250  0.0000000
bigcom254             bigcom254  0.0000000
bigcom266             bigcom266  0.0000000
bigcom269             bigcom269  0.0000000
bigcom272             bigcom272  0.0000000
bigcom274             bigcom274  0.0000000
bigcom281             bigcom281  0.0000000
bigcom291             bigcom291  0.0000000
bigcom292             bigcom292  0.0000000
bigcom295             bigcom295  0.0000000
bigcom299             bigcom299  0.0000000
bigcom301             bigcom301  0.0000000
bigcom306             bigcom306  0.0000000
bigcom309             bigcom309  0.0000000
bigcom314             bigcom314  0.0000000
bigcom321             bigcom321  0.0000000
bigcom341             bigcom341  0.0000000
bigcom350             bigcom350  0.0000000
bigcom353             bigcom353  0.0000000
bigcom359             bigcom359  0.0000000
bigcom363             bigcom363  0.0000000
bigcom365             bigcom365  0.0000000
bigcom385             bigcom385  0.0000000
bigcom386             bigcom386  0.0000000
bigcom408             bigcom408  0.0000000
bigcom412             bigcom412  0.0000000
bigcom480             bigcom480  0.0000000
spin_vertex         spin_vertex  0.0000000
membership_s1     membership_s1  0.0000000
membership_s3     membership_s3  0.0000000
membership_s4     membership_s4  0.0000000
membership_s5     membership_s5  0.0000000
membership_s6     membership_s6  0.0000000
membership_s7     membership_s7  0.0000000
membership_s8     membership_s8  0.0000000
membership_s9     membership_s9  0.0000000
membership_s11   membership_s11  0.0000000
membership_s12   membership_s12  0.0000000
membership_s14   membership_s14  0.0000000
membership_s15   membership_s15  0.0000000
membership_s16   membership_s16  0.0000000
membership_s17   membership_s17  0.0000000
membership_s18   membership_s18  0.0000000
membership_s20   membership_s20  0.0000000
membership_s21   membership_s21  0.0000000
membership_s22   membership_s22  0.0000000
membership_s24   membership_s24  0.0000000
membership_s25   membership_s25  0.0000000
membership_s26   membership_s26  0.0000000
membership_s27   membership_s27  0.0000000
membership_s28   membership_s28  0.0000000
membership_s30   membership_s30  0.0000000
membership_s31   membership_s31  0.0000000
membership_s33   membership_s33  0.0000000
membership_s37   membership_s37  0.0000000
V1                           V1  0.0000000
V2                           V2  0.0000000
pdi                         pdi  0.0000000
adhesion               adhesion  0.0000000
cohesion               cohesion  0.0000000
inner                     inner  0.0000000
outer                     outer  0.0000000
ioratio                 ioratio  0.0000000
[1] "Dataset: low_CT Model RF, run: 8 of 10 2015-06-15 19:37:44"
     |      Out-of-bag   |
Tree |      MSE  %Var(y) |
   1 | 0.005868   244.95 |
   2 |  0.00518   216.23 |
   3 | 0.004204   175.49 |
   4 | 0.003863   161.25 |
   5 | 0.003814   159.21 |
   6 | 0.003555   148.40 |
   7 | 0.003482   145.33 |
   8 | 0.003304   137.89 |
   9 | 0.003321   138.63 |
  10 | 0.003211   134.04 |
  11 | 0.003034   126.62 |
  12 | 0.003005   125.42 |
  13 | 0.002909   121.40 |
  14 |  0.00299   124.81 |
  15 | 0.002949   123.08 |
  16 | 0.002936   122.55 |
  17 | 0.002868   119.71 |
  18 | 0.002861   119.42 |
  19 |  0.00286   119.39 |
  20 | 0.002808   117.22 |
  21 | 0.002951   123.18 |
  22 | 0.002926   122.11 |
  23 |  0.00293   122.31 |
  24 | 0.002911   121.49 |
  25 | 0.002909   121.43 |
  26 | 0.002874   119.95 |
  27 | 0.002864   119.53 |
  28 | 0.002849   118.93 |
  29 | 0.002847   118.83 |
  30 | 0.002836   118.36 |
  31 | 0.002831   118.15 |
  32 | 0.002827   118.00 |
  33 | 0.002798   116.77 |
  34 | 0.002796   116.70 |
  35 | 0.002795   116.66 |
  36 | 0.002789   116.40 |
  37 | 0.002785   116.25 |
  38 | 0.002773   115.76 |
  39 | 0.002775   115.85 |
  40 | 0.002762   115.30 |
  41 | 0.002761   115.24 |
  42 | 0.002765   115.40 |
  43 | 0.002765   115.41 |
  44 | 0.002765   115.40 |
  45 | 0.002766   115.47 |
  46 | 0.002767   115.51 |
  47 | 0.002757   115.06 |
  48 | 0.002752   114.87 |
  49 | 0.002753   114.93 |
  50 | 0.002748   114.69 |
  51 | 0.002741   114.41 |
  52 | 0.002742   114.47 |
  53 | 0.002741   114.42 |
  54 | 0.002738   114.30 |
  55 | 0.002739   114.33 |
  56 | 0.002735   114.15 |
  57 | 0.002738   114.30 |
  58 | 0.002741   114.42 |
  59 | 0.002731   113.99 |
  60 | 0.002723   113.64 |
  61 | 0.002721   113.59 |
  62 |  0.00271   113.13 |
  63 | 0.002713   113.23 |
  64 | 0.002704   112.85 |
  65 | 0.002699   112.64 |
  66 | 0.002694   112.43 |
  67 | 0.002684   112.05 |
  68 | 0.002683   112.01 |
  69 | 0.002679   111.83 |
  70 | 0.002677   111.74 |
  71 | 0.002669   111.41 |
  72 | 0.002654   110.78 |
  73 | 0.002653   110.76 |
  74 |  0.00265   110.63 |
  75 | 0.002646   110.46 |
  76 | 0.002645   110.39 |
  77 | 0.002642   110.29 |
  78 | 0.002642   110.29 |
  79 | 0.002638   110.09 |
  80 | 0.002633   109.92 |
  81 | 0.002632   109.88 |
  82 | 0.002633   109.90 |
  83 | 0.002636   110.03 |
  84 | 0.002637   110.07 |
  85 | 0.002637   110.09 |
  86 | 0.002635   109.97 |
  87 | 0.002634   109.93 |
  88 | 0.002634   109.94 |
  89 | 0.002631   109.81 |
  90 | 0.002628   109.70 |
  91 | 0.002628   109.70 |
  92 |  0.00263   109.76 |
  93 | 0.002628   109.71 |
  94 | 0.002627   109.64 |
  95 | 0.002625   109.55 |
  96 | 0.002625   109.55 |
  97 | 0.002622   109.44 |
  98 | 0.002619   109.32 |
  99 |  0.00262   109.34 |
 100 |  0.00262   109.35 |
[1] "Random Forest variable coefficients"
                      %IncMSE IncNodePurity
graph5           1.893384e-03  1.757700e-01
graph6           1.854231e-03  1.015218e-01
graph7           0.000000e+00  8.741380e-21
graph8           0.000000e+00  0.000000e+00
graph9           2.586033e-03  8.659804e-02
graph10          2.175333e-03  1.015112e-01
graph11          1.007255e-02  7.315664e-02
graph12          3.877324e-03  6.693497e-02
graph13          1.137131e-03  1.894086e-01
graph14          8.315924e-04  1.015250e-01
graph15          0.000000e+00  1.600000e-02
graph16          4.350615e-04  1.611457e-01
graph17          4.029957e-03  7.950311e-02
graph18         -4.249057e-06  7.058036e-02
graph19          4.146711e-04  6.613830e-02
graph20          3.011700e-03  1.820759e-01
graph21          1.530081e-03  1.661578e-01
graph22          0.000000e+00  2.405574e-20
graph23          2.099223e-03  2.195729e-01
graph24          0.000000e+00  2.154174e-19
graph25          6.192018e-04  1.609326e-01
graph26          0.000000e+00  2.710505e-22
graph27          0.000000e+00  9.486769e-22
graph28          0.000000e+00  2.710505e-22
graph29          0.000000e+00  0.000000e+00
orbit0          -2.167317e-05  5.380971e-04
orbit1           5.327242e-04  9.760043e-02
orbit2           3.748569e-05  1.602058e-02
orbit3           0.000000e+00  2.032879e-21
orbit4           3.986861e-04  1.330649e-01
orbit5           4.599108e-04  1.214076e-01
orbit6          -1.742699e-05  1.879225e-02
orbit7           2.693113e-06  7.244228e-04
orbit8           8.657924e-04  1.442565e-01
orbit9           8.659057e-04  1.220185e-01
orbit10          8.726003e-06  8.750000e-03
orbit11         -1.767565e-07  3.311302e-03
orbit12          0.000000e+00  1.355253e-21
orbit13          0.000000e+00  8.944668e-21
orbit14          0.000000e+00  2.710505e-22
orbit15          3.730376e-03  6.231155e-02
orbit16          1.372760e-04  7.368347e-02
orbit17          1.307051e-04  8.005924e-02
orbit18          1.151753e-03  2.388761e-01
orbit19          2.342284e-03  5.857066e-02
orbit20          4.468247e-04  5.943478e-02
orbit21          8.014978e-04  8.723976e-02
orbit22          1.008912e-02  1.052049e-01
orbit23         -1.061909e-05  5.658136e-04
orbit24          2.174809e-03  1.165365e-01
orbit25          0.000000e+00  2.200000e-02
orbit26          7.490637e-05  8.811357e-03
orbit27          2.132438e-03  1.212563e-01
orbit28          1.103016e-03  1.542707e-01
orbit29          1.754589e-04  3.449766e-02
orbit30         -1.512249e-05  3.047812e-02
orbit31          9.402492e-05  3.313562e-02
orbit32          0.000000e+00  9.941176e-03
orbit33          0.000000e+00  9.090909e-03
orbit34          3.473661e-04  5.499142e-02
orbit35          2.615108e-04  3.689209e-02
orbit36          3.608739e-04  7.259531e-02
orbit37          3.583198e-04  1.008245e-01
orbit38          1.705627e-03  1.219187e-01
orbit39          1.991779e-03  8.870227e-02
orbit40          0.000000e+00  9.601965e-20
orbit41          0.000000e+00  8.321252e-20
orbit42          1.796407e-04  9.065781e-04
orbit43          3.945638e-05  3.515152e-02
orbit44          0.000000e+00  0.000000e+00
orbit45          1.469178e-03  5.637884e-02
orbit46          0.000000e+00  7.081195e-20
orbit47          0.000000e+00  9.554532e-21
orbit48          0.000000e+00  9.000000e-03
orbit49          1.922553e-03  2.132206e-01
orbit50         -7.719453e-06  5.336520e-04
orbit51          9.319460e-04  9.140416e-02
orbit52          0.000000e+00  1.157386e-19
orbit53         -4.292995e-06  6.618687e-02
orbit54          0.000000e+00  4.811147e-21
orbit55          0.000000e+00  0.000000e+00
orbit56          6.406151e-03  1.063732e-01
orbit57          0.000000e+00  6.776264e-23
orbit58          0.000000e+00  0.000000e+00
orbit59          8.745081e-06  1.500000e-02
orbit60          0.000000e+00  0.000000e+00
orbit61          0.000000e+00  0.000000e+00
orbit62          7.129888e-04  7.723495e-02
orbit63          0.000000e+00  9.405454e-20
orbit64          0.000000e+00  1.500000e-02
orbit65          0.000000e+00  7.457956e-19
orbit66          0.000000e+00  2.710505e-22
orbit67          0.000000e+00  0.000000e+00
orbit68          0.000000e+00  8.131516e-21
orbit69          0.000000e+00  2.168404e-21
orbit70          0.000000e+00  0.000000e+00
orbit71          0.000000e+00  0.000000e+00
orbit72          0.000000e+00  0.000000e+00
AP              -1.409071e-06  1.872391e-02
bet              2.186110e-04  2.572051e-01
ecc              4.197563e-06  1.761905e-02
eccrad           0.000000e+00  2.371692e-21
close            2.919844e-04  6.534646e-02
constraint      -6.358373e-06  1.236744e-02
coreness         2.400438e-04  1.993390e-01
knn              7.898724e-05  1.083963e-01
hubscore         1.230801e-04  5.122660e-02
pagerank         4.125355e-04  1.089652e-01
trans            1.721378e-05  8.595879e-02
evcent           1.574182e-03  4.343602e-02
first            0.000000e+00  8.333333e-03
upto_second      2.191549e-04  3.048123e-02
upto_third       8.515717e-04  8.384829e-02
upto_fourth      2.161221e-04  4.660930e-02
upto_fifth       1.955002e-03  2.075306e-01
upto_sixth       2.406653e-04  8.314235e-02
second           2.300755e-04  7.485748e-02
third            8.851780e-04  1.216426e-01
fourth           6.734844e-04  3.037055e-01
fifth            5.640715e-04  2.321914e-01
sixth            2.087553e-03  4.677328e-01
ratio1           8.506653e-05  5.303421e-02
ratio2           1.048592e-04  1.981225e-01
ratio3           2.008659e-03  2.833417e-01
ratio4           1.392732e-04  1.459046e-01
ratio5           2.445770e-04  4.935657e-01
ratio6           2.591243e-04  2.856630e-01
selfinter        1.850779e-05  5.781029e-02
walktrap_vertex  1.031367e-04  8.143853e-02
bigcom1          2.403206e-04  8.739400e-02
bigcom2          0.000000e+00  0.000000e+00
bigcom3          0.000000e+00  2.710505e-22
bigcom4          9.361734e-04  5.452945e-02
bigcom6          0.000000e+00  0.000000e+00
bigcom8          0.000000e+00  0.000000e+00
bigcom9          0.000000e+00  0.000000e+00
bigcom11         0.000000e+00  0.000000e+00
bigcom13         0.000000e+00  0.000000e+00
bigcom15         0.000000e+00  0.000000e+00
bigcom16         0.000000e+00  0.000000e+00
bigcom21         0.000000e+00  0.000000e+00
bigcom22         0.000000e+00  0.000000e+00
bigcom24         0.000000e+00  0.000000e+00
bigcom26         0.000000e+00  2.710505e-22
bigcom28         0.000000e+00  0.000000e+00
bigcom30         0.000000e+00  1.355253e-22
bigcom31         0.000000e+00  0.000000e+00
bigcom32         0.000000e+00  0.000000e+00
bigcom33         0.000000e+00  0.000000e+00
bigcom34         0.000000e+00  0.000000e+00
bigcom36         0.000000e+00  0.000000e+00
bigcom37         0.000000e+00  0.000000e+00
bigcom38         0.000000e+00  0.000000e+00
bigcom39         0.000000e+00  0.000000e+00
bigcom40         4.115484e-04  1.137526e-01
bigcom43         0.000000e+00  0.000000e+00
bigcom44         0.000000e+00  2.710505e-22
bigcom46         0.000000e+00  0.000000e+00
bigcom47         0.000000e+00  0.000000e+00
bigcom49         0.000000e+00  0.000000e+00
bigcom50         0.000000e+00  0.000000e+00
bigcom51         0.000000e+00  0.000000e+00
bigcom52         0.000000e+00  0.000000e+00
bigcom54         0.000000e+00  0.000000e+00
bigcom56         0.000000e+00  0.000000e+00
bigcom62         0.000000e+00  0.000000e+00
bigcom66         0.000000e+00  0.000000e+00
bigcom68         0.000000e+00  0.000000e+00
bigcom69         0.000000e+00  0.000000e+00
bigcom71         0.000000e+00  0.000000e+00
bigcom72         0.000000e+00  0.000000e+00
bigcom73         0.000000e+00  0.000000e+00
bigcom74         0.000000e+00  0.000000e+00
bigcom75         0.000000e+00  0.000000e+00
bigcom76         0.000000e+00  0.000000e+00
bigcom77         0.000000e+00  0.000000e+00
bigcom79         0.000000e+00  0.000000e+00
bigcom80         0.000000e+00  0.000000e+00
bigcom82         0.000000e+00  2.710505e-22
bigcom83         0.000000e+00  0.000000e+00
bigcom84         0.000000e+00  0.000000e+00
bigcom85         0.000000e+00  0.000000e+00
bigcom87         0.000000e+00  0.000000e+00
bigcom89         0.000000e+00  0.000000e+00
bigcom91         0.000000e+00  0.000000e+00
bigcom92         0.000000e+00  0.000000e+00
bigcom93         0.000000e+00  0.000000e+00
bigcom96         0.000000e+00  0.000000e+00
bigcom97         0.000000e+00  0.000000e+00
bigcom98         0.000000e+00  0.000000e+00
bigcom99         0.000000e+00  0.000000e+00
bigcom101        0.000000e+00  0.000000e+00
bigcom104        0.000000e+00  0.000000e+00
bigcom106        0.000000e+00  0.000000e+00
bigcom109        0.000000e+00  0.000000e+00
bigcom113        0.000000e+00  0.000000e+00
bigcom116        0.000000e+00  6.776264e-23
bigcom120        0.000000e+00  0.000000e+00
bigcom123        0.000000e+00  0.000000e+00
bigcom126        0.000000e+00  0.000000e+00
bigcom127        0.000000e+00  0.000000e+00
bigcom137        0.000000e+00  2.168404e-21
bigcom139        0.000000e+00  0.000000e+00
bigcom140        0.000000e+00  0.000000e+00
bigcom143        0.000000e+00  0.000000e+00
bigcom145        0.000000e+00  0.000000e+00
bigcom146        0.000000e+00  2.710505e-22
bigcom147        0.000000e+00  0.000000e+00
bigcom149        0.000000e+00  0.000000e+00
bigcom153        0.000000e+00  0.000000e+00
bigcom154        0.000000e+00  0.000000e+00
bigcom156        0.000000e+00  0.000000e+00
bigcom157        0.000000e+00  0.000000e+00
bigcom158        0.000000e+00  0.000000e+00
bigcom160        0.000000e+00  0.000000e+00
bigcom161        0.000000e+00  0.000000e+00
bigcom162        0.000000e+00  0.000000e+00
bigcom164        0.000000e+00  0.000000e+00
bigcom166        0.000000e+00  0.000000e+00
bigcom167        0.000000e+00  0.000000e+00
bigcom171        0.000000e+00  8.857684e-01
bigcom173        0.000000e+00  0.000000e+00
bigcom175        0.000000e+00  0.000000e+00
bigcom176        0.000000e+00  0.000000e+00
bigcom177        0.000000e+00  0.000000e+00
bigcom178        0.000000e+00  0.000000e+00
bigcom180        0.000000e+00  0.000000e+00
bigcom181        0.000000e+00  0.000000e+00
bigcom184        0.000000e+00  0.000000e+00
bigcom186        0.000000e+00  0.000000e+00
bigcom187        0.000000e+00  0.000000e+00
bigcom189        0.000000e+00  0.000000e+00
bigcom194        0.000000e+00  0.000000e+00
bigcom195        0.000000e+00  0.000000e+00
bigcom196       -3.865006e-21  5.720470e-01
bigcom204        0.000000e+00  0.000000e+00
bigcom205        0.000000e+00  0.000000e+00
bigcom212        0.000000e+00  0.000000e+00
bigcom214        0.000000e+00  0.000000e+00
bigcom222        0.000000e+00  0.000000e+00
bigcom223        0.000000e+00  0.000000e+00
bigcom226        0.000000e+00  0.000000e+00
bigcom227        0.000000e+00  0.000000e+00
bigcom229        0.000000e+00  0.000000e+00
bigcom233        0.000000e+00  0.000000e+00
bigcom236        0.000000e+00  0.000000e+00
bigcom237        0.000000e+00  0.000000e+00
bigcom246        0.000000e+00  0.000000e+00
bigcom248        0.000000e+00  0.000000e+00
bigcom249        0.000000e+00  0.000000e+00
bigcom250        0.000000e+00  0.000000e+00
bigcom254        0.000000e+00  0.000000e+00
bigcom266        0.000000e+00  0.000000e+00
bigcom269        0.000000e+00  0.000000e+00
bigcom272        0.000000e+00  0.000000e+00
bigcom274        0.000000e+00  0.000000e+00
bigcom281        0.000000e+00  0.000000e+00
bigcom291        0.000000e+00  0.000000e+00
bigcom292        0.000000e+00  0.000000e+00
bigcom295        0.000000e+00  0.000000e+00
bigcom299        0.000000e+00  0.000000e+00
bigcom301        0.000000e+00  0.000000e+00
bigcom306        0.000000e+00  0.000000e+00
bigcom309        0.000000e+00  0.000000e+00
bigcom314        0.000000e+00  0.000000e+00
bigcom321        0.000000e+00  0.000000e+00
bigcom341        0.000000e+00  0.000000e+00
bigcom350        0.000000e+00  0.000000e+00
bigcom353        0.000000e+00  0.000000e+00
bigcom359        0.000000e+00  0.000000e+00
bigcom363        0.000000e+00  0.000000e+00
bigcom365        0.000000e+00  0.000000e+00
bigcom385        0.000000e+00  0.000000e+00
bigcom386        0.000000e+00  0.000000e+00
bigcom408        0.000000e+00  0.000000e+00
bigcom412        0.000000e+00  0.000000e+00
bigcom480        0.000000e+00  0.000000e+00
spin_vertex      8.057585e-07  1.457778e-04
membership_s1    2.570021e-05  4.444540e-02
membership_s3    0.000000e+00  0.000000e+00
membership_s4   -1.067422e-05  1.121572e-01
membership_s5    1.506368e-05  2.551494e-02
membership_s6    0.000000e+00  1.151965e-21
membership_s7    0.000000e+00  5.421011e-22
membership_s8    0.000000e+00  0.000000e+00
membership_s9    0.000000e+00  0.000000e+00
membership_s11   0.000000e+00  0.000000e+00
membership_s12   0.000000e+00  0.000000e+00
membership_s14   0.000000e+00  0.000000e+00
membership_s15   0.000000e+00  0.000000e+00
membership_s16   0.000000e+00  0.000000e+00
membership_s17   0.000000e+00  0.000000e+00
membership_s18   0.000000e+00  0.000000e+00
membership_s20   0.000000e+00  0.000000e+00
membership_s21   0.000000e+00  2.439455e-21
membership_s22   0.000000e+00  0.000000e+00
membership_s24   0.000000e+00  0.000000e+00
membership_s25   0.000000e+00  0.000000e+00
membership_s26   0.000000e+00  0.000000e+00
membership_s27   0.000000e+00  0.000000e+00
membership_s28   0.000000e+00  0.000000e+00
membership_s30  -8.710801e-06  4.391801e-02
membership_s31   0.000000e+00  6.911789e-21
membership_s32   6.309201e-05  8.468941e-02
membership_s33   0.000000e+00  0.000000e+00
membership_s36   3.425131e-04  1.250083e-01
membership_s37   0.000000e+00  3.117081e-21
V1               1.228696e-04  2.130771e-01
V2               1.824362e-04  2.864749e-01
pdi              9.471595e-07  1.448386e-01
adhesion         2.140425e-03  2.443802e-01
cohesion         2.005039e-03  3.791646e-01
inner            1.117742e-04  1.846408e-01
outer            1.197752e-04  1.531919e-01
ioratio          5.317641e-04  3.018865e-01
comsize          8.748029e-04  5.356695e-01
[1] "Dataset: low_CT Model GLM, run: 8 of 10 2015-06-15 19:38:48"
[1] "glmnet variable coefficients"
                         [,1]          [,2]
(Intercept)     -6.029242e+00 -6.977176e+00
graph0           9.830801e-40  8.729112e-03
graph1           5.704811e-45 -3.847607e-06
graph2           9.402556e-41 -1.486566e-02
graph3           1.547258e-44 -3.348275e-08
graph4          -1.403004e-47  1.363725e-09
graph5           1.999800e-41  2.076121e-04
graph6          -7.257833e-45 -3.459828e-07
graph7          -9.704330e-42 -3.295576e-04
graph8          -1.404243e-39 -3.797755e-02
graph9           4.026044e-46 -6.223120e-09
graph10          1.709756e-48  7.782047e-11
graph11          1.057745e-52  3.450003e-12
graph12         -1.006246e-46  3.678172e-09
graph13          3.943564e-45 -2.303592e-07
graph14          2.404140e-48  7.691029e-10
graph15          1.357786e-42 -1.872909e-05
graph16          2.615753e-45 -7.992721e-08
graph17          3.335199e-45  3.366562e-07
graph18         -1.282126e-43 -1.014497e-05
graph19          7.871657e-45  9.791771e-07
graph20          5.289615e-43  1.178864e-05
graph21          7.901059e-43  1.076173e-05
graph22         -1.752885e-43 -4.018246e-06
graph23          1.344192e-44  4.524248e-06
graph24         -5.635428e-43 -1.408379e-05
graph25          8.223901e-42  1.971324e-05
graph26         -6.179027e-42 -2.513453e-04
graph27         -6.909457e-41 -2.210088e-03
graph28         -4.258543e-41 -5.129657e-04
graph29         -2.428127e-39 -1.750910e-02
orbit0           9.830801e-40  8.745666e-03
orbit1          -3.260963e-45 -3.884511e-06
orbit2           5.106591e-40  3.829540e-03
orbit3           9.402556e-41 -1.484462e-02
orbit4           4.355997e-45 -2.636540e-07
orbit5           9.767383e-43  1.591520e-05
orbit6          -1.403736e-47  1.393753e-09
orbit7           5.393555e-40  2.497810e-03
orbit8           1.999800e-41  2.084068e-04
orbit9          -9.257909e-45  4.870620e-07
orbit10         -1.726834e-44 -5.664849e-06
orbit11          9.838949e-40  1.078235e-02
orbit12         -9.940215e-42 -3.343717e-04
orbit13          3.016860e-40  2.044034e-03
orbit14         -1.404243e-39 -3.797357e-02
orbit15          2.887166e-46 -2.690093e-09
orbit16          4.797283e-44  4.953162e-07
orbit17          3.690297e-45 -1.974517e-07
orbit18         -2.780728e-46 -1.189097e-08
orbit19         -9.263391e-49  5.556834e-11
orbit20          1.054793e-45  2.645983e-08
orbit21          1.441867e-42  2.872943e-05
orbit22          1.057694e-52  3.439413e-12
orbit23          8.745002e-40 -1.111998e-03
orbit24         -2.713542e-46  2.204477e-09
orbit25          6.936901e-46  1.696032e-08
orbit26          1.066465e-42  3.443673e-05
orbit27          6.244396e-45 -7.499999e-08
orbit28          4.560050e-43  4.055337e-06
orbit29         -2.362105e-44 -1.685743e-06
orbit30          2.568146e-42  5.315346e-05
orbit31         -1.018564e-47  4.156482e-10
orbit32          2.759838e-46  1.129066e-08
orbit33          2.648676e-39  5.957639e-02
orbit34          1.357786e-42 -1.876412e-05
orbit35         -3.255770e-46 -5.705048e-08
orbit36          4.727643e-43  1.311962e-05
orbit37          1.520620e-44 -3.744936e-07
orbit38          2.132897e-41  2.624731e-04
orbit39         -1.251154e-45  7.236738e-08
orbit40          1.009449e-44  8.351149e-07
orbit41         -1.305456e-42 -9.342530e-05
orbit42          3.747475e-39  1.044809e-01
orbit43         -1.281918e-43 -1.017240e-05
orbit44         -1.483453e-39 -1.188970e-01
orbit45          2.537166e-44  1.817962e-06
orbit46         -2.265264e-43 -7.484874e-06
orbit47          1.198699e-41  3.958215e-04
orbit48         -1.031206e-42 -5.272651e-05
orbit49          5.359925e-43  1.217425e-05
orbit50         -1.463798e-41 -2.673913e-03
orbit51          2.044458e-42  1.766586e-05
orbit52          1.464939e-43  1.568598e-05
orbit53          3.085439e-42 -1.222386e-03
orbit54         -1.752723e-43 -4.037764e-06
orbit55         -1.598874e-39 -8.121732e-02
orbit56          3.779338e-44  5.141051e-06
orbit57         -1.969358e-42 -3.923452e-05
orbit58         -1.300197e-39 -6.335894e-02
orbit59         -5.403955e-43 -1.155547e-05
orbit60         -1.785632e-41 -9.412410e-04
orbit61         -1.761434e-39 -6.857958e-02
orbit62          1.330404e-41  1.555747e-04
orbit63         -5.612405e-41 -4.341191e-03
orbit64         -2.331413e-41 -1.022466e-03
orbit65         -7.178203e-42 -3.193384e-04
orbit66         -1.848691e-41 -3.077512e-04
orbit67         -1.724570e-39 -3.663367e-02
orbit68         -6.910668e-41 -2.211543e-03
orbit69         -2.430464e-39 -7.317696e-02
orbit70         -4.263038e-41 -5.145984e-04
orbit71         -1.237099e-39 -1.275354e-02
orbit72         -2.428127e-39 -1.751293e-02
AP               2.952993e-39 -5.679919e-02
bet              4.068707e-43  7.145041e-06
ecc              6.606003e-40  2.069152e-02
eccrad           3.963602e-39  1.241903e-01
close           -1.437667e-38 -5.560923e-01
constraint      -4.293707e-39 -9.919595e-02
coreness         1.164037e-39  2.869219e-02
knn             -1.504719e-42 -2.423636e-05
hubscore         1.517850e-38  6.152896e-01
pagerank        -6.630819e-39 -6.646333e-01
trans           -2.574805e-39 -1.183758e-01
evcent           1.290438e-38  4.732648e-01
first            9.830801e-40  8.716088e-03
upto_second     -3.258810e-44 -4.703938e-06
upto_third      -1.301371e-43 -5.394648e-06
upto_fourth     -2.959723e-43 -1.054926e-05
upto_fifth      -2.907926e-43 -2.588732e-06
upto_sixth       1.740967e-43  1.797978e-05
second          -3.651270e-44 -4.726117e-06
third           -1.909105e-43 -7.628955e-06
fourth          -1.632395e-43 -4.172060e-06
fifth            4.212340e-43  1.672034e-05
sixth            5.182798e-43  8.725547e-06
ratio1          -1.526441e-42 -2.472897e-05
ratio2          -3.170670e-42 -1.018209e-04
ratio3           1.426598e-41  3.381350e-04
ratio4          -2.706040e-42 -2.136020e-04
ratio5          -2.672739e-42 -1.052627e-04
ratio6           2.360443e-43  1.336277e-06
selfinter        4.907648e-39  1.879223e-01
walktrap_vertex  2.165001e-39  6.157911e-02
bigcom1          2.497565e-39  1.090448e-01
bigcom2         -2.428906e-39 -6.012690e-02
bigcom3          7.699712e-39  3.163985e-01
bigcom4          5.089300e-40  5.342571e-02
bigcom6         -2.426572e-39 -7.057052e-02
bigcom8         -2.462060e-39 -8.620188e-02
bigcom9         -2.436718e-39 -1.006133e-01
bigcom11        -2.428906e-39 -1.685239e-01
bigcom13        -2.433587e-39 -1.465959e-01
bigcom15        -2.433197e-39 -7.905037e-02
bigcom16        -2.428127e-39 -1.578631e-01
bigcom21        -2.443399e-39 -1.283975e-01
bigcom22        -2.458464e-39 -1.272969e-01
bigcom24        -2.427349e-39 -5.125117e-02
bigcom26        -2.436718e-39 -1.158462e-01
bigcom28        -2.463260e-39 -1.219772e-01
bigcom30        -2.440250e-39 -1.946622e-01
bigcom31        -2.426572e-39 -7.721847e-02
bigcom32        -2.430075e-39 -7.557967e-02
bigcom33        -2.426961e-39 -1.353504e-01
bigcom34        -2.427738e-39 -2.093577e-01
bigcom36        -2.428127e-39 -1.453167e-01
bigcom37        -2.426572e-39 -8.733884e-02
bigcom38        -2.430854e-39 -9.705981e-02
bigcom39        -2.430075e-39 -1.271107e-01
bigcom40         3.700584e-39  1.739249e-01
bigcom43        -2.428127e-39 -1.031646e-01
bigcom44        -2.453687e-39 -1.314922e-01
bigcom46        -2.429685e-39 -1.371357e-01
bigcom47        -2.428906e-39 -1.186341e-01
bigcom49        -2.428517e-39 -1.254372e-01
bigcom50        -2.428517e-39 -9.786505e-02
bigcom51        -2.427349e-39 -1.527099e-01
bigcom52        -2.426572e-39 -1.157285e-01
bigcom54        -2.426961e-39 -1.093571e-01
bigcom56        -2.427349e-39 -6.525642e-02
bigcom62        -2.426961e-39 -1.264971e-01
bigcom66        -2.427738e-39 -1.189577e-01
bigcom68        -2.427349e-39 -6.839711e-02
bigcom69        -2.429295e-39 -1.076012e-01
bigcom71        -2.430854e-39 -7.279856e-02
bigcom72        -2.428127e-39 -1.201612e-01
bigcom73        -2.427349e-39 -1.296548e-01
bigcom74        -2.428127e-39 -1.236415e-01
bigcom75        -2.426572e-39 -8.278375e-02
bigcom76        -2.427738e-39 -1.001815e-01
bigcom77        -2.427349e-39 -8.814465e-02
bigcom79        -2.427349e-39 -1.581881e-01
bigcom80        -2.427349e-39 -1.319778e-01
bigcom82        -2.428127e-39 -1.458403e-01
bigcom83        -2.426572e-39 -4.977326e-02
bigcom84        -2.426961e-39 -3.410432e-01
bigcom85        -2.427738e-39 -1.636798e-01
bigcom87        -2.427738e-39 -1.033933e-01
bigcom89        -2.426961e-39 -1.451801e-01
bigcom91        -2.426572e-39 -8.007344e-02
bigcom92        -2.430464e-39 -7.386830e-02
bigcom93        -2.426961e-39 -1.015229e-01
bigcom96        -2.426572e-39 -8.997498e-02
bigcom97        -2.427738e-39 -1.629914e-01
bigcom98        -2.427349e-39 -1.524785e-01
bigcom99        -2.427349e-39 -9.258956e-02
bigcom101       -2.428127e-39 -9.643115e-02
bigcom104       -2.429295e-39 -1.416843e-01
bigcom106       -2.428127e-39 -1.327324e-01
bigcom109       -2.426961e-39 -1.615961e-01
bigcom113       -2.427349e-39 -8.580322e-02
bigcom116       -2.431635e-39 -1.141081e-01
bigcom120       -2.426572e-39 -2.031666e-01
bigcom123       -2.426961e-39 -1.047749e-01
bigcom126       -2.426961e-39 -5.774929e-02
bigcom127       -2.426572e-39 -1.070959e-01
bigcom137       -2.427738e-39 -1.019947e-01
bigcom139       -2.426572e-39 -7.739033e-02
bigcom140       -2.427349e-39 -2.394596e-01
bigcom143       -2.427349e-39 -1.121949e-01
bigcom145       -2.427349e-39 -9.576772e-02
bigcom146       -2.427738e-39 -2.575641e-01
bigcom147       -2.427349e-39 -1.449550e-01
bigcom149       -2.426183e-39 -5.385368e-02
bigcom153       -2.428127e-39 -1.231983e-01
bigcom154       -2.430464e-39 -1.212704e-01
bigcom156       -2.426572e-39 -7.287242e-02
bigcom157       -2.426961e-39 -1.061259e-01
bigcom158       -2.426961e-39 -8.878762e-02
bigcom160       -2.427738e-39 -1.171051e-01
bigcom161       -2.426961e-39 -1.480906e-01
bigcom162       -2.426183e-39 -5.995618e-02
bigcom164       -2.427349e-39 -1.359082e-01
bigcom166       -2.428127e-39 -9.713019e-02
bigcom167       -2.430075e-39 -1.282385e-01
bigcom171        1.007837e-36  4.803923e+00
bigcom173       -2.427738e-39 -8.696254e-02
bigcom175       -2.426961e-39 -6.193087e-02
bigcom176       -2.427349e-39 -1.418950e-01
bigcom177       -2.427349e-39 -1.326752e-01
bigcom178       -2.427349e-39 -1.032871e-01
bigcom180       -2.426572e-39 -1.072509e-01
bigcom181       -2.428127e-39 -4.941854e-02
bigcom184       -2.426961e-39 -1.973787e-01
bigcom186       -2.426961e-39 -2.714652e-01
bigcom187       -2.426961e-39 -2.674272e-01
bigcom189       -2.428127e-39 -9.416283e-02
bigcom194       -2.427738e-39 -9.589391e-02
bigcom195       -2.426961e-39 -7.175487e-02
bigcom196        5.027857e-37  2.728027e+00
bigcom204       -2.429295e-39 -1.010419e-01
bigcom205       -2.427349e-39 -7.371586e-02
bigcom212       -2.427349e-39 -1.753051e-01
bigcom214       -2.427738e-39 -9.610316e-02
bigcom222       -2.426961e-39 -1.321752e-01
bigcom223        0.000000e+00  0.000000e+00
bigcom226       -2.426961e-39 -1.165524e-01
bigcom227       -2.426961e-39 -7.480103e-02
bigcom229       -2.427349e-39 -8.702673e-02
bigcom233       -2.426572e-39 -1.236443e-01
bigcom236       -2.427349e-39 -6.626785e-02
bigcom237       -2.426183e-39 -1.309724e-01
bigcom246       -2.427349e-39 -5.451619e-02
bigcom248       -2.428517e-39 -8.150047e-02
bigcom249       -2.426572e-39 -5.261712e-02
bigcom250       -2.426961e-39 -1.425131e-01
bigcom254       -2.427738e-39 -1.040896e-01
bigcom266       -2.426572e-39 -1.978176e-01
bigcom269       -2.428906e-39 -1.097117e-01
bigcom272       -2.427349e-39 -1.060809e-01
bigcom274       -2.432415e-39 -8.802452e-02
bigcom281       -2.426961e-39 -1.497226e-01
bigcom291       -2.426183e-39 -6.991851e-02
bigcom292       -2.426961e-39 -8.306650e-02
bigcom295        0.000000e+00  0.000000e+00
bigcom299       -2.426572e-39 -9.413659e-02
bigcom301       -2.427738e-39 -1.511677e-01
bigcom306       -2.427349e-39 -1.319993e-01
bigcom309       -2.428127e-39 -9.954630e-02
bigcom314       -2.426183e-39 -2.141113e-02
bigcom321       -2.428906e-39 -8.707719e-02
bigcom341       -2.426961e-39 -2.725597e-01
bigcom350       -2.426572e-39 -2.450227e-02
bigcom353       -2.426961e-39 -9.848537e-02
bigcom359       -2.426572e-39 -1.560252e-01
bigcom363       -2.427349e-39 -6.001317e-02
bigcom365       -2.426572e-39 -2.128232e-01
bigcom385       -2.427349e-39 -9.782158e-02
bigcom386       -2.426572e-39 -4.111205e-02
bigcom408       -2.428517e-39 -8.779541e-02
bigcom412       -2.427738e-39 -6.895629e-02
bigcom480       -2.427738e-39 -7.858485e-02
spin_vertex     -3.077190e-39 -4.182847e-02
membership_s1   -1.136688e-39 -4.781906e-02
membership_s3   -2.433197e-39 -2.009546e-01
membership_s4    5.001874e-40  4.685334e-02
membership_s5   -2.533883e-40  4.220532e-02
membership_s6   -2.767400e-39 -9.158348e-02
membership_s7   -2.559810e-39 -1.130738e-01
membership_s8   -2.429685e-39 -1.699193e-01
membership_s9   -2.432025e-39 -1.560164e-01
membership_s11  -2.429295e-39 -1.372717e-01
membership_s12  -2.429295e-39 -1.051444e-01
membership_s14  -2.428127e-39 -1.895096e-01
membership_s15  -2.467673e-39 -9.276764e-02
membership_s16  -2.429685e-39 -1.479153e-01
membership_s17  -2.428906e-39 -1.449389e-01
membership_s18  -2.443005e-39 -1.195038e-01
membership_s20  -2.427349e-39 -1.006769e-01
membership_s21  -2.476952e-39 -8.870865e-02
membership_s22  -2.432806e-39 -1.074664e-01
membership_s24  -2.433978e-39 -1.144684e-01
membership_s25  -2.429295e-39 -1.051312e-01
membership_s26  -2.432415e-39 -4.288991e-01
membership_s27  -2.596216e-39 -1.144068e-01
membership_s28  -2.431635e-39 -1.437538e-01
membership_s30   1.678237e-39  3.429241e-02
membership_s31  -2.574599e-39 -1.107955e-01
membership_s32   9.119309e-39  3.028874e-01
membership_s33  -2.428127e-39 -1.506451e-01
membership_s36   2.983645e-39  1.633846e-01
membership_s37  -2.453687e-39 -1.226124e-01
V1               1.476483e-39  2.220938e-02
V2               3.319819e-39  1.369427e-01
pdi              4.556626e-35  1.204958e+03
adhesion        -1.224212e-43 -2.012290e-06
cohesion         2.448762e-43  4.006753e-06
inner            6.146849e-44  2.833621e-07
outer            9.244114e-44 -8.459390e-07
ioratio          2.785881e-39 -1.617395e-02
comsize          8.749193e-43  2.777946e-05
[1] "Dataset: low_CT Model GBM, run: 9 of 10 2015-06-15 19:40:19"
Iter   TrainDeviance   ValidDeviance   StepSize   Improve
     1        0.0908             nan     0.0100   -0.0000

[1] "GBM variable coefficients"
                            var    rel.inf
fifth                     fifth 29.4831871
sixth                     sixth 16.4743853
graph6                   graph6 16.4092531
coreness               coreness 15.3664588
graph1                   graph1  8.3817048
orbit42                 orbit42  7.5880199
orbit18                 orbit18  3.5921592
orbit38                 orbit38  1.2540868
membership_s32   membership_s32  0.8774601
bigcom40               bigcom40  0.3026414
ratio3                   ratio3  0.2706434
graph0                   graph0  0.0000000
graph2                   graph2  0.0000000
graph3                   graph3  0.0000000
graph4                   graph4  0.0000000
graph5                   graph5  0.0000000
graph7                   graph7  0.0000000
graph8                   graph8  0.0000000
graph9                   graph9  0.0000000
graph10                 graph10  0.0000000
graph11                 graph11  0.0000000
graph12                 graph12  0.0000000
graph13                 graph13  0.0000000
graph14                 graph14  0.0000000
graph15                 graph15  0.0000000
graph16                 graph16  0.0000000
graph17                 graph17  0.0000000
graph18                 graph18  0.0000000
graph19                 graph19  0.0000000
graph20                 graph20  0.0000000
graph21                 graph21  0.0000000
graph22                 graph22  0.0000000
graph23                 graph23  0.0000000
graph24                 graph24  0.0000000
graph25                 graph25  0.0000000
graph26                 graph26  0.0000000
graph27                 graph27  0.0000000
graph28                 graph28  0.0000000
graph29                 graph29  0.0000000
orbit0                   orbit0  0.0000000
orbit1                   orbit1  0.0000000
orbit2                   orbit2  0.0000000
orbit3                   orbit3  0.0000000
orbit4                   orbit4  0.0000000
orbit5                   orbit5  0.0000000
orbit6                   orbit6  0.0000000
orbit7                   orbit7  0.0000000
orbit8                   orbit8  0.0000000
orbit9                   orbit9  0.0000000
orbit10                 orbit10  0.0000000
orbit11                 orbit11  0.0000000
orbit12                 orbit12  0.0000000
orbit13                 orbit13  0.0000000
orbit14                 orbit14  0.0000000
orbit15                 orbit15  0.0000000
orbit16                 orbit16  0.0000000
orbit17                 orbit17  0.0000000
orbit19                 orbit19  0.0000000
orbit20                 orbit20  0.0000000
orbit21                 orbit21  0.0000000
orbit22                 orbit22  0.0000000
orbit23                 orbit23  0.0000000
orbit24                 orbit24  0.0000000
orbit25                 orbit25  0.0000000
orbit26                 orbit26  0.0000000
orbit27                 orbit27  0.0000000
orbit28                 orbit28  0.0000000
orbit29                 orbit29  0.0000000
orbit30                 orbit30  0.0000000
orbit31                 orbit31  0.0000000
orbit32                 orbit32  0.0000000
orbit33                 orbit33  0.0000000
orbit34                 orbit34  0.0000000
orbit35                 orbit35  0.0000000
orbit36                 orbit36  0.0000000
orbit37                 orbit37  0.0000000
orbit39                 orbit39  0.0000000
orbit40                 orbit40  0.0000000
orbit41                 orbit41  0.0000000
orbit43                 orbit43  0.0000000
orbit44                 orbit44  0.0000000
orbit45                 orbit45  0.0000000
orbit46                 orbit46  0.0000000
orbit47                 orbit47  0.0000000
orbit48                 orbit48  0.0000000
orbit49                 orbit49  0.0000000
orbit50                 orbit50  0.0000000
orbit51                 orbit51  0.0000000
orbit52                 orbit52  0.0000000
orbit53                 orbit53  0.0000000
orbit54                 orbit54  0.0000000
orbit55                 orbit55  0.0000000
orbit56                 orbit56  0.0000000
orbit57                 orbit57  0.0000000
orbit58                 orbit58  0.0000000
orbit59                 orbit59  0.0000000
orbit60                 orbit60  0.0000000
orbit61                 orbit61  0.0000000
orbit62                 orbit62  0.0000000
orbit63                 orbit63  0.0000000
orbit64                 orbit64  0.0000000
orbit65                 orbit65  0.0000000
orbit66                 orbit66  0.0000000
orbit67                 orbit67  0.0000000
orbit68                 orbit68  0.0000000
orbit69                 orbit69  0.0000000
orbit70                 orbit70  0.0000000
orbit71                 orbit71  0.0000000
orbit72                 orbit72  0.0000000
AP                           AP  0.0000000
bet                         bet  0.0000000
ecc                         ecc  0.0000000
eccrad                   eccrad  0.0000000
close                     close  0.0000000
constraint           constraint  0.0000000
knn                         knn  0.0000000
hubscore               hubscore  0.0000000
pagerank               pagerank  0.0000000
trans                     trans  0.0000000
evcent                   evcent  0.0000000
first                     first  0.0000000
upto_second         upto_second  0.0000000
upto_third           upto_third  0.0000000
upto_fourth         upto_fourth  0.0000000
upto_fifth           upto_fifth  0.0000000
upto_sixth           upto_sixth  0.0000000
second                   second  0.0000000
third                     third  0.0000000
fourth                   fourth  0.0000000
ratio1                   ratio1  0.0000000
ratio2                   ratio2  0.0000000
ratio4                   ratio4  0.0000000
ratio5                   ratio5  0.0000000
ratio6                   ratio6  0.0000000
selfinter             selfinter  0.0000000
walktrap_vertex walktrap_vertex  0.0000000
bigcom1                 bigcom1  0.0000000
bigcom2                 bigcom2  0.0000000
bigcom3                 bigcom3  0.0000000
bigcom4                 bigcom4  0.0000000
bigcom6                 bigcom6  0.0000000
bigcom8                 bigcom8  0.0000000
bigcom9                 bigcom9  0.0000000
bigcom11               bigcom11  0.0000000
bigcom13               bigcom13  0.0000000
bigcom15               bigcom15  0.0000000
bigcom16               bigcom16  0.0000000
bigcom21               bigcom21  0.0000000
bigcom22               bigcom22  0.0000000
bigcom24               bigcom24  0.0000000
bigcom26               bigcom26  0.0000000
bigcom28               bigcom28  0.0000000
bigcom30               bigcom30  0.0000000
bigcom31               bigcom31  0.0000000
bigcom32               bigcom32  0.0000000
bigcom33               bigcom33  0.0000000
bigcom34               bigcom34  0.0000000
bigcom36               bigcom36  0.0000000
bigcom37               bigcom37  0.0000000
bigcom38               bigcom38  0.0000000
bigcom39               bigcom39  0.0000000
bigcom43               bigcom43  0.0000000
bigcom44               bigcom44  0.0000000
bigcom46               bigcom46  0.0000000
bigcom47               bigcom47  0.0000000
bigcom49               bigcom49  0.0000000
bigcom50               bigcom50  0.0000000
bigcom51               bigcom51  0.0000000
bigcom52               bigcom52  0.0000000
bigcom54               bigcom54  0.0000000
bigcom56               bigcom56  0.0000000
bigcom62               bigcom62  0.0000000
bigcom66               bigcom66  0.0000000
bigcom68               bigcom68  0.0000000
bigcom69               bigcom69  0.0000000
bigcom71               bigcom71  0.0000000
bigcom72               bigcom72  0.0000000
bigcom73               bigcom73  0.0000000
bigcom74               bigcom74  0.0000000
bigcom75               bigcom75  0.0000000
bigcom76               bigcom76  0.0000000
bigcom77               bigcom77  0.0000000
bigcom79               bigcom79  0.0000000
bigcom80               bigcom80  0.0000000
bigcom82               bigcom82  0.0000000
bigcom83               bigcom83  0.0000000
bigcom84               bigcom84  0.0000000
bigcom85               bigcom85  0.0000000
bigcom87               bigcom87  0.0000000
bigcom89               bigcom89  0.0000000
bigcom91               bigcom91  0.0000000
bigcom92               bigcom92  0.0000000
bigcom93               bigcom93  0.0000000
bigcom96               bigcom96  0.0000000
bigcom97               bigcom97  0.0000000
bigcom98               bigcom98  0.0000000
bigcom99               bigcom99  0.0000000
bigcom101             bigcom101  0.0000000
bigcom104             bigcom104  0.0000000
bigcom106             bigcom106  0.0000000
bigcom109             bigcom109  0.0000000
bigcom113             bigcom113  0.0000000
bigcom116             bigcom116  0.0000000
bigcom120             bigcom120  0.0000000
bigcom123             bigcom123  0.0000000
bigcom126             bigcom126  0.0000000
bigcom127             bigcom127  0.0000000
bigcom137             bigcom137  0.0000000
bigcom139             bigcom139  0.0000000
bigcom140             bigcom140  0.0000000
bigcom143             bigcom143  0.0000000
bigcom145             bigcom145  0.0000000
bigcom146             bigcom146  0.0000000
bigcom147             bigcom147  0.0000000
bigcom149             bigcom149  0.0000000
bigcom153             bigcom153  0.0000000
bigcom154             bigcom154  0.0000000
bigcom156             bigcom156  0.0000000
bigcom157             bigcom157  0.0000000
bigcom158             bigcom158  0.0000000
bigcom160             bigcom160  0.0000000
bigcom161             bigcom161  0.0000000
bigcom162             bigcom162  0.0000000
bigcom164             bigcom164  0.0000000
bigcom166             bigcom166  0.0000000
bigcom167             bigcom167  0.0000000
bigcom171             bigcom171  0.0000000
bigcom173             bigcom173  0.0000000
bigcom175             bigcom175  0.0000000
bigcom176             bigcom176  0.0000000
bigcom177             bigcom177  0.0000000
bigcom178             bigcom178  0.0000000
bigcom180             bigcom180  0.0000000
bigcom181             bigcom181  0.0000000
bigcom184             bigcom184  0.0000000
bigcom186             bigcom186  0.0000000
bigcom187             bigcom187  0.0000000
bigcom189             bigcom189  0.0000000
bigcom194             bigcom194  0.0000000
bigcom195             bigcom195  0.0000000
bigcom196             bigcom196  0.0000000
bigcom204             bigcom204  0.0000000
bigcom205             bigcom205  0.0000000
bigcom212             bigcom212  0.0000000
bigcom214             bigcom214  0.0000000
bigcom222             bigcom222  0.0000000
bigcom223             bigcom223  0.0000000
bigcom226             bigcom226  0.0000000
bigcom227             bigcom227  0.0000000
bigcom229             bigcom229  0.0000000
bigcom233             bigcom233  0.0000000
bigcom236             bigcom236  0.0000000
bigcom237             bigcom237  0.0000000
bigcom246             bigcom246  0.0000000
bigcom248             bigcom248  0.0000000
bigcom249             bigcom249  0.0000000
bigcom250             bigcom250  0.0000000
bigcom254             bigcom254  0.0000000
bigcom266             bigcom266  0.0000000
bigcom269             bigcom269  0.0000000
bigcom272             bigcom272  0.0000000
bigcom274             bigcom274  0.0000000
bigcom281             bigcom281  0.0000000
bigcom291             bigcom291  0.0000000
bigcom292             bigcom292  0.0000000
bigcom295             bigcom295  0.0000000
bigcom299             bigcom299  0.0000000
bigcom301             bigcom301  0.0000000
bigcom306             bigcom306  0.0000000
bigcom309             bigcom309  0.0000000
bigcom314             bigcom314  0.0000000
bigcom321             bigcom321  0.0000000
bigcom341             bigcom341  0.0000000
bigcom350             bigcom350  0.0000000
bigcom353             bigcom353  0.0000000
bigcom359             bigcom359  0.0000000
bigcom363             bigcom363  0.0000000
bigcom365             bigcom365  0.0000000
bigcom385             bigcom385  0.0000000
bigcom386             bigcom386  0.0000000
bigcom408             bigcom408  0.0000000
bigcom412             bigcom412  0.0000000
bigcom480             bigcom480  0.0000000
spin_vertex         spin_vertex  0.0000000
membership_s1     membership_s1  0.0000000
membership_s3     membership_s3  0.0000000
membership_s4     membership_s4  0.0000000
membership_s5     membership_s5  0.0000000
membership_s6     membership_s6  0.0000000
membership_s7     membership_s7  0.0000000
membership_s8     membership_s8  0.0000000
membership_s9     membership_s9  0.0000000
membership_s11   membership_s11  0.0000000
membership_s12   membership_s12  0.0000000
membership_s14   membership_s14  0.0000000
membership_s15   membership_s15  0.0000000
membership_s16   membership_s16  0.0000000
membership_s17   membership_s17  0.0000000
membership_s18   membership_s18  0.0000000
membership_s20   membership_s20  0.0000000
membership_s21   membership_s21  0.0000000
membership_s22   membership_s22  0.0000000
membership_s24   membership_s24  0.0000000
membership_s25   membership_s25  0.0000000
membership_s26   membership_s26  0.0000000
membership_s27   membership_s27  0.0000000
membership_s28   membership_s28  0.0000000
membership_s30   membership_s30  0.0000000
membership_s31   membership_s31  0.0000000
membership_s33   membership_s33  0.0000000
membership_s36   membership_s36  0.0000000
membership_s37   membership_s37  0.0000000
V1                           V1  0.0000000
V2                           V2  0.0000000
pdi                         pdi  0.0000000
adhesion               adhesion  0.0000000
cohesion               cohesion  0.0000000
inner                     inner  0.0000000
outer                     outer  0.0000000
ioratio                 ioratio  0.0000000
comsize                 comsize  0.0000000
[1] "Dataset: low_CT Model RF, run: 9 of 10 2015-06-15 19:40:21"
     |      Out-of-bag   |
Tree |      MSE  %Var(y) |
   1 | 0.002424   116.57 |
   2 | 0.003232   155.45 |
   3 | 0.003129   150.46 |
   4 | 0.003143   151.13 |
   5 | 0.002834   136.27 |
   6 | 0.002805   134.91 |
   7 | 0.002743   131.90 |
   8 | 0.002528   121.57 |
   9 | 0.002505   120.49 |
  10 | 0.002479   119.24 |
  11 | 0.002457   118.18 |
  12 | 0.002461   118.38 |
  13 | 0.002462   118.42 |
  14 | 0.002471   118.86 |
  15 | 0.002449   117.80 |
  16 | 0.002417   116.24 |
  17 | 0.002414   116.08 |
  18 |   0.0024   115.42 |
  19 |  0.00237   113.98 |
  20 | 0.002383   114.59 |
  21 | 0.002395   115.18 |
  22 | 0.002403   115.57 |
  23 |   0.0024   115.43 |
  24 | 0.002405   115.68 |
  25 |  0.00239   114.95 |
  26 | 0.002382   114.54 |
  27 | 0.002386   114.76 |
  28 | 0.002375   114.23 |
  29 | 0.002374   114.20 |
  30 | 0.002376   114.29 |
  31 | 0.002379   114.41 |
  32 | 0.002364   113.69 |
  33 | 0.002378   114.37 |
  34 | 0.002383   114.62 |
  35 | 0.002379   114.42 |
  36 | 0.002369   113.94 |
  37 | 0.002369   113.92 |
  38 | 0.002365   113.72 |
  39 | 0.002359   113.43 |
  40 | 0.002357   113.33 |
  41 | 0.002362   113.61 |
  42 | 0.002358   113.39 |
  43 | 0.002351   113.04 |
  44 | 0.002368   113.89 |
  45 | 0.002365   113.73 |
  46 | 0.002359   113.47 |
  47 | 0.002367   113.83 |
  48 | 0.002349   112.98 |
  49 | 0.002348   112.92 |
  50 | 0.002348   112.94 |
  51 | 0.002347   112.88 |
  52 |  0.00233   112.06 |
  53 |  0.00233   112.04 |
  54 | 0.002328   111.97 |
  55 | 0.002331   112.12 |
  56 | 0.002329   112.00 |
  57 | 0.002331   112.10 |
  58 | 0.002328   111.95 |
  59 | 0.002336   112.33 |
  60 | 0.002343   112.66 |
  61 | 0.002334   112.25 |
  62 | 0.002333   112.22 |
  63 | 0.002327   111.90 |
  64 | 0.002314   111.29 |
  65 | 0.002318   111.46 |
  66 | 0.002315   111.31 |
  67 | 0.002311   111.16 |
  68 | 0.002307   110.97 |
  69 | 0.002309   111.05 |
  70 |   0.0023   110.63 |
  71 | 0.002304   110.79 |
  72 | 0.002303   110.78 |
  73 | 0.002299   110.54 |
  74 | 0.002296   110.44 |
  75 | 0.002291   110.20 |
  76 | 0.002292   110.21 |
  77 | 0.002289   110.08 |
  78 | 0.002293   110.29 |
  79 | 0.002299   110.56 |
  80 | 0.002302   110.71 |
  81 |   0.0023   110.62 |
  82 | 0.002298   110.53 |
  83 |  0.00229   110.14 |
  84 |  0.00229   110.11 |
  85 | 0.002288   110.03 |
  86 | 0.002291   110.18 |
  87 | 0.002289   110.06 |
  88 | 0.002288   110.04 |
  89 | 0.002286   109.94 |
  90 | 0.002288   110.04 |
  91 | 0.002284   109.87 |
  92 | 0.002288   110.04 |
  93 | 0.002292   110.25 |
  94 | 0.002296   110.41 |
  95 | 0.002297   110.47 |
  96 | 0.002293   110.25 |
  97 | 0.002296   110.42 |
  98 | 0.002299   110.55 |
  99 | 0.002296   110.44 |
 100 | 0.002299   110.55 |
[1] "Random Forest variable coefficients"
                      %IncMSE IncNodePurity
graph5           7.798312e-04  9.312051e-02
graph6           2.665102e-03  1.251383e-01
graph7           0.000000e+00  1.555556e-02
graph8           0.000000e+00  1.626303e-21
graph9           6.923042e-04  8.492351e-02
graph10          1.804909e-03  1.110099e-01
graph11          4.793979e-03  1.120472e-01
graph12          1.633335e-03  4.931470e-02
graph13          1.872882e-03  2.289209e-01
graph14          1.462753e-04  1.442787e-02
graph15          1.963089e-05  3.449896e-02
graph16          1.253241e-04  2.705026e-02
graph17          1.799357e-03  7.600589e-02
graph18         -8.822232e-06  1.811966e-02
graph19          0.000000e+00  3.336257e-02
graph20          2.839473e-03  1.193857e-01
graph21          3.835741e-04  1.627420e-01
graph22          0.000000e+00  5.366801e-20
graph23          4.888913e-03  2.226657e-01
graph24          0.000000e+00  5.746272e-20
graph25          4.695722e-04  1.541725e-01
graph26          4.849269e-05  1.011218e-03
graph27          0.000000e+00  0.000000e+00
graph28          0.000000e+00  0.000000e+00
graph29          0.000000e+00  4.336809e-21
orbit0           0.000000e+00  1.761829e-21
orbit1           3.982178e-04  1.238978e-01
orbit2           2.632425e-05  3.781818e-02
orbit3           0.000000e+00  2.602085e-20
orbit4           3.487358e-05  2.769524e-02
orbit5           3.121585e-04  7.703347e-02
orbit6           5.484037e-05  8.545020e-02
orbit7           0.000000e+00  2.168404e-20
orbit8           2.524888e-03  2.268348e-01
orbit9           5.279956e-04  3.476133e-02
orbit10          1.735229e-05  4.363636e-02
orbit11          4.119426e-06  1.241862e-01
orbit12          0.000000e+00  1.707878e-02
orbit13          0.000000e+00  8.673617e-21
orbit14          0.000000e+00  2.710505e-22
orbit15          1.629189e-03  1.743107e-01
orbit16          1.528134e-04  1.692957e-01
orbit17          6.992845e-05  2.981073e-02
orbit18          7.832823e-04  1.136281e-01
orbit19          1.711937e-03  5.791782e-02
orbit20          9.855395e-04  5.281487e-02
orbit21          1.217394e-05  2.903218e-02
orbit22          3.413834e-03  7.855443e-02
orbit23          0.000000e+00  0.000000e+00
orbit24          2.536122e-03  4.426303e-02
orbit25          0.000000e+00  2.523810e-02
orbit26          0.000000e+00  1.680513e-20
orbit27          7.669380e-04  1.233094e-01
orbit28          8.850440e-04  1.095383e-01
orbit29          4.350861e-05  2.706349e-02
orbit30         -4.863789e-06  2.140113e-02
orbit31          6.612210e-04  2.144696e-02
orbit32          3.244813e-04  4.334510e-02
orbit33          1.752848e-05  9.250585e-03
orbit34          1.677905e-04  7.131329e-02
orbit35          1.511474e-04  4.594532e-02
orbit36          5.133511e-05  6.624181e-02
orbit37          1.177859e-04  5.498133e-02
orbit38          1.408899e-04  4.824204e-02
orbit39          1.034880e-03  3.907149e-02
orbit40          0.000000e+00  3.198396e-20
orbit41          1.095530e-04  4.018913e-03
orbit42          7.012919e-05  5.388173e-02
orbit43          0.000000e+00  1.192622e-20
orbit44          2.169393e-05  9.535994e-02
orbit45          3.451955e-04  3.200750e-02
orbit46          0.000000e+00  8.888889e-03
orbit47          3.918757e-05  2.429836e-02
orbit48          4.409171e-06  5.950758e-02
orbit49          1.934383e-03  2.192826e-01
orbit50          1.313676e-05  9.514567e-03
orbit51          4.424779e-06  5.792208e-02
orbit52          0.000000e+00  9.333333e-03
orbit53          4.318014e-06  3.350000e-02
orbit54          8.661758e-06  1.636364e-02
orbit55          0.000000e+00  0.000000e+00
orbit56          4.274751e-03  8.220908e-02
orbit57          0.000000e+00  2.710505e-22
orbit58         -1.565898e-06  2.509098e-03
orbit59          0.000000e+00  1.355253e-21
orbit60          0.000000e+00  0.000000e+00
orbit61          0.000000e+00  0.000000e+00
orbit62          4.860564e-04  1.073626e-01
orbit63          0.000000e+00  0.000000e+00
orbit64          3.461418e-04  4.480662e-03
orbit65          0.000000e+00  1.897354e-21
orbit66         -5.940351e-06  4.686876e-02
orbit67          0.000000e+00  0.000000e+00
orbit68          0.000000e+00  0.000000e+00
orbit69          0.000000e+00  0.000000e+00
orbit70          0.000000e+00  0.000000e+00
orbit71          0.000000e+00  0.000000e+00
orbit72          0.000000e+00  0.000000e+00
AP               0.000000e+00  4.703704e-03
bet              3.420550e-05  2.158660e-01
ecc              0.000000e+00  0.000000e+00
eccrad           0.000000e+00  1.479936e-18
close            2.342736e-04  6.297822e-02
constraint       4.480135e-05  3.710443e-02
coreness         7.424282e-06  1.885717e-01
knn              8.774952e-06  5.592996e-02
hubscore         3.237589e-04  9.082786e-02
pagerank         2.265436e-04  1.553438e-01
trans            4.450378e-06  9.166667e-03
evcent           1.144125e-04  1.019578e-01
first            0.000000e+00  1.333333e-02
upto_second      1.618831e-04  4.760491e-02
upto_third       1.052443e-03  8.592671e-02
upto_fourth      1.580081e-04  9.432024e-02
upto_fifth       6.114715e-04  7.809547e-02
upto_sixth       3.815292e-04  6.777250e-02
second           6.761933e-05  7.321175e-02
third            2.935944e-03  1.547843e-01
fourth           4.851011e-04  2.621830e-01
fifth            2.491652e-04  2.656982e-01
sixth            7.077105e-04  2.326317e-01
ratio1           1.183954e-04  7.492708e-02
ratio2           1.164384e-04  1.074555e-01
ratio3           3.443397e-04  8.724226e-02
ratio4           5.244098e-05  3.558974e-02
ratio5           2.399855e-05  1.989185e-01
ratio6           1.435968e-04  1.183318e-01
selfinter        3.474170e-07  7.057802e-02
walktrap_vertex  1.250366e-04  6.836754e-02
bigcom1          1.835281e-04  1.348170e-01
bigcom2          0.000000e+00  0.000000e+00
bigcom3          0.000000e+00  0.000000e+00
bigcom4          9.991977e-04  6.996710e-02
bigcom6          0.000000e+00  0.000000e+00
bigcom8          0.000000e+00  0.000000e+00
bigcom9          0.000000e+00  0.000000e+00
bigcom11         0.000000e+00  0.000000e+00
bigcom13         0.000000e+00  0.000000e+00
bigcom15         0.000000e+00  0.000000e+00
bigcom16         0.000000e+00  0.000000e+00
bigcom21         0.000000e+00  0.000000e+00
bigcom22         0.000000e+00  0.000000e+00
bigcom24         0.000000e+00  0.000000e+00
bigcom26         0.000000e+00  0.000000e+00
bigcom28         0.000000e+00  0.000000e+00
bigcom30         0.000000e+00  0.000000e+00
bigcom31         0.000000e+00  0.000000e+00
bigcom32         0.000000e+00  0.000000e+00
bigcom33         0.000000e+00  0.000000e+00
bigcom34         0.000000e+00  0.000000e+00
bigcom36         0.000000e+00  0.000000e+00
bigcom37         0.000000e+00  0.000000e+00
bigcom38         0.000000e+00  0.000000e+00
bigcom39         0.000000e+00  0.000000e+00
bigcom40         6.296488e-04  1.144725e-01
bigcom43         0.000000e+00  0.000000e+00
bigcom44         0.000000e+00  0.000000e+00
bigcom46         0.000000e+00  0.000000e+00
bigcom47         0.000000e+00  0.000000e+00
bigcom49         0.000000e+00  0.000000e+00
bigcom50         0.000000e+00  0.000000e+00
bigcom51         0.000000e+00  0.000000e+00
bigcom52         0.000000e+00  0.000000e+00
bigcom54         0.000000e+00  0.000000e+00
bigcom56         0.000000e+00  0.000000e+00
bigcom62         0.000000e+00  0.000000e+00
bigcom66         0.000000e+00  0.000000e+00
bigcom68         0.000000e+00  0.000000e+00
bigcom69         0.000000e+00  0.000000e+00
bigcom71         0.000000e+00  0.000000e+00
bigcom72         0.000000e+00  0.000000e+00
bigcom73         0.000000e+00  0.000000e+00
bigcom74         0.000000e+00  0.000000e+00
bigcom75         0.000000e+00  0.000000e+00
bigcom76         0.000000e+00  0.000000e+00
bigcom77         0.000000e+00  0.000000e+00
bigcom79         0.000000e+00  4.336809e-21
bigcom80         0.000000e+00  0.000000e+00
bigcom82         0.000000e+00  0.000000e+00
bigcom83         0.000000e+00  0.000000e+00
bigcom84         0.000000e+00  0.000000e+00
bigcom85         0.000000e+00  0.000000e+00
bigcom87         0.000000e+00  0.000000e+00
bigcom89         0.000000e+00  0.000000e+00
bigcom91         0.000000e+00  0.000000e+00
bigcom92         0.000000e+00  0.000000e+00
bigcom93         0.000000e+00  0.000000e+00
bigcom96         0.000000e+00  0.000000e+00
bigcom97         0.000000e+00  0.000000e+00
bigcom98         0.000000e+00  0.000000e+00
bigcom99         0.000000e+00  0.000000e+00
bigcom101        0.000000e+00  0.000000e+00
bigcom104        0.000000e+00  0.000000e+00
bigcom106        0.000000e+00  0.000000e+00
bigcom109        0.000000e+00  0.000000e+00
bigcom113        0.000000e+00  0.000000e+00
bigcom116        0.000000e+00  0.000000e+00
bigcom120        0.000000e+00  0.000000e+00
bigcom123        0.000000e+00  0.000000e+00
bigcom126        0.000000e+00  0.000000e+00
bigcom127        0.000000e+00  0.000000e+00
bigcom137        0.000000e+00  0.000000e+00
bigcom139        0.000000e+00  0.000000e+00
bigcom140        0.000000e+00  0.000000e+00
bigcom143        0.000000e+00  0.000000e+00
bigcom145        0.000000e+00  0.000000e+00
bigcom146        0.000000e+00  0.000000e+00
bigcom147        0.000000e+00  0.000000e+00
bigcom149        0.000000e+00  0.000000e+00
bigcom153        0.000000e+00  0.000000e+00
bigcom154        0.000000e+00  0.000000e+00
bigcom156        0.000000e+00  0.000000e+00
bigcom157        0.000000e+00  0.000000e+00
bigcom158        0.000000e+00  0.000000e+00
bigcom160        0.000000e+00  0.000000e+00
bigcom161        0.000000e+00  0.000000e+00
bigcom162        0.000000e+00  0.000000e+00
bigcom164        0.000000e+00  0.000000e+00
bigcom166        0.000000e+00  0.000000e+00
bigcom167        0.000000e+00  0.000000e+00
bigcom171        0.000000e+00  1.005798e+00
bigcom173        0.000000e+00  0.000000e+00
bigcom175        0.000000e+00  0.000000e+00
bigcom176        0.000000e+00  0.000000e+00
bigcom177        0.000000e+00  0.000000e+00
bigcom178        0.000000e+00  0.000000e+00
bigcom180        0.000000e+00  0.000000e+00
bigcom181        0.000000e+00  0.000000e+00
bigcom184        0.000000e+00  0.000000e+00
bigcom186        0.000000e+00  0.000000e+00
bigcom187        0.000000e+00  0.000000e+00
bigcom189        0.000000e+00  0.000000e+00
bigcom194        0.000000e+00  0.000000e+00
bigcom195        0.000000e+00  0.000000e+00
bigcom196        0.000000e+00  6.704266e-01
bigcom204        0.000000e+00  0.000000e+00
bigcom205        0.000000e+00  0.000000e+00
bigcom212        0.000000e+00  0.000000e+00
bigcom214        0.000000e+00  0.000000e+00
bigcom222        0.000000e+00  0.000000e+00
bigcom223        0.000000e+00  0.000000e+00
bigcom226        0.000000e+00  0.000000e+00
bigcom227        0.000000e+00  0.000000e+00
bigcom229        0.000000e+00  0.000000e+00
bigcom233        0.000000e+00  0.000000e+00
bigcom236        0.000000e+00  0.000000e+00
bigcom237        0.000000e+00  0.000000e+00
bigcom246        0.000000e+00  0.000000e+00
bigcom248        0.000000e+00  0.000000e+00
bigcom249        0.000000e+00  0.000000e+00
bigcom250        0.000000e+00  0.000000e+00
bigcom254        0.000000e+00  0.000000e+00
bigcom266        0.000000e+00  0.000000e+00
bigcom269        0.000000e+00  0.000000e+00
bigcom272        0.000000e+00  0.000000e+00
bigcom274        0.000000e+00  0.000000e+00
bigcom281        0.000000e+00  0.000000e+00
bigcom291        0.000000e+00  0.000000e+00
bigcom292        0.000000e+00  0.000000e+00
bigcom295        0.000000e+00  0.000000e+00
bigcom299        0.000000e+00  0.000000e+00
bigcom301        0.000000e+00  0.000000e+00
bigcom306        0.000000e+00  0.000000e+00
bigcom309        0.000000e+00  0.000000e+00
bigcom314        0.000000e+00  0.000000e+00
bigcom321        0.000000e+00  0.000000e+00
bigcom341        0.000000e+00  0.000000e+00
bigcom350        0.000000e+00  0.000000e+00
bigcom353        0.000000e+00  0.000000e+00
bigcom359        0.000000e+00  0.000000e+00
bigcom363        0.000000e+00  0.000000e+00
bigcom365        0.000000e+00  0.000000e+00
bigcom385        0.000000e+00  0.000000e+00
bigcom386        0.000000e+00  0.000000e+00
bigcom408        0.000000e+00  0.000000e+00
bigcom412        0.000000e+00  0.000000e+00
bigcom480        0.000000e+00  0.000000e+00
spin_vertex      1.766748e-05  3.707087e-02
membership_s1    1.000835e-04  4.298634e-02
membership_s3    0.000000e+00  0.000000e+00
membership_s4   -9.448606e-06  3.588228e-02
membership_s5    4.113441e-06  3.500469e-02
membership_s6    0.000000e+00  0.000000e+00
membership_s7    0.000000e+00  0.000000e+00
membership_s8    0.000000e+00  0.000000e+00
membership_s9    0.000000e+00  0.000000e+00
membership_s11   0.000000e+00  0.000000e+00
membership_s12   0.000000e+00  0.000000e+00
membership_s14   0.000000e+00  0.000000e+00
membership_s15   0.000000e+00  0.000000e+00
membership_s16   3.482614e-05  1.089825e-01
membership_s17   0.000000e+00  0.000000e+00
membership_s18   0.000000e+00  0.000000e+00
membership_s20   0.000000e+00  0.000000e+00
membership_s21   0.000000e+00  0.000000e+00
membership_s22   0.000000e+00  0.000000e+00
membership_s24   0.000000e+00  0.000000e+00
membership_s25   0.000000e+00  0.000000e+00
membership_s26   0.000000e+00  0.000000e+00
membership_s27   0.000000e+00  0.000000e+00
membership_s28   0.000000e+00  0.000000e+00
membership_s30   0.000000e+00  2.317460e-02
membership_s31   0.000000e+00  0.000000e+00
membership_s32   5.930970e-05  2.837725e-02
membership_s33   0.000000e+00  0.000000e+00
membership_s36   2.386043e-04  1.030700e-01
membership_s37   0.000000e+00  0.000000e+00
V1               6.413723e-05  2.171024e-01
V2               1.019892e-04  1.246919e-01
pdi              3.442477e-05  1.201260e-01
adhesion         2.016847e-03  2.166296e-01
cohesion         2.225626e-03  2.499141e-01
inner            2.624707e-04  1.598061e-01
outer            1.807696e-04  1.428858e-01
ioratio          4.289152e-04  1.643429e-01
comsize          6.002686e-04  3.674690e-01
[1] "Dataset: low_CT Model GLM, run: 9 of 10 2015-06-15 19:41:10"
[1] "glmnet variable coefficients"
                         [,1]          [,2]
(Intercept)     -6.171540e+00 -7.127867e+00
graph0           8.166024e-40  2.974758e-03
graph1          -3.342175e-43 -8.964578e-06
graph2           8.828151e-40 -3.897589e-03
graph3           9.976773e-45 -2.384462e-07
graph4          -4.838452e-46 -5.297550e-09
graph5           1.517469e-41  2.442530e-04
graph6          -6.658909e-44 -1.465319e-06
graph7           1.295183e-41 -2.918860e-04
graph8           1.351226e-39 -1.222794e-02
graph9           3.525693e-46 -5.673227e-09
graph10         -1.291376e-47 -8.330658e-11
graph11         -7.397170e-49 -7.417887e-12
graph12          6.386852e-47  1.263873e-08
graph13          9.863758e-45 -1.291930e-07
graph14         -1.372911e-46 -1.536280e-09
graph15          6.432228e-43 -3.057450e-05
graph16          6.375906e-46  1.186962e-08
graph17         -1.987979e-45  1.014707e-08
graph18         -1.978193e-43 -1.199171e-05
graph19          6.908920e-44  2.083026e-06
graph20          5.581969e-43  1.602694e-05
graph21          5.421969e-43 -2.073572e-06
graph22          4.602747e-43  4.302669e-06
graph23          4.148774e-43  1.539036e-05
graph24          2.943685e-43 -4.164381e-05
graph25          9.128041e-42 -3.903694e-06
graph26          1.880461e-41  2.154553e-04
graph27         -6.058077e-41 -2.795512e-03
graph28          3.122441e-41 -1.670799e-04
graph29         -1.724074e-39 -9.617424e-02
orbit0           8.166024e-40  2.995779e-03
orbit1          -3.407699e-43 -8.944957e-06
orbit2           3.492461e-40  3.426824e-04
orbit3           8.828151e-40 -3.858416e-03
orbit4           4.193644e-45 -4.257436e-07
orbit5           5.498545e-43  1.082512e-05
orbit6          -4.838476e-46 -5.267118e-09
orbit7           1.820840e-40 -4.902721e-03
orbit8           1.517469e-41  2.454543e-04
orbit9          -2.820099e-44  1.724969e-06
orbit10         -4.350797e-43 -2.189803e-05
orbit11          1.910040e-39  2.425240e-02
orbit12          1.299190e-41 -2.970450e-04
orbit13          4.129996e-40  7.068116e-03
orbit14          1.351226e-39 -1.215549e-02
orbit15          3.232665e-46 -4.105490e-09
orbit16          3.289594e-44  3.038536e-07
orbit17          2.004357e-45 -1.323628e-07
orbit18         -9.112330e-48 -2.485732e-09
orbit19         -1.670470e-47 -1.593002e-10
orbit20          5.101299e-46  1.928578e-08
orbit21          7.983201e-43  2.425494e-05
orbit22         -7.397170e-49 -7.405740e-12
orbit23          4.465161e-41 -2.269668e-02
orbit24          4.399498e-46  2.709174e-08
orbit25         -2.414397e-45 -6.094927e-08
orbit26          3.950686e-44 -1.624925e-05
orbit27          1.217435e-44  6.359997e-08
orbit28          3.284383e-43  5.479786e-06
orbit29          7.015856e-45 -1.477423e-06
orbit30          4.307096e-42  8.435839e-05
orbit31         -1.350172e-46 -1.054079e-09
orbit32         -7.791676e-46 -1.814942e-08
orbit33          1.805909e-39  3.816416e-02
orbit34          6.432228e-43 -3.055439e-05
orbit35         -3.579056e-45 -7.660089e-08
orbit36          3.465601e-43  1.018854e-05
orbit37          1.477348e-44  2.906256e-07
orbit38          1.590449e-41  3.957110e-04
orbit39         -1.165442e-45  1.962048e-07
orbit40         -4.247765e-45 -1.594944e-07
orbit41         -1.127039e-42 -2.946207e-05
orbit42          3.953792e-39  1.275430e-01
orbit43         -1.982955e-43 -1.199809e-05
orbit44          2.724334e-38  3.432778e-01
orbit45          6.708952e-44  2.969960e-06
orbit46          4.103507e-43 -2.902029e-06
orbit47          3.259342e-41 -5.726457e-05
orbit48         -8.936889e-43 -2.969014e-05
orbit49          5.656694e-43  1.639678e-05
orbit50         -1.421829e-41 -2.086516e-03
[truncated: 121,568 more chars]
