# Supplementary material for: Distinctive Behaviors of Druggable Proteins in Cellular Networks
Source: PLoS Comput Biol. 2015 Dec 23;11(12):e1004597. doi: 10.1371/journal.pcbi.1004597 (PMC4689399; doi:10.1371/journal.pcbi.1004597)
Supplement: S1 File — (ZIP) [file pcbi.1004597.s004.zip › S1_File/direct.20150613.ppi.optimised_Target_results_low_targets.txt]

[[1]]
[1] "low_targets"

[1] "Dataset: low_targets Model GBM, run: 1 of 10 2015-06-15 18:33:43"
Iter   TrainDeviance   ValidDeviance   StepSize   Improve
     1        0.1410             nan     0.0100    0.0003
     2        0.1392             nan     0.0100    0.0000
     3        0.1376             nan     0.0100    0.0002
     4        0.1362             nan     0.0100    0.0002
     5        0.1350             nan     0.0100    0.0001
     6        0.1337             nan     0.0100    0.0002
     7        0.1324             nan     0.0100    0.0001
     8        0.1314             nan     0.0100    0.0000
     9        0.1302             nan     0.0100    0.0001
    10        0.1289             nan     0.0100    0.0001
    20        0.1197             nan     0.0100    0.0001
    40        0.1075             nan     0.0100    0.0001
    49        0.1026             nan     0.0100    0.0000

[1] "GBM variable coefficients"
                            var     rel.inf
ratio5                   ratio5 11.71371737
pagerank               pagerank  7.51072223
comsize                 comsize  5.25382190
inner                     inner  4.89275740
membership_s32   membership_s32  4.03129474
outer                     outer  3.77410456
V2                           V2  3.63854802
ioratio                 ioratio  3.55361633
V1                           V1  3.41355738
adhesion               adhesion  3.35674967
cohesion               cohesion  3.13271322
bet                         bet  2.64183012
orbit18                 orbit18  2.23933139
fourth                   fourth  2.22646006
orbit38                 orbit38  1.85210647
graph21                 graph21  1.80720734
ratio1                   ratio1  1.71705595
coreness               coreness  1.70569624
orbit50                 orbit50  1.53353772
ratio2                   ratio2  1.50025043
graph12                 graph12  1.38821508
walktrap_vertex walktrap_vertex  1.34401983
orbit36                 orbit36  1.23899593
graph13                 graph13  1.04250278
orbit44                 orbit44  0.89639238
graph15                 graph15  0.78337766
orbit28                 orbit28  0.77897629
graph3                   graph3  0.75120642
bigcom30               bigcom30  0.74663797
graph10                 graph10  0.71264210
membership_s30   membership_s30  0.69401664
graph18                 graph18  0.69164254
spin_vertex         spin_vertex  0.67419612
trans                     trans  0.67194107
ratio6                   ratio6  0.66731586
selfinter             selfinter  0.65045692
orbit37                 orbit37  0.64114140
orbit21                 orbit21  0.62661679
evcent                   evcent  0.61354818
graph20                 graph20  0.59960278
orbit16                 orbit16  0.54944594
orbit17                 orbit17  0.50700558
graph6                   graph6  0.49341006
graph16                 graph16  0.49254835
close                     close  0.48610246
upto_second         upto_second  0.46802133
orbit2                   orbit2  0.45712563
ratio3                   ratio3  0.45235086
knn                         knn  0.42988503
graph11                 graph11  0.41429607
fifth                     fifth  0.39111504
graph17                 graph17  0.37668749
orbit31                 orbit31  0.28327660
orbit48                 orbit48  0.28168527
graph5                   graph5  0.27383078
orbit20                 orbit20  0.27033381
orbit45                 orbit45  0.25774998
orbit33                 orbit33  0.24571438
orbit29                 orbit29  0.23511571
hubscore               hubscore  0.23094527
orbit30                 orbit30  0.21950975
orbit5                   orbit5  0.21714429
orbit23                 orbit23  0.21236273
graph19                 graph19  0.19809754
sixth                     sixth  0.19783565
orbit49                 orbit49  0.18412178
orbit51                 orbit51  0.18391459
graph23                 graph23  0.18163773
orbit27                 orbit27  0.17754706
orbit7                   orbit7  0.17468865
orbit53                 orbit53  0.17434388
orbit12                 orbit12  0.16886941
orbit9                   orbit9  0.15192718
orbit35                 orbit35  0.14648486
AP                           AP  0.14608508
orbit39                 orbit39  0.14256595
bigcom22               bigcom22  0.13877307
third                     third  0.13039302
orbit56                 orbit56  0.12942814
orbit62                 orbit62  0.10876670
graph24                 graph24  0.09762297
orbit19                 orbit19  0.09511981
upto_sixth           upto_sixth  0.09250668
graph0                   graph0  0.09139261
orbit66                 orbit66  0.08938486
ratio4                   ratio4  0.08839869
membership_s36   membership_s36  0.08772734
orbit26                 orbit26  0.08102474
graph1                   graph1  0.07588611
graph25                 graph25  0.07309704
bigcom3                 bigcom3  0.06711760
constraint           constraint  0.06105543
bigcom26               bigcom26  0.05182514
orbit10                 orbit10  0.04889911
orbit13                 orbit13  0.03458417
bigcom28               bigcom28  0.03217760
orbit52                 orbit52  0.03198066
graph26                 graph26  0.02979496
orbit47                 orbit47  0.02811428
membership_s4     membership_s4  0.02758324
upto_fifth           upto_fifth  0.02504097
graph2                   graph2  0.00000000
graph4                   graph4  0.00000000
graph7                   graph7  0.00000000
graph8                   graph8  0.00000000
graph9                   graph9  0.00000000
graph14                 graph14  0.00000000
graph22                 graph22  0.00000000
graph27                 graph27  0.00000000
graph28                 graph28  0.00000000
graph29                 graph29  0.00000000
orbit0                   orbit0  0.00000000
orbit1                   orbit1  0.00000000
orbit3                   orbit3  0.00000000
orbit4                   orbit4  0.00000000
orbit6                   orbit6  0.00000000
orbit8                   orbit8  0.00000000
orbit11                 orbit11  0.00000000
orbit14                 orbit14  0.00000000
orbit15                 orbit15  0.00000000
orbit22                 orbit22  0.00000000
orbit24                 orbit24  0.00000000
orbit25                 orbit25  0.00000000
orbit32                 orbit32  0.00000000
orbit34                 orbit34  0.00000000
orbit40                 orbit40  0.00000000
orbit41                 orbit41  0.00000000
orbit42                 orbit42  0.00000000
orbit43                 orbit43  0.00000000
orbit46                 orbit46  0.00000000
orbit54                 orbit54  0.00000000
orbit55                 orbit55  0.00000000
orbit57                 orbit57  0.00000000
orbit58                 orbit58  0.00000000
orbit59                 orbit59  0.00000000
orbit60                 orbit60  0.00000000
orbit61                 orbit61  0.00000000
orbit63                 orbit63  0.00000000
orbit64                 orbit64  0.00000000
orbit65                 orbit65  0.00000000
orbit67                 orbit67  0.00000000
orbit68                 orbit68  0.00000000
orbit69                 orbit69  0.00000000
orbit70                 orbit70  0.00000000
orbit71                 orbit71  0.00000000
orbit72                 orbit72  0.00000000
ecc                         ecc  0.00000000
eccrad                   eccrad  0.00000000
first                     first  0.00000000
upto_third           upto_third  0.00000000
upto_fourth         upto_fourth  0.00000000
second                   second  0.00000000
bigcom1                 bigcom1  0.00000000
bigcom2                 bigcom2  0.00000000
bigcom4                 bigcom4  0.00000000
bigcom6                 bigcom6  0.00000000
bigcom8                 bigcom8  0.00000000
bigcom9                 bigcom9  0.00000000
bigcom11               bigcom11  0.00000000
bigcom13               bigcom13  0.00000000
bigcom15               bigcom15  0.00000000
bigcom16               bigcom16  0.00000000
bigcom21               bigcom21  0.00000000
bigcom24               bigcom24  0.00000000
bigcom31               bigcom31  0.00000000
bigcom32               bigcom32  0.00000000
bigcom33               bigcom33  0.00000000
bigcom34               bigcom34  0.00000000
bigcom36               bigcom36  0.00000000
bigcom37               bigcom37  0.00000000
bigcom38               bigcom38  0.00000000
bigcom39               bigcom39  0.00000000
bigcom40               bigcom40  0.00000000
bigcom43               bigcom43  0.00000000
bigcom44               bigcom44  0.00000000
bigcom46               bigcom46  0.00000000
bigcom47               bigcom47  0.00000000
bigcom49               bigcom49  0.00000000
bigcom50               bigcom50  0.00000000
bigcom51               bigcom51  0.00000000
bigcom52               bigcom52  0.00000000
bigcom54               bigcom54  0.00000000
bigcom56               bigcom56  0.00000000
bigcom62               bigcom62  0.00000000
bigcom66               bigcom66  0.00000000
bigcom68               bigcom68  0.00000000
bigcom69               bigcom69  0.00000000
bigcom71               bigcom71  0.00000000
bigcom72               bigcom72  0.00000000
bigcom73               bigcom73  0.00000000
bigcom74               bigcom74  0.00000000
bigcom75               bigcom75  0.00000000
bigcom76               bigcom76  0.00000000
bigcom77               bigcom77  0.00000000
bigcom79               bigcom79  0.00000000
bigcom80               bigcom80  0.00000000
bigcom82               bigcom82  0.00000000
bigcom83               bigcom83  0.00000000
bigcom84               bigcom84  0.00000000
bigcom85               bigcom85  0.00000000
bigcom87               bigcom87  0.00000000
bigcom89               bigcom89  0.00000000
bigcom91               bigcom91  0.00000000
bigcom92               bigcom92  0.00000000
bigcom93               bigcom93  0.00000000
bigcom96               bigcom96  0.00000000
bigcom97               bigcom97  0.00000000
bigcom98               bigcom98  0.00000000
bigcom99               bigcom99  0.00000000
bigcom101             bigcom101  0.00000000
bigcom104             bigcom104  0.00000000
bigcom106             bigcom106  0.00000000
bigcom109             bigcom109  0.00000000
bigcom113             bigcom113  0.00000000
bigcom116             bigcom116  0.00000000
bigcom120             bigcom120  0.00000000
bigcom123             bigcom123  0.00000000
bigcom126             bigcom126  0.00000000
bigcom127             bigcom127  0.00000000
bigcom137             bigcom137  0.00000000
bigcom139             bigcom139  0.00000000
bigcom140             bigcom140  0.00000000
bigcom143             bigcom143  0.00000000
bigcom145             bigcom145  0.00000000
bigcom146             bigcom146  0.00000000
bigcom147             bigcom147  0.00000000
bigcom149             bigcom149  0.00000000
bigcom153             bigcom153  0.00000000
bigcom154             bigcom154  0.00000000
bigcom156             bigcom156  0.00000000
bigcom157             bigcom157  0.00000000
bigcom158             bigcom158  0.00000000
bigcom160             bigcom160  0.00000000
bigcom161             bigcom161  0.00000000
bigcom162             bigcom162  0.00000000
bigcom164             bigcom164  0.00000000
bigcom166             bigcom166  0.00000000
bigcom167             bigcom167  0.00000000
bigcom171             bigcom171  0.00000000
bigcom173             bigcom173  0.00000000
bigcom175             bigcom175  0.00000000
bigcom176             bigcom176  0.00000000
bigcom177             bigcom177  0.00000000
bigcom178             bigcom178  0.00000000
bigcom180             bigcom180  0.00000000
bigcom181             bigcom181  0.00000000
bigcom184             bigcom184  0.00000000
bigcom186             bigcom186  0.00000000
bigcom187             bigcom187  0.00000000
bigcom189             bigcom189  0.00000000
bigcom194             bigcom194  0.00000000
bigcom195             bigcom195  0.00000000
bigcom196             bigcom196  0.00000000
bigcom204             bigcom204  0.00000000
bigcom205             bigcom205  0.00000000
bigcom212             bigcom212  0.00000000
bigcom214             bigcom214  0.00000000
bigcom222             bigcom222  0.00000000
bigcom223             bigcom223  0.00000000
bigcom226             bigcom226  0.00000000
bigcom227             bigcom227  0.00000000
bigcom229             bigcom229  0.00000000
bigcom233             bigcom233  0.00000000
bigcom236             bigcom236  0.00000000
bigcom237             bigcom237  0.00000000
bigcom246             bigcom246  0.00000000
bigcom248             bigcom248  0.00000000
bigcom249             bigcom249  0.00000000
bigcom250             bigcom250  0.00000000
bigcom254             bigcom254  0.00000000
bigcom266             bigcom266  0.00000000
bigcom269             bigcom269  0.00000000
bigcom272             bigcom272  0.00000000
bigcom274             bigcom274  0.00000000
bigcom281             bigcom281  0.00000000
bigcom291             bigcom291  0.00000000
bigcom292             bigcom292  0.00000000
bigcom295             bigcom295  0.00000000
bigcom299             bigcom299  0.00000000
bigcom301             bigcom301  0.00000000
bigcom306             bigcom306  0.00000000
bigcom309             bigcom309  0.00000000
bigcom314             bigcom314  0.00000000
bigcom321             bigcom321  0.00000000
bigcom341             bigcom341  0.00000000
bigcom350             bigcom350  0.00000000
bigcom353             bigcom353  0.00000000
bigcom359             bigcom359  0.00000000
bigcom363             bigcom363  0.00000000
bigcom365             bigcom365  0.00000000
bigcom385             bigcom385  0.00000000
bigcom386             bigcom386  0.00000000
bigcom408             bigcom408  0.00000000
bigcom412             bigcom412  0.00000000
bigcom480             bigcom480  0.00000000
membership_s1     membership_s1  0.00000000
membership_s3     membership_s3  0.00000000
membership_s5     membership_s5  0.00000000
membership_s6     membership_s6  0.00000000
membership_s7     membership_s7  0.00000000
membership_s8     membership_s8  0.00000000
membership_s9     membership_s9  0.00000000
membership_s11   membership_s11  0.00000000
membership_s12   membership_s12  0.00000000
membership_s14   membership_s14  0.00000000
membership_s15   membership_s15  0.00000000
membership_s16   membership_s16  0.00000000
membership_s17   membership_s17  0.00000000
membership_s18   membership_s18  0.00000000
membership_s20   membership_s20  0.00000000
membership_s21   membership_s21  0.00000000
membership_s22   membership_s22  0.00000000
membership_s24   membership_s24  0.00000000
membership_s25   membership_s25  0.00000000
membership_s26   membership_s26  0.00000000
membership_s27   membership_s27  0.00000000
membership_s28   membership_s28  0.00000000
membership_s31   membership_s31  0.00000000
membership_s33   membership_s33  0.00000000
membership_s37   membership_s37  0.00000000
pdi                         pdi  0.00000000
[1] "Dataset: low_targets Model RF, run: 1 of 10 2015-06-15 18:34:10"
     |      Out-of-bag   |
Tree |      MSE  %Var(y) |
   1 |  0.02678   200.79 |
   2 |  0.02338   175.29 |
   3 |  0.02161   161.99 |
   4 |  0.02062   154.61 |
   5 |     0.02   149.95 |
   6 |  0.02047   153.49 |
   7 |  0.01945   145.78 |
   8 |  0.01866   139.89 |
   9 |  0.01811   135.75 |
  10 |   0.0177   132.67 |
  11 |  0.01724   129.21 |
  12 |   0.0166   124.44 |
  13 |  0.01619   121.40 |
  14 |  0.01596   119.66 |
  15 |  0.01573   117.91 |
  16 |  0.01567   117.44 |
  17 |  0.01542   115.64 |
  18 |  0.01531   114.75 |
  19 |  0.01521   114.04 |
  20 |  0.01509   113.10 |
  21 |  0.01501   112.50 |
  22 |  0.01502   112.57 |
  23 |  0.01497   112.21 |
  24 |  0.01483   111.15 |
  25 |  0.01483   111.15 |
  26 |  0.01476   110.66 |
  27 |   0.0147   110.20 |
  28 |  0.01453   108.94 |
  29 |  0.01448   108.52 |
  30 |  0.01443   108.20 |
  31 |  0.01443   108.16 |
  32 |  0.01445   108.35 |
  33 |  0.01448   108.54 |
  34 |  0.01445   108.29 |
  35 |   0.0144   107.95 |
  36 |  0.01435   107.60 |
  37 |  0.01432   107.35 |
  38 |  0.01429   107.13 |
  39 |  0.01424   106.72 |
  40 |  0.01425   106.82 |
  41 |  0.01425   106.80 |
  42 |  0.01428   107.05 |
  43 |   0.0143   107.20 |
  44 |  0.01426   106.90 |
  45 |  0.01426   106.89 |
  46 |  0.01423   106.70 |
  47 |  0.01424   106.73 |
  48 |  0.01422   106.58 |
  49 |  0.01422   106.61 |
  50 |  0.01422   106.63 |
  51 |   0.0142   106.44 |
  52 |  0.01418   106.28 |
  53 |  0.01423   106.67 |
  54 |  0.01423   106.67 |
  55 |  0.01423   106.70 |
  56 |  0.01424   106.72 |
  57 |  0.01426   106.87 |
  58 |  0.01425   106.83 |
  59 |  0.01426   106.89 |
  60 |  0.01425   106.82 |
  61 |  0.01423   106.65 |
  62 |  0.01421   106.53 |
  63 |  0.01421   106.50 |
  64 |  0.01421   106.55 |
  65 |  0.01423   106.67 |
  66 |  0.01423   106.64 |
  67 |  0.01422   106.60 |
  68 |  0.01421   106.52 |
  69 |  0.01419   106.40 |
  70 |  0.01419   106.38 |
  71 |  0.01414   106.02 |
  72 |  0.01415   106.05 |
  73 |  0.01414   106.00 |
  74 |  0.01414   105.98 |
  75 |   0.0141   105.73 |
  76 |  0.01411   105.79 |
  77 |  0.01411   105.75 |
  78 |  0.01411   105.79 |
  79 |  0.01411   105.80 |
  80 |   0.0141   105.69 |
  81 |  0.01409   105.62 |
  82 |  0.01407   105.50 |
  83 |  0.01408   105.53 |
  84 |  0.01408   105.53 |
  85 |  0.01408   105.59 |
  86 |  0.01406   105.39 |
  87 |  0.01403   105.18 |
  88 |  0.01404   105.22 |
  89 |  0.01403   105.17 |
  90 |  0.01403   105.16 |
  91 |  0.01403   105.16 |
  92 |  0.01402   105.07 |
  93 |  0.01401   105.05 |
  94 |  0.01401   105.01 |
  95 |  0.01401   105.06 |
  96 |    0.014   104.94 |
  97 |  0.01397   104.73 |
  98 |  0.01396   104.65 |
  99 |  0.01396   104.64 |
 100 |  0.01397   104.74 |
[1] "Random Forest variable coefficients"
                      %IncMSE IncNodePurity
graph5           6.057513e-04  5.159826e-01
graph6           7.506705e-04  3.439837e-01
graph7           3.309260e-04  9.468572e-02
graph8           0.000000e+00  1.500000e-02
graph9           2.513492e-03  4.421497e-01
graph10          5.365928e-04  4.952188e-01
graph11          3.581561e-03  4.888760e-01
graph12          3.354688e-03  3.911028e-01
graph13          2.015648e-03  3.936508e-01
graph14          3.456419e-03  3.520846e-01
graph15          1.238660e-03  3.247938e-01
graph16          2.689532e-03  3.998181e-01
graph17          1.218926e-03  2.924837e-01
graph18          1.930603e-04  1.478267e-01
graph19          3.061391e-03  6.866254e-01
graph20          1.111442e-03  3.638233e-01
graph21          6.840916e-04  2.655966e-01
graph22          1.067019e-04  3.635482e-02
graph23          1.921144e-03  5.616513e-01
graph24          5.963263e-04  5.129649e-02
graph25          2.773965e-04  1.331692e-01
graph26          4.855350e-05  5.928656e-02
graph27          0.000000e+00  3.072629e-18
graph28          0.000000e+00  1.333333e-02
graph29          0.000000e+00  5.204170e-20
orbit0          -4.414944e-06  8.259361e-02
orbit1           5.891680e-03  4.813187e-01
orbit2           1.937920e-04  1.460702e-01
orbit3          -1.118221e-06  6.654215e-02
orbit4           2.042717e-03  6.843045e-01
orbit5           1.079110e-03  2.294204e-01
orbit6           4.227329e-03  4.412603e-01
orbit7          -5.852510e-06  9.537331e-02
orbit8           9.836546e-04  3.299371e-01
orbit9           1.083361e-03  1.782748e-01
orbit10          3.214940e-04  1.507995e-01
orbit11          1.328680e-04  3.812552e-01
orbit12          1.905341e-04  1.180361e-01
orbit13          1.464846e-05  4.823326e-02
orbit14          0.000000e+00  8.888889e-03
orbit15          1.654875e-03  2.814876e-01
orbit16          7.155755e-04  4.063879e-01
orbit17          5.769520e-04  2.580146e-01
orbit18          2.662240e-03  1.051608e+00
orbit19          3.281531e-03  3.714845e-01
orbit20          3.126602e-04  2.886937e-01
orbit21          3.908827e-04  1.649329e-01
orbit22          2.413299e-03  3.537033e-01
orbit23         -1.420435e-05  1.059852e-01
orbit24          4.795065e-03  4.626211e-01
orbit25          3.382341e-04  9.416539e-02
orbit26          3.701602e-04  1.930453e-01
orbit27          3.206292e-03  7.266766e-01
orbit28          3.389411e-04  4.199072e-01
orbit29          8.748749e-04  2.522972e-01
orbit30          3.257801e-04  2.572330e-01
orbit31          3.096008e-03  3.942740e-01
orbit32          1.943176e-03  2.717696e-01
orbit33          4.197997e-05  1.259297e-01
orbit34          1.057566e-03  4.096211e-01
orbit35          4.850943e-03  3.496866e-01
orbit36          8.295711e-04  4.299475e-01
orbit37          6.895197e-04  1.728392e-01
orbit38          6.991774e-04  6.136365e-01
orbit39          9.010946e-04  2.820030e-01
orbit40          2.188672e-04  2.136731e-01
orbit41          3.831718e-06  9.166269e-02
orbit42          1.735197e-05  7.078981e-02
orbit43          1.294221e-05  5.478515e-02
orbit44          1.802911e-04  2.471916e-01
orbit45          4.394856e-03  6.088106e-01
orbit46          3.806506e-04  1.885445e-01
orbit47          5.285725e-05  2.275510e-01
orbit48          2.541329e-04  1.281738e-01
orbit49          1.426111e-03  3.873615e-01
orbit50          1.921033e-04  4.312153e-01
orbit51          1.551991e-04  2.568928e-01
orbit52          8.153364e-04  1.910902e-01
orbit53          6.971988e-05  3.511089e-01
orbit54          5.474734e-04  1.415715e-01
orbit55          0.000000e+00  7.415943e-19
orbit56          2.258949e-03  6.824924e-01
orbit57          0.000000e+00  2.250000e-02
orbit58          0.000000e+00  5.334275e-19
orbit59          2.297496e-04  4.490397e-02
orbit60          1.253868e-06  1.379354e-02
orbit61         -1.518627e-05  3.778660e-02
orbit62          4.388333e-05  1.873976e-01
orbit63          6.531555e-05  2.714507e-01
orbit64         -1.916984e-05  3.072325e-01
orbit65          3.028313e-05  2.501238e-02
orbit66          0.000000e+00  2.508994e-02
orbit67          7.580011e-06  3.358534e-02
orbit68          4.363002e-06  1.500000e-02
orbit69          0.000000e+00  9.974660e-20
orbit70          0.000000e+00  6.028164e-19
orbit71          0.000000e+00  2.493665e-19
orbit72          0.000000e+00  1.322727e-19
AP               2.670791e-05  9.005485e-02
bet              7.844668e-04  1.212000e+00
ecc              2.226237e-04  8.274306e-02
eccrad           5.185220e-05  6.450212e-02
close            1.380184e-03  3.533160e-01
constraint       4.083311e-04  7.485966e-01
coreness         1.005017e-03  6.840665e-01
knn              3.068472e-03  3.801054e-01
hubscore         2.224082e-03  4.122327e-01
pagerank         6.016692e-03  3.082387e+00
trans            2.124736e-04  4.797881e-01
evcent           3.658633e-03  4.280214e-01
first            6.621012e-05  6.860313e-02
upto_second      4.048892e-03  4.131680e-01
upto_third       2.016325e-03  4.240158e-01
upto_fourth      1.033178e-03  3.062176e-01
upto_fifth       1.488071e-03  9.122888e-01
upto_sixth       3.450027e-03  1.898132e-01
second           5.008331e-04  2.714987e-01
third            3.023935e-03  5.923821e-01
fourth           3.255827e-03  1.013485e+00
fifth            1.719522e-03  8.818352e-01
sixth            2.151140e-03  7.602063e-01
ratio1           2.439934e-03  9.462974e-01
ratio2           5.922384e-03  1.476271e+00
ratio3           1.796113e-03  1.066630e+00
ratio4           3.001373e-03  9.536720e-01
ratio5           4.929002e-03  3.112867e+00
ratio6           2.455151e-03  1.209428e+00
selfinter        3.227529e-03  3.798458e-01
walktrap_vertex  8.866817e-05  1.975671e-01
bigcom1          4.393292e-05  1.066337e-01
bigcom2          0.000000e+00  1.669671e-19
bigcom3          5.299178e-05  7.511836e-02
bigcom4          4.681006e-04  1.122238e-01
bigcom6          0.000000e+00  0.000000e+00
bigcom8          0.000000e+00  1.908196e-19
bigcom9          0.000000e+00  1.843144e-19
bigcom11         0.000000e+00  8.456777e-20
bigcom13         0.000000e+00  1.062518e-19
bigcom15         0.000000e+00  4.770490e-20
bigcom16         0.000000e+00  1.452831e-19
bigcom21         0.000000e+00  1.452831e-19
bigcom22         1.424414e-04  7.080481e-02
bigcom24         0.000000e+00  6.938894e-20
bigcom26        -1.050430e-05  1.630376e-01
bigcom28        -6.847934e-05  1.304168e-01
bigcom30         3.939770e-04  3.440357e-01
bigcom31         0.000000e+00  0.000000e+00
bigcom32         0.000000e+00  7.372575e-20
bigcom33         0.000000e+00  3.122502e-19
bigcom34         0.000000e+00  8.673617e-20
bigcom36         0.000000e+00  3.469447e-20
bigcom37         0.000000e+00  3.469447e-20
bigcom38         0.000000e+00  1.062518e-19
bigcom39         0.000000e+00  1.994932e-19
bigcom40         4.215852e-06  1.333333e-02
bigcom43         0.000000e+00  6.071532e-20
bigcom44         0.000000e+00  1.452831e-19
bigcom46         0.000000e+00  1.994932e-19
bigcom47         0.000000e+00  6.938894e-20
bigcom49         0.000000e+00  3.295975e-19
bigcom50         0.000000e+00  0.000000e+00
bigcom51         0.000000e+00  1.301043e-20
bigcom52         0.000000e+00  3.903128e-20
bigcom54         0.000000e+00  8.673617e-19
bigcom56         0.000000e+00  1.734723e-20
bigcom62        -8.663814e-06  6.900610e-01
bigcom66         0.000000e+00  8.456777e-20
bigcom68         0.000000e+00  1.322727e-19
bigcom69         0.000000e+00  3.686287e-20
bigcom71         0.000000e+00  0.000000e+00
bigcom72         0.000000e+00  3.469447e-20
bigcom73         0.000000e+00  0.000000e+00
bigcom74         0.000000e+00  7.806256e-20
bigcom75         0.000000e+00  5.551115e-19
bigcom76         0.000000e+00  5.333333e-03
bigcom77         0.000000e+00  3.469447e-20
bigcom79         0.000000e+00  4.336809e-21
bigcom80         0.000000e+00  4.336809e-21
bigcom82         0.000000e+00  3.295975e-19
bigcom83         0.000000e+00  3.122502e-19
bigcom84         0.000000e+00  7.806256e-20
bigcom85         0.000000e+00  1.387779e-19
bigcom87         0.000000e+00  5.204170e-20
bigcom89         0.000000e+00  7.589415e-20
bigcom91         0.000000e+00  1.474515e-19
bigcom92         0.000000e+00  8.456777e-20
bigcom93         0.000000e+00  2.385245e-20
bigcom96         0.000000e+00  3.469447e-20
bigcom97         0.000000e+00  6.223320e-19
bigcom98         0.000000e+00  8.239937e-20
bigcom99         0.000000e+00  0.000000e+00
bigcom101        3.455082e-05  3.433781e-01
bigcom104       -2.411206e-05  2.203123e-01
bigcom106        0.000000e+00  1.084202e-19
bigcom109        1.226495e-05  5.654085e-01
bigcom113        0.000000e+00  2.168404e-20
bigcom116        0.000000e+00  1.170938e-19
bigcom120        0.000000e+00  6.938894e-20
bigcom123        0.000000e+00  2.081668e-19
bigcom126        0.000000e+00  1.734723e-20
bigcom127        0.000000e+00  0.000000e+00
bigcom137        0.000000e+00  2.949030e-19
bigcom139        0.000000e+00  1.734723e-20
bigcom140        0.000000e+00  2.818926e-20
bigcom143        2.137191e-05  2.808163e-01
bigcom145        0.000000e+00  0.000000e+00
bigcom146        0.000000e+00  6.938894e-20
bigcom147        0.000000e+00  6.505213e-21
bigcom149        0.000000e+00  5.637851e-20
bigcom153        0.000000e+00  8.890458e-20
bigcom154        0.000000e+00  1.214306e-19
bigcom156        0.000000e+00  0.000000e+00
bigcom157        0.000000e+00  0.000000e+00
bigcom158        0.000000e+00  2.168404e-21
bigcom160        0.000000e+00  3.469447e-20
bigcom161        0.000000e+00  1.127570e-19
bigcom162        0.000000e+00  1.040834e-19
bigcom164        0.000000e+00  3.469447e-20
bigcom166        0.000000e+00  2.385245e-20
bigcom167        0.000000e+00  8.890458e-20
bigcom171        0.000000e+00  8.783951e-01
bigcom173        0.000000e+00  3.469447e-20
bigcom175        0.000000e+00  2.168404e-21
bigcom176        0.000000e+00  0.000000e+00
bigcom177        0.000000e+00  4.336809e-21
bigcom178        1.794820e-04  1.316240e+00
bigcom180        0.000000e+00  3.469447e-20
bigcom181        0.000000e+00  8.673617e-21
bigcom184        0.000000e+00  6.938894e-20
bigcom186        0.000000e+00  5.204170e-20
bigcom187        0.000000e+00  5.421011e-20
bigcom189        0.000000e+00  1.344411e-19
bigcom194        0.000000e+00  0.000000e+00
bigcom195        0.000000e+00  4.770490e-20
bigcom196       -1.293561e-05  7.479217e-01
bigcom204        0.000000e+00  1.864828e-19
bigcom205        1.644133e-06  4.532696e-01
bigcom212        0.000000e+00  1.734723e-20
bigcom214        0.000000e+00  8.673617e-21
bigcom222        0.000000e+00  6.505213e-21
bigcom223        0.000000e+00  0.000000e+00
bigcom226        0.000000e+00  6.071532e-20
bigcom227        0.000000e+00  2.775558e-19
bigcom229        0.000000e+00  6.505213e-20
bigcom233        0.000000e+00  0.000000e+00
bigcom236        0.000000e+00  1.734723e-20
bigcom237        0.000000e+00  0.000000e+00
bigcom246        0.000000e+00  4.336809e-20
bigcom248        0.000000e+00  5.789640e-19
bigcom249        0.000000e+00  1.951564e-20
bigcom250        0.000000e+00  1.301043e-20
bigcom254        0.000000e+00  3.469447e-20
bigcom266        0.000000e+00  5.421011e-20
bigcom269        0.000000e+00  3.469447e-20
bigcom272        0.000000e+00  3.469447e-20
bigcom274        0.000000e+00  6.505213e-20
bigcom281        0.000000e+00  8.673617e-21
bigcom291        0.000000e+00  5.204170e-20
bigcom292        0.000000e+00  3.469447e-20
bigcom295        0.000000e+00  0.000000e+00
bigcom299       -4.338395e-06  6.427116e-01
bigcom301        0.000000e+00  6.938894e-20
bigcom306        0.000000e+00  3.035766e-20
bigcom309        0.000000e+00  2.602085e-20
bigcom314        0.000000e+00  0.000000e+00
bigcom321        0.000000e+00  1.301043e-20
bigcom341        0.000000e+00  0.000000e+00
bigcom350        0.000000e+00  0.000000e+00
bigcom353        0.000000e+00  1.734723e-20
bigcom359        0.000000e+00  0.000000e+00
bigcom363        0.000000e+00  0.000000e+00
bigcom365        0.000000e+00  3.469447e-20
bigcom385        0.000000e+00  3.295975e-19
bigcom386        0.000000e+00  1.387779e-19
bigcom408        0.000000e+00  9.107298e-20
bigcom412        0.000000e+00  4.770490e-20
bigcom480        0.000000e+00  0.000000e+00
spin_vertex      4.163743e-04  3.347412e-01
membership_s1    5.058035e-04  2.789052e-01
membership_s3    0.000000e+00  1.908196e-19
membership_s4    1.012297e-04  1.112088e-01
membership_s5    6.079483e-05  1.204095e-01
membership_s6   -3.148416e-06  1.543328e-02
membership_s7    3.405740e-05  8.301285e-02
membership_s8    0.000000e+00  2.168404e-20
membership_s9    0.000000e+00  7.155734e-20
membership_s11   0.000000e+00  1.127570e-19
membership_s12   0.000000e+00  1.301043e-20
membership_s14  -4.543244e-06  3.515852e-01
membership_s15   6.085963e-05  1.589684e-01
membership_s16   7.522885e-06  4.313385e-02
membership_s17   0.000000e+00  5.421011e-20
membership_s18   0.000000e+00  3.079134e-19
membership_s20   0.000000e+00  0.000000e+00
membership_s21   2.147720e-05  1.927063e-01
membership_s22   0.000000e+00  1.496199e-19
membership_s24   0.000000e+00  3.599551e-19
membership_s25   0.000000e+00  1.994932e-19
membership_s26   0.000000e+00  2.103352e-19
membership_s27   2.323011e-06  5.995308e-02
membership_s28   0.000000e+00  4.727121e-19
membership_s30   3.879735e-05  5.360790e-02
membership_s31   1.406600e-04  1.315583e-01
membership_s32   1.398310e-03  1.020339e+00
membership_s33   0.000000e+00  6.505213e-20
membership_s36   1.186549e-04  7.271311e-02
membership_s37   0.000000e+00  4.293441e-19
V1               4.381347e-03  1.186538e+00
V2               1.116080e-03  1.368888e+00
pdi              5.613919e-05  2.428198e-01
adhesion         6.388590e-03  1.807742e+00
cohesion         6.746904e-03  1.697469e+00
inner            6.223943e-03  2.150717e+00
outer            2.769121e-03  2.755236e+00
ioratio          4.028087e-03  1.836374e+00
comsize          6.026122e-03  2.136116e+00
[1] "Dataset: low_targets Model GLM, run: 1 of 10 2015-06-15 18:37:50"
[1] "glmnet variable coefficients"
                     [,1]          [,2]
(Intercept)     -4.289815 -1.445590e+01
graph0           0.000000  2.648166e-02
graph1           0.000000 -4.065532e-05
graph2           0.000000  0.000000e+00
graph3           0.000000 -2.882909e-06
graph4           0.000000  0.000000e+00
graph5           0.000000 -5.677974e-04
graph6           0.000000  0.000000e+00
graph7           0.000000 -9.827606e-03
graph8           0.000000 -6.238241e-01
graph9           0.000000  0.000000e+00
graph10          0.000000  0.000000e+00
graph11          0.000000 -1.976989e-10
graph12          0.000000  0.000000e+00
graph13          0.000000 -1.590905e-07
graph14          0.000000  3.937116e-09
graph15          0.000000 -4.770510e-05
graph16          0.000000  0.000000e+00
graph17          0.000000  6.960689e-07
graph18          0.000000  1.011397e-04
graph19          0.000000 -1.747580e-06
graph20          0.000000  1.314793e-04
graph21          0.000000  3.524330e-04
graph22          0.000000 -4.516625e-05
graph23          0.000000 -8.890642e-05
graph24          0.000000 -4.788498e-05
graph25          0.000000 -1.366462e-07
graph26          0.000000  6.125470e-04
graph27          0.000000 -4.454562e-02
graph28          0.000000 -3.984577e-04
graph29          0.000000 -7.775797e-01
orbit0           0.000000  1.602895e-02
orbit1           0.000000 -4.238772e-05
orbit2           0.000000 -5.069083e-02
orbit3           0.000000  0.000000e+00
orbit4           0.000000 -1.779986e-06
orbit5           0.000000 -1.630772e-05
orbit6           0.000000  0.000000e+00
orbit7           0.000000 -1.572264e-01
orbit8           0.000000 -1.212170e-04
orbit9           0.000000  1.433535e-05
orbit10          0.000000 -2.035362e-06
orbit11          0.000000  5.176050e-02
orbit12          0.000000 -9.765231e-03
orbit13          0.000000 -4.118003e-02
orbit14          0.000000 -6.067637e-01
orbit15          0.000000  0.000000e+00
orbit16          0.000000 -6.429968e-06
orbit17          0.000000 -2.338721e-06
orbit18          0.000000 -1.155216e-08
orbit19          0.000000  0.000000e+00
orbit20          0.000000 -3.232307e-09
orbit21          0.000000  1.324794e-04
orbit22          0.000000 -1.948368e-10
orbit23          0.000000  2.491200e-01
orbit24          0.000000  3.766499e-07
orbit25          0.000000 -2.815223e-06
orbit26          0.000000 -5.710520e-05
orbit27          0.000000  2.303014e-07
orbit28          0.000000 -4.592863e-06
orbit29          0.000000 -4.610607e-05
orbit30          0.000000  1.372094e-04
orbit31          0.000000  1.077438e-09
orbit32          0.000000  2.986769e-07
orbit33          0.000000  4.076328e-02
orbit34          0.000000 -5.834496e-05
orbit35          0.000000  0.000000e+00
orbit36          0.000000  1.926546e-07
orbit37          0.000000 -2.752387e-07
orbit38          0.000000  6.934332e-04
orbit39          0.000000  0.000000e+00
orbit40          0.000000  1.057251e-05
orbit41          0.000000 -6.103291e-04
orbit42          0.000000  1.566872e-01
orbit43          0.000000  9.979366e-05
orbit44          0.000000  4.081964e-01
orbit45          0.000000 -1.001522e-06
orbit46          0.000000 -1.388442e-06
orbit47          0.000000  5.738832e-03
orbit48          0.000000 -8.166543e-04
orbit49          0.000000  1.305931e-04
orbit50          0.000000 -7.540021e-03
orbit51          0.000000  1.595091e-04
orbit52          0.000000  5.515975e-04
orbit53          0.000000 -3.641263e-03
orbit54          0.000000 -4.881635e-05
orbit55          0.000000 -1.486017e+00
orbit56          0.000000 -2.426257e-05
orbit57          0.000000 -1.718741e-03
orbit58          0.000000 -1.492936e-01
orbit59          0.000000 -2.657814e-05
orbit60          0.000000 -2.679044e-03
orbit61          0.000000  7.349134e-02
orbit62          0.000000 -4.814969e-03
orbit63          0.000000  1.422804e-02
orbit64          0.000000  2.416179e-02
orbit65          0.000000  1.148269e-08
orbit66          0.000000  3.309562e-02
orbit67          0.000000  1.586269e+00
orbit68          0.000000 -4.316391e-02
orbit69          0.000000 -4.323059e-01
orbit70          0.000000 -4.308339e-04
orbit71          0.000000  0.000000e+00
orbit72          0.000000 -7.639321e-01
AP               0.000000 -3.394239e-01
bet              0.000000  3.845699e-05
ecc              0.000000  3.655176e-02
eccrad           0.000000  2.047353e-01
close            0.000000  0.000000e+00
constraint       0.000000 -5.318314e-01
coreness         0.000000  3.427934e-01
knn              0.000000 -4.059175e-04
hubscore         0.000000  4.372852e+01
pagerank         0.000000 -1.093696e+00
trans            0.000000  4.166116e-01
evcent           0.000000  2.244315e+01
first            0.000000  1.885808e-02
upto_second      0.000000 -3.105147e-05
upto_third       0.000000  0.000000e+00
upto_fourth      0.000000  0.000000e+00
upto_fifth       0.000000  7.107122e-05
upto_sixth       0.000000  2.660430e-04
second           0.000000 -1.841662e-05
third            0.000000  1.282781e-05
fourth           0.000000 -6.219379e-05
fifth            0.000000  5.545312e-05
sixth            0.000000 -5.043614e-06
ratio1           0.000000 -3.700640e-04
ratio2           0.000000  5.440412e-04
ratio3           0.000000  8.354467e-04
ratio4           0.000000 -1.058902e-03
ratio5           0.000000  0.000000e+00
ratio6           0.000000 -2.904048e-05
selfinter        0.000000  2.480227e-01
walktrap_vertex  0.000000 -8.476812e-02
bigcom1          0.000000 -3.675055e-01
bigcom2          0.000000 -7.167159e-01
bigcom3          0.000000  2.259380e-01
bigcom4          0.000000  1.269393e-01
bigcom6          0.000000 -3.334609e-01
bigcom8          0.000000 -1.170239e+00
bigcom9          0.000000 -1.054841e+00
bigcom11         0.000000 -1.375861e+00
bigcom13         0.000000 -1.499469e+00
bigcom15         0.000000 -5.413958e-01
bigcom16         0.000000 -1.571538e+00
bigcom21         0.000000 -1.810181e+00
bigcom22         0.000000 -6.954358e-02
bigcom24         0.000000 -3.024717e-01
bigcom26         0.000000  4.534951e-01
bigcom28         0.000000  2.217890e-02
bigcom30         0.000000  4.224708e-01
bigcom31         0.000000 -9.867940e-01
bigcom32         0.000000 -1.054417e+00
bigcom33         0.000000 -3.705003e-01
bigcom34         0.000000 -1.069251e+00
bigcom36         0.000000 -2.340326e+00
bigcom37         0.000000  0.000000e+00
bigcom38         0.000000 -7.532519e-01
bigcom39         0.000000 -9.613014e-01
bigcom40         0.000000 -3.752735e-01
bigcom43         0.000000 -4.947078e-01
bigcom44         0.000000 -1.403691e+00
bigcom46         0.000000 -1.610922e+00
bigcom47         0.000000 -1.300455e+00
bigcom49         0.000000 -1.087443e+00
bigcom50         0.000000 -1.042460e+00
bigcom51         0.000000 -5.122015e-01
bigcom52         0.000000 -8.482350e-01
bigcom54         0.000000 -5.648852e-01
bigcom56         0.000000 -3.933888e-01
bigcom62         0.000000  3.518092e+00
bigcom66         0.000000 -9.763433e-01
bigcom68         0.000000 -4.844643e-01
bigcom69         0.000000 -9.536734e-01
bigcom71         0.000000 -7.154353e-01
bigcom72         0.000000 -2.769646e-01
bigcom73         0.000000 -9.864694e-01
bigcom74         0.000000 -1.334920e+00
bigcom75         0.000000 -4.946299e-01
bigcom76         0.000000 -6.254346e-01
bigcom77         0.000000 -1.182122e+00
bigcom79         0.000000 -1.466919e+00
bigcom80         0.000000 -1.454193e+00
bigcom82         0.000000 -1.556153e+00
bigcom83         0.000000 -2.292231e-03
bigcom84         0.000000 -2.136084e+00
bigcom85         0.000000 -1.416848e+00
bigcom87         0.000000 -1.079699e+00
bigcom89         0.000000 -1.111175e+00
bigcom91         0.000000 -6.076101e-01
bigcom92         0.000000 -9.564660e-01
bigcom93         0.000000 -8.185167e-02
bigcom96         0.000000 -6.298508e-01
bigcom97         0.000000 -1.082587e+00
bigcom98         0.000000 -1.419515e+00
bigcom99         0.000000 -1.098722e+00
bigcom101        0.000000  3.322868e+00
bigcom104        0.000000  1.303406e+00
bigcom106        0.000000 -9.942795e-01
bigcom109        0.000000  2.307989e+00
bigcom113        0.000000 -1.296506e+00
bigcom116        0.000000 -1.524785e+00
bigcom120        0.000000 -1.405323e+00
bigcom123        0.000000 -9.833250e-01
bigcom126        0.000000 -6.403980e-01
bigcom127        0.000000 -1.539077e+00
bigcom137        0.000000 -7.736385e-01
bigcom139        0.000000 -5.097484e-01
bigcom140        0.000000 -1.800351e+00
bigcom143        0.000000  1.804386e+00
bigcom145        0.000000 -4.230995e-01
bigcom146        0.000000 -9.204149e-01
bigcom147        0.000000 -7.647633e-01
bigcom149        0.000000  0.000000e+00
bigcom153        0.000000 -8.869009e-01
bigcom154        0.000000 -7.831313e-01
bigcom156        0.000000 -4.069017e-01
bigcom157        0.000000  0.000000e+00
bigcom158        0.000000 -1.103804e+00
bigcom160        0.000000 -8.706466e-01
bigcom161        0.000000 -6.464110e-01
bigcom162        0.000000 -3.729177e-01
bigcom164        0.000000 -8.141979e-01
bigcom166        0.000000 -3.995461e-01
bigcom167        0.000000 -1.420413e+00
bigcom171        0.000000  7.154778e+00
bigcom173        0.000000 -6.037605e-01
bigcom175        0.000000 -5.075684e-02
bigcom176        0.000000 -8.579312e-01
bigcom177        0.000000 -3.642641e-01
bigcom178        0.000000  3.803085e+00
bigcom180        0.000000 -1.000306e+00
bigcom181        0.000000 -8.109489e-01
bigcom184        0.000000 -1.887417e-01
bigcom186        0.000000 -1.615491e+00
bigcom187        0.000000 -2.324219e+00
bigcom189        0.000000 -9.109016e-01
bigcom194        0.000000 -1.189277e-01
bigcom195        0.000000 -6.312257e-01
bigcom196        0.000000  1.919656e+00
bigcom204        0.000000 -9.846318e-01
bigcom205        0.000000  2.319414e+00
bigcom212        0.000000 -5.916830e-01
bigcom214        0.000000 -4.972962e-01
bigcom222        0.000000 -4.856760e-01
bigcom223        0.000000  0.000000e+00
bigcom226        0.000000 -6.919799e-01
bigcom227        0.000000 -3.009517e-01
bigcom229        0.000000 -6.017585e-01
bigcom233        0.000000 -4.037200e-01
bigcom236        0.000000 -6.417564e-01
bigcom237        0.000000  0.000000e+00
bigcom246        0.000000 -6.016883e-01
bigcom248        0.000000 -6.538023e-01
bigcom249        0.000000 -8.563551e-01
bigcom250        0.000000 -1.300130e+00
bigcom254        0.000000 -9.137982e-01
bigcom266        0.000000 -1.102390e+00
bigcom269        0.000000 -6.759906e-01
bigcom272        0.000000 -5.263303e-01
bigcom274        0.000000 -2.599795e-01
bigcom281        0.000000 -2.581943e-01
bigcom291        0.000000 -4.400439e-01
bigcom292        0.000000 -7.312025e-01
bigcom295        0.000000 -5.866343e-01
bigcom299        0.000000  3.477880e+00
bigcom301        0.000000 -8.262486e-01
bigcom306        0.000000 -7.675140e-01
bigcom309        0.000000 -1.130083e+00
bigcom314        0.000000  0.000000e+00
bigcom321        0.000000 -8.229038e-01
bigcom341        0.000000 -9.792138e-01
bigcom350        0.000000  0.000000e+00
bigcom353        0.000000 -3.416894e-01
bigcom359        0.000000 -1.028907e+00
bigcom363        0.000000  0.000000e+00
bigcom365        0.000000 -1.624929e+00
bigcom385        0.000000 -1.044467e+00
bigcom386        0.000000 -9.241880e-02
bigcom408        0.000000 -8.830144e-01
bigcom412        0.000000 -6.763063e-01
bigcom480        0.000000 -2.108225e-01
spin_vertex      0.000000  8.681288e-01
membership_s1    0.000000 -2.788157e-02
membership_s3    0.000000 -2.186170e+00
membership_s4    0.000000  1.344507e-01
membership_s5    0.000000 -1.346886e-01
membership_s6    0.000000 -2.379314e-01
membership_s7    0.000000 -6.912884e-01
membership_s8    0.000000 -1.298935e+00
membership_s9    0.000000 -1.436601e+00
membership_s11   0.000000 -1.600821e+00
membership_s12   0.000000 -8.532881e-01
membership_s14   0.000000  9.580748e-01
membership_s15   0.000000  3.287942e-01
membership_s16   0.000000  9.464668e-01
membership_s17   0.000000 -9.930993e-01
membership_s18   0.000000 -1.150065e+00
membership_s20   0.000000 -8.171773e-01
membership_s21   0.000000 -9.921009e-02
membership_s22   0.000000 -1.065772e+00
membership_s24   0.000000 -3.146663e+00
membership_s25   0.000000 -1.139030e+00
membership_s26   0.000000 -2.792594e+00
membership_s27   0.000000 -4.699612e-01
membership_s28   0.000000 -1.859796e+00
membership_s30   0.000000  6.796934e-02
membership_s31   0.000000 -9.919548e-02
membership_s32   0.000000  1.424249e+00
membership_s33   0.000000 -6.085179e-01
membership_s36   0.000000 -4.527839e-01
membership_s37   0.000000 -1.313349e+00
V1               0.000000 -1.169097e-02
V2               0.000000 -8.582921e-02
pdi              0.000000 -2.860045e+02
adhesion         0.000000  5.000485e-05
cohesion         0.000000 -1.023935e-04
inner            0.000000  2.494643e-05
outer            0.000000  2.394326e-05
ioratio          0.000000  1.442139e+00
comsize          0.000000  8.324409e-04
[1] "Dataset: low_targets Model GBM, run: 2 of 10 2015-06-15 18:38:39"
Iter   TrainDeviance   ValidDeviance   StepSize   Improve
     1        0.1409             nan     0.0100    0.0003
     2        0.1388             nan     0.0100    0.0002
     3        0.1376             nan     0.0100    0.0000
     4        0.1353             nan     0.0100    0.0003
     5        0.1337             nan     0.0100    0.0002
     6        0.1322             nan     0.0100    0.0002
     7        0.1306             nan     0.0100    0.0001
     8        0.1295             nan     0.0100    0.0000
     9        0.1284             nan     0.0100    0.0001
    10        0.1276             nan     0.0100    0.0000
    20        0.1180             nan     0.0100    0.0000
    40        0.1046             nan     0.0100    0.0000
    49        0.1001             nan     0.0100    0.0000

[1] "GBM variable coefficients"
                            var    rel.inf
ratio5                   ratio5 7.95330278
comsize                 comsize 6.37121969
pagerank               pagerank 6.25836851
membership_s32   membership_s32 5.72993099
inner                     inner 5.17811597
bet                         bet 4.27687809
outer                     outer 3.74256444
cohesion               cohesion 3.10202252
knn                         knn 3.01145933
adhesion               adhesion 2.91545403
V2                           V2 2.90516511
V1                           V1 2.21161429
ioratio                 ioratio 2.02447632
graph23                 graph23 1.93778007
ratio1                   ratio1 1.93287507
orbit16                 orbit16 1.80803741
orbit18                 orbit18 1.75018285
orbit36                 orbit36 1.65722741
ratio2                   ratio2 1.62868194
fourth                   fourth 1.44798917
coreness               coreness 1.41743995
orbit38                 orbit38 1.28873379
orbit50                 orbit50 1.19051392
constraint           constraint 1.18236070
orbit27                 orbit27 1.07197707
graph21                 graph21 1.07175606
graph16                 graph16 1.06383749
orbit17                 orbit17 1.00100127
orbit51                 orbit51 0.92846623
fifth                     fifth 0.92615816
orbit44                 orbit44 0.90773598
graph5                   graph5 0.85162545
graph19                 graph19 0.82176875
graph20                 graph20 0.74473118
third                     third 0.73094608
orbit19                 orbit19 0.63728884
graph10                 graph10 0.59445171
orbit7                   orbit7 0.58570904
graph9                   graph9 0.56816889
orbit20                 orbit20 0.56549751
orbit2                   orbit2 0.51494068
graph17                 graph17 0.50245272
orbit21                 orbit21 0.50207226
graph1                   graph1 0.49967659
spin_vertex         spin_vertex 0.49024206
graph3                   graph3 0.48735456
graph12                 graph12 0.48225577
orbit9                   orbit9 0.46699874
graph11                 graph11 0.43537607
ratio3                   ratio3 0.43252980
bigcom4                 bigcom4 0.40240647
upto_sixth           upto_sixth 0.39805238
orbit15                 orbit15 0.39496689
orbit23                 orbit23 0.38373388
orbit37                 orbit37 0.37464340
graph13                 graph13 0.36400646
hubscore               hubscore 0.35760267
orbit62                 orbit62 0.34737450
graph6                   graph6 0.34019138
selfinter             selfinter 0.32913010
orbit39                 orbit39 0.31812443
orbit49                 orbit49 0.31383340
orbit11                 orbit11 0.28277666
graph18                 graph18 0.28070018
close                     close 0.26656505
walktrap_vertex walktrap_vertex 0.25475569
orbit10                 orbit10 0.25024726
membership_s30   membership_s30 0.23996079
graph15                 graph15 0.22614061
orbit56                 orbit56 0.20717527
orbit53                 orbit53 0.20652875
orbit5                   orbit5 0.16657752
orbit35                 orbit35 0.15640634
graph25                 graph25 0.15613862
second                   second 0.15587099
sixth                     sixth 0.14494204
ratio6                   ratio6 0.14298226
upto_second         upto_second 0.13597259
upto_fifth           upto_fifth 0.13518872
orbit25                 orbit25 0.12820878
graph7                   graph7 0.12593417
orbit33                 orbit33 0.12085748
upto_fourth         upto_fourth 0.11476464
graph4                   graph4 0.10630966
upto_third           upto_third 0.08510920
bigcom28               bigcom28 0.08494771
orbit47                 orbit47 0.07239353
bigcom22               bigcom22 0.06885251
membership_s15   membership_s15 0.06518586
graph2                   graph2 0.06513202
trans                     trans 0.06373660
orbit28                 orbit28 0.05824075
orbit63                 orbit63 0.05536007
membership_s27   membership_s27 0.03603075
bigcom3                 bigcom3 0.03273921
orbit30                 orbit30 0.03046149
orbit13                 orbit13 0.02936487
bigcom30               bigcom30 0.02660575
membership_s36   membership_s36 0.02625942
bigcom26               bigcom26 0.02576778
orbit45                 orbit45 0.01987399
membership_s1     membership_s1 0.01745513
graph0                   graph0 0.00000000
graph8                   graph8 0.00000000
graph14                 graph14 0.00000000
graph22                 graph22 0.00000000
graph24                 graph24 0.00000000
graph26                 graph26 0.00000000
graph27                 graph27 0.00000000
graph28                 graph28 0.00000000
graph29                 graph29 0.00000000
orbit0                   orbit0 0.00000000
orbit1                   orbit1 0.00000000
orbit3                   orbit3 0.00000000
orbit4                   orbit4 0.00000000
orbit6                   orbit6 0.00000000
orbit8                   orbit8 0.00000000
orbit12                 orbit12 0.00000000
orbit14                 orbit14 0.00000000
orbit22                 orbit22 0.00000000
orbit24                 orbit24 0.00000000
orbit26                 orbit26 0.00000000
orbit29                 orbit29 0.00000000
orbit31                 orbit31 0.00000000
orbit32                 orbit32 0.00000000
orbit34                 orbit34 0.00000000
orbit40                 orbit40 0.00000000
orbit41                 orbit41 0.00000000
orbit42                 orbit42 0.00000000
orbit43                 orbit43 0.00000000
orbit46                 orbit46 0.00000000
orbit48                 orbit48 0.00000000
orbit52                 orbit52 0.00000000
orbit54                 orbit54 0.00000000
orbit55                 orbit55 0.00000000
orbit57                 orbit57 0.00000000
orbit58                 orbit58 0.00000000
orbit59                 orbit59 0.00000000
orbit60                 orbit60 0.00000000
orbit61                 orbit61 0.00000000
orbit64                 orbit64 0.00000000
orbit65                 orbit65 0.00000000
orbit66                 orbit66 0.00000000
orbit67                 orbit67 0.00000000
orbit68                 orbit68 0.00000000
orbit69                 orbit69 0.00000000
orbit70                 orbit70 0.00000000
orbit71                 orbit71 0.00000000
orbit72                 orbit72 0.00000000
AP                           AP 0.00000000
ecc                         ecc 0.00000000
eccrad                   eccrad 0.00000000
evcent                   evcent 0.00000000
first                     first 0.00000000
ratio4                   ratio4 0.00000000
bigcom1                 bigcom1 0.00000000
bigcom2                 bigcom2 0.00000000
bigcom6                 bigcom6 0.00000000
bigcom8                 bigcom8 0.00000000
bigcom9                 bigcom9 0.00000000
bigcom11               bigcom11 0.00000000
bigcom13               bigcom13 0.00000000
bigcom15               bigcom15 0.00000000
bigcom16               bigcom16 0.00000000
bigcom21               bigcom21 0.00000000
bigcom24               bigcom24 0.00000000
bigcom31               bigcom31 0.00000000
bigcom32               bigcom32 0.00000000
bigcom33               bigcom33 0.00000000
bigcom34               bigcom34 0.00000000
bigcom36               bigcom36 0.00000000
bigcom37               bigcom37 0.00000000
bigcom38               bigcom38 0.00000000
bigcom39               bigcom39 0.00000000
bigcom40               bigcom40 0.00000000
bigcom43               bigcom43 0.00000000
bigcom44               bigcom44 0.00000000
bigcom46               bigcom46 0.00000000
bigcom47               bigcom47 0.00000000
bigcom49               bigcom49 0.00000000
bigcom50               bigcom50 0.00000000
bigcom51               bigcom51 0.00000000
bigcom52               bigcom52 0.00000000
bigcom54               bigcom54 0.00000000
bigcom56               bigcom56 0.00000000
bigcom62               bigcom62 0.00000000
bigcom66               bigcom66 0.00000000
bigcom68               bigcom68 0.00000000
bigcom69               bigcom69 0.00000000
bigcom71               bigcom71 0.00000000
bigcom72               bigcom72 0.00000000
bigcom73               bigcom73 0.00000000
bigcom74               bigcom74 0.00000000
bigcom75               bigcom75 0.00000000
bigcom76               bigcom76 0.00000000
bigcom77               bigcom77 0.00000000
bigcom79               bigcom79 0.00000000
bigcom80               bigcom80 0.00000000
bigcom82               bigcom82 0.00000000
bigcom83               bigcom83 0.00000000
bigcom84               bigcom84 0.00000000
bigcom85               bigcom85 0.00000000
bigcom87               bigcom87 0.00000000
bigcom89               bigcom89 0.00000000
bigcom91               bigcom91 0.00000000
bigcom92               bigcom92 0.00000000
bigcom93               bigcom93 0.00000000
bigcom96               bigcom96 0.00000000
bigcom97               bigcom97 0.00000000
bigcom98               bigcom98 0.00000000
bigcom99               bigcom99 0.00000000
bigcom101             bigcom101 0.00000000
bigcom104             bigcom104 0.00000000
bigcom106             bigcom106 0.00000000
bigcom109             bigcom109 0.00000000
bigcom113             bigcom113 0.00000000
bigcom116             bigcom116 0.00000000
bigcom120             bigcom120 0.00000000
bigcom123             bigcom123 0.00000000
bigcom126             bigcom126 0.00000000
bigcom127             bigcom127 0.00000000
bigcom137             bigcom137 0.00000000
bigcom139             bigcom139 0.00000000
bigcom140             bigcom140 0.00000000
bigcom143             bigcom143 0.00000000
bigcom145             bigcom145 0.00000000
bigcom146             bigcom146 0.00000000
bigcom147             bigcom147 0.00000000
bigcom149             bigcom149 0.00000000
bigcom153             bigcom153 0.00000000
bigcom154             bigcom154 0.00000000
bigcom156             bigcom156 0.00000000
bigcom157             bigcom157 0.00000000
bigcom158             bigcom158 0.00000000
bigcom160             bigcom160 0.00000000
bigcom161             bigcom161 0.00000000
bigcom162             bigcom162 0.00000000
bigcom164             bigcom164 0.00000000
bigcom166             bigcom166 0.00000000
bigcom167             bigcom167 0.00000000
bigcom171             bigcom171 0.00000000
bigcom173             bigcom173 0.00000000
bigcom175             bigcom175 0.00000000
bigcom176             bigcom176 0.00000000
bigcom177             bigcom177 0.00000000
bigcom178             bigcom178 0.00000000
bigcom180             bigcom180 0.00000000
bigcom181             bigcom181 0.00000000
bigcom184             bigcom184 0.00000000
bigcom186             bigcom186 0.00000000
bigcom187             bigcom187 0.00000000
bigcom189             bigcom189 0.00000000
bigcom194             bigcom194 0.00000000
bigcom195             bigcom195 0.00000000
bigcom196             bigcom196 0.00000000
bigcom204             bigcom204 0.00000000
bigcom205             bigcom205 0.00000000
bigcom212             bigcom212 0.00000000
bigcom214             bigcom214 0.00000000
bigcom222             bigcom222 0.00000000
bigcom223             bigcom223 0.00000000
bigcom226             bigcom226 0.00000000
bigcom227             bigcom227 0.00000000
bigcom229             bigcom229 0.00000000
bigcom233             bigcom233 0.00000000
bigcom236             bigcom236 0.00000000
bigcom237             bigcom237 0.00000000
bigcom246             bigcom246 0.00000000
bigcom248             bigcom248 0.00000000
bigcom249             bigcom249 0.00000000
bigcom250             bigcom250 0.00000000
bigcom254             bigcom254 0.00000000
bigcom266             bigcom266 0.00000000
bigcom269             bigcom269 0.00000000
bigcom272             bigcom272 0.00000000
bigcom274             bigcom274 0.00000000
bigcom281             bigcom281 0.00000000
bigcom291             bigcom291 0.00000000
bigcom292             bigcom292 0.00000000
bigcom295             bigcom295 0.00000000
bigcom299             bigcom299 0.00000000
bigcom301             bigcom301 0.00000000
bigcom306             bigcom306 0.00000000
bigcom309             bigcom309 0.00000000
bigcom314             bigcom314 0.00000000
bigcom321             bigcom321 0.00000000
bigcom341             bigcom341 0.00000000
bigcom350             bigcom350 0.00000000
bigcom353             bigcom353 0.00000000
bigcom359             bigcom359 0.00000000
bigcom363             bigcom363 0.00000000
bigcom365             bigcom365 0.00000000
bigcom385             bigcom385 0.00000000
bigcom386             bigcom386 0.00000000
bigcom408             bigcom408 0.00000000
bigcom412             bigcom412 0.00000000
bigcom480             bigcom480 0.00000000
membership_s3     membership_s3 0.00000000
membership_s4     membership_s4 0.00000000
membership_s5     membership_s5 0.00000000
membership_s6     membership_s6 0.00000000
membership_s7     membership_s7 0.00000000
membership_s8     membership_s8 0.00000000
membership_s9     membership_s9 0.00000000
membership_s11   membership_s11 0.00000000
membership_s12   membership_s12 0.00000000
membership_s14   membership_s14 0.00000000
membership_s16   membership_s16 0.00000000
membership_s17   membership_s17 0.00000000
membership_s18   membership_s18 0.00000000
membership_s20   membership_s20 0.00000000
membership_s21   membership_s21 0.00000000
membership_s22   membership_s22 0.00000000
membership_s24   membership_s24 0.00000000
membership_s25   membership_s25 0.00000000
membership_s26   membership_s26 0.00000000
membership_s28   membership_s28 0.00000000
membership_s31   membership_s31 0.00000000
membership_s33   membership_s33 0.00000000
membership_s37   membership_s37 0.00000000
pdi                         pdi 0.00000000
[1] "Dataset: low_targets Model RF, run: 2 of 10 2015-06-15 18:39:06"
     |      Out-of-bag   |
Tree |      MSE  %Var(y) |
   1 |  0.02513   188.57 |
   2 |  0.02541   190.73 |
   3 |    0.025   187.59 |
   4 |  0.02396   179.79 |
   5 |  0.02254   169.13 |
   6 |  0.02155   161.77 |
   7 |  0.02044   153.40 |
   8 |  0.01971   147.92 |
   9 |  0.01916   143.80 |
  10 |  0.01826   137.04 |
  11 |  0.01769   132.73 |
  12 |  0.01738   130.46 |
  13 |  0.01709   128.29 |
  14 |  0.01696   127.32 |
  15 |  0.01656   124.25 |
  16 |  0.01637   122.84 |
  17 |  0.01599   119.98 |
  18 |  0.01586   119.02 |
  19 |  0.01569   117.77 |
  20 |  0.01572   117.94 |
  21 |  0.01562   117.20 |
  22 |  0.01547   116.07 |
  23 |  0.01542   115.71 |
  24 |  0.01522   114.24 |
  25 |  0.01519   114.02 |
  26 |  0.01516   113.79 |
  27 |  0.01508   113.17 |
  28 |  0.01503   112.77 |
  29 |  0.01499   112.49 |
  30 |  0.01495   112.19 |
  31 |   0.0149   111.84 |
  32 |  0.01485   111.42 |
  33 |  0.01481   111.17 |
  34 |  0.01476   110.80 |
  35 |  0.01471   110.38 |
  36 |   0.0147   110.30 |
  37 |  0.01472   110.47 |
  38 |  0.01462   109.74 |
  39 |   0.0146   109.54 |
  40 |  0.01455   109.16 |
  41 |  0.01453   109.04 |
  42 |  0.01449   108.74 |
  43 |  0.01443   108.32 |
  44 |  0.01438   107.94 |
  45 |  0.01436   107.74 |
  46 |  0.01432   107.47 |
  47 |  0.01431   107.38 |
  48 |  0.01427   107.10 |
  49 |  0.01425   106.93 |
  50 |  0.01426   107.02 |
  51 |  0.01427   107.07 |
  52 |  0.01426   107.00 |
  53 |  0.01425   106.96 |
  54 |  0.01421   106.63 |
  55 |  0.01417   106.36 |
  56 |  0.01416   106.30 |
  57 |  0.01413   106.02 |
  58 |  0.01411   105.92 |
  59 |  0.01409   105.78 |
  60 |   0.0141   105.78 |
  61 |  0.01407   105.56 |
  62 |  0.01402   105.24 |
  63 |    0.014   105.04 |
  64 |  0.01397   104.81 |
  65 |  0.01396   104.80 |
  66 |  0.01397   104.82 |
  67 |  0.01393   104.54 |
  68 |   0.0139   104.34 |
  69 |   0.0139   104.35 |
  70 |  0.01392   104.45 |
  71 |   0.0139   104.35 |
  72 |  0.01389   104.24 |
  73 |  0.01393   104.52 |
  74 |  0.01393   104.51 |
  75 |   0.0139   104.28 |
  76 |  0.01387   104.13 |
  77 |   0.0139   104.32 |
  78 |  0.01388   104.18 |
  79 |  0.01389   104.21 |
  80 |  0.01389   104.26 |
  81 |  0.01386   104.05 |
  82 |  0.01385   103.93 |
  83 |  0.01382   103.74 |
  84 |  0.01383   103.82 |
  85 |  0.01383   103.76 |
  86 |  0.01382   103.69 |
  87 |  0.01382   103.73 |
  88 |  0.01382   103.71 |
  89 |  0.01383   103.82 |
  90 |  0.01383   103.76 |
  91 |  0.01384   103.85 |
  92 |  0.01385   103.94 |
  93 |  0.01386   104.01 |
  94 |  0.01387   104.09 |
  95 |  0.01386   104.05 |
  96 |  0.01385   103.94 |
  97 |  0.01383   103.81 |
  98 |  0.01382   103.73 |
  99 |  0.01381   103.64 |
 100 |  0.01379   103.49 |
[1] "Random Forest variable coefficients"
                      %IncMSE IncNodePurity
graph5           4.807046e-04  4.400225e-01
graph6           1.942805e-03  5.834931e-01
graph7           2.607214e-05  1.731574e-01
graph8           0.000000e+00  3.000000e-02
graph9           9.443464e-04  3.642414e-01
graph10          2.079111e-03  5.087764e-01
graph11          3.498550e-03  3.131007e-01
graph12          2.876671e-03  3.417265e-01
graph13          1.965462e-03  4.426929e-01
graph14          3.330903e-03  2.671652e-01
graph15          1.643947e-03  2.964986e-01
graph16          2.637503e-03  4.865732e-01
graph17          7.186417e-04  3.719202e-01
graph18          1.091869e-04  1.455756e-01
graph19          1.396736e-03  4.698959e-01
graph20          1.513652e-03  6.084250e-01
graph21          1.207642e-03  3.418372e-01
graph22          4.171734e-05  1.327374e-01
graph23          2.532111e-04  4.324054e-01
graph24          1.355703e-04  2.433146e-02
graph25          1.629443e-05  6.771538e-02
graph26          7.441565e-06  1.613068e-04
graph27          0.000000e+00  8.673617e-21
graph28          0.000000e+00  4.336809e-21
graph29          0.000000e+00  0.000000e+00
orbit0          -7.587918e-06  1.307932e-01
orbit1           3.126470e-03  4.920846e-01
orbit2           2.033554e-05  1.647282e-01
orbit3           5.713284e-05  1.974160e-01
orbit4           1.733695e-03  4.982724e-01
orbit5           1.177003e-03  2.879510e-01
orbit6           2.207026e-03  4.199056e-01
orbit7           8.542883e-05  2.337299e-01
orbit8           2.342025e-04  5.840315e-01
orbit9           1.017801e-03  2.550770e-01
orbit10          1.655675e-04  1.699261e-01
orbit11          6.955302e-05  3.644788e-01
orbit12          3.797993e-05  6.561197e-02
orbit13         -4.268032e-06  3.182692e-02
orbit14          0.000000e+00  0.000000e+00
orbit15          1.903156e-03  5.465524e-01
orbit16          1.202304e-03  8.450443e-01
orbit17          2.482633e-03  4.809875e-01
orbit18          2.369561e-03  1.124217e+00
orbit19          4.493267e-03  5.294913e-01
orbit20          3.227655e-03  3.242620e-01
orbit21          1.329605e-04  2.782185e-01
orbit22          3.032728e-03  3.978115e-01
orbit23         -1.247079e-05  1.592959e-01
orbit24          1.780304e-03  4.512813e-01
orbit25          6.926871e-04  1.582469e-01
orbit26          3.954996e-04  4.100298e-02
orbit27          4.255389e-03  7.602535e-01
orbit28          1.411860e-03  4.172223e-01
orbit29          3.826844e-05  7.149703e-02
orbit30          5.124582e-04  1.067336e-01
orbit31          1.410751e-03  1.928375e-01
orbit32          1.157075e-03  2.785715e-01
orbit33          1.298611e-05  1.417491e-01
orbit34          6.594387e-04  3.882117e-01
orbit35          9.716980e-04  2.990164e-01
orbit36          7.413072e-04  5.564808e-01
orbit37          7.475586e-04  3.044245e-01
orbit38          5.994853e-04  5.857536e-01
orbit39          2.847557e-03  3.629067e-01
orbit40          1.513306e-04  1.452784e-01
orbit41          1.742694e-05  6.189902e-02
orbit42          6.431680e-05  4.156715e-02
orbit43          1.458513e-04  3.513331e-02
orbit44          3.062301e-04  2.340248e-01
orbit45          1.721559e-03  5.644447e-01
orbit46          9.112479e-05  1.095721e-01
orbit47          2.545914e-04  1.340985e-01
orbit48          3.138156e-05  9.368842e-02
orbit49          1.442202e-03  4.641791e-01
orbit50          6.236083e-04  6.944029e-01
orbit51          4.799622e-04  1.747001e-01
orbit52          4.942257e-04  7.865454e-02
orbit53          2.817835e-05  3.795890e-01
orbit54          3.883705e-05  7.427242e-02
orbit55          0.000000e+00  0.000000e+00
orbit56          6.573687e-04  3.819071e-01
orbit57          0.000000e+00  2.775558e-19
orbit58          0.000000e+00  4.163336e-19
orbit59          1.923885e-04  4.674429e-02
orbit60          2.567597e-05  3.807720e-02
orbit61          0.000000e+00  1.620450e-02
orbit62          3.105250e-04  2.070033e-01
orbit63          5.065812e-05  3.328700e-01
orbit64          3.008985e-05  1.652844e-01
orbit65         -1.284797e-05  4.309175e-02
orbit66         -2.077230e-07  9.604319e-03
orbit67          7.706605e-06  8.977434e-03
orbit68          0.000000e+00  0.000000e+00
orbit69          0.000000e+00  0.000000e+00
orbit70          0.000000e+00  0.000000e+00
orbit71          0.000000e+00  0.000000e+00
orbit72          0.000000e+00  0.000000e+00
AP               8.564137e-06  1.044064e-02
bet              6.312050e-04  1.402121e+00
ecc             -1.946633e-05  9.729784e-02
eccrad           1.799890e-04  1.328998e-01
close            1.274764e-03  3.811413e-01
constraint       8.434701e-04  7.025404e-01
coreness         7.218085e-04  9.453163e-01
knn              2.004472e-03  5.498952e-01
hubscore         2.098601e-03  4.550574e-01
pagerank         2.831566e-03  3.333654e+00
trans            1.719081e-04  3.728768e-01
evcent           1.916146e-03  5.482496e-01
first            8.881579e-06  1.813162e-01
upto_second      2.815335e-03  4.242281e-01
upto_third       1.312619e-03  3.326714e-01
upto_fourth      4.257885e-03  4.851666e-01
upto_fifth       1.245724e-03  7.102083e-01
upto_sixth       1.265103e-03  5.158882e-01
second           1.912301e-03  3.428010e-01
third            2.831971e-03  6.886629e-01
fourth           4.166908e-03  1.131320e+00
fifth            1.325082e-03  1.113547e+00
sixth            6.849482e-04  5.332444e-01
ratio1           3.411450e-03  8.361315e-01
ratio2           7.899389e-03  1.856475e+00
ratio3           3.790418e-03  1.179127e+00
ratio4           2.298308e-03  8.247869e-01
ratio5           1.944884e-03  3.253196e+00
ratio6           1.244352e-03  1.014562e+00
selfinter        1.375750e-03  1.923566e-01
walktrap_vertex  4.835207e-04  4.284360e-01
bigcom1          1.017364e-05  9.806500e-02
bigcom2          0.000000e+00  2.775558e-19
bigcom3          2.056693e-05  9.046841e-02
bigcom4          8.800301e-05  8.477339e-02
bigcom6          0.000000e+00  0.000000e+00
bigcom8          0.000000e+00  0.000000e+00
bigcom9          0.000000e+00  0.000000e+00
bigcom11         0.000000e+00  0.000000e+00
bigcom13         0.000000e+00  0.000000e+00
bigcom15         0.000000e+00  0.000000e+00
bigcom16         0.000000e+00  0.000000e+00
bigcom21         0.000000e+00  0.000000e+00
bigcom22         7.264322e-05  3.267959e-02
bigcom24         0.000000e+00  0.000000e+00
bigcom26         1.167283e-05  1.297804e-01
bigcom28         6.475826e-06  8.169151e-02
bigcom30         5.016815e-04  2.993334e-01
bigcom31         0.000000e+00  0.000000e+00
bigcom32         0.000000e+00  0.000000e+00
bigcom33         0.000000e+00  0.000000e+00
bigcom34         0.000000e+00  0.000000e+00
bigcom36         0.000000e+00  0.000000e+00
bigcom37         0.000000e+00  0.000000e+00
bigcom38         0.000000e+00  0.000000e+00
bigcom39         0.000000e+00  0.000000e+00
bigcom40         3.320390e-04  2.088940e-01
bigcom43         0.000000e+00  0.000000e+00
bigcom44         0.000000e+00  0.000000e+00
bigcom46         0.000000e+00  0.000000e+00
bigcom47         0.000000e+00  0.000000e+00
bigcom49         0.000000e+00  2.775558e-19
bigcom50         0.000000e+00  0.000000e+00
bigcom51         0.000000e+00  2.775558e-19
bigcom52         0.000000e+00  0.000000e+00
bigcom54         0.000000e+00  0.000000e+00
bigcom56         0.000000e+00  0.000000e+00
bigcom62        -2.536368e-05  6.238339e-01
bigcom66         0.000000e+00  0.000000e+00
bigcom68         0.000000e+00  0.000000e+00
bigcom69         0.000000e+00  0.000000e+00
bigcom71         0.000000e+00  0.000000e+00
bigcom72         0.000000e+00  0.000000e+00
bigcom73         0.000000e+00  0.000000e+00
bigcom74         0.000000e+00  0.000000e+00
bigcom75         0.000000e+00  0.000000e+00
bigcom76         0.000000e+00  0.000000e+00
bigcom77         0.000000e+00  0.000000e+00
bigcom79         0.000000e+00  0.000000e+00
bigcom80         0.000000e+00  0.000000e+00
bigcom82         0.000000e+00  0.000000e+00
bigcom83         0.000000e+00  0.000000e+00
bigcom84         0.000000e+00  0.000000e+00
bigcom85         0.000000e+00  0.000000e+00
bigcom87         0.000000e+00  1.301043e-20
bigcom89         0.000000e+00  0.000000e+00
bigcom91         0.000000e+00  0.000000e+00
bigcom92         0.000000e+00  2.775558e-19
bigcom93         0.000000e+00  0.000000e+00
bigcom96         0.000000e+00  0.000000e+00
bigcom97         0.000000e+00  2.775558e-19
bigcom98         0.000000e+00  0.000000e+00
bigcom99         0.000000e+00  0.000000e+00
bigcom101        0.000000e+00  0.000000e+00
bigcom104       -1.306295e-05  2.084069e-01
bigcom106        0.000000e+00  0.000000e+00
bigcom109        4.672977e-06  6.092939e-01
bigcom113        0.000000e+00  0.000000e+00
bigcom116        0.000000e+00  0.000000e+00
bigcom120        0.000000e+00  0.000000e+00
bigcom123        0.000000e+00  0.000000e+00
bigcom126        0.000000e+00  0.000000e+00
bigcom127        0.000000e+00  0.000000e+00
bigcom137        0.000000e+00  0.000000e+00
bigcom139        0.000000e+00  0.000000e+00
bigcom140        0.000000e+00  0.000000e+00
bigcom143        2.859390e-05  3.014087e-01
bigcom145        0.000000e+00  0.000000e+00
bigcom146        0.000000e+00  0.000000e+00
bigcom147        0.000000e+00  0.000000e+00
bigcom149        0.000000e+00  0.000000e+00
bigcom153        0.000000e+00  0.000000e+00
bigcom154        0.000000e+00  0.000000e+00
bigcom156        0.000000e+00  0.000000e+00
bigcom157        0.000000e+00  2.775558e-19
bigcom158        0.000000e+00  0.000000e+00
bigcom160        0.000000e+00  0.000000e+00
bigcom161        0.000000e+00  0.000000e+00
bigcom162        0.000000e+00  0.000000e+00
bigcom164        0.000000e+00  0.000000e+00
bigcom166        0.000000e+00  0.000000e+00
bigcom167        0.000000e+00  0.000000e+00
bigcom171        0.000000e+00  8.287862e-01
bigcom173        0.000000e+00  0.000000e+00
bigcom175        0.000000e+00  0.000000e+00
bigcom176        0.000000e+00  0.000000e+00
bigcom177        0.000000e+00  0.000000e+00
bigcom178        2.233839e-05  5.457966e-01
bigcom180        0.000000e+00  0.000000e+00
bigcom181        0.000000e+00  0.000000e+00
bigcom184        0.000000e+00  0.000000e+00
bigcom186        0.000000e+00  0.000000e+00
bigcom187        0.000000e+00  0.000000e+00
bigcom189        0.000000e+00  0.000000e+00
bigcom194        0.000000e+00  0.000000e+00
bigcom195        0.000000e+00  0.000000e+00
bigcom196       -1.295363e-05  4.862153e-01
bigcom204        0.000000e+00  0.000000e+00
bigcom205       -6.430677e-06  3.282865e-01
bigcom212        0.000000e+00  0.000000e+00
bigcom214        0.000000e+00  0.000000e+00
bigcom222        0.000000e+00  0.000000e+00
bigcom223        0.000000e+00  0.000000e+00
bigcom226        0.000000e+00  0.000000e+00
bigcom227        0.000000e+00  0.000000e+00
bigcom229        0.000000e+00  0.000000e+00
bigcom233        0.000000e+00  0.000000e+00
bigcom236        0.000000e+00  0.000000e+00
bigcom237        0.000000e+00  0.000000e+00
bigcom246        0.000000e+00  0.000000e+00
bigcom248        0.000000e+00  0.000000e+00
bigcom249        0.000000e+00  0.000000e+00
bigcom250        0.000000e+00  0.000000e+00
bigcom254        0.000000e+00  0.000000e+00
bigcom266        0.000000e+00  0.000000e+00
bigcom269        0.000000e+00  0.000000e+00
bigcom272        0.000000e+00  0.000000e+00
bigcom274        0.000000e+00  0.000000e+00
bigcom281        0.000000e+00  0.000000e+00
bigcom291        0.000000e+00  0.000000e+00
bigcom292        0.000000e+00  0.000000e+00
bigcom295        0.000000e+00  0.000000e+00
bigcom299       -4.627080e-05  6.474471e-01
bigcom301        0.000000e+00  0.000000e+00
bigcom306        0.000000e+00  0.000000e+00
bigcom309        0.000000e+00  0.000000e+00
bigcom314        0.000000e+00  0.000000e+00
bigcom321        0.000000e+00  0.000000e+00
bigcom341        0.000000e+00  2.775558e-19
bigcom350        0.000000e+00  0.000000e+00
bigcom353        0.000000e+00  0.000000e+00
bigcom359        0.000000e+00  0.000000e+00
bigcom363        0.000000e+00  0.000000e+00
bigcom365        0.000000e+00  0.000000e+00
bigcom385        0.000000e+00  0.000000e+00
bigcom386        0.000000e+00  0.000000e+00
bigcom408        0.000000e+00  0.000000e+00
bigcom412        0.000000e+00  0.000000e+00
bigcom480        0.000000e+00  0.000000e+00
spin_vertex      2.618822e-04  3.547016e-01
membership_s1    9.939767e-04  2.378429e-01
membership_s3    0.000000e+00  0.000000e+00
membership_s4    2.134016e-05  1.040299e-02
membership_s5    7.279356e-05  1.130222e-01
membership_s6   -7.839648e-07  1.934529e-02
membership_s7   -1.986250e-06  1.220306e-01
membership_s8    0.000000e+00  0.000000e+00
membership_s9    0.000000e+00  0.000000e+00
membership_s11   0.000000e+00  0.000000e+00
membership_s12   0.000000e+00  4.163336e-19
membership_s14  -4.771303e-05  2.764564e-01
membership_s15   7.952915e-05  2.481207e-01
membership_s16   2.642987e-05  3.879754e-02
membership_s17   0.000000e+00  0.000000e+00
membership_s18   0.000000e+00  4.163336e-19
membership_s20   0.000000e+00  0.000000e+00
membership_s21   4.672011e-06  2.234575e-01
membership_s22   0.000000e+00  0.000000e+00
membership_s24   0.000000e+00  0.000000e+00
membership_s25   0.000000e+00  0.000000e+00
membership_s26   0.000000e+00  0.000000e+00
membership_s27   8.842514e-05  8.866408e-02
membership_s28   0.000000e+00  0.000000e+00
membership_s30   5.551915e-05  2.279813e-01
membership_s31   8.972383e-05  8.658370e-02
membership_s32   1.750562e-03  1.520646e+00
membership_s33   0.000000e+00  0.000000e+00
membership_s36   1.374525e-04  1.446775e-01
membership_s37   0.000000e+00  0.000000e+00
V1               3.701555e-03  1.140667e+00
V2               1.901387e-03  1.603709e+00
pdi              3.510131e-05  1.875816e-01
adhesion         1.158582e-02  1.543165e+00
cohesion         9.562608e-03  1.616139e+00
inner            7.001525e-03  2.232898e+00
outer            6.172203e-03  2.203299e+00
ioratio          5.187949e-03  1.648461e+00
comsize          9.039494e-03  1.714070e+00
[1] "Dataset: low_targets Model GLM, run: 2 of 10 2015-06-15 18:41:37"
[1] "glmnet variable coefficients"
                     [,1]          [,2]
(Intercept)     -4.290943 -1.245745e+01
graph0           0.000000  3.940955e-03
graph1           0.000000 -5.545136e-05
graph2           0.000000 -1.702812e-03
graph3           0.000000 -7.013573e-06
graph4           0.000000  0.000000e+00
graph5           0.000000  4.019757e-04
graph6           0.000000  1.731346e-05
graph7           0.000000 -7.800358e-03
graph8           0.000000 -4.852829e-01
graph9           0.000000  0.000000e+00
graph10          0.000000  0.000000e+00
graph11          0.000000 -3.330672e-10
graph12          0.000000  1.491436e-11
graph13          0.000000  0.000000e+00
graph14          0.000000  0.000000e+00
graph15          0.000000 -2.849752e-05
graph16          0.000000  1.743541e-07
graph17          0.000000  1.145134e-06
graph18          0.000000  8.007247e-05
graph19          0.000000  0.000000e+00
graph20          0.000000  7.045406e-05
graph21          0.000000  2.983137e-04
graph22          0.000000 -1.714405e-05
graph23          0.000000 -1.145825e-04
graph24          0.000000 -1.025578e-05
graph25          0.000000  0.000000e+00
graph26          0.000000  1.527391e-04
graph27          0.000000 -2.480285e-02
graph28          0.000000 -1.003853e-03
graph29          0.000000 -6.013551e-01
orbit0           0.000000  1.715899e-03
orbit1           0.000000 -5.198665e-05
orbit2           0.000000 -3.462973e-02
orbit3           0.000000 -2.841801e-04
orbit4           0.000000 -5.612559e-06
orbit5           0.000000 -3.978137e-05
orbit6           0.000000  0.000000e+00
orbit7           0.000000 -9.504555e-02
orbit8           0.000000  1.145690e-04
orbit9           0.000000  4.200891e-05
orbit10          0.000000  0.000000e+00
orbit11          0.000000  0.000000e+00
orbit12          0.000000 -7.741986e-03
orbit13          0.000000 -4.163270e-03
orbit14          0.000000 -4.711486e-01
orbit15          0.000000  0.000000e+00
orbit16          0.000000 -5.454121e-06
orbit17          0.000000 -2.631354e-06
orbit18          0.000000 -1.446594e-08
orbit19          0.000000  0.000000e+00
orbit20          0.000000  3.576930e-10
orbit21          0.000000  1.698948e-04
orbit22          0.000000 -3.301145e-10
orbit23          0.000000  1.118475e-01
orbit24          0.000000  8.716420e-07
orbit25          0.000000 -1.762029e-06
orbit26          0.000000 -6.042872e-05
orbit27          0.000000  1.635030e-06
orbit28          0.000000 -2.906601e-06
orbit29          0.000000 -3.953207e-05
orbit30          0.000000  9.034574e-05
orbit31          0.000000  0.000000e+00
orbit32          0.000000  3.684208e-07
orbit33          0.000000  6.980922e-02
orbit34          0.000000 -3.568104e-05
orbit35          0.000000  3.421909e-07
orbit36          0.000000 -1.147403e-05
orbit37          0.000000  2.701804e-08
orbit38          0.000000  1.787465e-03
orbit39          0.000000  0.000000e+00
orbit40          0.000000  7.634490e-06
orbit41          0.000000 -7.818012e-04
orbit42          0.000000  1.147430e-01
orbit43          0.000000  7.391978e-05
orbit44          0.000000  5.941252e-01
orbit45          0.000000  5.671262e-06
orbit46          0.000000 -9.277694e-06
orbit47          0.000000  4.085048e-03
orbit48          0.000000 -6.375487e-04
orbit49          0.000000  7.166572e-05
orbit50          0.000000 -1.635848e-03
orbit51          0.000000  1.560745e-04
orbit52          0.000000  3.625189e-04
orbit53          0.000000 -3.173913e-03
orbit54          0.000000 -2.172479e-05
orbit55          0.000000 -1.458272e+00
orbit56          0.000000 -7.082948e-05
orbit57          0.000000 -1.423541e-03
orbit58          0.000000 -1.259807e-01
orbit59          0.000000 -1.901537e-05
orbit60          0.000000 -2.979104e-03
orbit61          0.000000  3.340507e-01
orbit62          0.000000 -3.785636e-03
orbit63          0.000000  1.260762e-02
orbit64          0.000000  2.036890e-02
orbit65          0.000000  0.000000e+00
orbit66          0.000000  2.855677e-02
orbit67          0.000000  1.367155e+00
orbit68          0.000000 -2.416016e-02
orbit69          0.000000  0.000000e+00
orbit70          0.000000 -9.783705e-04
orbit71          0.000000  0.000000e+00
orbit72          0.000000 -5.857964e-01
AP               0.000000 -2.476367e-01
bet              0.000000  3.542930e-05
ecc              0.000000  2.508865e-03
eccrad           0.000000  9.865212e-03
close            0.000000  0.000000e+00
constraint       0.000000 -4.511329e-01
coreness         0.000000  3.201662e-01
knn              0.000000 -2.651693e-04
hubscore         0.000000  3.844847e+01
pagerank         0.000000 -1.019071e-01
trans            0.000000  3.393862e-01
evcent           0.000000  2.376737e+01
first            0.000000  5.406285e-05
upto_second      0.000000 -8.779951e-05
upto_third       0.000000  0.000000e+00
upto_fourth      0.000000  0.000000e+00
upto_fifth       0.000000  0.000000e+00
upto_sixth       0.000000  2.171322e-04
second           0.000000 -7.342574e-05
third            0.000000  2.793161e-06
fourth           0.000000 -2.531445e-05
fifth            0.000000  5.022147e-05
sixth            0.000000  0.000000e+00
ratio1           0.000000 -2.635548e-04
ratio2           0.000000  9.226358e-04
ratio3           0.000000  8.129090e-04
ratio4           0.000000 -7.780418e-04
ratio5           0.000000  0.000000e+00
ratio6           0.000000 -4.945967e-05
selfinter        0.000000  1.427343e-01
walktrap_vertex  0.000000 -1.033714e-01
bigcom1          0.000000 -2.188648e-01
bigcom2          0.000000 -5.657358e-01
bigcom3          0.000000  2.241562e-01
bigcom4          0.000000  1.599441e-01
bigcom6          0.000000 -3.047952e-01
bigcom8          0.000000 -9.233431e-01
bigcom9          0.000000 -8.765796e-01
bigcom11         0.000000 -1.312773e+00
bigcom13         0.000000 -1.170817e+00
bigcom15         0.000000 -3.878205e-01
bigcom16         0.000000 -1.415497e+00
bigcom21         0.000000 -1.805597e+00
bigcom22         0.000000 -1.627911e-01
bigcom24         0.000000 -2.637926e-01
bigcom26         0.000000  3.548639e-01
bigcom28         0.000000 -1.069418e-02
bigcom30         0.000000  1.019102e-01
bigcom31         0.000000 -7.292016e-01
bigcom32         0.000000 -1.021637e+00
bigcom33         0.000000 -3.961203e-01
bigcom34         0.000000 -7.182525e-01
bigcom36         0.000000 -2.171091e+00
bigcom37         0.000000 -9.298620e-04
bigcom38         0.000000 -6.460302e-01
bigcom39         0.000000 -8.045409e-01
bigcom40         0.000000 -6.449987e-02
bigcom43         0.000000 -3.402600e-01
bigcom44         0.000000 -1.125525e+00
bigcom46         0.000000 -1.362920e+00
bigcom47         0.000000 -1.097036e+00
bigcom49         0.000000 -8.169347e-01
bigcom50         0.000000 -9.106528e-01
bigcom51         0.000000 -4.628512e-01
bigcom52         0.000000 -7.666659e-01
bigcom54         0.000000 -3.425028e-01
bigcom56         0.000000 -5.152477e-01
bigcom62         0.000000  2.805032e+00
bigcom66         0.000000 -1.128980e+00
bigcom68         0.000000 -3.198634e-01
bigcom69         0.000000 -9.090538e-01
bigcom71         0.000000 -5.116592e-01
bigcom72         0.000000 -2.895340e-01
bigcom73         0.000000 -8.983189e-01
bigcom74         0.000000 -1.112638e+00
bigcom75         0.000000 -4.233281e-01
bigcom76         0.000000 -6.997929e-01
bigcom77         0.000000 -9.075808e-01
bigcom79         0.000000 -1.518560e+00
bigcom80         0.000000 -1.119990e+00
bigcom82         0.000000 -1.561428e+00
bigcom83         0.000000  0.000000e+00
bigcom84         0.000000 -2.024046e+00
bigcom85         0.000000 -5.930127e-01
bigcom87         0.000000 -9.473624e-01
bigcom89         0.000000 -1.123245e+00
bigcom91         0.000000 -5.075748e-01
bigcom92         0.000000 -7.190187e-01
bigcom93         0.000000 -7.598030e-02
bigcom96         0.000000 -5.546429e-01
bigcom97         0.000000 -1.188166e+00
bigcom98         0.000000 -1.240351e+00
bigcom99         0.000000 -5.241547e-01
bigcom101        0.000000 -2.900554e-01
bigcom104        0.000000  1.306730e+00
bigcom106        0.000000 -9.054952e-01
bigcom109        0.000000  2.517713e+00
bigcom113        0.000000 -1.115924e+00
bigcom116        0.000000 -1.528391e+00
bigcom120        0.000000 -1.016300e+00
bigcom123        0.000000 -8.664235e-01
bigcom126        0.000000 -4.607772e-01
bigcom127        0.000000 -9.185227e-01
bigcom137        0.000000 -9.111258e-01
bigcom139        0.000000 -6.030022e-01
bigcom140        0.000000 -1.189972e+00
bigcom143        0.000000  2.171897e+00
bigcom145        0.000000 -2.786802e-01
bigcom146        0.000000 -1.005885e+00
bigcom147        0.000000 -5.422719e-01
bigcom149        0.000000  0.000000e+00
bigcom153        0.000000 -7.591769e-01
bigcom154        0.000000 -3.897331e-01
bigcom156        0.000000 -2.815376e-01
bigcom157        0.000000  0.000000e+00
bigcom158        0.000000 -9.489547e-01
bigcom160        0.000000 -7.477207e-01
bigcom161        0.000000 -5.509458e-01
bigcom162        0.000000 -3.336906e-01
bigcom164        0.000000 -3.972373e-01
bigcom166        0.000000 -4.141132e-01
bigcom167        0.000000 -1.413540e+00
bigcom171        0.000000  6.902638e+00
bigcom173        0.000000 -5.120936e-01
bigcom175        0.000000  0.000000e+00
bigcom176        0.000000 -4.478703e-01
bigcom177        0.000000 -2.466597e-01
bigcom178        0.000000  2.342452e+00
bigcom180        0.000000 -8.669067e-01
bigcom181        0.000000 -5.056246e-01
bigcom184        0.000000 -3.120768e-01
bigcom186        0.000000 -1.726781e+00
bigcom187        0.000000 -1.768900e+00
bigcom189        0.000000 -5.999698e-01
bigcom194        0.000000 -2.043364e-01
bigcom195        0.000000 -5.243511e-01
bigcom196        0.000000  1.775851e+00
bigcom204        0.000000 -7.304128e-01
bigcom205        0.000000  1.867638e+00
bigcom212        0.000000 -1.180627e-01
bigcom214        0.000000 -4.162384e-01
bigcom222        0.000000 -3.490302e-01
bigcom223        0.000000  0.000000e+00
bigcom226        0.000000 -5.404481e-01
bigcom227        0.000000 -3.385091e-01
bigcom229        0.000000 -4.369161e-01
bigcom233        0.000000 -2.356451e-01
bigcom236        0.000000 -4.308977e-01
bigcom237        0.000000 -1.438189e-01
bigcom246        0.000000 -3.862908e-01
bigcom248        0.000000 -8.287609e-01
bigcom249        0.000000 -6.999143e-01
bigcom250        0.000000 -9.000705e-01
bigcom254        0.000000 -5.055099e-01
bigcom266        0.000000 -1.249341e+00
bigcom269        0.000000 -5.832748e-01
bigcom272        0.000000 -5.562069e-01
bigcom274        0.000000 -2.677110e-01
bigcom281        0.000000 -2.594002e-01
bigcom291        0.000000 -3.494419e-01
bigcom292        0.000000 -6.781474e-01
bigcom295        0.000000 -6.138467e-01
bigcom299        0.000000  2.615988e+00
bigcom301        0.000000 -7.642602e-01
bigcom306        0.000000 -5.784017e-01
bigcom309        0.000000 -1.079104e+00
bigcom314        0.000000  0.000000e+00
bigcom321        0.000000 -5.695612e-01
bigcom341        0.000000 -9.623181e-01
bigcom350        0.000000  0.000000e+00
bigcom353        0.000000 -1.518745e-01
bigcom359        0.000000 -8.055374e-01
bigcom363        0.000000  0.000000e+00
bigcom365        0.000000 -1.399284e+00
bigcom385        0.000000 -8.689961e-01
bigcom386        0.000000 -5.607193e-02
bigcom408        0.000000 -1.097404e+00
bigcom412        0.000000 -5.414096e-01
bigcom480        0.000000 -1.442368e-01
spin_vertex      0.000000  2.531717e-01
membership_s1    0.000000  1.000857e-01
membership_s3    0.000000 -1.843524e+00
membership_s4    0.000000 -9.852938e-03
membership_s5    0.000000 -4.914378e-02
membership_s6    0.000000 -8.827387e-02
membership_s7    0.000000 -3.663908e-01
membership_s8    0.000000 -9.858755e-01
membership_s9    0.000000 -1.118699e+00
membership_s11   0.000000 -1.189168e+00
membership_s12   0.000000 -6.158615e-01
membership_s14   0.000000  1.347532e+00
membership_s15   0.000000  4.837618e-01
membership_s16   0.000000  8.364177e-01
membership_s17   0.000000 -7.570537e-01
membership_s18   0.000000 -9.390811e-01
membership_s20   0.000000 -6.455700e-01
membership_s21   0.000000 -1.226294e-02
membership_s22   0.000000 -8.232010e-01
membership_s24   0.000000 -8.289931e-01
membership_s25   0.000000 -8.681793e-01
membership_s26   0.000000 -2.259311e+00
membership_s27   0.000000 -1.401807e-01
membership_s28   0.000000 -1.269982e+00
membership_s30   0.000000  3.035575e-01
membership_s31   0.000000 -4.780030e-02
membership_s32   0.000000  1.757933e+00
membership_s33   0.000000 -3.164281e-01
membership_s36   0.000000 -4.210661e-01
membership_s37   0.000000 -1.036656e+00
V1               0.000000  0.000000e+00
V2               0.000000  1.628619e-01
pdi              0.000000 -6.399642e+02
adhesion         0.000000  1.706821e-05
cohesion         0.000000 -3.710820e-05
inner            0.000000  7.264928e-06
outer            0.000000  2.900452e-05
ioratio          0.000000  4.534127e-01
comsize          0.000000  8.251379e-04
[1] "Dataset: low_targets Model GBM, run: 3 of 10 2015-06-15 18:42:23"
Iter   TrainDeviance   ValidDeviance   StepSize   Improve
     1        0.1423             nan     0.0100    0.0001
     2        0.1410             nan     0.0100    0.0001
     3        0.1399             nan     0.0100   -0.0000
     4        0.1386             nan     0.0100    0.0002
     5        0.1369             nan     0.0100    0.0002
     6        0.1354             nan     0.0100    0.0003
     7        0.1344             nan     0.0100    0.0001
     8        0.1332             nan     0.0100    0.0002
     9        0.1316             nan     0.0100    0.0002
    10        0.1305             nan     0.0100   -0.0000
    20        0.1210             nan     0.0100    0.0000
    40        0.1075             nan     0.0100   -0.0000
    49        0.1024             nan     0.0100   -0.0000

[1] "GBM variable coefficients"
                            var    rel.inf
ratio5                   ratio5 8.66863764
comsize                 comsize 6.81835159
pagerank               pagerank 5.86085322
membership_s32   membership_s32 5.15726583
bet                         bet 4.72156033
inner                     inner 4.67959507
outer                     outer 4.63260514
V2                           V2 3.66955714
ratio2                   ratio2 3.52554726
V1                           V1 3.31186314
graph23                 graph23 3.20689858
ioratio                 ioratio 2.77564470
adhesion               adhesion 2.70898271
cohesion               cohesion 2.45634091
orbit38                 orbit38 2.26034838
graph20                 graph20 2.15248683
ratio1                   ratio1 1.51859962
orbit36                 orbit36 1.43095278
orbit18                 orbit18 1.42879500
coreness               coreness 1.28697367
third                     third 1.23455855
trans                     trans 1.06776602
orbit7                   orbit7 1.06014767
walktrap_vertex walktrap_vertex 1.02021293
orbit44                 orbit44 0.97101144
graph15                 graph15 0.95586862
knn                         knn 0.94804560
fourth                   fourth 0.93004465
orbit50                 orbit50 0.85227369
orbit17                 orbit17 0.80052721
upto_sixth           upto_sixth 0.77913887
orbit20                 orbit20 0.76019626
graph9                   graph9 0.75368288
graph4                   graph4 0.71846794
fifth                     fifth 0.64026532
membership_s30   membership_s30 0.63272401
graph10                 graph10 0.59549528
orbit2                   orbit2 0.55627872
graph6                   graph6 0.51366648
selfinter             selfinter 0.50359131
graph19                 graph19 0.49468603
sixth                     sixth 0.47994886
bigcom30               bigcom30 0.46632639
ecc                         ecc 0.44193881
graph11                 graph11 0.44042749
hubscore               hubscore 0.40166857
graph12                 graph12 0.39495878
orbit16                 orbit16 0.38585676
orbit28                 orbit28 0.38344388
orbit52                 orbit52 0.36965933
bigcom4                 bigcom4 0.35559295
orbit30                 orbit30 0.32838277
orbit15                 orbit15 0.32156711
orbit21                 orbit21 0.30453940
graph7                   graph7 0.29654153
graph25                 graph25 0.29435463
orbit46                 orbit46 0.28908312
orbit27                 orbit27 0.28465112
graph1                   graph1 0.26708636
upto_fifth           upto_fifth 0.26239280
orbit49                 orbit49 0.23325874
graph17                 graph17 0.23044969
orbit45                 orbit45 0.22162024
orbit24                 orbit24 0.21352159
graph21                 graph21 0.20461058
orbit41                 orbit41 0.19203617
orbit9                   orbit9 0.18386666
orbit33                 orbit33 0.18154255
ratio6                   ratio6 0.17362909
graph5                   graph5 0.15870848
orbit29                 orbit29 0.15156251
graph13                 graph13 0.15126892
orbit35                 orbit35 0.14937385
spin_vertex         spin_vertex 0.14343493
orbit5                   orbit5 0.14183369
membership_s15   membership_s15 0.13940641
orbit37                 orbit37 0.11746114
upto_second         upto_second 0.11083357
bigcom22               bigcom22 0.10010824
orbit19                 orbit19 0.09216736
orbit62                 orbit62 0.09054030
orbit11                 orbit11 0.08588070
constraint           constraint 0.08486611
AP                           AP 0.07878158
graph18                 graph18 0.07721538
orbit56                 orbit56 0.06615994
orbit26                 orbit26 0.06246098
membership_s6     membership_s6 0.05818941
graph16                 graph16 0.05077099
bigcom28               bigcom28 0.03847451
membership_s27   membership_s27 0.03050479
bigcom26               bigcom26 0.02896574
graph28                 graph28 0.02893432
orbit64                 orbit64 0.02625108
membership_s1     membership_s1 0.02609198
membership_s4     membership_s4 0.02370427
orbit13                 orbit13 0.02258386
graph0                   graph0 0.00000000
graph2                   graph2 0.00000000
graph3                   graph3 0.00000000
graph8                   graph8 0.00000000
graph14                 graph14 0.00000000
graph22                 graph22 0.00000000
graph24                 graph24 0.00000000
graph26                 graph26 0.00000000
graph27                 graph27 0.00000000
graph29                 graph29 0.00000000
orbit0                   orbit0 0.00000000
orbit1                   orbit1 0.00000000
orbit3                   orbit3 0.00000000
orbit4                   orbit4 0.00000000
orbit6                   orbit6 0.00000000
orbit8                   orbit8 0.00000000
orbit10                 orbit10 0.00000000
orbit12                 orbit12 0.00000000
orbit14                 orbit14 0.00000000
orbit22                 orbit22 0.00000000
orbit23                 orbit23 0.00000000
orbit25                 orbit25 0.00000000
orbit31                 orbit31 0.00000000
orbit32                 orbit32 0.00000000
orbit34                 orbit34 0.00000000
orbit39                 orbit39 0.00000000
orbit40                 orbit40 0.00000000
orbit42                 orbit42 0.00000000
orbit43                 orbit43 0.00000000
orbit47                 orbit47 0.00000000
orbit48                 orbit48 0.00000000
orbit51                 orbit51 0.00000000
orbit53                 orbit53 0.00000000
orbit54                 orbit54 0.00000000
orbit55                 orbit55 0.00000000
orbit57                 orbit57 0.00000000
orbit58                 orbit58 0.00000000
orbit59                 orbit59 0.00000000
orbit60                 orbit60 0.00000000
orbit61                 orbit61 0.00000000
orbit63                 orbit63 0.00000000
orbit65                 orbit65 0.00000000
orbit66                 orbit66 0.00000000
orbit67                 orbit67 0.00000000
orbit68                 orbit68 0.00000000
orbit69                 orbit69 0.00000000
orbit70                 orbit70 0.00000000
orbit71                 orbit71 0.00000000
orbit72                 orbit72 0.00000000
eccrad                   eccrad 0.00000000
close                     close 0.00000000
evcent                   evcent 0.00000000
first                     first 0.00000000
upto_third           upto_third 0.00000000
upto_fourth         upto_fourth 0.00000000
second                   second 0.00000000
ratio3                   ratio3 0.00000000
ratio4                   ratio4 0.00000000
bigcom1                 bigcom1 0.00000000
bigcom2                 bigcom2 0.00000000
bigcom3                 bigcom3 0.00000000
bigcom6                 bigcom6 0.00000000
bigcom8                 bigcom8 0.00000000
bigcom9                 bigcom9 0.00000000
bigcom11               bigcom11 0.00000000
bigcom13               bigcom13 0.00000000
bigcom15               bigcom15 0.00000000
bigcom16               bigcom16 0.00000000
bigcom21               bigcom21 0.00000000
bigcom24               bigcom24 0.00000000
bigcom31               bigcom31 0.00000000
bigcom32               bigcom32 0.00000000
bigcom33               bigcom33 0.00000000
bigcom34               bigcom34 0.00000000
bigcom36               bigcom36 0.00000000
bigcom37               bigcom37 0.00000000
bigcom38               bigcom38 0.00000000
bigcom39               bigcom39 0.00000000
bigcom40               bigcom40 0.00000000
bigcom43               bigcom43 0.00000000
bigcom44               bigcom44 0.00000000
bigcom46               bigcom46 0.00000000
bigcom47               bigcom47 0.00000000
bigcom49               bigcom49 0.00000000
bigcom50               bigcom50 0.00000000
bigcom51               bigcom51 0.00000000
bigcom52               bigcom52 0.00000000
bigcom54               bigcom54 0.00000000
bigcom56               bigcom56 0.00000000
bigcom62               bigcom62 0.00000000
bigcom66               bigcom66 0.00000000
bigcom68               bigcom68 0.00000000
bigcom69               bigcom69 0.00000000
bigcom71               bigcom71 0.00000000
bigcom72               bigcom72 0.00000000
bigcom73               bigcom73 0.00000000
bigcom74               bigcom74 0.00000000
bigcom75               bigcom75 0.00000000
bigcom76               bigcom76 0.00000000
bigcom77               bigcom77 0.00000000
bigcom79               bigcom79 0.00000000
bigcom80               bigcom80 0.00000000
bigcom82               bigcom82 0.00000000
bigcom83               bigcom83 0.00000000
bigcom84               bigcom84 0.00000000
bigcom85               bigcom85 0.00000000
bigcom87               bigcom87 0.00000000
bigcom89               bigcom89 0.00000000
bigcom91               bigcom91 0.00000000
bigcom92               bigcom92 0.00000000
bigcom93               bigcom93 0.00000000
bigcom96               bigcom96 0.00000000
bigcom97               bigcom97 0.00000000
bigcom98               bigcom98 0.00000000
bigcom99               bigcom99 0.00000000
bigcom101             bigcom101 0.00000000
bigcom104             bigcom104 0.00000000
bigcom106             bigcom106 0.00000000
bigcom109             bigcom109 0.00000000
bigcom113             bigcom113 0.00000000
bigcom116             bigcom116 0.00000000
bigcom120             bigcom120 0.00000000
bigcom123             bigcom123 0.00000000
bigcom126             bigcom126 0.00000000
bigcom127             bigcom127 0.00000000
bigcom137             bigcom137 0.00000000
bigcom139             bigcom139 0.00000000
bigcom140             bigcom140 0.00000000
bigcom143             bigcom143 0.00000000
bigcom145             bigcom145 0.00000000
bigcom146             bigcom146 0.00000000
bigcom147             bigcom147 0.00000000
bigcom149             bigcom149 0.00000000
bigcom153             bigcom153 0.00000000
bigcom154             bigcom154 0.00000000
bigcom156             bigcom156 0.00000000
bigcom157             bigcom157 0.00000000
bigcom158             bigcom158 0.00000000
bigcom160             bigcom160 0.00000000
bigcom161             bigcom161 0.00000000
bigcom162             bigcom162 0.00000000
bigcom164             bigcom164 0.00000000
bigcom166             bigcom166 0.00000000
bigcom167             bigcom167 0.00000000
bigcom171             bigcom171 0.00000000
bigcom173             bigcom173 0.00000000
bigcom175             bigcom175 0.00000000
bigcom176             bigcom176 0.00000000
bigcom177             bigcom177 0.00000000
bigcom178             bigcom178 0.00000000
bigcom180             bigcom180 0.00000000
bigcom181             bigcom181 0.00000000
bigcom184             bigcom184 0.00000000
bigcom186             bigcom186 0.00000000
bigcom187             bigcom187 0.00000000
bigcom189             bigcom189 0.00000000
bigcom194             bigcom194 0.00000000
bigcom195             bigcom195 0.00000000
bigcom196             bigcom196 0.00000000
bigcom204             bigcom204 0.00000000
bigcom205             bigcom205 0.00000000
bigcom212             bigcom212 0.00000000
bigcom214             bigcom214 0.00000000
bigcom222             bigcom222 0.00000000
bigcom223             bigcom223 0.00000000
bigcom226             bigcom226 0.00000000
bigcom227             bigcom227 0.00000000
bigcom229             bigcom229 0.00000000
bigcom233             bigcom233 0.00000000
bigcom236             bigcom236 0.00000000
bigcom237             bigcom237 0.00000000
bigcom246             bigcom246 0.00000000
bigcom248             bigcom248 0.00000000
bigcom249             bigcom249 0.00000000
bigcom250             bigcom250 0.00000000
bigcom254             bigcom254 0.00000000
bigcom266             bigcom266 0.00000000
bigcom269             bigcom269 0.00000000
bigcom272             bigcom272 0.00000000
bigcom274             bigcom274 0.00000000
bigcom281             bigcom281 0.00000000
bigcom291             bigcom291 0.00000000
bigcom292             bigcom292 0.00000000
bigcom295             bigcom295 0.00000000
bigcom299             bigcom299 0.00000000
bigcom301             bigcom301 0.00000000
bigcom306             bigcom306 0.00000000
bigcom309             bigcom309 0.00000000
bigcom314             bigcom314 0.00000000
bigcom321             bigcom321 0.00000000
bigcom341             bigcom341 0.00000000
bigcom350             bigcom350 0.00000000
bigcom353             bigcom353 0.00000000
bigcom359             bigcom359 0.00000000
bigcom363             bigcom363 0.00000000
bigcom365             bigcom365 0.00000000
bigcom385             bigcom385 0.00000000
bigcom386             bigcom386 0.00000000
bigcom408             bigcom408 0.00000000
bigcom412             bigcom412 0.00000000
bigcom480             bigcom480 0.00000000
membership_s3     membership_s3 0.00000000
membership_s5     membership_s5 0.00000000
membership_s7     membership_s7 0.00000000
membership_s8     membership_s8 0.00000000
membership_s9     membership_s9 0.00000000
membership_s11   membership_s11 0.00000000
membership_s12   membership_s12 0.00000000
membership_s14   membership_s14 0.00000000
membership_s16   membership_s16 0.00000000
membership_s17   membership_s17 0.00000000
membership_s18   membership_s18 0.00000000
membership_s20   membership_s20 0.00000000
membership_s21   membership_s21 0.00000000
membership_s22   membership_s22 0.00000000
membership_s24   membership_s24 0.00000000
membership_s25   membership_s25 0.00000000
membership_s26   membership_s26 0.00000000
membership_s28   membership_s28 0.00000000
membership_s31   membership_s31 0.00000000
membership_s33   membership_s33 0.00000000
membership_s36   membership_s36 0.00000000
membership_s37   membership_s37 0.00000000
pdi                         pdi 0.00000000
[1] "Dataset: low_targets Model RF, run: 3 of 10 2015-06-15 18:42:51"
     |      Out-of-bag   |
Tree |      MSE  %Var(y) |
   1 |  0.02089   155.58 |
   2 |  0.02439   181.66 |
   3 |  0.02325   173.22 |
   4 |  0.02283   170.04 |
   5 |  0.02147   159.91 |
   6 |  0.02079   154.87 |
   7 |  0.02012   149.89 |
   8 |  0.01943   144.77 |
   9 |  0.01865   138.93 |
  10 |  0.01771   131.90 |
  11 |  0.01717   127.92 |
  12 |  0.01697   126.45 |
  13 |  0.01651   122.97 |
  14 |  0.01639   122.11 |
  15 |  0.01616   120.34 |
  16 |  0.01581   117.75 |
  17 |  0.01568   116.78 |
  18 |  0.01552   115.60 |
  19 |  0.01539   114.68 |
  20 |  0.01537   114.48 |
  21 |  0.01532   114.10 |
  22 |  0.01537   114.46 |
  23 |  0.01528   113.85 |
  24 |  0.01524   113.54 |
  25 |   0.0151   112.49 |
  26 |  0.01513   112.69 |
  27 |  0.01512   112.66 |
  28 |  0.01501   111.80 |
  29 |   0.0149   111.00 |
  30 |  0.01487   110.78 |
  31 |  0.01482   110.40 |
  32 |  0.01476   109.95 |
  33 |  0.01476   109.93 |
  34 |  0.01476   109.93 |
  35 |  0.01477   110.02 |
  36 |  0.01474   109.82 |
  37 |  0.01474   109.77 |
  38 |  0.01469   109.46 |
  39 |  0.01472   109.63 |
  40 |  0.01469   109.41 |
  41 |  0.01467   109.29 |
  42 |  0.01467   109.27 |
  43 |  0.01467   109.25 |
  44 |  0.01469   109.42 |
  45 |  0.01472   109.67 |
  46 |  0.01474   109.79 |
  47 |  0.01474   109.81 |
  48 |   0.0147   109.49 |
  49 |   0.0147   109.51 |
  50 |  0.01468   109.34 |
  51 |   0.0147   109.50 |
  52 |  0.01468   109.34 |
  53 |  0.01468   109.33 |
  54 |  0.01465   109.16 |
  55 |  0.01463   108.95 |
  56 |  0.01459   108.65 |
  57 |  0.01453   108.27 |
  58 |  0.01452   108.15 |
  59 |   0.0145   108.02 |
  60 |   0.0145   108.03 |
  61 |  0.01449   107.94 |
  62 |  0.01449   107.97 |
  63 |  0.01448   107.83 |
  64 |  0.01446   107.69 |
  65 |  0.01445   107.60 |
  66 |  0.01444   107.58 |
  67 |   0.0144   107.25 |
  68 |  0.01439   107.18 |
  69 |  0.01439   107.21 |
  70 |  0.01438   107.09 |
  71 |  0.01439   107.16 |
  72 |  0.01437   107.07 |
  73 |  0.01436   106.98 |
  74 |  0.01436   106.98 |
  75 |  0.01436   106.94 |
  76 |  0.01435   106.87 |
  77 |  0.01436   106.98 |
  78 |  0.01438   107.12 |
  79 |  0.01439   107.16 |
  80 |  0.01441   107.34 |
  81 |  0.01439   107.20 |
  82 |  0.01438   107.08 |
  83 |  0.01436   106.99 |
  84 |  0.01436   106.96 |
  85 |  0.01435   106.91 |
  86 |  0.01436   106.94 |
  87 |  0.01435   106.87 |
  88 |  0.01432   106.67 |
  89 |  0.01431   106.58 |
  90 |  0.01429   106.43 |
  91 |  0.01426   106.22 |
  92 |  0.01426   106.26 |
  93 |  0.01427   106.29 |
  94 |  0.01427   106.29 |
  95 |  0.01429   106.44 |
  96 |  0.01428   106.41 |
  97 |  0.01427   106.32 |
  98 |  0.01428   106.36 |
  99 |  0.01427   106.27 |
 100 |  0.01425   106.16 |
[1] "Random Forest variable coefficients"
                      %IncMSE IncNodePurity
graph5           7.370955e-04  4.077623e-01
graph6           1.895506e-03  4.100845e-01
graph7           2.184880e-04  1.165919e-01
graph8           3.426124e-05  6.310950e-04
graph9           1.494532e-03  5.042377e-01
graph10          2.106824e-03  7.045527e-01
graph11          6.712773e-03  5.085310e-01
graph12          6.521915e-03  6.762953e-01
graph13          2.668853e-03  6.739750e-01
graph14          4.451800e-03  5.451997e-01
graph15          1.596006e-03  2.538572e-01
graph16          1.481620e-03  4.133056e-01
graph17          2.302591e-03  4.103835e-01
graph18          1.928169e-04  1.071161e-01
graph19          1.124535e-03  8.902845e-01
graph20          1.332867e-03  5.006235e-01
graph21          8.273320e-04  2.781122e-01
graph22          1.303847e-04  1.102441e-01
graph23          9.832167e-04  8.286849e-01
graph24          6.960269e-05  1.512467e-01
graph25          1.981935e-04  1.182909e-01
graph26          8.109083e-06  5.279889e-02
graph27          0.000000e+00  4.336809e-21
graph28          0.000000e+00  4.553649e-20
graph29          0.000000e+00  0.000000e+00
orbit0           8.743382e-05  1.791364e-01
orbit1           7.669958e-03  4.920607e-01
orbit2           1.083731e-04  2.556698e-01
orbit3           1.364975e-05  6.649543e-02
orbit4           2.724750e-03  6.666941e-01
orbit5           1.182406e-03  2.147617e-01
orbit6           4.296511e-03  6.327360e-01
orbit7           7.638555e-05  1.389724e-01
orbit8           5.886581e-04  4.565097e-01
orbit9           6.515245e-04  2.630527e-01
orbit10          3.741138e-04  9.443917e-02
orbit11          6.258947e-05  3.561513e-01
orbit12          1.459312e-04  1.024609e-01
orbit13          8.565310e-06  9.197132e-03
orbit14          5.816037e-06  4.751940e-02
orbit15          2.077046e-03  5.299628e-01
orbit16          1.099700e-03  4.362042e-01
orbit17          9.879096e-04  3.326312e-01
orbit18          3.994427e-03  9.299781e-01
orbit19          1.810688e-03  4.172055e-01
orbit20          1.385816e-03  4.003768e-01
orbit21          5.049760e-04  3.201649e-01
orbit22          7.412984e-03  4.901718e-01
orbit23          4.596831e-05  6.161270e-02
orbit24          2.799447e-03  4.985193e-01
orbit25          6.115351e-04  2.162549e-01
orbit26          5.488995e-04  1.445766e-01
orbit27          5.826031e-03  7.400558e-01
orbit28          5.171238e-04  4.390759e-01
orbit29          1.231647e-04  2.274261e-01
orbit30          4.330118e-04  3.625497e-01
orbit31          5.734057e-03  5.291999e-01
orbit32          1.756055e-03  2.289493e-01
orbit33         -1.350365e-05  1.316300e-01
orbit34          9.297044e-04  3.405558e-01
orbit35          4.028475e-03  5.281711e-01
orbit36          3.378922e-04  5.567642e-01
orbit37          7.100389e-05  3.314636e-01
orbit38          1.458487e-03  6.539526e-01
orbit39          2.319169e-03  3.165902e-01
orbit40          4.166046e-04  2.396343e-01
orbit41          1.921962e-05  8.500328e-02
orbit42          7.549680e-06  1.108844e-01
orbit43          3.359621e-04  5.382817e-02
orbit44          8.211516e-05  2.541383e-01
orbit45          2.670788e-03  7.457550e-01
orbit46          1.320126e-05  1.381364e-01
orbit47          2.945330e-04  1.542734e-01
orbit48          3.717299e-05  1.258165e-01
orbit49          1.323606e-03  5.764991e-01
orbit50          2.607507e-04  4.446677e-01
orbit51          5.824661e-04  1.678073e-01
orbit52          7.160121e-04  2.780340e-01
orbit53          4.149577e-05  4.399696e-01
orbit54          6.165033e-04  1.703389e-01
orbit55          0.000000e+00  0.000000e+00
orbit56          4.478190e-04  4.431748e-01
orbit57          0.000000e+00  8.750000e-03
orbit58          0.000000e+00  4.336809e-21
orbit59          1.154973e-04  1.047592e-01
orbit60          1.373468e-05  1.187468e-01
orbit61          5.431699e-06  3.538857e-02
orbit62          5.776547e-05  1.770572e-01
orbit63          3.449503e-05  4.092677e-01
orbit64          5.511615e-05  9.972514e-02
orbit65          2.172484e-04  4.201706e-02
orbit66          2.914962e-05  1.079990e-01
orbit67          3.138162e-08  1.444280e-02
orbit68          0.000000e+00  2.100000e-02
orbit69          0.000000e+00  0.000000e+00
orbit70          4.334634e-06  2.666667e-02
orbit71          0.000000e+00  0.000000e+00
orbit72          0.000000e+00  0.000000e+00
AP               2.151031e-05  5.710333e-02
bet              1.570328e-03  1.777048e+00
ecc              2.274219e-05  1.076328e-01
eccrad           1.173817e-04  5.044496e-02
close            4.539873e-04  2.914170e-01
constraint       1.180146e-03  4.060556e-01
coreness         4.798370e-04  5.044098e-01
knn              5.089338e-03  5.600644e-01
hubscore         1.073748e-03  3.712642e-01
pagerank         4.613237e-03  3.479540e+00
trans            3.385193e-05  3.576882e-01
evcent           1.281354e-03  5.089653e-01
first            1.020977e-04  1.130577e-01
upto_second      1.987291e-03  3.915349e-01
upto_third       4.134195e-03  3.870996e-01
upto_fourth      6.269940e-04  2.003207e-01
upto_fifth       2.446979e-03  6.047095e-01
upto_sixth       3.307564e-03  5.084591e-01
second           2.229459e-03  5.329791e-01
third            1.833387e-03  4.708464e-01
fourth           4.905792e-03  1.156729e+00
fifth            1.184629e-03  6.829752e-01
sixth            1.518156e-03  5.298395e-01
ratio1           3.443990e-03  6.466898e-01
ratio2           4.277022e-03  1.387054e+00
ratio3           1.210895e-03  5.108490e-01
ratio4           6.428663e-03  4.902612e-01
ratio5           3.929528e-03  3.520631e+00
ratio6           6.415989e-04  7.764488e-01
selfinter        2.076352e-03  3.452911e-01
walktrap_vertex  1.200727e-04  4.436285e-01
bigcom1          6.739109e-05  8.549411e-02
bigcom2          0.000000e+00  0.000000e+00
bigcom3          1.049126e-04  9.616974e-02
bigcom4          2.217997e-04  6.128294e-02
bigcom6          0.000000e+00  0.000000e+00
bigcom8          0.000000e+00  0.000000e+00
bigcom9          0.000000e+00  0.000000e+00
bigcom11         0.000000e+00  0.000000e+00
bigcom13         0.000000e+00  2.168404e-21
bigcom15         0.000000e+00  0.000000e+00
bigcom16         0.000000e+00  0.000000e+00
bigcom21         0.000000e+00  0.000000e+00
bigcom22         3.952494e-05  7.096156e-02
bigcom24         0.000000e+00  0.000000e+00
bigcom26         3.309683e-05  1.281179e-01
bigcom28        -5.168997e-05  1.074282e-01
bigcom30         5.595898e-04  3.216815e-01
bigcom31         0.000000e+00  0.000000e+00
bigcom32         0.000000e+00  0.000000e+00
bigcom33         0.000000e+00  0.000000e+00
bigcom34         0.000000e+00  0.000000e+00
bigcom36         0.000000e+00  0.000000e+00
bigcom37         0.000000e+00  0.000000e+00
bigcom38         0.000000e+00  0.000000e+00
bigcom39         0.000000e+00  5.551115e-19
bigcom40         2.428335e-04  1.816657e-01
bigcom43         0.000000e+00  0.000000e+00
bigcom44         0.000000e+00  2.797242e-19
bigcom46         0.000000e+00  0.000000e+00
bigcom47         0.000000e+00  0.000000e+00
bigcom49         0.000000e+00  0.000000e+00
bigcom50         0.000000e+00  0.000000e+00
bigcom51         0.000000e+00  0.000000e+00
bigcom52         0.000000e+00  0.000000e+00
bigcom54         0.000000e+00  0.000000e+00
bigcom56         0.000000e+00  0.000000e+00
bigcom62        -3.443196e-05  4.946836e-01
bigcom66         0.000000e+00  0.000000e+00
bigcom68         0.000000e+00  0.000000e+00
bigcom69         0.000000e+00  0.000000e+00
bigcom71         0.000000e+00  0.000000e+00
bigcom72         0.000000e+00  0.000000e+00
bigcom73         0.000000e+00  0.000000e+00
bigcom74         0.000000e+00  0.000000e+00
bigcom75         0.000000e+00  0.000000e+00
bigcom76         0.000000e+00  0.000000e+00
bigcom77         0.000000e+00  0.000000e+00
bigcom79         0.000000e+00  0.000000e+00
bigcom80         0.000000e+00  0.000000e+00
bigcom82         0.000000e+00  0.000000e+00
bigcom83         0.000000e+00  0.000000e+00
bigcom84         0.000000e+00  0.000000e+00
bigcom85         0.000000e+00  0.000000e+00
bigcom87         0.000000e+00  0.000000e+00
bigcom89         0.000000e+00  0.000000e+00
bigcom91         0.000000e+00  0.000000e+00
bigcom92         0.000000e+00  0.000000e+00
bigcom93         0.000000e+00  0.000000e+00
bigcom96         0.000000e+00  0.000000e+00
bigcom97         0.000000e+00  0.000000e+00
bigcom98         0.000000e+00  0.000000e+00
bigcom99         0.000000e+00  0.000000e+00
bigcom101        1.683374e-05  2.988060e-01
bigcom104       -4.011551e-05  2.312600e-01
bigcom106        0.000000e+00  0.000000e+00
bigcom109        0.000000e+00  0.000000e+00
bigcom113        0.000000e+00  0.000000e+00
bigcom116        0.000000e+00  0.000000e+00
bigcom120        0.000000e+00  0.000000e+00
bigcom123        0.000000e+00  0.000000e+00
bigcom126        0.000000e+00  0.000000e+00
bigcom127        0.000000e+00  0.000000e+00
bigcom137        0.000000e+00  2.168404e-21
bigcom139        0.000000e+00  0.000000e+00
bigcom140        0.000000e+00  0.000000e+00
bigcom143        1.159614e-05  1.925210e-01
bigcom145        0.000000e+00  0.000000e+00
bigcom146        0.000000e+00  0.000000e+00
bigcom147        0.000000e+00  2.168404e-21
bigcom149        0.000000e+00  0.000000e+00
bigcom153        0.000000e+00  0.000000e+00
bigcom154        0.000000e+00  0.000000e+00
bigcom156        0.000000e+00  0.000000e+00
bigcom157        0.000000e+00  0.000000e+00
bigcom158        0.000000e+00  0.000000e+00
bigcom160        0.000000e+00  0.000000e+00
bigcom161        0.000000e+00  0.000000e+00
bigcom162        0.000000e+00  0.000000e+00
bigcom164        0.000000e+00  0.000000e+00
bigcom166        0.000000e+00  0.000000e+00
bigcom167        0.000000e+00  2.168404e-21
bigcom171        0.000000e+00  0.000000e+00
bigcom173        0.000000e+00  0.000000e+00
bigcom175        0.000000e+00  0.000000e+00
bigcom176        0.000000e+00  0.000000e+00
bigcom177        0.000000e+00  0.000000e+00
bigcom178        1.243569e-04  9.694628e-01
bigcom180        0.000000e+00  0.000000e+00
bigcom181        0.000000e+00  0.000000e+00
bigcom184        0.000000e+00  0.000000e+00
bigcom186        0.000000e+00  0.000000e+00
bigcom187        0.000000e+00  0.000000e+00
bigcom189        0.000000e+00  0.000000e+00
bigcom194        0.000000e+00  0.000000e+00
bigcom195        0.000000e+00  0.000000e+00
bigcom196        4.551979e-06  4.022477e-01
bigcom204        0.000000e+00  0.000000e+00
bigcom205        2.071700e-05  3.398762e-01
bigcom212        0.000000e+00  0.000000e+00
bigcom214        0.000000e+00  0.000000e+00
bigcom222        0.000000e+00  0.000000e+00
bigcom223        0.000000e+00  0.000000e+00
bigcom226        0.000000e+00  0.000000e+00
bigcom227        0.000000e+00  0.000000e+00
bigcom229        0.000000e+00  0.000000e+00
bigcom233        0.000000e+00  0.000000e+00
bigcom236        0.000000e+00  0.000000e+00
bigcom237        0.000000e+00  0.000000e+00
bigcom246        0.000000e+00  0.000000e+00
bigcom248        0.000000e+00  0.000000e+00
bigcom249        0.000000e+00  0.000000e+00
bigcom250        0.000000e+00  0.000000e+00
bigcom254        0.000000e+00  2.168404e-21
bigcom266        0.000000e+00  0.000000e+00
bigcom269        0.000000e+00  0.000000e+00
bigcom272        0.000000e+00  0.000000e+00
bigcom274        0.000000e+00  0.000000e+00
bigcom281        0.000000e+00  0.000000e+00
bigcom291        0.000000e+00  0.000000e+00
bigcom292        0.000000e+00  0.000000e+00
bigcom295        0.000000e+00  0.000000e+00
bigcom299       -4.158564e-06  5.654468e-01
bigcom301        0.000000e+00  0.000000e+00
bigcom306        0.000000e+00  0.000000e+00
bigcom309        0.000000e+00  0.000000e+00
bigcom314        0.000000e+00  0.000000e+00
bigcom321        0.000000e+00  0.000000e+00
bigcom341        0.000000e+00  0.000000e+00
bigcom350        0.000000e+00  0.000000e+00
bigcom353        0.000000e+00  0.000000e+00
bigcom359        0.000000e+00  0.000000e+00
bigcom363        0.000000e+00  0.000000e+00
bigcom365        0.000000e+00  4.336809e-21
bigcom385        0.000000e+00  2.168404e-21
bigcom386        0.000000e+00  2.168404e-21
bigcom408        0.000000e+00  0.000000e+00
bigcom412        0.000000e+00  0.000000e+00
bigcom480        0.000000e+00  0.000000e+00
spin_vertex      4.166219e-04  3.151648e-01
membership_s1    8.124096e-04  3.548040e-01
membership_s3    0.000000e+00  0.000000e+00
membership_s4    1.160438e-04  6.429434e-02
membership_s5    2.510333e-05  1.025695e-01
membership_s6   -7.266316e-06  7.276999e-02
membership_s7    6.782765e-06  1.088726e-01
membership_s8    0.000000e+00  0.000000e+00
membership_s9    0.000000e+00  0.000000e+00
membership_s11   0.000000e+00  4.336809e-21
membership_s12   0.000000e+00  0.000000e+00
membership_s14   1.680418e-06  1.958802e-01
membership_s15   9.318950e-05  3.309321e-01
membership_s16   4.228330e-06  9.664491e-03
membership_s17   0.000000e+00  0.000000e+00
membership_s18   0.000000e+00  2.168404e-21
membership_s20   0.000000e+00  4.336809e-21
membership_s21   3.140970e-05  1.343383e-01
membership_s22   0.000000e+00  0.000000e+00
membership_s24   0.000000e+00  4.336809e-21
membership_s25   0.000000e+00  2.168404e-21
membership_s26   0.000000e+00  0.000000e+00
membership_s27   1.338761e-04  3.846081e-02
membership_s28   0.000000e+00  0.000000e+00
membership_s30   2.455078e-06  1.561880e-01
membership_s31   4.144242e-05  2.192777e-02
membership_s32   1.841774e-03  1.176666e+00
membership_s33   0.000000e+00  0.000000e+00
membership_s36   1.541456e-04  7.157253e-02
membership_s37   0.000000e+00  6.505213e-21
V1               3.121779e-03  1.016848e+00
V2               1.492207e-03  1.423505e+00
pdi              8.650738e-05  2.071690e-01
adhesion         8.039131e-03  1.949000e+00
cohesion         8.358105e-03  1.830003e+00
inner            5.367049e-03  2.085587e+00
outer            4.274481e-03  2.434183e+00
ioratio          3.231738e-03  1.905021e+00
comsize          5.413381e-03  1.798035e+00
[1] "Dataset: low_targets Model GLM, run: 3 of 10 2015-06-15 18:45:58"
[1] "glmnet variable coefficients"
                     [,1]          [,2]
(Intercept)     -4.283266 -1.142840e+01
graph0           0.000000  1.101772e-02
graph1           0.000000 -5.019032e-05
graph2           0.000000  0.000000e+00
graph3           0.000000 -5.988163e-06
graph4           0.000000  0.000000e+00
graph5           0.000000  2.050884e-04
graph6           0.000000  4.107521e-09
graph7           0.000000 -7.653193e-03
graph8           0.000000 -5.689899e-01
graph9           0.000000  0.000000e+00
graph10          0.000000  3.632645e-10
graph11          0.000000 -1.178838e-11
graph12          0.000000  0.000000e+00
graph13          0.000000 -4.564287e-06
graph14          0.000000  0.000000e+00
graph15          0.000000  1.293919e-04
graph16          0.000000  2.935067e-07
graph17          0.000000  2.707368e-06
graph18          0.000000  1.414563e-04
graph19          0.000000  0.000000e+00
graph20          0.000000  8.616432e-05
graph21          0.000000  3.046788e-04
graph22          0.000000 -4.260257e-05
graph23          0.000000 -1.726844e-04
graph24          0.000000  4.981372e-05
graph25          0.000000  0.000000e+00
graph26          0.000000  2.761230e-05
graph27          0.000000 -7.083764e-02
graph28          0.000000  0.000000e+00
graph29          0.000000  0.000000e+00
orbit0           0.000000  5.657946e-03
orbit1           0.000000 -5.256612e-05
orbit2           0.000000 -6.211664e-02
orbit3           0.000000  0.000000e+00
orbit4           0.000000 -5.258453e-06
orbit5           0.000000 -3.857843e-05
orbit6           0.000000  0.000000e+00
orbit7           0.000000 -1.566646e-01
orbit8           0.000000  1.797255e-04
orbit9           0.000000  2.393396e-05
orbit10          0.000000 -3.814562e-07
orbit11          0.000000  5.515485e-02
orbit12          0.000000 -7.461453e-03
orbit13          0.000000 -1.261996e-01
orbit14          0.000000 -5.571622e-01
orbit15          0.000000  0.000000e+00
orbit16          0.000000 -1.644822e-06
orbit17          0.000000 -4.332155e-06
orbit18          0.000000  2.725218e-09
orbit19          0.000000  5.892213e-11
orbit20          0.000000  1.273997e-08
orbit21          0.000000  1.488912e-04
orbit22          0.000000 -1.650876e-11
orbit23          0.000000  2.030036e-01
orbit24          0.000000  7.327905e-07
orbit25          0.000000 -2.387955e-06
orbit26          0.000000 -1.743823e-05
orbit27          0.000000 -1.510264e-07
orbit28          0.000000 -7.999560e-05
orbit29          0.000000 -4.330343e-05
orbit30          0.000000  2.122904e-04
orbit31          0.000000  0.000000e+00
orbit32          0.000000  5.299618e-08
orbit33          0.000000  6.336632e-02
orbit34          0.000000  1.183112e-04
orbit35          0.000000  2.086621e-07
orbit36          0.000000  3.247757e-07
orbit37          0.000000  1.530011e-06
orbit38          0.000000  1.867999e-03
orbit39          0.000000  6.775555e-07
orbit40          0.000000  5.227658e-06
orbit41          0.000000 -6.103794e-04
orbit42          0.000000  1.815807e-01
orbit43          0.000000  1.381702e-04
orbit44          0.000000  4.191401e-01
orbit45          0.000000  2.017935e-05
orbit46          0.000000 -4.538809e-05
orbit47          0.000000  4.999058e-03
orbit48          0.000000 -1.040657e-03
orbit49          0.000000  1.000030e-04
orbit50          0.000000 -5.784908e-03
orbit51          0.000000  1.203595e-05
orbit52          0.000000  5.931950e-04
orbit53          0.000000 -7.343855e-03
orbit54          0.000000 -4.625356e-05
orbit55          0.000000 -1.446440e+00
orbit56          0.000000 -9.076507e-05
orbit57          0.000000 -1.849509e-03
orbit58          0.000000 -3.471193e-01
orbit59          0.000000  1.677446e-04
orbit60          0.000000 -2.477257e-03
orbit61          0.000000  2.458454e-01
orbit62          0.000000 -4.179799e-03
orbit63          0.000000  1.604390e-02
orbit64          0.000000  3.943559e-02
orbit65          0.000000  0.000000e+00
orbit66          0.000000  3.506650e-02
orbit67          0.000000  1.719146e+00
orbit68          0.000000 -6.988035e-02
orbit69          0.000000 -1.502073e-01
orbit70          0.000000  0.000000e+00
orbit71          0.000000  0.000000e+00
orbit72          0.000000  0.000000e+00
AP               0.000000 -3.804972e-01
bet              0.000000  4.896758e-05
ecc              0.000000  8.222701e-02
eccrad           0.000000  4.670841e-01
close            0.000000  0.000000e+00
constraint       0.000000 -8.799308e-01
coreness         0.000000  3.818675e-01
knn              0.000000 -3.785068e-04
hubscore         0.000000  4.160102e+01
pagerank         0.000000 -3.375055e-01
trans            0.000000  3.345743e-01
evcent           0.000000  3.472535e+01
first            0.000000  1.781389e-03
upto_second      0.000000 -8.196483e-05
upto_third       0.000000  0.000000e+00
upto_fourth      0.000000  0.000000e+00
upto_fifth       0.000000  6.215663e-05
upto_sixth       0.000000  4.455209e-06
second           0.000000 -6.671119e-05
third            0.000000  1.244183e-05
fourth           0.000000 -3.874733e-05
fifth            0.000000  5.158825e-05
sixth            0.000000 -5.646861e-05
ratio1           0.000000 -3.680313e-04
ratio2           0.000000  1.081914e-03
ratio3           0.000000 -2.850160e-03
ratio4           0.000000  0.000000e+00
ratio5           0.000000  0.000000e+00
ratio6           0.000000 -8.145114e-05
selfinter        0.000000 -2.258720e-02
walktrap_vertex  0.000000 -2.739121e-01
bigcom1          0.000000 -4.630533e-01
bigcom2          0.000000 -5.998088e-01
bigcom3          0.000000  1.789965e-01
bigcom4          0.000000 -1.175671e-02
bigcom6          0.000000 -4.128469e-01
bigcom8          0.000000 -1.122702e+00
bigcom9          0.000000 -1.165320e+00
bigcom11         0.000000 -1.249563e+00
bigcom13         0.000000 -1.291176e+00
bigcom15         0.000000 -6.304993e-01
bigcom16         0.000000 -1.698664e+00
bigcom21         0.000000 -1.940916e+00
bigcom22         0.000000 -9.829472e-03
bigcom24         0.000000 -2.383933e-01
bigcom26         0.000000  4.877861e-01
bigcom28         0.000000  6.151299e-02
bigcom30         0.000000  3.737855e-01
bigcom31         0.000000 -7.389801e-02
bigcom32         0.000000 -9.998822e-01
bigcom33         0.000000 -4.108220e-01
bigcom34         0.000000 -6.938467e-01
bigcom36         0.000000 -2.341200e+00
bigcom37         0.000000  0.000000e+00
bigcom38         0.000000 -8.803047e-01
bigcom39         0.000000 -8.578902e-01
bigcom40         0.000000 -2.519202e-01
bigcom43         0.000000 -3.616655e-01
bigcom44         0.000000 -1.533205e+00
bigcom46         0.000000 -1.570223e+00
bigcom47         0.000000 -1.211332e+00
bigcom49         0.000000 -1.018372e+00
bigcom50         0.000000 -1.150802e+00
bigcom51         0.000000 -6.206756e-01
bigcom52         0.000000 -7.759171e-01
bigcom54         0.000000 -5.408121e-01
bigcom56         0.000000 -5.512740e-01
bigcom62         0.000000  2.873708e+00
bigcom66         0.000000 -1.244466e+00
bigcom68         0.000000 -4.525773e-01
bigcom69         0.000000 -9.459743e-01
bigcom71         0.000000 -7.286982e-01
bigcom72         0.000000 -4.384349e-01
bigcom73         0.000000 -9.537673e-01
bigcom74         0.000000 -1.332653e+00
bigcom75         0.000000 -4.776690e-01
bigcom76         0.000000 -6.475510e-01
bigcom77         0.000000 -1.108513e+00
bigcom79         0.000000 -1.240533e+00
bigcom80         0.000000 -1.336533e+00
bigcom82         0.000000 -1.623429e+00
bigcom83         0.000000  0.000000e+00
bigcom84         0.000000 -2.028096e+00
bigcom85         0.000000 -1.526112e+00
bigcom87         0.000000 -1.046860e+00
bigcom89         0.000000 -1.277110e+00
bigcom91         0.000000 -6.815363e-01
bigcom92         0.000000 -8.202457e-01
bigcom93         0.000000 -2.956941e-02
bigcom96         0.000000 -5.672369e-01
bigcom97         0.000000 -1.289113e+00
bigcom98         0.000000 -1.413780e+00
bigcom99         0.000000 -9.537275e-01
bigcom101        0.000000  2.708124e+00
bigcom104        0.000000  1.301760e+00
bigcom106        0.000000 -1.044802e+00
bigcom109        0.000000 -7.601172e-01
bigcom113        0.000000 -1.259313e+00
bigcom116        0.000000 -1.889805e+00
bigcom120        0.000000 -1.279149e+00
bigcom123        0.000000 -9.940129e-01
bigcom126        0.000000 -6.179224e-01
bigcom127        0.000000 -1.369190e+00
bigcom137        0.000000 -8.958871e-01
bigcom139        0.000000 -7.410743e-01
bigcom140        0.000000 -1.964427e+00
bigcom143        0.000000  1.822102e+00
bigcom145        0.000000 -1.578736e-01
bigcom146        0.000000 -1.569228e+00
bigcom147        0.000000 -6.461803e-01
bigcom149        0.000000  0.000000e+00
bigcom153        0.000000 -7.251791e-01
bigcom154        0.000000 -6.614730e-01
bigcom156        0.000000 -3.842133e-01
bigcom157        0.000000  0.000000e+00
bigcom158        0.000000 -1.146182e+00
bigcom160        0.000000 -8.531145e-01
bigcom161        0.000000 -6.841304e-01
bigcom162        0.000000 -4.714290e-01
bigcom164        0.000000 -7.784090e-01
bigcom166        0.000000 -4.702996e-01
bigcom167        0.000000 -1.220343e+00
bigcom171        0.000000  0.000000e+00
bigcom173        0.000000 -4.994325e-01
bigcom175        0.000000 -1.053340e-01
bigcom176        0.000000 -6.836625e-01
bigcom177        0.000000 -2.670076e-01
bigcom178        0.000000  3.375439e+00
bigcom180        0.000000 -9.811951e-01
bigcom181        0.000000 -5.897411e-01
bigcom184        0.000000 -8.144768e-01
bigcom186        0.000000 -1.814777e+00
bigcom187        0.000000 -2.587635e+00
bigcom189        0.000000 -9.122182e-01
bigcom194        0.000000 -2.405004e-01
bigcom195        0.000000 -4.843765e-01
bigcom196        0.000000  1.657994e+00
bigcom204        0.000000 -7.497136e-01
bigcom205        0.000000  1.818170e+00
bigcom212        0.000000 -4.362181e-01
bigcom214        0.000000 -5.373251e-01
bigcom222        0.000000 -5.041937e-01
bigcom223        0.000000  0.000000e+00
bigcom226        0.000000 -6.712071e-01
bigcom227        0.000000 -7.218847e-02
bigcom229        0.000000 -5.800005e-01
bigcom233        0.000000 -1.943820e-04
bigcom236        0.000000 -6.576155e-01
bigcom237        0.000000 -8.630461e-02
bigcom246        0.000000 -3.818382e-01
bigcom248        0.000000 -1.054598e+00
bigcom249        0.000000 -5.704186e-01
bigcom250        0.000000 -7.135824e-02
bigcom254        0.000000 -9.445876e-01
bigcom266        0.000000 -3.033546e-01
bigcom269        0.000000 -7.140015e-01
bigcom272        0.000000 -6.725864e-01
bigcom274        0.000000 -4.703785e-01
bigcom281        0.000000 -3.146646e-01
bigcom291        0.000000 -3.975639e-01
bigcom292        0.000000 -6.654763e-01
bigcom295        0.000000 -6.573290e-01
bigcom299        0.000000  2.725445e+00
bigcom301        0.000000 -7.898756e-01
bigcom306        0.000000 -6.803053e-01
bigcom309        0.000000 -1.124314e+00
bigcom314        0.000000  0.000000e+00
bigcom321        0.000000 -5.991977e-01
bigcom341        0.000000 -8.973857e-01
bigcom350        0.000000  0.000000e+00
bigcom353        0.000000 -3.600288e-01
bigcom359        0.000000 -1.034374e+00
bigcom363        0.000000  0.000000e+00
bigcom365        0.000000 -1.633248e+00
bigcom385        0.000000 -9.970975e-01
bigcom386        0.000000 -5.587771e-02
bigcom408        0.000000 -8.360768e-01
bigcom412        0.000000 -5.684676e-01
bigcom480        0.000000 -2.415202e-01
spin_vertex      0.000000  4.359702e-01
membership_s1    0.000000  6.254344e-02
membership_s3    0.000000 -2.186391e+00
membership_s4    0.000000  2.309652e-01
membership_s5    0.000000 -1.344452e-01
membership_s6    0.000000 -2.097936e-01
membership_s7    0.000000 -5.476972e-01
membership_s8    0.000000 -1.313196e+00
membership_s9    0.000000 -9.284920e-01
membership_s11   0.000000 -1.425372e+00
membership_s12   0.000000 -7.816246e-01
membership_s14   0.000000  1.042198e+00
membership_s15   0.000000  7.177090e-01
membership_s16   0.000000  7.073261e-01
membership_s17   0.000000 -1.100439e+00
membership_s18   0.000000 -1.080918e+00
membership_s20   0.000000 -7.497710e-01
membership_s21   0.000000 -6.585706e-03
membership_s22   0.000000 -9.493905e-01
membership_s24   0.000000 -2.532495e+00
membership_s25   0.000000 -1.143533e+00
membership_s26   0.000000 -3.622002e+00
membership_s27   0.000000 -2.941771e-01
membership_s28   0.000000 -1.490471e+00
membership_s30   0.000000  1.187913e-01
membership_s31   0.000000 -1.411945e-01
membership_s32   0.000000  1.647428e+00
membership_s33   0.000000 -3.980129e-01
membership_s36   0.000000 -3.157345e-01
membership_s37   0.000000 -1.192378e+00
V1               0.000000  0.000000e+00
V2               0.000000  1.547496e-01
pdi              0.000000 -1.492028e+03
adhesion         0.000000  4.057611e-05
cohesion         0.000000 -8.438170e-05
inner            0.000000  2.039250e-05
outer            0.000000  3.042964e-05
ioratio          0.000000  1.185155e+00
comsize          0.000000  8.751934e-04
[1] "Dataset: low_targets Model GBM, run: 4 of 10 2015-06-15 18:46:54"
Iter   TrainDeviance   ValidDeviance   StepSize   Improve
     1        0.1485             nan     0.0100    0.0004
     2        0.1472             nan     0.0100    0.0001
     3        0.1454             nan     0.0100    0.0002
     4        0.1430             nan     0.0100    0.0004
     5        0.1410             nan     0.0100    0.0002
     6        0.1397             nan     0.0100    0.0001
     7        0.1382             nan     0.0100    0.0001
     8        0.1368             nan     0.0100    0.0003
     9        0.1353             nan     0.0100    0.0002
    10        0.1342             nan     0.0100    0.0001
    20        0.1245             nan     0.0100    0.0001
    40        0.1113             nan     0.0100   -0.0000
    49        0.1067             nan     0.0100    0.0001

[1] "GBM variable coefficients"
                            var    rel.inf
ratio5                   ratio5 8.10597218
inner                     inner 5.02555650
membership_s32   membership_s32 4.87663141
pagerank               pagerank 4.84740230
comsize                 comsize 4.51766578
adhesion               adhesion 4.27092045
cohesion               cohesion 3.42605243
graph20                 graph20 3.39422676
outer                     outer 3.38438471
orbit38                 orbit38 3.35934026
V2                           V2 3.18876083
ioratio                 ioratio 2.73675992
V1                           V1 2.72248921
ratio2                   ratio2 2.64149800
bet                         bet 2.18918180
orbit50                 orbit50 2.04064462
ratio6                   ratio6 1.96784904
selfinter             selfinter 1.44671329
knn                         knn 1.24955646
orbit16                 orbit16 1.20939054
graph13                 graph13 1.15357095
orbit36                 orbit36 1.13844830
fourth                   fourth 1.13430306
orbit18                 orbit18 1.05568220
upto_sixth           upto_sixth 1.01532364
orbit37                 orbit37 0.99349681
graph15                 graph15 0.92561266
ratio3                   ratio3 0.91934371
third                     third 0.91794136
fifth                     fifth 0.90144544
close                     close 0.89030095
orbit27                 orbit27 0.88220569
coreness               coreness 0.84228577
orbit23                 orbit23 0.81052714
walktrap_vertex walktrap_vertex 0.80730718
membership_s30   membership_s30 0.79220189
orbit19                 orbit19 0.77946856
orbit28                 orbit28 0.76445739
graph10                 graph10 0.73557923
graph0                   graph0 0.61536917
bigcom4                 bigcom4 0.60481038
spin_vertex         spin_vertex 0.53996960
orbit51                 orbit51 0.53624958
orbit44                 orbit44 0.50167581
orbit7                   orbit7 0.48037574
trans                     trans 0.47492456
orbit9                   orbit9 0.44243989
graph18                 graph18 0.44210555
graph19                 graph19 0.43656614
upto_fourth         upto_fourth 0.41934853
orbit21                 orbit21 0.41389231
ratio1                   ratio1 0.40768751
orbit49                 orbit49 0.40757824
graph12                 graph12 0.40078116
sixth                     sixth 0.39007301
graph21                 graph21 0.38543382
orbit35                 orbit35 0.37858067
orbit52                 orbit52 0.37085909
graph5                   graph5 0.36875840
upto_third           upto_third 0.34534717
orbit2                   orbit2 0.32367843
graph11                 graph11 0.32008256
graph2                   graph2 0.31910775
orbit39                 orbit39 0.31195180
bigcom30               bigcom30 0.28199832
graph7                   graph7 0.27231469
orbit32                 orbit32 0.26855941
graph16                 graph16 0.25898950
ecc                         ecc 0.25875496
membership_s15   membership_s15 0.25265901
orbit45                 orbit45 0.24949781
graph6                   graph6 0.23360964
orbit20                 orbit20 0.23240955
graph9                   graph9 0.22365065
graph25                 graph25 0.21750039
membership_s27   membership_s27 0.21436443
upto_fifth           upto_fifth 0.20132324
orbit10                 orbit10 0.18881521
second                   second 0.18195635
orbit17                 orbit17 0.16754488
orbit25                 orbit25 0.14254445
orbit24                 orbit24 0.13842803
bigcom28               bigcom28 0.11076753
orbit47                 orbit47 0.10999898
orbit15                 orbit15 0.10059523
ratio4                   ratio4 0.09713334
upto_second         upto_second 0.08586272
graph1                   graph1 0.08124875
orbit22                 orbit22 0.08023971
orbit40                 orbit40 0.07471791
graph26                 graph26 0.07441723
bigcom26               bigcom26 0.07236819
graph23                 graph23 0.07156468
constraint           constraint 0.06868183
orbit56                 orbit56 0.05598250
orbit11                 orbit11 0.05557952
bigcom22               bigcom22 0.05360344
orbit31                 orbit31 0.05325105
membership_s36   membership_s36 0.04602130
orbit66                 orbit66 0.02490030
graph3                   graph3 0.00000000
graph4                   graph4 0.00000000
graph8                   graph8 0.00000000
graph14                 graph14 0.00000000
graph17                 graph17 0.00000000
graph22                 graph22 0.00000000
graph24                 graph24 0.00000000
graph27                 graph27 0.00000000
graph28                 graph28 0.00000000
graph29                 graph29 0.00000000
orbit0                   orbit0 0.00000000
orbit1                   orbit1 0.00000000
orbit3                   orbit3 0.00000000
orbit4                   orbit4 0.00000000
orbit5                   orbit5 0.00000000
orbit6                   orbit6 0.00000000
orbit8                   orbit8 0.00000000
orbit12                 orbit12 0.00000000
orbit13                 orbit13 0.00000000
orbit14                 orbit14 0.00000000
orbit26                 orbit26 0.00000000
orbit29                 orbit29 0.00000000
orbit30                 orbit30 0.00000000
orbit33                 orbit33 0.00000000
orbit34                 orbit34 0.00000000
orbit41                 orbit41 0.00000000
orbit42                 orbit42 0.00000000
orbit43                 orbit43 0.00000000
orbit46                 orbit46 0.00000000
orbit48                 orbit48 0.00000000
orbit53                 orbit53 0.00000000
orbit54                 orbit54 0.00000000
orbit55                 orbit55 0.00000000
orbit57                 orbit57 0.00000000
orbit58                 orbit58 0.00000000
orbit59                 orbit59 0.00000000
orbit60                 orbit60 0.00000000
orbit61                 orbit61 0.00000000
orbit62                 orbit62 0.00000000
orbit63                 orbit63 0.00000000
orbit64                 orbit64 0.00000000
orbit65                 orbit65 0.00000000
orbit67                 orbit67 0.00000000
orbit68                 orbit68 0.00000000
orbit69                 orbit69 0.00000000
orbit70                 orbit70 0.00000000
orbit71                 orbit71 0.00000000
orbit72                 orbit72 0.00000000
AP                           AP 0.00000000
eccrad                   eccrad 0.00000000
hubscore               hubscore 0.00000000
evcent                   evcent 0.00000000
first                     first 0.00000000
bigcom1                 bigcom1 0.00000000
bigcom2                 bigcom2 0.00000000
bigcom3                 bigcom3 0.00000000
bigcom6                 bigcom6 0.00000000
bigcom8                 bigcom8 0.00000000
bigcom9                 bigcom9 0.00000000
bigcom11               bigcom11 0.00000000
bigcom13               bigcom13 0.00000000
bigcom15               bigcom15 0.00000000
bigcom16               bigcom16 0.00000000
bigcom21               bigcom21 0.00000000
bigcom24               bigcom24 0.00000000
bigcom31               bigcom31 0.00000000
bigcom32               bigcom32 0.00000000
bigcom33               bigcom33 0.00000000
bigcom34               bigcom34 0.00000000
bigcom36               bigcom36 0.00000000
bigcom37               bigcom37 0.00000000
bigcom38               bigcom38 0.00000000
bigcom39               bigcom39 0.00000000
bigcom40               bigcom40 0.00000000
bigcom43               bigcom43 0.00000000
bigcom44               bigcom44 0.00000000
bigcom46               bigcom46 0.00000000
bigcom47               bigcom47 0.00000000
bigcom49               bigcom49 0.00000000
bigcom50               bigcom50 0.00000000
bigcom51               bigcom51 0.00000000
bigcom52               bigcom52 0.00000000
bigcom54               bigcom54 0.00000000
bigcom56               bigcom56 0.00000000
bigcom62               bigcom62 0.00000000
bigcom66               bigcom66 0.00000000
bigcom68               bigcom68 0.00000000
bigcom69               bigcom69 0.00000000
bigcom71               bigcom71 0.00000000
bigcom72               bigcom72 0.00000000
bigcom73               bigcom73 0.00000000
bigcom74               bigcom74 0.00000000
bigcom75               bigcom75 0.00000000
bigcom76               bigcom76 0.00000000
bigcom77               bigcom77 0.00000000
bigcom79               bigcom79 0.00000000
bigcom80               bigcom80 0.00000000
bigcom82               bigcom82 0.00000000
bigcom83               bigcom83 0.00000000
bigcom84               bigcom84 0.00000000
bigcom85               bigcom85 0.00000000
bigcom87               bigcom87 0.00000000
bigcom89               bigcom89 0.00000000
bigcom91               bigcom91 0.00000000
bigcom92               bigcom92 0.00000000
bigcom93               bigcom93 0.00000000
bigcom96               bigcom96 0.00000000
bigcom97               bigcom97 0.00000000
bigcom98               bigcom98 0.00000000
bigcom99               bigcom99 0.00000000
bigcom101             bigcom101 0.00000000
bigcom104             bigcom104 0.00000000
bigcom106             bigcom106 0.00000000
bigcom109             bigcom109 0.00000000
bigcom113             bigcom113 0.00000000
bigcom116             bigcom116 0.00000000
bigcom120             bigcom120 0.00000000
bigcom123             bigcom123 0.00000000
bigcom126             bigcom126 0.00000000
bigcom127             bigcom127 0.00000000
bigcom137             bigcom137 0.00000000
bigcom139             bigcom139 0.00000000
bigcom140             bigcom140 0.00000000
bigcom143             bigcom143 0.00000000
bigcom145             bigcom145 0.00000000
bigcom146             bigcom146 0.00000000
bigcom147             bigcom147 0.00000000
bigcom149             bigcom149 0.00000000
bigcom153             bigcom153 0.00000000
bigcom154             bigcom154 0.00000000
bigcom156             bigcom156 0.00000000
bigcom157             bigcom157 0.00000000
bigcom158             bigcom158 0.00000000
bigcom160             bigcom160 0.00000000
bigcom161             bigcom161 0.00000000
bigcom162             bigcom162 0.00000000
bigcom164             bigcom164 0.00000000
bigcom166             bigcom166 0.00000000
bigcom167             bigcom167 0.00000000
bigcom171             bigcom171 0.00000000
bigcom173             bigcom173 0.00000000
bigcom175             bigcom175 0.00000000
bigcom176             bigcom176 0.00000000
bigcom177             bigcom177 0.00000000
bigcom178             bigcom178 0.00000000
bigcom180             bigcom180 0.00000000
bigcom181             bigcom181 0.00000000
bigcom184             bigcom184 0.00000000
bigcom186             bigcom186 0.00000000
bigcom187             bigcom187 0.00000000
bigcom189             bigcom189 0.00000000
bigcom194             bigcom194 0.00000000
bigcom195             bigcom195 0.00000000
bigcom196             bigcom196 0.00000000
bigcom204             bigcom204 0.00000000
bigcom205             bigcom205 0.00000000
bigcom212             bigcom212 0.00000000
bigcom214             bigcom214 0.00000000
bigcom222             bigcom222 0.00000000
bigcom223             bigcom223 0.00000000
bigcom226             bigcom226 0.00000000
bigcom227             bigcom227 0.00000000
bigcom229             bigcom229 0.00000000
bigcom233             bigcom233 0.00000000
bigcom236             bigcom236 0.00000000
bigcom237             bigcom237 0.00000000
bigcom246             bigcom246 0.00000000
bigcom248             bigcom248 0.00000000
bigcom249             bigcom249 0.00000000
bigcom250             bigcom250 0.00000000
bigcom254             bigcom254 0.00000000
bigcom266             bigcom266 0.00000000
bigcom269             bigcom269 0.00000000
bigcom272             bigcom272 0.00000000
bigcom274             bigcom274 0.00000000
bigcom281             bigcom281 0.00000000
bigcom291             bigcom291 0.00000000
bigcom292             bigcom292 0.00000000
bigcom295             bigcom295 0.00000000
bigcom299             bigcom299 0.00000000
bigcom301             bigcom301 0.00000000
bigcom306             bigcom306 0.00000000
bigcom309             bigcom309 0.00000000
bigcom314             bigcom314 0.00000000
bigcom321             bigcom321 0.00000000
bigcom341             bigcom341 0.00000000
bigcom350             bigcom350 0.00000000
bigcom353             bigcom353 0.00000000
bigcom359             bigcom359 0.00000000
bigcom363             bigcom363 0.00000000
bigcom365             bigcom365 0.00000000
bigcom385             bigcom385 0.00000000
bigcom386             bigcom386 0.00000000
bigcom408             bigcom408 0.00000000
bigcom412             bigcom412 0.00000000
bigcom480             bigcom480 0.00000000
membership_s1     membership_s1 0.00000000
membership_s3     membership_s3 0.00000000
membership_s4     membership_s4 0.00000000
membership_s5     membership_s5 0.00000000
membership_s6     membership_s6 0.00000000
membership_s7     membership_s7 0.00000000
membership_s8     membership_s8 0.00000000
membership_s9     membership_s9 0.00000000
membership_s11   membership_s11 0.00000000
membership_s12   membership_s12 0.00000000
membership_s14   membership_s14 0.00000000
membership_s16   membership_s16 0.00000000
membership_s17   membership_s17 0.00000000
membership_s18   membership_s18 0.00000000
membership_s20   membership_s20 0.00000000
membership_s21   membership_s21 0.00000000
membership_s22   membership_s22 0.00000000
membership_s24   membership_s24 0.00000000
membership_s25   membership_s25 0.00000000
membership_s26   membership_s26 0.00000000
membership_s28   membership_s28 0.00000000
membership_s31   membership_s31 0.00000000
membership_s33   membership_s33 0.00000000
membership_s37   membership_s37 0.00000000
pdi                         pdi 0.00000000
[1] "Dataset: low_targets Model RF, run: 4 of 10 2015-06-15 18:47:22"
     |      Out-of-bag   |
Tree |      MSE  %Var(y) |
   1 |  0.02817   198.86 |
   2 |  0.02694   190.14 |
   3 |  0.02559   180.64 |
   4 |  0.02385   168.33 |
   5 |  0.02321   163.82 |
   6 |  0.02135   150.72 |
   7 |  0.02078   146.66 |
   8 |   0.0202   142.56 |
   9 |  0.01918   135.39 |
  10 |  0.01937   136.73 |
  11 |  0.01908   134.67 |
  12 |  0.01812   127.92 |
  13 |  0.01774   125.20 |
  14 |  0.01752   123.64 |
  15 |  0.01717   121.17 |
  16 |  0.01692   119.44 |
  17 |  0.01684   118.85 |
  18 |   0.0167   117.87 |
  19 |  0.01663   117.35 |
  20 |  0.01649   116.41 |
  21 |  0.01638   115.63 |
  22 |  0.01627   114.87 |
  23 |  0.01628   114.91 |
  24 |  0.01614   113.93 |
  25 |  0.01597   112.73 |
  26 |  0.01586   111.91 |
  27 |  0.01575   111.15 |
  28 |  0.01566   110.57 |
  29 |  0.01563   110.30 |
  30 |  0.01557   109.88 |
  31 |  0.01544   108.99 |
  32 |  0.01541   108.78 |
  33 |  0.01541   108.76 |
  34 |   0.0154   108.72 |
  35 |   0.0154   108.72 |
  36 |  0.01535   108.35 |
  37 |  0.01535   108.34 |
  38 |  0.01533   108.19 |
  39 |  0.01524   107.58 |
  40 |  0.01523   107.49 |
  41 |  0.01522   107.44 |
  42 |  0.01517   107.06 |
  43 |  0.01519   107.22 |
  44 |   0.0151   106.55 |
  45 |  0.01508   106.46 |
  46 |  0.01505   106.22 |
  47 |  0.01505   106.26 |
  48 |  0.01504   106.18 |
  49 |  0.01499   105.80 |
  50 |  0.01498   105.73 |
  51 |  0.01498   105.73 |
  52 |  0.01498   105.71 |
  53 |  0.01494   105.45 |
  54 |  0.01493   105.40 |
  55 |  0.01495   105.52 |
  56 |  0.01494   105.42 |
  57 |  0.01495   105.54 |
  58 |  0.01491   105.23 |
  59 |   0.0149   105.17 |
  60 |  0.01489   105.08 |
  61 |  0.01487   104.95 |
  62 |  0.01491   105.22 |
  63 |  0.01492   105.34 |
  64 |  0.01491   105.23 |
  65 |  0.01489   105.07 |
  66 |  0.01489   105.11 |
  67 |  0.01492   105.29 |
  68 |  0.01493   105.36 |
  69 |   0.0149   105.15 |
  70 |  0.01487   104.96 |
  71 |  0.01485   104.80 |
  72 |  0.01484   104.71 |
  73 |  0.01486   104.86 |
  74 |  0.01483   104.65 |
  75 |  0.01484   104.74 |
  76 |  0.01485   104.83 |
  77 |  0.01484   104.75 |
  78 |  0.01485   104.84 |
  79 |  0.01488   105.06 |
  80 |   0.0149   105.20 |
  81 |  0.01489   105.08 |
  82 |  0.01488   105.02 |
  83 |  0.01488   105.05 |
  84 |  0.01488   105.01 |
  85 |  0.01487   104.92 |
  86 |  0.01486   104.88 |
  87 |  0.01487   104.95 |
  88 |  0.01486   104.87 |
  89 |  0.01487   104.98 |
  90 |  0.01488   105.05 |
  91 |   0.0149   105.16 |
  92 |   0.0149   105.14 |
  93 |  0.01488   105.03 |
  94 |  0.01486   104.91 |
  95 |  0.01486   104.88 |
  96 |  0.01486   104.87 |
  97 |  0.01485   104.84 |
  98 |  0.01485   104.83 |
  99 |  0.01486   104.87 |
 100 |  0.01485   104.80 |
[1] "Random Forest variable coefficients"
                      %IncMSE IncNodePurity
graph5           7.225277e-04  3.695589e-01
graph6           2.297858e-03  5.459841e-01
graph7           2.632008e-05  8.684700e-02
graph8           0.000000e+00  1.500000e-02
graph9           2.105005e-03  5.654160e-01
graph10          1.164792e-03  5.824856e-01
graph11          5.067157e-03  4.885173e-01
graph12          4.907619e-03  4.066222e-01
graph13          2.518899e-03  5.654065e-01
graph14          2.496876e-03  3.149344e-01
graph15          4.947292e-04  4.476061e-01
graph16          3.688726e-03  4.045874e-01
graph17          1.249450e-03  3.864285e-01
graph18          3.169394e-04  6.387868e-02
graph19          1.365727e-03  6.291126e-01
graph20          1.251706e-03  5.696705e-01
graph21          6.678739e-04  1.632713e-01
graph22          2.183154e-05  1.163866e-01
graph23          6.212652e-04  6.253865e-01
graph24          4.355473e-04  1.186516e-01
graph25          7.442506e-04  3.420028e-01
graph26         -4.284490e-06  3.763646e-02
graph27          0.000000e+00  3.295975e-19
graph28          0.000000e+00  2.818926e-19
graph29          0.000000e+00  7.806256e-20
orbit0           2.763020e-05  7.689191e-02
orbit1           5.558656e-03  4.719542e-01
orbit2           1.691750e-04  4.498214e-01
orbit3           4.673809e-05  1.559896e-01
orbit4           2.164330e-03  4.105215e-01
orbit5           1.290193e-03  3.138422e-01
orbit6           4.284492e-03  4.616181e-01
orbit7           3.747289e-05  1.885819e-01
orbit8           1.286169e-03  6.695178e-01
orbit9           1.033590e-03  3.496770e-01
orbit10          1.805980e-03  2.023058e-01
orbit11          1.163347e-04  2.995386e-01
orbit12          8.500717e-06  1.715465e-02
orbit13          9.675955e-06  3.665451e-02
orbit14          0.000000e+00  1.428571e-02
orbit15          1.321254e-03  5.674315e-01
orbit16          2.858527e-03  4.746964e-01
orbit17          6.516649e-04  3.412985e-01
orbit18          1.978464e-03  9.730227e-01
orbit19          5.942874e-03  3.890910e-01
orbit20          8.907685e-04  3.594979e-01
orbit21          2.697859e-04  3.383532e-01
orbit22          4.080138e-03  4.796674e-01
orbit23          1.484118e-05  1.749149e-01
orbit24          5.118525e-03  6.410639e-01
orbit25          1.736855e-03  2.479738e-01
orbit26          2.893459e-04  1.216212e-01
orbit27          3.432094e-03  6.970264e-01
orbit28          1.155188e-03  5.417188e-01
orbit29          2.414854e-04  1.659448e-01
orbit30          7.280296e-04  2.206419e-01
orbit31          4.980657e-03  3.798468e-01
orbit32          1.268470e-03  2.682081e-01
orbit33          1.371172e-05  8.207745e-02
orbit34          1.917893e-03  4.990546e-01
orbit35          8.506939e-03  5.481113e-01
orbit36          3.692451e-04  3.606476e-01
orbit37          3.287621e-04  3.001203e-01
orbit38          1.006909e-03  7.381004e-01
orbit39          2.225967e-03  3.731058e-01
orbit40          2.178313e-05  5.719716e-02
orbit41          3.033040e-05  7.557563e-02
orbit42          2.182953e-05  7.360691e-02
orbit43          1.191952e-04  1.408393e-01
orbit44          8.888222e-05  2.378701e-01
orbit45          3.815969e-03  3.391418e-01
orbit46          4.784037e-05  4.967256e-02
orbit47          1.215293e-04  2.337574e-01
orbit48          4.072310e-05  8.123638e-02
orbit49          1.679079e-03  3.892343e-01
orbit50          7.002536e-04  4.185118e-01
orbit51          4.565033e-04  1.588068e-01
orbit52          2.960548e-04  1.151943e-01
orbit53          4.328949e-05  2.435877e-01
orbit54          1.409656e-04  2.248560e-01
orbit55          0.000000e+00  3.382711e-19
orbit56          6.926847e-04  5.861107e-01
orbit57          4.334634e-06  1.708333e-02
orbit58          0.000000e+00  1.778092e-19
orbit59          2.019386e-04  5.556474e-02
orbit60          0.000000e+00  1.803571e-02
orbit61          0.000000e+00  1.821460e-19
orbit62          4.369356e-04  2.366160e-01
orbit63          5.968750e-05  2.671259e-01
orbit64         -1.189863e-05  2.806392e-01
orbit65          3.417170e-05  4.282203e-02
orbit66          0.000000e+00  2.529663e-02
orbit67          1.382139e-05  4.766259e-02
orbit68          0.000000e+00  1.691355e-19
orbit69          0.000000e+00  0.000000e+00
orbit70          0.000000e+00  2.100000e-02
orbit71          0.000000e+00  4.336809e-20
orbit72          0.000000e+00  0.000000e+00
AP               7.601035e-06  5.804076e-02
bet              1.170053e-03  1.395712e+00
ecc              2.005541e-04  1.298560e-01
eccrad           7.127391e-05  4.452279e-02
close            2.257121e-03  3.158957e-01
constraint       7.620793e-04  6.052158e-01
coreness         1.137324e-03  6.642802e-01
knn              5.286312e-03  5.714688e-01
hubscore         2.854752e-03  5.378072e-01
pagerank         3.785556e-03  3.671845e+00
trans            2.805082e-04  3.296548e-01
evcent           1.876824e-03  3.392299e-01
first            2.104091e-04  1.742326e-01
upto_second      3.759916e-03  5.892786e-01
upto_third       2.416746e-03  6.064347e-01
upto_fourth      2.311055e-03  4.047183e-01
upto_fifth       3.288382e-04  5.047814e-01
upto_sixth       1.957300e-03  3.191719e-01
second           6.588615e-03  4.166980e-01
third            2.526609e-03  4.818781e-01
fourth           3.146479e-03  1.175064e+00
fifth            1.272446e-03  9.443641e-01
sixth            3.184485e-03  9.578522e-01
ratio1           3.360623e-03  5.770612e-01
ratio2           6.958198e-03  1.907206e+00
ratio3           1.578195e-03  1.309350e+00
ratio4           2.132150e-03  7.392252e-01
ratio5           2.514373e-03  2.862616e+00
ratio6           2.398193e-03  1.002760e+00
selfinter        1.483212e-03  4.317163e-01
walktrap_vertex  1.251541e-04  4.556333e-01
bigcom1          1.112142e-06  7.292515e-02
bigcom2          0.000000e+00  8.673617e-21
bigcom3          2.129861e-06  9.087768e-02
bigcom4          1.761417e-04  1.041456e-01
bigcom6          0.000000e+00  0.000000e+00
bigcom8          0.000000e+00  3.903128e-20
bigcom9          0.000000e+00  3.903128e-20
bigcom11         0.000000e+00  0.000000e+00
bigcom13         0.000000e+00  5.204170e-20
bigcom15         0.000000e+00  1.821460e-19
bigcom16         0.000000e+00  2.775558e-19
bigcom21         0.000000e+00  5.117434e-19
bigcom22         1.242922e-04  9.243509e-02
bigcom24         0.000000e+00  0.000000e+00
bigcom26        -2.787544e-05  2.114543e-01
bigcom28        -1.935038e-05  7.200447e-02
bigcom30         5.659059e-04  3.951250e-01
bigcom31         0.000000e+00  6.938894e-20
bigcom32         0.000000e+00  6.938894e-20
bigcom33         0.000000e+00  8.673617e-21
bigcom34         0.000000e+00  0.000000e+00
bigcom36         0.000000e+00  1.734723e-20
bigcom37         0.000000e+00  0.000000e+00
bigcom38         0.000000e+00  1.734723e-19
bigcom39         0.000000e+00  0.000000e+00
bigcom40         3.045392e-04  1.599539e-01
bigcom43         0.000000e+00  3.469447e-20
bigcom44         0.000000e+00  1.301043e-19
bigcom46         0.000000e+00  3.469447e-20
bigcom47         0.000000e+00  6.938894e-20
bigcom49         0.000000e+00  0.000000e+00
bigcom50         0.000000e+00  6.938894e-20
bigcom51         0.000000e+00  6.938894e-20
bigcom52         0.000000e+00  6.938894e-20
bigcom54         0.000000e+00  0.000000e+00
bigcom56         0.000000e+00  0.000000e+00
bigcom62        -1.713517e-05  4.091399e-01
bigcom66         0.000000e+00  2.602085e-20
bigcom68         0.000000e+00  0.000000e+00
bigcom69         0.000000e+00  8.673617e-20
bigcom71         0.000000e+00  1.734723e-19
bigcom72         0.000000e+00  1.734723e-20
bigcom73         0.000000e+00  3.469447e-20
bigcom74         0.000000e+00  0.000000e+00
bigcom75         0.000000e+00  0.000000e+00
bigcom76         0.000000e+00  3.469447e-20
bigcom77         0.000000e+00  0.000000e+00
bigcom79         0.000000e+00  4.336809e-20
bigcom80         0.000000e+00  0.000000e+00
bigcom82         0.000000e+00  1.040834e-19
bigcom83         0.000000e+00  5.204170e-20
bigcom84         0.000000e+00  0.000000e+00
bigcom85         0.000000e+00  0.000000e+00
bigcom87         0.000000e+00  0.000000e+00
bigcom89         0.000000e+00  4.336809e-20
bigcom91         0.000000e+00  7.806256e-20
bigcom92         0.000000e+00  4.336809e-21
bigcom93         0.000000e+00  3.469447e-20
bigcom96         0.000000e+00  0.000000e+00
bigcom97         0.000000e+00  1.040834e-19
bigcom98         0.000000e+00  1.214306e-19
bigcom99         0.000000e+00  0.000000e+00
bigcom101       -6.066149e-06  2.761712e-01
bigcom104       -3.458014e-05  2.215908e-01
bigcom106        0.000000e+00  6.938894e-20
bigcom109        6.357220e-06  5.246357e-01
bigcom113        0.000000e+00  0.000000e+00
bigcom116        0.000000e+00  3.469447e-20
bigcom120        0.000000e+00  1.734723e-20
bigcom123        0.000000e+00  0.000000e+00
bigcom126        0.000000e+00  0.000000e+00
bigcom127        0.000000e+00  0.000000e+00
bigcom137        0.000000e+00  0.000000e+00
bigcom139        0.000000e+00  0.000000e+00
bigcom140        0.000000e+00  0.000000e+00
bigcom143       -2.314985e-05  3.549058e-01
bigcom145        0.000000e+00  0.000000e+00
bigcom146        0.000000e+00  0.000000e+00
bigcom147        0.000000e+00  0.000000e+00
bigcom149        0.000000e+00  0.000000e+00
bigcom153        0.000000e+00  0.000000e+00
bigcom154        0.000000e+00  6.938894e-20
bigcom156        0.000000e+00  1.734723e-20
bigcom157        0.000000e+00  1.734723e-20
bigcom158        0.000000e+00  0.000000e+00
bigcom160        0.000000e+00  0.000000e+00
bigcom161        0.000000e+00  0.000000e+00
bigcom162        0.000000e+00  1.734723e-20
bigcom164        0.000000e+00  3.469447e-20
bigcom166        0.000000e+00  7.372575e-20
bigcom167        0.000000e+00  5.204170e-20
bigcom171        0.000000e+00  8.776421e-01
bigcom173        0.000000e+00  1.734723e-20
bigcom175        0.000000e+00  3.469447e-20
bigcom176        0.000000e+00  0.000000e+00
bigcom177        0.000000e+00  0.000000e+00
bigcom178        1.946115e-04  1.121172e+00
bigcom180        0.000000e+00  0.000000e+00
bigcom181        0.000000e+00  0.000000e+00
bigcom184        0.000000e+00  0.000000e+00
bigcom186        0.000000e+00  2.602085e-20
bigcom187        0.000000e+00  0.000000e+00
bigcom189        0.000000e+00  3.469447e-20
bigcom194        0.000000e+00  0.000000e+00
bigcom195        0.000000e+00  0.000000e+00
bigcom196       -2.614514e-06  4.432707e-01
bigcom204        0.000000e+00  1.474515e-19
bigcom205        7.117957e-06  3.427428e-01
bigcom212        0.000000e+00  0.000000e+00
bigcom214        0.000000e+00  0.000000e+00
bigcom222        0.000000e+00  0.000000e+00
bigcom223        0.000000e+00  0.000000e+00
bigcom226        0.000000e+00  0.000000e+00
bigcom227        0.000000e+00  0.000000e+00
bigcom229        0.000000e+00  8.673617e-21
bigcom233        0.000000e+00  0.000000e+00
bigcom236        0.000000e+00  0.000000e+00
bigcom237        0.000000e+00  3.469447e-20
bigcom246        0.000000e+00  0.000000e+00
bigcom248        0.000000e+00  0.000000e+00
bigcom249        0.000000e+00  0.000000e+00
bigcom250        0.000000e+00  6.938894e-20
bigcom254        0.000000e+00  0.000000e+00
bigcom266        0.000000e+00  0.000000e+00
bigcom269        0.000000e+00  3.469447e-20
bigcom272        0.000000e+00  0.000000e+00
bigcom274        0.000000e+00  0.000000e+00
bigcom281        0.000000e+00  0.000000e+00
bigcom291        0.000000e+00  0.000000e+00
bigcom292        0.000000e+00  1.734723e-20
bigcom295        0.000000e+00  0.000000e+00
bigcom299       -2.190066e-05  6.067941e-01
bigcom301        0.000000e+00  3.469447e-20
bigcom306        0.000000e+00  1.387779e-19
bigcom309        0.000000e+00  0.000000e+00
bigcom314        0.000000e+00  0.000000e+00
bigcom321        0.000000e+00  1.387779e-19
bigcom341        0.000000e+00  1.387779e-19
bigcom350        0.000000e+00  0.000000e+00
bigcom353        0.000000e+00  0.000000e+00
bigcom359        0.000000e+00  0.000000e+00
bigcom363        0.000000e+00  0.000000e+00
bigcom365        0.000000e+00  3.469447e-20
bigcom385        0.000000e+00  3.469447e-20
bigcom386        0.000000e+00  0.000000e+00
bigcom408        0.000000e+00  8.673617e-21
bigcom412        0.000000e+00  0.000000e+00
bigcom480        0.000000e+00  0.000000e+00
spin_vertex      2.457464e-04  5.443144e-01
membership_s1    6.169517e-04  2.448144e-01
membership_s3    0.000000e+00  8.673617e-21
membership_s4    1.636179e-04  1.332110e-01
membership_s5    8.403029e-05  1.446099e-01
membership_s6    1.768971e-05  5.643589e-02
membership_s7    6.573264e-05  1.086772e-01
membership_s8    0.000000e+00  2.602085e-20
membership_s9    0.000000e+00  3.469447e-20
membership_s11   0.000000e+00  8.673617e-21
membership_s12   0.000000e+00  8.673617e-21
membership_s14   1.157915e-06  2.007599e-01
membership_s15   6.750782e-05  3.349389e-01
membership_s16   6.241539e-05  8.003888e-02
membership_s17   0.000000e+00  6.938894e-20
membership_s18   0.000000e+00  2.883978e-19
membership_s20   0.000000e+00  6.938894e-20
membership_s21   2.633889e-05  1.981895e-01
membership_s22   0.000000e+00  1.040834e-19
membership_s24   0.000000e+00  1.040834e-19
membership_s25   0.000000e+00  1.734723e-20
membership_s26   0.000000e+00  0.000000e+00
membership_s27   8.724744e-05  1.066774e-01
membership_s28   0.000000e+00  6.071532e-20
membership_s30   1.254779e-05  6.447294e-02
membership_s31   4.123204e-05  7.615918e-02
membership_s32   2.247988e-03  1.238672e+00
membership_s33   0.000000e+00  1.734723e-20
membership_s36   8.826572e-05  6.014088e-02
membership_s37   0.000000e+00  1.908196e-19
V1               4.332605e-03  1.488016e+00
V2               1.756689e-03  1.816215e+00
pdi             -3.291306e-05  1.690851e-01
adhesion         9.866858e-03  2.060049e+00
cohesion         8.982337e-03  2.020374e+00
inner            4.589303e-03  1.956068e+00
outer            2.741292e-03  2.552982e+00
ioratio          4.772561e-03  1.698224e+00
comsize          3.873726e-03  1.953572e+00
[1] "Dataset: low_targets Model GLM, run: 4 of 10 2015-06-15 18:50:28"
[1] "glmnet variable coefficients"
                     [,1]          [,2]
(Intercept)     -4.227807 -1.254482e+01
graph0           0.000000  7.085862e-03
graph1           0.000000 -9.108953e-06
graph2           0.000000 -5.989896e-04
graph3           0.000000 -5.768342e-06
graph4           0.000000  0.000000e+00
graph5           0.000000  0.000000e+00
graph6           0.000000  1.603947e-05
graph7           0.000000 -6.702304e-03
graph8           0.000000 -4.592705e-01
graph9           0.000000  0.000000e+00
graph10          0.000000  0.000000e+00
graph11          0.000000 -2.242535e-10
graph12          0.000000  0.000000e+00
graph13          0.000000 -5.826111e-08
graph14          0.000000  0.000000e+00
graph15          0.000000  0.000000e+00
graph16          0.000000  4.926380e-07
graph17          0.000000  1.938517e-06
graph18          0.000000  7.476756e-05
graph19          0.000000  0.000000e+00
graph20          0.000000  6.529035e-05
graph21          0.000000  2.754634e-04
graph22          0.000000 -3.301042e-05
graph23          0.000000 -9.718390e-05
graph24          0.000000 -1.300113e-05
graph25          0.000000 -2.260230e-06
graph26          0.000000  1.458452e-04
graph27          0.000000 -2.517568e-02
graph28          0.000000 -1.876321e-04
graph29          0.000000 -2.641651e-01
orbit0           0.000000  3.389418e-03
orbit1           0.000000 -1.071194e-05
orbit2           0.000000 -5.366888e-02
orbit3           0.000000 -2.209274e-03
orbit4           0.000000 -4.007495e-06
orbit5           0.000000 -5.393526e-05
orbit6           0.000000  0.000000e+00
orbit7           0.000000 -1.261649e-01
orbit8           0.000000  0.000000e+00
orbit9           0.000000  4.341065e-05
orbit10          0.000000  0.000000e+00
orbit11          0.000000 -1.217631e-03
orbit12          0.000000 -6.448135e-03
orbit13          0.000000 -3.276950e-01
orbit14          0.000000 -4.490332e-01
orbit15          0.000000  0.000000e+00
orbit16          0.000000 -2.438989e-06
orbit17          0.000000 -3.526073e-06
orbit18          0.000000  3.408237e-09
orbit19          0.000000  0.000000e+00
orbit20          0.000000 -7.116932e-12
orbit21          0.000000  1.224561e-04
orbit22          0.000000 -2.333970e-10
orbit23          0.000000  1.971309e-01
orbit24          0.000000  5.271944e-07
orbit25          0.000000 -1.603133e-06
orbit26          0.000000 -2.849196e-05
orbit27          0.000000  0.000000e+00
orbit28          0.000000 -1.028122e-05
orbit29          0.000000 -3.464146e-05
orbit30          0.000000  1.255350e-04
orbit31          0.000000  0.000000e+00
orbit32          0.000000  2.087334e-07
orbit33          0.000000  4.271320e-02
orbit34          0.000000  0.000000e+00
orbit35          0.000000  0.000000e+00
orbit36          0.000000 -1.427898e-05
orbit37          0.000000  2.152218e-06
orbit38          0.000000  2.190373e-03
orbit39          0.000000  0.000000e+00
orbit40          0.000000  6.260896e-06
orbit41          0.000000 -7.647674e-04
orbit42          0.000000  2.390918e-01
orbit43          0.000000  7.056261e-05
orbit44          0.000000  4.899626e-01
orbit45          0.000000  5.973028e-06
orbit46          0.000000 -1.062991e-05
orbit47          0.000000  3.544321e-03
orbit48          0.000000 -4.805925e-04
orbit49          0.000000  7.081672e-05
orbit50          0.000000 -3.449049e-03
orbit51          0.000000  1.420649e-04
orbit52          0.000000  3.308978e-04
orbit53          0.000000 -4.186021e-03
orbit54          0.000000 -3.695412e-05
orbit55          0.000000 -1.002309e+00
orbit56          0.000000 -5.111405e-05
orbit57          0.000000 -1.362255e-03
orbit58          0.000000 -1.445448e-01
orbit59          0.000000 -6.313747e-06
orbit60          0.000000 -3.766673e-03
orbit61          0.000000  4.967749e-01
orbit62          0.000000 -3.895694e-03
orbit63          0.000000  1.417548e-02
orbit64          0.000000  2.305860e-02
orbit65          0.000000  0.000000e+00
orbit66          0.000000  2.413688e-02
orbit67          0.000000  1.941681e+00
orbit68          0.000000 -2.401048e-02
orbit69          0.000000 -8.661374e-02
orbit70          0.000000 -1.069129e-04
orbit71          0.000000  0.000000e+00
orbit72          0.000000 -2.753456e-01
AP               0.000000 -2.759717e-01
bet              0.000000  6.220307e-05
ecc              0.000000  7.904845e-03
eccrad           0.000000  3.754612e-02
close            0.000000  0.000000e+00
constraint       0.000000 -4.203132e-01
coreness         0.000000  3.652357e-01
knn              0.000000 -2.460765e-04
hubscore         0.000000  2.682028e+01
pagerank         0.000000 -1.049255e-01
trans            0.000000  2.538578e-01
evcent           0.000000  1.619426e+01
first            0.000000  1.042312e-03
upto_second      0.000000 -2.453979e-05
upto_third       0.000000  0.000000e+00
upto_fourth      0.000000  0.000000e+00
upto_fifth       0.000000  5.748672e-07
upto_sixth       0.000000  2.054836e-04
second           0.000000 -2.220058e-05
third            0.000000  1.477226e-06
fourth           0.000000 -2.263138e-05
fifth            0.000000  5.948395e-05
sixth            0.000000  0.000000e+00
ratio1           0.000000 -2.229111e-04
ratio2           0.000000  6.637682e-04
ratio3           0.000000  1.854489e-03
ratio4           0.000000  0.000000e+00
ratio5           0.000000  0.000000e+00
ratio6           0.000000 -7.618819e-05
selfinter        0.000000  2.178022e-01
walktrap_vertex  0.000000 -4.604797e-02
bigcom1          0.000000 -4.354287e-01
bigcom2          0.000000 -6.437959e-01
bigcom3          0.000000 -4.064551e-02
bigcom4          0.000000  7.452848e-02
bigcom6          0.000000 -3.122362e-01
bigcom8          0.000000 -9.800164e-01
bigcom9          0.000000 -9.717642e-01
bigcom11         0.000000 -1.249179e+00
bigcom13         0.000000 -1.485537e+00
bigcom15         0.000000 -5.004087e-01
bigcom16         0.000000 -1.912577e+00
bigcom21         0.000000 -1.864965e+00
bigcom22         0.000000 -1.450630e-01
bigcom24         0.000000 -3.166143e-01
bigcom26         0.000000  3.695584e-01
bigcom28         0.000000 -4.395655e-02
bigcom30         0.000000  2.371738e-01
bigcom31         0.000000 -8.044861e-01
bigcom32         0.000000 -8.429632e-01
bigcom33         0.000000 -3.858069e-01
bigcom34         0.000000 -8.003679e-01
bigcom36         0.000000 -1.167182e+00
bigcom37         0.000000  0.000000e+00
bigcom38         0.000000 -8.020494e-01
bigcom39         0.000000 -7.894994e-01
bigcom40         0.000000 -1.697035e-01
bigcom43         0.000000 -4.133871e-01
bigcom44         0.000000 -1.297014e+00
bigcom46         0.000000 -1.415936e+00
bigcom47         0.000000 -1.070737e+00
bigcom49         0.000000 -9.565696e-01
bigcom50         0.000000 -1.145403e+00
bigcom51         0.000000 -5.733231e-01
bigcom52         0.000000 -8.393798e-01
bigcom54         0.000000 -4.636730e-01
bigcom56         0.000000 -5.586498e-01
bigcom62         0.000000  2.769813e+00
bigcom66         0.000000 -1.159646e+00
bigcom68         0.000000 -3.286775e-01
bigcom69         0.000000 -9.213346e-01
bigcom71         0.000000 -5.706532e-01
bigcom72         0.000000 -3.626629e-01
bigcom73         0.000000 -8.410616e-01
bigcom74         0.000000 -1.094733e+00
bigcom75         0.000000 -3.204268e-01
bigcom76         0.000000 -7.149312e-01
bigcom77         0.000000 -8.441108e-01
bigcom79         0.000000 -1.524613e+00
bigcom80         0.000000 -9.643636e-01
bigcom82         0.000000 -1.416128e+00
bigcom83         0.000000  0.000000e+00
bigcom84         0.000000 -2.103603e+00
bigcom85         0.000000 -1.426849e+00
bigcom87         0.000000 -9.193135e-01
bigcom89         0.000000 -1.133547e+00
bigcom91         0.000000 -6.723947e-01
bigcom92         0.000000 -7.904359e-01
bigcom93         0.000000 -7.642933e-02
bigcom96         0.000000 -6.975515e-01
bigcom97         0.000000 -1.461435e+00
bigcom98         0.000000 -1.197177e+00
bigcom99         0.000000 -6.765030e-01
bigcom101        0.000000  3.167635e+00
bigcom104        0.000000  1.037763e+00
bigcom106        0.000000 -8.967638e-01
bigcom109        0.000000  2.083001e+00
bigcom113        0.000000 -1.555238e+00
bigcom116        0.000000 -1.560620e+00
bigcom120        0.000000 -9.632607e-01
bigcom123        0.000000 -7.633101e-01
bigcom126        0.000000 -6.123076e-01
bigcom127        0.000000 -1.244284e+00
bigcom137        0.000000 -8.521605e-01
bigcom139        0.000000 -5.349739e-01
bigcom140        0.000000 -9.257316e-01
bigcom143        0.000000  2.288433e+00
bigcom145        0.000000 -2.138742e-01
bigcom146        0.000000 -1.149704e+00
bigcom147        0.000000 -6.405470e-01
bigcom149        0.000000  0.000000e+00
bigcom153        0.000000 -6.241305e-01
bigcom154        0.000000 -5.744540e-01
bigcom156        0.000000 -1.311828e-01
bigcom157        0.000000  0.000000e+00
bigcom158        0.000000 -9.778971e-01
bigcom160        0.000000 -4.498871e-01
bigcom161        0.000000 -4.864905e-01
bigcom162        0.000000 -4.102803e-01
bigcom164        0.000000 -6.409965e-01
bigcom166        0.000000 -4.559007e-01
bigcom167        0.000000 -1.342124e+00
bigcom171        0.000000  6.723082e+00
bigcom173        0.000000 -4.734305e-01
bigcom175        0.000000 -8.144044e-02
bigcom176        0.000000 -6.445236e-01
bigcom177        0.000000 -2.414996e-01
bigcom178        0.000000  3.978524e+00
bigcom180        0.000000 -7.508863e-01
bigcom181        0.000000 -3.927744e-01
bigcom184        0.000000 -6.336639e-01
bigcom186        0.000000 -1.525304e+00
bigcom187        0.000000 -2.073113e+00
bigcom189        0.000000 -7.056596e-01
bigcom194        0.000000 -2.043403e-01
bigcom195        0.000000 -5.718709e-01
bigcom196        0.000000  1.844812e+00
bigcom204        0.000000 -8.763510e-01
bigcom205        0.000000  1.907351e+00
bigcom212        0.000000 -4.898971e-01
bigcom214        0.000000 -3.634011e-01
bigcom222        0.000000 -2.264953e-01
bigcom223        0.000000  0.000000e+00
bigcom226        0.000000 -5.386565e-01
bigcom227        0.000000 -2.982802e-01
bigcom229        0.000000 -4.513455e-01
bigcom233        0.000000 -1.890174e-01
bigcom236        0.000000 -5.214690e-01
bigcom237        0.000000 -2.260203e-01
bigcom246        0.000000 -4.692407e-01
bigcom248        0.000000 -7.212015e-01
bigcom249        0.000000 -5.381571e-01
bigcom250        0.000000 -1.329935e+00
bigcom254        0.000000 -6.766120e-01
bigcom266        0.000000 -1.282522e+00
bigcom269        0.000000 -4.219101e-01
bigcom272        0.000000 -6.593638e-01
bigcom274        0.000000 -1.410080e-01
bigcom281        0.000000 -1.939629e-01
bigcom291        0.000000  0.000000e+00
bigcom292        0.000000 -7.075677e-01
bigcom295        0.000000 -4.940823e-01
bigcom299        0.000000  2.563514e+00
bigcom301        0.000000 -7.054655e-01
bigcom306        0.000000 -5.947460e-01
bigcom309        0.000000 -1.091418e+00
bigcom314        0.000000  0.000000e+00
bigcom321        0.000000 -7.169044e-01
bigcom341        0.000000 -4.139355e-01
bigcom350        0.000000  0.000000e+00
bigcom353        0.000000 -2.190458e-01
bigcom359        0.000000 -8.591423e-01
bigcom363        0.000000  0.000000e+00
bigcom365        0.000000 -1.341050e+00
bigcom385        0.000000 -8.494416e-01
bigcom386        0.000000 -4.206158e-02
bigcom408        0.000000 -8.965112e-01
bigcom412        0.000000 -6.771451e-01
bigcom480        0.000000 -1.459478e-01
spin_vertex      0.000000  2.743050e-01
membership_s1    0.000000 -9.201333e-02
membership_s3    0.000000 -2.563266e+00
membership_s4    0.000000  1.949184e-01
membership_s5    0.000000 -9.691723e-02
membership_s6    0.000000 -1.700795e-01
membership_s7    0.000000 -3.409006e-01
membership_s8    0.000000 -1.206810e+00
membership_s9    0.000000 -1.381063e+00
membership_s11   0.000000 -9.149936e-01
membership_s12   0.000000 -6.316737e-01
membership_s14   0.000000  1.082371e+00
membership_s15   0.000000  6.795174e-01
membership_s16   0.000000  7.532319e-01
membership_s17   0.000000 -1.078559e+00
membership_s18   0.000000 -9.627549e-01
membership_s20   0.000000 -6.308304e-01
membership_s21   0.000000 -9.988824e-03
membership_s22   0.000000 -7.334719e-01
membership_s24   0.000000 -2.816320e+00
membership_s25   0.000000 -1.032248e+00
membership_s26   0.000000 -2.367386e+00
membership_s27   0.000000 -1.609397e-01
membership_s28   0.000000 -1.435278e+00
membership_s30   0.000000  3.378014e-01
membership_s31   0.000000 -9.139314e-03
membership_s32   0.000000  1.663087e+00
membership_s33   0.000000 -3.118115e-01
membership_s36   0.000000 -2.922201e-01
membership_s37   0.000000 -1.029914e+00
V1               0.000000  0.000000e+00
V2               0.000000  1.033795e-01
pdi              0.000000 -2.690475e+03
adhesion         0.000000  2.001010e-05
cohesion         0.000000 -4.204754e-05
inner            0.000000  5.597387e-06
outer            0.000000  3.196680e-05
ioratio          0.000000  7.465409e-01
comsize          0.000000  8.752139e-04
[1] "Dataset: low_targets Model GBM, run: 5 of 10 2015-06-15 18:51:21"
Iter   TrainDeviance   ValidDeviance   StepSize   Improve
     1        0.1432             nan     0.0100    0.0004
     2        0.1412             nan     0.0100    0.0003
     3        0.1396             nan     0.0100    0.0001
     4        0.1377             nan     0.0100    0.0003
     5        0.1365             nan     0.0100    0.0002
     6        0.1352             nan     0.0100    0.0001
     7        0.1338             nan     0.0100    0.0002
     8        0.1323             nan     0.0100    0.0002
     9        0.1308             nan     0.0100    0.0003
    10        0.1297             nan     0.0100    0.0001
    20        0.1199             nan     0.0100   -0.0000
    40        0.1064             nan     0.0100    0.0000
    49        0.1011             nan     0.0100    0.0000

[1] "GBM variable coefficients"
                            var    rel.inf
ratio5                   ratio5 7.66718238
pagerank               pagerank 7.40706037
membership_s32   membership_s32 6.38325848
inner                     inner 5.80712771
comsize                 comsize 5.51960010
bet                         bet 5.03932767
orbit38                 orbit38 3.45425692
graph20                 graph20 2.90017890
outer                     outer 2.67874862
ratio2                   ratio2 2.55997428
knn                         knn 2.54005954
cohesion               cohesion 2.54001995
adhesion               adhesion 2.50307826
V1                           V1 2.11235604
coreness               coreness 1.94848987
ioratio                 ioratio 1.85534042
orbit50                 orbit50 1.59757776
V2                           V2 1.54766499
fourth                   fourth 1.44971350
orbit18                 orbit18 1.42980159
upto_sixth           upto_sixth 1.37809664
orbit16                 orbit16 1.30322201
graph5                   graph5 1.26524182
ratio1                   ratio1 1.18783972
graph6                   graph6 1.14567720
orbit28                 orbit28 1.07359090
graph4                   graph4 1.06807146
graph3                   graph3 1.05538804
walktrap_vertex walktrap_vertex 0.93960305
graph1                   graph1 0.92409203
bigcom30               bigcom30 0.87328586
graph23                 graph23 0.80983217
graph15                 graph15 0.80127921
orbit36                 orbit36 0.72261494
selfinter             selfinter 0.61726253
membership_s30   membership_s30 0.58653702
third                     third 0.58307896
spin_vertex         spin_vertex 0.57933616
orbit17                 orbit17 0.56670993
graph9                   graph9 0.54487002
ratio6                   ratio6 0.52471671
graph11                 graph11 0.51144883
orbit19                 orbit19 0.50194993
graph12                 graph12 0.49559589
graph14                 graph14 0.48715284
orbit37                 orbit37 0.48647827
trans                     trans 0.43994725
graph13                 graph13 0.43698358
orbit21                 orbit21 0.43294721
orbit23                 orbit23 0.40459617
orbit45                 orbit45 0.35528817
orbit40                 orbit40 0.35485979
upto_fourth         upto_fourth 0.35467123
orbit5                   orbit5 0.34654825
graph19                 graph19 0.34531845
orbit7                   orbit7 0.34187048
graph24                 graph24 0.33131193
graph21                 graph21 0.32931407
orbit30                 orbit30 0.32915489
close                     close 0.30239524
orbit2                   orbit2 0.28986243
ratio3                   ratio3 0.27555087
graph17                 graph17 0.27494228
graph25                 graph25 0.26805689
sixth                     sixth 0.24361630
membership_s31   membership_s31 0.23594328
orbit49                 orbit49 0.22717265
orbit39                 orbit39 0.21170123
orbit44                 orbit44 0.20634746
orbit20                 orbit20 0.20492766
orbit29                 orbit29 0.19780582
graph16                 graph16 0.19465623
orbit31                 orbit31 0.17526516
membership_s27   membership_s27 0.17322607
orbit10                 orbit10 0.17224421
graph0                   graph0 0.17175428
graph2                   graph2 0.14084164
graph22                 graph22 0.12127419
bigcom28               bigcom28 0.10563585
orbit51                 orbit51 0.08945837
orbit35                 orbit35 0.08369568
graph26                 graph26 0.07968191
graph7                   graph7 0.07228545
orbit13                 orbit13 0.07201915
upto_third           upto_third 0.06620831
orbit52                 orbit52 0.06601962
orbit4                   orbit4 0.05593282
orbit9                   orbit9 0.05226819
upto_fifth           upto_fifth 0.04781728
orbit53                 orbit53 0.04555436
constraint           constraint 0.03842439
orbit27                 orbit27 0.03796422
bigcom3                 bigcom3 0.03365230
orbit56                 orbit56 0.02714104
orbit47                 orbit47 0.02613355
orbit24                 orbit24 0.02607974
fifth                     fifth 0.02438310
membership_s5     membership_s5 0.02433832
bigcom4                 bigcom4 0.02353971
bigcom22               bigcom22 0.02250948
orbit67                 orbit67 0.01507234
graph8                   graph8 0.00000000
graph10                 graph10 0.00000000
graph18                 graph18 0.00000000
graph27                 graph27 0.00000000
graph28                 graph28 0.00000000
graph29                 graph29 0.00000000
orbit0                   orbit0 0.00000000
orbit1                   orbit1 0.00000000
orbit3                   orbit3 0.00000000
orbit6                   orbit6 0.00000000
orbit8                   orbit8 0.00000000
orbit11                 orbit11 0.00000000
orbit12                 orbit12 0.00000000
orbit14                 orbit14 0.00000000
orbit15                 orbit15 0.00000000
orbit22                 orbit22 0.00000000
orbit25                 orbit25 0.00000000
orbit26                 orbit26 0.00000000
orbit32                 orbit32 0.00000000
orbit33                 orbit33 0.00000000
orbit34                 orbit34 0.00000000
orbit41                 orbit41 0.00000000
orbit42                 orbit42 0.00000000
orbit43                 orbit43 0.00000000
orbit46                 orbit46 0.00000000
orbit48                 orbit48 0.00000000
orbit54                 orbit54 0.00000000
orbit55                 orbit55 0.00000000
orbit57                 orbit57 0.00000000
orbit58                 orbit58 0.00000000
orbit59                 orbit59 0.00000000
orbit60                 orbit60 0.00000000
orbit61                 orbit61 0.00000000
orbit62                 orbit62 0.00000000
orbit63                 orbit63 0.00000000
orbit64                 orbit64 0.00000000
orbit65                 orbit65 0.00000000
orbit66                 orbit66 0.00000000
orbit68                 orbit68 0.00000000
orbit69                 orbit69 0.00000000
orbit70                 orbit70 0.00000000
orbit71                 orbit71 0.00000000
orbit72                 orbit72 0.00000000
AP                           AP 0.00000000
ecc                         ecc 0.00000000
eccrad                   eccrad 0.00000000
hubscore               hubscore 0.00000000
evcent                   evcent 0.00000000
first                     first 0.00000000
upto_second         upto_second 0.00000000
second                   second 0.00000000
ratio4                   ratio4 0.00000000
bigcom1                 bigcom1 0.00000000
bigcom2                 bigcom2 0.00000000
bigcom6                 bigcom6 0.00000000
bigcom8                 bigcom8 0.00000000
bigcom9                 bigcom9 0.00000000
bigcom11               bigcom11 0.00000000
bigcom13               bigcom13 0.00000000
bigcom15               bigcom15 0.00000000
bigcom16               bigcom16 0.00000000
bigcom21               bigcom21 0.00000000
bigcom24               bigcom24 0.00000000
bigcom26               bigcom26 0.00000000
bigcom31               bigcom31 0.00000000
bigcom32               bigcom32 0.00000000
bigcom33               bigcom33 0.00000000
bigcom34               bigcom34 0.00000000
bigcom36               bigcom36 0.00000000
bigcom37               bigcom37 0.00000000
bigcom38               bigcom38 0.00000000
bigcom39               bigcom39 0.00000000
bigcom40               bigcom40 0.00000000
bigcom43               bigcom43 0.00000000
bigcom44               bigcom44 0.00000000
bigcom46               bigcom46 0.00000000
bigcom47               bigcom47 0.00000000
bigcom49               bigcom49 0.00000000
bigcom50               bigcom50 0.00000000
bigcom51               bigcom51 0.00000000
bigcom52               bigcom52 0.00000000
bigcom54               bigcom54 0.00000000
bigcom56               bigcom56 0.00000000
bigcom62               bigcom62 0.00000000
bigcom66               bigcom66 0.00000000
bigcom68               bigcom68 0.00000000
bigcom69               bigcom69 0.00000000
bigcom71               bigcom71 0.00000000
bigcom72               bigcom72 0.00000000
bigcom73               bigcom73 0.00000000
bigcom74               bigcom74 0.00000000
bigcom75               bigcom75 0.00000000
bigcom76               bigcom76 0.00000000
bigcom77               bigcom77 0.00000000
bigcom79               bigcom79 0.00000000
bigcom80               bigcom80 0.00000000
bigcom82               bigcom82 0.00000000
bigcom83               bigcom83 0.00000000
bigcom84               bigcom84 0.00000000
bigcom85               bigcom85 0.00000000
bigcom87               bigcom87 0.00000000
bigcom89               bigcom89 0.00000000
bigcom91               bigcom91 0.00000000
bigcom92               bigcom92 0.00000000
bigcom93               bigcom93 0.00000000
bigcom96               bigcom96 0.00000000
bigcom97               bigcom97 0.00000000
bigcom98               bigcom98 0.00000000
bigcom99               bigcom99 0.00000000
bigcom101             bigcom101 0.00000000
bigcom104             bigcom104 0.00000000
bigcom106             bigcom106 0.00000000
bigcom109             bigcom109 0.00000000
bigcom113             bigcom113 0.00000000
bigcom116             bigcom116 0.00000000
bigcom120             bigcom120 0.00000000
bigcom123             bigcom123 0.00000000
bigcom126             bigcom126 0.00000000
bigcom127             bigcom127 0.00000000
bigcom137             bigcom137 0.00000000
bigcom139             bigcom139 0.00000000
bigcom140             bigcom140 0.00000000
bigcom143             bigcom143 0.00000000
bigcom145             bigcom145 0.00000000
bigcom146             bigcom146 0.00000000
bigcom147             bigcom147 0.00000000
bigcom149             bigcom149 0.00000000
bigcom153             bigcom153 0.00000000
bigcom154             bigcom154 0.00000000
bigcom156             bigcom156 0.00000000
bigcom157             bigcom157 0.00000000
bigcom158             bigcom158 0.00000000
bigcom160             bigcom160 0.00000000
bigcom161             bigcom161 0.00000000
bigcom162             bigcom162 0.00000000
bigcom164             bigcom164 0.00000000
bigcom166             bigcom166 0.00000000
bigcom167             bigcom167 0.00000000
bigcom171             bigcom171 0.00000000
bigcom173             bigcom173 0.00000000
bigcom175             bigcom175 0.00000000
bigcom176             bigcom176 0.00000000
bigcom177             bigcom177 0.00000000
bigcom178             bigcom178 0.00000000
bigcom180             bigcom180 0.00000000
bigcom181             bigcom181 0.00000000
bigcom184             bigcom184 0.00000000
bigcom186             bigcom186 0.00000000
bigcom187             bigcom187 0.00000000
bigcom189             bigcom189 0.00000000
bigcom194             bigcom194 0.00000000
bigcom195             bigcom195 0.00000000
bigcom196             bigcom196 0.00000000
bigcom204             bigcom204 0.00000000
bigcom205             bigcom205 0.00000000
bigcom212             bigcom212 0.00000000
bigcom214             bigcom214 0.00000000
bigcom222             bigcom222 0.00000000
bigcom223             bigcom223 0.00000000
bigcom226             bigcom226 0.00000000
bigcom227             bigcom227 0.00000000
bigcom229             bigcom229 0.00000000
bigcom233             bigcom233 0.00000000
bigcom236             bigcom236 0.00000000
bigcom237             bigcom237 0.00000000
bigcom246             bigcom246 0.00000000
bigcom248             bigcom248 0.00000000
bigcom249             bigcom249 0.00000000
bigcom250             bigcom250 0.00000000
bigcom254             bigcom254 0.00000000
bigcom266             bigcom266 0.00000000
bigcom269             bigcom269 0.00000000
bigcom272             bigcom272 0.00000000
bigcom274             bigcom274 0.00000000
bigcom281             bigcom281 0.00000000
bigcom291             bigcom291 0.00000000
bigcom292             bigcom292 0.00000000
bigcom295             bigcom295 0.00000000
bigcom299             bigcom299 0.00000000
bigcom301             bigcom301 0.00000000
bigcom306             bigcom306 0.00000000
bigcom309             bigcom309 0.00000000
bigcom314             bigcom314 0.00000000
bigcom321             bigcom321 0.00000000
bigcom341             bigcom341 0.00000000
bigcom350             bigcom350 0.00000000
bigcom353             bigcom353 0.00000000
bigcom359             bigcom359 0.00000000
bigcom363             bigcom363 0.00000000
bigcom365             bigcom365 0.00000000
bigcom385             bigcom385 0.00000000
bigcom386             bigcom386 0.00000000
bigcom408             bigcom408 0.00000000
bigcom412             bigcom412 0.00000000
bigcom480             bigcom480 0.00000000
membership_s1     membership_s1 0.00000000
membership_s3     membership_s3 0.00000000
membership_s4     membership_s4 0.00000000
membership_s6     membership_s6 0.00000000
membership_s7     membership_s7 0.00000000
membership_s8     membership_s8 0.00000000
membership_s9     membership_s9 0.00000000
membership_s11   membership_s11 0.00000000
membership_s12   membership_s12 0.00000000
membership_s14   membership_s14 0.00000000
membership_s15   membership_s15 0.00000000
membership_s16   membership_s16 0.00000000
membership_s17   membership_s17 0.00000000
membership_s18   membership_s18 0.00000000
membership_s20   membership_s20 0.00000000
membership_s21   membership_s21 0.00000000
membership_s22   membership_s22 0.00000000
membership_s24   membership_s24 0.00000000
membership_s25   membership_s25 0.00000000
membership_s26   membership_s26 0.00000000
membership_s28   membership_s28 0.00000000
membership_s33   membership_s33 0.00000000
membership_s36   membership_s36 0.00000000
membership_s37   membership_s37 0.00000000
pdi                         pdi 0.00000000
[1] "Dataset: low_targets Model RF, run: 5 of 10 2015-06-15 18:51:47"
     |      Out-of-bag   |
Tree |      MSE  %Var(y) |
   1 |  0.02186   161.11 |
   2 |  0.02252   166.00 |
   3 |  0.02144   158.02 |
   4 |  0.02143   157.99 |
   5 |  0.02097   154.56 |
   6 |   0.0195   143.72 |
   7 |  0.01913   141.03 |
   8 |  0.01866   137.53 |
   9 |   0.0181   133.43 |
  10 |  0.01777   130.96 |
  11 |  0.01772   130.64 |
  12 |  0.01714   126.31 |
  13 |  0.01689   124.50 |
  14 |  0.01653   121.85 |
  15 |   0.0163   120.16 |
  16 |  0.01605   118.33 |
  17 |  0.01585   116.86 |
  18 |   0.0158   116.48 |
  19 |   0.0157   115.74 |
  20 |  0.01568   115.59 |
  21 |  0.01565   115.37 |
  22 |  0.01565   115.38 |
  23 |   0.0156   114.96 |
  24 |  0.01545   113.88 |
  25 |  0.01534   113.11 |
  26 |  0.01529   112.73 |
  27 |  0.01533   112.99 |
  28 |  0.01528   112.66 |
  29 |  0.01525   112.42 |
  30 |  0.01509   111.25 |
  31 |  0.01504   110.85 |
  32 |    0.015   110.55 |
  33 |   0.0149   109.83 |
  34 |  0.01485   109.45 |
  35 |  0.01484   109.36 |
  36 |  0.01489   109.75 |
  37 |  0.01483   109.30 |
  38 |  0.01482   109.23 |
  39 |  0.01474   108.62 |
  40 |  0.01471   108.40 |
  41 |  0.01467   108.11 |
  42 |  0.01469   108.26 |
  43 |  0.01465   107.98 |
  44 |  0.01461   107.70 |
  45 |  0.01458   107.46 |
  46 |  0.01458   107.44 |
  47 |  0.01456   107.29 |
  48 |  0.01456   107.35 |
  49 |  0.01454   107.17 |
  50 |  0.01452   107.03 |
  51 |  0.01453   107.09 |
  52 |  0.01453   107.11 |
  53 |   0.0145   106.85 |
  54 |  0.01451   106.95 |
  55 |   0.0145   106.88 |
  56 |  0.01449   106.83 |
  57 |  0.01443   106.38 |
  58 |  0.01445   106.49 |
  59 |  0.01444   106.41 |
  60 |  0.01442   106.27 |
  61 |  0.01438   105.99 |
  62 |  0.01438   105.97 |
  63 |  0.01438   106.03 |
  64 |  0.01436   105.85 |
  65 |  0.01435   105.80 |
  66 |  0.01435   105.81 |
  67 |  0.01435   105.74 |
  68 |  0.01432   105.56 |
  69 |  0.01429   105.36 |
  70 |  0.01427   105.20 |
  71 |  0.01429   105.35 |
  72 |  0.01427   105.21 |
  73 |  0.01423   104.92 |
  74 |  0.01425   105.05 |
  75 |  0.01421   104.74 |
  76 |  0.01421   104.76 |
  77 |  0.01422   104.82 |
  78 |  0.01421   104.75 |
  79 |  0.01421   104.78 |
  80 |  0.01421   104.75 |
  81 |  0.01421   104.75 |
  82 |   0.0142   104.67 |
  83 |  0.01419   104.58 |
  84 |  0.01422   104.78 |
  85 |  0.01422   104.83 |
  86 |  0.01422   104.81 |
  87 |  0.01422   104.82 |
  88 |  0.01421   104.76 |
  89 |  0.01421   104.75 |
  90 |   0.0142   104.64 |
  91 |  0.01419   104.63 |
  92 |  0.01421   104.76 |
  93 |  0.01421   104.73 |
  94 |   0.0142   104.68 |
  95 |   0.0142   104.69 |
  96 |   0.0142   104.68 |
  97 |   0.0142   104.64 |
  98 |   0.0142   104.66 |
  99 |  0.01419   104.62 |
 100 |  0.01419   104.58 |
[1] "Random Forest variable coefficients"
                      %IncMSE IncNodePurity
graph5           4.642178e-04  3.937562e-01
graph6           1.341118e-03  5.430895e-01
graph7           1.228048e-04  6.265789e-02
graph8           0.000000e+00  1.333333e-02
graph9           1.091570e-03  4.771206e-01
graph10          5.343492e-03  7.375874e-01
graph11          6.488243e-03  5.620616e-01
graph12          2.722037e-03  3.561284e-01
graph13          2.319634e-03  5.601784e-01
graph14          4.774540e-03  5.334178e-01
graph15          1.855288e-03  4.842299e-01
graph16          4.631585e-03  4.064100e-01
graph17          1.204523e-03  3.729429e-01
graph18          3.561892e-04  1.638258e-01
graph19          2.476148e-03  4.764152e-01
graph20          8.612240e-04  4.224279e-01
graph21          3.238068e-04  3.129566e-01
graph22          3.385029e-05  4.567447e-02
graph23          3.267682e-03  6.312796e-01
graph24          1.395897e-04  4.725620e-02
graph25          5.386448e-04  1.563791e-01
graph26          3.389458e-04  6.303030e-02
graph27          0.000000e+00  8.673617e-20
graph28          0.000000e+00  1.517883e-20
graph29          0.000000e+00  0.000000e+00
orbit0          -1.808398e-06  6.490658e-02
orbit1           4.879424e-03  4.313327e-01
orbit2           1.224522e-04  1.969182e-01
orbit3           1.468927e-05  1.532312e-01
orbit4           6.184577e-04  5.205921e-01
orbit5           1.371255e-03  2.894344e-01
orbit6           5.498124e-03  5.724614e-01
orbit7           2.713909e-05  1.377813e-01
orbit8           1.035616e-03  3.880696e-01
orbit9           2.792241e-03  3.961068e-01
orbit10          1.342473e-04  1.414494e-01
orbit11          2.268976e-04  1.452362e-01
orbit12          5.534050e-05  1.068115e-01
orbit13          2.012352e-05  5.384082e-02
orbit14          0.000000e+00  2.361905e-02
orbit15          1.787988e-03  4.060525e-01
orbit16          2.181544e-03  5.346711e-01
orbit17          6.178505e-04  3.439823e-01
orbit18          3.064148e-03  9.171272e-01
orbit19          4.649446e-03  4.567142e-01
orbit20          2.246956e-03  2.341820e-01
orbit21          4.834476e-04  3.233176e-01
orbit22          3.907863e-03  3.713870e-01
orbit23          2.822248e-05  6.383796e-02
orbit24          1.740050e-03  4.686888e-01
orbit25          1.356516e-04  1.032913e-01
orbit26          9.171775e-04  1.492109e-01
orbit27          4.025280e-03  7.730791e-01
orbit28          1.822979e-03  4.577010e-01
orbit29          1.258902e-04  1.962750e-01
orbit30          6.087053e-04  1.655865e-01
orbit31          3.231195e-03  3.606418e-01
orbit32          2.341209e-04  2.021699e-01
orbit33          3.655122e-05  7.353390e-02
orbit34          7.752009e-04  2.462375e-01
orbit35          8.190636e-03  4.885937e-01
orbit36          9.463358e-04  7.987099e-01
orbit37          8.481005e-04  2.152069e-01
orbit38          3.388281e-04  7.248909e-01
orbit39          3.288590e-03  3.793871e-01
orbit40          2.534690e-05  1.174779e-01
orbit41          8.867386e-05  4.233025e-02
orbit42          9.195211e-05  9.526806e-02
orbit43          1.729251e-04  4.770039e-02
orbit44          8.341818e-05  8.872185e-02
orbit45          8.379053e-03  6.952155e-01
orbit46          8.868372e-05  1.795073e-01
orbit47          6.799413e-05  9.534601e-02
orbit48          3.807033e-05  8.149411e-02
orbit49          6.558487e-04  3.556744e-01
orbit50          1.326909e-03  5.418865e-01
orbit51          7.209833e-05  1.785644e-01
orbit52          5.205767e-04  1.411970e-01
orbit53          5.338195e-05  3.899106e-01
orbit54          2.923396e-04  9.385222e-02
orbit55          0.000000e+00  0.000000e+00
orbit56          1.255225e-03  4.293772e-01
orbit57         -8.869180e-06  1.779232e-02
orbit58          0.000000e+00  8.673617e-21
orbit59          6.489110e-04  2.224749e-02
orbit60         -3.213368e-06  3.243493e-02
orbit61         -4.372540e-06  2.218573e-02
orbit62          1.622457e-04  6.771459e-02
orbit63          1.056452e-04  4.013441e-01
orbit64          1.123535e-05  1.547173e-01
orbit65          2.610590e-05  1.164863e-02
orbit66          1.884152e-06  3.916130e-03
orbit67          2.641477e-05  1.619985e-02
orbit68          0.000000e+00  3.903128e-20
orbit69          0.000000e+00  0.000000e+00
orbit70          0.000000e+00  0.000000e+00
orbit71          0.000000e+00  0.000000e+00
orbit72          0.000000e+00  1.084202e-20
AP               5.336834e-06  3.957415e-02
bet              3.393727e-03  1.720998e+00
ecc              5.681712e-05  1.163161e-01
eccrad           1.485991e-04  1.114438e-01
close            1.095694e-03  3.892436e-01
constraint       3.825516e-03  6.306984e-01
coreness         1.557526e-03  7.939368e-01
knn              3.836029e-03  5.751114e-01
hubscore         1.330323e-03  2.299019e-01
pagerank         6.254055e-03  3.301374e+00
trans           -1.666046e-06  2.370696e-01
evcent           2.846878e-03  5.273766e-01
first            3.279657e-05  7.290033e-02
upto_second      2.651076e-03  3.881866e-01
upto_third       1.495456e-03  3.696774e-01
upto_fourth      1.190860e-03  2.435907e-01
upto_fifth       1.469090e-03  8.682333e-01
upto_sixth       2.535797e-03  6.179527e-01
second           4.201614e-03  4.725662e-01
third            1.594352e-03  6.010171e-01
fourth           4.835533e-03  1.062527e+00
fifth            2.115633e-03  7.127066e-01
sixth            1.827230e-03  5.842722e-01
ratio1           4.098993e-03  6.818006e-01
ratio2           6.929343e-03  1.802420e+00
ratio3           2.159640e-03  1.152857e+00
ratio4           2.622841e-03  5.989801e-01
ratio5           1.875368e-03  3.617358e+00
ratio6           2.241266e-03  9.255247e-01
selfinter        3.269720e-03  4.948120e-01
walktrap_vertex  6.611486e-05  2.982116e-01
bigcom1          1.375789e-04  1.001572e-01
bigcom2          0.000000e+00  0.000000e+00
bigcom3          2.199428e-05  1.320015e-01
bigcom4          3.811597e-05  5.299375e-02
bigcom6          0.000000e+00  0.000000e+00
bigcom8          0.000000e+00  4.336809e-20
bigcom9          0.000000e+00  0.000000e+00
bigcom11         0.000000e+00  0.000000e+00
bigcom13         0.000000e+00  0.000000e+00
bigcom15         0.000000e+00  5.551115e-19
bigcom16         0.000000e+00  0.000000e+00
bigcom21         0.000000e+00  0.000000e+00
bigcom22         6.699292e-05  3.948226e-02
bigcom24         0.000000e+00  0.000000e+00
bigcom26         0.000000e+00  0.000000e+00
bigcom28        -1.002478e-04  1.215333e-01
bigcom30         6.422734e-04  4.004837e-01
bigcom31         0.000000e+00  0.000000e+00
bigcom32         0.000000e+00  0.000000e+00
bigcom33         0.000000e+00  0.000000e+00
bigcom34         0.000000e+00  0.000000e+00
bigcom36         0.000000e+00  0.000000e+00
bigcom37         0.000000e+00  0.000000e+00
bigcom38         0.000000e+00  8.673617e-21
bigcom39         0.000000e+00  0.000000e+00
bigcom40         2.156006e-04  1.680232e-01
bigcom43         0.000000e+00  1.734723e-20
bigcom44         0.000000e+00  0.000000e+00
bigcom46         0.000000e+00  8.673617e-21
bigcom47         0.000000e+00  0.000000e+00
bigcom49         0.000000e+00  0.000000e+00
bigcom50         0.000000e+00  0.000000e+00
bigcom51         0.000000e+00  0.000000e+00
bigcom52         0.000000e+00  0.000000e+00
bigcom54         0.000000e+00  0.000000e+00
bigcom56         0.000000e+00  0.000000e+00
bigcom62        -1.841043e-05  6.418342e-01
bigcom66         0.000000e+00  8.673617e-21
bigcom68         0.000000e+00  0.000000e+00
bigcom69         0.000000e+00  0.000000e+00
bigcom71         0.000000e+00  0.000000e+00
bigcom72         0.000000e+00  0.000000e+00
bigcom73         0.000000e+00  0.000000e+00
bigcom74         0.000000e+00  0.000000e+00
bigcom75         0.000000e+00  0.000000e+00
bigcom76         0.000000e+00  0.000000e+00
bigcom77         0.000000e+00  0.000000e+00
bigcom79         0.000000e+00  0.000000e+00
bigcom80         0.000000e+00  0.000000e+00
bigcom82         0.000000e+00  8.673617e-21
bigcom83         0.000000e+00  0.000000e+00
bigcom84         0.000000e+00  0.000000e+00
bigcom85         0.000000e+00  0.000000e+00
bigcom87         0.000000e+00  8.673617e-21
bigcom89         0.000000e+00  0.000000e+00
bigcom91         0.000000e+00  0.000000e+00
bigcom92         0.000000e+00  0.000000e+00
bigcom93         0.000000e+00  0.000000e+00
bigcom96         0.000000e+00  0.000000e+00
bigcom97         0.000000e+00  0.000000e+00
bigcom98         0.000000e+00  0.000000e+00
bigcom99         0.000000e+00  0.000000e+00
bigcom101        3.024715e-05  2.420939e-01
bigcom104        0.000000e+00  0.000000e+00
bigcom106        0.000000e+00  0.000000e+00
bigcom109       -1.828355e-05  4.892615e-01
bigcom113        0.000000e+00  0.000000e+00
bigcom116        0.000000e+00  2.168404e-21
bigcom120        0.000000e+00  0.000000e+00
bigcom123        0.000000e+00  0.000000e+00
bigcom126        0.000000e+00  0.000000e+00
bigcom127        0.000000e+00  0.000000e+00
bigcom137        0.000000e+00  0.000000e+00
bigcom139        0.000000e+00  0.000000e+00
bigcom140        0.000000e+00  8.673617e-21
bigcom143        6.460468e-06  3.399915e-01
bigcom145        0.000000e+00  0.000000e+00
bigcom146        0.000000e+00  0.000000e+00
bigcom147        0.000000e+00  0.000000e+00
bigcom149        0.000000e+00  0.000000e+00
bigcom153        0.000000e+00  8.673617e-21
bigcom154        0.000000e+00  0.000000e+00
bigcom156        0.000000e+00  0.000000e+00
bigcom157        0.000000e+00  0.000000e+00
bigcom158        0.000000e+00  0.000000e+00
bigcom160        0.000000e+00  0.000000e+00
bigcom161        0.000000e+00  0.000000e+00
bigcom162        0.000000e+00  0.000000e+00
bigcom164        0.000000e+00  0.000000e+00
bigcom166        0.000000e+00  0.000000e+00
bigcom167        0.000000e+00  0.000000e+00
bigcom171        0.000000e+00  9.963864e-01
bigcom173        0.000000e+00  0.000000e+00
bigcom175        0.000000e+00  0.000000e+00
bigcom176        0.000000e+00  1.118897e-18
bigcom177        0.000000e+00  0.000000e+00
bigcom178        1.138234e-04  8.770055e-01
bigcom180        0.000000e+00  0.000000e+00
bigcom181        0.000000e+00  0.000000e+00
bigcom184        0.000000e+00  0.000000e+00
bigcom186        0.000000e+00  0.000000e+00
bigcom187        0.000000e+00  0.000000e+00
bigcom189        0.000000e+00  0.000000e+00
bigcom194        0.000000e+00  0.000000e+00
bigcom195        0.000000e+00  0.000000e+00
bigcom196        0.000000e+00  7.159769e-01
bigcom204        0.000000e+00  0.000000e+00
bigcom205       -1.321218e-05  4.527362e-01
bigcom212        0.000000e+00  0.000000e+00
bigcom214        0.000000e+00  0.000000e+00
bigcom222        0.000000e+00  0.000000e+00
bigcom223        0.000000e+00  0.000000e+00
bigcom226        0.000000e+00  0.000000e+00
bigcom227        0.000000e+00  0.000000e+00
bigcom229        0.000000e+00  0.000000e+00
bigcom233        0.000000e+00  0.000000e+00
bigcom236        0.000000e+00  0.000000e+00
bigcom237        0.000000e+00  0.000000e+00
bigcom246        0.000000e+00  0.000000e+00
bigcom248        0.000000e+00  0.000000e+00
bigcom249        0.000000e+00  0.000000e+00
bigcom250        0.000000e+00  0.000000e+00
bigcom254        0.000000e+00  0.000000e+00
bigcom266        0.000000e+00  0.000000e+00
bigcom269        0.000000e+00  0.000000e+00
bigcom272        0.000000e+00  0.000000e+00
bigcom274        0.000000e+00  0.000000e+00
bigcom281        0.000000e+00  0.000000e+00
bigcom291        0.000000e+00  0.000000e+00
bigcom292        0.000000e+00  0.000000e+00
bigcom295        0.000000e+00  0.000000e+00
bigcom299       -7.432894e-06  5.302527e-01
bigcom301        0.000000e+00  0.000000e+00
bigcom306        0.000000e+00  0.000000e+00
bigcom309        0.000000e+00  0.000000e+00
bigcom314        0.000000e+00  0.000000e+00
bigcom321        0.000000e+00  0.000000e+00
bigcom341        0.000000e+00  2.168404e-21
bigcom350        0.000000e+00  0.000000e+00
bigcom353        0.000000e+00  1.110223e-18
bigcom359        0.000000e+00  0.000000e+00
bigcom363        0.000000e+00  0.000000e+00
bigcom365        0.000000e+00  0.000000e+00
bigcom385        0.000000e+00  0.000000e+00
bigcom386        0.000000e+00  0.000000e+00
bigcom408        0.000000e+00  1.734723e-20
bigcom412        0.000000e+00  0.000000e+00
bigcom480        0.000000e+00  0.000000e+00
spin_vertex      7.659557e-07  2.188349e-01
membership_s1    6.691455e-04  2.534115e-01
membership_s3    0.000000e+00  2.168404e-21
membership_s4    1.050776e-04  1.129198e-01
membership_s5    1.170294e-04  1.797399e-01
membership_s6    3.009807e-05  4.491699e-02
membership_s7    2.268153e-05  1.183965e-02
membership_s8    0.000000e+00  9.333333e-03
membership_s9    0.000000e+00  0.000000e+00
membership_s11   0.000000e+00  0.000000e+00
membership_s12   0.000000e+00  0.000000e+00
membership_s14  -2.104013e-05  3.068917e-01
membership_s15  -8.902132e-06  1.544084e-01
membership_s16   0.000000e+00  2.168404e-21
membership_s17   0.000000e+00  0.000000e+00
membership_s18   0.000000e+00  8.673617e-21
membership_s20   0.000000e+00  0.000000e+00
membership_s21   3.768630e-05  1.543153e-01
membership_s22   0.000000e+00  0.000000e+00
membership_s24   0.000000e+00  1.084202e-20
membership_s25   0.000000e+00  8.673617e-21
membership_s26   0.000000e+00  4.336809e-21
membership_s27   1.363300e-04  9.585201e-02
membership_s28   0.000000e+00  0.000000e+00
membership_s30   9.037370e-05  1.286920e-01
membership_s31   4.777873e-05  7.536272e-02
membership_s32   2.294598e-03  1.376632e+00
membership_s33   0.000000e+00  0.000000e+00
membership_s36   2.318077e-04  7.303164e-02
membership_s37   0.000000e+00  0.000000e+00
V1               4.141671e-03  1.180401e+00
V2               1.347576e-03  1.429421e+00
pdi              4.973702e-05  2.666570e-01
adhesion         9.707800e-03  1.812225e+00
cohesion         8.686923e-03  1.641367e+00
inner            8.188000e-03  2.380438e+00
outer            2.838232e-03  2.145332e+00
ioratio          6.809359e-03  1.364958e+00
comsize          6.573291e-03  2.231367e+00
[1] "Dataset: low_targets Model GLM, run: 5 of 10 2015-06-15 18:54:22"
[1] "glmnet variable coefficients"
                     [,1]          [,2]
(Intercept)     -4.272458 -1.192873e+01
graph0           0.000000  2.824283e-03
graph1           0.000000 -9.344050e-05
graph2           0.000000  0.000000e+00
graph3           0.000000 -7.591427e-07
graph4           0.000000  0.000000e+00
graph5           0.000000  0.000000e+00
graph6           0.000000  2.150977e-06
graph7           0.000000 -5.308833e-03
graph8           0.000000 -4.333348e-01
graph9           0.000000  0.000000e+00
graph10          0.000000  3.672094e-10
graph11          0.000000 -1.132617e-10
graph12          0.000000  0.000000e+00
graph13          0.000000 -3.226948e-06
graph14          0.000000  0.000000e+00
graph15          0.000000 -4.349919e-09
graph16          0.000000  1.212892e-06
graph17          0.000000  2.679762e-06
graph18          0.000000  2.097443e-05
graph19          0.000000 -6.192722e-07
graph20          0.000000  9.459913e-06
graph21          0.000000  3.274287e-04
graph22          0.000000 -8.550820e-05
graph23          0.000000 -1.092434e-04
graph24          0.000000 -5.337297e-05
graph25          0.000000  0.000000e+00
graph26          0.000000 -7.113841e-05
graph27          0.000000 -2.458372e-02
graph28          0.000000  0.000000e+00
graph29          0.000000  0.000000e+00
orbit0           0.000000  6.620976e-03
orbit1           0.000000 -7.842540e-05
orbit2           0.000000 -6.247788e-02
orbit3           0.000000  0.000000e+00
orbit4           0.000000 -1.783563e-06
orbit5           0.000000  0.000000e+00
orbit6           0.000000  0.000000e+00
orbit7           0.000000 -1.627631e-01
orbit8           0.000000  0.000000e+00
orbit9           0.000000  6.276441e-05
orbit10          0.000000 -9.461439e-05
orbit11          0.000000  9.110200e-02
orbit12          0.000000 -5.430328e-03
orbit13          0.000000 -5.752214e-02
orbit14          0.000000 -4.296573e-01
orbit15          0.000000  0.000000e+00
orbit16          0.000000  0.000000e+00
orbit17          0.000000 -3.359697e-06
orbit18          0.000000 -1.885745e-09
orbit19          0.000000  1.023279e-10
orbit20          0.000000  4.957009e-08
orbit21          0.000000  6.370486e-05
orbit22          0.000000 -1.093561e-10
orbit23          0.000000  2.638131e-01
orbit24          0.000000  1.080106e-06
orbit25          0.000000 -2.230388e-06
orbit26          0.000000  1.004336e-04
orbit27          0.000000  0.000000e+00
orbit28          0.000000 -1.739749e-05
orbit29          0.000000 -4.605033e-05
orbit30          0.000000  3.887962e-05
orbit31          0.000000  1.335223e-10
orbit32          0.000000  0.000000e+00
orbit33          0.000000 -7.883253e-03
orbit34          0.000000  0.000000e+00
orbit35          0.000000  1.604080e-06
orbit36          0.000000 -1.231681e-05
orbit37          0.000000  1.256279e-07
orbit38          0.000000  3.915950e-03
orbit39          0.000000  0.000000e+00
orbit40          0.000000  1.056611e-05
orbit41          0.000000 -5.480191e-04
orbit42          0.000000  9.464870e-02
orbit43          0.000000  1.616101e-05
orbit44          0.000000 -1.274719e-01
orbit45          0.000000  1.062703e-06
orbit46          0.000000 -1.671419e-05
orbit47          0.000000  2.927515e-04
orbit48          0.000000 -5.335305e-04
orbit49          0.000000  1.124765e-05
orbit50          0.000000 -4.544280e-03
orbit51          0.000000  0.000000e+00
orbit52          0.000000  1.015735e-03
orbit53          0.000000 -1.374469e-03
orbit54          0.000000 -8.712974e-05
orbit55          0.000000 -1.546535e+00
orbit56          0.000000 -8.220346e-05
orbit57          0.000000 -2.600844e-05
orbit58          0.000000 -8.546100e-01
orbit59          0.000000 -3.742530e-05
orbit60          0.000000 -4.893114e-03
orbit61          0.000000  9.248757e-02
orbit62          0.000000 -5.113916e-03
orbit63          0.000000  2.588977e-02
orbit64          0.000000  2.204595e-02
orbit65          0.000000  9.758611e-05
orbit66          0.000000  0.000000e+00
orbit67          0.000000  1.525317e+00
orbit68          0.000000 -2.350784e-02
orbit69          0.000000 -4.417924e-01
orbit70          0.000000  0.000000e+00
orbit71          0.000000  0.000000e+00
orbit72          0.000000  0.000000e+00
AP               0.000000 -2.885347e-01
bet              0.000000  4.258253e-05
ecc              0.000000  1.631200e-02
eccrad           0.000000  8.532628e-02
close            0.000000  0.000000e+00
constraint       0.000000 -6.816676e-01
coreness         0.000000  3.844846e-01
knn              0.000000 -6.513038e-04
hubscore         0.000000  3.041689e+01
pagerank         0.000000 -8.682976e-01
trans            0.000000  4.335812e-02
evcent           0.000000  1.748107e+01
first            0.000000  1.204281e-04
upto_second      0.000000 -9.478665e-05
upto_third       0.000000  0.000000e+00
upto_fourth      0.000000  0.000000e+00
upto_fifth       0.000000  0.000000e+00
upto_sixth       0.000000  1.680616e-04
second           0.000000 -9.368037e-05
third            0.000000  2.494127e-06
fourth           0.000000 -9.534348e-07
fifth            0.000000  3.122533e-05
sixth            0.000000  4.014321e-06
ratio1           0.000000 -6.465493e-04
ratio2           0.000000  8.401843e-04
ratio3           0.000000  1.403106e-03
ratio4           0.000000  0.000000e+00
ratio5           0.000000  0.000000e+00
ratio6           0.000000 -7.624013e-05
selfinter        0.000000  1.714123e-01
walktrap_vertex  0.000000 -2.421929e-01
bigcom1          0.000000 -3.066767e-01
bigcom2          0.000000 -5.213864e-01
bigcom3          0.000000  1.820834e-01
bigcom4          0.000000  1.479880e-02
bigcom6          0.000000 -3.497309e-01
bigcom8          0.000000 -1.110009e+00
bigcom9          0.000000 -1.061655e+00
bigcom11         0.000000 -1.455406e+00
bigcom13         0.000000 -1.486012e+00
bigcom15         0.000000 -3.069006e-01
bigcom16         0.000000 -7.133197e-01
bigcom21         0.000000 -1.861672e+00
bigcom22         0.000000 -1.973274e-01
bigcom24         0.000000 -3.389366e-01
bigcom26         0.000000 -1.474620e+00
bigcom28         0.000000  7.548002e-02
bigcom30         0.000000  6.389775e-02
bigcom31         0.000000 -5.567012e-01
bigcom32         0.000000 -1.005122e+00
bigcom33         0.000000 -1.554527e-02
bigcom34         0.000000 -9.203002e-01
bigcom36         0.000000 -2.732103e+00
bigcom37         0.000000  0.000000e+00
bigcom38         0.000000 -8.862206e-01
bigcom39         0.000000 -7.840346e-01
bigcom40         0.000000 -2.132656e-01
bigcom43         0.000000 -5.093499e-01
bigcom44         0.000000 -9.672781e-01
bigcom46         0.000000 -1.220137e+00
bigcom47         0.000000 -1.249945e+00
bigcom49         0.000000 -1.015619e+00
bigcom50         0.000000 -1.155661e+00
bigcom51         0.000000 -6.063067e-01
bigcom52         0.000000 -9.829304e-01
bigcom54         0.000000 -5.259251e-01
bigcom56         0.000000 -6.330783e-01
bigcom62         0.000000  2.751125e+00
bigcom66         0.000000 -1.270778e+00
bigcom68         0.000000 -4.934302e-01
bigcom69         0.000000 -9.852619e-01
bigcom71         0.000000 -5.975622e-01
bigcom72         0.000000 -3.709981e-01
bigcom73         0.000000 -7.155244e-01
bigcom74         0.000000 -1.644354e+00
bigcom75         0.000000 -3.770096e-01
bigcom76         0.000000 -7.753843e-01
bigcom77         0.000000 -1.230190e+00
bigcom79         0.000000 -1.643293e+00
bigcom80         0.000000 -1.173959e+00
bigcom82         0.000000 -1.295724e+00
bigcom83         0.000000  0.000000e+00
bigcom84         0.000000 -2.393972e+00
bigcom85         0.000000 -1.716127e+00
bigcom87         0.000000 -1.080548e+00
bigcom89         0.000000 -2.395655e-02
bigcom91         0.000000 -7.526913e-02
bigcom92         0.000000 -7.510076e-01
bigcom93         0.000000 -7.497400e-02
bigcom96         0.000000  0.000000e+00
bigcom97         0.000000 -1.312464e+00
bigcom98         0.000000 -1.229678e+00
bigcom99         0.000000 -9.280946e-01
bigcom101        0.000000  2.614850e+00
bigcom104        0.000000 -5.256243e-01
bigcom106        0.000000 -9.210431e-01
bigcom109        0.000000  2.674269e+00
bigcom113        0.000000 -1.153473e+00
bigcom116        0.000000 -1.790569e+00
bigcom120        0.000000 -1.250734e+00
bigcom123        0.000000 -9.016232e-01
bigcom126        0.000000 -5.032153e-01
bigcom127        0.000000 -1.611819e-02
bigcom137        0.000000 -9.001085e-01
bigcom139        0.000000 -6.212655e-01
bigcom140        0.000000 -1.349650e+00
bigcom143        0.000000  1.916514e+00
bigcom145        0.000000 -6.697109e-02
bigcom146        0.000000 -1.083066e+00
bigcom147        0.000000 -3.113118e-01
bigcom149        0.000000  0.000000e+00
bigcom153        0.000000 -7.962757e-01
bigcom154        0.000000 -5.755839e-01
bigcom156        0.000000 -3.119697e-01
bigcom157        0.000000  0.000000e+00
bigcom158        0.000000 -1.087762e+00
bigcom160        0.000000 -7.618805e-01
bigcom161        0.000000 -5.713378e-01
bigcom162        0.000000 -1.081144e-01
bigcom164        0.000000 -8.100656e-01
bigcom166        0.000000 -4.563343e-01
bigcom167        0.000000 -1.715860e+00
bigcom171        0.000000  6.851267e+00
bigcom173        0.000000 -4.026502e-01
bigcom175        0.000000  0.000000e+00
bigcom176        0.000000 -7.277632e-01
bigcom177        0.000000 -1.820197e-01
bigcom178        0.000000  3.182437e+00
bigcom180        0.000000 -6.395765e-01
bigcom181        0.000000 -5.308158e-01
bigcom184        0.000000 -7.978552e-01
bigcom186        0.000000 -1.409924e+00
bigcom187        0.000000 -2.607699e+00
bigcom189        0.000000 -8.895249e-01
bigcom194        0.000000 -1.739239e-01
bigcom195        0.000000 -5.206044e-01
bigcom196        0.000000  4.903858e+00
bigcom204        0.000000 -5.865934e-01
bigcom205        0.000000  2.854897e+00
bigcom212        0.000000 -7.116096e-01
bigcom214        0.000000 -5.400441e-01
bigcom222        0.000000 -6.922975e-01
bigcom223        0.000000  0.000000e+00
bigcom226        0.000000 -5.631048e-01
bigcom227        0.000000 -2.322690e-01
bigcom229        0.000000 -1.399450e-01
bigcom233        0.000000 -2.430319e-01
bigcom236        0.000000 -5.485222e-01
bigcom237        0.000000 -3.239948e-03
bigcom246        0.000000 -4.368250e-01
bigcom248        0.000000 -6.751489e-01
bigcom249        0.000000 -6.732563e-01
bigcom250        0.000000 -7.153192e-01
bigcom254        0.000000 -7.789705e-01
bigcom266        0.000000 -1.447629e+00
bigcom269        0.000000 -6.709222e-01
bigcom272        0.000000 -6.015266e-01
bigcom274        0.000000 -3.177620e-01
bigcom281        0.000000 -4.882168e-02
bigcom291        0.000000 -3.731696e-01
bigcom292        0.000000 -7.877104e-01
bigcom295        0.000000 -5.607316e-01
bigcom299        0.000000  2.578551e+00
bigcom301        0.000000 -8.944705e-01
bigcom306        0.000000 -6.053877e-01
bigcom309        0.000000 -1.176084e+00
bigcom314        0.000000  0.000000e+00
bigcom321        0.000000 -6.031825e-01
bigcom341        0.000000 -1.062264e+00
bigcom350        0.000000  0.000000e+00
bigcom353        0.000000  0.000000e+00
bigcom359        0.000000 -9.864500e-01
bigcom363        0.000000  0.000000e+00
bigcom365        0.000000 -1.633365e+00
bigcom385        0.000000 -1.147212e+00
bigcom386        0.000000 -3.691527e-04
bigcom408        0.000000 -9.101803e-01
bigcom412        0.000000 -6.539773e-01
bigcom480        0.000000 -2.015676e-01
spin_vertex      0.000000  7.363913e-01
membership_s1    0.000000 -1.327423e-01
membership_s3    0.000000 -1.531907e+00
membership_s4    0.000000  2.143260e-01
membership_s5    0.000000 -1.627511e-01
membership_s6    0.000000 -6.316069e-01
membership_s7    0.000000 -5.376017e-01
membership_s8    0.000000 -1.379007e+00
membership_s9    0.000000 -1.358019e+00
membership_s11   0.000000 -1.095934e+00
membership_s12   0.000000 -8.245849e-01
membership_s14   0.000000  1.107562e+00
membership_s15   0.000000  3.428478e-01
membership_s16   0.000000 -1.221755e+00
membership_s17   0.000000 -1.081416e+00
membership_s18   0.000000 -1.056036e+00
membership_s20   0.000000 -8.185409e-01
membership_s21   0.000000  1.860332e-02
membership_s22   0.000000 -9.309395e-01
membership_s24   0.000000 -2.415095e+00
membership_s25   0.000000 -1.167493e+00
membership_s26   0.000000 -3.168631e+00
membership_s27   0.000000 -2.652519e-01
membership_s28   0.000000 -1.402452e+00
membership_s30   0.000000  2.615487e-01
membership_s31   0.000000 -2.081699e-01
membership_s32   0.000000  1.766612e+00
membership_s33   0.000000 -3.676136e-01
membership_s36   0.000000 -6.431358e-01
membership_s37   0.000000 -1.162486e+00
V1               0.000000  6.685975e-02
V2               0.000000 -8.448818e-02
pdi              0.000000 -1.207325e+03
adhesion         0.000000  2.002597e-05
cohesion         0.000000 -5.162711e-05
inner            0.000000 -7.518857e-06
outer            0.000000  1.069360e-05
ioratio          0.000000  1.067687e+00
comsize          0.000000  8.624408e-04
[1] "Dataset: low_targets Model GBM, run: 6 of 10 2015-06-15 18:55:09"
Iter   TrainDeviance   ValidDeviance   StepSize   Improve
     1        0.1385             nan     0.0100    0.0001
     2        0.1368             nan     0.0100    0.0003
     3        0.1349             nan     0.0100    0.0002
     4        0.1331             nan     0.0100   -0.0000
     5        0.1317             nan     0.0100    0.0001
     6        0.1306             nan     0.0100    0.0001
     7        0.1288             nan     0.0100    0.0001
     8        0.1271             nan     0.0100    0.0002
     9        0.1260             nan     0.0100    0.0000
    10        0.1248             nan     0.0100    0.0001
    20        0.1150             nan     0.0100    0.0000
    40        0.1016             nan     0.0100   -0.0000
    49        0.0976             nan     0.0100   -0.0000

[1] "GBM variable coefficients"
                            var    rel.inf
inner                     inner 9.74237260
ratio5                   ratio5 6.65462567
membership_s32   membership_s32 6.62804459
comsize                 comsize 5.74356003
cohesion               cohesion 4.75734308
V1                           V1 4.26382063
pagerank               pagerank 3.86782372
ratio2                   ratio2 3.73353878
bet                         bet 3.47187697
outer                     outer 3.25429704
graph20                 graph20 2.78402237
coreness               coreness 2.75433375
V2                           V2 2.45064995
ratio1                   ratio1 1.86962632
adhesion               adhesion 1.75445368
fourth                   fourth 1.71257091
orbit38                 orbit38 1.66680139
ratio6                   ratio6 1.60054027
ioratio                 ioratio 1.55052054
orbit18                 orbit18 1.41009210
orbit37                 orbit37 1.35823458
orbit16                 orbit16 1.22037690
graph21                 graph21 1.20464628
knn                         knn 1.14799734
graph15                 graph15 1.02425043
graph3                   graph3 0.99516901
graph11                 graph11 0.96669594
upto_sixth           upto_sixth 0.94201696
fifth                     fifth 0.88919146
graph16                 graph16 0.80452334
graph13                 graph13 0.71698778
constraint           constraint 0.63532342
orbit15                 orbit15 0.62707848
orbit36                 orbit36 0.61241583
evcent                   evcent 0.60402239
walktrap_vertex walktrap_vertex 0.59697721
orbit20                 orbit20 0.56354641
orbit50                 orbit50 0.56127348
graph17                 graph17 0.55659120
upto_fifth           upto_fifth 0.51850982
graph9                   graph9 0.50962632
membership_s15   membership_s15 0.48820957
orbit17                 orbit17 0.47370632
graph5                   graph5 0.45822189
membership_s30   membership_s30 0.44247788
spin_vertex         spin_vertex 0.41940799
orbit49                 orbit49 0.40237935
orbit28                 orbit28 0.39554520
graph0                   graph0 0.35734984
graph4                   graph4 0.34311152
ratio3                   ratio3 0.34296534
orbit51                 orbit51 0.33795258
graph12                 graph12 0.33164812
graph2                   graph2 0.31679013
orbit19                 orbit19 0.29835350
orbit27                 orbit27 0.29703944
third                     third 0.29231540
selfinter             selfinter 0.28046318
upto_third           upto_third 0.27901924
graph6                   graph6 0.27743302
orbit52                 orbit52 0.26527033
orbit5                   orbit5 0.23884382
graph25                 graph25 0.23282167
orbit40                 orbit40 0.22918572
orbit30                 orbit30 0.20903041
close                     close 0.20608846
orbit10                 orbit10 0.20076540
bigcom30               bigcom30 0.20014033
graph10                 graph10 0.18566752
orbit47                 orbit47 0.18338412
ratio4                   ratio4 0.15792748
sixth                     sixth 0.15233598
bigcom4                 bigcom4 0.14668742
orbit39                 orbit39 0.14565247
membership_s4     membership_s4 0.13664002
orbit35                 orbit35 0.12951723
hubscore               hubscore 0.12608308
membership_s27   membership_s27 0.10951195
orbit41                 orbit41 0.08561652
orbit62                 orbit62 0.08064195
orbit7                   orbit7 0.07832197
pdi                         pdi 0.07645552
orbit64                 orbit64 0.07344323
graph26                 graph26 0.07239540
graph24                 graph24 0.06767326
orbit21                 orbit21 0.06037974
orbit45                 orbit45 0.06003993
orbit56                 orbit56 0.05621815
bigcom3                 bigcom3 0.05392419
membership_s36   membership_s36 0.05190207
orbit65                 orbit65 0.04819127
bigcom26               bigcom26 0.03947324
second                   second 0.03254629
graph18                 graph18 0.03253925
upto_second         upto_second 0.03207970
orbit44                 orbit44 0.03144103
trans                     trans 0.02805041
orbit66                 orbit66 0.02791676
orbit54                 orbit54 0.02764556
orbit4                   orbit4 0.02587593
bigcom28               bigcom28 0.02152452
orbit53                 orbit53 0.01939219
graph1                   graph1 0.00000000
graph7                   graph7 0.00000000
graph8                   graph8 0.00000000
graph14                 graph14 0.00000000
graph19                 graph19 0.00000000
graph22                 graph22 0.00000000
graph23                 graph23 0.00000000
graph27                 graph27 0.00000000
graph28                 graph28 0.00000000
graph29                 graph29 0.00000000
orbit0                   orbit0 0.00000000
orbit1                   orbit1 0.00000000
orbit2                   orbit2 0.00000000
orbit3                   orbit3 0.00000000
orbit6                   orbit6 0.00000000
orbit8                   orbit8 0.00000000
orbit9                   orbit9 0.00000000
orbit11                 orbit11 0.00000000
orbit12                 orbit12 0.00000000
orbit13                 orbit13 0.00000000
orbit14                 orbit14 0.00000000
orbit22                 orbit22 0.00000000
orbit23                 orbit23 0.00000000
orbit24                 orbit24 0.00000000
orbit25                 orbit25 0.00000000
orbit26                 orbit26 0.00000000
orbit29                 orbit29 0.00000000
orbit31                 orbit31 0.00000000
orbit32                 orbit32 0.00000000
orbit33                 orbit33 0.00000000
orbit34                 orbit34 0.00000000
orbit42                 orbit42 0.00000000
orbit43                 orbit43 0.00000000
orbit46                 orbit46 0.00000000
orbit48                 orbit48 0.00000000
orbit55                 orbit55 0.00000000
orbit57                 orbit57 0.00000000
orbit58                 orbit58 0.00000000
orbit59                 orbit59 0.00000000
orbit60                 orbit60 0.00000000
orbit61                 orbit61 0.00000000
orbit63                 orbit63 0.00000000
orbit67                 orbit67 0.00000000
orbit68                 orbit68 0.00000000
orbit69                 orbit69 0.00000000
orbit70                 orbit70 0.00000000
orbit71                 orbit71 0.00000000
orbit72                 orbit72 0.00000000
AP                           AP 0.00000000
ecc                         ecc 0.00000000
eccrad                   eccrad 0.00000000
first                     first 0.00000000
upto_fourth         upto_fourth 0.00000000
bigcom1                 bigcom1 0.00000000
bigcom2                 bigcom2 0.00000000
bigcom6                 bigcom6 0.00000000
bigcom8                 bigcom8 0.00000000
bigcom9                 bigcom9 0.00000000
bigcom11               bigcom11 0.00000000
bigcom13               bigcom13 0.00000000
bigcom15               bigcom15 0.00000000
bigcom16               bigcom16 0.00000000
bigcom21               bigcom21 0.00000000
bigcom22               bigcom22 0.00000000
bigcom24               bigcom24 0.00000000
bigcom31               bigcom31 0.00000000
bigcom32               bigcom32 0.00000000
bigcom33               bigcom33 0.00000000
bigcom34               bigcom34 0.00000000
bigcom36               bigcom36 0.00000000
bigcom37               bigcom37 0.00000000
bigcom38               bigcom38 0.00000000
bigcom39               bigcom39 0.00000000
bigcom40               bigcom40 0.00000000
bigcom43               bigcom43 0.00000000
bigcom44               bigcom44 0.00000000
bigcom46               bigcom46 0.00000000
bigcom47               bigcom47 0.00000000
bigcom49               bigcom49 0.00000000
bigcom50               bigcom50 0.00000000
bigcom51               bigcom51 0.00000000
bigcom52               bigcom52 0.00000000
bigcom54               bigcom54 0.00000000
bigcom56               bigcom56 0.00000000
bigcom62               bigcom62 0.00000000
bigcom66               bigcom66 0.00000000
bigcom68               bigcom68 0.00000000
bigcom69               bigcom69 0.00000000
bigcom71               bigcom71 0.00000000
bigcom72               bigcom72 0.00000000
bigcom73               bigcom73 0.00000000
bigcom74               bigcom74 0.00000000
bigcom75               bigcom75 0.00000000
bigcom76               bigcom76 0.00000000
bigcom77               bigcom77 0.00000000
bigcom79               bigcom79 0.00000000
bigcom80               bigcom80 0.00000000
bigcom82               bigcom82 0.00000000
bigcom83               bigcom83 0.00000000
bigcom84               bigcom84 0.00000000
bigcom85               bigcom85 0.00000000
bigcom87               bigcom87 0.00000000
bigcom89               bigcom89 0.00000000
bigcom91               bigcom91 0.00000000
bigcom92               bigcom92 0.00000000
bigcom93               bigcom93 0.00000000
bigcom96               bigcom96 0.00000000
bigcom97               bigcom97 0.00000000
bigcom98               bigcom98 0.00000000
bigcom99               bigcom99 0.00000000
bigcom101             bigcom101 0.00000000
bigcom104             bigcom104 0.00000000
bigcom106             bigcom106 0.00000000
bigcom109             bigcom109 0.00000000
bigcom113             bigcom113 0.00000000
bigcom116             bigcom116 0.00000000
bigcom120             bigcom120 0.00000000
bigcom123             bigcom123 0.00000000
bigcom126             bigcom126 0.00000000
bigcom127             bigcom127 0.00000000
bigcom137             bigcom137 0.00000000
bigcom139             bigcom139 0.00000000
bigcom140             bigcom140 0.00000000
bigcom143             bigcom143 0.00000000
bigcom145             bigcom145 0.00000000
bigcom146             bigcom146 0.00000000
bigcom147             bigcom147 0.00000000
bigcom149             bigcom149 0.00000000
bigcom153             bigcom153 0.00000000
bigcom154             bigcom154 0.00000000
bigcom156             bigcom156 0.00000000
bigcom157             bigcom157 0.00000000
bigcom158             bigcom158 0.00000000
bigcom160             bigcom160 0.00000000
bigcom161             bigcom161 0.00000000
bigcom162             bigcom162 0.00000000
bigcom164             bigcom164 0.00000000
bigcom166             bigcom166 0.00000000
bigcom167             bigcom167 0.00000000
bigcom171             bigcom171 0.00000000
bigcom173             bigcom173 0.00000000
bigcom175             bigcom175 0.00000000
bigcom176             bigcom176 0.00000000
bigcom177             bigcom177 0.00000000
bigcom178             bigcom178 0.00000000
bigcom180             bigcom180 0.00000000
bigcom181             bigcom181 0.00000000
bigcom184             bigcom184 0.00000000
bigcom186             bigcom186 0.00000000
bigcom187             bigcom187 0.00000000
bigcom189             bigcom189 0.00000000
bigcom194             bigcom194 0.00000000
bigcom195             bigcom195 0.00000000
bigcom196             bigcom196 0.00000000
bigcom204             bigcom204 0.00000000
bigcom205             bigcom205 0.00000000
bigcom212             bigcom212 0.00000000
bigcom214             bigcom214 0.00000000
bigcom222             bigcom222 0.00000000
bigcom223             bigcom223 0.00000000
bigcom226             bigcom226 0.00000000
bigcom227             bigcom227 0.00000000
bigcom229             bigcom229 0.00000000
bigcom233             bigcom233 0.00000000
bigcom236             bigcom236 0.00000000
bigcom237             bigcom237 0.00000000
bigcom246             bigcom246 0.00000000
bigcom248             bigcom248 0.00000000
bigcom249             bigcom249 0.00000000
bigcom250             bigcom250 0.00000000
bigcom254             bigcom254 0.00000000
bigcom266             bigcom266 0.00000000
bigcom269             bigcom269 0.00000000
bigcom272             bigcom272 0.00000000
bigcom274             bigcom274 0.00000000
bigcom281             bigcom281 0.00000000
bigcom291             bigcom291 0.00000000
bigcom292             bigcom292 0.00000000
bigcom295             bigcom295 0.00000000
bigcom299             bigcom299 0.00000000
bigcom301             bigcom301 0.00000000
bigcom306             bigcom306 0.00000000
bigcom309             bigcom309 0.00000000
bigcom314             bigcom314 0.00000000
bigcom321             bigcom321 0.00000000
bigcom341             bigcom341 0.00000000
bigcom350             bigcom350 0.00000000
bigcom353             bigcom353 0.00000000
bigcom359             bigcom359 0.00000000
bigcom363             bigcom363 0.00000000
bigcom365             bigcom365 0.00000000
bigcom385             bigcom385 0.00000000
bigcom386             bigcom386 0.00000000
bigcom408             bigcom408 0.00000000
bigcom412             bigcom412 0.00000000
bigcom480             bigcom480 0.00000000
membership_s1     membership_s1 0.00000000
membership_s3     membership_s3 0.00000000
membership_s5     membership_s5 0.00000000
membership_s6     membership_s6 0.00000000
membership_s7     membership_s7 0.00000000
membership_s8     membership_s8 0.00000000
membership_s9     membership_s9 0.00000000
membership_s11   membership_s11 0.00000000
membership_s12   membership_s12 0.00000000
membership_s14   membership_s14 0.00000000
membership_s16   membership_s16 0.00000000
membership_s17   membership_s17 0.00000000
membership_s18   membership_s18 0.00000000
membership_s20   membership_s20 0.00000000
membership_s21   membership_s21 0.00000000
membership_s22   membership_s22 0.00000000
membership_s24   membership_s24 0.00000000
membership_s25   membership_s25 0.00000000
membership_s26   membership_s26 0.00000000
membership_s28   membership_s28 0.00000000
membership_s31   membership_s31 0.00000000
membership_s33   membership_s33 0.00000000
membership_s37   membership_s37 0.00000000
[1] "Dataset: low_targets Model RF, run: 6 of 10 2015-06-15 18:55:35"
     |      Out-of-bag   |
Tree |      MSE  %Var(y) |
   1 |  0.02655   204.18 |
   2 |  0.02402   184.71 |
   3 |  0.02426   186.57 |
   4 |  0.02211   170.05 |
   5 |  0.02131   163.88 |
   6 |  0.02061   158.49 |
   7 |  0.02035   156.53 |
   8 |  0.01963   150.93 |
   9 |  0.01909   146.81 |
  10 |  0.01854   142.60 |
  11 |  0.01821   140.02 |
  12 |   0.0177   136.14 |
  13 |  0.01735   133.43 |
  14 |  0.01684   129.50 |
  15 |   0.0167   128.41 |
  16 |  0.01641   126.23 |
  17 |  0.01636   125.81 |
  18 |  0.01615   124.22 |
  19 |   0.0162   124.59 |
  20 |  0.01594   122.61 |
  21 |  0.01568   120.60 |
  22 |  0.01563   120.17 |
  23 |  0.01562   120.12 |
  24 |  0.01553   119.43 |
  25 |  0.01553   119.41 |
  26 |  0.01539   118.39 |
  27 |  0.01521   116.99 |
  28 |  0.01512   116.32 |
  29 |  0.01506   115.83 |
  30 |    0.015   115.35 |
  31 |  0.01498   115.21 |
  32 |  0.01492   114.73 |
  33 |  0.01491   114.66 |
  34 |  0.01486   114.25 |
  35 |  0.01483   114.08 |
  36 |  0.01487   114.34 |
  37 |  0.01484   114.14 |
  38 |  0.01482   113.97 |
  39 |  0.01475   113.45 |
  40 |  0.01471   113.16 |
  41 |  0.01465   112.64 |
  42 |  0.01464   112.57 |
  43 |  0.01462   112.42 |
  44 |  0.01459   112.21 |
  45 |   0.0146   112.31 |
  46 |  0.01459   112.24 |
  47 |  0.01457   112.04 |
  48 |  0.01454   111.85 |
  49 |  0.01453   111.73 |
  50 |   0.0145   111.49 |
  51 |  0.01451   111.56 |
  52 |  0.01449   111.44 |
  53 |  0.01448   111.32 |
  54 |  0.01447   111.30 |
  55 |  0.01447   111.28 |
  56 |  0.01445   111.15 |
  57 |  0.01443   110.95 |
  58 |   0.0144   110.73 |
  59 |   0.0144   110.72 |
  60 |  0.01439   110.65 |
  61 |  0.01438   110.56 |
  62 |  0.01438   110.61 |
  63 |  0.01436   110.44 |
  64 |  0.01431   110.03 |
  65 |  0.01428   109.80 |
  66 |  0.01425   109.61 |
  67 |  0.01428   109.81 |
  68 |  0.01423   109.42 |
  69 |  0.01423   109.46 |
  70 |  0.01422   109.37 |
  71 |  0.01425   109.61 |
  72 |  0.01425   109.58 |
  73 |  0.01423   109.46 |
  74 |  0.01422   109.39 |
  75 |  0.01422   109.38 |
  76 |  0.01422   109.39 |
  77 |  0.01421   109.28 |
  78 |  0.01418   109.04 |
  79 |  0.01417   108.97 |
  80 |  0.01416   108.92 |
  81 |  0.01417   108.98 |
  82 |  0.01415   108.80 |
  83 |  0.01414   108.75 |
  84 |  0.01412   108.56 |
  85 |  0.01411   108.55 |
  86 |  0.01409   108.36 |
  87 |  0.01408   108.26 |
  88 |  0.01406   108.14 |
  89 |  0.01406   108.17 |
  90 |  0.01405   108.04 |
  91 |  0.01407   108.18 |
  92 |  0.01405   108.04 |
  93 |  0.01404   107.97 |
  94 |  0.01405   108.05 |
  95 |  0.01402   107.84 |
  96 |  0.01402   107.83 |
  97 |  0.01401   107.74 |
  98 |  0.01402   107.81 |
  99 |  0.01403   107.87 |
 100 |  0.01402   107.81 |
[1] "Random Forest variable coefficients"
                      %IncMSE IncNodePurity
graph5           8.095282e-04  3.892038e-01
graph6           1.455782e-03  4.381711e-01
graph7           1.294175e-04  7.072170e-02
graph8           0.000000e+00  1.428571e-02
graph9           2.007706e-03  5.628678e-01
graph10          1.428851e-03  4.689022e-01
graph11          9.291778e-03  3.685231e-01
graph12          3.249082e-03  3.562366e-01
graph13          2.828275e-03  4.490527e-01
graph14          1.579636e-03  3.375380e-01
graph15          1.470911e-03  3.035355e-01
graph16          1.582346e-03  3.697477e-01
graph17          2.325205e-03  3.983048e-01
graph18          4.521646e-05  1.187887e-01
graph19          2.446423e-03  4.000716e-01
graph20          2.530649e-03  4.547102e-01
graph21          4.860683e-04  1.996832e-01
graph22          1.594443e-04  8.789214e-02
graph23          9.804501e-04  6.580153e-01
graph24          1.821662e-04  9.380487e-02
graph25          3.770276e-04  1.228090e-01
graph26          1.939735e-04  5.554998e-02
graph27          0.000000e+00  2.602085e-20
graph28          0.000000e+00  0.000000e+00
graph29          0.000000e+00  0.000000e+00
orbit0           8.935821e-05  1.242241e-01
orbit1           3.266872e-03  4.558117e-01
orbit2           4.488908e-04  2.223147e-01
orbit3           4.280808e-05  1.248583e-01
orbit4           1.865388e-03  2.831043e-01
orbit5           1.740321e-03  2.544866e-01
orbit6           2.433395e-03  5.063441e-01
orbit7           3.241040e-05  1.535329e-01
orbit8           1.615722e-03  3.967681e-01
orbit9           8.841608e-04  2.602316e-01
orbit10          1.839593e-04  1.562965e-01
orbit11          2.945838e-04  2.371312e-01
orbit12          2.327234e-04  1.057144e-01
orbit13         -7.872717e-06  1.949442e-02
orbit14          0.000000e+00  1.734723e-20
orbit15          3.065551e-03  3.547500e-01
orbit16          7.544144e-04  6.311515e-01
orbit17          2.545269e-03  4.705481e-01
orbit18          2.666666e-03  1.033720e+00
orbit19          3.398124e-03  6.608045e-01
orbit20          7.039915e-04  2.717325e-01
orbit21          3.966773e-04  3.452440e-01
orbit22          7.887333e-03  5.802070e-01
orbit23         -2.956247e-06  1.528616e-01
orbit24          2.426200e-03  4.557979e-01
orbit25          1.763554e-04  8.928109e-02
orbit26          4.062467e-04  9.512197e-02
orbit27          2.889759e-03  5.101084e-01
orbit28          1.325835e-03  5.042020e-01
orbit29          1.599464e-05  5.430707e-02
orbit30          3.539317e-04  1.388464e-01
orbit31          9.295058e-04  4.536243e-01
orbit32          9.519374e-04  1.981961e-01
orbit33         -6.713719e-07  4.110202e-02
orbit34          1.502911e-03  4.463461e-01
orbit35          4.416896e-03  3.427943e-01
orbit36          3.385638e-04  4.110366e-01
orbit37          1.128881e-03  3.410576e-01
orbit38          9.224805e-04  4.142519e-01
orbit39          1.055508e-03  3.053538e-01
orbit40          1.128287e-04  7.518453e-02
orbit41          1.123184e-04  8.160487e-02
orbit42          3.217308e-06  8.330388e-02
orbit43          8.946264e-05  9.292858e-02
orbit44          2.096800e-06  1.299362e-01
orbit45          3.728070e-03  4.339015e-01
orbit46         -8.747158e-08  1.627111e-01
orbit47          4.305805e-05  1.994319e-01
orbit48          1.759185e-05  8.363091e-02
orbit49          1.513422e-03  4.817155e-01
orbit50          1.707232e-03  4.331805e-01
orbit51          3.254363e-04  2.369252e-01
orbit52          5.402758e-04  1.175603e-01
orbit53          1.401690e-04  4.297502e-01
orbit54          3.867191e-04  1.246194e-01
orbit55          0.000000e+00  0.000000e+00
orbit56          7.285867e-04  6.430046e-01
orbit57          3.912331e-05  8.687379e-02
orbit58          0.000000e+00  1.666667e-02
orbit59          3.107090e-04  6.660776e-02
orbit60          1.074807e-06  2.994843e-02
orbit61          0.000000e+00  0.000000e+00
orbit62          2.664907e-04  1.759110e-01
orbit63          1.796284e-06  3.061024e-01
orbit64          5.161906e-05  1.027456e-01
orbit65          2.376224e-04  3.738619e-02
orbit66          3.297603e-05  3.595369e-02
orbit67          1.306743e-05  9.938470e-02
orbit68          4.291845e-06  2.100000e-02
orbit69          0.000000e+00  0.000000e+00
orbit70          0.000000e+00  0.000000e+00
orbit71          0.000000e+00  0.000000e+00
orbit72          0.000000e+00  9.500000e-03
AP               6.600326e-06  5.147915e-02
bet              1.220427e-03  1.774959e+00
ecc              5.453861e-05  1.019268e-01
eccrad           4.527165e-05  9.956297e-02
close            3.288798e-03  4.076223e-01
constraint       1.036680e-03  4.989926e-01
coreness         1.288610e-03  6.376444e-01
knn              3.867372e-03  5.843333e-01
hubscore         1.230391e-03  3.674575e-01
pagerank         3.300072e-03  3.168768e+00
trans            4.251680e-05  6.123002e-01
evcent           2.473481e-03  3.636740e-01
first            1.337272e-05  1.331337e-01
upto_second      3.828185e-03  2.509518e-01
upto_third       3.444508e-03  4.477121e-01
upto_fourth      9.460858e-04  4.546731e-01
upto_fifth       3.414243e-03  7.188886e-01
upto_sixth       1.766378e-03  3.372546e-01
second           1.831917e-03  4.430709e-01
third            1.047827e-03  3.802410e-01
fourth           4.045270e-03  1.202001e+00
fifth            3.068949e-03  8.143392e-01
sixth            3.258487e-03  5.983302e-01
ratio1           3.405078e-03  5.563758e-01
ratio2           7.500521e-03  2.094479e+00
ratio3           3.452319e-03  8.832521e-01
ratio4           3.640905e-03  8.268406e-01
ratio5           2.194397e-03  2.829097e+00
ratio6           1.463305e-03  9.060549e-01
selfinter        6.016918e-04  4.162494e-01
walktrap_vertex  2.118238e-04  5.487180e-01
bigcom1          6.180570e-05  6.984709e-02
bigcom2          0.000000e+00  0.000000e+00
bigcom3          4.265539e-05  1.090917e-01
bigcom4          6.014792e-05  1.423599e-01
bigcom6          0.000000e+00  0.000000e+00
bigcom8          0.000000e+00  0.000000e+00
bigcom9          0.000000e+00  0.000000e+00
bigcom11         0.000000e+00  0.000000e+00
bigcom13         0.000000e+00  0.000000e+00
bigcom15         0.000000e+00  0.000000e+00
bigcom16         0.000000e+00  0.000000e+00
bigcom21         0.000000e+00  1.301043e-20
bigcom22         1.785958e-05  1.025051e-02
bigcom24         0.000000e+00  0.000000e+00
bigcom26         3.741015e-05  1.959089e-01
bigcom28         1.619563e-05  1.909208e-01
bigcom30         3.342925e-04  3.635163e-01
bigcom31         0.000000e+00  0.000000e+00
bigcom32         0.000000e+00  0.000000e+00
bigcom33         0.000000e+00  0.000000e+00
bigcom34         0.000000e+00  0.000000e+00
bigcom36         0.000000e+00  0.000000e+00
bigcom37         0.000000e+00  0.000000e+00
bigcom38         0.000000e+00  0.000000e+00
bigcom39         0.000000e+00  0.000000e+00
bigcom40         1.547229e-04  1.050399e-01
bigcom43         0.000000e+00  0.000000e+00
bigcom44         0.000000e+00  0.000000e+00
bigcom46         0.000000e+00  0.000000e+00
bigcom47         0.000000e+00  0.000000e+00
bigcom49         0.000000e+00  0.000000e+00
bigcom50         0.000000e+00  0.000000e+00
bigcom51         0.000000e+00  0.000000e+00
bigcom52         0.000000e+00  0.000000e+00
bigcom54         0.000000e+00  0.000000e+00
bigcom56         0.000000e+00  0.000000e+00
bigcom62         0.000000e+00  0.000000e+00
bigcom66         0.000000e+00  0.000000e+00
bigcom68         0.000000e+00  0.000000e+00
bigcom69         0.000000e+00  0.000000e+00
bigcom71         0.000000e+00  0.000000e+00
bigcom72         0.000000e+00  0.000000e+00
bigcom73         0.000000e+00  0.000000e+00
bigcom74         0.000000e+00  0.000000e+00
bigcom75         0.000000e+00  0.000000e+00
bigcom76         0.000000e+00  0.000000e+00
bigcom77         0.000000e+00  0.000000e+00
bigcom79         0.000000e+00  0.000000e+00
bigcom80         0.000000e+00  0.000000e+00
bigcom82         0.000000e+00  0.000000e+00
bigcom83         0.000000e+00  0.000000e+00
bigcom84         0.000000e+00  0.000000e+00
bigcom85         0.000000e+00  0.000000e+00
bigcom87         0.000000e+00  0.000000e+00
bigcom89         0.000000e+00  8.333333e-03
bigcom91         0.000000e+00  0.000000e+00
bigcom92         0.000000e+00  0.000000e+00
bigcom93         0.000000e+00  0.000000e+00
bigcom96         0.000000e+00  0.000000e+00
bigcom97         0.000000e+00  0.000000e+00
bigcom98         0.000000e+00  0.000000e+00
bigcom99         0.000000e+00  0.000000e+00
bigcom101        3.580644e-05  3.222916e-01
bigcom104        3.194426e-06  1.973784e-01
bigcom106        0.000000e+00  0.000000e+00
bigcom109        5.296923e-05  5.878276e-01
bigcom113        0.000000e+00  0.000000e+00
bigcom116        0.000000e+00  0.000000e+00
bigcom120        0.000000e+00  0.000000e+00
bigcom123        0.000000e+00  0.000000e+00
bigcom126        0.000000e+00  0.000000e+00
bigcom127        0.000000e+00  0.000000e+00
bigcom137        0.000000e+00  0.000000e+00
bigcom139        0.000000e+00  0.000000e+00
bigcom140        0.000000e+00  0.000000e+00
bigcom143        0.000000e+00  0.000000e+00
bigcom145        0.000000e+00  3.469447e-20
bigcom146        0.000000e+00  0.000000e+00
bigcom147        0.000000e+00  0.000000e+00
bigcom149        0.000000e+00  0.000000e+00
bigcom153        0.000000e+00  0.000000e+00
bigcom154        0.000000e+00  0.000000e+00
bigcom156        0.000000e+00  0.000000e+00
bigcom157        0.000000e+00  0.000000e+00
bigcom158        0.000000e+00  0.000000e+00
bigcom160        0.000000e+00  0.000000e+00
bigcom161        0.000000e+00  0.000000e+00
bigcom162        0.000000e+00  0.000000e+00
bigcom164        0.000000e+00  0.000000e+00
bigcom166        0.000000e+00  0.000000e+00
bigcom167        0.000000e+00  0.000000e+00
bigcom171        0.000000e+00  1.013692e+00
bigcom173        0.000000e+00  0.000000e+00
bigcom175        0.000000e+00  0.000000e+00
bigcom176        0.000000e+00  0.000000e+00
bigcom177        0.000000e+00  0.000000e+00
bigcom178        1.143491e-04  9.014329e-01
bigcom180        0.000000e+00  0.000000e+00
bigcom181        0.000000e+00  0.000000e+00
bigcom184        0.000000e+00  0.000000e+00
bigcom186        0.000000e+00  0.000000e+00
bigcom187        0.000000e+00  0.000000e+00
bigcom189        0.000000e+00  0.000000e+00
bigcom194        0.000000e+00  0.000000e+00
bigcom195        0.000000e+00  0.000000e+00
bigcom196        0.000000e+00  0.000000e+00
bigcom204        0.000000e+00  0.000000e+00
bigcom205        0.000000e+00  0.000000e+00
bigcom212        0.000000e+00  0.000000e+00
bigcom214        0.000000e+00  0.000000e+00
bigcom222        0.000000e+00  0.000000e+00
bigcom223        0.000000e+00  0.000000e+00
bigcom226        0.000000e+00  0.000000e+00
bigcom227        0.000000e+00  0.000000e+00
bigcom229        0.000000e+00  0.000000e+00
bigcom233        0.000000e+00  0.000000e+00
bigcom236        0.000000e+00  0.000000e+00
bigcom237        0.000000e+00  0.000000e+00
bigcom246        0.000000e+00  0.000000e+00
bigcom248        0.000000e+00  0.000000e+00
bigcom249        0.000000e+00  0.000000e+00
bigcom250        0.000000e+00  0.000000e+00
bigcom254        0.000000e+00  0.000000e+00
bigcom266        0.000000e+00  0.000000e+00
bigcom269        0.000000e+00  0.000000e+00
bigcom272        0.000000e+00  0.000000e+00
bigcom274        0.000000e+00  0.000000e+00
bigcom281        0.000000e+00  0.000000e+00
bigcom291        0.000000e+00  0.000000e+00
bigcom292        0.000000e+00  0.000000e+00
bigcom295        0.000000e+00  0.000000e+00
bigcom299        1.308446e-06  5.870151e-01
bigcom301        0.000000e+00  2.775558e-19
bigcom306        0.000000e+00  0.000000e+00
bigcom309        0.000000e+00  0.000000e+00
bigcom314        0.000000e+00  0.000000e+00
bigcom321        0.000000e+00  0.000000e+00
bigcom341        0.000000e+00  0.000000e+00
bigcom350        0.000000e+00  0.000000e+00
bigcom353        0.000000e+00  0.000000e+00
bigcom359        0.000000e+00  0.000000e+00
bigcom363        0.000000e+00  0.000000e+00
bigcom365        0.000000e+00  0.000000e+00
bigcom385        0.000000e+00  0.000000e+00
bigcom386        0.000000e+00  0.000000e+00
bigcom408        0.000000e+00  0.000000e+00
bigcom412        0.000000e+00  0.000000e+00
bigcom480        0.000000e+00  0.000000e+00
spin_vertex      1.506358e-04  2.863193e-01
membership_s1    1.695034e-04  1.342962e-01
membership_s3    0.000000e+00  0.000000e+00
membership_s4    4.569889e-05  1.152860e-01
membership_s5    1.004991e-04  1.267713e-01
membership_s6    0.000000e+00  1.127820e-02
membership_s7    1.638774e-05  7.769259e-02
membership_s8    0.000000e+00  2.775558e-19
membership_s9    0.000000e+00  0.000000e+00
membership_s11   0.000000e+00  0.000000e+00
membership_s12   0.000000e+00  0.000000e+00
membership_s14  -2.188760e-05  2.390803e-01
membership_s15   5.918117e-05  2.467386e-01
membership_s16   2.070304e-05  3.448572e-02
membership_s17   0.000000e+00  0.000000e+00
membership_s18   0.000000e+00  0.000000e+00
membership_s20   0.000000e+00  0.000000e+00
membership_s21   7.730119e-06  2.365813e-01
membership_s22   0.000000e+00  5.551115e-19
membership_s24   0.000000e+00  0.000000e+00
membership_s25   0.000000e+00  0.000000e+00
membership_s26   0.000000e+00  5.551115e-19
membership_s27   2.931696e-05  1.074588e-01
membership_s28   0.000000e+00  5.551115e-19
membership_s30   1.499860e-04  1.709083e-01
membership_s31   4.252570e-05  7.273343e-02
membership_s32   2.124838e-03  1.460695e+00
membership_s33   0.000000e+00  0.000000e+00
membership_s36   1.412052e-04  1.830789e-01
membership_s37   0.000000e+00  1.734723e-20
V1               1.544446e-03  1.699565e+00
V2               1.734082e-03  1.550504e+00
pdi             -3.783493e-05  3.507182e-01
adhesion         9.977637e-03  1.888021e+00
cohesion         1.151043e-02  1.641700e+00
inner            5.887283e-03  2.305568e+00
outer            4.425505e-03  2.552126e+00
ioratio          5.480731e-03  1.878964e+00
comsize          5.627635e-03  2.075232e+00
[1] "Dataset: low_targets Model GLM, run: 6 of 10 2015-06-15 18:57:53"
[1] "glmnet variable coefficients"
                     [,1]          [,2]
(Intercept)     -4.316041 -1.273477e+01
graph0           0.000000  2.505377e-03
graph1           0.000000 -7.922396e-05
graph2           0.000000 -2.510170e-03
graph3           0.000000 -3.164692e-06
graph4           0.000000  0.000000e+00
graph5           0.000000 -7.224224e-05
graph6           0.000000  7.754902e-08
graph7           0.000000 -4.430516e-03
graph8           0.000000 -4.170788e-01
graph9           0.000000  0.000000e+00
graph10          0.000000  6.928369e-11
graph11          0.000000 -2.969425e-11
graph12          0.000000  0.000000e+00
graph13          0.000000 -2.032422e-06
graph14          0.000000  9.334747e-09
graph15          0.000000  1.869300e-05
graph16          0.000000  5.429696e-07
graph17          0.000000  2.571890e-06
graph18          0.000000  9.093579e-05
graph19          0.000000  0.000000e+00
graph20          0.000000  9.639167e-05
graph21          0.000000  2.161375e-04
graph22          0.000000 -4.805071e-05
graph23          0.000000 -1.049332e-04
graph24          0.000000  0.000000e+00
graph25          0.000000 -1.666705e-07
graph26          0.000000  2.113134e-04
graph27          0.000000 -3.190078e-02
graph28          0.000000 -1.529901e-03
graph29          0.000000 -4.857790e-01
orbit0           0.000000  9.326382e-04
orbit1           0.000000 -6.741064e-05
orbit2           0.000000 -4.031651e-02
orbit3           0.000000 -1.427801e-03
orbit4           0.000000 -1.788042e-06
orbit5           0.000000 -8.405240e-05
orbit6           0.000000  0.000000e+00
orbit7           0.000000 -9.089724e-02
orbit8           0.000000 -1.664882e-04
orbit9           0.000000  1.530258e-05
orbit10          0.000000  0.000000e+00
orbit11          0.000000 -4.160067e-03
orbit12          0.000000 -4.746867e-03
orbit13          0.000000  0.000000e+00
orbit14          0.000000 -4.098331e-01
orbit15          0.000000  0.000000e+00
orbit16          0.000000 -2.036778e-06
orbit17          0.000000 -2.947506e-06
orbit18          0.000000 -5.679819e-10
orbit19          0.000000  4.404141e-10
orbit20          0.000000 -2.057421e-09
orbit21          0.000000  1.220199e-04
orbit22          0.000000 -3.619022e-11
orbit23          0.000000  1.221549e-01
orbit24          0.000000  1.773576e-07
orbit25          0.000000 -1.284382e-06
orbit26          0.000000 -3.013317e-05
orbit27          0.000000  0.000000e+00
orbit28          0.000000  0.000000e+00
orbit29          0.000000 -3.296631e-05
orbit30          0.000000  7.508546e-05
orbit31          0.000000  5.451661e-09
orbit32          0.000000  1.860593e-07
orbit33          0.000000 -3.240164e-02
orbit34          0.000000  1.268394e-05
orbit35          0.000000  1.431003e-07
orbit36          0.000000  9.261971e-06
orbit37          0.000000  4.574428e-08
orbit38          0.000000  8.190736e-04
orbit39          0.000000  3.230804e-07
orbit40          0.000000  4.856953e-06
orbit41          0.000000 -5.411870e-04
orbit42          0.000000  2.011112e-01
orbit43          0.000000  8.798085e-05
orbit44          0.000000  3.036268e-01
orbit45          0.000000  1.563870e-05
orbit46          0.000000 -2.921082e-05
orbit47          0.000000  3.900460e-03
orbit48          0.000000 -5.523479e-04
orbit49          0.000000  9.581142e-05
orbit50          0.000000 -3.186352e-03
orbit51          0.000000  3.260175e-04
orbit52          0.000000  1.444117e-04
orbit53          0.000000 -2.846833e-03
orbit54          0.000000 -4.622526e-05
orbit55          0.000000 -1.462754e+00
orbit56          0.000000 -6.159941e-05
orbit57          0.000000 -1.013257e-03
orbit58          0.000000 -5.941601e-02
orbit59          0.000000  5.307922e-06
orbit60          0.000000 -3.840601e-03
orbit61          0.000000  1.627359e-01
orbit62          0.000000 -4.644647e-03
orbit63          0.000000  1.059170e-02
orbit64          0.000000  1.940808e-02
orbit65          0.000000  0.000000e+00
orbit66          0.000000  2.324922e-02
orbit67          0.000000  1.155025e+00
orbit68          0.000000 -3.056528e-02
orbit69          0.000000 -5.610100e-01
orbit70          0.000000 -1.835998e-03
orbit71          0.000000  0.000000e+00
orbit72          0.000000 -5.024214e-01
AP               0.000000 -6.388868e-01
bet              0.000000  5.135799e-05
ecc              0.000000  2.624636e-02
eccrad           0.000000  1.437587e-01
close            0.000000  0.000000e+00
constraint       0.000000 -3.836793e-01
coreness         0.000000  3.743658e-01
knn              0.000000 -2.012237e-04
hubscore         0.000000  2.714729e+01
pagerank         0.000000 -3.837446e-01
trans            0.000000  2.698254e-01
evcent           0.000000  1.818100e+01
first            0.000000  3.521569e-05
upto_second      0.000000 -6.745175e-05
upto_third       0.000000  0.000000e+00
upto_fourth      0.000000  0.000000e+00
upto_fifth       0.000000  0.000000e+00
upto_sixth       0.000000  1.445570e-04
second           0.000000 -6.065966e-05
third            0.000000  7.265541e-06
fourth           0.000000 -1.561679e-05
fifth            0.000000  5.631326e-05
sixth            0.000000  0.000000e+00
ratio1           0.000000 -1.815931e-04
ratio2           0.000000  1.207381e-03
ratio3           0.000000  1.295110e-03
ratio4           0.000000  0.000000e+00
ratio5           0.000000  0.000000e+00
ratio6           0.000000 -6.014715e-05
selfinter        0.000000  3.266442e-02
walktrap_vertex  0.000000 -1.682032e-01
bigcom1          0.000000 -3.139959e-01
bigcom2          0.000000 -5.168635e-01
bigcom3          0.000000  2.566931e-01
bigcom4          0.000000  7.493782e-02
bigcom6          0.000000  0.000000e+00
bigcom8          0.000000 -8.389131e-01
bigcom9          0.000000 -9.188930e-01
bigcom11         0.000000 -1.121534e+00
bigcom13         0.000000 -1.292034e+00
bigcom15         0.000000 -3.863811e-01
bigcom16         0.000000 -1.378969e+00
bigcom21         0.000000 -1.789286e+00
bigcom22         0.000000 -3.825835e-01
bigcom24         0.000000 -2.667084e-01
bigcom26         0.000000  2.829327e-01
bigcom28         0.000000  1.083378e-01
bigcom30         0.000000 -3.551418e-02
bigcom31         0.000000 -6.640237e-01
bigcom32         0.000000 -7.651903e-01
bigcom33         0.000000 -1.282341e-01
bigcom34         0.000000 -7.488090e-01
bigcom36         0.000000 -2.181928e+00
bigcom37         0.000000  0.000000e+00
bigcom38         0.000000 -6.923281e-01
bigcom39         0.000000 -5.751800e-01
bigcom40         0.000000 -8.591908e-02
bigcom43         0.000000 -3.816584e-01
bigcom44         0.000000 -1.341151e+00
bigcom46         0.000000 -1.273750e+00
bigcom47         0.000000 -9.636210e-01
bigcom49         0.000000 -8.078146e-01
bigcom50         0.000000 -1.000907e+00
bigcom51         0.000000 -4.176030e-01
bigcom52         0.000000 -8.101695e-01
bigcom54         0.000000 -2.732362e-01
bigcom56         0.000000 -5.403392e-01
bigcom62         0.000000 -4.729493e-01
bigcom66         0.000000 -1.033933e+00
bigcom68         0.000000 -3.118741e-01
bigcom69         0.000000 -9.018729e-01
bigcom71         0.000000 -2.847889e-01
bigcom72         0.000000 -3.048961e-01
bigcom73         0.000000 -7.035345e-01
bigcom74         0.000000 -7.872351e-01
bigcom75         0.000000 -2.154778e-01
bigcom76         0.000000 -6.872347e-01
bigcom77         0.000000 -9.110716e-01
bigcom79         0.000000 -1.532547e+00
bigcom80         0.000000 -1.030466e+00
bigcom82         0.000000 -1.618529e+00
bigcom83         0.000000  0.000000e+00
bigcom84         0.000000 -2.161966e+00
bigcom85         0.000000 -1.177040e+00
bigcom87         0.000000 -7.765266e-01
bigcom89         0.000000 -1.174551e+00
bigcom91         0.000000 -7.121970e-01
bigcom92         0.000000 -8.269922e-01
bigcom93         0.000000 -9.278691e-02
bigcom96         0.000000 -6.174866e-01
bigcom97         0.000000 -1.245972e+00
bigcom98         0.000000 -1.335865e+00
bigcom99         0.000000 -8.423603e-01
bigcom101        0.000000  2.719453e+00
bigcom104        0.000000  1.177889e+00
bigcom106        0.000000 -6.967955e-01
bigcom109        0.000000  2.513505e+00
bigcom113        0.000000 -1.426424e+00
bigcom116        0.000000 -1.248927e+00
bigcom120        0.000000 -8.703087e-01
bigcom123        0.000000 -7.168415e-01
bigcom126        0.000000 -4.552653e-01
bigcom127        0.000000 -1.235038e+00
bigcom137        0.000000 -6.842483e-01
bigcom139        0.000000 -3.230829e-01
bigcom140        0.000000 -1.476887e+00
bigcom143        0.000000 -9.139523e-01
bigcom145        0.000000 -8.213134e-02
bigcom146        0.000000 -8.200480e-01
bigcom147        0.000000 -4.869997e-01
bigcom149        0.000000  0.000000e+00
bigcom153        0.000000 -5.801875e-01
bigcom154        0.000000 -5.176377e-01
bigcom156        0.000000 -3.143044e-01
bigcom157        0.000000  0.000000e+00
bigcom158        0.000000 -9.123588e-01
bigcom160        0.000000 -5.873763e-01
bigcom161        0.000000 -4.986186e-01
bigcom162        0.000000 -2.970565e-01
bigcom164        0.000000 -4.860125e-01
bigcom166        0.000000 -1.717105e-01
bigcom167        0.000000 -1.159922e+00
bigcom171        0.000000  6.765949e+00
bigcom173        0.000000 -3.670913e-01
bigcom175        0.000000 -2.606901e-03
bigcom176        0.000000 -4.453343e-01
bigcom177        0.000000 -1.479275e-01
bigcom178        0.000000  3.215838e+00
bigcom180        0.000000 -5.776899e-01
bigcom181        0.000000 -4.975467e-01
bigcom184        0.000000 -5.351936e-01
bigcom186        0.000000 -1.378563e+00
bigcom187        0.000000 -2.210459e+00
bigcom189        0.000000 -5.725350e-01
bigcom194        0.000000 -7.975297e-02
bigcom195        0.000000 -3.827779e-01
bigcom196        0.000000 -1.350067e+00
bigcom204        0.000000 -6.631054e-01
bigcom205        0.000000 -8.569901e-01
bigcom212        0.000000 -2.872017e-01
bigcom214        0.000000 -4.171764e-01
bigcom222        0.000000 -4.704056e-01
bigcom223        0.000000  0.000000e+00
bigcom226        0.000000 -5.203700e-01
bigcom227        0.000000 -1.757106e-01
bigcom229        0.000000 -2.266518e-01
bigcom233        0.000000 -1.147554e-01
bigcom236        0.000000 -3.696788e-01
bigcom237        0.000000 -1.642495e-01
bigcom246        0.000000 -3.508960e-01
bigcom248        0.000000 -7.464193e-01
bigcom249        0.000000 -5.235856e-01
bigcom250        0.000000 -1.209501e+00
bigcom254        0.000000 -5.521691e-01
bigcom266        0.000000 -1.243381e+00
bigcom269        0.000000 -5.800869e-01
bigcom272        0.000000 -5.673133e-01
bigcom274        0.000000 -1.844441e-01
bigcom281        0.000000 -1.158961e-01
bigcom291        0.000000 -3.164071e-01
bigcom292        0.000000 -3.891815e-01
bigcom295        0.000000 -4.663832e-01
bigcom299        0.000000  2.613525e+00
bigcom301        0.000000 -5.708222e-01
bigcom306        0.000000 -6.289886e-01
bigcom309        0.000000 -1.126385e+00
bigcom314        0.000000  0.000000e+00
bigcom321        0.000000 -6.191305e-01
bigcom341        0.000000 -8.148731e-01
bigcom350        0.000000  0.000000e+00
bigcom353        0.000000 -2.194816e-01
bigcom359        0.000000 -9.205512e-01
bigcom363        0.000000  0.000000e+00
bigcom365        0.000000 -1.012176e+00
bigcom385        0.000000 -9.468061e-01
bigcom386        0.000000  0.000000e+00
bigcom408        0.000000 -8.369291e-01
bigcom412        0.000000 -5.383968e-01
bigcom480        0.000000 -1.200830e-01
spin_vertex      0.000000  4.193987e-01
membership_s1    0.000000 -1.343968e-01
membership_s3    0.000000 -2.186238e+00
membership_s4    0.000000  1.332292e-01
membership_s5    0.000000 -7.599183e-02
membership_s6    0.000000 -4.131642e-01
membership_s7    0.000000 -4.243173e-01
membership_s8    0.000000 -1.064364e+00
membership_s9    0.000000 -1.194369e+00
membership_s11   0.000000 -1.151084e+00
membership_s12   0.000000 -6.042012e-01
membership_s14   0.000000  1.235989e+00
membership_s15   0.000000  7.188327e-01
membership_s16   0.000000  9.249886e-01
membership_s17   0.000000 -6.216049e-01
membership_s18   0.000000 -8.924982e-01
membership_s20   0.000000 -5.426058e-01
membership_s21   0.000000 -3.018202e-03
membership_s22   0.000000 -8.054372e-01
membership_s24   0.000000 -2.067675e+00
membership_s25   0.000000 -8.839191e-01
membership_s26   0.000000 -3.713905e+00
membership_s27   0.000000 -1.101889e-01
membership_s28   0.000000 -1.379098e+00
membership_s30   0.000000  3.784787e-01
membership_s31   0.000000 -4.152202e-02
membership_s32   0.000000  1.820006e+00
membership_s33   0.000000 -1.764574e-01
membership_s36   0.000000 -3.267630e-01
membership_s37   0.000000 -9.750084e-01
V1               0.000000  0.000000e+00
V2               0.000000 -2.855851e-01
pdi              0.000000 -1.242536e+03
adhesion         0.000000  1.317038e-05
cohesion         0.000000 -2.644299e-05
inner            0.000000 -1.074220e-05
outer            0.000000  2.679125e-05
ioratio          0.000000  1.316506e+00
comsize          0.000000  8.791235e-04
[1] "Dataset: low_targets Model GBM, run: 7 of 10 2015-06-15 18:58:39"
Iter   TrainDeviance   ValidDeviance   StepSize   Improve
     1        0.1405             nan     0.0100    0.0001
     2        0.1379             nan     0.0100    0.0001
     3        0.1367             nan     0.0100    0.0001
     4        0.1352             nan     0.0100    0.0001
     5        0.1341             nan     0.0100    0.0001
     6        0.1323             nan     0.0100    0.0003
     7        0.1309             nan     0.0100    0.0001
     8        0.1294             nan     0.0100    0.0001
     9        0.1281             nan     0.0100    0.0001
    10        0.1271             nan     0.0100    0.0001
    20        0.1177             nan     0.0100    0.0001
    40        0.1041             nan     0.0100    0.0000
    49        0.0991             nan     0.0100   -0.0000

[1] "GBM variable coefficients"
                            var    rel.inf
pagerank               pagerank 9.46163374
comsize                 comsize 7.40068770
ratio5                   ratio5 6.04169719
membership_s32   membership_s32 5.32449287
inner                     inner 4.97792122
V1                           V1 3.49568380
ioratio                 ioratio 3.20904193
orbit38                 orbit38 2.96024926
V2                           V2 2.93573593
adhesion               adhesion 2.59489053
cohesion               cohesion 2.53816610
outer                     outer 2.40162679
bet                         bet 2.23919342
ratio2                   ratio2 2.22687905
orbit18                 orbit18 1.92530006
graph20                 graph20 1.63235906
coreness               coreness 1.50765458
orbit50                 orbit50 1.49169805
spin_vertex         spin_vertex 1.39758184
knn                         knn 1.37156774
orbit16                 orbit16 1.25365585
constraint           constraint 1.24482096
fourth                   fourth 1.19392683
graph4                   graph4 1.19328979
ratio6                   ratio6 1.14262403
graph21                 graph21 1.13900821
orbit7                   orbit7 1.07510839
orbit44                 orbit44 0.99773935
ratio1                   ratio1 0.99350428
graph15                 graph15 0.94169784
graph25                 graph25 0.89585977
graph3                   graph3 0.84700409
orbit51                 orbit51 0.80336210
membership_s30   membership_s30 0.78549137
graph9                   graph9 0.76837015
graph16                 graph16 0.74616686
ratio4                   ratio4 0.74187515
orbit36                 orbit36 0.69821594
graph10                 graph10 0.68963385
orbit27                 orbit27 0.66517166
walktrap_vertex walktrap_vertex 0.65955663
graph5                   graph5 0.64774313
graph13                 graph13 0.61809463
third                     third 0.57605151
orbit17                 orbit17 0.56900233
orbit20                 orbit20 0.53391057
orbit21                 orbit21 0.48980550
orbit28                 orbit28 0.48345511
graph23                 graph23 0.47323032
orbit26                 orbit26 0.45208618
membership_s15   membership_s15 0.43859179
fifth                     fifth 0.40517228
selfinter             selfinter 0.39614947
hubscore               hubscore 0.38340969
orbit30                 orbit30 0.37087439
membership_s27   membership_s27 0.35748594
graph6                   graph6 0.33403563
orbit35                 orbit35 0.32972733
orbit52                 orbit52 0.32276975
bigcom30               bigcom30 0.30765548
graph14                 graph14 0.30270596
graph1                   graph1 0.29963410
orbit23                 orbit23 0.29922539
orbit2                   orbit2 0.28513313
orbit33                 orbit33 0.26688602
orbit49                 orbit49 0.26354386
upto_third           upto_third 0.22483659
orbit10                 orbit10 0.22349010
bigcom22               bigcom22 0.21056565
orbit31                 orbit31 0.20550488
ratio3                   ratio3 0.18640598
graph2                   graph2 0.15744862
orbit37                 orbit37 0.14509891
upto_fifth           upto_fifth 0.14131350
graph19                 graph19 0.13412013
orbit5                   orbit5 0.11993558
trans                     trans 0.11616954
graph11                 graph11 0.11182023
orbit62                 orbit62 0.09686744
orbit19                 orbit19 0.09266619
graph12                 graph12 0.08784177
close                     close 0.08725271
graph26                 graph26 0.08144836
graph17                 graph17 0.08101688
graph24                 graph24 0.07820731
graph18                 graph18 0.07228859
graph0                   graph0 0.06887239
orbit47                 orbit47 0.06771058
graph22                 graph22 0.06536292
membership_s4     membership_s4 0.06285533
orbit45                 orbit45 0.05794133
upto_second         upto_second 0.04948004
orbit42                 orbit42 0.04937070
upto_fourth         upto_fourth 0.03927084
pdi                         pdi 0.02748079
orbit63                 orbit63 0.02290252
orbit24                 orbit24 0.01793018
graph7                   graph7 0.00000000
graph8                   graph8 0.00000000
graph27                 graph27 0.00000000
graph28                 graph28 0.00000000
graph29                 graph29 0.00000000
orbit0                   orbit0 0.00000000
orbit1                   orbit1 0.00000000
orbit3                   orbit3 0.00000000
orbit4                   orbit4 0.00000000
orbit6                   orbit6 0.00000000
orbit8                   orbit8 0.00000000
orbit9                   orbit9 0.00000000
orbit11                 orbit11 0.00000000
orbit12                 orbit12 0.00000000
orbit13                 orbit13 0.00000000
orbit14                 orbit14 0.00000000
orbit15                 orbit15 0.00000000
orbit22                 orbit22 0.00000000
orbit25                 orbit25 0.00000000
orbit29                 orbit29 0.00000000
orbit32                 orbit32 0.00000000
orbit34                 orbit34 0.00000000
orbit39                 orbit39 0.00000000
orbit40                 orbit40 0.00000000
orbit41                 orbit41 0.00000000
orbit43                 orbit43 0.00000000
orbit46                 orbit46 0.00000000
orbit48                 orbit48 0.00000000
orbit53                 orbit53 0.00000000
orbit54                 orbit54 0.00000000
orbit55                 orbit55 0.00000000
orbit56                 orbit56 0.00000000
orbit57                 orbit57 0.00000000
orbit58                 orbit58 0.00000000
orbit59                 orbit59 0.00000000
orbit60                 orbit60 0.00000000
orbit61                 orbit61 0.00000000
orbit64                 orbit64 0.00000000
orbit65                 orbit65 0.00000000
orbit66                 orbit66 0.00000000
orbit67                 orbit67 0.00000000
orbit68                 orbit68 0.00000000
orbit69                 orbit69 0.00000000
orbit70                 orbit70 0.00000000
orbit71                 orbit71 0.00000000
orbit72                 orbit72 0.00000000
AP                           AP 0.00000000
ecc                         ecc 0.00000000
eccrad                   eccrad 0.00000000
evcent                   evcent 0.00000000
first                     first 0.00000000
upto_sixth           upto_sixth 0.00000000
second                   second 0.00000000
sixth                     sixth 0.00000000
bigcom1                 bigcom1 0.00000000
bigcom2                 bigcom2 0.00000000
bigcom3                 bigcom3 0.00000000
bigcom4                 bigcom4 0.00000000
bigcom6                 bigcom6 0.00000000
bigcom8                 bigcom8 0.00000000
bigcom9                 bigcom9 0.00000000
bigcom11               bigcom11 0.00000000
bigcom13               bigcom13 0.00000000
bigcom15               bigcom15 0.00000000
bigcom16               bigcom16 0.00000000
bigcom21               bigcom21 0.00000000
bigcom24               bigcom24 0.00000000
bigcom26               bigcom26 0.00000000
bigcom28               bigcom28 0.00000000
bigcom31               bigcom31 0.00000000
bigcom32               bigcom32 0.00000000
bigcom33               bigcom33 0.00000000
bigcom34               bigcom34 0.00000000
bigcom36               bigcom36 0.00000000
bigcom37               bigcom37 0.00000000
bigcom38               bigcom38 0.00000000
bigcom39               bigcom39 0.00000000
bigcom40               bigcom40 0.00000000
bigcom43               bigcom43 0.00000000
bigcom44               bigcom44 0.00000000
bigcom46               bigcom46 0.00000000
bigcom47               bigcom47 0.00000000
bigcom49               bigcom49 0.00000000
bigcom50               bigcom50 0.00000000
bigcom51               bigcom51 0.00000000
bigcom52               bigcom52 0.00000000
bigcom54               bigcom54 0.00000000
bigcom56               bigcom56 0.00000000
bigcom62               bigcom62 0.00000000
bigcom66               bigcom66 0.00000000
bigcom68               bigcom68 0.00000000
bigcom69               bigcom69 0.00000000
bigcom71               bigcom71 0.00000000
bigcom72               bigcom72 0.00000000
bigcom73               bigcom73 0.00000000
bigcom74               bigcom74 0.00000000
bigcom75               bigcom75 0.00000000
bigcom76               bigcom76 0.00000000
bigcom77               bigcom77 0.00000000
bigcom79               bigcom79 0.00000000
bigcom80               bigcom80 0.00000000
bigcom82               bigcom82 0.00000000
bigcom83               bigcom83 0.00000000
bigcom84               bigcom84 0.00000000
bigcom85               bigcom85 0.00000000
bigcom87               bigcom87 0.00000000
bigcom89               bigcom89 0.00000000
bigcom91               bigcom91 0.00000000
bigcom92               bigcom92 0.00000000
bigcom93               bigcom93 0.00000000
bigcom96               bigcom96 0.00000000
bigcom97               bigcom97 0.00000000
bigcom98               bigcom98 0.00000000
bigcom99               bigcom99 0.00000000
bigcom101             bigcom101 0.00000000
bigcom104             bigcom104 0.00000000
bigcom106             bigcom106 0.00000000
bigcom109             bigcom109 0.00000000
bigcom113             bigcom113 0.00000000
bigcom116             bigcom116 0.00000000
bigcom120             bigcom120 0.00000000
bigcom123             bigcom123 0.00000000
bigcom126             bigcom126 0.00000000
bigcom127             bigcom127 0.00000000
bigcom137             bigcom137 0.00000000
bigcom139             bigcom139 0.00000000
bigcom140             bigcom140 0.00000000
bigcom143             bigcom143 0.00000000
bigcom145             bigcom145 0.00000000
bigcom146             bigcom146 0.00000000
bigcom147             bigcom147 0.00000000
bigcom149             bigcom149 0.00000000
bigcom153             bigcom153 0.00000000
bigcom154             bigcom154 0.00000000
bigcom156             bigcom156 0.00000000
bigcom157             bigcom157 0.00000000
bigcom158             bigcom158 0.00000000
bigcom160             bigcom160 0.00000000
bigcom161             bigcom161 0.00000000
bigcom162             bigcom162 0.00000000
bigcom164             bigcom164 0.00000000
bigcom166             bigcom166 0.00000000
bigcom167             bigcom167 0.00000000
bigcom171             bigcom171 0.00000000
bigcom173             bigcom173 0.00000000
bigcom175             bigcom175 0.00000000
bigcom176             bigcom176 0.00000000
bigcom177             bigcom177 0.00000000
bigcom178             bigcom178 0.00000000
bigcom180             bigcom180 0.00000000
bigcom181             bigcom181 0.00000000
bigcom184             bigcom184 0.00000000
bigcom186             bigcom186 0.00000000
bigcom187             bigcom187 0.00000000
bigcom189             bigcom189 0.00000000
bigcom194             bigcom194 0.00000000
bigcom195             bigcom195 0.00000000
bigcom196             bigcom196 0.00000000
bigcom204             bigcom204 0.00000000
bigcom205             bigcom205 0.00000000
bigcom212             bigcom212 0.00000000
bigcom214             bigcom214 0.00000000
bigcom222             bigcom222 0.00000000
bigcom223             bigcom223 0.00000000
bigcom226             bigcom226 0.00000000
bigcom227             bigcom227 0.00000000
bigcom229             bigcom229 0.00000000
bigcom233             bigcom233 0.00000000
bigcom236             bigcom236 0.00000000
bigcom237             bigcom237 0.00000000
bigcom246             bigcom246 0.00000000
bigcom248             bigcom248 0.00000000
bigcom249             bigcom249 0.00000000
bigcom250             bigcom250 0.00000000
bigcom254             bigcom254 0.00000000
bigcom266             bigcom266 0.00000000
bigcom269             bigcom269 0.00000000
bigcom272             bigcom272 0.00000000
bigcom274             bigcom274 0.00000000
bigcom281             bigcom281 0.00000000
bigcom291             bigcom291 0.00000000
bigcom292             bigcom292 0.00000000
bigcom295             bigcom295 0.00000000
bigcom299             bigcom299 0.00000000
bigcom301             bigcom301 0.00000000
bigcom306             bigcom306 0.00000000
bigcom309             bigcom309 0.00000000
bigcom314             bigcom314 0.00000000
bigcom321             bigcom321 0.00000000
bigcom341             bigcom341 0.00000000
bigcom350             bigcom350 0.00000000
bigcom353             bigcom353 0.00000000
bigcom359             bigcom359 0.00000000
bigcom363             bigcom363 0.00000000
bigcom365             bigcom365 0.00000000
bigcom385             bigcom385 0.00000000
bigcom386             bigcom386 0.00000000
bigcom408             bigcom408 0.00000000
bigcom412             bigcom412 0.00000000
bigcom480             bigcom480 0.00000000
membership_s1     membership_s1 0.00000000
membership_s3     membership_s3 0.00000000
membership_s5     membership_s5 0.00000000
membership_s6     membership_s6 0.00000000
membership_s7     membership_s7 0.00000000
membership_s8     membership_s8 0.00000000
membership_s9     membership_s9 0.00000000
membership_s11   membership_s11 0.00000000
membership_s12   membership_s12 0.00000000
membership_s14   membership_s14 0.00000000
membership_s16   membership_s16 0.00000000
membership_s17   membership_s17 0.00000000
membership_s18   membership_s18 0.00000000
membership_s20   membership_s20 0.00000000
membership_s21   membership_s21 0.00000000
membership_s22   membership_s22 0.00000000
membership_s24   membership_s24 0.00000000
membership_s25   membership_s25 0.00000000
membership_s26   membership_s26 0.00000000
membership_s28   membership_s28 0.00000000
membership_s31   membership_s31 0.00000000
membership_s33   membership_s33 0.00000000
membership_s36   membership_s36 0.00000000
membership_s37   membership_s37 0.00000000
[1] "Dataset: low_targets Model RF, run: 7 of 10 2015-06-15 18:59:05"
     |      Out-of-bag   |
Tree |      MSE  %Var(y) |
   1 |  0.02527   190.86 |
   2 |  0.02218   167.48 |
   3 |  0.02124   160.43 |
   4 |  0.02034   153.58 |
   5 |  0.01863   140.72 |
   6 |  0.01961   148.13 |
   7 |  0.01885   142.38 |
   8 |  0.01836   138.68 |
   9 |  0.01751   132.24 |
  10 |  0.01685   127.24 |
  11 |  0.01673   126.32 |
  12 |  0.01623   122.60 |
  13 |  0.01595   120.45 |
  14 |  0.01563   118.04 |
  15 |  0.01548   116.90 |
  16 |  0.01547   116.80 |
  17 |  0.01533   115.77 |
  18 |  0.01536   115.98 |
  19 |  0.01511   114.15 |
  20 |  0.01506   113.74 |
  21 |  0.01497   113.05 |
  22 |  0.01503   113.49 |
  23 |  0.01495   112.94 |
  24 |  0.01487   112.33 |
  25 |   0.0148   111.75 |
  26 |  0.01471   111.11 |
  27 |  0.01474   111.30 |
  28 |  0.01467   110.79 |
  29 |  0.01453   109.71 |
  30 |   0.0145   109.48 |
  31 |  0.01448   109.34 |
  32 |  0.01449   109.46 |
  33 |  0.01447   109.32 |
  34 |  0.01445   109.14 |
  35 |  0.01437   108.52 |
  36 |  0.01434   108.27 |
  37 |  0.01432   108.16 |
  38 |  0.01429   107.90 |
  39 |  0.01427   107.80 |
  40 |  0.01426   107.73 |
  41 |  0.01424   107.55 |
  42 |  0.01426   107.74 |
  43 |  0.01424   107.58 |
  44 |  0.01423   107.48 |
  45 |  0.01419   107.20 |
  46 |   0.0142   107.22 |
  47 |  0.01413   106.74 |
  48 |  0.01411   106.58 |
  49 |  0.01409   106.43 |
  50 |  0.01407   106.25 |
  51 |  0.01406   106.22 |
  52 |  0.01405   106.15 |
  53 |  0.01404   106.05 |
  54 |  0.01404   106.04 |
  55 |  0.01399   105.69 |
  56 |  0.01402   105.87 |
  57 |  0.01397   105.50 |
  58 |  0.01397   105.48 |
  59 |  0.01398   105.56 |
  60 |  0.01397   105.49 |
  61 |  0.01398   105.56 |
  62 |  0.01399   105.68 |
  63 |  0.01402   105.89 |
  64 |  0.01403   105.93 |
  65 |  0.01403   105.96 |
  66 |  0.01405   106.10 |
  67 |  0.01401   105.84 |
  68 |  0.01401   105.82 |
  69 |    0.014   105.72 |
  70 |    0.014   105.75 |
  71 |  0.01399   105.66 |
  72 |    0.014   105.73 |
  73 |  0.01402   105.90 |
  74 |  0.01402   105.86 |
  75 |  0.01402   105.86 |
  76 |  0.01398   105.58 |
  77 |  0.01398   105.57 |
  78 |  0.01396   105.44 |
  79 |  0.01397   105.52 |
  80 |  0.01399   105.68 |
  81 |  0.01398   105.56 |
  82 |  0.01398   105.58 |
  83 |  0.01397   105.50 |
  84 |  0.01398   105.60 |
  85 |  0.01399   105.63 |
  86 |  0.01399   105.69 |
  87 |  0.01397   105.53 |
  88 |  0.01397   105.50 |
  89 |  0.01398   105.55 |
  90 |  0.01396   105.43 |
  91 |  0.01395   105.32 |
  92 |  0.01396   105.46 |
  93 |  0.01393   105.17 |
  94 |  0.01394   105.25 |
  95 |  0.01393   105.24 |
  96 |  0.01391   105.02 |
  97 |  0.01392   105.12 |
  98 |  0.01391   105.08 |
  99 |   0.0139   104.97 |
 100 |  0.01389   104.90 |
[1] "Random Forest variable coefficients"
                      %IncMSE IncNodePurity
graph5           5.460858e-04  0.2645028601
graph6           2.937256e-04  0.2476930269
graph7           5.053145e-05  0.0874388960
graph8           0.000000e+00  0.0174603175
graph9           1.380623e-03  0.7230278831
graph10          1.004466e-03  0.4276720290
graph11          3.850681e-03  0.5214477764
graph12          4.640121e-03  0.4708034124
graph13          1.638170e-03  0.6008096071
graph14          4.288824e-04  0.3243636116
graph15          9.108661e-04  0.4438944047
graph16          1.955529e-03  0.4404248496
graph17          9.225748e-04  0.3248901473
graph18          2.571539e-04  0.1313765885
graph19          1.260084e-03  0.4601108314
graph20          1.097390e-03  0.5645022647
graph21          1.546587e-04  0.3047218675
graph22          3.776626e-05  0.0415347235
graph23          5.534781e-04  0.6485095335
graph24          1.984456e-04  0.0086226146
graph25          1.041158e-03  0.2935584720
graph26          7.463905e-08  0.0313690476
graph27          0.000000e+00  0.0000000000
graph28          0.000000e+00  0.0000000000
graph29          0.000000e+00  0.0000000000
orbit0           5.411926e-05  0.1302755940
orbit1           3.654098e-03  0.5909522942
orbit2           1.603756e-05  0.1090179354
orbit3           5.838033e-07  0.1013995735
orbit4           1.505523e-03  0.6708232244
orbit5           2.225527e-03  0.3629419897
orbit6           2.467125e-03  0.4289988787
orbit7           9.539232e-05  0.1608162671
orbit8           4.672764e-04  0.3739012230
orbit9           1.160797e-03  0.2598383857
orbit10          1.902358e-04  0.0953958311
orbit11          3.218784e-04  0.2022352436
orbit12          8.298193e-05  0.0611680175
orbit13          5.123878e-07  0.0667922595
orbit14          0.000000e+00  0.0000000000
orbit15          1.301718e-03  0.4249639372
orbit16          1.754718e-03  0.5447593912
orbit17          2.216907e-03  0.4530963945
orbit18          2.926372e-03  0.8333699500
orbit19          4.859911e-03  0.3088519654
orbit20          8.815500e-04  0.2125166244
orbit21          1.054870e-03  0.2727313991
orbit22          5.082130e-03  0.3484286856
orbit23          5.325404e-05  0.1207092952
orbit24          5.578581e-03  0.5745799362
orbit25          1.124352e-04  0.1968888544
orbit26          2.613109e-04  0.0562965859
orbit27          3.255109e-03  0.5876234193
orbit28          1.016658e-03  0.3947071830
orbit29          2.216968e-04  0.0564195671
orbit30          5.833913e-04  0.1553142167
orbit31          2.982760e-03  0.4711207165
orbit32          7.602021e-04  0.1609352591
orbit33          2.676179e-05  0.0942420808
orbit34          1.731660e-03  0.3329254677
orbit35          5.927415e-03  0.4963955908
orbit36          2.340130e-04  0.4122992910
orbit37          3.012921e-04  0.2854441011
orbit38          7.927054e-04  0.8501032725
orbit39          1.589490e-03  0.3413114070
orbit40          2.533107e-05  0.0982161115
orbit41          1.726224e-05  0.0981573329
orbit42          2.014817e-05  0.1628852212
orbit43          3.963277e-05  0.0697882647
orbit44          2.216569e-04  0.2021680064
orbit45          2.239658e-03  0.3559128746
orbit46          1.103026e-04  0.1030667828
orbit47          3.418487e-04  0.0554510467
orbit48          1.001535e-04  0.0974638468
orbit49          8.105468e-04  0.5415783887
orbit50          8.300054e-04  0.5495434955
orbit51          2.302223e-04  0.3185954679
orbit52          6.097168e-04  0.1664449707
orbit53          6.880626e-05  0.0945243417
orbit54          3.083759e-04  0.0542169175
orbit55          0.000000e+00  0.0000000000
orbit56          9.573880e-04  0.5112350645
orbit57          4.780530e-05  0.0001084208
orbit58          0.000000e+00  0.0000000000
orbit59          3.441398e-04  0.0427131288
orbit60          3.395092e-05  0.0418867588
orbit61          0.000000e+00  0.0000000000
orbit62          7.227368e-04  0.1522102426
orbit63          3.726909e-05  0.2708453331
orbit64          4.412546e-06  0.0381695197
orbit65          8.760833e-06  0.0669002710
orbit66         -4.572286e-06  0.0179948355
orbit67          9.030336e-06  0.0196908282
orbit68          0.000000e+00  0.0000000000
orbit69          0.000000e+00  0.0000000000
orbit70          0.000000e+00  0.0089965986
orbit71          0.000000e+00  0.0000000000
orbit72          0.000000e+00  0.0000000000
AP              -2.286528e-05  0.0598772157
bet              1.708962e-04  1.2749145922
ecc              6.994522e-05  0.0488436414
eccrad           2.246393e-05  0.1138891410
close            6.516504e-04  0.1960777417
constraint       4.783046e-04  0.3727048470
coreness         8.829286e-04  0.6735527367
knn              3.294687e-03  0.5668505675
hubscore         9.915757e-04  0.6277668308
pagerank         3.432590e-03  3.3708158029
trans            3.774249e-05  0.3307490970
evcent           7.329913e-04  0.3440450315
first            2.198053e-05  0.1030579785
upto_second      5.384412e-03  0.3322519149
upto_third       1.861536e-03  0.3440319849
upto_fourth      2.066713e-03  0.4618492716
upto_fifth       1.242248e-03  0.8240171963
upto_sixth       2.352351e-03  0.4984572360
second           8.785560e-03  0.4907439588
third            2.217053e-03  0.6575179489
fourth           4.904617e-03  1.1820767614
fifth            2.046026e-03  0.4641187606
sixth            2.208597e-03  0.5571720179
ratio1           2.577800e-03  0.8375156554
ratio2           7.882344e-03  1.4398156579
ratio3           1.311232e-03  0.8245194097
ratio4           3.539676e-03  0.8068518186
ratio5           3.793616e-03  3.0490008083
ratio6           2.026955e-03  0.8800873772
selfinter        8.752607e-04  0.2510728582
walktrap_vertex  2.505171e-04  0.4308228690
bigcom1          4.214821e-05  0.1562498052
bigcom2          0.000000e+00  0.0000000000
bigcom3         -7.179742e-06  0.0971045854
bigcom4          9.636579e-05  0.0477650245
bigcom6          0.000000e+00  0.0000000000
bigcom8          0.000000e+00  0.0000000000
bigcom9          0.000000e+00  0.0000000000
bigcom11         0.000000e+00  0.0000000000
bigcom13         0.000000e+00  0.0000000000
bigcom15         0.000000e+00  0.0000000000
bigcom16         0.000000e+00  0.0000000000
bigcom21         0.000000e+00  0.0000000000
bigcom22         8.955278e-05  0.0581582792
bigcom24         0.000000e+00  0.0000000000
bigcom26         1.045827e-05  0.1055600375
bigcom28        -6.169541e-05  0.1236910682
bigcom30         4.483040e-04  0.3910351105
bigcom31         0.000000e+00  0.0000000000
bigcom32         0.000000e+00  0.0000000000
bigcom33         0.000000e+00  0.0000000000
bigcom34         0.000000e+00  0.0000000000
bigcom36         0.000000e+00  0.0000000000
bigcom37         0.000000e+00  0.0000000000
bigcom38         0.000000e+00  0.0000000000
bigcom39         0.000000e+00  0.0000000000
bigcom40         2.687644e-04  0.2265602223
bigcom43         0.000000e+00  0.0000000000
bigcom44         0.000000e+00  0.0000000000
bigcom46         0.000000e+00  0.0000000000
bigcom47         0.000000e+00  0.0000000000
bigcom49         0.000000e+00  0.0000000000
bigcom50         0.000000e+00  0.0000000000
bigcom51         0.000000e+00  0.0000000000
bigcom52         0.000000e+00  0.0000000000
bigcom54         0.000000e+00  0.0000000000
bigcom56         0.000000e+00  0.0000000000
bigcom62        -1.601391e-05  0.5480132762
bigcom66         0.000000e+00  0.0000000000
bigcom68         0.000000e+00  0.0000000000
bigcom69         0.000000e+00  0.0000000000
bigcom71         0.000000e+00  0.0000000000
bigcom72         0.000000e+00  0.0000000000
bigcom73         0.000000e+00  0.0000000000
bigcom74         0.000000e+00  0.0000000000
bigcom75         0.000000e+00  0.0000000000
bigcom76         0.000000e+00  0.0000000000
bigcom77         0.000000e+00  0.0000000000
bigcom79         0.000000e+00  0.0000000000
bigcom80         0.000000e+00  0.0000000000
bigcom82         0.000000e+00  0.0000000000
bigcom83         0.000000e+00  0.0000000000
bigcom84         0.000000e+00  0.0000000000
bigcom85         0.000000e+00  0.0000000000
bigcom87         0.000000e+00  0.0000000000
bigcom89         0.000000e+00  0.0000000000
bigcom91         0.000000e+00  0.0000000000
bigcom92         0.000000e+00  0.0000000000
bigcom93         0.000000e+00  0.0000000000
bigcom96         0.000000e+00  0.0000000000
bigcom97         0.000000e+00  0.0000000000
bigcom98         0.000000e+00  0.0000000000
bigcom99         0.000000e+00  0.0000000000
bigcom101        2.494722e-05  0.2312026403
bigcom104       -6.002338e-05  0.2215106332
bigcom106        0.000000e+00  0.0000000000
bigcom109        1.582438e-05  0.4852678172
bigcom113        0.000000e+00  0.0000000000
bigcom116        0.000000e+00  0.0000000000
bigcom120        0.000000e+00  0.0000000000
bigcom123        0.000000e+00  0.0000000000
bigcom126        0.000000e+00  0.0000000000
bigcom127        0.000000e+00  0.0000000000
bigcom137        0.000000e+00  0.0000000000
bigcom139        0.000000e+00  0.0000000000
bigcom140        0.000000e+00  0.0000000000
bigcom143       -2.881313e-06  0.3573610253
bigcom145        0.000000e+00  0.0000000000
bigcom146        0.000000e+00  0.0000000000
bigcom147        0.000000e+00  0.0000000000
bigcom149        0.000000e+00  0.0000000000
bigcom153        0.000000e+00  0.0000000000
bigcom154        0.000000e+00  0.0000000000
bigcom156        0.000000e+00  0.0000000000
bigcom157        0.000000e+00  0.0000000000
bigcom158        0.000000e+00  0.0000000000
bigcom160        0.000000e+00  0.0000000000
bigcom161        0.000000e+00  0.0000000000
bigcom162        0.000000e+00  0.0000000000
bigcom164        0.000000e+00  0.0000000000
bigcom166        0.000000e+00  0.0000000000
bigcom167        0.000000e+00  0.0000000000
bigcom171        0.000000e+00  1.1316382115
bigcom173        0.000000e+00  0.0000000000
bigcom175        0.000000e+00  0.0000000000
bigcom176        0.000000e+00  0.0000000000
bigcom177        0.000000e+00  0.0000000000
bigcom178        1.091399e-04  1.2477055699
bigcom180        0.000000e+00  0.0000000000
bigcom181        0.000000e+00  0.0000000000
bigcom184        0.000000e+00  0.0000000000
bigcom186        0.000000e+00  0.0000000000
bigcom187        0.000000e+00  0.0000000000
bigcom189        0.000000e+00  0.0000000000
bigcom194        0.000000e+00  0.0000000000
bigcom195        0.000000e+00  0.0000000000
bigcom196        1.269628e-05  0.4413733958
bigcom204        0.000000e+00  0.0000000000
bigcom205       -9.216780e-06  0.3942915614
bigcom212        0.000000e+00  0.0000000000
bigcom214        0.000000e+00  0.0000000000
bigcom222        0.000000e+00  0.0000000000
bigcom223        0.000000e+00  0.0000000000
bigcom226        0.000000e+00  0.0000000000
bigcom227        0.000000e+00  0.0000000000
bigcom229        0.000000e+00  0.0000000000
bigcom233        0.000000e+00  0.0000000000
bigcom236        0.000000e+00  0.0000000000
bigcom237        0.000000e+00  0.0000000000
bigcom246        0.000000e+00  0.0000000000
bigcom248        0.000000e+00  0.0000000000
bigcom249        0.000000e+00  0.0000000000
bigcom250        0.000000e+00  0.0000000000
bigcom254        0.000000e+00  0.0000000000
bigcom266        0.000000e+00  0.0000000000
bigcom269        0.000000e+00  0.0000000000
bigcom272        0.000000e+00  0.0000000000
bigcom274        0.000000e+00  0.0000000000
bigcom281        0.000000e+00  0.0000000000
bigcom291        0.000000e+00  0.0000000000
bigcom292        0.000000e+00  0.0000000000
bigcom295        0.000000e+00  0.0000000000
bigcom299       -4.502516e-06  0.5549625593
bigcom301        0.000000e+00  0.0000000000
bigcom306        0.000000e+00  0.0000000000
bigcom309        0.000000e+00  0.0000000000
bigcom314        0.000000e+00  0.0000000000
bigcom321        0.000000e+00  0.0000000000
bigcom341        0.000000e+00  0.0000000000
bigcom350        0.000000e+00  0.0000000000
bigcom353        0.000000e+00  0.0000000000
bigcom359        0.000000e+00  0.0000000000
bigcom363        0.000000e+00  0.0000000000
bigcom365        0.000000e+00  0.0000000000
bigcom385        0.000000e+00  0.0000000000
bigcom386        0.000000e+00  0.0000000000
bigcom408        0.000000e+00  0.0000000000
bigcom412        0.000000e+00  0.0000000000
bigcom480        0.000000e+00  0.0000000000
spin_vertex     -1.666806e-05  0.1525704146
membership_s1    7.527221e-04  0.3217158567
membership_s3    0.000000e+00  0.0000000000
membership_s4    2.884668e-04  0.0916410876
membership_s5    8.087406e-05  0.0188613077
membership_s6    5.612654e-05  0.0121374084
membership_s7    0.000000e+00  0.0085714286
membership_s8    0.000000e+00  0.0000000000
membership_s9    0.000000e+00  0.0000000000
membership_s11   0.000000e+00  0.0000000000
membership_s12   0.000000e+00  0.0000000000
membership_s14  -4.789838e-05  0.2870325516
membership_s15   1.314496e-04  0.2945116162
membership_s16   1.129226e-05  0.0725166820
membership_s17   0.000000e+00  0.0000000000
membership_s18   0.000000e+00  0.0000000000
membership_s20   0.000000e+00  0.0000000000
membership_s21   2.621889e-05  0.1458512871
membership_s22   0.000000e+00  0.0000000000
membership_s24   0.000000e+00  0.0000000000
membership_s25   0.000000e+00  0.0000000000
membership_s26   0.000000e+00  0.0000000000
membership_s27   1.528648e-04  0.0702268100
membership_s28   0.000000e+00  0.0000000000
membership_s30   2.006717e-04  0.1046162934
membership_s31   2.272706e-05  0.1520537584
membership_s32   2.073670e-03  1.3176109999
membership_s33   0.000000e+00  0.0000000000
membership_s36   3.507358e-05  0.0744886748
membership_s37   0.000000e+00  0.0000000000
V1               4.436931e-03  1.3400858571
V2               1.771973e-03  1.5480113889
pdi              1.430305e-05  0.1185634357
adhesion         8.520350e-03  2.5367782165
cohesion         7.236964e-03  1.5568362627
inner            5.265546e-03  2.3218960259
outer            4.249201e-03  2.0265564595
ioratio          4.588828e-03  1.8258249296
comsize          5.585088e-03  2.0413969994
[1] "Dataset: low_targets Model GLM, run: 7 of 10 2015-06-15 19:01:50"
[1] "glmnet variable coefficients"
                     [,1]          [,2]
(Intercept)     -4.297447 -1.721564e+01
graph0           0.000000  1.463617e-02
graph1           0.000000 -1.700074e-04
graph2           0.000000  4.566409e-04
graph3           0.000000 -1.579307e-05
graph4           0.000000  0.000000e+00
graph5           0.000000  5.857605e-04
graph6           0.000000  6.901594e-06
graph7           0.000000 -1.600836e-02
graph8           0.000000 -6.327366e-01
graph9           0.000000  0.000000e+00
graph10          0.000000  0.000000e+00
graph11          0.000000 -2.092902e-10
graph12          0.000000  3.093296e-07
graph13          0.000000  0.000000e+00
graph14          0.000000  1.263611e-08
graph15          0.000000  3.308206e-05
graph16          0.000000  9.934820e-07
graph17          0.000000  1.484866e-06
graph18          0.000000  1.759390e-04
graph19          0.000000 -6.654050e-06
graph20          0.000000  7.473281e-05
graph21          0.000000  4.124907e-04
graph22          0.000000  0.000000e+00
graph23          0.000000 -1.831972e-04
graph24          0.000000  4.816414e-05
graph25          0.000000 -1.874630e-03
graph26          0.000000 -7.549779e-04
graph27          0.000000 -9.705720e-02
graph28          0.000000  1.855369e-03
graph29          0.000000 -1.957474e+00
orbit0           0.000000  1.945470e-02
orbit1           0.000000 -1.450736e-04
orbit2           0.000000 -4.858717e-02
orbit3           0.000000  3.373243e-03
orbit4           0.000000 -1.343636e-05
orbit5           0.000000 -1.122893e-04
orbit6           0.000000  0.000000e+00
orbit7           0.000000 -1.925638e-01
orbit8           0.000000  7.690782e-04
orbit9           0.000000  1.195104e-04
orbit10          0.000000 -2.888416e-04
orbit11          0.000000  2.753242e-02
orbit12          0.000000 -1.612070e-02
orbit13          0.000000  4.759311e-02
orbit14          0.000000 -6.112415e-01
orbit15          0.000000  0.000000e+00
orbit16          0.000000 -4.115378e-06
orbit17          0.000000 -3.677801e-06
orbit18          0.000000 -1.100901e-07
orbit19          0.000000  1.214329e-10
orbit20          0.000000 -2.358926e-09
orbit21          0.000000  1.881284e-04
orbit22          0.000000 -2.178889e-10
orbit23          0.000000  2.604091e-01
orbit24          0.000000  1.783272e-06
orbit25          0.000000 -2.539598e-06
orbit26          0.000000 -7.698454e-05
orbit27          0.000000  1.687370e-06
orbit28          0.000000 -1.329656e-05
orbit29          0.000000 -4.480724e-05
orbit30          0.000000  2.576804e-04
orbit31          0.000000  1.877926e-09
orbit32          0.000000  4.106470e-07
orbit33          0.000000  9.032360e-02
orbit34          0.000000  2.626100e-05
orbit35          0.000000  7.061924e-07
orbit36          0.000000 -4.673509e-06
orbit37          0.000000  1.683824e-06
orbit38          0.000000  1.625330e-03
orbit39          0.000000 -1.168204e-06
orbit40          0.000000  1.361279e-05
orbit41          0.000000 -2.652329e-03
orbit42          0.000000  2.731999e-01
orbit43          0.000000  1.735345e-04
orbit44          0.000000  5.980214e-01
orbit45          0.000000 -1.699658e-05
orbit46          0.000000  4.811070e-05
orbit47          0.000000  8.315389e-03
orbit48          0.000000 -1.499753e-03
orbit49          0.000000  8.081301e-05
orbit50          0.000000 -1.034153e-02
orbit51          0.000000  4.585487e-04
orbit52          0.000000  5.158648e-04
orbit53          0.000000 -1.686638e-02
orbit54          0.000000  0.000000e+00
orbit55          0.000000 -1.791577e+00
orbit56          0.000000 -1.021149e-04
orbit57          0.000000 -3.418428e-03
orbit58          0.000000 -3.551032e-01
orbit59          0.000000  1.291526e-04
orbit60          0.000000 -8.431801e-03
orbit61          0.000000 -7.460352e-01
orbit62          0.000000 -4.539329e-03
orbit63          0.000000  3.633565e-02
orbit64          0.000000 -3.208088e-03
orbit65          0.000000 -6.506250e-03
orbit66          0.000000  6.479135e-02
orbit67          0.000000  1.748514e+00
orbit68          0.000000 -9.619909e-02
orbit69          0.000000 -7.122921e-02
orbit70          0.000000  1.849808e-03
orbit71          0.000000  0.000000e+00
orbit72          0.000000 -2.016433e+00
AP               0.000000 -6.476299e-01
bet              0.000000  5.962652e-05
ecc              0.000000  1.640977e-02
eccrad           0.000000  8.196888e-02
close            0.000000  0.000000e+00
constraint       0.000000 -5.332417e-01
coreness         0.000000  4.516865e-01
knn              0.000000 -4.136560e-04
hubscore         0.000000  6.908489e+01
pagerank         0.000000 -4.907903e-01
trans            0.000000  1.400119e-01
evcent           0.000000  3.675378e+01
first            0.000000  2.056140e-03
upto_second      0.000000 -2.440397e-04
upto_third       0.000000  8.091184e-07
upto_fourth      0.000000  0.000000e+00
upto_fifth       0.000000  3.040134e-05
upto_sixth       0.000000  4.776746e-04
second           0.000000 -2.121722e-04
third            0.000000  5.415155e-05
fourth           0.000000 -3.835783e-05
fifth            0.000000  2.486585e-05
sixth            0.000000  0.000000e+00
ratio1           0.000000 -4.242622e-04
ratio2           0.000000  7.810969e-04
ratio3           0.000000  1.323382e-03
ratio4           0.000000 -8.661457e-03
ratio5           0.000000 -6.753410e-04
ratio6           0.000000  2.989521e-05
selfinter        0.000000 -1.174807e-01
walktrap_vertex  0.000000 -9.323949e-02
bigcom1          0.000000 -2.951875e-01
bigcom2          0.000000 -9.338472e-01
bigcom3          0.000000 -1.768569e-01
bigcom4          0.000000  4.129349e-02
bigcom6          0.000000 -6.933455e-01
bigcom8          0.000000 -9.543390e-01
bigcom9          0.000000 -1.412710e+00
bigcom11         0.000000 -2.020224e+00
bigcom13         0.000000 -1.836002e+00
bigcom15         0.000000 -5.628393e-01
bigcom16         0.000000 -1.158250e+00
bigcom21         0.000000 -2.102415e+00
bigcom22         0.000000 -1.383481e-01
bigcom24         0.000000 -6.675282e-01
bigcom26         0.000000  3.513984e-01
bigcom28         0.000000  3.166491e-02
bigcom30         0.000000  2.524909e-01
bigcom31         0.000000 -1.022322e+00
bigcom32         0.000000 -1.171866e+00
bigcom33         0.000000 -5.462738e-01
bigcom34         0.000000 -8.148131e-01
bigcom36         0.000000 -2.676665e+00
bigcom37         0.000000 -1.457975e-02
bigcom38         0.000000 -1.093603e+00
bigcom39         0.000000 -1.135411e+00
bigcom40         0.000000 -3.181328e-01
bigcom43         0.000000 -6.455788e-01
bigcom44         0.000000 -1.609826e+00
bigcom46         0.000000 -2.193631e+00
bigcom47         0.000000 -1.716367e+00
bigcom49         0.000000 -1.199032e+00
bigcom50         0.000000 -1.329439e+00
bigcom51         0.000000 -8.073995e-01
bigcom52         0.000000 -1.315863e+00
bigcom54         0.000000 -6.938413e-01
bigcom56         0.000000 -8.890224e-01
bigcom62         0.000000  2.746076e+00
bigcom66         0.000000 -1.612073e+00
bigcom68         0.000000 -7.318330e-01
bigcom69         0.000000 -1.297669e+00
bigcom71         0.000000 -8.001819e-01
bigcom72         0.000000 -6.650863e-01
bigcom73         0.000000 -1.317356e+00
bigcom74         0.000000 -1.326317e+00
bigcom75         0.000000 -7.925910e-01
bigcom76         0.000000 -1.063683e+00
bigcom77         0.000000 -1.534073e+00
bigcom79         0.000000 -1.820475e+00
bigcom80         0.000000 -1.756738e+00
bigcom82         0.000000 -1.817048e+00
bigcom83         0.000000  0.000000e+00
bigcom84         0.000000 -2.638553e+00
bigcom85         0.000000 -1.595032e+00
bigcom87         0.000000 -1.496768e+00
bigcom89         0.000000 -1.529409e+00
bigcom91         0.000000 -1.050446e+00
bigcom92         0.000000 -1.153149e+00
bigcom93         0.000000 -1.437158e-01
bigcom96         0.000000 -8.933033e-01
bigcom97         0.000000 -1.616663e+00
bigcom98         0.000000 -1.846249e+00
bigcom99         0.000000 -1.485064e+00
bigcom101        0.000000  3.533076e+00
bigcom104        0.000000  1.572953e+00
bigcom106        0.000000 -1.310575e+00
bigcom109        0.000000  2.758016e+00
bigcom113        0.000000 -1.864600e+00
bigcom116        0.000000 -2.666076e+00
bigcom120        0.000000 -1.793962e+00
bigcom123        0.000000 -1.358618e+00
bigcom126        0.000000 -8.764968e-01
bigcom127        0.000000 -1.805401e+00
bigcom137        0.000000 -1.282262e+00
bigcom139        0.000000 -9.893767e-01
bigcom140        0.000000 -2.349316e+00
bigcom143        0.000000  1.766067e+00
bigcom145        0.000000 -4.160045e-01
bigcom146        0.000000 -2.207899e+00
bigcom147        0.000000 -9.671504e-01
bigcom149        0.000000  0.000000e+00
bigcom153        0.000000 -1.217550e+00
bigcom154        0.000000 -8.861346e-01
bigcom156        0.000000 -6.216032e-01
bigcom157        0.000000  0.000000e+00
bigcom158        0.000000 -1.335233e+00
bigcom160        0.000000 -1.202703e+00
bigcom161        0.000000 -1.905222e-01
bigcom162        0.000000 -4.182665e-01
bigcom164        0.000000 -9.873543e-01
bigcom166        0.000000  0.000000e+00
bigcom167        0.000000 -1.413047e+00
bigcom171        0.000000  7.272968e+00
bigcom173        0.000000 -5.548026e-01
bigcom175        0.000000 -1.856821e-01
bigcom176        0.000000 -7.471195e-01
bigcom177        0.000000  0.000000e+00
bigcom178        0.000000  3.407266e+00
bigcom180        0.000000 -3.969602e-01
bigcom181        0.000000 -9.635652e-01
bigcom184        0.000000 -6.849041e-01
bigcom186        0.000000 -1.330070e+00
bigcom187        0.000000 -3.069773e+00
bigcom189        0.000000 -1.203069e+00
bigcom194        0.000000 -5.783040e-02
bigcom195        0.000000 -8.607191e-01
bigcom196        0.000000  1.554445e+00
bigcom204        0.000000 -1.153122e+00
bigcom205        0.000000  1.574027e+00
bigcom212        0.000000 -4.641979e-01
bigcom214        0.000000 -8.172633e-01
bigcom222        0.000000 -6.880009e-01
bigcom223        0.000000  0.000000e+00
bigcom226        0.000000  0.000000e+00
bigcom227        0.000000 -5.464352e-01
bigcom229        0.000000 -7.551674e-01
bigcom233        0.000000 -7.118137e-01
bigcom236        0.000000 -9.524528e-01
bigcom237        0.000000  0.000000e+00
bigcom246        0.000000 -7.167563e-01
bigcom248        0.000000 -1.262421e+00
bigcom249        0.000000 -9.749441e-01
bigcom250        0.000000 -1.565224e+00
bigcom254        0.000000 -9.452713e-01
bigcom266        0.000000 -1.517659e+00
bigcom269        0.000000 -9.089079e-01
bigcom272        0.000000 -9.952226e-01
bigcom274        0.000000 -2.500150e-01
bigcom281        0.000000 -5.162854e-01
bigcom291        0.000000 -7.014572e-01
bigcom292        0.000000 -9.678770e-01
bigcom295        0.000000  0.000000e+00
bigcom299        0.000000  2.645171e+00
bigcom301        0.000000 -4.666168e-01
bigcom306        0.000000 -1.084334e+00
bigcom309        0.000000 -1.159908e+00
bigcom314        0.000000  0.000000e+00
bigcom321        0.000000 -1.043294e+00
bigcom341        0.000000 -1.846289e+00
bigcom350        0.000000  0.000000e+00
bigcom353        0.000000 -4.772245e-01
bigcom359        0.000000 -6.328095e-01
bigcom363        0.000000  0.000000e+00
bigcom365        0.000000 -2.212715e+00
bigcom385        0.000000 -1.204921e+00
bigcom386        0.000000  0.000000e+00
bigcom408        0.000000 -1.188696e+00
bigcom412        0.000000 -8.284447e-01
bigcom480        0.000000 -1.418955e-01
spin_vertex      0.000000  9.607638e-01
membership_s1    0.000000  4.432745e-01
membership_s3    0.000000 -2.474080e+00
membership_s4    0.000000  3.452010e-01
membership_s5    0.000000 -7.082491e-01
membership_s6    0.000000  4.662514e-02
membership_s7    0.000000 -1.735287e+00
membership_s8    0.000000 -1.305847e+00
membership_s9    0.000000 -1.382224e+00
membership_s11   0.000000 -1.622055e+00
membership_s12   0.000000 -6.195150e-01
membership_s14   0.000000  1.389814e+00
membership_s15   0.000000  1.062822e+00
membership_s16   0.000000  1.059715e+00
membership_s17   0.000000 -1.009081e+00
membership_s18   0.000000 -8.654097e-01
membership_s20   0.000000 -6.654970e-01
membership_s21   0.000000  2.395086e-01
membership_s22   0.000000 -9.172645e-01
membership_s24   0.000000 -3.346139e+00
membership_s25   0.000000 -8.794022e-01
membership_s26   0.000000 -4.007116e+00
membership_s27   0.000000  7.554611e-02
membership_s28   0.000000 -1.508575e+00
membership_s30   0.000000  5.014373e-01
membership_s31   0.000000  2.521698e-01
membership_s32   0.000000  1.960779e+00
membership_s33   0.000000 -2.975456e-01
membership_s36   0.000000 -2.921435e-01
membership_s37   0.000000 -1.164553e+00
V1               0.000000 -1.375591e-01
V2               0.000000 -1.295285e-01
pdi              0.000000 -1.846271e+03
adhesion         0.000000  6.223094e-05
cohesion         0.000000 -1.145627e-04
inner            0.000000  3.831618e-05
outer            0.000000  0.000000e+00
ioratio          0.000000  2.278053e+00
comsize          0.000000  9.120616e-04
[1] "Dataset: low_targets Model GBM, run: 8 of 10 2015-06-15 19:03:06"
Iter   TrainDeviance   ValidDeviance   StepSize   Improve
     1        0.1429             nan     0.0100    0.0003
     2        0.1413             nan     0.0100    0.0003
     3        0.1396             nan     0.0100    0.0005
     4        0.1378             nan     0.0100    0.0002
     5        0.1361             nan     0.0100    0.0003
     6        0.1349             nan     0.0100    0.0001
     7        0.1335             nan     0.0100    0.0001
     8        0.1324             nan     0.0100    0.0001
     9        0.1314             nan     0.0100    0.0001
    10        0.1303             nan     0.0100    0.0001
    20        0.1216             nan     0.0100    0.0001
    40        0.1084             nan     0.0100    0.0000
    49        0.1035             nan     0.0100   -0.0000

[1] "GBM variable coefficients"
                            var    rel.inf
inner                     inner 9.96765792
pagerank               pagerank 7.31302430
membership_s32   membership_s32 5.83810199
ioratio                 ioratio 4.43895933
V1                           V1 4.05229339
outer                     outer 3.97848904
comsize                 comsize 3.94170495
cohesion               cohesion 3.38858896
ratio5                   ratio5 3.38362441
ratio2                   ratio2 3.33123355
bet                         bet 2.70583079
ratio1                   ratio1 2.64536180
orbit38                 orbit38 2.63452499
adhesion               adhesion 2.34327658
coreness               coreness 2.13978597
V2                           V2 2.08611040
orbit50                 orbit50 1.92265314
fourth                   fourth 1.78844313
orbit16                 orbit16 1.77412546
walktrap_vertex walktrap_vertex 1.69426203
orbit36                 orbit36 1.52939449
fifth                     fifth 1.26340521
knn                         knn 1.23791484
orbit28                 orbit28 1.12786418
orbit44                 orbit44 1.06522330
orbit23                 orbit23 0.93046479
graph15                 graph15 0.75451863
graph6                   graph6 0.73310949
orbit18                 orbit18 0.73061097
orbit20                 orbit20 0.71065021
graph19                 graph19 0.69081738
constraint           constraint 0.68813777
ratio3                   ratio3 0.68186642
bigcom30               bigcom30 0.66149645
orbit49                 orbit49 0.66050916
graph4                   graph4 0.64863916
orbit27                 orbit27 0.64260934
graph20                 graph20 0.61635745
orbit17                 orbit17 0.59853848
orbit62                 orbit62 0.56970154
graph10                 graph10 0.56595672
graph21                 graph21 0.53124527
ratio6                   ratio6 0.52539168
orbit35                 orbit35 0.48114356
orbit51                 orbit51 0.46757918
graph13                 graph13 0.46137938
graph12                 graph12 0.43641547
membership_s15   membership_s15 0.37812834
orbit15                 orbit15 0.37649918
sixth                     sixth 0.35126483
orbit46                 orbit46 0.34774051
selfinter             selfinter 0.34474447
orbit7                   orbit7 0.33124805
graph5                   graph5 0.31742616
orbit26                 orbit26 0.30885955
spin_vertex         spin_vertex 0.29411052
upto_fifth           upto_fifth 0.28655576
evcent                   evcent 0.26845917
graph3                   graph3 0.26643872
membership_s27   membership_s27 0.26210852
graph16                 graph16 0.25034540
bigcom4                 bigcom4 0.21406783
upto_sixth           upto_sixth 0.19691986
orbit37                 orbit37 0.19640434
graph2                   graph2 0.19425399
orbit30                 orbit30 0.18356975
ecc                         ecc 0.18180951
orbit53                 orbit53 0.18105885
orbit21                 orbit21 0.17273014
orbit39                 orbit39 0.17138519
orbit52                 orbit52 0.16404166
ratio4                   ratio4 0.16395794
graph1                   graph1 0.14788398
orbit24                 orbit24 0.14074037
orbit29                 orbit29 0.13800773
bigcom28               bigcom28 0.13627526
third                     third 0.12420562
graph11                 graph11 0.11918487
orbit4                   orbit4 0.10934618
trans                     trans 0.10871915
membership_s30   membership_s30 0.10787274
orbit66                 orbit66 0.10655831
bigcom3                 bigcom3 0.10224927
graph9                   graph9 0.08994972
membership_s36   membership_s36 0.08968699
orbit45                 orbit45 0.08430815
orbit12                 orbit12 0.08034061
orbit5                   orbit5 0.07979706
graph22                 graph22 0.07849405
upto_third           upto_third 0.07520756
graph23                 graph23 0.07387031
membership_s1     membership_s1 0.06556871
bigcom22               bigcom22 0.05733237
bigcom26               bigcom26 0.04536951
graph24                 graph24 0.03089372
graph17                 graph17 0.02501681
graph0                   graph0 0.00000000
graph7                   graph7 0.00000000
graph8                   graph8 0.00000000
graph14                 graph14 0.00000000
graph18                 graph18 0.00000000
graph25                 graph25 0.00000000
graph26                 graph26 0.00000000
graph27                 graph27 0.00000000
graph28                 graph28 0.00000000
graph29                 graph29 0.00000000
orbit0                   orbit0 0.00000000
orbit1                   orbit1 0.00000000
orbit2                   orbit2 0.00000000
orbit3                   orbit3 0.00000000
orbit6                   orbit6 0.00000000
orbit8                   orbit8 0.00000000
orbit9                   orbit9 0.00000000
orbit10                 orbit10 0.00000000
orbit11                 orbit11 0.00000000
orbit13                 orbit13 0.00000000
orbit14                 orbit14 0.00000000
orbit19                 orbit19 0.00000000
orbit22                 orbit22 0.00000000
orbit25                 orbit25 0.00000000
orbit31                 orbit31 0.00000000
orbit32                 orbit32 0.00000000
orbit33                 orbit33 0.00000000
orbit34                 orbit34 0.00000000
orbit40                 orbit40 0.00000000
orbit41                 orbit41 0.00000000
orbit42                 orbit42 0.00000000
orbit43                 orbit43 0.00000000
orbit47                 orbit47 0.00000000
orbit48                 orbit48 0.00000000
orbit54                 orbit54 0.00000000
orbit55                 orbit55 0.00000000
orbit56                 orbit56 0.00000000
orbit57                 orbit57 0.00000000
orbit58                 orbit58 0.00000000
orbit59                 orbit59 0.00000000
orbit60                 orbit60 0.00000000
orbit61                 orbit61 0.00000000
orbit63                 orbit63 0.00000000
orbit64                 orbit64 0.00000000
orbit65                 orbit65 0.00000000
orbit67                 orbit67 0.00000000
orbit68                 orbit68 0.00000000
orbit69                 orbit69 0.00000000
orbit70                 orbit70 0.00000000
orbit71                 orbit71 0.00000000
orbit72                 orbit72 0.00000000
AP                           AP 0.00000000
eccrad                   eccrad 0.00000000
close                     close 0.00000000
hubscore               hubscore 0.00000000
first                     first 0.00000000
upto_second         upto_second 0.00000000
upto_fourth         upto_fourth 0.00000000
second                   second 0.00000000
bigcom1                 bigcom1 0.00000000
bigcom2                 bigcom2 0.00000000
bigcom6                 bigcom6 0.00000000
bigcom8                 bigcom8 0.00000000
bigcom9                 bigcom9 0.00000000
bigcom11               bigcom11 0.00000000
bigcom13               bigcom13 0.00000000
bigcom15               bigcom15 0.00000000
bigcom16               bigcom16 0.00000000
bigcom21               bigcom21 0.00000000
bigcom24               bigcom24 0.00000000
bigcom31               bigcom31 0.00000000
bigcom32               bigcom32 0.00000000
bigcom33               bigcom33 0.00000000
bigcom34               bigcom34 0.00000000
bigcom36               bigcom36 0.00000000
bigcom37               bigcom37 0.00000000
bigcom38               bigcom38 0.00000000
bigcom39               bigcom39 0.00000000
bigcom40               bigcom40 0.00000000
bigcom43               bigcom43 0.00000000
bigcom44               bigcom44 0.00000000
bigcom46               bigcom46 0.00000000
bigcom47               bigcom47 0.00000000
bigcom49               bigcom49 0.00000000
bigcom50               bigcom50 0.00000000
bigcom51               bigcom51 0.00000000
bigcom52               bigcom52 0.00000000
bigcom54               bigcom54 0.00000000
bigcom56               bigcom56 0.00000000
bigcom62               bigcom62 0.00000000
bigcom66               bigcom66 0.00000000
bigcom68               bigcom68 0.00000000
bigcom69               bigcom69 0.00000000
bigcom71               bigcom71 0.00000000
bigcom72               bigcom72 0.00000000
bigcom73               bigcom73 0.00000000
bigcom74               bigcom74 0.00000000
bigcom75               bigcom75 0.00000000
bigcom76               bigcom76 0.00000000
bigcom77               bigcom77 0.00000000
bigcom79               bigcom79 0.00000000
bigcom80               bigcom80 0.00000000
bigcom82               bigcom82 0.00000000
bigcom83               bigcom83 0.00000000
bigcom84               bigcom84 0.00000000
bigcom85               bigcom85 0.00000000
bigcom87               bigcom87 0.00000000
bigcom89               bigcom89 0.00000000
bigcom91               bigcom91 0.00000000
bigcom92               bigcom92 0.00000000
bigcom93               bigcom93 0.00000000
bigcom96               bigcom96 0.00000000
bigcom97               bigcom97 0.00000000
bigcom98               bigcom98 0.00000000
bigcom99               bigcom99 0.00000000
bigcom101             bigcom101 0.00000000
bigcom104             bigcom104 0.00000000
bigcom106             bigcom106 0.00000000
bigcom109             bigcom109 0.00000000
bigcom113             bigcom113 0.00000000
bigcom116             bigcom116 0.00000000
bigcom120             bigcom120 0.00000000
bigcom123             bigcom123 0.00000000
bigcom126             bigcom126 0.00000000
bigcom127             bigcom127 0.00000000
bigcom137             bigcom137 0.00000000
bigcom139             bigcom139 0.00000000
bigcom140             bigcom140 0.00000000
bigcom143             bigcom143 0.00000000
bigcom145             bigcom145 0.00000000
bigcom146             bigcom146 0.00000000
bigcom147             bigcom147 0.00000000
bigcom149             bigcom149 0.00000000
bigcom153             bigcom153 0.00000000
bigcom154             bigcom154 0.00000000
bigcom156             bigcom156 0.00000000
bigcom157             bigcom157 0.00000000
bigcom158             bigcom158 0.00000000
bigcom160             bigcom160 0.00000000
bigcom161             bigcom161 0.00000000
bigcom162             bigcom162 0.00000000
bigcom164             bigcom164 0.00000000
bigcom166             bigcom166 0.00000000
bigcom167             bigcom167 0.00000000
bigcom171             bigcom171 0.00000000
bigcom173             bigcom173 0.00000000
bigcom175             bigcom175 0.00000000
bigcom176             bigcom176 0.00000000
bigcom177             bigcom177 0.00000000
bigcom178             bigcom178 0.00000000
bigcom180             bigcom180 0.00000000
bigcom181             bigcom181 0.00000000
bigcom184             bigcom184 0.00000000
bigcom186             bigcom186 0.00000000
bigcom187             bigcom187 0.00000000
bigcom189             bigcom189 0.00000000
bigcom194             bigcom194 0.00000000
bigcom195             bigcom195 0.00000000
bigcom196             bigcom196 0.00000000
bigcom204             bigcom204 0.00000000
bigcom205             bigcom205 0.00000000
bigcom212             bigcom212 0.00000000
bigcom214             bigcom214 0.00000000
bigcom222             bigcom222 0.00000000
bigcom223             bigcom223 0.00000000
bigcom226             bigcom226 0.00000000
bigcom227             bigcom227 0.00000000
bigcom229             bigcom229 0.00000000
bigcom233             bigcom233 0.00000000
bigcom236             bigcom236 0.00000000
bigcom237             bigcom237 0.00000000
bigcom246             bigcom246 0.00000000
bigcom248             bigcom248 0.00000000
bigcom249             bigcom249 0.00000000
bigcom250             bigcom250 0.00000000
bigcom254             bigcom254 0.00000000
bigcom266             bigcom266 0.00000000
bigcom269             bigcom269 0.00000000
bigcom272             bigcom272 0.00000000
bigcom274             bigcom274 0.00000000
bigcom281             bigcom281 0.00000000
bigcom291             bigcom291 0.00000000
bigcom292             bigcom292 0.00000000
bigcom295             bigcom295 0.00000000
bigcom299             bigcom299 0.00000000
bigcom301             bigcom301 0.00000000
bigcom306             bigcom306 0.00000000
bigcom309             bigcom309 0.00000000
bigcom314             bigcom314 0.00000000
bigcom321             bigcom321 0.00000000
bigcom341             bigcom341 0.00000000
bigcom350             bigcom350 0.00000000
bigcom353             bigcom353 0.00000000
bigcom359             bigcom359 0.00000000
bigcom363             bigcom363 0.00000000
bigcom365             bigcom365 0.00000000
bigcom385             bigcom385 0.00000000
bigcom386             bigcom386 0.00000000
bigcom408             bigcom408 0.00000000
bigcom412             bigcom412 0.00000000
bigcom480             bigcom480 0.00000000
membership_s3     membership_s3 0.00000000
membership_s4     membership_s4 0.00000000
membership_s5     membership_s5 0.00000000
membership_s6     membership_s6 0.00000000
membership_s7     membership_s7 0.00000000
membership_s8     membership_s8 0.00000000
membership_s9     membership_s9 0.00000000
membership_s11   membership_s11 0.00000000
membership_s12   membership_s12 0.00000000
membership_s14   membership_s14 0.00000000
membership_s16   membership_s16 0.00000000
membership_s17   membership_s17 0.00000000
membership_s18   membership_s18 0.00000000
membership_s20   membership_s20 0.00000000
membership_s21   membership_s21 0.00000000
membership_s22   membership_s22 0.00000000
membership_s24   membership_s24 0.00000000
membership_s25   membership_s25 0.00000000
membership_s26   membership_s26 0.00000000
membership_s28   membership_s28 0.00000000
membership_s31   membership_s31 0.00000000
membership_s33   membership_s33 0.00000000
membership_s37   membership_s37 0.00000000
pdi                         pdi 0.00000000
[1] "Dataset: low_targets Model RF, run: 8 of 10 2015-06-15 19:03:33"
     |      Out-of-bag   |
Tree |      MSE  %Var(y) |
   1 |  0.02551   189.34 |
   2 |  0.02196   162.98 |
   3 |  0.02119   157.27 |
   4 |  0.01913   141.98 |
   5 |   0.0188   139.52 |
   6 |  0.01852   137.48 |
   7 |  0.01778   131.94 |
   8 |  0.01733   128.60 |
   9 |  0.01666   123.61 |
  10 |  0.01631   121.08 |
  11 |  0.01627   120.78 |
  12 |  0.01641   121.82 |
  13 |  0.01626   120.68 |
  14 |  0.01607   119.26 |
  15 |  0.01572   116.66 |
  16 |  0.01562   115.90 |
  17 |  0.01557   115.53 |
  18 |  0.01538   114.11 |
  19 |  0.01536   114.00 |
  20 |  0.01541   114.38 |
  21 |  0.01526   113.21 |
  22 |  0.01518   112.62 |
  23 |  0.01508   111.90 |
  24 |  0.01504   111.58 |
  25 |  0.01493   110.80 |
  26 |  0.01487   110.37 |
  27 |   0.0149   110.57 |
  28 |  0.01488   110.44 |
  29 |  0.01488   110.46 |
  30 |  0.01488   110.41 |
  31 |  0.01487   110.36 |
  32 |  0.01485   110.24 |
  33 |  0.01479   109.77 |
  34 |  0.01475   109.45 |
  35 |  0.01473   109.29 |
  36 |  0.01467   108.84 |
  37 |  0.01472   109.21 |
  38 |  0.01461   108.44 |
  39 |  0.01457   108.10 |
  40 |  0.01451   107.69 |
  41 |  0.01448   107.45 |
  42 |  0.01445   107.23 |
  43 |   0.0144   106.90 |
  44 |  0.01439   106.80 |
  45 |  0.01437   106.64 |
  46 |   0.0144   106.85 |
  47 |  0.01438   106.70 |
  48 |  0.01438   106.72 |
  49 |  0.01432   106.31 |
  50 |  0.01432   106.29 |
  51 |  0.01434   106.39 |
  52 |  0.01428   105.98 |
  53 |   0.0143   106.14 |
  54 |  0.01426   105.82 |
  55 |  0.01425   105.73 |
  56 |  0.01424   105.68 |
  57 |  0.01425   105.78 |
  58 |  0.01419   105.32 |
  59 |  0.01418   105.21 |
  60 |  0.01418   105.26 |
  61 |  0.01419   105.32 |
  62 |  0.01416   105.06 |
  63 |  0.01415   105.00 |
  64 |  0.01415   104.99 |
  65 |  0.01413   104.83 |
  66 |  0.01414   104.91 |
  67 |  0.01411   104.75 |
  68 |   0.0141   104.64 |
  69 |   0.0141   104.66 |
  70 |   0.0141   104.66 |
  71 |   0.0141   104.66 |
  72 |   0.0141   104.63 |
  73 |  0.01409   104.59 |
  74 |  0.01406   104.36 |
  75 |  0.01404   104.17 |
  76 |  0.01404   104.18 |
  77 |  0.01403   104.15 |
  78 |  0.01404   104.18 |
  79 |  0.01406   104.32 |
  80 |  0.01406   104.35 |
  81 |  0.01406   104.34 |
  82 |  0.01406   104.34 |
  83 |  0.01407   104.40 |
  84 |  0.01406   104.35 |
  85 |  0.01405   104.30 |
  86 |  0.01406   104.31 |
  87 |  0.01406   104.33 |
  88 |  0.01406   104.33 |
  89 |  0.01405   104.24 |
  90 |  0.01406   104.31 |
  91 |  0.01405   104.27 |
  92 |  0.01403   104.15 |
  93 |  0.01404   104.19 |
  94 |  0.01403   104.11 |
  95 |  0.01401   103.99 |
  96 |  0.01402   104.04 |
  97 |  0.01402   104.07 |
  98 |    0.014   103.92 |
  99 |  0.01401   104.00 |
 100 |  0.01402   104.02 |
[1] "Random Forest variable coefficients"
                      %IncMSE IncNodePurity
graph5           1.340214e-03  4.549687e-01
graph6           1.703816e-03  4.086333e-01
graph7           2.574185e-05  6.726508e-02
graph8           0.000000e+00  0.000000e+00
graph9           2.636676e-03  3.030050e-01
graph10          1.264492e-03  5.581623e-01
graph11          6.857705e-03  6.165504e-01
graph12          2.624186e-03  5.538171e-01
graph13          5.318651e-03  6.058316e-01
graph14          2.449324e-03  3.361647e-01
graph15          7.569592e-04  4.229216e-01
graph16          3.495490e-03  6.497623e-01
graph17          2.139995e-03  3.063531e-01
graph18          5.977926e-04  9.730255e-02
graph19          1.012272e-03  5.220600e-01
graph20          2.422018e-03  5.332367e-01
graph21          1.577758e-04  1.147492e-01
graph22          2.215164e-04  1.199204e-01
graph23          1.260675e-03  3.997583e-01
graph24          2.930213e-04  3.972334e-02
graph25          2.152501e-04  3.014605e-01
graph26         -4.456328e-06  4.993395e-02
graph27          0.000000e+00  0.000000e+00
graph28          0.000000e+00  8.750000e-03
graph29          0.000000e+00  0.000000e+00
orbit0           3.454187e-05  7.365627e-02
orbit1           5.266932e-03  4.800392e-01
orbit2           4.447840e-04  1.458150e-01
orbit3           9.506727e-05  1.263979e-01
orbit4           1.119508e-03  5.796385e-01
orbit5           1.460624e-03  3.050614e-01
orbit6           1.016229e-02  5.377151e-01
orbit7           5.953273e-05  2.520302e-01
orbit8           8.752877e-04  4.200775e-01
orbit9           3.527717e-03  3.482194e-01
orbit10          7.239839e-04  1.248444e-01
orbit11          3.339457e-04  4.164746e-01
orbit12          1.397689e-04  1.660328e-01
orbit13          0.000000e+00  9.176687e-18
orbit14          0.000000e+00  0.000000e+00
orbit15          2.075062e-03  4.320266e-01
orbit16          3.781673e-03  8.169536e-01
orbit17          1.940814e-03  3.299527e-01
orbit18          2.414029e-03  9.330682e-01
orbit19          5.604042e-03  4.449065e-01
orbit20          4.756295e-04  2.820890e-01
orbit21          6.654291e-04  2.458255e-01
orbit22          8.042622e-03  4.906294e-01
orbit23         -2.442709e-06  1.851676e-01
orbit24          2.716540e-03  4.731573e-01
orbit25          2.149476e-04  2.039894e-01
orbit26          2.669702e-04  1.059632e-01
orbit27          3.963658e-03  7.185025e-01
orbit28          8.867821e-04  3.961510e-01
orbit29          5.840104e-05  8.481225e-02
orbit30          1.044910e-03  1.333874e-01
orbit31          1.951111e-03  2.365120e-01
orbit32          4.831175e-04  1.054889e-01
orbit33          3.771664e-05  1.302370e-01
orbit34          8.735335e-04  3.021152e-01
orbit35          2.858718e-03  3.748266e-01
orbit36          4.512270e-04  4.239939e-01
orbit37          8.730899e-04  2.921928e-01
orbit38          4.428974e-04  6.756601e-01
orbit39          4.139253e-04  2.095155e-01
orbit40          4.357780e-05  8.497316e-02
orbit41          1.217141e-06  2.585369e-02
orbit42          1.087741e-04  1.211160e-02
orbit43          2.364046e-04  1.586006e-01
orbit44          2.045491e-04  2.369392e-01
orbit45          4.270726e-03  5.488610e-01
orbit46          5.244820e-05  9.221352e-02
orbit47          9.024540e-06  1.262502e-01
orbit48         -1.223185e-05  4.324653e-02
orbit49          1.492005e-03  4.804243e-01
orbit50          6.726223e-04  5.311467e-01
orbit51          3.742651e-04  1.515090e-01
orbit52          1.998588e-04  1.703734e-01
orbit53          4.710823e-05  3.540844e-01
orbit54          7.730854e-05  1.721366e-01
orbit55          0.000000e+00  0.000000e+00
orbit56          1.254916e-03  5.309628e-01
orbit57          0.000000e+00  0.000000e+00
orbit58          0.000000e+00  1.110223e-18
orbit59          1.577817e-04  4.987072e-02
orbit60          2.129215e-04  1.528814e-02
orbit61          0.000000e+00  1.714286e-02
orbit62          3.359859e-04  1.217702e-01
orbit63          1.881943e-05  3.255232e-01
orbit64         -2.690525e-05  1.156670e-01
orbit65          4.551039e-06  6.409748e-03
orbit66          1.012325e-06  8.341933e-03
orbit67          0.000000e+00  1.333333e-02
orbit68          0.000000e+00  2.168404e-20
orbit69          0.000000e+00  0.000000e+00
orbit70          0.000000e+00  1.801075e-02
orbit71          0.000000e+00  0.000000e+00
orbit72          0.000000e+00  0.000000e+00
AP              -7.716049e-06  2.184102e-02
bet              1.155462e-03  1.633752e+00
ecc              3.021471e-05  1.676761e-01
eccrad           1.093230e-04  1.000086e-01
close            2.049286e-03  5.598347e-01
constraint       2.535198e-04  4.993926e-01
coreness         8.888771e-04  5.885952e-01
knn              3.601121e-03  6.958860e-01
hubscore         8.496441e-04  3.447993e-01
pagerank         5.314059e-03  2.883979e+00
trans            1.544414e-04  4.480678e-01
evcent           1.263554e-03  4.187146e-01
first            1.356460e-05  4.353037e-02
upto_second      7.248816e-03  5.423153e-01
upto_third       3.831095e-03  3.637613e-01
upto_fourth      3.208706e-03  2.804331e-01
upto_fifth       3.159261e-03  4.568586e-01
upto_sixth       1.798841e-03  4.541403e-01
second           2.347598e-03  3.961028e-01
third            1.219825e-03  6.165408e-01
fourth           4.130549e-03  1.233153e+00
fifth            3.958014e-03  8.865557e-01
sixth            1.614731e-03  7.973404e-01
ratio1           3.313406e-03  6.802116e-01
ratio2           8.841670e-03  1.786781e+00
ratio3           2.099098e-03  1.315214e+00
ratio4           4.842942e-03  9.125053e-01
ratio5           4.405371e-03  2.958269e+00
ratio6           2.908786e-03  6.168763e-01
selfinter        2.797013e-03  4.510936e-01
walktrap_vertex  1.805693e-04  4.974740e-01
bigcom1          8.721599e-05  9.535165e-02
bigcom2          0.000000e+00  2.775558e-19
bigcom3         -3.239455e-05  1.943857e-01
bigcom4          1.909652e-04  1.039655e-01
bigcom6          0.000000e+00  0.000000e+00
bigcom8          0.000000e+00  0.000000e+00
bigcom9          0.000000e+00  0.000000e+00
bigcom11         0.000000e+00  0.000000e+00
bigcom13         0.000000e+00  0.000000e+00
bigcom15         0.000000e+00  0.000000e+00
bigcom16         0.000000e+00  0.000000e+00
bigcom21         0.000000e+00  0.000000e+00
bigcom22        -2.336449e-05  4.041091e-02
bigcom24         0.000000e+00  0.000000e+00
bigcom26        -1.795714e-05  2.464446e-01
bigcom28        -6.838308e-05  9.050527e-02
bigcom30         1.673703e-05  6.556124e-02
bigcom31         0.000000e+00  0.000000e+00
bigcom32         0.000000e+00  0.000000e+00
bigcom33         0.000000e+00  0.000000e+00
bigcom34         0.000000e+00  1.387779e-19
bigcom36         0.000000e+00  0.000000e+00
bigcom37         0.000000e+00  0.000000e+00
bigcom38         0.000000e+00  2.775558e-19
bigcom39         0.000000e+00  0.000000e+00
bigcom40         1.598495e-04  1.687031e-01
bigcom43         0.000000e+00  0.000000e+00
bigcom44         0.000000e+00  0.000000e+00
bigcom46         0.000000e+00  0.000000e+00
bigcom47         0.000000e+00  0.000000e+00
bigcom49         0.000000e+00  0.000000e+00
bigcom50         0.000000e+00  0.000000e+00
bigcom51         0.000000e+00  0.000000e+00
bigcom52         0.000000e+00  0.000000e+00
bigcom54         0.000000e+00  0.000000e+00
bigcom56         0.000000e+00  0.000000e+00
bigcom62        -3.081470e-05  5.276875e-01
bigcom66         0.000000e+00  0.000000e+00
bigcom68         0.000000e+00  0.000000e+00
bigcom69         0.000000e+00  0.000000e+00
bigcom71         0.000000e+00  0.000000e+00
bigcom72         0.000000e+00  0.000000e+00
bigcom73         0.000000e+00  0.000000e+00
bigcom74         0.000000e+00  0.000000e+00
bigcom75         0.000000e+00  0.000000e+00
bigcom76         0.000000e+00  0.000000e+00
bigcom77         0.000000e+00  0.000000e+00
bigcom79         0.000000e+00  0.000000e+00
bigcom80         0.000000e+00  0.000000e+00
bigcom82         0.000000e+00  0.000000e+00
bigcom83         0.000000e+00  2.775558e-19
bigcom84         0.000000e+00  0.000000e+00
bigcom85         0.000000e+00  0.000000e+00
bigcom87         0.000000e+00  0.000000e+00
bigcom89         0.000000e+00  2.775558e-19
bigcom91         0.000000e+00  0.000000e+00
bigcom92         0.000000e+00  0.000000e+00
bigcom93         0.000000e+00  0.000000e+00
bigcom96         0.000000e+00  0.000000e+00
bigcom97         0.000000e+00  0.000000e+00
bigcom98         0.000000e+00  0.000000e+00
bigcom99         0.000000e+00  0.000000e+00
bigcom101        3.577369e-05  3.618671e-01
bigcom104        6.729351e-05  2.534987e-01
bigcom106        0.000000e+00  0.000000e+00
bigcom109       -2.877090e-05  3.756168e-01
bigcom113        0.000000e+00  0.000000e+00
bigcom116        0.000000e+00  0.000000e+00
bigcom120        0.000000e+00  0.000000e+00
bigcom123        0.000000e+00  0.000000e+00
bigcom126        0.000000e+00  0.000000e+00
bigcom127        0.000000e+00  0.000000e+00
bigcom137        0.000000e+00  0.000000e+00
bigcom139        0.000000e+00  0.000000e+00
bigcom140        0.000000e+00  0.000000e+00
bigcom143       -1.770876e-05  2.917728e-01
bigcom145        0.000000e+00  0.000000e+00
bigcom146        0.000000e+00  0.000000e+00
bigcom147        0.000000e+00  0.000000e+00
bigcom149        0.000000e+00  0.000000e+00
bigcom153        0.000000e+00  0.000000e+00
bigcom154        0.000000e+00  0.000000e+00
bigcom156        0.000000e+00  0.000000e+00
bigcom157        0.000000e+00  0.000000e+00
bigcom158        0.000000e+00  0.000000e+00
bigcom160        0.000000e+00  0.000000e+00
bigcom161        0.000000e+00  0.000000e+00
bigcom162        0.000000e+00  0.000000e+00
bigcom164        0.000000e+00  0.000000e+00
bigcom166        0.000000e+00  0.000000e+00
bigcom167        0.000000e+00  0.000000e+00
bigcom171        0.000000e+00  8.567938e-01
bigcom173        0.000000e+00  0.000000e+00
bigcom175        0.000000e+00  0.000000e+00
bigcom176        0.000000e+00  0.000000e+00
bigcom177        0.000000e+00  2.775558e-19
bigcom178        1.879334e-04  1.058136e+00
bigcom180        0.000000e+00  0.000000e+00
bigcom181        0.000000e+00  0.000000e+00
bigcom184        0.000000e+00  0.000000e+00
bigcom186        0.000000e+00  0.000000e+00
bigcom187        0.000000e+00  0.000000e+00
bigcom189        0.000000e+00  0.000000e+00
bigcom194        0.000000e+00  0.000000e+00
bigcom195        0.000000e+00  0.000000e+00
bigcom196        1.745513e-05  5.354407e-01
bigcom204        0.000000e+00  0.000000e+00
bigcom205        1.547278e-05  2.849824e-01
bigcom212        0.000000e+00  0.000000e+00
bigcom214        0.000000e+00  0.000000e+00
bigcom222        0.000000e+00  0.000000e+00
bigcom223        0.000000e+00  0.000000e+00
bigcom226        0.000000e+00  0.000000e+00
bigcom227        0.000000e+00  0.000000e+00
bigcom229        0.000000e+00  0.000000e+00
bigcom233        0.000000e+00  0.000000e+00
bigcom236        0.000000e+00  0.000000e+00
bigcom237        0.000000e+00  0.000000e+00
bigcom246        0.000000e+00  2.775558e-19
bigcom248        0.000000e+00  0.000000e+00
bigcom249        0.000000e+00  0.000000e+00
bigcom250        0.000000e+00  0.000000e+00
bigcom254        0.000000e+00  0.000000e+00
bigcom266        0.000000e+00  0.000000e+00
bigcom269        0.000000e+00  1.110223e-18
bigcom272        0.000000e+00  0.000000e+00
bigcom274        0.000000e+00  0.000000e+00
bigcom281        0.000000e+00  0.000000e+00
bigcom291        0.000000e+00  0.000000e+00
bigcom292        0.000000e+00  0.000000e+00
bigcom295        0.000000e+00  0.000000e+00
bigcom299        0.000000e+00  0.000000e+00
bigcom301        0.000000e+00  0.000000e+00
bigcom306        0.000000e+00  0.000000e+00
bigcom309        0.000000e+00  8.571429e-03
bigcom314        0.000000e+00  0.000000e+00
bigcom321        0.000000e+00  0.000000e+00
bigcom341        0.000000e+00  0.000000e+00
bigcom350        0.000000e+00  2.775558e-19
bigcom353        0.000000e+00  0.000000e+00
bigcom359        0.000000e+00  0.000000e+00
bigcom363        0.000000e+00  0.000000e+00
bigcom365        0.000000e+00  0.000000e+00
bigcom385        0.000000e+00  0.000000e+00
bigcom386        0.000000e+00  0.000000e+00
bigcom408        0.000000e+00  0.000000e+00
bigcom412        0.000000e+00  1.387779e-18
bigcom480        0.000000e+00  2.775558e-19
spin_vertex      1.134956e-04  3.244854e-01
membership_s1    8.453410e-04  5.156845e-01
membership_s3    0.000000e+00  2.775558e-19
membership_s4    1.774670e-04  5.655132e-02
membership_s5    1.172743e-04  7.642845e-02
membership_s6    2.574868e-05  2.766782e-02
membership_s7    5.700077e-05  6.799634e-02
membership_s8    0.000000e+00  0.000000e+00
membership_s9    0.000000e+00  0.000000e+00
membership_s11   0.000000e+00  0.000000e+00
membership_s12   0.000000e+00  0.000000e+00
membership_s14   0.000000e+00  0.000000e+00
membership_s15   1.007459e-04  1.890279e-01
membership_s16   5.279413e-05  7.506070e-02
membership_s17   0.000000e+00  0.000000e+00
membership_s18   0.000000e+00  0.000000e+00
membership_s20   0.000000e+00  0.000000e+00
membership_s21   0.000000e+00  0.000000e+00
membership_s22   0.000000e+00  0.000000e+00
membership_s24   0.000000e+00  0.000000e+00
membership_s25   0.000000e+00  0.000000e+00
membership_s26   0.000000e+00  0.000000e+00
membership_s27   6.404052e-05  1.023858e-01
membership_s28   0.000000e+00  0.000000e+00
membership_s30   1.682879e-04  1.055096e-01
membership_s31  -8.819695e-06  9.362636e-02
membership_s32   1.539338e-03  1.141569e+00
membership_s33   0.000000e+00  0.000000e+00
membership_s36   2.053939e-04  1.475122e-01
membership_s37   0.000000e+00  0.000000e+00
V1               3.209209e-03  9.759728e-01
V2               2.855544e-03  1.438066e+00
pdi              2.972875e-05  5.296391e-02
adhesion         8.880160e-03  2.050237e+00
cohesion         6.204431e-03  1.581551e+00
inner            8.170090e-03  1.974996e+00
outer            4.461223e-03  2.020158e+00
ioratio          5.430531e-03  1.946621e+00
comsize          9.256235e-03  2.022360e+00
[1] "Dataset: low_targets Model GLM, run: 8 of 10 2015-06-15 19:05:44"
[1] "glmnet variable coefficients"
                    [,1]          [,2]
(Intercept)     -4.27944 -9.854347e+00
graph0           0.00000  9.514017e-03
graph1           0.00000 -9.281429e-06
graph2           0.00000 -9.316773e-03
graph3           0.00000 -7.591305e-06
graph4           0.00000  0.000000e+00
graph5           0.00000 -1.083773e-07
graph6           0.00000  0.000000e+00
graph7           0.00000 -7.168580e-03
graph8           0.00000 -7.965046e-01
graph9           0.00000  0.000000e+00
graph10          0.00000  0.000000e+00
graph11          0.00000 -1.443183e-10
graph12          0.00000  2.021491e-08
graph13          0.00000  0.000000e+00
graph14          0.00000  8.579640e-14
graph15          0.00000  0.000000e+00
graph16          0.00000  6.946904e-09
graph17          0.00000 -1.601447e-07
graph18          0.00000  1.670987e-04
graph19          0.00000  0.000000e+00
graph20          0.00000  5.314016e-05
graph21          0.00000  3.181042e-04
graph22          0.00000 -8.302103e-06
graph23          0.00000 -1.274178e-04
graph24          0.00000  0.000000e+00
graph25          0.00000 -2.623086e-06
graph26          0.00000  1.685119e-03
graph27          0.00000 -3.187402e-02
graph28          0.00000  0.000000e+00
graph29          0.00000 -6.255437e-01
orbit0           0.00000  1.909973e-02
orbit1           0.00000 -5.569199e-06
orbit2           0.00000 -3.474463e-02
orbit3           0.00000 -4.071200e-03
orbit4           0.00000 -6.337174e-06
orbit5           0.00000  0.000000e+00
orbit6           0.00000  0.000000e+00
orbit7           0.00000 -1.606147e-01
orbit8           0.00000  0.000000e+00
orbit9           0.00000  2.546669e-07
orbit10          0.00000  0.000000e+00
orbit11          0.00000  4.901766e-02
orbit12          0.00000 -6.789922e-03
orbit13          0.00000 -4.509258e-01
orbit14          0.00000 -7.891984e-01
orbit15          0.00000  0.000000e+00
orbit16          0.00000 -6.259958e-07
orbit17          0.00000 -2.950927e-06
orbit18          0.00000 -4.204784e-09
orbit19          0.00000  2.775550e-11
orbit20          0.00000 -7.466520e-08
orbit21          0.00000  8.682890e-05
orbit22          0.00000 -1.338185e-10
orbit23          0.00000  2.169013e-01
orbit24          0.00000  7.267683e-07
orbit25          0.00000 -2.130210e-07
orbit26          0.00000 -3.692580e-04
orbit27          0.00000  0.000000e+00
orbit28          0.00000  2.031733e-06
orbit29          0.00000 -3.175142e-05
orbit30          0.00000  1.538982e-04
orbit31          0.00000  0.000000e+00
orbit32          0.00000  5.733720e-08
orbit33          0.00000 -4.836841e-02
orbit34          0.00000 -4.512836e-08
orbit35          0.00000  0.000000e+00
orbit36          0.00000 -5.050741e-05
orbit37          0.00000  1.633652e-06
orbit38          0.00000  3.086380e-03
orbit39          0.00000 -3.308526e-07
orbit40          0.00000  0.000000e+00
orbit41          0.00000 -5.559996e-04
orbit42          0.00000  3.129171e-01
orbit43          0.00000  1.649609e-04
orbit44          0.00000  5.825097e-01
orbit45          0.00000  1.247850e-05
orbit46          0.00000 -1.129187e-05
orbit47          0.00000  2.829875e-05
orbit48          0.00000 -4.768186e-04
orbit49          0.00000  6.104586e-05
orbit50          0.00000 -1.694767e-03
orbit51          0.00000  3.995711e-04
orbit52          0.00000  2.386473e-04
orbit53          0.00000 -2.011811e-03
orbit54          0.00000 -8.749432e-06
orbit55          0.00000 -5.721936e-01
orbit56          0.00000 -1.027915e-04
orbit57          0.00000 -1.294924e-04
orbit58          0.00000  2.395828e-02
orbit59          0.00000  0.000000e+00
orbit60          0.00000 -9.800266e-06
orbit61          0.00000  4.124347e-01
orbit62          0.00000 -4.511660e-03
orbit63          0.00000  2.000765e-02
orbit64          0.00000  2.212887e-02
orbit65          0.00000  4.799336e-04
orbit66          0.00000  2.458773e-02
orbit67          0.00000  0.000000e+00
orbit68          0.00000 -3.174509e-02
orbit69          0.00000  0.000000e+00
orbit70          0.00000  0.000000e+00
orbit71          0.00000  0.000000e+00
orbit72          0.00000 -6.202615e-01
AP               0.00000 -8.490104e-03
bet              0.00000  4.195136e-05
ecc              0.00000  2.685317e-03
eccrad           0.00000  1.177113e-02
close            0.00000  0.000000e+00
constraint       0.00000 -9.464981e-01
coreness         0.00000  2.694755e-01
knn              0.00000 -3.363943e-04
hubscore         0.00000  3.220279e+01
pagerank         0.00000 -1.283838e-01
trans            0.00000  2.459312e-01
evcent           0.00000  1.842915e+01
first            0.00000  2.392742e-03
upto_second      0.00000 -1.882301e-05
upto_third       0.00000  0.000000e+00
upto_fourth      0.00000  0.000000e+00
upto_fifth       0.00000  1.650900e-06
upto_sixth       0.00000  1.460126e-04
second           0.00000 -1.874982e-05
third            0.00000  7.070789e-06
fourth           0.00000 -2.658810e-05
fifth            0.00000  4.075920e-05
sixth            0.00000  0.000000e+00
ratio1           0.00000 -3.254220e-04
ratio2           0.00000  6.969569e-05
ratio3           0.00000  9.333405e-04
ratio4           0.00000 -1.098860e-05
ratio5           0.00000  0.000000e+00
ratio6           0.00000 -5.607462e-05
selfinter        0.00000  1.873583e-01
walktrap_vertex  0.00000 -1.943234e-01
bigcom1          0.00000 -8.039444e-01
bigcom2          0.00000 -6.540446e-01
bigcom3          0.00000 -7.795535e-02
bigcom4          0.00000  1.445916e-01
bigcom6          0.00000 -3.432649e-01
bigcom8          0.00000 -9.614448e-01
bigcom9          0.00000 -9.948160e-01
bigcom11         0.00000 -1.300389e+00
bigcom13         0.00000 -1.268153e+00
bigcom15         0.00000 -4.027025e-01
bigcom16         0.00000 -5.316956e-01
bigcom21         0.00000 -1.871526e+00
bigcom22         0.00000 -2.184597e-01
bigcom24         0.00000 -2.998866e-01
bigcom26         0.00000  4.153090e-01
bigcom28         0.00000 -5.072482e-03
bigcom30         0.00000  3.866193e-02
bigcom31         0.00000 -7.956347e-01
bigcom32         0.00000 -8.827532e-01
bigcom33         0.00000 -4.378563e-01
bigcom34         0.00000 -8.049173e-01
bigcom36         0.00000 -1.315703e+00
bigcom37         0.00000  0.000000e+00
bigcom38         0.00000 -5.776047e-01
bigcom39         0.00000 -8.023241e-01
bigcom40         0.00000 -1.502353e-01
bigcom43         0.00000 -4.345019e-01
bigcom44         0.00000 -1.551966e+00
bigcom46         0.00000 -9.533944e-01
bigcom47         0.00000 -1.260921e+00
bigcom49         0.00000 -8.059719e-01
bigcom50         0.00000 -1.081353e+00
bigcom51         0.00000 -2.980253e-01
bigcom52         0.00000 -7.962598e-01
bigcom54         0.00000 -4.635757e-01
bigcom56         0.00000 -5.718787e-01
bigcom62         0.00000  2.753362e+00
bigcom66         0.00000 -1.233331e+00
bigcom68         0.00000 -4.374623e-01
bigcom69         0.00000 -8.954772e-01
bigcom71         0.00000 -4.762201e-01
bigcom72         0.00000 -3.576465e-01
bigcom73         0.00000 -1.008719e+00
bigcom74         0.00000 -8.116463e-01
bigcom75         0.00000 -5.419482e-01
bigcom76         0.00000 -4.913934e-01
bigcom77         0.00000 -1.035514e+00
bigcom79         0.00000 -1.537011e+00
bigcom80         0.00000 -1.152691e+00
bigcom82         0.00000 -1.374015e+00
bigcom83         0.00000 -2.664941e-03
bigcom84         0.00000 -1.785821e+00
bigcom85         0.00000 -1.332073e+00
bigcom87         0.00000 -1.093283e+00
bigcom89         0.00000 -1.275679e+00
bigcom91         0.00000 -4.882294e-01
bigcom92         0.00000 -7.667768e-01
bigcom93         0.00000 -6.417613e-03
bigcom96         0.00000 -4.839443e-01
bigcom97         0.00000 -9.359774e-01
bigcom98         0.00000 -1.317527e+00
bigcom99         0.00000 -2.143974e-03
bigcom101        0.00000  2.783657e+00
bigcom104        0.00000  1.054101e+00
bigcom106        0.00000 -1.026851e+00
bigcom109        0.00000  2.364643e+00
bigcom113        0.00000 -1.383225e+00
bigcom116        0.00000 -1.161788e+00
bigcom120        0.00000 -9.670838e-01
bigcom123        0.00000 -9.496578e-01
bigcom126        0.00000 -6.797574e-01
bigcom127        0.00000 -1.085801e+00
bigcom137        0.00000 -9.042428e-01
bigcom139        0.00000 -7.055609e-01
bigcom140        0.00000 -8.084913e-01
bigcom143        0.00000  2.009616e+00
bigcom145        0.00000 -2.833608e-01
bigcom146        0.00000 -1.271595e+00
bigcom147        0.00000 -4.780010e-01
bigcom149        0.00000  0.000000e+00
bigcom153        0.00000 -8.566342e-01
bigcom154        0.00000 -7.327468e-01
bigcom156        0.00000 -3.609020e-01
bigcom157        0.00000  0.000000e+00
bigcom158        0.00000  0.000000e+00
bigcom160        0.00000 -8.310307e-01
bigcom161        0.00000 -5.048548e-01
bigcom162        0.00000 -3.961581e-01
bigcom164        0.00000 -5.038906e-01
bigcom166        0.00000 -4.349660e-01
bigcom167        0.00000 -1.456809e+00
bigcom171        0.00000  6.944417e+00
bigcom173        0.00000 -5.434223e-01
bigcom175        0.00000 -1.463718e-01
bigcom176        0.00000 -6.295019e-01
bigcom177        0.00000 -2.359505e-01
bigcom178        0.00000  3.786885e+00
bigcom180        0.00000 -3.703915e-01
bigcom181        0.00000 -6.811815e-01
bigcom184        0.00000 -4.734682e-01
bigcom186        0.00000 -1.538032e+00
bigcom187        0.00000 -2.164840e+00
bigcom189        0.00000  0.000000e+00
bigcom194        0.00000 -1.923626e-01
bigcom195        0.00000 -5.938405e-01
bigcom196        0.00000  1.765251e+00
bigcom204        0.00000 -8.745406e-01
bigcom205        0.00000  1.761019e+00
bigcom212        0.00000 -1.652323e-01
bigcom214        0.00000 -4.864584e-01
bigcom222        0.00000 -3.727361e-01
bigcom223        0.00000  0.000000e+00
bigcom226        0.00000 -4.288110e-01
bigcom227        0.00000 -3.786247e-01
bigcom229        0.00000 -5.128679e-01
bigcom233        0.00000 -3.889284e-01
bigcom236        0.00000 -7.554583e-01
bigcom237        0.00000  0.000000e+00
bigcom246        0.00000 -4.777238e-01
bigcom248        0.00000 -6.834934e-01
bigcom249        0.00000 -7.128913e-01
bigcom250        0.00000 -7.867838e-02
bigcom254        0.00000 -6.605459e-01
bigcom266        0.00000 -1.235727e+00
bigcom269        0.00000 -6.814382e-01
bigcom272        0.00000 -6.867391e-01
bigcom274        0.00000 -1.298488e-01
bigcom281        0.00000 -2.064224e-01
bigcom291        0.00000 -4.047187e-01
bigcom292        0.00000 -6.764513e-01
bigcom295        0.00000 -6.392633e-01
bigcom299        0.00000 -5.894532e-01
bigcom301        0.00000 -7.519759e-01
bigcom306        0.00000 -7.139251e-01
bigcom309        0.00000 -1.095241e+00
bigcom314        0.00000  0.000000e+00
bigcom321        0.00000 -5.975619e-01
bigcom341        0.00000 -9.171932e-01
bigcom350        0.00000  0.000000e+00
bigcom353        0.00000 -3.043893e-01
bigcom359        0.00000 -8.128308e-01
bigcom363        0.00000  0.000000e+00
bigcom365        0.00000 -1.418949e+00
bigcom385        0.00000 -9.724540e-01
bigcom386        0.00000 -9.584751e-02
bigcom408        0.00000 -1.113057e+00
bigcom412        0.00000 -5.154548e-01
bigcom480        0.00000 -1.777020e-01
spin_vertex      0.00000  6.192523e-01
membership_s1    0.00000  1.060926e-01
membership_s3    0.00000 -2.005510e+00
membership_s4    0.00000 -6.743461e-03
membership_s5    0.00000 -1.717345e-01
membership_s6    0.00000 -9.994398e-02
membership_s7    0.00000 -5.065974e-01
membership_s8    0.00000 -1.256130e+00
membership_s9    0.00000 -1.370649e+00
membership_s11   0.00000 -8.722084e-01
membership_s12   0.00000 -6.494874e-01
membership_s14   0.00000 -3.163057e-01
membership_s15   0.00000  6.089779e-01
membership_s16   0.00000  5.651512e-01
membership_s17   0.00000 -9.568974e-01
membership_s18   0.00000 -1.000029e+00
membership_s20   0.00000 -6.834235e-01
membership_s21   0.00000 -1.227610e+00
membership_s22   0.00000 -7.788237e-01
membership_s24   0.00000 -2.378579e+00
membership_s25   0.00000 -1.097683e+00
membership_s26   0.00000 -3.118727e+00
membership_s27   0.00000 -2.779582e-01
membership_s28   0.00000 -1.368421e+00
membership_s30   0.00000  7.214604e-02
membership_s31   0.00000 -8.389807e-02
membership_s32   0.00000  1.636350e+00
membership_s33   0.00000 -3.085671e-01
membership_s36   0.00000 -3.332862e-01
membership_s37   0.00000 -1.144137e+00
V1               0.00000  0.000000e+00
V2               0.00000 -2.172585e-01
pdi              0.00000 -5.454744e+03
adhesion         0.00000  2.851066e-05
cohesion         0.00000 -5.807490e-05
inner            0.00000  1.018156e-05
outer            0.00000  1.364897e-05
ioratio          0.00000  8.859881e-01
comsize          0.00000  7.868885e-04
[1] "Dataset: low_targets Model GBM, run: 9 of 10 2015-06-15 19:06:31"
Iter   TrainDeviance   ValidDeviance   StepSize   Improve
     1        0.1428             nan     0.0100    0.0001
     2        0.1407             nan     0.0100    0.0002
     3        0.1391             nan     0.0100    0.0001
     4        0.1375             nan     0.0100    0.0003
     5        0.1360             nan     0.0100    0.0003
     6        0.1347             nan     0.0100    0.0001
     7        0.1332             nan     0.0100    0.0001
     8        0.1319             nan     0.0100    0.0002
     9        0.1307             nan     0.0100    0.0001
    10        0.1294             nan     0.0100    0.0002
    20        0.1205             nan     0.0100   -0.0000
    40        0.1072             nan     0.0100    0.0000
    49        0.1026             nan     0.0100   -0.0000

[1] "GBM variable coefficients"
                            var    rel.inf
ratio5                   ratio5 8.22852741
comsize                 comsize 6.44783888
membership_s32   membership_s32 6.34466272
pagerank               pagerank 6.06972877
inner                     inner 5.96461226
graph20                 graph20 4.52699014
bet                         bet 4.41811525
V1                           V1 4.29054623
ratio2                   ratio2 3.84822325
outer                     outer 2.83444972
orbit18                 orbit18 2.71097898
V2                           V2 2.69847741
ratio1                   ratio1 2.53533536
cohesion               cohesion 2.46584043
ioratio                 ioratio 2.30962518
orbit50                 orbit50 1.54546394
adhesion               adhesion 1.32396229
knn                         knn 1.27329298
orbit36                 orbit36 1.23580978
spin_vertex         spin_vertex 1.22002974
orbit16                 orbit16 1.16547070
fourth                   fourth 1.13547562
graph16                 graph16 1.09756900
upto_sixth           upto_sixth 1.07691165
graph25                 graph25 1.02899475
constraint           constraint 0.99675922
graph19                 graph19 0.93704180
graph21                 graph21 0.80941138
orbit21                 orbit21 0.80543905
orbit15                 orbit15 0.75444614
orbit44                 orbit44 0.73609130
orbit27                 orbit27 0.68372688
graph6                   graph6 0.59596836
orbit28                 orbit28 0.58817406
membership_s30   membership_s30 0.57007025
fifth                     fifth 0.56804412
coreness               coreness 0.56309241
upto_third           upto_third 0.54791383
graph23                 graph23 0.54667954
graph18                 graph18 0.51265218
graph12                 graph12 0.48588519
graph1                   graph1 0.42904326
orbit49                 orbit49 0.42057505
ratio6                   ratio6 0.41306895
bigcom22               bigcom22 0.40676932
graph13                 graph13 0.40411658
selfinter             selfinter 0.38194809
graph14                 graph14 0.37796193
orbit10                 orbit10 0.36700577
membership_s15   membership_s15 0.34944742
orbit25                 orbit25 0.33942659
graph2                   graph2 0.33506558
graph10                 graph10 0.32493900
graph15                 graph15 0.31620576
orbit37                 orbit37 0.30844966
orbit52                 orbit52 0.28244968
orbit4                   orbit4 0.27625608
orbit20                 orbit20 0.27526661
bigcom30               bigcom30 0.26694868
graph5                   graph5 0.26455666
graph11                 graph11 0.26431616
walktrap_vertex walktrap_vertex 0.25473743
orbit17                 orbit17 0.24246883
graph3                   graph3 0.23815539
sixth                     sixth 0.22789876
hubscore               hubscore 0.21701676
third                     third 0.21473174
ratio3                   ratio3 0.20416909
orbit5                   orbit5 0.20370585
graph4                   graph4 0.20009285
upto_fifth           upto_fifth 0.18930505
close                     close 0.18606800
orbit32                 orbit32 0.17009115
orbit56                 orbit56 0.16810600
orbit39                 orbit39 0.16526720
orbit48                 orbit48 0.16391494
orbit11                 orbit11 0.12219625
orbit9                   orbit9 0.12025202
orbit7                   orbit7 0.11924885
orbit19                 orbit19 0.11899290
trans                     trans 0.11253621
orbit6                   orbit6 0.10279397
orbit24                 orbit24 0.09499073
evcent                   evcent 0.09361425
graph9                   graph9 0.08332959
AP                           AP 0.07505494
ecc                         ecc 0.07470299
orbit51                 orbit51 0.07033299
orbit47                 orbit47 0.06753430
upto_second         upto_second 0.06532859
ratio4                   ratio4 0.05274595
bigcom3                 bigcom3 0.04676351
orbit2                   orbit2 0.04546747
bigcom26               bigcom26 0.03801048
membership_s1     membership_s1 0.03696118
orbit62                 orbit62 0.03309084
orbit66                 orbit66 0.02863918
graph17                 graph17 0.02507302
orbit38                 orbit38 0.02446578
graph0                   graph0 0.00000000
graph7                   graph7 0.00000000
graph8                   graph8 0.00000000
graph22                 graph22 0.00000000
graph24                 graph24 0.00000000
graph26                 graph26 0.00000000
graph27                 graph27 0.00000000
graph28                 graph28 0.00000000
graph29                 graph29 0.00000000
orbit0                   orbit0 0.00000000
orbit1                   orbit1 0.00000000
orbit3                   orbit3 0.00000000
orbit8                   orbit8 0.00000000
orbit12                 orbit12 0.00000000
orbit13                 orbit13 0.00000000
orbit14                 orbit14 0.00000000
orbit22                 orbit22 0.00000000
orbit23                 orbit23 0.00000000
orbit26                 orbit26 0.00000000
orbit29                 orbit29 0.00000000
orbit30                 orbit30 0.00000000
orbit31                 orbit31 0.00000000
orbit33                 orbit33 0.00000000
orbit34                 orbit34 0.00000000
orbit35                 orbit35 0.00000000
orbit40                 orbit40 0.00000000
orbit41                 orbit41 0.00000000
orbit42                 orbit42 0.00000000
orbit43                 orbit43 0.00000000
orbit45                 orbit45 0.00000000
orbit46                 orbit46 0.00000000
orbit53                 orbit53 0.00000000
orbit54                 orbit54 0.00000000
orbit55                 orbit55 0.00000000
orbit57                 orbit57 0.00000000
orbit58                 orbit58 0.00000000
orbit59                 orbit59 0.00000000
orbit60                 orbit60 0.00000000
orbit61                 orbit61 0.00000000
orbit63                 orbit63 0.00000000
orbit64                 orbit64 0.00000000
orbit65                 orbit65 0.00000000
orbit67                 orbit67 0.00000000
orbit68                 orbit68 0.00000000
orbit69                 orbit69 0.00000000
orbit70                 orbit70 0.00000000
orbit71                 orbit71 0.00000000
orbit72                 orbit72 0.00000000
eccrad                   eccrad 0.00000000
first                     first 0.00000000
upto_fourth         upto_fourth 0.00000000
second                   second 0.00000000
bigcom1                 bigcom1 0.00000000
bigcom2                 bigcom2 0.00000000
bigcom4                 bigcom4 0.00000000
bigcom6                 bigcom6 0.00000000
bigcom8                 bigcom8 0.00000000
bigcom9                 bigcom9 0.00000000
bigcom11               bigcom11 0.00000000
bigcom13               bigcom13 0.00000000
bigcom15               bigcom15 0.00000000
bigcom16               bigcom16 0.00000000
bigcom21               bigcom21 0.00000000
bigcom24               bigcom24 0.00000000
bigcom28               bigcom28 0.00000000
bigcom31               bigcom31 0.00000000
bigcom32               bigcom32 0.00000000
bigcom33               bigcom33 0.00000000
bigcom34               bigcom34 0.00000000
bigcom36               bigcom36 0.00000000
bigcom37               bigcom37 0.00000000
bigcom38               bigcom38 0.00000000
bigcom39               bigcom39 0.00000000
bigcom40               bigcom40 0.00000000
bigcom43               bigcom43 0.00000000
bigcom44               bigcom44 0.00000000
bigcom46               bigcom46 0.00000000
bigcom47               bigcom47 0.00000000
bigcom49               bigcom49 0.00000000
bigcom50               bigcom50 0.00000000
bigcom51               bigcom51 0.00000000
bigcom52               bigcom52 0.00000000
bigcom54               bigcom54 0.00000000
bigcom56               bigcom56 0.00000000
bigcom62               bigcom62 0.00000000
bigcom66               bigcom66 0.00000000
bigcom68               bigcom68 0.00000000
bigcom69               bigcom69 0.00000000
bigcom71               bigcom71 0.00000000
bigcom72               bigcom72 0.00000000
bigcom73               bigcom73 0.00000000
bigcom74               bigcom74 0.00000000
bigcom75               bigcom75 0.00000000
bigcom76               bigcom76 0.00000000
bigcom77               bigcom77 0.00000000
bigcom79               bigcom79 0.00000000
bigcom80               bigcom80 0.00000000
bigcom82               bigcom82 0.00000000
bigcom83               bigcom83 0.00000000
bigcom84               bigcom84 0.00000000
bigcom85               bigcom85 0.00000000
bigcom87               bigcom87 0.00000000
bigcom89               bigcom89 0.00000000
bigcom91               bigcom91 0.00000000
bigcom92               bigcom92 0.00000000
bigcom93               bigcom93 0.00000000
bigcom96               bigcom96 0.00000000
bigcom97               bigcom97 0.00000000
bigcom98               bigcom98 0.00000000
bigcom99               bigcom99 0.00000000
bigcom101             bigcom101 0.00000000
bigcom104             bigcom104 0.00000000
bigcom106             bigcom106 0.00000000
bigcom109             bigcom109 0.00000000
bigcom113             bigcom113 0.00000000
bigcom116             bigcom116 0.00000000
bigcom120             bigcom120 0.00000000
bigcom123             bigcom123 0.00000000
bigcom126             bigcom126 0.00000000
bigcom127             bigcom127 0.00000000
bigcom137             bigcom137 0.00000000
bigcom139             bigcom139 0.00000000
bigcom140             bigcom140 0.00000000
bigcom143             bigcom143 0.00000000
bigcom145             bigcom145 0.00000000
bigcom146             bigcom146 0.00000000
bigcom147             bigcom147 0.00000000
bigcom149             bigcom149 0.00000000
bigcom153             bigcom153 0.00000000
bigcom154             bigcom154 0.00000000
bigcom156             bigcom156 0.00000000
bigcom157             bigcom157 0.00000000
bigcom158             bigcom158 0.00000000
bigcom160             bigcom160 0.00000000
bigcom161             bigcom161 0.00000000
bigcom162             bigcom162 0.00000000
bigcom164             bigcom164 0.00000000
bigcom166             bigcom166 0.00000000
bigcom167             bigcom167 0.00000000
bigcom171             bigcom171 0.00000000
bigcom173             bigcom173 0.00000000
bigcom175             bigcom175 0.00000000
bigcom176             bigcom176 0.00000000
bigcom177             bigcom177 0.00000000
bigcom178             bigcom178 0.00000000
bigcom180             bigcom180 0.00000000
bigcom181             bigcom181 0.00000000
bigcom184             bigcom184 0.00000000
bigcom186             bigcom186 0.00000000
bigcom187             bigcom187 0.00000000
bigcom189             bigcom189 0.00000000
bigcom194             bigcom194 0.00000000
bigcom195             bigcom195 0.00000000
bigcom196             bigcom196 0.00000000
bigcom204             bigcom204 0.00000000
bigcom205             bigcom205 0.00000000
bigcom212             bigcom212 0.00000000
bigcom214             bigcom214 0.00000000
bigcom222             bigcom222 0.00000000
bigcom223             bigcom223 0.00000000
bigcom226             bigcom226 0.00000000
bigcom227             bigcom227 0.00000000
bigcom229             bigcom229 0.00000000
bigcom233             bigcom233 0.00000000
bigcom236             bigcom236 0.00000000
bigcom237             bigcom237 0.00000000
bigcom246             bigcom246 0.00000000
bigcom248             bigcom248 0.00000000
bigcom249             bigcom249 0.00000000
bigcom250             bigcom250 0.00000000
bigcom254             bigcom254 0.00000000
bigcom266             bigcom266 0.00000000
bigcom269             bigcom269 0.00000000
bigcom272             bigcom272 0.00000000
bigcom274             bigcom274 0.00000000
bigcom281             bigcom281 0.00000000
bigcom291             bigcom291 0.00000000
bigcom292             bigcom292 0.00000000
bigcom295             bigcom295 0.00000000
bigcom299             bigcom299 0.00000000
bigcom301             bigcom301 0.00000000
bigcom306             bigcom306 0.00000000
bigcom309             bigcom309 0.00000000
bigcom314             bigcom314 0.00000000
bigcom321             bigcom321 0.00000000
bigcom341             bigcom341 0.00000000
bigcom350             bigcom350 0.00000000
bigcom353             bigcom353 0.00000000
bigcom359             bigcom359 0.00000000
bigcom363             bigcom363 0.00000000
bigcom365             bigcom365 0.00000000
bigcom385             bigcom385 0.00000000
bigcom386             bigcom386 0.00000000
bigcom408             bigcom408 0.00000000
bigcom412             bigcom412 0.00000000
bigcom480             bigcom480 0.00000000
membership_s3     membership_s3 0.00000000
membership_s4     membership_s4 0.00000000
membership_s5     membership_s5 0.00000000
membership_s6     membership_s6 0.00000000
membership_s7     membership_s7 0.00000000
membership_s8     membership_s8 0.00000000
membership_s9     membership_s9 0.00000000
membership_s11   membership_s11 0.00000000
membership_s12   membership_s12 0.00000000
membership_s14   membership_s14 0.00000000
membership_s16   membership_s16 0.00000000
membership_s17   membership_s17 0.00000000
membership_s18   membership_s18 0.00000000
membership_s20   membership_s20 0.00000000
membership_s21   membership_s21 0.00000000
membership_s22   membership_s22 0.00000000
membership_s24   membership_s24 0.00000000
membership_s25   membership_s25 0.00000000
membership_s26   membership_s26 0.00000000
membership_s27   membership_s27 0.00000000
membership_s28   membership_s28 0.00000000
membership_s31   membership_s31 0.00000000
membership_s33   membership_s33 0.00000000
membership_s36   membership_s36 0.00000000
membership_s37   membership_s37 0.00000000
pdi                         pdi 0.00000000
[1] "Dataset: low_targets Model RF, run: 9 of 10 2015-06-15 19:06:58"
     |      Out-of-bag   |
Tree |      MSE  %Var(y) |
   1 |   0.0263   193.51 |
   2 |  0.02574   189.41 |
   3 |  0.02443   179.74 |
   4 |  0.02274   167.28 |
   5 |  0.02323   170.92 |
   6 |  0.02199   161.77 |
   7 |  0.02093   153.95 |
   8 |  0.01993   146.66 |
   9 |  0.01875   137.92 |
  10 |  0.01851   136.15 |
  11 |  0.01808   132.99 |
  12 |  0.01768   130.10 |
  13 |  0.01719   126.44 |
  14 |  0.01723   126.78 |
  15 |  0.01679   123.51 |
  16 |  0.01683   123.85 |
  17 |  0.01666   122.59 |
  18 |  0.01644   120.95 |
  19 |  0.01633   120.12 |
  20 |  0.01606   118.14 |
  21 |  0.01595   117.38 |
  22 |  0.01592   117.10 |
  23 |   0.0158   116.24 |
  24 |  0.01578   116.08 |
  25 |  0.01579   116.19 |
  26 |   0.0157   115.48 |
  27 |  0.01556   114.51 |
  28 |  0.01545   113.66 |
  29 |  0.01537   113.06 |
  30 |  0.01535   112.94 |
  31 |  0.01524   112.10 |
  32 |  0.01529   112.47 |
  33 |  0.01523   112.07 |
  34 |  0.01509   111.04 |
  35 |  0.01502   110.47 |
  36 |  0.01494   109.89 |
  37 |  0.01489   109.55 |
  38 |  0.01484   109.22 |
  39 |  0.01481   108.99 |
  40 |  0.01477   108.68 |
  41 |   0.0148   108.91 |
  42 |  0.01476   108.58 |
  43 |  0.01476   108.58 |
  44 |  0.01475   108.51 |
  45 |   0.0147   108.18 |
  46 |  0.01469   108.06 |
  47 |  0.01468   107.98 |
  48 |  0.01465   107.78 |
  49 |   0.0146   107.40 |
  50 |  0.01461   107.48 |
  51 |  0.01457   107.20 |
  52 |  0.01457   107.22 |
  53 |  0.01457   107.23 |
  54 |  0.01458   107.27 |
  55 |  0.01459   107.32 |
  56 |   0.0146   107.42 |
  57 |  0.01456   107.13 |
  58 |  0.01456   107.11 |
  59 |  0.01459   107.35 |
  60 |   0.0146   107.45 |
  61 |  0.01461   107.49 |
  62 |  0.01457   107.19 |
  63 |  0.01454   106.95 |
  64 |  0.01455   107.01 |
  65 |  0.01454   106.97 |
  66 |  0.01453   106.88 |
  67 |  0.01454   106.97 |
  68 |  0.01455   107.04 |
  69 |  0.01452   106.83 |
  70 |  0.01452   106.80 |
  71 |  0.01453   106.87 |
  72 |  0.01451   106.74 |
  73 |  0.01452   106.86 |
  74 |  0.01454   106.97 |
  75 |  0.01454   106.95 |
  76 |  0.01451   106.72 |
  77 |   0.0145   106.65 |
  78 |  0.01448   106.54 |
  79 |  0.01443   106.19 |
  80 |  0.01442   106.13 |
  81 |  0.01445   106.29 |
  82 |  0.01443   106.18 |
  83 |  0.01443   106.15 |
  84 |  0.01444   106.21 |
  85 |  0.01445   106.32 |
  86 |  0.01444   106.22 |
  87 |  0.01445   106.32 |
  88 |  0.01445   106.33 |
  89 |  0.01445   106.34 |
  90 |  0.01446   106.39 |
  91 |  0.01448   106.52 |
  92 |  0.01446   106.39 |
  93 |  0.01444   106.22 |
  94 |  0.01443   106.16 |
  95 |  0.01443   106.14 |
  96 |  0.01443   106.19 |
  97 |  0.01442   106.09 |
  98 |  0.01441   106.04 |
  99 |  0.01442   106.10 |
 100 |   0.0144   105.98 |
[1] "Random Forest variable coefficients"
                      %IncMSE IncNodePurity
graph5           2.742572e-04  2.677692e-01
graph6           8.268708e-04  3.513151e-01
graph7           1.103936e-04  7.433143e-02
graph8           0.000000e+00  2.602085e-19
graph9           1.781738e-03  4.106272e-01
graph10          4.371287e-03  4.911727e-01
graph11          6.881024e-03  5.609899e-01
graph12          1.934717e-03  3.626174e-01
graph13          4.930884e-03  4.340226e-01
graph14          2.467354e-03  3.637708e-01
graph15          3.198181e-03  3.386130e-01
graph16          4.048345e-03  3.149679e-01
graph17          1.036420e-03  4.629774e-01
graph18          6.763272e-05  6.781965e-02
graph19          2.450096e-03  4.634196e-01
graph20          6.366997e-04  4.177581e-01
graph21          2.812095e-04  2.527224e-01
graph22          1.946218e-05  1.106754e-01
graph23          1.381314e-03  5.023977e-01
graph24          1.336741e-04  1.011840e-01
graph25          1.378755e-04  1.280765e-01
graph26          2.753035e-05  6.537599e-02
graph27          0.000000e+00  2.000000e-02
graph28          0.000000e+00  8.571429e-03
graph29          0.000000e+00  0.000000e+00
orbit0           3.718348e-04  1.893914e-01
orbit1           7.295552e-03  4.407378e-01
orbit2          -2.167255e-05  1.976134e-01
orbit3           3.191872e-05  1.741136e-01
orbit4           1.038019e-03  4.385167e-01
orbit5           1.962625e-03  3.087327e-01
orbit6           3.948607e-03  4.510617e-01
orbit7           1.702066e-05  2.505924e-01
orbit8           3.686935e-04  3.420495e-01
orbit9           1.729183e-03  3.260934e-01
orbit10          4.104021e-04  2.879774e-01
orbit11         -7.823587e-06  1.829156e-01
orbit12          1.916694e-04  1.067592e-01
orbit13         -5.527246e-06  5.056405e-02
orbit14          0.000000e+00  5.551115e-19
orbit15          4.311896e-03  6.192962e-01
orbit16          1.811849e-03  4.001314e-01
orbit17          1.449495e-03  3.620768e-01
orbit18          1.917695e-03  1.027353e+00
orbit19          2.322745e-03  4.475478e-01
orbit20          1.519490e-03  3.020344e-01
orbit21          3.982501e-04  2.817533e-01
orbit22          8.505161e-03  4.797847e-01
orbit23          7.727768e-06  8.820863e-02
orbit24          4.138188e-03  3.720148e-01
orbit25          1.957421e-04  1.166757e-01
orbit26          3.997500e-04  1.988405e-01
orbit27          4.083066e-03  6.422799e-01
orbit28          6.345642e-04  4.089624e-01
orbit29          7.134314e-04  1.693971e-01
orbit30          2.744712e-04  9.953130e-02
orbit31          3.747298e-03  3.058614e-01
orbit32          8.538758e-04  2.922695e-01
orbit33          1.534140e-05  9.618642e-02
orbit34          2.161296e-03  3.909346e-01
orbit35          5.943992e-03  4.355981e-01
orbit36          1.085396e-03  3.979671e-01
orbit37          5.399167e-04  2.413540e-01
orbit38          5.192016e-04  4.700473e-01
orbit39          8.367514e-04  4.046441e-01
orbit40          1.258625e-04  8.839137e-02
orbit41          2.527641e-05  6.199665e-02
orbit42          1.192067e-07  4.173177e-02
orbit43          5.292357e-05  4.149034e-02
orbit44          1.827600e-04  2.059854e-01
orbit45          3.961088e-03  4.727229e-01
orbit46          2.132644e-04  1.540511e-01
orbit47          2.650800e-04  1.545592e-01
orbit48          2.107902e-04  4.113997e-02
orbit49          6.999862e-04  6.048108e-01
orbit50          4.916640e-04  6.993004e-01
orbit51          3.045329e-04  1.850731e-01
orbit52          6.982173e-04  1.713065e-01
orbit53          4.892886e-05  5.225377e-01
orbit54          8.218774e-05  8.025171e-02
orbit55          0.000000e+00  0.000000e+00
orbit56          1.221151e-03  5.345097e-01
orbit57          0.000000e+00  4.047619e-02
orbit58         -1.111111e-06  5.941685e-03
orbit59          3.157723e-04  5.018786e-02
orbit60         -1.411740e-05  4.459191e-02
orbit61          0.000000e+00  2.775558e-19
orbit62          2.581414e-05  1.355081e-01
orbit63          7.187741e-05  2.245156e-02
orbit64         -7.470754e-06  1.190377e-01
orbit65          8.921326e-05  4.798497e-02
orbit66          1.924002e-06  4.491804e-02
orbit67         -9.426559e-06  4.427038e-02
orbit68         -4.327131e-06  1.690476e-02
orbit69          0.000000e+00  0.000000e+00
orbit70          0.000000e+00  1.681285e-02
orbit71          0.000000e+00  1.387779e-19
orbit72          0.000000e+00  0.000000e+00
AP               1.492542e-04  8.204315e-02
bet              1.642307e-03  1.662314e+00
ecc              3.241336e-05  9.731492e-02
eccrad          -4.367818e-06  8.674932e-02
close            2.620592e-03  5.688184e-01
constraint       4.459764e-04  5.011526e-01
coreness         8.754053e-04  4.663342e-01
knn              3.586661e-03  5.574667e-01
hubscore         1.329666e-03  3.173607e-01
pagerank         3.633106e-03  3.090696e+00
trans            1.036809e-04  3.326564e-01
evcent           3.611274e-03  6.222173e-01
first            5.702807e-05  1.731581e-01
upto_second      3.893995e-03  4.496436e-01
upto_third       2.553017e-03  4.897528e-01
upto_fourth      1.998175e-03  3.583164e-01
upto_fifth       2.783676e-03  6.619096e-01
upto_sixth       4.047540e-03  4.017852e-01
second           4.870893e-03  3.648680e-01
third            3.840448e-03  4.913637e-01
fourth           4.285439e-03  1.334244e+00
fifth            3.021770e-03  1.007463e+00
sixth            1.481647e-03  8.832735e-01
ratio1           2.964329e-03  9.876550e-01
ratio2           5.624732e-03  1.748179e+00
ratio3           4.112984e-03  1.184779e+00
ratio4           3.848019e-03  6.788211e-01
ratio5           4.091286e-03  3.530172e+00
ratio6           9.716047e-04  8.741135e-01
selfinter        1.109623e-03  9.552442e-02
walktrap_vertex  2.950916e-04  5.823658e-01
bigcom1          8.693829e-06  5.762901e-02
bigcom2          0.000000e+00  0.000000e+00
bigcom3          2.202186e-05  7.548614e-02
bigcom4          3.044207e-05  8.156830e-02
bigcom6          0.000000e+00  0.000000e+00
bigcom8          0.000000e+00  8.673617e-21
bigcom9          0.000000e+00  0.000000e+00
bigcom11         0.000000e+00  0.000000e+00
bigcom13         0.000000e+00  0.000000e+00
bigcom15         0.000000e+00  2.428613e-18
bigcom16         0.000000e+00  0.000000e+00
bigcom21         0.000000e+00  4.336809e-21
bigcom22         4.112912e-06  5.703165e-02
bigcom24         0.000000e+00  4.336809e-21
bigcom26        -3.595001e-05  1.184662e-01
bigcom28        -5.707862e-07  5.951984e-02
bigcom30         4.423153e-04  3.916041e-01
bigcom31         0.000000e+00  0.000000e+00
bigcom32         0.000000e+00  0.000000e+00
bigcom33         0.000000e+00  0.000000e+00
bigcom34         0.000000e+00  0.000000e+00
bigcom36         0.000000e+00  1.457168e-18
bigcom37         0.000000e+00  0.000000e+00
bigcom38         0.000000e+00  0.000000e+00
bigcom39         0.000000e+00  0.000000e+00
bigcom40         2.218106e-04  1.797269e-01
bigcom43         0.000000e+00  0.000000e+00
bigcom44         0.000000e+00  0.000000e+00
bigcom46         0.000000e+00  0.000000e+00
bigcom47         0.000000e+00  0.000000e+00
bigcom49         0.000000e+00  0.000000e+00
bigcom50         0.000000e+00  0.000000e+00
bigcom51         0.000000e+00  0.000000e+00
bigcom52         0.000000e+00  0.000000e+00
bigcom54         0.000000e+00  0.000000e+00
bigcom56         0.000000e+00  0.000000e+00
bigcom62        -2.006259e-05  5.904203e-01
bigcom66         0.000000e+00  0.000000e+00
bigcom68         0.000000e+00  0.000000e+00
bigcom69         0.000000e+00  0.000000e+00
bigcom71         0.000000e+00  0.000000e+00
bigcom72         0.000000e+00  0.000000e+00
bigcom73         0.000000e+00  0.000000e+00
bigcom74         0.000000e+00  2.775558e-19
bigcom75         0.000000e+00  0.000000e+00
bigcom76         0.000000e+00  0.000000e+00
bigcom77         0.000000e+00  1.387779e-19
bigcom79         0.000000e+00  4.336809e-21
bigcom80         0.000000e+00  0.000000e+00
bigcom82         0.000000e+00  0.000000e+00
bigcom83         0.000000e+00  0.000000e+00
bigcom84         0.000000e+00  0.000000e+00
bigcom85         0.000000e+00  0.000000e+00
bigcom87         0.000000e+00  0.000000e+00
bigcom89         0.000000e+00  4.336809e-21
bigcom91         0.000000e+00  0.000000e+00
bigcom92         0.000000e+00  0.000000e+00
bigcom93         0.000000e+00  0.000000e+00
bigcom96         0.000000e+00  0.000000e+00
bigcom97         0.000000e+00  4.336809e-21
bigcom98         0.000000e+00  6.938894e-20
bigcom99         0.000000e+00  0.000000e+00
bigcom101        3.287050e-05  3.186171e-01
bigcom104       -2.561077e-05  1.935155e-01
bigcom106        0.000000e+00  2.775558e-19
bigcom109        1.616902e-05  5.896156e-01
bigcom113        0.000000e+00  4.336809e-21
bigcom116        0.000000e+00  4.163336e-19
bigcom120        0.000000e+00  0.000000e+00
bigcom123        0.000000e+00  0.000000e+00
bigcom126        0.000000e+00  0.000000e+00
bigcom127        0.000000e+00  0.000000e+00
bigcom137        0.000000e+00  1.387779e-19
bigcom139        0.000000e+00  0.000000e+00
bigcom140        0.000000e+00  0.000000e+00
bigcom143       -1.817197e-05  3.913311e-01
bigcom145        0.000000e+00  0.000000e+00
bigcom146        0.000000e+00  0.000000e+00
bigcom147        0.000000e+00  0.000000e+00
bigcom149        0.000000e+00  0.000000e+00
bigcom153        0.000000e+00  0.000000e+00
bigcom154        0.000000e+00  0.000000e+00
bigcom156        0.000000e+00  0.000000e+00
bigcom157        0.000000e+00  0.000000e+00
bigcom158        0.000000e+00  0.000000e+00
bigcom160        0.000000e+00  0.000000e+00
bigcom161        0.000000e+00  0.000000e+00
bigcom162        0.000000e+00  0.000000e+00
bigcom164        0.000000e+00  0.000000e+00
bigcom166        0.000000e+00  0.000000e+00
bigcom167        0.000000e+00  0.000000e+00
bigcom171        0.000000e+00  8.855260e-01
bigcom173        0.000000e+00  0.000000e+00
bigcom175        0.000000e+00  0.000000e+00
bigcom176        0.000000e+00  0.000000e+00
bigcom177        0.000000e+00  0.000000e+00
bigcom178        1.034132e-04  9.575659e-01
bigcom180        0.000000e+00  4.336809e-21
bigcom181        0.000000e+00  0.000000e+00
bigcom184        0.000000e+00  0.000000e+00
bigcom186        0.000000e+00  0.000000e+00
bigcom187        0.000000e+00  0.000000e+00
bigcom189        0.000000e+00  0.000000e+00
bigcom194        0.000000e+00  0.000000e+00
bigcom195        0.000000e+00  6.938894e-20
bigcom196       -5.668672e-06  5.234837e-01
bigcom204        0.000000e+00  1.387779e-19
bigcom205        1.346266e-05  3.114342e-01
bigcom212        0.000000e+00  0.000000e+00
bigcom214        0.000000e+00  2.775558e-19
bigcom222        0.000000e+00  0.000000e+00
bigcom223        0.000000e+00  0.000000e+00
bigcom226        0.000000e+00  0.000000e+00
bigcom227        0.000000e+00  0.000000e+00
bigcom229        0.000000e+00  0.000000e+00
bigcom233        0.000000e+00  0.000000e+00
bigcom236        0.000000e+00  2.775558e-19
bigcom237        0.000000e+00  0.000000e+00
bigcom246        0.000000e+00  6.938894e-20
bigcom248        0.000000e+00  0.000000e+00
bigcom249        0.000000e+00  0.000000e+00
bigcom250        0.000000e+00  0.000000e+00
bigcom254        0.000000e+00  0.000000e+00
bigcom266        0.000000e+00  0.000000e+00
bigcom269        0.000000e+00  0.000000e+00
bigcom272        0.000000e+00  0.000000e+00
bigcom274        0.000000e+00  0.000000e+00
bigcom281        0.000000e+00  0.000000e+00
bigcom291        0.000000e+00  0.000000e+00
bigcom292        0.000000e+00  0.000000e+00
bigcom295        0.000000e+00  0.000000e+00
bigcom299       -1.472749e-05  4.720934e-01
bigcom301        0.000000e+00  0.000000e+00
bigcom306        0.000000e+00  0.000000e+00
bigcom309        0.000000e+00  0.000000e+00
bigcom314        0.000000e+00  0.000000e+00
bigcom321        0.000000e+00  0.000000e+00
bigcom341        0.000000e+00  2.775558e-19
bigcom350        0.000000e+00  0.000000e+00
bigcom353        0.000000e+00  0.000000e+00
bigcom359        0.000000e+00  2.081668e-19
bigcom363        0.000000e+00  0.000000e+00
bigcom365        0.000000e+00  0.000000e+00
bigcom385        0.000000e+00  0.000000e+00
bigcom386        0.000000e+00  0.000000e+00
bigcom408        0.000000e+00  0.000000e+00
bigcom412        0.000000e+00  0.000000e+00
bigcom480        0.000000e+00  0.000000e+00
spin_vertex      2.091192e-04  3.234822e-01
membership_s1    5.656494e-04  4.325444e-01
membership_s3    0.000000e+00  4.250073e-19
membership_s4    9.244262e-05  1.091101e-01
membership_s5    3.288751e-05  1.106761e-01
membership_s6    2.608518e-05  8.554883e-02
membership_s7   -9.262035e-07  2.378313e-02
membership_s8    0.000000e+00  0.000000e+00
membership_s9    0.000000e+00  0.000000e+00
membership_s11   0.000000e+00  2.775558e-19
membership_s12   0.000000e+00  0.000000e+00
membership_s14  -2.612803e-05  3.643906e-01
membership_s15   1.441304e-04  2.367941e-01
membership_s16   2.591903e-05  1.175283e-01
membership_s17   0.000000e+00  0.000000e+00
membership_s18   0.000000e+00  0.000000e+00
membership_s20   0.000000e+00  0.000000e+00
membership_s21   3.480492e-05  1.534630e-01
membership_s22   0.000000e+00  4.336809e-20
membership_s24   0.000000e+00  0.000000e+00
membership_s25   0.000000e+00  0.000000e+00
membership_s26   0.000000e+00  0.000000e+00
membership_s27  -2.015511e-05  3.497505e-02
membership_s28   0.000000e+00  1.387779e-19
membership_s30   3.243025e-05  1.416475e-01
membership_s31   8.547732e-05  1.240506e-01
membership_s32   1.903315e-03  1.466385e+00
membership_s33   0.000000e+00  0.000000e+00
membership_s36   6.559951e-05  1.360594e-01
membership_s37   0.000000e+00  0.000000e+00
V1               3.582864e-03  1.172023e+00
V2               1.750795e-03  1.535799e+00
pdi              2.779838e-05  2.391440e-01
adhesion         6.794251e-03  1.720291e+00
cohesion         7.059083e-03  1.675940e+00
inner            6.006162e-03  2.379813e+00
outer            2.972991e-03  2.068955e+00
ioratio          5.425731e-03  2.144067e+00
comsize          5.181399e-03  2.023310e+00
[1] "Dataset: low_targets Model GLM, run: 9 of 10 2015-06-15 19:09:22"
[1] "glmnet variable coefficients"
                    [,1]          [,2]
(Intercept)     -4.27051 -1.506305e+01
graph0           0.00000  1.927000e-02
graph1           0.00000 -2.478811e-05
graph2           0.00000 -7.901823e-06
graph3           0.00000 -1.315150e-05
graph4           0.00000  0.000000e+00
graph5           0.00000  3.633165e-06
graph6           0.00000  4.986844e-05
graph7           0.00000 -4.412120e-03
graph8           0.00000 -5.112704e-01
graph9           0.00000 -4.766974e-08
graph10          0.00000  2.802257e-10
graph11          0.00000 -2.153178e-10
graph12          0.00000  0.000000e+00
graph13          0.00000 -2.534801e-06
graph14          0.00000  3.612843e-11
graph15          0.00000  1.848130e-04
graph16          0.00000  2.068571e-06
graph17          0.00000  3.704837e-06
graph18          0.00000  1.000695e-04
graph19          0.00000 -1.066147e-05
graph20          0.00000  4.571870e-06
graph21          0.00000  2.444940e-04
graph22          0.00000 -1.804123e-04
graph23          0.00000 -1.412801e-04
graph24          0.00000 -4.375924e-05
graph25          0.00000 -7.129529e-05
graph26          0.00000  1.995553e-03
graph27          0.00000 -4.096146e-02
graph28          0.00000  0.000000e+00
graph29          0.00000 -6.403211e-01
orbit0           0.00000  3.158835e-02
orbit1           0.00000 -7.086093e-06
orbit2           0.00000 -6.162147e-02
orbit3           0.00000  0.000000e+00
orbit4           0.00000 -1.103397e-05
orbit5           0.00000  0.000000e+00
orbit6           0.00000  0.000000e+00
orbit7           0.00000 -2.079099e-01
orbit8           0.00000  2.089501e-04
orbit9           0.00000  1.068564e-04
orbit10          0.00000 -6.840142e-06
orbit11          0.00000  8.039810e-02
orbit12          0.00000 -4.133788e-03
orbit13          0.00000 -1.478770e-01
orbit14          0.00000 -4.960808e-01
orbit15          0.00000 -4.720229e-09
orbit16          0.00000 -6.498763e-06
orbit17          0.00000 -4.370175e-06
orbit18          0.00000 -8.573128e-09
orbit19          0.00000  1.688194e-09
orbit20          0.00000 -1.798825e-07
orbit21          0.00000  1.494773e-04
orbit22          0.00000 -1.808335e-10
orbit23          0.00000  3.337840e-01
orbit24          0.00000  9.642231e-07
orbit25          0.00000 -2.798057e-06
orbit26          0.00000  6.778261e-06
orbit27          0.00000  0.000000e+00
orbit28          0.00000 -1.647442e-05
orbit29          0.00000 -5.075421e-05
orbit30          0.00000 -1.055016e-03
orbit31          0.00000  2.593326e-09
orbit32          0.00000  1.428454e-07
orbit33          0.00000 -4.870629e-02
orbit34          0.00000  1.091724e-04
orbit35          0.00000  2.866354e-06
orbit36          0.00000 -1.317901e-05
orbit37          0.00000  1.171019e-06
orbit38          0.00000  2.362568e-03
orbit39          0.00000  0.000000e+00
orbit40          0.00000  8.876289e-06
orbit41          0.00000 -6.702063e-04
orbit42          0.00000  1.860708e-01
orbit43          0.00000  1.013510e-04
orbit44          0.00000  6.062476e-01
orbit45          0.00000 -4.218071e-06
orbit46          0.00000 -9.133911e-05
orbit47          0.00000  7.113280e-03
orbit48          0.00000 -5.005673e-04
orbit49          0.00000  1.221545e-05
orbit50          0.00000 -1.647861e-03
orbit51          0.00000  0.000000e+00
orbit52          0.00000  6.873101e-04
orbit53          0.00000  1.891345e-03
orbit54          0.00000 -1.887803e-04
orbit55          0.00000 -1.134849e+00
orbit56          0.00000 -9.485804e-05
orbit57          0.00000 -1.513711e-03
orbit58          0.00000 -3.155830e-01
orbit59          0.00000 -6.126897e-05
orbit60          0.00000 -4.152115e-03
orbit61          0.00000  1.869927e-01
orbit62          0.00000 -2.856132e-03
orbit63          0.00000 -1.414222e-02
orbit64          0.00000  2.816452e-02
orbit65          0.00000  3.302629e-04
orbit66          0.00000  3.053430e-02
orbit67          0.00000  1.609811e+00
orbit68          0.00000 -4.009647e-02
orbit69          0.00000 -1.734534e-01
orbit70          0.00000  0.000000e+00
orbit71          0.00000  0.000000e+00
orbit72          0.00000 -6.506857e-01
AP               0.00000 -4.822236e-01
bet              0.00000  4.750056e-05
ecc              0.00000  6.262617e-02
eccrad           0.00000  3.402654e-01
close            0.00000  6.522690e-03
constraint       0.00000 -9.735050e-01
coreness         0.00000  3.360653e-01
knn              0.00000 -6.824080e-04
hubscore         0.00000  3.942710e+01
pagerank         0.00000 -3.158858e-01
trans            0.00000  2.952624e-01
evcent           0.00000  2.972933e+01
first            0.00000  9.094926e-03
upto_second      0.00000 -5.713524e-05
upto_third       0.00000  7.842479e-06
upto_fourth      0.00000  0.000000e+00
upto_fifth       0.00000  8.318254e-05
upto_sixth       0.00000  3.112573e-04
second           0.00000 -4.305692e-05
third            0.00000  5.710936e-05
fourth           0.00000 -6.018494e-05
fifth            0.00000  3.976214e-05
sixth            0.00000 -4.680892e-06
ratio1           0.00000 -6.666211e-04
ratio2           0.00000  9.543637e-04
ratio3           0.00000  1.044181e-03
ratio4           0.00000 -1.441852e-03
ratio5           0.00000  0.000000e+00
ratio6           0.00000 -3.811669e-06
selfinter        0.00000  3.308776e-02
walktrap_vertex  0.00000 -2.605657e-01
bigcom1          0.00000 -7.861243e-01
bigcom2          0.00000 -8.356722e-01
bigcom3          0.00000  2.090627e-01
bigcom4          0.00000  7.859935e-02
bigcom6          0.00000 -4.374021e-01
bigcom8          0.00000 -1.102017e+00
bigcom9          0.00000 -1.243408e+00
bigcom11         0.00000 -1.482762e+00
bigcom13         0.00000 -1.240707e+00
bigcom15         0.00000 -7.479775e-01
bigcom16         0.00000 -1.761641e+00
bigcom21         0.00000 -2.077614e+00
bigcom22         0.00000 -2.039296e-01
bigcom24         0.00000 -4.555578e-01
bigcom26         0.00000  3.289372e-01
bigcom28         0.00000 -4.368677e-01
bigcom30         0.00000  2.148589e-01
bigcom31         0.00000 -8.919194e-01
bigcom32         0.00000 -1.295273e+00
bigcom33         0.00000 -4.627699e-01
bigcom34         0.00000 -3.602937e-01
bigcom36         0.00000 -2.586371e+00
bigcom37         0.00000  0.000000e+00
bigcom38         0.00000 -1.006451e+00
bigcom39         0.00000 -1.042161e+00
bigcom40         0.00000 -3.302219e-01
bigcom43         0.00000 -5.583970e-01
bigcom44         0.00000 -1.336577e+00
bigcom46         0.00000 -1.749874e+00
bigcom47         0.00000 -1.458609e+00
bigcom49         0.00000 -1.052467e+00
bigcom50         0.00000 -1.404098e+00
bigcom51         0.00000 -4.227448e-01
bigcom52         0.00000 -1.052541e+00
bigcom54         0.00000 -5.426445e-01
bigcom56         0.00000 -6.113303e-01
bigcom62         0.00000  2.723513e+00
bigcom66         0.00000 -1.181703e+00
bigcom68         0.00000 -5.662296e-01
bigcom69         0.00000 -1.204844e+00
bigcom71         0.00000 -6.267837e-01
bigcom72         0.00000 -4.462406e-01
bigcom73         0.00000 -1.166649e+00
bigcom74         0.00000 -1.417085e+00
bigcom75         0.00000 -6.590429e-01
bigcom76         0.00000 -7.515486e-01
bigcom77         0.00000 -1.014063e+00
bigcom79         0.00000 -1.771214e+00
bigcom80         0.00000 -1.544231e+00
bigcom82         0.00000 -1.873052e+00
bigcom83         0.00000 -2.007704e-02
bigcom84         0.00000 -1.410244e+00
bigcom85         0.00000 -1.503920e+00
bigcom87         0.00000 -1.122616e+00
bigcom89         0.00000 -1.373890e+00
bigcom91         0.00000 -9.152902e-01
bigcom92         0.00000 -1.197006e+00
bigcom93         0.00000 -8.351109e-02
bigcom96         0.00000 -8.625338e-01
bigcom97         0.00000 -1.412406e+00
bigcom98         0.00000 -1.229434e+00
bigcom99         0.00000 -1.034529e+00
bigcom101        0.00000  3.008888e+00
bigcom104        0.00000  1.187221e+00
bigcom106        0.00000 -1.122981e+00
bigcom109        0.00000  2.566054e+00
bigcom113        0.00000 -1.424930e+00
bigcom116        0.00000 -1.685443e+00
bigcom120        0.00000 -1.413970e+00
bigcom123        0.00000 -1.280267e+00
bigcom126        0.00000 -8.928528e-01
bigcom127        0.00000 -1.151315e+00
bigcom137        0.00000 -1.115510e+00
bigcom139        0.00000 -8.596344e-01
bigcom140        0.00000 -1.076184e+00
bigcom143        0.00000  2.046922e+00
bigcom145        0.00000 -4.069386e-01
bigcom146        0.00000 -5.661598e-01
bigcom147        0.00000 -7.600531e-01
bigcom149        0.00000  0.000000e+00
bigcom153        0.00000 -1.041465e+00
bigcom154        0.00000 -8.711978e-01
bigcom156        0.00000 -5.602777e-01
bigcom157        0.00000  0.000000e+00
bigcom158        0.00000 -1.257235e+00
bigcom160        0.00000 -9.997437e-01
bigcom161        0.00000 -5.373150e-01
bigcom162        0.00000 -5.572078e-01
bigcom164        0.00000 -8.103824e-01
bigcom166        0.00000 -5.606414e-01
bigcom167        0.00000 -1.116318e+00
bigcom171        0.00000  7.081315e+00
bigcom173        0.00000 -4.679579e-01
bigcom175        0.00000 -5.282568e-02
bigcom176        0.00000 -3.771656e-01
bigcom177        0.00000 -2.481231e-01
bigcom178        0.00000  3.190046e+00
bigcom180        0.00000 -4.195085e-01
bigcom181        0.00000 -8.473849e-01
bigcom184        0.00000 -4.322404e-01
bigcom186        0.00000 -1.542231e+00
bigcom187        0.00000 -1.704505e+00
bigcom189        0.00000 -9.897922e-01
bigcom194        0.00000 -2.602354e-01
bigcom195        0.00000 -7.568283e-01
bigcom196        0.00000  1.856512e+00
bigcom204        0.00000 -1.043746e+00
bigcom205        0.00000  2.110517e+00
bigcom212        0.00000 -6.598899e-01
bigcom214        0.00000 -6.550229e-01
bigcom222        0.00000 -6.338339e-01
bigcom223        0.00000  0.000000e+00
bigcom226        0.00000 -5.256361e-01
bigcom227        0.00000 -4.411480e-01
bigcom229        0.00000 -7.146248e-01
bigcom233        0.00000 -4.772227e-01
bigcom236        0.00000 -8.484489e-01
bigcom237        0.00000 -1.502966e-01
bigcom246        0.00000 -7.064610e-01
bigcom248        0.00000 -9.277856e-01
bigcom249        0.00000 -1.036582e+00
bigcom250        0.00000 -1.184439e+00
bigcom254        0.00000 -6.990874e-01
bigcom266        0.00000 -1.384394e+00
bigcom269        0.00000 -8.112478e-01
bigcom272        0.00000 -8.129680e-01
bigcom274        0.00000 -4.327841e-01
bigcom281        0.00000 -3.042494e-01
bigcom291        0.00000 -5.685003e-01
bigcom292        0.00000 -9.700027e-01
bigcom295        0.00000 -7.542091e-01
bigcom299        0.00000  2.517333e+00
bigcom301        0.00000 -7.314065e-01
bigcom306        0.00000 -9.279290e-01
bigcom309        0.00000 -1.411131e+00
bigcom314        0.00000 -1.045478e-01
bigcom321        0.00000 -9.757635e-01
bigcom341        0.00000 -2.511541e-01
bigcom350        0.00000  0.000000e+00
bigcom353        0.00000 -3.859157e-01
bigcom359        0.00000 -1.301919e-01
bigcom363        0.00000  0.000000e+00
bigcom365        0.00000 -1.115054e+00
bigcom385        0.00000 -1.314434e+00
bigcom386        0.00000 -1.370621e-01
bigcom408        0.00000 -1.181527e+00
bigcom412        0.00000 -7.725937e-01
bigcom480        0.00000 -3.313994e-01
spin_vertex      0.00000  6.233133e-01
membership_s1    0.00000  6.351157e-02
membership_s3    0.00000 -2.287315e+00
membership_s4    0.00000 -6.323315e-02
membership_s5    0.00000 -4.937599e-01
membership_s6    0.00000 -2.745942e-01
membership_s7    0.00000 -5.905617e-01
membership_s8    0.00000 -1.445968e+00
membership_s9    0.00000 -1.565415e+00
membership_s11   0.00000 -1.642212e+00
[truncated: 112,329 more chars]
