# Supplementary material for: Distinctive Behaviors of Druggable Proteins in Cellular Networks
Source: PLoS Comput Biol. 2015 Dec 23;11(12):e1004597. doi: 10.1371/journal.pcbi.1004597 (PMC4689399; doi:10.1371/journal.pcbi.1004597)
Supplement: S1 File — (ZIP) [file pcbi.1004597.s004.zip › S1_File/direct.20150613.ppi.optimised_Target_results_low_TnotC.txt]

[[1]]
[1] "low_TnotC"

[1] "Dataset: low_TnotC Model GBM, run: 1 of 10 2015-06-15 18:56:37"
Iter   TrainDeviance   ValidDeviance   StepSize   Improve
     1        0.1192             nan     0.0100    0.0003
     2        0.1175             nan     0.0100    0.0000
     3        0.1154             nan     0.0100    0.0001
     4        0.1137             nan     0.0100    0.0001
     5        0.1126             nan     0.0100    0.0001
     6        0.1108             nan     0.0100    0.0003
     7        0.1095             nan     0.0100    0.0001
     8        0.1084             nan     0.0100    0.0001
     9        0.1075             nan     0.0100    0.0000
    10        0.1060             nan     0.0100    0.0000
    20        0.0973             nan     0.0100    0.0000
    40        0.0856             nan     0.0100   -0.0000
    44        0.0836             nan     0.0100    0.0000

[1] "GBM variable coefficients"
                            var     rel.inf
ratio5                   ratio5 10.50015787
pagerank               pagerank 10.22125488
inner                     inner  5.71667347
outer                     outer  4.90668490
comsize                 comsize  4.78515170
membership_s32   membership_s32  4.03984124
V1                           V1  3.60655812
ioratio                 ioratio  3.32579739
cohesion               cohesion  3.04111571
adhesion               adhesion  2.98138356
V2                           V2  2.82125783
orbit50                 orbit50  2.18752573
ratio1                   ratio1  2.01888776
bet                         bet  1.95780942
bigcom30               bigcom30  1.88748777
ratio2                   ratio2  1.83571016
graph3                   graph3  1.58529472
orbit36                 orbit36  1.51852461
orbit18                 orbit18  1.38586871
orbit38                 orbit38  1.36253676
fourth                   fourth  1.34179771
orbit27                 orbit27  1.15249670
graph9                   graph9  0.96724917
hubscore               hubscore  0.96540361
spin_vertex         spin_vertex  0.87648444
graph20                 graph20  0.82472149
orbit5                   orbit5  0.80625276
coreness               coreness  0.75999267
trans                     trans  0.74020032
graph23                 graph23  0.68629228
knn                         knn  0.67717941
ratio4                   ratio4  0.67670004
ratio6                   ratio6  0.66332052
graph16                 graph16  0.63954288
graph12                 graph12  0.63605247
orbit17                 orbit17  0.63557303
graph19                 graph19  0.62922571
graph6                   graph6  0.62542716
membership_s30   membership_s30  0.61121368
constraint           constraint  0.58734355
orbit7                   orbit7  0.55446170
selfinter             selfinter  0.55384355
orbit2                   orbit2  0.55179239
fifth                     fifth  0.53293265
graph0                   graph0  0.51494223
graph5                   graph5  0.44533586
graph21                 graph21  0.40093137
orbit9                   orbit9  0.37434044
upto_fourth         upto_fourth  0.36290874
orbit62                 orbit62  0.34381088
graph13                 graph13  0.34372462
close                     close  0.33169475
upto_second         upto_second  0.32990589
orbit4                   orbit4  0.32912033
orbit51                 orbit51  0.32511872
orbit25                 orbit25  0.31571611
orbit44                 orbit44  0.30467759
upto_sixth           upto_sixth  0.27127629
walktrap_vertex walktrap_vertex  0.26273814
orbit37                 orbit37  0.25379390
graph10                 graph10  0.25244352
graph25                 graph25  0.25102221
graph11                 graph11  0.25027437
graph17                 graph17  0.23486887
orbit56                 orbit56  0.23431147
second                   second  0.22169662
orbit30                 orbit30  0.21907703
bigcom26               bigcom26  0.21662207
orbit21                 orbit21  0.21456673
orbit16                 orbit16  0.21008599
membership_s27   membership_s27  0.19788795
orbit45                 orbit45  0.18063520
orbit28                 orbit28  0.18006288
bigcom4                 bigcom4  0.17662713
ratio3                   ratio3  0.15564997
third                     third  0.15498513
upto_third           upto_third  0.15353375
graph24                 graph24  0.15060996
bigcom22               bigcom22  0.14258131
orbit49                 orbit49  0.11718412
orbit15                 orbit15  0.11202607
orbit53                 orbit53  0.10784322
orbit20                 orbit20  0.10655214
membership_s1     membership_s1  0.10235728
orbit39                 orbit39  0.08192371
membership_s31   membership_s31  0.08166328
graph15                 graph15  0.07571401
orbit23                 orbit23  0.06759895
membership_s6     membership_s6  0.06759430
bigcom3                 bigcom3  0.06634971
graph4                   graph4  0.05179314
upto_fifth           upto_fifth  0.04382368
orbit60                 orbit60  0.04125200
orbit54                 orbit54  0.04109978
orbit24                 orbit24  0.03846746
orbit64                 orbit64  0.03734940
graph1                   graph1  0.03724710
membership_s15   membership_s15  0.03356046
graph2                   graph2  0.00000000
graph7                   graph7  0.00000000
graph8                   graph8  0.00000000
graph14                 graph14  0.00000000
graph18                 graph18  0.00000000
graph22                 graph22  0.00000000
graph26                 graph26  0.00000000
graph27                 graph27  0.00000000
graph28                 graph28  0.00000000
graph29                 graph29  0.00000000
orbit0                   orbit0  0.00000000
orbit1                   orbit1  0.00000000
orbit3                   orbit3  0.00000000
orbit6                   orbit6  0.00000000
orbit8                   orbit8  0.00000000
orbit10                 orbit10  0.00000000
orbit11                 orbit11  0.00000000
orbit12                 orbit12  0.00000000
orbit13                 orbit13  0.00000000
orbit14                 orbit14  0.00000000
orbit19                 orbit19  0.00000000
orbit22                 orbit22  0.00000000
orbit26                 orbit26  0.00000000
orbit29                 orbit29  0.00000000
orbit31                 orbit31  0.00000000
orbit32                 orbit32  0.00000000
orbit33                 orbit33  0.00000000
orbit34                 orbit34  0.00000000
orbit35                 orbit35  0.00000000
orbit40                 orbit40  0.00000000
orbit41                 orbit41  0.00000000
orbit42                 orbit42  0.00000000
orbit43                 orbit43  0.00000000
orbit46                 orbit46  0.00000000
orbit47                 orbit47  0.00000000
orbit48                 orbit48  0.00000000
orbit52                 orbit52  0.00000000
orbit55                 orbit55  0.00000000
orbit57                 orbit57  0.00000000
orbit58                 orbit58  0.00000000
orbit59                 orbit59  0.00000000
orbit61                 orbit61  0.00000000
orbit63                 orbit63  0.00000000
orbit65                 orbit65  0.00000000
orbit66                 orbit66  0.00000000
orbit67                 orbit67  0.00000000
orbit68                 orbit68  0.00000000
orbit69                 orbit69  0.00000000
orbit70                 orbit70  0.00000000
orbit71                 orbit71  0.00000000
orbit72                 orbit72  0.00000000
AP                           AP  0.00000000
ecc                         ecc  0.00000000
eccrad                   eccrad  0.00000000
evcent                   evcent  0.00000000
first                     first  0.00000000
sixth                     sixth  0.00000000
bigcom1                 bigcom1  0.00000000
bigcom2                 bigcom2  0.00000000
bigcom6                 bigcom6  0.00000000
bigcom8                 bigcom8  0.00000000
bigcom9                 bigcom9  0.00000000
bigcom11               bigcom11  0.00000000
bigcom13               bigcom13  0.00000000
bigcom15               bigcom15  0.00000000
bigcom16               bigcom16  0.00000000
bigcom21               bigcom21  0.00000000
bigcom24               bigcom24  0.00000000
bigcom28               bigcom28  0.00000000
bigcom31               bigcom31  0.00000000
bigcom32               bigcom32  0.00000000
bigcom33               bigcom33  0.00000000
bigcom34               bigcom34  0.00000000
bigcom36               bigcom36  0.00000000
bigcom37               bigcom37  0.00000000
bigcom38               bigcom38  0.00000000
bigcom39               bigcom39  0.00000000
bigcom40               bigcom40  0.00000000
bigcom43               bigcom43  0.00000000
bigcom44               bigcom44  0.00000000
bigcom46               bigcom46  0.00000000
bigcom47               bigcom47  0.00000000
bigcom49               bigcom49  0.00000000
bigcom50               bigcom50  0.00000000
bigcom51               bigcom51  0.00000000
bigcom52               bigcom52  0.00000000
bigcom54               bigcom54  0.00000000
bigcom56               bigcom56  0.00000000
bigcom62               bigcom62  0.00000000
bigcom66               bigcom66  0.00000000
bigcom68               bigcom68  0.00000000
bigcom69               bigcom69  0.00000000
bigcom71               bigcom71  0.00000000
bigcom72               bigcom72  0.00000000
bigcom73               bigcom73  0.00000000
bigcom74               bigcom74  0.00000000
bigcom75               bigcom75  0.00000000
bigcom76               bigcom76  0.00000000
bigcom77               bigcom77  0.00000000
bigcom79               bigcom79  0.00000000
bigcom80               bigcom80  0.00000000
bigcom82               bigcom82  0.00000000
bigcom83               bigcom83  0.00000000
bigcom84               bigcom84  0.00000000
bigcom85               bigcom85  0.00000000
bigcom87               bigcom87  0.00000000
bigcom89               bigcom89  0.00000000
bigcom91               bigcom91  0.00000000
bigcom92               bigcom92  0.00000000
bigcom93               bigcom93  0.00000000
bigcom96               bigcom96  0.00000000
bigcom97               bigcom97  0.00000000
bigcom98               bigcom98  0.00000000
bigcom99               bigcom99  0.00000000
bigcom101             bigcom101  0.00000000
bigcom104             bigcom104  0.00000000
bigcom106             bigcom106  0.00000000
bigcom109             bigcom109  0.00000000
bigcom113             bigcom113  0.00000000
bigcom116             bigcom116  0.00000000
bigcom120             bigcom120  0.00000000
bigcom123             bigcom123  0.00000000
bigcom126             bigcom126  0.00000000
bigcom127             bigcom127  0.00000000
bigcom137             bigcom137  0.00000000
bigcom139             bigcom139  0.00000000
bigcom140             bigcom140  0.00000000
bigcom143             bigcom143  0.00000000
bigcom145             bigcom145  0.00000000
bigcom146             bigcom146  0.00000000
bigcom147             bigcom147  0.00000000
bigcom149             bigcom149  0.00000000
bigcom153             bigcom153  0.00000000
bigcom154             bigcom154  0.00000000
bigcom156             bigcom156  0.00000000
bigcom157             bigcom157  0.00000000
bigcom158             bigcom158  0.00000000
bigcom160             bigcom160  0.00000000
bigcom161             bigcom161  0.00000000
bigcom162             bigcom162  0.00000000
bigcom164             bigcom164  0.00000000
bigcom166             bigcom166  0.00000000
bigcom167             bigcom167  0.00000000
bigcom171             bigcom171  0.00000000
bigcom173             bigcom173  0.00000000
bigcom175             bigcom175  0.00000000
bigcom176             bigcom176  0.00000000
bigcom177             bigcom177  0.00000000
bigcom178             bigcom178  0.00000000
bigcom180             bigcom180  0.00000000
bigcom181             bigcom181  0.00000000
bigcom184             bigcom184  0.00000000
bigcom186             bigcom186  0.00000000
bigcom187             bigcom187  0.00000000
bigcom189             bigcom189  0.00000000
bigcom194             bigcom194  0.00000000
bigcom195             bigcom195  0.00000000
bigcom196             bigcom196  0.00000000
bigcom204             bigcom204  0.00000000
bigcom205             bigcom205  0.00000000
bigcom212             bigcom212  0.00000000
bigcom214             bigcom214  0.00000000
bigcom222             bigcom222  0.00000000
bigcom223             bigcom223  0.00000000
bigcom226             bigcom226  0.00000000
bigcom227             bigcom227  0.00000000
bigcom229             bigcom229  0.00000000
bigcom233             bigcom233  0.00000000
bigcom236             bigcom236  0.00000000
bigcom237             bigcom237  0.00000000
bigcom246             bigcom246  0.00000000
bigcom248             bigcom248  0.00000000
bigcom249             bigcom249  0.00000000
bigcom250             bigcom250  0.00000000
bigcom254             bigcom254  0.00000000
bigcom266             bigcom266  0.00000000
bigcom269             bigcom269  0.00000000
bigcom272             bigcom272  0.00000000
bigcom274             bigcom274  0.00000000
bigcom281             bigcom281  0.00000000
bigcom291             bigcom291  0.00000000
bigcom292             bigcom292  0.00000000
bigcom295             bigcom295  0.00000000
bigcom299             bigcom299  0.00000000
bigcom301             bigcom301  0.00000000
bigcom306             bigcom306  0.00000000
bigcom309             bigcom309  0.00000000
bigcom314             bigcom314  0.00000000
bigcom321             bigcom321  0.00000000
bigcom341             bigcom341  0.00000000
bigcom350             bigcom350  0.00000000
bigcom353             bigcom353  0.00000000
bigcom359             bigcom359  0.00000000
bigcom363             bigcom363  0.00000000
bigcom365             bigcom365  0.00000000
bigcom385             bigcom385  0.00000000
bigcom386             bigcom386  0.00000000
bigcom408             bigcom408  0.00000000
bigcom412             bigcom412  0.00000000
bigcom480             bigcom480  0.00000000
membership_s3     membership_s3  0.00000000
membership_s4     membership_s4  0.00000000
membership_s5     membership_s5  0.00000000
membership_s7     membership_s7  0.00000000
membership_s8     membership_s8  0.00000000
membership_s9     membership_s9  0.00000000
membership_s11   membership_s11  0.00000000
membership_s12   membership_s12  0.00000000
membership_s14   membership_s14  0.00000000
membership_s16   membership_s16  0.00000000
membership_s17   membership_s17  0.00000000
membership_s18   membership_s18  0.00000000
membership_s20   membership_s20  0.00000000
membership_s21   membership_s21  0.00000000
membership_s22   membership_s22  0.00000000
membership_s24   membership_s24  0.00000000
membership_s25   membership_s25  0.00000000
membership_s26   membership_s26  0.00000000
membership_s28   membership_s28  0.00000000
membership_s33   membership_s33  0.00000000
membership_s36   membership_s36  0.00000000
membership_s37   membership_s37  0.00000000
pdi                         pdi  0.00000000
[1] "Dataset: low_TnotC Model RF, run: 1 of 10 2015-06-15 18:57:02"
     |      Out-of-bag   |
Tree |      MSE  %Var(y) |
   1 |  0.02287   210.68 |
   2 |  0.01895   174.58 |
   3 |  0.01777   163.67 |
   4 |  0.01632   150.30 |
   5 |  0.01499   138.06 |
   6 |  0.01526   140.53 |
   7 |   0.0146   134.51 |
   8 |  0.01475   135.89 |
   9 |  0.01486   136.85 |
  10 |  0.01449   133.46 |
  11 |  0.01414   130.23 |
  12 |  0.01399   128.85 |
  13 |  0.01389   127.97 |
  14 |  0.01355   124.83 |
  15 |  0.01333   122.75 |
  16 |  0.01317   121.28 |
  17 |  0.01274   117.31 |
  18 |  0.01273   117.29 |
  19 |  0.01248   114.95 |
  20 |   0.0124   114.23 |
  21 |  0.01233   113.55 |
  22 |  0.01217   112.06 |
  23 |  0.01216   111.99 |
  24 |  0.01205   110.96 |
  25 |  0.01201   110.64 |
  26 |  0.01198   110.36 |
  27 |  0.01198   110.38 |
  28 |  0.01199   110.49 |
  29 |  0.01203   110.79 |
  30 |  0.01195   110.04 |
  31 |  0.01188   109.41 |
  32 |  0.01189   109.53 |
  33 |  0.01187   109.33 |
  34 |  0.01182   108.90 |
  35 |  0.01183   108.96 |
  36 |  0.01175   108.20 |
  37 |  0.01174   108.11 |
  38 |   0.0117   107.79 |
  39 |  0.01165   107.35 |
  40 |  0.01165   107.30 |
  41 |  0.01165   107.28 |
  42 |  0.01164   107.25 |
  43 |  0.01162   107.00 |
  44 |  0.01161   106.97 |
  45 |  0.01156   106.51 |
  46 |  0.01153   106.24 |
  47 |  0.01156   106.51 |
  48 |  0.01157   106.59 |
  49 |  0.01155   106.36 |
  50 |  0.01152   106.14 |
  51 |  0.01151   106.05 |
  52 |  0.01149   105.85 |
  53 |  0.01147   105.67 |
  54 |  0.01149   105.85 |
  55 |  0.01149   105.87 |
  56 |  0.01152   106.08 |
  57 |  0.01154   106.31 |
  58 |  0.01151   106.00 |
  59 |  0.01151   106.04 |
  60 |   0.0115   105.95 |
  61 |   0.0115   105.90 |
  62 |  0.01149   105.82 |
  63 |  0.01146   105.59 |
  64 |  0.01145   105.44 |
  65 |  0.01144   105.36 |
  66 |  0.01144   105.37 |
  67 |  0.01146   105.53 |
  68 |  0.01146   105.61 |
  69 |  0.01149   105.83 |
  70 |   0.0115   105.95 |
  71 |  0.01147   105.68 |
  72 |  0.01149   105.81 |
  73 |  0.01149   105.81 |
  74 |  0.01146   105.60 |
  75 |  0.01146   105.59 |
  76 |  0.01146   105.54 |
  77 |  0.01145   105.46 |
  78 |  0.01144   105.37 |
  79 |  0.01142   105.24 |
  80 |   0.0114   105.03 |
  81 |  0.01138   104.82 |
  82 |  0.01138   104.85 |
  83 |  0.01137   104.77 |
  84 |  0.01135   104.56 |
  85 |  0.01135   104.55 |
  86 |  0.01136   104.63 |
  87 |  0.01137   104.69 |
  88 |  0.01137   104.75 |
  89 |  0.01137   104.70 |
  90 |  0.01135   104.52 |
  91 |  0.01134   104.47 |
  92 |  0.01136   104.60 |
  93 |  0.01136   104.67 |
  94 |  0.01136   104.60 |
  95 |  0.01136   104.67 |
  96 |  0.01137   104.77 |
  97 |  0.01137   104.77 |
  98 |  0.01137   104.72 |
  99 |  0.01136   104.61 |
 100 |  0.01136   104.61 |
[1] "Random Forest variable coefficients"
                      %IncMSE IncNodePurity
graph5           6.828822e-04  3.235340e-01
graph6           1.352918e-03  2.382215e-01
graph7           7.692308e-05  1.630015e-03
graph8           0.000000e+00  1.110223e-18
graph9           1.650345e-03  4.256437e-01
graph10          7.928053e-04  2.488335e-01
graph11          5.214536e-03  4.525443e-01
graph12          3.323410e-03  2.464571e-01
graph13          3.559195e-03  2.405002e-01
graph14          6.952495e-04  2.932073e-01
graph15          1.960425e-03  2.486112e-01
graph16          3.485209e-03  2.090369e-01
graph17          5.628053e-04  4.243657e-01
graph18          1.254211e-04  8.398057e-02
graph19          3.496181e-03  4.705277e-01
graph20          2.252413e-04  1.654092e-01
graph21          3.804898e-04  1.424493e-01
graph22          4.149010e-05  2.622335e-02
graph23          4.853323e-04  5.377463e-01
graph24          2.088712e-05  5.983123e-02
graph25          3.043483e-04  2.035241e-01
graph26          2.452103e-06  4.500855e-02
graph27          0.000000e+00  6.505213e-21
graph28          0.000000e+00  0.000000e+00
graph29          0.000000e+00  0.000000e+00
orbit0           1.498758e-05  1.078722e-01
orbit1           4.005592e-03  2.897143e-01
orbit2           1.134441e-04  1.400824e-01
orbit3           1.277082e-05  7.391540e-02
orbit4           3.245343e-03  4.809893e-01
orbit5           2.717951e-03  2.957781e-01
orbit6           4.750066e-03  4.329763e-01
orbit7          -3.034084e-06  8.868264e-02
orbit8           3.924919e-04  2.912833e-01
orbit9           2.981357e-04  1.671692e-01
orbit10          3.166784e-04  1.288738e-01
orbit11          5.864610e-05  2.188630e-01
orbit12          1.767128e-04  1.120987e-01
orbit13          1.300390e-05  1.437822e-02
orbit14          0.000000e+00  4.336809e-21
orbit15          1.315143e-03  3.562353e-01
orbit16          1.974228e-03  1.215873e-01
orbit17          2.395933e-03  2.147982e-01
orbit18          1.473580e-03  8.674226e-01
orbit19          2.122709e-03  3.331190e-01
orbit20          9.820713e-04  1.655753e-01
orbit21          1.490830e-04  1.771557e-01
orbit22          4.841688e-03  4.270604e-01
orbit23          5.372930e-06  2.910148e-02
orbit24          3.427440e-03  3.513438e-01
orbit25          3.661969e-04  1.257698e-01
orbit26          3.542755e-04  9.640090e-02
orbit27          5.093477e-03  7.274524e-01
orbit28          8.453960e-04  2.506017e-01
orbit29          3.597542e-04  1.348023e-01
orbit30          1.163791e-04  1.869486e-01
orbit31          5.098470e-03  4.706325e-01
orbit32          2.490327e-04  1.842076e-01
orbit33          6.947769e-06  1.149566e-01
orbit34          1.631860e-03  2.531807e-01
orbit35          3.883166e-03  4.972095e-01
orbit36          5.223395e-04  3.895318e-01
orbit37          2.345192e-04  1.532720e-01
orbit38          1.853046e-04  3.683680e-01
orbit39          2.164707e-03  3.511136e-01
orbit40          1.107200e-05  8.127173e-02
orbit41          1.345321e-04  4.828268e-02
orbit42         -1.625629e-05  6.167390e-02
orbit43          1.484311e-04  1.560741e-01
orbit44          1.661782e-04  8.540234e-02
orbit45          7.666166e-03  4.663518e-01
orbit46          6.271062e-05  4.663584e-02
orbit47          1.141154e-04  1.069586e-01
orbit48          1.734229e-05  4.997142e-02
orbit49          3.750482e-04  2.491920e-01
orbit50          5.498344e-04  4.292576e-01
orbit51          1.120994e-04  1.465306e-01
orbit52          5.750667e-04  1.039783e-01
orbit53          1.016419e-04  3.044812e-01
orbit54          7.520857e-05  2.949576e-02
orbit55          0.000000e+00  0.000000e+00
orbit56          7.607339e-04  3.001758e-01
orbit57          0.000000e+00  0.000000e+00
orbit58          0.000000e+00  3.252607e-21
orbit59          2.311618e-04  6.006165e-02
orbit60         -4.353505e-06  5.588636e-02
orbit61          4.334634e-06  4.784095e-02
orbit62          1.796617e-04  8.543810e-02
orbit63          4.120515e-05  1.298134e-01
orbit64         -1.045456e-05  2.249939e-01
orbit65          0.000000e+00  8.750000e-03
orbit66          0.000000e+00  2.081668e-19
orbit67         -1.215282e-05  3.678935e-02
orbit68          0.000000e+00  5.833008e-18
orbit69          0.000000e+00  0.000000e+00
orbit70          0.000000e+00  1.387779e-19
orbit71          0.000000e+00  0.000000e+00
orbit72          0.000000e+00  0.000000e+00
AP               2.330349e-05  6.278172e-02
bet              8.535527e-04  9.713288e-01
ecc              8.738228e-05  9.841451e-02
eccrad           9.565294e-05  1.144935e-01
close            9.005169e-04  2.582827e-01
constraint       3.610665e-04  3.510309e-01
coreness         3.983947e-04  4.600417e-01
knn              1.968541e-03  4.849434e-01
hubscore         1.009635e-03  3.762100e-01
pagerank         3.252461e-03  3.235865e+00
trans            1.957969e-04  4.248508e-01
evcent           3.285903e-03  3.400710e-01
first            1.656156e-04  9.848575e-02
upto_second      8.874066e-04  4.161611e-01
upto_third       1.861378e-03  2.719645e-01
upto_fourth      6.718771e-04  2.455830e-01
upto_fifth       4.655741e-03  2.135962e-01
upto_sixth       2.614373e-03  2.764338e-01
second           3.111912e-03  4.817635e-01
third            2.387457e-03  3.604540e-01
fourth           2.923961e-03  1.109640e+00
fifth            2.258254e-03  8.943010e-01
sixth            1.630903e-03  6.859124e-01
ratio1           1.952904e-03  4.618473e-01
ratio2           4.828133e-03  1.485375e+00
ratio3           1.831832e-03  9.800477e-01
ratio4           4.886413e-03  9.717325e-01
ratio5           4.033274e-03  2.694473e+00
ratio6           1.256564e-03  5.731098e-01
selfinter        1.492873e-03  2.489950e-01
walktrap_vertex  7.677051e-05  2.163180e-01
bigcom1          0.000000e+00  4.336809e-21
bigcom2          0.000000e+00  1.249001e-18
bigcom3          6.371448e-05  1.061174e-01
bigcom4          1.225375e-04  1.110995e-02
bigcom6          0.000000e+00  0.000000e+00
bigcom8          0.000000e+00  0.000000e+00
bigcom9          0.000000e+00  0.000000e+00
bigcom11         0.000000e+00  0.000000e+00
bigcom13         0.000000e+00  0.000000e+00
bigcom15         0.000000e+00  0.000000e+00
bigcom16         0.000000e+00  0.000000e+00
bigcom21         0.000000e+00  0.000000e+00
bigcom22         1.178706e-04  7.135572e-02
bigcom24         0.000000e+00  0.000000e+00
bigcom26         3.455983e-05  8.022541e-02
bigcom28        -2.244448e-05  6.867715e-02
bigcom30         1.024775e-04  5.324457e-01
bigcom31         0.000000e+00  0.000000e+00
bigcom32         0.000000e+00  0.000000e+00
bigcom33         0.000000e+00  2.775558e-19
bigcom34         0.000000e+00  0.000000e+00
bigcom36         0.000000e+00  0.000000e+00
bigcom37         0.000000e+00  0.000000e+00
bigcom38         0.000000e+00  0.000000e+00
bigcom39         0.000000e+00  0.000000e+00
bigcom40         0.000000e+00  0.000000e+00
bigcom43         0.000000e+00  0.000000e+00
bigcom44         0.000000e+00  0.000000e+00
bigcom46         0.000000e+00  0.000000e+00
bigcom47         0.000000e+00  0.000000e+00
bigcom49         0.000000e+00  2.775558e-19
bigcom50         0.000000e+00  0.000000e+00
bigcom51         0.000000e+00  2.775558e-19
bigcom52         0.000000e+00  1.387779e-19
bigcom54         0.000000e+00  0.000000e+00
bigcom56         0.000000e+00  0.000000e+00
bigcom62        -1.297270e-05  6.735384e-01
bigcom66         0.000000e+00  0.000000e+00
bigcom68         0.000000e+00  0.000000e+00
bigcom69         0.000000e+00  0.000000e+00
bigcom71         0.000000e+00  0.000000e+00
bigcom72         0.000000e+00  0.000000e+00
bigcom73         0.000000e+00  0.000000e+00
bigcom74         0.000000e+00  2.775558e-19
bigcom75         0.000000e+00  0.000000e+00
bigcom76         0.000000e+00  0.000000e+00
bigcom77         0.000000e+00  0.000000e+00
bigcom79         0.000000e+00  0.000000e+00
bigcom80         0.000000e+00  1.387779e-19
bigcom82         0.000000e+00  2.775558e-19
bigcom83         0.000000e+00  0.000000e+00
bigcom84         0.000000e+00  0.000000e+00
bigcom85         0.000000e+00  1.387779e-19
bigcom87         0.000000e+00  0.000000e+00
bigcom89         0.000000e+00  2.775558e-19
bigcom91         0.000000e+00  1.387779e-19
bigcom92         0.000000e+00  0.000000e+00
bigcom93         0.000000e+00  2.775558e-19
bigcom96         0.000000e+00  5.551115e-19
bigcom97         0.000000e+00  0.000000e+00
bigcom98         0.000000e+00  2.775558e-19
bigcom99         0.000000e+00  0.000000e+00
bigcom101       -8.291275e-06  2.612682e-01
bigcom104       -3.870424e-05  2.235258e-01
bigcom106        0.000000e+00  5.551115e-19
bigcom109       -1.975441e-05  5.797569e-01
bigcom113        0.000000e+00  0.000000e+00
bigcom116        0.000000e+00  0.000000e+00
bigcom120        0.000000e+00  1.387779e-19
bigcom123        0.000000e+00  2.775558e-19
bigcom126        0.000000e+00  0.000000e+00
bigcom127        0.000000e+00  4.336809e-21
bigcom137        0.000000e+00  0.000000e+00
bigcom139        0.000000e+00  0.000000e+00
bigcom140        0.000000e+00  1.387779e-19
bigcom143        1.222675e-05  2.263012e-01
bigcom145        0.000000e+00  0.000000e+00
bigcom146        0.000000e+00  0.000000e+00
bigcom147        0.000000e+00  0.000000e+00
bigcom149        0.000000e+00  0.000000e+00
bigcom153        0.000000e+00  0.000000e+00
bigcom154        0.000000e+00  0.000000e+00
bigcom156        0.000000e+00  0.000000e+00
bigcom157        0.000000e+00  1.387779e-19
bigcom158        0.000000e+00  0.000000e+00
bigcom160        0.000000e+00  0.000000e+00
bigcom161        0.000000e+00  0.000000e+00
bigcom162        0.000000e+00  0.000000e+00
bigcom164        0.000000e+00  0.000000e+00
bigcom166        0.000000e+00  0.000000e+00
bigcom167        0.000000e+00  2.775558e-19
bigcom171        0.000000e+00  5.551115e-19
bigcom173        0.000000e+00  1.387779e-19
bigcom175        0.000000e+00  0.000000e+00
bigcom176        0.000000e+00  5.551115e-19
bigcom177        0.000000e+00  0.000000e+00
bigcom178        1.170661e-04  1.087930e+00
bigcom180        0.000000e+00  0.000000e+00
bigcom181        0.000000e+00  0.000000e+00
bigcom184        0.000000e+00  0.000000e+00
bigcom186        0.000000e+00  2.775558e-19
bigcom187        0.000000e+00  0.000000e+00
bigcom189        0.000000e+00  0.000000e+00
bigcom194        0.000000e+00  0.000000e+00
bigcom195        0.000000e+00  0.000000e+00
bigcom196        0.000000e+00  0.000000e+00
bigcom204        0.000000e+00  0.000000e+00
bigcom205       -1.465564e-05  5.464049e-01
bigcom212        0.000000e+00  0.000000e+00
bigcom214        0.000000e+00  0.000000e+00
bigcom222        0.000000e+00  0.000000e+00
bigcom223        0.000000e+00  0.000000e+00
bigcom226        0.000000e+00  0.000000e+00
bigcom227        0.000000e+00  1.387779e-19
bigcom229        0.000000e+00  0.000000e+00
bigcom233        0.000000e+00  0.000000e+00
bigcom236        0.000000e+00  0.000000e+00
bigcom237        0.000000e+00  0.000000e+00
bigcom246        0.000000e+00  0.000000e+00
bigcom248        0.000000e+00  0.000000e+00
bigcom249        0.000000e+00  0.000000e+00
bigcom250        0.000000e+00  0.000000e+00
bigcom254        0.000000e+00  0.000000e+00
bigcom266        0.000000e+00  0.000000e+00
bigcom269        0.000000e+00  0.000000e+00
bigcom272        0.000000e+00  2.775558e-19
bigcom274        0.000000e+00  0.000000e+00
bigcom281        0.000000e+00  0.000000e+00
bigcom291        0.000000e+00  1.387779e-19
bigcom292        0.000000e+00  0.000000e+00
bigcom295        0.000000e+00  0.000000e+00
bigcom299       -8.550764e-06  7.561050e-01
bigcom301        0.000000e+00  0.000000e+00
bigcom306        0.000000e+00  0.000000e+00
bigcom309        0.000000e+00  0.000000e+00
bigcom314        0.000000e+00  0.000000e+00
bigcom321        0.000000e+00  0.000000e+00
bigcom341        0.000000e+00  0.000000e+00
bigcom350        0.000000e+00  2.775558e-19
bigcom353        0.000000e+00  0.000000e+00
bigcom359        0.000000e+00  2.775558e-19
bigcom363        0.000000e+00  0.000000e+00
bigcom365        0.000000e+00  0.000000e+00
bigcom385        0.000000e+00  0.000000e+00
bigcom386        0.000000e+00  0.000000e+00
bigcom408        0.000000e+00  0.000000e+00
bigcom412        0.000000e+00  0.000000e+00
bigcom480        0.000000e+00  0.000000e+00
spin_vertex      4.025988e-04  1.747366e-01
membership_s1    4.197475e-04  3.474166e-01
membership_s3    0.000000e+00  2.775558e-19
membership_s4    2.396945e-04  1.177861e-01
membership_s5    4.911036e-05  1.651881e-01
membership_s6    9.458844e-06  3.709358e-02
membership_s7    1.503725e-05  8.943043e-02
membership_s8    0.000000e+00  8.326673e-19
membership_s9    0.000000e+00  0.000000e+00
membership_s11   0.000000e+00  0.000000e+00
membership_s12   0.000000e+00  0.000000e+00
membership_s14  -4.374780e-05  2.523782e-01
membership_s15   2.296502e-05  2.398630e-01
membership_s16   0.000000e+00  5.551115e-19
membership_s17   0.000000e+00  0.000000e+00
membership_s18   0.000000e+00  3.252607e-21
membership_s20   0.000000e+00  0.000000e+00
membership_s21   5.608335e-05  2.557005e-01
membership_s22   0.000000e+00  0.000000e+00
membership_s24   0.000000e+00  2.168404e-21
membership_s25   0.000000e+00  1.387779e-19
membership_s26   0.000000e+00  0.000000e+00
membership_s27   7.012686e-05  2.882916e-02
membership_s28   0.000000e+00  0.000000e+00
membership_s30   2.649093e-05  8.504797e-02
membership_s31   2.771202e-04  1.099547e-01
membership_s32   7.577526e-04  1.026753e+00
membership_s33   0.000000e+00  5.551115e-19
membership_s36   0.000000e+00  0.000000e+00
membership_s37   0.000000e+00  4.336809e-21
V1               4.004308e-03  8.229112e-01
V2               1.212507e-03  1.138328e+00
pdi              1.141867e-05  7.793272e-02
adhesion         9.494881e-03  1.997388e+00
cohesion         5.287372e-03  1.589019e+00
inner            3.768574e-03  1.632905e+00
outer            4.775422e-03  1.996533e+00
ioratio          4.745783e-03  1.463913e+00
comsize          6.553989e-03  1.304105e+00
[1] "Dataset: low_TnotC Model GLM, run: 1 of 10 2015-06-15 18:59:17"
[1] "glmnet variable coefficients"
                         [,1]          [,2]
(Intercept)     -4.500936e+00 -6.156967e+00
graph0           2.736644e-39  1.809433e-02
graph1          -4.546921e-42 -1.356987e-05
graph2           2.410854e-39  2.589425e-02
graph3          -1.566029e-43 -4.026983e-07
graph4          -4.892873e-45 -1.397128e-08
graph5           7.038212e-41  3.157622e-04
graph6          -1.599599e-42 -4.969629e-07
graph7          -4.832055e-41 -1.048601e-03
graph8          -3.092523e-39 -1.113086e-01
graph9          -3.092788e-45 -1.038214e-08
graph10         -1.706721e-46 -2.832943e-10
graph11         -7.399219e-48 -2.870814e-11
graph12         -8.654879e-45  2.473539e-08
graph13         -3.979970e-44 -1.163877e-07
graph14         -1.260700e-45 -1.149008e-09
graph15         -8.391907e-43 -1.108762e-05
graph16         -3.531326e-44  6.737068e-08
graph17         -6.007521e-44 -1.586932e-07
graph18         -1.122034e-42  6.192691e-06
graph19         -3.384738e-43 -1.116360e-06
graph20          3.145951e-42  3.475056e-05
graph21         -3.724511e-43  3.171015e-05
graph22         -1.386002e-42 -2.376827e-05
graph23         -2.110821e-42 -1.530422e-05
graph24         -3.358710e-42  1.215663e-05
graph25          2.553298e-41 -1.342399e-04
graph26         -2.140646e-41 -1.838945e-04
graph27         -2.547258e-40 -6.411764e-03
graph28         -1.948885e-40 -1.741353e-03
graph29         -9.082353e-39 -1.118485e-01
orbit0           2.736644e-39  1.811079e-02
orbit1          -4.567874e-42 -1.352853e-05
orbit2           8.799653e-40 -3.628818e-03
orbit3           2.410854e-39  2.589694e-02
orbit4          -1.718315e-43 -3.734921e-07
orbit5          -9.164453e-43 -6.840274e-06
orbit6          -4.892881e-45 -1.396517e-08
orbit7           6.076117e-40 -1.169660e-02
orbit8           7.038212e-41  3.222595e-04
orbit9          -2.149746e-42 -4.546146e-08
orbit10         -2.263916e-42 -4.071684e-06
orbit11          1.565616e-39  1.084717e-02
orbit12         -4.937474e-41 -1.055867e-03
orbit13          1.259677e-39 -2.153902e-02
orbit14         -3.092523e-39 -1.113117e-01
orbit15         -3.702063e-45 -5.213489e-09
orbit16          1.634390e-44 -4.221596e-08
orbit17         -1.581043e-44 -2.413074e-07
orbit18          5.102862e-46 -1.106973e-09
orbit19         -1.868943e-46 -2.204404e-10
orbit20         -1.842933e-45 -1.897088e-08
orbit21         -2.651088e-43 -1.527578e-06
orbit22         -7.399219e-48 -2.864686e-11
orbit23          1.210003e-39  6.574021e-03
orbit24         -1.031068e-44  3.567057e-08
orbit25         -1.322061e-44 -5.144571e-09
orbit26         -1.687124e-42 -3.521231e-05
orbit27         -5.236065e-44  4.260639e-07
orbit28         -3.688495e-43  3.106730e-06
orbit29         -9.043968e-44 -2.216752e-06
orbit30         -2.940099e-42 -9.824635e-05
orbit31         -1.448445e-45 -2.183119e-09
orbit32         -2.685127e-45  1.663101e-08
orbit33          1.086968e-39 -4.729262e-02
orbit34         -8.391907e-43 -1.077137e-05
orbit35         -6.033146e-44  1.956955e-07
orbit36          1.010132e-42  1.524967e-06
orbit37         -3.493706e-44 -1.939071e-07
orbit38          4.679452e-41  5.521397e-04
orbit39         -1.108559e-43 -1.179003e-07
orbit40         -5.348923e-44 -3.191183e-07
orbit41         -4.989031e-42 -8.322885e-05
orbit42          1.560511e-39  1.133603e-02
orbit43         -1.122297e-42  6.245263e-06
orbit44          1.454262e-38  1.092805e-01
orbit45         -4.001824e-43 -2.234989e-07
orbit46         -5.695648e-43 -1.666407e-05
orbit47         -2.516390e-41 -3.991270e-04
orbit48         -4.177820e-42 -1.173516e-04
orbit49          3.147556e-42  3.525763e-05
orbit50          2.998823e-40  6.249215e-04
orbit51          5.018352e-43  1.858385e-05
orbit52         -1.931830e-42  7.487484e-05
orbit53          5.477018e-41  5.596481e-04
orbit54         -1.385928e-42 -2.371992e-05
orbit55         -7.383445e-39 -3.475615e-01
orbit56         -2.087511e-42 -1.412624e-05
orbit57         -1.004264e-41 -1.621856e-04
orbit58         -5.995304e-39 -1.693333e-01
orbit59         -3.388583e-42  1.875362e-05
orbit60         -6.799642e-41 -1.425797e-03
orbit61          3.116396e-39  6.946068e-02
orbit62          1.313512e-41 -6.308433e-04
orbit63          6.189709e-40  7.695685e-03
orbit64          1.514695e-40  6.044147e-03
orbit65         -2.369782e-41 -1.843268e-04
orbit66         -8.567888e-41 -1.074775e-03
orbit67          5.822706e-39  2.101049e-01
orbit68         -2.547244e-40 -6.394462e-03
orbit69         -1.110532e-38 -3.839381e-01
orbit70         -1.946730e-40 -1.715377e-03
orbit71         -5.417631e-39 -9.011105e-02
orbit72         -9.082353e-39 -1.117809e-01
AP               4.676805e-39  8.611088e-02
bet              8.080329e-44  2.142437e-06
ecc              2.610205e-39  1.279261e-02
eccrad           1.566123e-38  7.662510e-02
close           -7.587919e-38 -1.903891e-01
constraint      -1.265350e-38 -1.571101e-01
coreness         4.336746e-39  5.201053e-02
knn             -8.191115e-42 -4.383861e-05
hubscore        -4.600627e-37  4.136500e-01
pagerank        -1.268623e-38 -6.598000e-01
trans            1.218016e-38  2.309456e-01
evcent          -4.608927e-37  3.268101e-01
first            2.736644e-39  1.804253e-02
upto_second     -4.757871e-42 -1.278101e-05
upto_third      -7.503180e-43 -4.631754e-07
upto_fourth     -5.975784e-43 -6.543936e-06
upto_fifth       4.539806e-43  1.608006e-05
upto_sixth       1.604471e-42  4.172905e-05
second          -4.771740e-42 -1.288738e-05
third           -7.235123e-43  3.394696e-07
fourth           7.456363e-43 -8.789787e-06
fifth            1.087047e-42  1.451285e-05
sixth           -3.983411e-43 -1.726096e-05
ratio1          -8.218139e-42 -4.316429e-05
ratio2           1.349728e-41  2.067289e-04
ratio3           5.040105e-42  1.854709e-04
ratio4          -1.764186e-41 -3.290616e-04
ratio5          -1.282142e-41 -1.764167e-04
ratio6          -1.273498e-42 -2.920855e-05
selfinter        2.731621e-38  2.934597e-01
walktrap_vertex -3.460347e-40 -8.754369e-02
bigcom1         -1.191198e-38 -2.610927e-01
bigcom2         -1.110178e-38 -2.618983e-01
bigcom3          6.914543e-39  1.032859e-01
bigcom4          1.360127e-39  8.791866e-02
bigcom6         -1.109118e-38 -2.555211e-01
bigcom8         -1.126325e-38 -2.431465e-01
bigcom9         -1.113904e-38 -2.881406e-01
bigcom11        -1.110532e-38 -3.781115e-01
bigcom13        -1.112304e-38 -3.476407e-01
bigcom15        -1.112127e-38 -2.035895e-01
bigcom16        -1.109824e-38 -2.765855e-01
bigcom21        -1.116581e-38 -4.478549e-01
bigcom22         1.403395e-38  1.243986e-01
bigcom24        -1.109471e-38 -2.267817e-01
bigcom26         2.385347e-38  3.591475e-01
bigcom28        -1.002590e-39 -2.512193e-02
bigcom30         8.568495e-38  6.098704e-01
bigcom31        -1.109118e-38 -3.726294e-01
bigcom32        -1.110532e-38 -4.203150e-01
bigcom33        -1.109118e-38 -2.135549e-01
bigcom34        -1.109648e-38 -3.021666e-01
bigcom36        -1.110532e-38 -5.667346e-01
bigcom37        -1.109118e-38 -1.799398e-01
bigcom38        -1.110355e-38 -3.023513e-01
bigcom39        -1.111063e-38 -3.538884e-01
bigcom40        -8.515878e-39 -1.682222e-01
bigcom43        -1.109824e-38 -2.177056e-01
bigcom44        -1.122515e-38 -2.313863e-01
bigcom46        -1.110532e-38 -3.763838e-01
bigcom47        -1.110001e-38 -4.215502e-01
bigcom49        -1.110001e-38 -3.570252e-01
bigcom50        -1.110355e-38 -3.436193e-01
bigcom51        -1.109471e-38 -2.833992e-01
bigcom52        -1.109118e-38 -3.684835e-01
bigcom54        -1.109471e-38 -2.480147e-01
bigcom56        -1.109471e-38 -2.351475e-01
bigcom62         4.941201e-37  2.300974e+00
bigcom66        -1.109471e-38 -3.891489e-01
bigcom68        -1.109471e-38 -2.381363e-01
bigcom69        -1.110178e-38 -3.770034e-01
bigcom71        -1.111417e-38 -2.095250e-01
bigcom72        -1.109471e-38 -2.029133e-01
bigcom73        -1.109471e-38 -3.796338e-01
bigcom74        -1.109648e-38 -3.344949e-01
bigcom75        -1.109118e-38 -3.584856e-01
bigcom76        -1.109648e-38 -3.198081e-01
bigcom77        -1.109471e-38 -4.267951e-01
bigcom79        -1.109294e-38 -5.201267e-01
bigcom80        -1.109471e-38 -4.438838e-01
bigcom82        -1.109824e-38 -5.078899e-01
bigcom83        -1.109294e-38 -2.341607e-01
bigcom84        -1.109294e-38 -4.935464e-01
bigcom85        -1.109824e-38 -4.719698e-01
bigcom87        -1.109648e-38 -3.972930e-01
bigcom89        -1.109471e-38 -3.798222e-01
bigcom91        -1.109294e-38 -4.187253e-01
bigcom92        -1.110886e-38 -3.479750e-01
bigcom93        -1.109471e-38 -2.422308e-01
bigcom96        -1.109118e-38 -4.761062e-01
bigcom97        -1.110001e-38 -3.620541e-01
bigcom98        -1.109648e-38 -4.817224e-01
bigcom99        -1.109648e-38 -3.423888e-01
bigcom101        1.333610e-37  1.665664e+00
bigcom104        8.088125e-38  9.066450e-01
bigcom106       -1.109824e-38 -3.975537e-01
bigcom109        1.910845e-37  1.571652e+00
bigcom113       -1.110001e-38 -4.279877e-01
bigcom116       -1.110709e-38 -3.654034e-01
bigcom120       -1.109294e-38 -5.666048e-01
bigcom123       -1.109648e-38 -4.042941e-01
bigcom126       -1.109118e-38 -3.693935e-01
bigcom127       -1.109118e-38 -2.058773e-01
bigcom137       -1.109471e-38 -3.410549e-01
bigcom139       -1.108941e-38 -3.312951e-01
bigcom140       -1.109471e-38 -3.600566e-01
bigcom143        1.910845e-37  1.227236e+00
bigcom145       -1.109294e-38 -3.089752e-01
bigcom146       -1.109471e-38 -2.409708e-01
bigcom147       -1.109648e-38 -3.053347e-01
bigcom149       -1.108941e-38 -1.579882e-01
bigcom153       -1.110001e-38 -4.106800e-01
bigcom154       -1.110886e-38 -2.237742e-01
bigcom156       -1.109294e-38 -2.841155e-01
bigcom157       -1.109118e-38 -1.431489e-01
bigcom158       -1.109294e-38 -3.986739e-01
bigcom160       -1.109648e-38 -3.765453e-01
bigcom161       -1.109294e-38 -2.937999e-01
bigcom162       -1.109294e-38 -2.635461e-01
bigcom164       -1.109118e-38 -3.299421e-01
bigcom166       -1.110001e-38 -2.124922e-01
bigcom167       -1.110355e-38 -3.832633e-01
bigcom171       -1.108941e-38 -3.428672e-01
bigcom173       -1.109648e-38 -2.627180e-01
bigcom175       -1.109294e-38 -1.853969e-01
bigcom176       -1.109294e-38 -3.847262e-01
bigcom177       -1.109471e-38 -3.045498e-01
bigcom178        4.942774e-37  2.271450e+00
bigcom180       -1.109294e-38 -3.941330e-01
bigcom181       -1.109648e-38 -3.380090e-01
bigcom184       -1.109118e-38 -2.123950e-01
bigcom186       -1.109294e-38 -5.716611e-01
bigcom187       -1.109118e-38 -4.348591e-01
bigcom189       -1.109824e-38 -3.375398e-01
bigcom194       -1.109471e-38 -1.805326e-01
bigcom195       -1.109471e-38 -2.759669e-01
bigcom196       -1.109118e-38 -5.908939e-01
bigcom204       -1.110355e-38 -3.543757e-01
bigcom205        3.257682e-37  1.755905e+00
bigcom212       -1.109471e-38 -2.366148e-01
bigcom214       -1.109824e-38 -2.622368e-01
bigcom222       -1.109118e-38 -1.839678e-01
bigcom223        0.000000e+00  0.000000e+00
bigcom226       -1.109294e-38 -2.757902e-01
bigcom227       -1.109294e-38 -2.173022e-01
bigcom229       -1.109118e-38 -3.482231e-01
bigcom233       -1.109118e-38 -3.308961e-01
bigcom236       -1.109294e-38 -3.205109e-01
bigcom237        0.000000e+00  0.000000e+00
bigcom246       -1.109648e-38 -3.019373e-01
bigcom248       -1.109471e-38 -2.903354e-01
bigcom249       -1.109118e-38 -4.346517e-01
bigcom250       -1.109294e-38 -3.109795e-01
bigcom254       -1.109648e-38 -3.185317e-01
bigcom266       -1.109118e-38 -4.156313e-01
bigcom269       -1.109824e-38 -2.625698e-01
bigcom272       -1.109294e-38 -2.680232e-01
bigcom274       -1.111417e-38 -3.043627e-01
bigcom281       -1.109294e-38 -2.834074e-01
bigcom291       -1.108941e-38 -2.848747e-01
bigcom292       -1.109294e-38 -3.130297e-01
bigcom295       -1.108941e-38 -3.969836e-01
bigcom299        4.941201e-37  2.365715e+00
bigcom301       -1.109471e-38 -3.395485e-01
bigcom306       -1.109471e-38 -3.158363e-01
bigcom309       -1.110001e-38 -4.459441e-01
bigcom314       -1.108941e-38 -6.657973e-02
bigcom321       -1.110355e-38 -2.632831e-01
bigcom341       -1.109118e-38 -2.072100e-01
bigcom350       -1.109118e-38 -8.618723e-02
bigcom353       -1.109294e-38 -1.978407e-01
bigcom359       -1.109294e-38 -4.788408e-01
bigcom363       -1.109471e-38 -7.642631e-02
bigcom365       -1.109118e-38 -6.401305e-01
bigcom385       -1.109648e-38 -3.856967e-01
bigcom386       -1.108941e-38 -2.524188e-01
bigcom408       -1.109824e-38 -4.743373e-01
bigcom412       -1.109471e-38 -2.637401e-01
bigcom480       -1.109648e-38 -1.756302e-01
spin_vertex      4.524918e-40  2.103929e-01
membership_s1    6.798420e-39  1.389475e-01
membership_s3   -1.112127e-38 -3.603656e-01
membership_s4   -4.270574e-39 -8.576976e-04
membership_s5   -7.349133e-39 -1.063208e-01
membership_s6   -8.308310e-39 -2.615608e-02
membership_s7   -8.482654e-39 -1.709727e-01
membership_s8   -1.110178e-38 -3.852134e-01
membership_s9   -1.111063e-38 -3.445387e-01
membership_s11  -1.110355e-38 -3.544143e-01
membership_s12  -1.110355e-38 -3.132465e-01
membership_s14   1.574128e-37  1.098693e+00
membership_s15   7.751096e-39  2.261562e-01
membership_s16  -1.110355e-38 -3.249104e-01
membership_s17  -1.110178e-38 -3.051573e-01
membership_s18  -1.116223e-38 -2.795483e-01
membership_s20  -1.109824e-38 -2.789244e-01
membership_s21  -3.448829e-39  2.974406e-03
membership_s22  -1.112482e-38 -2.520610e-01
membership_s24  -1.112482e-38 -8.133530e-01
membership_s25  -1.110355e-38 -3.372514e-01
membership_s26  -1.111772e-38 -3.020128e-01
membership_s27  -1.240699e-39 -1.127713e-01
membership_s28  -1.111240e-38 -4.653642e-01
membership_s30   1.082815e-38  1.203211e-01
membership_s31   7.818965e-41  6.902851e-02
membership_s32   3.843699e-38  5.596857e-01
membership_s33  -1.109824e-38 -2.785848e-01
membership_s36  -1.275800e-38 -3.206755e-01
membership_s37  -1.121071e-38 -2.871700e-01
V1               1.331377e-38  3.827833e-02
V2               4.258185e-39 -1.591374e-01
pdi              6.941940e-36 -4.840425e+02
adhesion        -5.609838e-43 -2.141392e-06
cohesion         1.121284e-42  4.226092e-06
inner            3.644875e-43 -1.915579e-06
outer            4.871067e-43  1.055931e-06
ioratio          1.097332e-38  1.947526e-01
comsize          3.538052e-42  5.790636e-05
[1] "Dataset: low_TnotC Model GBM, run: 2 of 10 2015-06-15 19:00:46"
Iter   TrainDeviance   ValidDeviance   StepSize   Improve
     1        0.1169             nan     0.0100    0.0004
     2        0.1155             nan     0.0100    0.0001
     3        0.1139             nan     0.0100    0.0001
     4        0.1124             nan     0.0100    0.0001
     5        0.1105             nan     0.0100    0.0000
     6        0.1092             nan     0.0100    0.0001
     7        0.1076             nan     0.0100    0.0002
     8        0.1062             nan     0.0100    0.0002
     9        0.1051             nan     0.0100    0.0001
    10        0.1041             nan     0.0100    0.0001
    20        0.0946             nan     0.0100    0.0000
    40        0.0821             nan     0.0100   -0.0000
    44        0.0803             nan     0.0100   -0.0000

[1] "GBM variable coefficients"
                            var    rel.inf
ratio5                   ratio5 8.91722681
pagerank               pagerank 8.55084586
inner                     inner 7.21103405
comsize                 comsize 5.08701931
membership_s32   membership_s32 4.52607467
outer                     outer 4.33001580
cohesion               cohesion 4.17125149
knn                         knn 3.79468194
V2                           V2 3.15184680
orbit18                 orbit18 2.40521167
ioratio                 ioratio 2.32341950
adhesion               adhesion 2.21518565
ratio1                   ratio1 1.76423422
bet                         bet 1.75373720
coreness               coreness 1.65708207
fourth                   fourth 1.62260658
orbit50                 orbit50 1.50442754
graph23                 graph23 1.47946910
V1                           V1 1.39436096
spin_vertex         spin_vertex 1.34273387
ratio2                   ratio2 1.29963735
trans                     trans 1.21741379
constraint           constraint 1.11585625
selfinter             selfinter 1.01132592
orbit49                 orbit49 0.99802657
orbit38                 orbit38 0.99631971
orbit20                 orbit20 0.99033244
graph15                 graph15 0.88906549
orbit2                   orbit2 0.85933721
graph21                 graph21 0.82425572
orbit29                 orbit29 0.81906675
orbit36                 orbit36 0.77337587
orbit7                   orbit7 0.72899246
hubscore               hubscore 0.71776772
graph20                 graph20 0.70306784
graph12                 graph12 0.65899261
bigcom30               bigcom30 0.64335386
graph10                 graph10 0.61391468
orbit21                 orbit21 0.60220751
graph25                 graph25 0.58825009
orbit28                 orbit28 0.58364029
graph11                 graph11 0.58235877
graph19                 graph19 0.54948908
ratio6                   ratio6 0.52337539
orbit51                 orbit51 0.51586277
membership_s15   membership_s15 0.51270359
fifth                     fifth 0.49161745
walktrap_vertex walktrap_vertex 0.47486782
orbit10                 orbit10 0.44425335
orbit17                 orbit17 0.44343305
orbit23                 orbit23 0.42010834
orbit27                 orbit27 0.41737977
orbit46                 orbit46 0.41190728
graph16                 graph16 0.40440387
upto_fourth         upto_fourth 0.39928093
third                     third 0.38500806
graph6                   graph6 0.38360866
orbit45                 orbit45 0.37036288
bigcom4                 bigcom4 0.31950678
graph5                   graph5 0.31877011
orbit19                 orbit19 0.30613177
graph13                 graph13 0.29706435
graph2                   graph2 0.28549071
sixth                     sixth 0.28310485
orbit16                 orbit16 0.27530152
graph14                 graph14 0.25921173
orbit39                 orbit39 0.23795889
graph17                 graph17 0.23364014
orbit44                 orbit44 0.21398573
orbit5                   orbit5 0.20869860
membership_s30   membership_s30 0.20855227
graph3                   graph3 0.19886325
membership_s27   membership_s27 0.18122043
upto_fifth           upto_fifth 0.17993421
bigcom22               bigcom22 0.17335731
orbit40                 orbit40 0.17038755
bigcom26               bigcom26 0.15843537
ratio3                   ratio3 0.14337915
orbit53                 orbit53 0.11691593
ratio4                   ratio4 0.11423557
orbit37                 orbit37 0.09632339
bigcom3                 bigcom3 0.09419318
graph22                 graph22 0.08363496
graph7                   graph7 0.07729489
close                     close 0.03422424
orbit63                 orbit63 0.03383003
graph9                   graph9 0.03339548
orbit67                 orbit67 0.03335257
orbit52                 orbit52 0.03153653
orbit56                 orbit56 0.03138215
graph0                   graph0 0.00000000
graph1                   graph1 0.00000000
graph4                   graph4 0.00000000
graph8                   graph8 0.00000000
graph18                 graph18 0.00000000
graph24                 graph24 0.00000000
graph26                 graph26 0.00000000
graph27                 graph27 0.00000000
graph28                 graph28 0.00000000
graph29                 graph29 0.00000000
orbit0                   orbit0 0.00000000
orbit1                   orbit1 0.00000000
orbit3                   orbit3 0.00000000
orbit4                   orbit4 0.00000000
orbit6                   orbit6 0.00000000
orbit8                   orbit8 0.00000000
orbit9                   orbit9 0.00000000
orbit11                 orbit11 0.00000000
orbit12                 orbit12 0.00000000
orbit13                 orbit13 0.00000000
orbit14                 orbit14 0.00000000
orbit15                 orbit15 0.00000000
orbit22                 orbit22 0.00000000
orbit24                 orbit24 0.00000000
orbit25                 orbit25 0.00000000
orbit26                 orbit26 0.00000000
orbit30                 orbit30 0.00000000
orbit31                 orbit31 0.00000000
orbit32                 orbit32 0.00000000
orbit33                 orbit33 0.00000000
orbit34                 orbit34 0.00000000
orbit35                 orbit35 0.00000000
orbit41                 orbit41 0.00000000
orbit42                 orbit42 0.00000000
orbit43                 orbit43 0.00000000
orbit47                 orbit47 0.00000000
orbit48                 orbit48 0.00000000
orbit54                 orbit54 0.00000000
orbit55                 orbit55 0.00000000
orbit57                 orbit57 0.00000000
orbit58                 orbit58 0.00000000
orbit59                 orbit59 0.00000000
orbit60                 orbit60 0.00000000
orbit61                 orbit61 0.00000000
orbit62                 orbit62 0.00000000
orbit64                 orbit64 0.00000000
orbit65                 orbit65 0.00000000
orbit66                 orbit66 0.00000000
orbit68                 orbit68 0.00000000
orbit69                 orbit69 0.00000000
orbit70                 orbit70 0.00000000
orbit71                 orbit71 0.00000000
orbit72                 orbit72 0.00000000
AP                           AP 0.00000000
ecc                         ecc 0.00000000
eccrad                   eccrad 0.00000000
evcent                   evcent 0.00000000
first                     first 0.00000000
upto_second         upto_second 0.00000000
upto_third           upto_third 0.00000000
upto_sixth           upto_sixth 0.00000000
second                   second 0.00000000
bigcom1                 bigcom1 0.00000000
bigcom2                 bigcom2 0.00000000
bigcom6                 bigcom6 0.00000000
bigcom8                 bigcom8 0.00000000
bigcom9                 bigcom9 0.00000000
bigcom11               bigcom11 0.00000000
bigcom13               bigcom13 0.00000000
bigcom15               bigcom15 0.00000000
bigcom16               bigcom16 0.00000000
bigcom21               bigcom21 0.00000000
bigcom24               bigcom24 0.00000000
bigcom28               bigcom28 0.00000000
bigcom31               bigcom31 0.00000000
bigcom32               bigcom32 0.00000000
bigcom33               bigcom33 0.00000000
bigcom34               bigcom34 0.00000000
bigcom36               bigcom36 0.00000000
bigcom37               bigcom37 0.00000000
bigcom38               bigcom38 0.00000000
bigcom39               bigcom39 0.00000000
bigcom40               bigcom40 0.00000000
bigcom43               bigcom43 0.00000000
bigcom44               bigcom44 0.00000000
bigcom46               bigcom46 0.00000000
bigcom47               bigcom47 0.00000000
bigcom49               bigcom49 0.00000000
bigcom50               bigcom50 0.00000000
bigcom51               bigcom51 0.00000000
bigcom52               bigcom52 0.00000000
bigcom54               bigcom54 0.00000000
bigcom56               bigcom56 0.00000000
bigcom62               bigcom62 0.00000000
bigcom66               bigcom66 0.00000000
bigcom68               bigcom68 0.00000000
bigcom69               bigcom69 0.00000000
bigcom71               bigcom71 0.00000000
bigcom72               bigcom72 0.00000000
bigcom73               bigcom73 0.00000000
bigcom74               bigcom74 0.00000000
bigcom75               bigcom75 0.00000000
bigcom76               bigcom76 0.00000000
bigcom77               bigcom77 0.00000000
bigcom79               bigcom79 0.00000000
bigcom80               bigcom80 0.00000000
bigcom82               bigcom82 0.00000000
bigcom83               bigcom83 0.00000000
bigcom84               bigcom84 0.00000000
bigcom85               bigcom85 0.00000000
bigcom87               bigcom87 0.00000000
bigcom89               bigcom89 0.00000000
bigcom91               bigcom91 0.00000000
bigcom92               bigcom92 0.00000000
bigcom93               bigcom93 0.00000000
bigcom96               bigcom96 0.00000000
bigcom97               bigcom97 0.00000000
bigcom98               bigcom98 0.00000000
bigcom99               bigcom99 0.00000000
bigcom101             bigcom101 0.00000000
bigcom104             bigcom104 0.00000000
bigcom106             bigcom106 0.00000000
bigcom109             bigcom109 0.00000000
bigcom113             bigcom113 0.00000000
bigcom116             bigcom116 0.00000000
bigcom120             bigcom120 0.00000000
bigcom123             bigcom123 0.00000000
bigcom126             bigcom126 0.00000000
bigcom127             bigcom127 0.00000000
bigcom137             bigcom137 0.00000000
bigcom139             bigcom139 0.00000000
bigcom140             bigcom140 0.00000000
bigcom143             bigcom143 0.00000000
bigcom145             bigcom145 0.00000000
bigcom146             bigcom146 0.00000000
bigcom147             bigcom147 0.00000000
bigcom149             bigcom149 0.00000000
bigcom153             bigcom153 0.00000000
bigcom154             bigcom154 0.00000000
bigcom156             bigcom156 0.00000000
bigcom157             bigcom157 0.00000000
bigcom158             bigcom158 0.00000000
bigcom160             bigcom160 0.00000000
bigcom161             bigcom161 0.00000000
bigcom162             bigcom162 0.00000000
bigcom164             bigcom164 0.00000000
bigcom166             bigcom166 0.00000000
bigcom167             bigcom167 0.00000000
bigcom171             bigcom171 0.00000000
bigcom173             bigcom173 0.00000000
bigcom175             bigcom175 0.00000000
bigcom176             bigcom176 0.00000000
bigcom177             bigcom177 0.00000000
bigcom178             bigcom178 0.00000000
bigcom180             bigcom180 0.00000000
bigcom181             bigcom181 0.00000000
bigcom184             bigcom184 0.00000000
bigcom186             bigcom186 0.00000000
bigcom187             bigcom187 0.00000000
bigcom189             bigcom189 0.00000000
bigcom194             bigcom194 0.00000000
bigcom195             bigcom195 0.00000000
bigcom196             bigcom196 0.00000000
bigcom204             bigcom204 0.00000000
bigcom205             bigcom205 0.00000000
bigcom212             bigcom212 0.00000000
bigcom214             bigcom214 0.00000000
bigcom222             bigcom222 0.00000000
bigcom223             bigcom223 0.00000000
bigcom226             bigcom226 0.00000000
bigcom227             bigcom227 0.00000000
bigcom229             bigcom229 0.00000000
bigcom233             bigcom233 0.00000000
bigcom236             bigcom236 0.00000000
bigcom237             bigcom237 0.00000000
bigcom246             bigcom246 0.00000000
bigcom248             bigcom248 0.00000000
bigcom249             bigcom249 0.00000000
bigcom250             bigcom250 0.00000000
bigcom254             bigcom254 0.00000000
bigcom266             bigcom266 0.00000000
bigcom269             bigcom269 0.00000000
bigcom272             bigcom272 0.00000000
bigcom274             bigcom274 0.00000000
bigcom281             bigcom281 0.00000000
bigcom291             bigcom291 0.00000000
bigcom292             bigcom292 0.00000000
bigcom295             bigcom295 0.00000000
bigcom299             bigcom299 0.00000000
bigcom301             bigcom301 0.00000000
bigcom306             bigcom306 0.00000000
bigcom309             bigcom309 0.00000000
bigcom314             bigcom314 0.00000000
bigcom321             bigcom321 0.00000000
bigcom341             bigcom341 0.00000000
bigcom350             bigcom350 0.00000000
bigcom353             bigcom353 0.00000000
bigcom359             bigcom359 0.00000000
bigcom363             bigcom363 0.00000000
bigcom365             bigcom365 0.00000000
bigcom385             bigcom385 0.00000000
bigcom386             bigcom386 0.00000000
bigcom408             bigcom408 0.00000000
bigcom412             bigcom412 0.00000000
bigcom480             bigcom480 0.00000000
membership_s1     membership_s1 0.00000000
membership_s3     membership_s3 0.00000000
membership_s4     membership_s4 0.00000000
membership_s5     membership_s5 0.00000000
membership_s6     membership_s6 0.00000000
membership_s7     membership_s7 0.00000000
membership_s8     membership_s8 0.00000000
membership_s9     membership_s9 0.00000000
membership_s11   membership_s11 0.00000000
membership_s12   membership_s12 0.00000000
membership_s14   membership_s14 0.00000000
membership_s16   membership_s16 0.00000000
membership_s17   membership_s17 0.00000000
membership_s18   membership_s18 0.00000000
membership_s20   membership_s20 0.00000000
membership_s21   membership_s21 0.00000000
membership_s22   membership_s22 0.00000000
membership_s24   membership_s24 0.00000000
membership_s25   membership_s25 0.00000000
membership_s26   membership_s26 0.00000000
membership_s28   membership_s28 0.00000000
membership_s31   membership_s31 0.00000000
membership_s33   membership_s33 0.00000000
membership_s36   membership_s36 0.00000000
membership_s37   membership_s37 0.00000000
pdi                         pdi 0.00000000
[1] "Dataset: low_TnotC Model RF, run: 2 of 10 2015-06-15 19:01:11"
     |      Out-of-bag   |
Tree |      MSE  %Var(y) |
   1 |  0.01608   150.41 |
   2 |  0.01639   153.35 |
   3 |  0.01656   154.90 |
   4 |  0.01673   156.55 |
   5 |  0.01673   156.52 |
   6 |  0.01654   154.78 |
   7 |  0.01538   143.93 |
   8 |    0.015   140.38 |
   9 |  0.01453   135.98 |
  10 |  0.01454   136.05 |
  11 |  0.01398   130.82 |
  12 |  0.01373   128.43 |
  13 |  0.01351   126.41 |
  14 |  0.01333   124.73 |
  15 |  0.01322   123.66 |
  16 |  0.01295   121.14 |
  17 |  0.01281   119.83 |
  18 |  0.01271   118.95 |
  19 |  0.01256   117.55 |
  20 |  0.01252   117.18 |
  21 |  0.01241   116.08 |
  22 |   0.0124   115.98 |
  23 |  0.01235   115.56 |
  24 |  0.01233   115.36 |
  25 |  0.01232   115.29 |
  26 |  0.01228   114.93 |
  27 |  0.01223   114.38 |
  28 |  0.01221   114.21 |
  29 |   0.0122   114.13 |
  30 |  0.01218   113.97 |
  31 |  0.01216   113.77 |
  32 |  0.01216   113.81 |
  33 |  0.01215   113.71 |
  34 |   0.0121   113.23 |
  35 |  0.01209   113.15 |
  36 |  0.01201   112.40 |
  37 |  0.01199   112.17 |
  38 |    0.012   112.24 |
  39 |  0.01196   111.86 |
  40 |   0.0119   111.36 |
  41 |   0.0119   111.30 |
  42 |  0.01186   110.95 |
  43 |  0.01183   110.70 |
  44 |  0.01181   110.53 |
  45 |  0.01182   110.56 |
  46 |  0.01178   110.17 |
  47 |  0.01177   110.12 |
  48 |  0.01177   110.12 |
  49 |  0.01176   110.06 |
  50 |  0.01173   109.78 |
  51 |  0.01173   109.70 |
  52 |  0.01172   109.62 |
  53 |  0.01169   109.36 |
  54 |  0.01167   109.22 |
  55 |  0.01165   109.01 |
  56 |  0.01164   108.87 |
  57 |   0.0116   108.54 |
  58 |  0.01158   108.36 |
  59 |   0.0116   108.54 |
  60 |  0.01154   107.95 |
  61 |  0.01155   108.09 |
  62 |  0.01155   108.10 |
  63 |  0.01153   107.87 |
  64 |   0.0115   107.62 |
  65 |  0.01149   107.52 |
  66 |  0.01148   107.41 |
  67 |  0.01148   107.37 |
  68 |  0.01148   107.41 |
  69 |  0.01145   107.14 |
  70 |  0.01145   107.15 |
  71 |  0.01146   107.23 |
  72 |  0.01146   107.21 |
  73 |  0.01145   107.08 |
  74 |  0.01143   106.95 |
  75 |  0.01143   106.96 |
  76 |   0.0114   106.64 |
  77 |   0.0114   106.64 |
  78 |  0.01139   106.58 |
  79 |  0.01138   106.49 |
  80 |  0.01137   106.33 |
  81 |  0.01137   106.39 |
  82 |  0.01137   106.33 |
  83 |  0.01134   106.10 |
  84 |  0.01131   105.80 |
  85 |  0.01129   105.64 |
  86 |  0.01128   105.50 |
  87 |  0.01127   105.43 |
  88 |  0.01128   105.57 |
  89 |   0.0113   105.71 |
  90 |  0.01129   105.62 |
  91 |  0.01127   105.46 |
  92 |   0.0113   105.74 |
  93 |   0.0113   105.71 |
  94 |   0.0113   105.68 |
  95 |  0.01129   105.67 |
  96 |   0.0113   105.72 |
  97 |  0.01129   105.60 |
  98 |  0.01128   105.54 |
  99 |  0.01125   105.25 |
 100 |  0.01126   105.31 |
[1] "Random Forest variable coefficients"
                      %IncMSE IncNodePurity
graph5           2.667667e-04  3.696750e-01
graph6           1.791453e-03  4.901604e-01
graph7           1.125719e-04  9.181279e-02
graph8           0.000000e+00  4.557143e-02
graph9           1.634852e-03  4.780694e-01
graph10          1.042731e-03  4.280223e-01
graph11          3.165745e-03  4.410606e-01
graph12          1.904914e-03  4.909959e-01
graph13          2.891446e-03  6.501376e-01
graph14          4.404069e-04  1.530131e-01
graph15          8.433723e-04  3.077494e-01
graph16          7.225062e-03  4.954393e-01
graph17          7.165566e-04  4.551873e-01
graph18          6.312062e-05  1.017631e-01
graph19          8.527745e-04  3.704494e-01
graph20          1.929588e-04  2.394542e-01
graph21          1.389065e-03  3.409789e-01
graph22          1.397669e-04  3.572785e-02
graph23          2.028574e-03  5.180377e-01
graph24          1.988087e-04  5.545850e-02
graph25          1.817886e-04  9.061567e-02
graph26          2.899485e-05  4.868421e-03
graph27          0.000000e+00  1.214306e-19
graph28          0.000000e+00  0.000000e+00
graph29          0.000000e+00  0.000000e+00
orbit0           1.802302e-08  1.391641e-01
orbit1           1.685500e-03  3.121470e-01
orbit2           1.315638e-04  9.075875e-02
orbit3           2.487761e-05  1.214920e-01
orbit4           5.734239e-04  3.806205e-01
orbit5           2.427060e-03  2.520687e-01
orbit6           2.419587e-03  3.716860e-01
orbit7           5.846042e-06  1.481468e-01
orbit8           1.608522e-04  2.928495e-01
orbit9           1.441169e-03  3.159480e-01
orbit10          1.251971e-03  1.387378e-01
orbit11          7.493239e-05  1.620078e-01
orbit12          3.607052e-05  1.303461e-01
orbit13         -1.299525e-05  1.137625e-01
orbit14          0.000000e+00  2.211111e-02
orbit15          6.139037e-04  2.285964e-01
orbit16          2.982824e-03  5.292720e-01
orbit17          5.649559e-04  1.850580e-01
orbit18          1.886056e-03  8.574935e-01
orbit19          1.939318e-03  3.640238e-01
orbit20          7.643686e-04  3.057404e-01
orbit21          3.801664e-04  2.392208e-01
orbit22          2.930231e-03  4.264244e-01
orbit23          3.629632e-05  1.238464e-01
orbit24          2.498147e-03  5.146686e-01
orbit25          1.052031e-03  8.267238e-02
orbit26          2.577519e-04  1.082809e-01
orbit27          4.888566e-03  6.101949e-01
orbit28          3.127099e-04  3.305811e-01
orbit29          8.855687e-05  9.368588e-02
orbit30          1.858737e-04  9.805310e-02
orbit31          2.657716e-03  2.437525e-01
orbit32          9.243786e-04  9.146445e-02
orbit33          5.571741e-05  1.045324e-01
orbit34          1.916665e-03  4.539902e-01
orbit35          7.672120e-03  4.348515e-01
orbit36          9.680003e-04  6.598506e-01
orbit37          4.225036e-04  1.437846e-01
orbit38          7.098601e-04  3.143468e-01
orbit39          1.038012e-03  2.689537e-01
orbit40          1.265637e-04  6.333299e-02
orbit41          6.431532e-05  6.624319e-03
orbit42          1.168163e-04  1.817060e-02
orbit43         -1.990422e-06  4.954973e-02
orbit44          1.199040e-04  6.947128e-02
orbit45          1.516311e-03  3.891379e-01
orbit46          8.773445e-05  1.063302e-01
orbit47          4.045504e-05  1.117554e-01
orbit48          1.447419e-04  5.544329e-02
orbit49          3.401639e-04  2.868863e-01
orbit50          8.240029e-04  6.205782e-01
orbit51          5.900828e-04  1.948962e-01
orbit52          6.829472e-04  1.308302e-01
orbit53          5.338437e-05  2.785105e-01
orbit54          7.788628e-05  6.763479e-02
orbit55          0.000000e+00  0.000000e+00
orbit56          7.328340e-04  4.317313e-01
orbit57          1.726370e-05  9.230769e-03
orbit58          0.000000e+00  0.000000e+00
orbit59          9.078135e-05  4.172135e-02
orbit60          4.157191e-06  3.165450e-02
orbit61          4.372540e-06  1.934181e-02
orbit62          9.333733e-05  1.000376e-01
orbit63          1.427068e-05  2.487884e-01
orbit64         -1.393286e-05  1.545029e-01
orbit65          1.762342e-04  6.525703e-02
orbit66          4.330879e-06  2.877725e-02
orbit67          2.331057e-05  3.308448e-02
orbit68          0.000000e+00  0.000000e+00
orbit69          0.000000e+00  0.000000e+00
orbit70          0.000000e+00  1.500000e-02
orbit71          0.000000e+00  0.000000e+00
orbit72          0.000000e+00  0.000000e+00
AP              -1.153438e-05  6.492721e-02
bet              9.263835e-04  1.216792e+00
ecc              3.859426e-05  8.919048e-02
eccrad           2.164509e-05  3.126252e-02
close            4.560143e-04  3.691119e-01
constraint       4.707658e-04  3.698744e-01
coreness         7.373437e-04  4.717320e-01
knn              5.942398e-04  4.610830e-01
hubscore         5.882656e-04  3.156688e-01
pagerank         2.694408e-03  3.180834e+00
trans            1.200086e-04  4.339691e-01
evcent           1.990736e-03  3.358967e-01
first            8.647027e-06  1.255245e-01
upto_second      8.579788e-04  4.105195e-01
upto_third       9.215949e-04  4.428369e-01
upto_fourth      1.089460e-04  3.039928e-01
upto_fifth       1.094672e-03  2.405081e-01
upto_sixth       2.389006e-03  6.408653e-01
second           1.688775e-03  2.389772e-01
third            2.771990e-03  3.892339e-01
fourth           1.731970e-03  7.017396e-01
fifth            2.900089e-03  6.845505e-01
sixth            2.125729e-03  4.632029e-01
ratio1           1.278080e-03  4.906034e-01
ratio2           3.900352e-03  1.427916e+00
ratio3           2.063427e-03  8.073423e-01
ratio4           1.192967e-03  4.000904e-01
ratio5           1.753124e-03  2.681541e+00
ratio6           2.361877e-03  5.805310e-01
selfinter        1.272384e-03  2.314817e-01
walktrap_vertex  1.645676e-04  3.102618e-01
bigcom1          0.000000e+00  0.000000e+00
bigcom2          0.000000e+00  0.000000e+00
bigcom3         -8.950279e-06  9.523407e-02
bigcom4          9.771266e-05  2.725413e-02
bigcom6          0.000000e+00  0.000000e+00
bigcom8          0.000000e+00  0.000000e+00
bigcom9          0.000000e+00  0.000000e+00
bigcom11         0.000000e+00  0.000000e+00
bigcom13         0.000000e+00  0.000000e+00
bigcom15         0.000000e+00  0.000000e+00
bigcom16         0.000000e+00  0.000000e+00
bigcom21         0.000000e+00  0.000000e+00
bigcom22         1.816608e-04  1.153215e-01
bigcom24         0.000000e+00  0.000000e+00
bigcom26         2.477313e-06  2.478546e-01
bigcom28        -3.424415e-05  6.408627e-02
bigcom30         2.804141e-04  2.756938e-01
bigcom31         0.000000e+00  0.000000e+00
bigcom32         0.000000e+00  0.000000e+00
bigcom33         0.000000e+00  0.000000e+00
bigcom34         0.000000e+00  0.000000e+00
bigcom36         0.000000e+00  0.000000e+00
bigcom37         0.000000e+00  0.000000e+00
bigcom38         0.000000e+00  0.000000e+00
bigcom39         0.000000e+00  0.000000e+00
bigcom40         0.000000e+00  1.428571e-02
bigcom43         0.000000e+00  0.000000e+00
bigcom44         0.000000e+00  0.000000e+00
bigcom46         0.000000e+00  0.000000e+00
bigcom47         0.000000e+00  0.000000e+00
bigcom49         0.000000e+00  0.000000e+00
bigcom50         0.000000e+00  0.000000e+00
bigcom51         0.000000e+00  0.000000e+00
bigcom52         0.000000e+00  0.000000e+00
bigcom54         0.000000e+00  0.000000e+00
bigcom56         0.000000e+00  0.000000e+00
bigcom62        -2.774886e-05  6.072983e-01
bigcom66         0.000000e+00  0.000000e+00
bigcom68         0.000000e+00  0.000000e+00
bigcom69         0.000000e+00  0.000000e+00
bigcom71         0.000000e+00  0.000000e+00
bigcom72         0.000000e+00  0.000000e+00
bigcom73         0.000000e+00  0.000000e+00
bigcom74         0.000000e+00  0.000000e+00
bigcom75         0.000000e+00  0.000000e+00
bigcom76         0.000000e+00  0.000000e+00
bigcom77         0.000000e+00  0.000000e+00
bigcom79         0.000000e+00  0.000000e+00
bigcom80         0.000000e+00  0.000000e+00
bigcom82         0.000000e+00  0.000000e+00
bigcom83         0.000000e+00  0.000000e+00
bigcom84         0.000000e+00  0.000000e+00
bigcom85         0.000000e+00  0.000000e+00
bigcom87         0.000000e+00  0.000000e+00
bigcom89         0.000000e+00  0.000000e+00
bigcom91         0.000000e+00  0.000000e+00
bigcom92         0.000000e+00  0.000000e+00
bigcom93         0.000000e+00  0.000000e+00
bigcom96         0.000000e+00  0.000000e+00
bigcom97         0.000000e+00  0.000000e+00
bigcom98         0.000000e+00  0.000000e+00
bigcom99         0.000000e+00  0.000000e+00
bigcom101        0.000000e+00  0.000000e+00
bigcom104       -4.697435e-05  2.426515e-01
bigcom106        0.000000e+00  0.000000e+00
bigcom109        1.928313e-06  5.441953e-01
bigcom113        0.000000e+00  0.000000e+00
bigcom116        0.000000e+00  0.000000e+00
bigcom120        0.000000e+00  0.000000e+00
bigcom123        0.000000e+00  0.000000e+00
bigcom126        0.000000e+00  0.000000e+00
bigcom127        0.000000e+00  0.000000e+00
bigcom137        0.000000e+00  0.000000e+00
bigcom139        0.000000e+00  0.000000e+00
bigcom140        0.000000e+00  0.000000e+00
bigcom143       -1.287697e-05  2.358815e-01
bigcom145        0.000000e+00  0.000000e+00
bigcom146        0.000000e+00  0.000000e+00
bigcom147        0.000000e+00  0.000000e+00
bigcom149        0.000000e+00  0.000000e+00
bigcom153        0.000000e+00  0.000000e+00
bigcom154        0.000000e+00  0.000000e+00
bigcom156        0.000000e+00  0.000000e+00
bigcom157        0.000000e+00  0.000000e+00
bigcom158        0.000000e+00  0.000000e+00
bigcom160        0.000000e+00  0.000000e+00
bigcom161        0.000000e+00  0.000000e+00
bigcom162        0.000000e+00  0.000000e+00
bigcom164        0.000000e+00  0.000000e+00
bigcom166        0.000000e+00  0.000000e+00
bigcom167        0.000000e+00  0.000000e+00
bigcom171        0.000000e+00  0.000000e+00
bigcom173        0.000000e+00  0.000000e+00
bigcom175        0.000000e+00  0.000000e+00
bigcom176        0.000000e+00  0.000000e+00
bigcom177        0.000000e+00  0.000000e+00
bigcom178        4.071351e-06  4.717699e-01
bigcom180        0.000000e+00  0.000000e+00
bigcom181        0.000000e+00  0.000000e+00
bigcom184        0.000000e+00  0.000000e+00
bigcom186        0.000000e+00  0.000000e+00
bigcom187        0.000000e+00  0.000000e+00
bigcom189        0.000000e+00  0.000000e+00
bigcom194        0.000000e+00  0.000000e+00
bigcom195        0.000000e+00  0.000000e+00
bigcom196        0.000000e+00  0.000000e+00
bigcom204        0.000000e+00  0.000000e+00
bigcom205        1.703953e-05  3.452837e-01
bigcom212        0.000000e+00  0.000000e+00
bigcom214        0.000000e+00  0.000000e+00
bigcom222        0.000000e+00  0.000000e+00
bigcom223        0.000000e+00  0.000000e+00
bigcom226        0.000000e+00  0.000000e+00
bigcom227        0.000000e+00  0.000000e+00
bigcom229        0.000000e+00  0.000000e+00
bigcom233        0.000000e+00  0.000000e+00
bigcom236        0.000000e+00  0.000000e+00
bigcom237        0.000000e+00  0.000000e+00
bigcom246        0.000000e+00  0.000000e+00
bigcom248        0.000000e+00  0.000000e+00
bigcom249        0.000000e+00  0.000000e+00
bigcom250        0.000000e+00  0.000000e+00
bigcom254        0.000000e+00  0.000000e+00
bigcom266        0.000000e+00  0.000000e+00
bigcom269        0.000000e+00  0.000000e+00
bigcom272        0.000000e+00  0.000000e+00
bigcom274        0.000000e+00  0.000000e+00
bigcom281        0.000000e+00  0.000000e+00
bigcom291        0.000000e+00  0.000000e+00
bigcom292        0.000000e+00  0.000000e+00
bigcom295        0.000000e+00  0.000000e+00
bigcom299       -1.832197e-05  4.741122e-01
bigcom301        0.000000e+00  0.000000e+00
bigcom306        0.000000e+00  0.000000e+00
bigcom309        0.000000e+00  0.000000e+00
bigcom314        0.000000e+00  0.000000e+00
bigcom321        0.000000e+00  0.000000e+00
bigcom341        0.000000e+00  0.000000e+00
bigcom350        0.000000e+00  0.000000e+00
bigcom353        0.000000e+00  0.000000e+00
bigcom359        0.000000e+00  0.000000e+00
bigcom363        0.000000e+00  0.000000e+00
bigcom365        0.000000e+00  0.000000e+00
bigcom385        0.000000e+00  0.000000e+00
bigcom386        0.000000e+00  0.000000e+00
bigcom408        0.000000e+00  0.000000e+00
bigcom412        0.000000e+00  0.000000e+00
bigcom480        0.000000e+00  0.000000e+00
spin_vertex      1.870980e-04  2.505228e-01
membership_s1    3.965814e-04  4.268481e-01
membership_s3    0.000000e+00  0.000000e+00
membership_s4    0.000000e+00  1.525253e-02
membership_s5    8.391036e-05  2.261591e-01
membership_s6    0.000000e+00  8.103175e-03
membership_s7    5.538681e-05  5.872716e-02
membership_s8    0.000000e+00  0.000000e+00
membership_s9    0.000000e+00  0.000000e+00
membership_s11   0.000000e+00  0.000000e+00
membership_s12   0.000000e+00  0.000000e+00
membership_s14  -4.165594e-05  2.949737e-01
membership_s15   7.036921e-05  2.959981e-01
membership_s16   0.000000e+00  0.000000e+00
membership_s17   0.000000e+00  0.000000e+00
membership_s18   0.000000e+00  0.000000e+00
membership_s20   0.000000e+00  0.000000e+00
membership_s21   4.410032e-05  2.597469e-01
membership_s22   0.000000e+00  0.000000e+00
membership_s24   0.000000e+00  0.000000e+00
membership_s25   0.000000e+00  0.000000e+00
membership_s26   0.000000e+00  0.000000e+00
membership_s27   1.195075e-04  7.596428e-02
membership_s28   0.000000e+00  0.000000e+00
membership_s30   5.089322e-05  1.103088e-01
membership_s31   1.316861e-04  1.180569e-01
membership_s32   1.019435e-03  1.195575e+00
membership_s33   0.000000e+00  0.000000e+00
membership_s36   0.000000e+00  0.000000e+00
membership_s37   0.000000e+00  0.000000e+00
V1               4.329570e-03  1.064045e+00
V2               1.241389e-03  1.251252e+00
pdi              4.198022e-06  6.402094e-02
adhesion         6.526263e-03  9.764788e-01
cohesion         6.422939e-03  1.066625e+00
inner            6.563604e-03  1.941582e+00
outer            6.389909e-03  1.749041e+00
ioratio          5.496779e-03  1.508412e+00
comsize          9.918401e-03  1.573602e+00
[1] "Dataset: low_TnotC Model GLM, run: 2 of 10 2015-06-15 19:03:11"
[1] "glmnet variable coefficients"
                         [,1]          [,2]
(Intercept)     -4.516821e+00 -6.070726e+00
graph0           3.151775e-39  1.965978e-02
graph1          -4.591717e-42 -2.371441e-05
graph2           1.370067e-39  1.078432e-02
graph3          -1.095848e-43 -6.164069e-07
graph4          -5.413068e-45 -2.664604e-08
graph5           9.817983e-41  4.960053e-04
graph6          -1.498121e-42  1.558861e-06
graph7          -4.962113e-41 -1.086294e-03
graph8          -3.406493e-39 -1.043330e-01
graph9          -1.834888e-45 -1.153082e-08
graph10         -1.815547e-46 -6.290984e-10
graph11         -8.293692e-48 -5.135420e-11
graph12         -6.987190e-45  5.395597e-08
graph13         -1.671496e-44 -9.098781e-08
graph14         -1.360104e-45 -2.905219e-09
graph15          1.767665e-42  5.982997e-06
graph16         -3.036198e-44  1.541385e-07
graph17         -5.633854e-44 -1.479391e-07
graph18         -1.130425e-42  1.054491e-05
graph19         -2.426701e-43  1.267600e-07
graph20          3.583430e-42  2.187266e-05
graph21          8.348428e-43  4.334106e-05
graph22         -1.308807e-42 -2.363243e-05
graph23         -1.731355e-42 -2.268948e-05
graph24         -3.337391e-42  1.042415e-05
graph25          4.055410e-41 -1.199058e-04
graph26         -2.119858e-41 -1.756718e-04
graph27         -2.481333e-40 -6.505843e-03
graph28         -1.893015e-40 -1.713786e-03
graph29         -1.092522e-38 -3.120860e-02
orbit0           3.151775e-39  1.968507e-02
orbit1          -4.619724e-42 -2.373690e-05
orbit2           1.274551e-39 -6.084750e-04
orbit3           1.370067e-39  1.079740e-02
orbit4          -1.181476e-43 -4.801228e-07
orbit5          -7.987992e-43 -1.714522e-05
orbit6          -5.413085e-45 -2.664835e-08
orbit7           1.254760e-39 -5.815799e-03
orbit8           9.817983e-41  5.054290e-04
orbit9          -1.999180e-42  1.499352e-06
orbit10         -2.348504e-42  5.924277e-06
orbit11          9.526038e-40 -1.610868e-03
orbit12         -5.047855e-41 -1.094413e-03
orbit13          5.796067e-40 -2.089629e-02
orbit14         -3.406493e-39 -1.043277e-01
orbit15         -2.231772e-45 -4.023916e-09
orbit16          5.600762e-44 -5.778973e-08
orbit17         -1.198733e-44 -3.182276e-07
orbit18          8.682631e-46 -5.153957e-09
orbit19         -2.003341e-46 -5.122526e-10
orbit20         -2.209223e-45 -3.313150e-08
orbit21          2.730477e-43  2.191713e-06
orbit22         -8.293692e-48 -5.131880e-11
orbit23          2.669985e-39  1.393633e-02
orbit24         -8.189674e-45  7.692082e-08
orbit25         -1.209958e-44  9.206528e-09
orbit26         -1.694370e-42 -3.720176e-05
orbit27          2.093223e-45  6.959865e-07
orbit28         -2.054285e-43  2.286163e-06
orbit29         -1.060565e-43 -2.699355e-06
orbit30         -3.424946e-42 -1.319565e-04
orbit31         -1.583109e-45 -5.116035e-09
orbit32         -2.756885e-45  3.112999e-08
orbit33          1.241131e-39 -3.321057e-02
orbit34          1.767665e-42  6.536768e-06
orbit35         -5.763936e-44  2.366513e-07
orbit36          1.630815e-42 -4.212815e-07
orbit37         -1.700470e-44  2.364096e-07
orbit38          7.905961e-41  8.536083e-04
orbit39         -1.073107e-43 -1.537128e-07
orbit40         -5.070038e-44 -2.489576e-07
orbit41         -4.937865e-42 -1.022212e-04
orbit42          4.885592e-40 -1.937006e-03
orbit43         -1.130673e-42  1.061773e-05
orbit44          1.167775e-38  1.894061e-01
orbit45         -2.741218e-43  1.623113e-06
orbit46         -6.037549e-43 -1.984150e-05
orbit47         -2.688733e-41 -5.586107e-04
orbit48         -3.531214e-42 -9.551751e-05
orbit49          3.587888e-42  2.226832e-05
orbit50          2.989635e-40  1.246683e-03
orbit51          4.027063e-42  5.542785e-05
orbit52         -2.047882e-42  6.858631e-05
orbit53          4.375747e-41 -8.362730e-05
orbit54         -1.308752e-42 -2.357643e-05
orbit55         -7.007380e-39 -3.967240e-01
orbit56         -1.699627e-42 -2.177491e-05
orbit57         -9.304174e-42 -1.527367e-04
orbit58         -5.966158e-39 -1.857082e-01
orbit59         -3.386447e-42  1.725067e-05
orbit60         -6.004123e-41 -1.368484e-03
orbit61          3.021120e-39  1.290565e-01
orbit62          3.455049e-41 -6.198796e-04
orbit63          6.597398e-40  9.055536e-03
orbit64          1.371716e-40  6.588059e-03
orbit65         -2.353114e-41 -1.737026e-04
orbit66         -8.445047e-41 -1.078900e-03
orbit67          3.894389e-39  2.437062e-01
orbit68         -2.479896e-40 -6.500252e-03
orbit69         -1.093392e-38 -2.141675e-01
orbit70         -1.892653e-40 -1.693039e-03
orbit71         -5.472185e-39 -9.130434e-02
orbit72         -1.092522e-38 -3.115271e-02
AP               5.190883e-39  9.534600e-02
bet              8.066622e-44  8.318855e-07
ecc              2.426352e-39  5.117999e-03
eccrad           1.455811e-38  3.063748e-02
close           -5.841667e-38 -1.937029e-01
constraint      -1.344026e-38 -1.450975e-01
coreness         4.581805e-39  6.014051e-02
knn             -8.377861e-42 -4.496854e-05
hubscore        -4.057086e-37  6.964190e-01
pagerank        -1.216052e-38 -3.479097e-01
trans            8.432159e-39  2.336530e-01
evcent          -4.073599e-37  5.971913e-01
first            3.151775e-39  1.956699e-02
upto_second     -4.868224e-42 -2.353031e-05
upto_third      -5.529407e-43 -1.941787e-07
upto_fourth     -3.118705e-43 -4.824163e-06
upto_fifth       6.186313e-43  1.475093e-05
upto_sixth       1.511661e-42  4.197307e-05
second          -4.883937e-42 -2.364057e-05
third           -4.203617e-43  1.629065e-06
fourth           7.471887e-43 -6.817612e-06
fifth            6.456401e-43  1.116211e-05
sixth           -6.298851e-43 -1.346115e-05
ratio1          -8.429733e-42 -4.430340e-05
ratio2           1.669417e-41  3.628022e-04
ratio3           1.888953e-42  2.517818e-04
ratio4          -2.126511e-41 -4.367479e-04
ratio5          -1.262492e-41 -1.804742e-04
ratio6          -1.502117e-42 -2.882844e-05
selfinter        2.567965e-38  2.675940e-01
walktrap_vertex -1.130725e-40 -1.029743e-01
bigcom1         -1.170932e-38 -2.971044e-01
bigcom2         -1.092870e-38 -2.913781e-01
bigcom3          6.931838e-39  1.094809e-01
bigcom4          3.910370e-39  9.764145e-02
bigcom6         -1.091828e-38 -3.109628e-01
bigcom8         -1.107138e-38 -2.594624e-01
bigcom9         -1.096009e-38 -3.449256e-01
bigcom11        -1.093044e-38 -4.401551e-01
bigcom13        -1.094786e-38 -3.820870e-01
bigcom15        -1.094960e-38 -2.372546e-01
bigcom16        -1.092696e-38 -3.208443e-01
bigcom21        -1.099166e-38 -5.257725e-01
bigcom22         1.275016e-38  3.484114e-02
bigcom24        -1.092175e-38 -2.433063e-01
bigcom26         2.527268e-38  3.429021e-01
bigcom28        -1.126436e-39 -7.361899e-02
bigcom30         7.140511e-38  4.530205e-01
bigcom31        -1.091828e-38 -3.742077e-01
bigcom32        -1.093392e-38 -4.159493e-01
bigcom33        -1.092001e-38 -2.573672e-01
bigcom34        -1.092348e-38 -3.383521e-01
bigcom36        -1.093044e-38 -6.440437e-01
bigcom37        -1.091828e-38 -2.166472e-01
bigcom38        -1.093392e-38 -2.994339e-01
bigcom39        -1.093566e-38 -3.847140e-01
bigcom40        -8.418824e-39 -1.766915e-01
bigcom43        -1.092348e-38 -2.493652e-01
bigcom44        -1.105001e-38 -2.970977e-01
bigcom46        -1.093218e-38 -3.587996e-01
bigcom47        -1.092696e-38 -4.205993e-01
bigcom49        -1.092870e-38 -3.696824e-01
bigcom50        -1.093044e-38 -3.787197e-01
bigcom51        -1.092175e-38 -3.366239e-01
bigcom52        -1.092001e-38 -4.023277e-01
bigcom54        -1.092175e-38 -2.639861e-01
bigcom56        -1.092348e-38 -3.284057e-01
bigcom62         3.259409e-37  1.878294e+00
bigcom66        -1.092348e-38 -4.837834e-01
bigcom68        -1.092001e-38 -2.756895e-01
bigcom69        -1.093044e-38 -4.492397e-01
bigcom71        -1.093914e-38 -2.442593e-01
bigcom72        -1.092522e-38 -2.190885e-01
bigcom73        -1.092001e-38 -4.829295e-01
bigcom74        -1.092522e-38 -3.599078e-01
bigcom75        -1.091828e-38 -3.973693e-01
bigcom76        -1.092001e-38 -4.235607e-01
bigcom77        -1.092175e-38 -4.463762e-01
bigcom79        -1.092175e-38 -6.233107e-01
bigcom80        -1.092175e-38 -4.313501e-01
bigcom82        -1.092522e-38 -6.007123e-01
bigcom83        -1.092001e-38 -2.473633e-01
bigcom84        -1.092001e-38 -6.129801e-01
bigcom85        -1.092348e-38 -3.657808e-01
bigcom87        -1.092348e-38 -4.488335e-01
bigcom89        -1.092175e-38 -4.605442e-01
bigcom91        -1.091828e-38 -3.275534e-01
bigcom92        -1.093566e-38 -3.584171e-01
bigcom93        -1.092001e-38 -2.456866e-01
bigcom96        -1.091828e-38 -5.017442e-01
bigcom97        -1.092522e-38 -4.419239e-01
bigcom98        -1.092001e-38 -5.872664e-01
bigcom99        -1.091828e-38 -3.203724e-01
bigcom101       -1.092696e-38 -2.974234e-01
bigcom104        9.023869e-38  9.097859e-01
bigcom106       -1.092348e-38 -4.297294e-01
bigcom109        2.417641e-37  1.760000e+00
bigcom113       -1.092696e-38 -4.587795e-01
bigcom116       -1.093914e-38 -3.711941e-01
bigcom120       -1.091828e-38 -5.754860e-01
bigcom123       -1.092348e-38 -4.679759e-01
bigcom126       -1.091828e-38 -3.890920e-01
bigcom127       -1.091654e-38 -2.279377e-01
bigcom137       -1.092348e-38 -4.246774e-01
bigcom139       -1.092001e-38 -4.290198e-01
bigcom140       -1.092175e-38 -4.010077e-01
bigcom143        2.417641e-37  1.547580e+00
bigcom145       -1.092175e-38 -2.993695e-01
bigcom146       -1.092348e-38 -2.095501e-01
bigcom147       -1.092348e-38 -3.291883e-01
bigcom149       -1.091654e-38 -1.909287e-01
bigcom153       -1.092696e-38 -4.680662e-01
bigcom154       -1.093392e-38 -1.924477e-01
bigcom156       -1.092001e-38 -3.249072e-01
bigcom157       -1.092001e-38 -2.158941e-01
bigcom158       -1.092001e-38 -4.402007e-01
bigcom160       -1.092348e-38 -3.994674e-01
bigcom161       -1.092001e-38 -3.385727e-01
bigcom162       -1.092001e-38 -3.157209e-01
bigcom164       -1.092001e-38 -3.783204e-01
bigcom166       -1.092870e-38 -2.407136e-01
bigcom167       -1.093218e-38 -4.037729e-01
bigcom171       -1.091654e-38 -3.781636e-01
bigcom173       -1.092348e-38 -3.140383e-01
bigcom175       -1.092001e-38 -1.847321e-01
bigcom176       -1.092175e-38 -3.669633e-01
bigcom177       -1.092175e-38 -3.368253e-01
bigcom178        2.417641e-37  1.552661e+00
bigcom180       -1.092001e-38 -4.058772e-01
bigcom181       -1.092175e-38 -3.345837e-01
bigcom184       -1.092001e-38 -1.916358e-01
bigcom186       -1.092001e-38 -6.618685e-01
bigcom187       -1.092001e-38 -5.270714e-01
bigcom189       -1.092175e-38 -3.875481e-01
bigcom194       -1.092348e-38 -2.298723e-01
bigcom195       -1.092175e-38 -2.970255e-01
bigcom196       -1.091828e-38 -6.763371e-01
bigcom204       -1.093044e-38 -3.687116e-01
bigcom205        2.417641e-37  1.543539e+00
bigcom212       -1.091828e-38 -2.592009e-01
bigcom214       -1.092348e-38 -3.155570e-01
bigcom222       -1.092001e-38 -2.347313e-01
bigcom223        0.000000e+00  0.000000e+00
bigcom226       -1.092001e-38 -2.842108e-01
bigcom227       -1.092001e-38 -2.716032e-01
bigcom229       -1.092175e-38 -3.160629e-01
bigcom233       -1.091828e-38 -3.066434e-01
bigcom236       -1.092001e-38 -3.351802e-01
bigcom237       -1.091654e-38 -3.637837e-01
bigcom246       -1.092175e-38 -2.931782e-01
bigcom248       -1.092522e-38 -4.050934e-01
bigcom249       -1.091828e-38 -4.455206e-01
bigcom250       -1.092001e-38 -2.863981e-01
bigcom254       -1.092001e-38 -3.111598e-01
bigcom266       -1.091828e-38 -5.343278e-01
bigcom269       -1.092870e-38 -2.956614e-01
bigcom272       -1.092175e-38 -3.327532e-01
bigcom274       -1.093914e-38 -4.362652e-01
bigcom281       -1.092001e-38 -3.290075e-01
bigcom291       -1.091654e-38 -3.092907e-01
bigcom292       -1.092001e-38 -3.685074e-01
bigcom295       -1.091654e-38 -4.556932e-01
bigcom299        3.259409e-37  1.910134e+00
bigcom301       -1.092348e-38 -3.958469e-01
bigcom306       -1.092175e-38 -3.300440e-01
bigcom309       -1.092696e-38 -4.872938e-01
bigcom314       -1.091828e-38 -2.877669e-01
bigcom321       -1.093044e-38 -2.640980e-01
bigcom341       -1.092001e-38 -3.703490e-01
bigcom350       -1.091828e-38 -9.654995e-02
bigcom353       -1.091654e-38 -2.432475e-01
bigcom359       -1.091828e-38 -4.569161e-01
bigcom363       -1.092175e-38 -2.094603e-01
bigcom365       -1.091828e-38 -6.719866e-01
bigcom385       -1.092348e-38 -4.486295e-01
bigcom386       -1.091828e-38 -2.268134e-01
bigcom408       -1.092870e-38 -5.568359e-01
bigcom412       -1.092348e-38 -2.748659e-01
bigcom480       -1.092348e-38 -1.943877e-01
spin_vertex     -5.913832e-39  6.479111e-02
membership_s1    5.031304e-39  1.006435e-01
membership_s3   -1.094437e-38 -3.920264e-01
membership_s4   -7.326366e-39 -1.112093e-01
membership_s5   -7.117042e-39 -1.115915e-01
membership_s6   -8.052873e-39  3.130024e-04
membership_s7   -8.511780e-39 -1.507935e-01
membership_s8   -1.092870e-38 -4.143768e-01
membership_s9   -1.093740e-38 -3.757825e-01
membership_s11  -1.092696e-38 -3.410140e-01
membership_s12  -1.092870e-38 -3.411150e-01
membership_s14   1.912574e-37  1.323298e+00
membership_s15   8.103369e-39  2.740279e-01
membership_s16  -1.093218e-38 -4.037400e-01
membership_s17  -1.092870e-38 -3.667143e-01
membership_s18  -1.098638e-38 -3.341529e-01
membership_s20  -1.092522e-38 -3.065255e-01
membership_s21  -2.756479e-39  1.830584e-02
membership_s22  -1.094611e-38 -2.737543e-01
membership_s24  -1.094786e-38 -2.857636e-01
membership_s25  -1.093218e-38 -3.438564e-01
membership_s26  -1.094263e-38 -3.163902e-01
membership_s27   1.565373e-39 -5.800293e-02
membership_s28  -1.094263e-38 -4.584818e-01
membership_s30   1.096829e-38  1.633162e-01
membership_s31  -2.309278e-39  2.215446e-02
membership_s32   4.481949e-38  6.807296e-01
membership_s33  -1.092522e-38 -2.779822e-01
membership_s36  -1.259154e-38 -3.497053e-01
membership_s37  -1.104290e-38 -3.015569e-01
V1               1.468680e-38  6.309635e-02
V2               4.250525e-39 -1.530868e-01
pdi              8.753180e-36 -5.274065e+02
adhesion        -5.934910e-43 -4.209697e-06
cohesion         1.186246e-42  8.337557e-06
inner            3.974110e-43 -9.864373e-07
outer            4.659225e-43 -1.576494e-06
ioratio          8.277920e-39  3.786360e-02
comsize          3.785349e-42  8.484908e-05
[1] "Dataset: low_TnotC Model GBM, run: 3 of 10 2015-06-15 19:04:38"
Iter   TrainDeviance   ValidDeviance   StepSize   Improve
     1        0.1199             nan     0.0100    0.0003
     2        0.1188             nan     0.0100    0.0000
     3        0.1170             nan     0.0100    0.0002
     4        0.1149             nan     0.0100    0.0005
     5        0.1135             nan     0.0100    0.0002
     6        0.1122             nan     0.0100   -0.0000
     7        0.1110             nan     0.0100    0.0001
     8        0.1098             nan     0.0100    0.0001
     9        0.1086             nan     0.0100    0.0002
    10        0.1075             nan     0.0100    0.0001
    20        0.0985             nan     0.0100   -0.0000
    40        0.0859             nan     0.0100    0.0000
    44        0.0837             nan     0.0100    0.0000

[1] "GBM variable coefficients"
                            var    rel.inf
ratio5                   ratio5 9.88241882
comsize                 comsize 8.73803663
pagerank               pagerank 8.42399995
inner                     inner 5.83931746
outer                     outer 5.38593292
membership_s32   membership_s32 4.66372906
adhesion               adhesion 4.06623602
bet                         bet 3.88466114
cohesion               cohesion 3.19428574
ioratio                 ioratio 2.71389185
orbit18                 orbit18 2.56882065
ratio2                   ratio2 1.99829649
V1                           V1 1.92157181
hubscore               hubscore 1.76042871
fourth                   fourth 1.74803091
V2                           V2 1.55123685
knn                         knn 1.31790201
orbit38                 orbit38 1.18320316
ratio4                   ratio4 1.15934541
orbit36                 orbit36 1.13014284
bigcom30               bigcom30 1.06468774
coreness               coreness 0.97719644
ratio6                   ratio6 0.94157033
membership_s15   membership_s15 0.86869011
trans                     trans 0.85232604
graph20                 graph20 0.84007986
graph21                 graph21 0.81393650
graph14                 graph14 0.79253884
graph4                   graph4 0.76448461
walktrap_vertex walktrap_vertex 0.73710617
orbit4                   orbit4 0.71678899
graph16                 graph16 0.71210657
spin_vertex         spin_vertex 0.69790040
orbit19                 orbit19 0.68710416
orbit50                 orbit50 0.66328821
close                     close 0.65600268
graph7                   graph7 0.52737472
graph3                   graph3 0.52566374
upto_sixth           upto_sixth 0.52431928
graph19                 graph19 0.52060036
graph6                   graph6 0.51872769
orbit31                 orbit31 0.50780231
membership_s30   membership_s30 0.49409944
orbit9                   orbit9 0.45923091
orbit62                 orbit62 0.43549375
membership_s1     membership_s1 0.42223211
graph5                   graph5 0.39809750
orbit39                 orbit39 0.38582923
upto_fifth           upto_fifth 0.37245599
graph1                   graph1 0.36961367
graph23                 graph23 0.36609029
orbit5                   orbit5 0.35940880
graph15                 graph15 0.35509671
ratio1                   ratio1 0.35173118
sixth                     sixth 0.33283952
graph12                 graph12 0.32545170
orbit12                 orbit12 0.31835557
orbit37                 orbit37 0.31801363
bigcom4                 bigcom4 0.30533836
selfinter             selfinter 0.29769538
orbit20                 orbit20 0.25971692
orbit44                 orbit44 0.22561785
orbit29                 orbit29 0.22544275
upto_third           upto_third 0.21981409
orbit27                 orbit27 0.21949918
orbit45                 orbit45 0.20819443
orbit56                 orbit56 0.20585994
constraint           constraint 0.19900785
bigcom26               bigcom26 0.17308481
orbit35                 orbit35 0.16341365
graph11                 graph11 0.15805046
orbit30                 orbit30 0.14485006
orbit13                 orbit13 0.13713824
orbit41                 orbit41 0.12780006
orbit21                 orbit21 0.12296676
graph10                 graph10 0.12034786
graph0                   graph0 0.11724327
orbit49                 orbit49 0.11469613
membership_s27   membership_s27 0.11041294
orbit17                 orbit17 0.10562498
orbit23                 orbit23 0.09502035
orbit52                 orbit52 0.09163835
orbit22                 orbit22 0.07661855
evcent                   evcent 0.07386562
orbit63                 orbit63 0.07240419
orbit53                 orbit53 0.07226834
graph13                 graph13 0.06987945
bigcom3                 bigcom3 0.06893260
orbit33                 orbit33 0.05948404
orbit67                 orbit67 0.05644058
graph2                   graph2 0.05134547
orbit25                 orbit25 0.03912703
orbit32                 orbit32 0.03488337
third                     third 0.02731084
orbit46                 orbit46 0.02433637
bigcom28               bigcom28 0.01880468
graph8                   graph8 0.00000000
graph9                   graph9 0.00000000
graph17                 graph17 0.00000000
graph18                 graph18 0.00000000
graph22                 graph22 0.00000000
graph24                 graph24 0.00000000
graph25                 graph25 0.00000000
graph26                 graph26 0.00000000
graph27                 graph27 0.00000000
graph28                 graph28 0.00000000
graph29                 graph29 0.00000000
orbit0                   orbit0 0.00000000
orbit1                   orbit1 0.00000000
orbit2                   orbit2 0.00000000
orbit3                   orbit3 0.00000000
orbit6                   orbit6 0.00000000
orbit7                   orbit7 0.00000000
orbit8                   orbit8 0.00000000
orbit10                 orbit10 0.00000000
orbit11                 orbit11 0.00000000
orbit14                 orbit14 0.00000000
orbit15                 orbit15 0.00000000
orbit16                 orbit16 0.00000000
orbit24                 orbit24 0.00000000
orbit26                 orbit26 0.00000000
orbit28                 orbit28 0.00000000
orbit34                 orbit34 0.00000000
orbit40                 orbit40 0.00000000
orbit42                 orbit42 0.00000000
orbit43                 orbit43 0.00000000
orbit47                 orbit47 0.00000000
orbit48                 orbit48 0.00000000
orbit51                 orbit51 0.00000000
orbit54                 orbit54 0.00000000
orbit55                 orbit55 0.00000000
orbit57                 orbit57 0.00000000
orbit58                 orbit58 0.00000000
orbit59                 orbit59 0.00000000
orbit60                 orbit60 0.00000000
orbit61                 orbit61 0.00000000
orbit64                 orbit64 0.00000000
orbit65                 orbit65 0.00000000
orbit66                 orbit66 0.00000000
orbit68                 orbit68 0.00000000
orbit69                 orbit69 0.00000000
orbit70                 orbit70 0.00000000
orbit71                 orbit71 0.00000000
orbit72                 orbit72 0.00000000
AP                           AP 0.00000000
ecc                         ecc 0.00000000
eccrad                   eccrad 0.00000000
first                     first 0.00000000
upto_second         upto_second 0.00000000
upto_fourth         upto_fourth 0.00000000
second                   second 0.00000000
fifth                     fifth 0.00000000
ratio3                   ratio3 0.00000000
bigcom1                 bigcom1 0.00000000
bigcom2                 bigcom2 0.00000000
bigcom6                 bigcom6 0.00000000
bigcom8                 bigcom8 0.00000000
bigcom9                 bigcom9 0.00000000
bigcom11               bigcom11 0.00000000
bigcom13               bigcom13 0.00000000
bigcom15               bigcom15 0.00000000
bigcom16               bigcom16 0.00000000
bigcom21               bigcom21 0.00000000
bigcom22               bigcom22 0.00000000
bigcom24               bigcom24 0.00000000
bigcom31               bigcom31 0.00000000
bigcom32               bigcom32 0.00000000
bigcom33               bigcom33 0.00000000
bigcom34               bigcom34 0.00000000
bigcom36               bigcom36 0.00000000
bigcom37               bigcom37 0.00000000
bigcom38               bigcom38 0.00000000
bigcom39               bigcom39 0.00000000
bigcom40               bigcom40 0.00000000
bigcom43               bigcom43 0.00000000
bigcom44               bigcom44 0.00000000
bigcom46               bigcom46 0.00000000
bigcom47               bigcom47 0.00000000
bigcom49               bigcom49 0.00000000
bigcom50               bigcom50 0.00000000
bigcom51               bigcom51 0.00000000
bigcom52               bigcom52 0.00000000
bigcom54               bigcom54 0.00000000
bigcom56               bigcom56 0.00000000
bigcom62               bigcom62 0.00000000
bigcom66               bigcom66 0.00000000
bigcom68               bigcom68 0.00000000
bigcom69               bigcom69 0.00000000
bigcom71               bigcom71 0.00000000
bigcom72               bigcom72 0.00000000
bigcom73               bigcom73 0.00000000
bigcom74               bigcom74 0.00000000
bigcom75               bigcom75 0.00000000
bigcom76               bigcom76 0.00000000
bigcom77               bigcom77 0.00000000
bigcom79               bigcom79 0.00000000
bigcom80               bigcom80 0.00000000
bigcom82               bigcom82 0.00000000
bigcom83               bigcom83 0.00000000
bigcom84               bigcom84 0.00000000
bigcom85               bigcom85 0.00000000
bigcom87               bigcom87 0.00000000
bigcom89               bigcom89 0.00000000
bigcom91               bigcom91 0.00000000
bigcom92               bigcom92 0.00000000
bigcom93               bigcom93 0.00000000
bigcom96               bigcom96 0.00000000
bigcom97               bigcom97 0.00000000
bigcom98               bigcom98 0.00000000
bigcom99               bigcom99 0.00000000
bigcom101             bigcom101 0.00000000
bigcom104             bigcom104 0.00000000
bigcom106             bigcom106 0.00000000
bigcom109             bigcom109 0.00000000
bigcom113             bigcom113 0.00000000
bigcom116             bigcom116 0.00000000
bigcom120             bigcom120 0.00000000
bigcom123             bigcom123 0.00000000
bigcom126             bigcom126 0.00000000
bigcom127             bigcom127 0.00000000
bigcom137             bigcom137 0.00000000
bigcom139             bigcom139 0.00000000
bigcom140             bigcom140 0.00000000
bigcom143             bigcom143 0.00000000
bigcom145             bigcom145 0.00000000
bigcom146             bigcom146 0.00000000
bigcom147             bigcom147 0.00000000
bigcom149             bigcom149 0.00000000
bigcom153             bigcom153 0.00000000
bigcom154             bigcom154 0.00000000
bigcom156             bigcom156 0.00000000
bigcom157             bigcom157 0.00000000
bigcom158             bigcom158 0.00000000
bigcom160             bigcom160 0.00000000
bigcom161             bigcom161 0.00000000
bigcom162             bigcom162 0.00000000
bigcom164             bigcom164 0.00000000
bigcom166             bigcom166 0.00000000
bigcom167             bigcom167 0.00000000
bigcom171             bigcom171 0.00000000
bigcom173             bigcom173 0.00000000
bigcom175             bigcom175 0.00000000
bigcom176             bigcom176 0.00000000
bigcom177             bigcom177 0.00000000
bigcom178             bigcom178 0.00000000
bigcom180             bigcom180 0.00000000
bigcom181             bigcom181 0.00000000
bigcom184             bigcom184 0.00000000
bigcom186             bigcom186 0.00000000
bigcom187             bigcom187 0.00000000
bigcom189             bigcom189 0.00000000
bigcom194             bigcom194 0.00000000
bigcom195             bigcom195 0.00000000
bigcom196             bigcom196 0.00000000
bigcom204             bigcom204 0.00000000
bigcom205             bigcom205 0.00000000
bigcom212             bigcom212 0.00000000
bigcom214             bigcom214 0.00000000
bigcom222             bigcom222 0.00000000
bigcom223             bigcom223 0.00000000
bigcom226             bigcom226 0.00000000
bigcom227             bigcom227 0.00000000
bigcom229             bigcom229 0.00000000
bigcom233             bigcom233 0.00000000
bigcom236             bigcom236 0.00000000
bigcom237             bigcom237 0.00000000
bigcom246             bigcom246 0.00000000
bigcom248             bigcom248 0.00000000
bigcom249             bigcom249 0.00000000
bigcom250             bigcom250 0.00000000
bigcom254             bigcom254 0.00000000
bigcom266             bigcom266 0.00000000
bigcom269             bigcom269 0.00000000
bigcom272             bigcom272 0.00000000
bigcom274             bigcom274 0.00000000
bigcom281             bigcom281 0.00000000
bigcom291             bigcom291 0.00000000
bigcom292             bigcom292 0.00000000
bigcom295             bigcom295 0.00000000
bigcom299             bigcom299 0.00000000
bigcom301             bigcom301 0.00000000
bigcom306             bigcom306 0.00000000
bigcom309             bigcom309 0.00000000
bigcom314             bigcom314 0.00000000
bigcom321             bigcom321 0.00000000
bigcom341             bigcom341 0.00000000
bigcom350             bigcom350 0.00000000
bigcom353             bigcom353 0.00000000
bigcom359             bigcom359 0.00000000
bigcom363             bigcom363 0.00000000
bigcom365             bigcom365 0.00000000
bigcom385             bigcom385 0.00000000
bigcom386             bigcom386 0.00000000
bigcom408             bigcom408 0.00000000
bigcom412             bigcom412 0.00000000
bigcom480             bigcom480 0.00000000
membership_s3     membership_s3 0.00000000
membership_s4     membership_s4 0.00000000
membership_s5     membership_s5 0.00000000
membership_s6     membership_s6 0.00000000
membership_s7     membership_s7 0.00000000
membership_s8     membership_s8 0.00000000
membership_s9     membership_s9 0.00000000
membership_s11   membership_s11 0.00000000
membership_s12   membership_s12 0.00000000
membership_s14   membership_s14 0.00000000
membership_s16   membership_s16 0.00000000
membership_s17   membership_s17 0.00000000
membership_s18   membership_s18 0.00000000
membership_s20   membership_s20 0.00000000
membership_s21   membership_s21 0.00000000
membership_s22   membership_s22 0.00000000
membership_s24   membership_s24 0.00000000
membership_s25   membership_s25 0.00000000
membership_s26   membership_s26 0.00000000
membership_s28   membership_s28 0.00000000
membership_s31   membership_s31 0.00000000
membership_s33   membership_s33 0.00000000
membership_s36   membership_s36 0.00000000
membership_s37   membership_s37 0.00000000
pdi                         pdi 0.00000000
[1] "Dataset: low_TnotC Model RF, run: 3 of 10 2015-06-15 19:05:02"
     |      Out-of-bag   |
Tree |      MSE  %Var(y) |
   1 |  0.01504   137.32 |
   2 |  0.01496   136.55 |
   3 |  0.01508   137.63 |
   4 |  0.01559   142.33 |
   5 |  0.01567   143.08 |
   6 |  0.01566   142.95 |
   7 |  0.01514   138.19 |
   8 |  0.01497   136.68 |
   9 |  0.01429   130.49 |
  10 |  0.01373   125.35 |
  11 |  0.01357   123.87 |
  12 |  0.01357   123.84 |
  13 |  0.01353   123.55 |
  14 |  0.01339   122.24 |
  15 |  0.01346   122.91 |
  16 |  0.01332   121.60 |
  17 |  0.01311   119.64 |
  18 |  0.01309   119.53 |
  19 |  0.01303   118.97 |
  20 |  0.01289   117.71 |
  21 |  0.01287   117.47 |
  22 |  0.01286   117.39 |
  23 |  0.01285   117.34 |
  24 |  0.01277   116.58 |
  25 |  0.01273   116.24 |
  26 |  0.01262   115.18 |
  27 |  0.01251   114.22 |
  28 |  0.01243   113.44 |
  29 |  0.01235   112.73 |
  30 |  0.01233   112.55 |
  31 |  0.01229   112.22 |
  32 |  0.01214   110.78 |
  33 |  0.01215   110.91 |
  34 |  0.01213   110.74 |
  35 |  0.01216   110.97 |
  36 |  0.01208   110.27 |
  37 |  0.01207   110.16 |
  38 |  0.01207   110.22 |
  39 |  0.01207   110.14 |
  40 |  0.01206   110.08 |
  41 |  0.01208   110.26 |
  42 |  0.01203   109.79 |
  43 |  0.01201   109.67 |
  44 |    0.012   109.52 |
  45 |  0.01197   109.30 |
  46 |  0.01198   109.34 |
  47 |  0.01195   109.05 |
  48 |  0.01193   108.86 |
  49 |  0.01191   108.76 |
  50 |  0.01188   108.43 |
  51 |  0.01184   108.08 |
  52 |  0.01183   107.99 |
  53 |  0.01183   107.95 |
  54 |  0.01184   108.04 |
  55 |  0.01185   108.18 |
  56 |  0.01186   108.27 |
  57 |  0.01187   108.36 |
  58 |  0.01184   108.12 |
  59 |  0.01184   108.06 |
  60 |  0.01185   108.19 |
  61 |  0.01183   107.97 |
  62 |  0.01181   107.81 |
  63 |  0.01178   107.54 |
  64 |  0.01179   107.60 |
  65 |   0.0118   107.67 |
  66 |  0.01178   107.56 |
  67 |  0.01177   107.40 |
  68 |  0.01175   107.29 |
  69 |  0.01174   107.19 |
  70 |  0.01172   107.02 |
  71 |   0.0117   106.77 |
  72 |  0.01169   106.75 |
  73 |  0.01169   106.71 |
  74 |  0.01168   106.59 |
  75 |  0.01163   106.15 |
  76 |  0.01163   106.20 |
  77 |  0.01161   106.02 |
  78 |  0.01161   105.95 |
  79 |   0.0116   105.92 |
  80 |  0.01161   106.00 |
  81 |  0.01162   106.08 |
  82 |  0.01161   105.97 |
  83 |  0.01163   106.13 |
  84 |  0.01164   106.26 |
  85 |   0.0116   105.89 |
  86 |  0.01159   105.81 |
  87 |  0.01158   105.66 |
  88 |  0.01159   105.83 |
  89 |   0.0116   105.93 |
  90 |   0.0116   105.88 |
  91 |   0.0116   105.88 |
  92 |  0.01158   105.75 |
  93 |   0.0116   105.86 |
  94 |  0.01157   105.62 |
  95 |  0.01159   105.82 |
  96 |   0.0116   105.87 |
  97 |   0.0116   105.90 |
  98 |  0.01159   105.84 |
  99 |  0.01159   105.76 |
 100 |  0.01158   105.72 |
[1] "Random Forest variable coefficients"
                      %IncMSE IncNodePurity
graph5           1.477770e-04  3.111913e-01
graph6           1.610502e-03  4.184633e-01
graph7           2.014945e-05  7.600720e-02
graph8           0.000000e+00  0.000000e+00
graph9           4.176497e-03  4.211715e-01
graph10          2.638689e-03  5.966136e-01
graph11          5.374907e-03  2.733828e-01
graph12          4.273933e-03  2.669669e-01
graph13          5.276360e-03  4.701801e-01
graph14          8.859467e-04  3.861505e-01
graph15          1.246955e-03  2.250532e-01
graph16          4.410848e-03  4.050647e-01
graph17          9.955096e-04  2.034834e-01
graph18          1.532694e-04  1.534610e-01
graph19          2.731990e-03  4.412485e-01
graph20          8.205237e-04  2.966049e-01
graph21          1.945799e-04  2.145852e-01
graph22          1.053037e-05  4.181587e-02
graph23          1.051663e-03  5.067558e-01
graph24          4.951561e-05  8.643646e-02
graph25          1.650124e-04  1.459071e-01
graph26         -5.438905e-08  3.953615e-02
graph27          8.609557e-06  1.428571e-02
graph28          0.000000e+00  0.000000e+00
graph29          0.000000e+00  0.000000e+00
orbit0           1.225198e-04  1.149781e-01
orbit1           5.923310e-03  4.778241e-01
orbit2           5.151953e-05  1.689411e-01
orbit3           1.480004e-04  7.911657e-02
orbit4           1.269647e-03  4.727232e-01
orbit5           4.732873e-04  3.026250e-01
orbit6           4.124310e-03  4.587635e-01
orbit7           3.143730e-05  5.247946e-02
orbit8           4.287783e-04  2.419787e-01
orbit9           9.724082e-04  3.214394e-01
orbit10          2.135461e-04  1.151899e-01
orbit11          3.102268e-04  1.310624e-01
orbit12          9.394688e-05  1.187990e-01
orbit13         -4.233700e-06  9.020420e-03
orbit14          0.000000e+00  3.746032e-02
orbit15          4.463934e-03  3.862244e-01
orbit16          1.673860e-03  2.330104e-01
orbit17          1.223134e-03  3.312698e-01
orbit18          3.294082e-03  1.032311e+00
orbit19          1.809527e-03  3.648583e-01
orbit20          4.130347e-04  4.016815e-01
orbit21          6.079947e-05  1.939678e-01
orbit22          5.531677e-03  5.270932e-01
orbit23          8.709494e-05  7.992644e-02
orbit24          5.763813e-03  4.850678e-01
orbit25          2.385504e-04  1.355876e-01
orbit26          7.680777e-04  1.444329e-01
orbit27          6.724405e-03  6.352007e-01
orbit28          2.118483e-03  2.465305e-01
orbit29          6.078979e-05  1.721118e-01
orbit30          8.360183e-04  1.571107e-01
orbit31          2.660390e-03  2.422329e-01
orbit32          8.941624e-04  1.918986e-01
orbit33          5.675509e-05  1.577416e-01
orbit34          1.066536e-03  3.180701e-01
orbit35          3.771819e-03  4.491387e-01
orbit36          1.588567e-04  4.490491e-01
orbit37          4.945864e-04  2.543678e-01
orbit38          1.959546e-04  3.881036e-01
orbit39          5.631059e-04  1.633181e-01
orbit40          4.283804e-05  4.935131e-02
orbit41          1.142568e-05  9.461772e-02
orbit42          7.202974e-06  1.239872e-02
orbit43         -3.531617e-06  7.062801e-02
orbit44          2.622735e-05  1.010207e-01
orbit45          3.107114e-03  5.486120e-01
orbit46          5.683026e-04  1.084950e-01
orbit47          2.100343e-04  2.234620e-01
orbit48          8.533588e-05  1.103214e-01
orbit49          3.029927e-04  3.226268e-01
orbit50          1.036714e-04  5.149840e-01
orbit51          3.397568e-04  1.121227e-01
orbit52          5.851779e-04  1.022123e-01
orbit53          4.549484e-05  3.806108e-01
orbit54          2.725006e-04  1.468327e-01
orbit55          0.000000e+00  0.000000e+00
orbit56          9.708077e-04  2.410542e-01
orbit57          8.764242e-06  3.644524e-02
orbit58          0.000000e+00  0.000000e+00
orbit59          5.802267e-04  3.288516e-02
orbit60          1.469914e-05  5.791352e-02
orbit61          0.000000e+00  1.333333e-02
orbit62          1.691808e-04  5.179817e-02
orbit63          4.485634e-05  2.480228e-01
orbit64         -3.152182e-06  1.649551e-01
orbit65         -4.235493e-06  3.297086e-02
orbit66          5.315097e-06  1.453116e-02
orbit67          1.022561e-04  1.339265e-02
orbit68          0.000000e+00  0.000000e+00
orbit69          0.000000e+00  0.000000e+00
orbit70          0.000000e+00  0.000000e+00
orbit71          0.000000e+00  0.000000e+00
orbit72          0.000000e+00  0.000000e+00
AP              -3.722250e-06  6.889976e-02
bet              8.536254e-04  1.367268e+00
ecc              4.716485e-05  7.912195e-02
eccrad           4.270059e-06  1.288225e-01
close            5.936904e-04  3.864216e-01
constraint       6.945080e-04  3.644823e-01
coreness         6.418947e-04  4.186509e-01
knn              2.863933e-03  5.177100e-01
hubscore         5.148239e-03  4.420745e-01
pagerank         5.428921e-03  3.003832e+00
trans            4.910081e-04  3.630382e-01
evcent           1.396678e-03  4.140579e-01
first            3.232736e-05  6.057160e-02
upto_second      2.947151e-03  2.209690e-01
upto_third       1.038614e-03  3.145259e-01
upto_fourth      3.704271e-03  3.050055e-01
upto_fifth       3.443345e-04  1.780789e-01
upto_sixth       3.389372e-03  5.066149e-01
second           2.068500e-03  3.245337e-01
third            3.158488e-03  5.447962e-01
fourth           3.335425e-03  1.100716e+00
fifth            1.915300e-03  6.512921e-01
sixth            1.431636e-03  4.456802e-01
ratio1           1.836025e-03  5.355083e-01
ratio2           9.014466e-03  1.533275e+00
ratio3           1.930910e-03  5.357464e-01
ratio4           4.947228e-03  5.027847e-01
ratio5           4.147288e-03  2.730801e+00
ratio6           1.680795e-03  3.839294e-01
selfinter        3.753572e-03  2.863102e-01
walktrap_vertex  2.519469e-04  2.610489e-01
bigcom1          0.000000e+00  0.000000e+00
bigcom2          0.000000e+00  0.000000e+00
bigcom3          1.704377e-04  1.638019e-01
bigcom4         -9.382173e-06  3.556714e-02
bigcom6          0.000000e+00  0.000000e+00
bigcom8          0.000000e+00  0.000000e+00
bigcom9          0.000000e+00  0.000000e+00
bigcom11         0.000000e+00  0.000000e+00
bigcom13         0.000000e+00  0.000000e+00
bigcom15         0.000000e+00  0.000000e+00
bigcom16         0.000000e+00  0.000000e+00
bigcom21         0.000000e+00  6.505213e-21
bigcom22         5.863199e-05  7.481479e-02
bigcom24         0.000000e+00  0.000000e+00
bigcom26         2.481757e-05  2.129424e-01
bigcom28        -4.347130e-07  3.771973e-02
bigcom30         4.340051e-04  3.496325e-01
bigcom31         0.000000e+00  0.000000e+00
bigcom32         0.000000e+00  0.000000e+00
bigcom33         0.000000e+00  0.000000e+00
bigcom34         0.000000e+00  0.000000e+00
bigcom36         0.000000e+00  0.000000e+00
bigcom37         0.000000e+00  0.000000e+00
bigcom38         0.000000e+00  0.000000e+00
bigcom39         0.000000e+00  0.000000e+00
bigcom40         0.000000e+00  0.000000e+00
bigcom43         0.000000e+00  0.000000e+00
bigcom44         0.000000e+00  0.000000e+00
bigcom46         0.000000e+00  0.000000e+00
bigcom47         0.000000e+00  0.000000e+00
bigcom49         0.000000e+00  0.000000e+00
bigcom50         0.000000e+00  0.000000e+00
bigcom51         0.000000e+00  0.000000e+00
bigcom52         0.000000e+00  0.000000e+00
bigcom54         0.000000e+00  0.000000e+00
bigcom56         0.000000e+00  0.000000e+00
bigcom62        -1.296956e-05  6.218756e-01
bigcom66         0.000000e+00  0.000000e+00
bigcom68         0.000000e+00  0.000000e+00
bigcom69         0.000000e+00  0.000000e+00
bigcom71         0.000000e+00  0.000000e+00
bigcom72         0.000000e+00  0.000000e+00
bigcom73         0.000000e+00  0.000000e+00
bigcom74         0.000000e+00  0.000000e+00
bigcom75         0.000000e+00  0.000000e+00
bigcom76         0.000000e+00  0.000000e+00
bigcom77         0.000000e+00  0.000000e+00
bigcom79         0.000000e+00  0.000000e+00
bigcom80         0.000000e+00  0.000000e+00
bigcom82         0.000000e+00  0.000000e+00
bigcom83         0.000000e+00  0.000000e+00
bigcom84         0.000000e+00  0.000000e+00
bigcom85         0.000000e+00  0.000000e+00
bigcom87         0.000000e+00  0.000000e+00
bigcom89         0.000000e+00  0.000000e+00
bigcom91         0.000000e+00  0.000000e+00
bigcom92         0.000000e+00  0.000000e+00
bigcom93         0.000000e+00  0.000000e+00
bigcom96         0.000000e+00  0.000000e+00
bigcom97         0.000000e+00  0.000000e+00
bigcom98         0.000000e+00  0.000000e+00
bigcom99         0.000000e+00  0.000000e+00
bigcom101        4.404203e-05  3.178218e-01
bigcom104       -3.571482e-05  2.247939e-01
bigcom106        0.000000e+00  1.387779e-19
bigcom109        0.000000e+00  0.000000e+00
bigcom113        0.000000e+00  0.000000e+00
bigcom116        0.000000e+00  0.000000e+00
bigcom120        0.000000e+00  0.000000e+00
bigcom123        0.000000e+00  0.000000e+00
bigcom126        0.000000e+00  0.000000e+00
bigcom127        0.000000e+00  0.000000e+00
bigcom137        0.000000e+00  0.000000e+00
bigcom139        0.000000e+00  0.000000e+00
bigcom140        0.000000e+00  0.000000e+00
bigcom143        1.508675e-05  2.386123e-01
bigcom145        0.000000e+00  0.000000e+00
bigcom146        0.000000e+00  0.000000e+00
bigcom147        0.000000e+00  0.000000e+00
bigcom149        0.000000e+00  0.000000e+00
bigcom153        0.000000e+00  0.000000e+00
bigcom154        0.000000e+00  0.000000e+00
bigcom156        0.000000e+00  0.000000e+00
bigcom157        0.000000e+00  0.000000e+00
bigcom158        0.000000e+00  0.000000e+00
bigcom160        0.000000e+00  0.000000e+00
bigcom161        0.000000e+00  0.000000e+00
bigcom162        0.000000e+00  0.000000e+00
bigcom164        0.000000e+00  0.000000e+00
bigcom166        0.000000e+00  0.000000e+00
bigcom167        0.000000e+00  0.000000e+00
bigcom171        0.000000e+00  0.000000e+00
bigcom173        0.000000e+00  0.000000e+00
bigcom175        0.000000e+00  0.000000e+00
bigcom176        0.000000e+00  0.000000e+00
bigcom177        0.000000e+00  0.000000e+00
bigcom178        1.229378e-04  1.153993e+00
bigcom180        0.000000e+00  0.000000e+00
bigcom181        0.000000e+00  0.000000e+00
bigcom184        0.000000e+00  0.000000e+00
bigcom186        0.000000e+00  0.000000e+00
bigcom187        0.000000e+00  0.000000e+00
bigcom189        0.000000e+00  0.000000e+00
bigcom194        0.000000e+00  0.000000e+00
bigcom195        0.000000e+00  0.000000e+00
bigcom196        0.000000e+00  0.000000e+00
bigcom204        0.000000e+00  0.000000e+00
bigcom205        1.063751e-05  3.431118e-01
bigcom212        0.000000e+00  0.000000e+00
bigcom214        0.000000e+00  0.000000e+00
bigcom222        0.000000e+00  0.000000e+00
bigcom223        0.000000e+00  0.000000e+00
bigcom226        0.000000e+00  0.000000e+00
bigcom227        0.000000e+00  0.000000e+00
bigcom229        0.000000e+00  0.000000e+00
bigcom233        0.000000e+00  0.000000e+00
bigcom236        0.000000e+00  0.000000e+00
bigcom237        0.000000e+00  0.000000e+00
bigcom246        0.000000e+00  0.000000e+00
bigcom248        0.000000e+00  0.000000e+00
bigcom249        0.000000e+00  0.000000e+00
bigcom250        0.000000e+00  0.000000e+00
bigcom254        0.000000e+00  0.000000e+00
bigcom266        0.000000e+00  0.000000e+00
bigcom269        0.000000e+00  0.000000e+00
bigcom272        0.000000e+00  0.000000e+00
bigcom274        0.000000e+00  0.000000e+00
bigcom281        0.000000e+00  0.000000e+00
bigcom291        0.000000e+00  0.000000e+00
bigcom292        0.000000e+00  0.000000e+00
bigcom295        0.000000e+00  0.000000e+00
bigcom299       -1.771835e-05  6.614482e-01
bigcom301        0.000000e+00  0.000000e+00
bigcom306        0.000000e+00  0.000000e+00
bigcom309        0.000000e+00  0.000000e+00
bigcom314        0.000000e+00  0.000000e+00
bigcom321        0.000000e+00  0.000000e+00
bigcom341        0.000000e+00  0.000000e+00
bigcom350        0.000000e+00  0.000000e+00
bigcom353        0.000000e+00  0.000000e+00
bigcom359        0.000000e+00  0.000000e+00
bigcom363        0.000000e+00  0.000000e+00
bigcom365        0.000000e+00  0.000000e+00
bigcom385        0.000000e+00  0.000000e+00
bigcom386        0.000000e+00  0.000000e+00
bigcom408        0.000000e+00  0.000000e+00
bigcom412        0.000000e+00  0.000000e+00
bigcom480        0.000000e+00  0.000000e+00
spin_vertex      1.600086e-04  2.917783e-01
membership_s1    3.146373e-04  1.927145e-01
membership_s3    0.000000e+00  0.000000e+00
membership_s4    1.081188e-04  6.484668e-02
membership_s5    1.021482e-04  2.542510e-01
membership_s6   -1.725278e-05  3.702119e-02
membership_s7    1.335440e-05  5.049333e-02
membership_s8    0.000000e+00  0.000000e+00
membership_s9    0.000000e+00  0.000000e+00
membership_s11   0.000000e+00  0.000000e+00
membership_s12   0.000000e+00  0.000000e+00
membership_s14  -2.154636e-05  3.522803e-01
membership_s15   1.595227e-04  2.399328e-01
membership_s16   0.000000e+00  0.000000e+00
membership_s17   0.000000e+00  0.000000e+00
membership_s18   0.000000e+00  0.000000e+00
membership_s20   0.000000e+00  0.000000e+00
membership_s21   2.783971e-05  2.242520e-01
membership_s22   0.000000e+00  0.000000e+00
membership_s24   0.000000e+00  0.000000e+00
membership_s25   0.000000e+00  0.000000e+00
membership_s26   0.000000e+00  0.000000e+00
membership_s27   2.298430e-05  3.620600e-02
membership_s28   0.000000e+00  0.000000e+00
membership_s30   1.569778e-05  7.655829e-02
membership_s31  -5.591072e-06  6.688679e-02
membership_s32   1.704977e-03  1.002152e+00
membership_s33   0.000000e+00  0.000000e+00
membership_s36   0.000000e+00  8.881784e-18
membership_s37   0.000000e+00  0.000000e+00
V1               7.044880e-03  1.047192e+00
V2               6.985700e-04  1.115794e+00
pdi              1.972670e-05  3.266334e-02
adhesion         6.277134e-03  1.659846e+00
cohesion         6.180401e-03  1.528305e+00
inner            5.111108e-03  1.682933e+00
outer            2.271518e-03  1.987225e+00
ioratio          3.202255e-03  1.351231e+00
comsize          5.355148e-03  1.431071e+00
[1] "Dataset: low_TnotC Model GLM, run: 3 of 10 2015-06-15 19:07:13"
[1] "glmnet variable coefficients"
                         [,1]          [,2]
(Intercept)     -4.491681e+00 -6.112086e+00
graph0           3.072584e-39  2.397276e-02
graph1          -4.755639e-42 -1.458342e-05
graph2           2.133799e-39  1.803589e-02
graph3          -1.667398e-43 -4.042066e-07
graph4          -5.066266e-45 -1.099808e-08
graph5           8.042310e-41  3.906654e-04
graph6          -1.764249e-42 -1.882214e-06
graph7          -4.970099e-41 -1.046637e-03
graph8          -3.379155e-39 -1.104967e-01
graph9          -3.091994e-45 -7.600335e-09
graph10         -1.801129e-46 -1.938998e-10
graph11         -7.596192e-48 -2.303205e-11
graph12         -9.581453e-45  2.580039e-08
graph13         -4.264372e-44 -2.021896e-07
graph14         -1.336330e-45 -1.664226e-09
graph15          2.362319e-44  3.315159e-05
graph16         -3.555800e-44  1.358748e-07
graph17         -6.360269e-44 -2.595957e-07
graph18         -1.159109e-42  1.124319e-05
graph19         -3.650429e-43 -5.711971e-08
graph20          3.325001e-42  3.244029e-05
graph21         -2.099282e-43  3.533184e-05
graph22         -1.334891e-42 -2.344243e-05
graph23         -2.792568e-42 -3.395567e-05
graph24         -3.494805e-42  3.446644e-05
graph25          2.995164e-41 -1.378365e-04
graph26         -2.320923e-41 -2.063084e-04
graph27         -2.657592e-40 -7.780994e-03
graph28         -1.988933e-40 -1.873620e-03
graph29         -9.165807e-39 -1.064310e-01
orbit0           3.072584e-39  2.398415e-02
orbit1          -4.778690e-42 -1.459740e-05
orbit2           1.005992e-39 -3.851753e-03
orbit3           2.133799e-39  1.805516e-02
orbit4          -1.816697e-43 -3.017901e-07
orbit5          -1.068872e-42 -1.253241e-05
orbit6          -5.066275e-45 -1.103479e-08
orbit7           6.788217e-40 -1.604082e-02
orbit8           8.042310e-41  3.977241e-04
orbit9          -2.410135e-42 -2.069851e-06
orbit10         -2.338822e-42 -5.365288e-06
orbit11          1.530160e-39  1.346404e-02
orbit12         -5.066893e-41 -1.048082e-03
orbit13          9.346624e-40 -4.071432e-02
orbit14         -3.379155e-39 -1.104807e-01
orbit15         -3.647578e-45  5.305083e-09
orbit16          1.592771e-44 -4.320353e-08
orbit17         -1.724210e-44 -4.328848e-07
orbit18          4.669419e-46 -2.616722e-09
orbit19         -1.963853e-46 -1.123722e-10
orbit20         -2.000522e-45 -1.856596e-08
orbit21         -4.759732e-43 -1.396034e-05
orbit22         -7.596192e-48 -2.301887e-11
orbit23          1.227688e-39 -5.119996e-03
orbit24         -1.192802e-44  3.907667e-08
orbit25         -1.181027e-44 -8.485884e-09
orbit26         -1.732055e-42 -3.643931e-05
orbit27         -5.081738e-44  5.519914e-07
orbit28         -6.117152e-43 -6.538525e-06
orbit29         -9.918228e-44 -2.575160e-06
orbit30         -3.072674e-42 -9.441214e-05
orbit31         -1.541729e-45 -2.529870e-09
orbit32         -2.758852e-45  1.021564e-08
orbit33          1.025197e-39 -4.618111e-02
orbit34          2.362319e-44  3.362140e-05
orbit35         -6.274030e-44  3.502092e-07
orbit36          1.180151e-42  2.374527e-06
orbit37         -3.087851e-44 -2.385514e-07
orbit38          6.228437e-41  9.391441e-04
orbit39         -1.296933e-43 -3.773171e-07
orbit40         -4.976452e-44 -3.378177e-07
orbit41         -5.238680e-42 -1.000982e-04
orbit42          1.540667e-39  2.067649e-02
orbit43         -1.159358e-42  1.130770e-05
orbit44          1.532627e-38  1.362826e-01
orbit45         -4.308598e-43  1.293154e-06
orbit46         -6.430757e-43 -1.832362e-05
orbit47         -2.620430e-41 -4.034327e-04
orbit48         -3.560150e-42 -1.051075e-04
orbit49          3.330080e-42  3.292397e-05
orbit50          2.616514e-40  4.501570e-04
orbit51          1.153655e-42  1.546322e-05
orbit52         -2.053654e-42  8.960440e-05
orbit53          5.135974e-41 -1.971669e-04
orbit54         -1.334835e-42 -2.338306e-05
orbit55         -7.233049e-39 -3.907663e-01
orbit56         -2.801565e-42 -3.333944e-05
orbit57         -9.079197e-42 -1.570437e-04
orbit58         -6.365340e-39 -2.133202e-01
orbit59         -3.549852e-42  4.390802e-05
orbit60         -6.271533e-41 -1.445941e-03
orbit61          3.130442e-39  1.229896e-01
orbit62          2.133990e-41 -6.601405e-04
orbit63          5.959774e-40  8.033141e-03
orbit64          1.431465e-40  7.653540e-03
orbit65         -2.526997e-41 -2.025511e-04
orbit66         -9.940341e-41 -1.323006e-03
orbit67          3.217963e-39  2.257819e-01
orbit68         -2.655872e-40 -7.762792e-03
orbit69         -1.121089e-38 -3.563030e-01
orbit70         -1.985175e-40 -1.846807e-03
orbit71         -5.540861e-39 -9.394688e-02
orbit72         -9.165807e-39 -1.063618e-01
AP               3.937781e-39  3.418500e-02
bet              2.121114e-43  7.549359e-06
ecc              2.707056e-39  2.070503e-02
eccrad           1.624234e-38  1.240478e-01
close           -7.170891e-38 -2.175388e-01
constraint      -1.490079e-38 -2.388646e-01
coreness         4.375728e-39  6.030138e-02
knn             -8.459786e-42 -4.165802e-05
hubscore        -4.857623e-37  1.005776e+00
pagerank        -1.318203e-38 -4.682587e-01
trans            1.126734e-38  2.338730e-01
evcent          -4.845311e-37  1.010003e+00
first            3.072584e-39  2.386454e-02
upto_second     -4.998986e-42 -1.395766e-05
upto_third      -7.854814e-43 -1.185067e-06
upto_fourth     -3.541280e-43 -5.878611e-06
upto_fifth       1.042346e-42  2.324201e-05
upto_sixth       1.721315e-42  2.964882e-05
second          -5.014180e-42 -1.408557e-05
third           -7.552146e-43 -6.273618e-07
fourth           1.181150e-42 -6.309496e-06
fifth            8.406644e-43  1.541050e-05
sixth           -1.306302e-42 -3.133336e-05
ratio1          -8.496549e-42 -4.092030e-05
ratio2           1.925417e-41  3.594540e-04
ratio3          -1.363017e-41 -4.485735e-04
ratio4          -1.889164e-41 -1.896503e-04
ratio5          -1.353260e-41 -1.602216e-04
ratio6          -2.374659e-42 -5.927909e-05
selfinter        2.359348e-38  2.110865e-01
walktrap_vertex -2.061587e-39 -1.659340e-01
bigcom1         -1.201888e-38 -3.042434e-01
bigcom2         -1.120023e-38 -2.724873e-01
bigcom3          7.303004e-39  9.879812e-02
bigcom4          4.070310e-41  3.058482e-02
bigcom6         -1.119314e-38 -3.163465e-01
bigcom8         -1.136222e-38 -2.597219e-01
bigcom9         -1.123761e-38 -3.381496e-01
bigcom11        -1.120733e-38 -4.105676e-01
bigcom13        -1.121978e-38 -3.872449e-01
bigcom15        -1.122513e-38 -2.451630e-01
bigcom16        -1.120201e-38 -3.263549e-01
bigcom21        -1.126626e-38 -5.213223e-01
bigcom22         1.489428e-38  1.184417e-01
bigcom24        -1.119491e-38 -2.556331e-01
bigcom26         2.933048e-38  4.151085e-01
bigcom28        -3.332009e-40 -1.395756e-02
bigcom30         8.792735e-38  6.020488e-01
bigcom31        -1.119137e-38 -2.436589e-01
bigcom32        -1.120911e-38 -4.181410e-01
bigcom33        -1.119314e-38 -2.684573e-01
bigcom34        -1.119669e-38 -3.539747e-01
bigcom36        -1.120733e-38 -6.167057e-01
bigcom37        -1.119491e-38 -2.267037e-01
bigcom38        -1.120911e-38 -3.413920e-01
bigcom39        -1.120911e-38 -3.697471e-01
bigcom40        -8.759671e-39 -2.033973e-01
bigcom43        -1.119846e-38 -2.506298e-01
bigcom44        -1.131494e-38 -3.177987e-01
bigcom46        -1.120733e-38 -4.019102e-01
bigcom47        -1.120023e-38 -4.344591e-01
bigcom49        -1.120378e-38 -3.902246e-01
bigcom50        -1.120733e-38 -4.054374e-01
bigcom51        -1.119669e-38 -3.355678e-01
bigcom52        -1.119314e-38 -3.549269e-01
bigcom54        -1.119669e-38 -2.963835e-01
bigcom56        -1.119669e-38 -3.129310e-01
bigcom62         3.256654e-37  1.847906e+00
bigcom66        -1.119669e-38 -4.928090e-01
bigcom68        -1.119491e-38 -2.623682e-01
bigcom69        -1.120556e-38 -4.103680e-01
bigcom71        -1.121089e-38 -2.413812e-01
bigcom72        -1.120023e-38 -2.288290e-01
bigcom73        -1.119669e-38 -3.929882e-01
bigcom74        -1.120023e-38 -3.476491e-01
bigcom75        -1.119314e-38 -3.937867e-01
bigcom76        -1.119846e-38 -3.542429e-01
bigcom77        -1.119669e-38 -4.393243e-01
bigcom79        -1.119491e-38 -5.350674e-01
bigcom80        -1.119669e-38 -4.625649e-01
bigcom82        -1.120023e-38 -5.962182e-01
bigcom83        -1.119491e-38 -2.511830e-01
bigcom84        -1.119314e-38 -4.919639e-01
bigcom85        -1.120023e-38 -5.560466e-01
bigcom87        -1.120023e-38 -4.069426e-01
bigcom89        -1.119669e-38 -4.629214e-01
bigcom91        -1.119491e-38 -4.592703e-01
bigcom92        -1.121089e-38 -3.448562e-01
bigcom93        -1.119669e-38 -2.708863e-01
bigcom96        -1.119314e-38 -4.628508e-01
bigcom97        -1.120378e-38 -4.184973e-01
bigcom98        -1.119846e-38 -5.429993e-01
bigcom99        -1.119846e-38 -3.664459e-01
bigcom101        1.332582e-37  1.601449e+00
bigcom104        8.996287e-38  9.627502e-01
bigcom106       -1.120023e-38 -4.332414e-01
bigcom109       -1.119669e-38 -3.101859e-01
bigcom113       -1.120023e-38 -5.340517e-01
bigcom116       -1.121444e-38 -3.975832e-01
bigcom120       -1.119491e-38 -5.716194e-01
bigcom123       -1.119846e-38 -4.334432e-01
bigcom126       -1.119491e-38 -3.946719e-01
bigcom127       -1.119314e-38 -2.357836e-01
bigcom137       -1.119846e-38 -4.008696e-01
bigcom139       -1.119491e-38 -4.313013e-01
bigcom140       -1.119669e-38 -3.747891e-01
bigcom143        1.909817e-37  1.286670e+00
bigcom145       -1.119491e-38 -2.526396e-01
bigcom146       -1.119669e-38 -2.341119e-01
bigcom147       -1.119669e-38 -3.219300e-01
bigcom149       -1.119137e-38 -2.013871e-01
bigcom153       -1.120023e-38 -4.189041e-01
bigcom154       -1.120911e-38 -2.377990e-01
bigcom156       -1.119491e-38 -3.222644e-01
bigcom157       -1.119491e-38 -2.061347e-01
bigcom158       -1.119491e-38 -4.472250e-01
bigcom160       -1.119669e-38 -3.473186e-01
bigcom161       -1.119314e-38 -3.903756e-01
bigcom162       -1.119491e-38 -3.451399e-01
bigcom164       -1.119669e-38 -3.965066e-01
bigcom166       -1.120378e-38 -2.349813e-01
bigcom167       -1.120733e-38 -3.957279e-01
bigcom171        0.000000e+00  0.000000e+00
bigcom173       -1.119669e-38 -3.105571e-01
bigcom175       -1.119491e-38 -2.080161e-01
bigcom176       -1.119669e-38 -3.601179e-01
bigcom177       -1.119491e-38 -3.548014e-01
bigcom178        3.931619e-37  2.023689e+00
bigcom180       -1.119491e-38 -4.036425e-01
bigcom181       -1.120023e-38 -3.078388e-01
bigcom184       -1.119137e-38 -2.724266e-01
bigcom186       -1.119491e-38 -6.556389e-01
bigcom187       -1.119491e-38 -5.392975e-01
bigcom189       -1.119846e-38 -3.716963e-01
bigcom194       -1.119669e-38 -2.168562e-01
bigcom195       -1.119314e-38 -2.908999e-01
bigcom196       -1.119314e-38 -7.018935e-01
bigcom204       -1.120378e-38 -3.505954e-01
bigcom205        2.414885e-37  1.489046e+00
bigcom212       -1.119669e-38 -2.430204e-01
bigcom214       -1.120023e-38 -2.963216e-01
bigcom222       -1.119491e-38 -2.295689e-01
bigcom223        0.000000e+00  0.000000e+00
bigcom226       -1.119491e-38 -3.158786e-01
bigcom227       -1.119314e-38 -2.206853e-01
bigcom229       -1.119669e-38 -3.225153e-01
bigcom233       -1.119137e-38 -2.914696e-01
bigcom236       -1.119669e-38 -3.354396e-01
bigcom237       -1.119137e-38 -3.769627e-01
bigcom246       -1.119669e-38 -3.094407e-01
bigcom248       -1.120201e-38 -4.355952e-01
bigcom249       -1.119137e-38 -4.735669e-01
bigcom250       -1.119314e-38 -2.709712e-01
bigcom254       -1.119846e-38 -3.726178e-01
bigcom266       -1.119137e-38 -2.188955e-01
bigcom269       -1.120023e-38 -3.221681e-01
bigcom272       -1.119491e-38 -3.093196e-01
bigcom274       -1.121800e-38 -3.522322e-01
bigcom281       -1.119491e-38 -3.317823e-01
bigcom291       -1.119137e-38 -2.983140e-01
bigcom292       -1.119491e-38 -3.407942e-01
bigcom295       -1.119137e-38 -4.379515e-01
bigcom299        3.256654e-37  1.908419e+00
bigcom301       -1.119846e-38 -3.655592e-01
bigcom306       -1.119491e-38 -3.146908e-01
bigcom309       -1.120201e-38 -4.940235e-01
bigcom314       -1.119314e-38 -3.015414e-01
bigcom321       -1.120378e-38 -2.753536e-01
bigcom341       -1.119491e-38 -3.316296e-01
bigcom350       -1.119314e-38 -7.609870e-02
bigcom353       -1.119491e-38 -2.200378e-01
bigcom359       -1.119491e-38 -5.247198e-01
bigcom363       -1.119669e-38 -8.923133e-02
bigcom365       -1.119314e-38 -6.503432e-01
bigcom385       -1.119846e-38 -4.250195e-01
bigcom386       -1.119314e-38 -2.131074e-01
bigcom408       -1.120023e-38 -4.884548e-01
bigcom412       -1.119669e-38 -2.101755e-01
bigcom480       -1.119846e-38 -2.028016e-01
spin_vertex     -3.740685e-39  9.714918e-02
membership_s1    5.878877e-39  1.062558e-01
membership_s3   -1.122156e-38 -4.044336e-01
membership_s4   -4.580067e-39  1.804356e-02
membership_s5   -7.366028e-39 -1.069676e-01
membership_s6   -8.474627e-39 -3.255116e-02
membership_s7   -8.642915e-39 -1.812054e-01
membership_s8   -1.120911e-38 -4.051157e-01
membership_s9   -1.121089e-38 -2.938550e-01
membership_s11  -1.120556e-38 -3.850420e-01
membership_s12  -1.120556e-38 -3.421457e-01
membership_s14   1.573099e-37  1.143185e+00
membership_s15   1.796901e-38  3.988496e-01
membership_s16  -1.120733e-38 -3.693762e-01
membership_s17  -1.120556e-38 -3.623171e-01
membership_s18  -1.126806e-38 -3.075160e-01
membership_s20  -1.120023e-38 -3.077746e-01
membership_s21  -3.237478e-39  1.335947e-02
membership_s22  -1.122334e-38 -2.660101e-01
membership_s24  -1.122691e-38 -7.858498e-01
membership_s25  -1.120911e-38 -3.767706e-01
membership_s26  -1.122156e-38 -3.769201e-01
membership_s27  -1.349217e-39 -8.881600e-02
membership_s28  -1.121800e-38 -4.492974e-01
membership_s30   9.529499e-39  1.108880e-01
membership_s31  -2.545065e-39  1.736968e-03
membership_s32   4.407431e-38  6.501875e-01
membership_s33  -1.120023e-38 -2.751451e-01
membership_s36  -1.287925e-38 -3.317160e-01
membership_s37  -1.131494e-38 -3.073478e-01
V1               1.357176e-38  3.012859e-02
V2               9.737980e-39 -4.810830e-02
pdi              3.788983e-36 -8.570258e+02
adhesion        -5.822710e-43 -3.223309e-06
cohesion         1.163877e-42  6.373973e-06
inner            3.861108e-43 -1.563229e-06
outer            4.879216e-43 -1.566563e-07
ioratio          1.001804e-38  1.326879e-01
comsize          3.677470e-42  7.426154e-05
[1] "Dataset: low_TnotC Model GBM, run: 4 of 10 2015-06-15 19:08:43"
Iter   TrainDeviance   ValidDeviance   StepSize   Improve
     1        0.1234             nan     0.0100    0.0004
     2        0.1218             nan     0.0100    0.0003
     3        0.1198             nan     0.0100    0.0001
     4        0.1185             nan     0.0100    0.0000
     5        0.1165             nan     0.0100    0.0002
     6        0.1152             nan     0.0100    0.0000
     7        0.1137             nan     0.0100    0.0002
     8        0.1124             nan     0.0100    0.0001
     9        0.1113             nan     0.0100    0.0000
    10        0.1104             nan     0.0100    0.0002
    20        0.1010             nan     0.0100   -0.0000
    40        0.0887             nan     0.0100    0.0000
    44        0.0868             nan     0.0100   -0.0000

[1] "GBM variable coefficients"
                            var    rel.inf
pagerank               pagerank 7.58206067
ratio5                   ratio5 7.38900931
inner                     inner 6.90698385
comsize                 comsize 5.80635179
outer                     outer 4.67651235
cohesion               cohesion 4.46456417
adhesion               adhesion 4.34446099
membership_s32   membership_s32 3.80814877
V1                           V1 3.55766266
bet                         bet 3.00697443
ratio2                   ratio2 2.97462853
orbit50                 orbit50 2.64384447
V2                           V2 2.36287455
orbit18                 orbit18 2.25052104
graph20                 graph20 1.71099649
ratio1                   ratio1 1.62456989
graph19                 graph19 1.59925307
graph15                 graph15 1.47228873
membership_s30   membership_s30 1.33502287
knn                         knn 1.33031200
ioratio                 ioratio 1.32099426
bigcom30               bigcom30 1.11889884
constraint           constraint 1.02892884
coreness               coreness 0.95123489
graph9                   graph9 0.86550784
graph10                 graph10 0.82921312
upto_fifth           upto_fifth 0.74639651
orbit36                 orbit36 0.72319135
graph12                 graph12 0.71695359
fourth                   fourth 0.69629953
hubscore               hubscore 0.68780112
membership_s15   membership_s15 0.66708225
orbit27                 orbit27 0.65725895
selfinter             selfinter 0.64202680
graph21                 graph21 0.62072616
orbit39                 orbit39 0.61433357
ratio3                   ratio3 0.61431130
orbit38                 orbit38 0.60476504
ratio4                   ratio4 0.59333235
orbit30                 orbit30 0.58345622
close                     close 0.58245187
orbit21                 orbit21 0.57545745
orbit28                 orbit28 0.55294186
trans                     trans 0.52954546
spin_vertex         spin_vertex 0.51457191
orbit49                 orbit49 0.50949773
graph5                   graph5 0.47405310
orbit31                 orbit31 0.45947993
orbit62                 orbit62 0.45648645
graph1                   graph1 0.45220547
orbit56                 orbit56 0.44807881
graph23                 graph23 0.44576905
orbit17                 orbit17 0.42769957
walktrap_vertex walktrap_vertex 0.42417291
orbit44                 orbit44 0.40790204
orbit16                 orbit16 0.36722599
sixth                     sixth 0.36254081
graph14                 graph14 0.35176888
orbit45                 orbit45 0.34549988
graph17                 graph17 0.33537230
fifth                     fifth 0.32645655
graph3                   graph3 0.31434269
ratio6                   ratio6 0.29714885
membership_s27   membership_s27 0.28854065
orbit35                 orbit35 0.28799823
upto_third           upto_third 0.25876115
orbit2                   orbit2 0.22542949
orbit51                 orbit51 0.21631805
graph13                 graph13 0.19622494
third                     third 0.18292751
upto_second         upto_second 0.17822341
graph0                   graph0 0.17742409
graph2                   graph2 0.17680137
orbit20                 orbit20 0.16667600
bigcom26               bigcom26 0.15638889
orbit9                   orbit9 0.14448382
orbit24                 orbit24 0.13918685
orbit11                 orbit11 0.12307658
orbit23                 orbit23 0.12204144
membership_s4     membership_s4 0.10406335
graph7                   graph7 0.10348700
graph26                 graph26 0.10269624
graph25                 graph25 0.10227589
graph4                   graph4 0.08500284
orbit5                   orbit5 0.06761590
orbit52                 orbit52 0.05903299
membership_s31   membership_s31 0.05440523
orbit67                 orbit67 0.04276079
orbit33                 orbit33 0.04039757
orbit25                 orbit25 0.03809641
orbit19                 orbit19 0.03476926
orbit63                 orbit63 0.03447138
graph6                   graph6 0.00000000
graph8                   graph8 0.00000000
graph11                 graph11 0.00000000
graph16                 graph16 0.00000000
graph18                 graph18 0.00000000
graph22                 graph22 0.00000000
graph24                 graph24 0.00000000
graph27                 graph27 0.00000000
graph28                 graph28 0.00000000
graph29                 graph29 0.00000000
orbit0                   orbit0 0.00000000
orbit1                   orbit1 0.00000000
orbit3                   orbit3 0.00000000
orbit4                   orbit4 0.00000000
orbit6                   orbit6 0.00000000
orbit7                   orbit7 0.00000000
orbit8                   orbit8 0.00000000
orbit10                 orbit10 0.00000000
orbit12                 orbit12 0.00000000
orbit13                 orbit13 0.00000000
orbit14                 orbit14 0.00000000
orbit15                 orbit15 0.00000000
orbit22                 orbit22 0.00000000
orbit26                 orbit26 0.00000000
orbit29                 orbit29 0.00000000
orbit32                 orbit32 0.00000000
orbit34                 orbit34 0.00000000
orbit37                 orbit37 0.00000000
orbit40                 orbit40 0.00000000
orbit41                 orbit41 0.00000000
orbit42                 orbit42 0.00000000
orbit43                 orbit43 0.00000000
orbit46                 orbit46 0.00000000
orbit47                 orbit47 0.00000000
orbit48                 orbit48 0.00000000
orbit53                 orbit53 0.00000000
orbit54                 orbit54 0.00000000
orbit55                 orbit55 0.00000000
orbit57                 orbit57 0.00000000
orbit58                 orbit58 0.00000000
orbit59                 orbit59 0.00000000
orbit60                 orbit60 0.00000000
orbit61                 orbit61 0.00000000
orbit64                 orbit64 0.00000000
orbit65                 orbit65 0.00000000
orbit66                 orbit66 0.00000000
orbit68                 orbit68 0.00000000
orbit69                 orbit69 0.00000000
orbit70                 orbit70 0.00000000
orbit71                 orbit71 0.00000000
orbit72                 orbit72 0.00000000
AP                           AP 0.00000000
ecc                         ecc 0.00000000
eccrad                   eccrad 0.00000000
evcent                   evcent 0.00000000
first                     first 0.00000000
upto_fourth         upto_fourth 0.00000000
upto_sixth           upto_sixth 0.00000000
second                   second 0.00000000
bigcom1                 bigcom1 0.00000000
bigcom2                 bigcom2 0.00000000
bigcom3                 bigcom3 0.00000000
bigcom4                 bigcom4 0.00000000
bigcom6                 bigcom6 0.00000000
bigcom8                 bigcom8 0.00000000
bigcom9                 bigcom9 0.00000000
bigcom11               bigcom11 0.00000000
bigcom13               bigcom13 0.00000000
bigcom15               bigcom15 0.00000000
bigcom16               bigcom16 0.00000000
bigcom21               bigcom21 0.00000000
bigcom22               bigcom22 0.00000000
bigcom24               bigcom24 0.00000000
bigcom28               bigcom28 0.00000000
bigcom31               bigcom31 0.00000000
bigcom32               bigcom32 0.00000000
bigcom33               bigcom33 0.00000000
bigcom34               bigcom34 0.00000000
bigcom36               bigcom36 0.00000000
bigcom37               bigcom37 0.00000000
bigcom38               bigcom38 0.00000000
bigcom39               bigcom39 0.00000000
bigcom40               bigcom40 0.00000000
bigcom43               bigcom43 0.00000000
bigcom44               bigcom44 0.00000000
bigcom46               bigcom46 0.00000000
bigcom47               bigcom47 0.00000000
bigcom49               bigcom49 0.00000000
bigcom50               bigcom50 0.00000000
bigcom51               bigcom51 0.00000000
bigcom52               bigcom52 0.00000000
bigcom54               bigcom54 0.00000000
bigcom56               bigcom56 0.00000000
bigcom62               bigcom62 0.00000000
bigcom66               bigcom66 0.00000000
bigcom68               bigcom68 0.00000000
bigcom69               bigcom69 0.00000000
bigcom71               bigcom71 0.00000000
bigcom72               bigcom72 0.00000000
bigcom73               bigcom73 0.00000000
bigcom74               bigcom74 0.00000000
bigcom75               bigcom75 0.00000000
bigcom76               bigcom76 0.00000000
bigcom77               bigcom77 0.00000000
bigcom79               bigcom79 0.00000000
bigcom80               bigcom80 0.00000000
bigcom82               bigcom82 0.00000000
bigcom83               bigcom83 0.00000000
bigcom84               bigcom84 0.00000000
bigcom85               bigcom85 0.00000000
bigcom87               bigcom87 0.00000000
bigcom89               bigcom89 0.00000000
bigcom91               bigcom91 0.00000000
bigcom92               bigcom92 0.00000000
bigcom93               bigcom93 0.00000000
bigcom96               bigcom96 0.00000000
bigcom97               bigcom97 0.00000000
bigcom98               bigcom98 0.00000000
bigcom99               bigcom99 0.00000000
bigcom101             bigcom101 0.00000000
bigcom104             bigcom104 0.00000000
bigcom106             bigcom106 0.00000000
bigcom109             bigcom109 0.00000000
bigcom113             bigcom113 0.00000000
bigcom116             bigcom116 0.00000000
bigcom120             bigcom120 0.00000000
bigcom123             bigcom123 0.00000000
bigcom126             bigcom126 0.00000000
bigcom127             bigcom127 0.00000000
bigcom137             bigcom137 0.00000000
bigcom139             bigcom139 0.00000000
bigcom140             bigcom140 0.00000000
bigcom143             bigcom143 0.00000000
bigcom145             bigcom145 0.00000000
bigcom146             bigcom146 0.00000000
bigcom147             bigcom147 0.00000000
bigcom149             bigcom149 0.00000000
bigcom153             bigcom153 0.00000000
bigcom154             bigcom154 0.00000000
bigcom156             bigcom156 0.00000000
bigcom157             bigcom157 0.00000000
bigcom158             bigcom158 0.00000000
bigcom160             bigcom160 0.00000000
bigcom161             bigcom161 0.00000000
bigcom162             bigcom162 0.00000000
bigcom164             bigcom164 0.00000000
bigcom166             bigcom166 0.00000000
bigcom167             bigcom167 0.00000000
bigcom171             bigcom171 0.00000000
bigcom173             bigcom173 0.00000000
bigcom175             bigcom175 0.00000000
bigcom176             bigcom176 0.00000000
bigcom177             bigcom177 0.00000000
bigcom178             bigcom178 0.00000000
bigcom180             bigcom180 0.00000000
bigcom181             bigcom181 0.00000000
bigcom184             bigcom184 0.00000000
bigcom186             bigcom186 0.00000000
bigcom187             bigcom187 0.00000000
bigcom189             bigcom189 0.00000000
bigcom194             bigcom194 0.00000000
bigcom195             bigcom195 0.00000000
bigcom196             bigcom196 0.00000000
bigcom204             bigcom204 0.00000000
bigcom205             bigcom205 0.00000000
bigcom212             bigcom212 0.00000000
bigcom214             bigcom214 0.00000000
bigcom222             bigcom222 0.00000000
bigcom223             bigcom223 0.00000000
bigcom226             bigcom226 0.00000000
bigcom227             bigcom227 0.00000000
bigcom229             bigcom229 0.00000000
bigcom233             bigcom233 0.00000000
bigcom236             bigcom236 0.00000000
bigcom237             bigcom237 0.00000000
bigcom246             bigcom246 0.00000000
bigcom248             bigcom248 0.00000000
bigcom249             bigcom249 0.00000000
bigcom250             bigcom250 0.00000000
bigcom254             bigcom254 0.00000000
bigcom266             bigcom266 0.00000000
bigcom269             bigcom269 0.00000000
bigcom272             bigcom272 0.00000000
bigcom274             bigcom274 0.00000000
bigcom281             bigcom281 0.00000000
bigcom291             bigcom291 0.00000000
bigcom292             bigcom292 0.00000000
bigcom295             bigcom295 0.00000000
bigcom299             bigcom299 0.00000000
bigcom301             bigcom301 0.00000000
bigcom306             bigcom306 0.00000000
bigcom309             bigcom309 0.00000000
bigcom314             bigcom314 0.00000000
bigcom321             bigcom321 0.00000000
bigcom341             bigcom341 0.00000000
bigcom350             bigcom350 0.00000000
bigcom353             bigcom353 0.00000000
bigcom359             bigcom359 0.00000000
bigcom363             bigcom363 0.00000000
bigcom365             bigcom365 0.00000000
bigcom385             bigcom385 0.00000000
bigcom386             bigcom386 0.00000000
bigcom408             bigcom408 0.00000000
bigcom412             bigcom412 0.00000000
bigcom480             bigcom480 0.00000000
membership_s1     membership_s1 0.00000000
membership_s3     membership_s3 0.00000000
membership_s5     membership_s5 0.00000000
membership_s6     membership_s6 0.00000000
membership_s7     membership_s7 0.00000000
membership_s8     membership_s8 0.00000000
membership_s9     membership_s9 0.00000000
membership_s11   membership_s11 0.00000000
membership_s12   membership_s12 0.00000000
membership_s14   membership_s14 0.00000000
membership_s16   membership_s16 0.00000000
membership_s17   membership_s17 0.00000000
membership_s18   membership_s18 0.00000000
membership_s20   membership_s20 0.00000000
membership_s21   membership_s21 0.00000000
membership_s22   membership_s22 0.00000000
membership_s24   membership_s24 0.00000000
membership_s25   membership_s25 0.00000000
membership_s26   membership_s26 0.00000000
membership_s28   membership_s28 0.00000000
membership_s33   membership_s33 0.00000000
membership_s36   membership_s36 0.00000000
membership_s37   membership_s37 0.00000000
pdi                         pdi 0.00000000
[1] "Dataset: low_TnotC Model RF, run: 4 of 10 2015-06-15 19:09:07"
     |      Out-of-bag   |
Tree |      MSE  %Var(y) |
   1 |  0.02071   182.19 |
   2 |  0.01881   165.50 |
   3 |  0.01762   154.97 |
   4 |  0.01794   157.84 |
   5 |  0.01761   154.91 |
   6 |  0.01688   148.50 |
   7 |  0.01653   145.42 |
   8 |  0.01605   141.19 |
   9 |  0.01567   137.82 |
  10 |  0.01512   133.04 |
  11 |  0.01464   128.81 |
  12 |  0.01426   125.48 |
  13 |  0.01402   123.38 |
  14 |   0.0139   122.31 |
  15 |  0.01364   119.96 |
  16 |   0.0135   118.78 |
  17 |  0.01335   117.40 |
  18 |  0.01331   117.13 |
  19 |  0.01319   116.05 |
  20 |  0.01321   116.23 |
  21 |  0.01305   114.81 |
  22 |    0.013   114.35 |
  23 |  0.01304   114.72 |
  24 |  0.01305   114.76 |
  25 |  0.01289   113.42 |
  26 |  0.01279   112.54 |
  27 |  0.01278   112.42 |
  28 |  0.01275   112.14 |
  29 |   0.0127   111.69 |
  30 |  0.01267   111.47 |
  31 |  0.01269   111.61 |
  32 |  0.01265   111.32 |
  33 |  0.01263   111.11 |
  34 |  0.01263   111.12 |
  35 |   0.0126   110.85 |
  36 |  0.01258   110.62 |
  37 |  0.01255   110.39 |
  38 |   0.0125   109.96 |
  39 |  0.01243   109.32 |
  40 |  0.01245   109.56 |
  41 |  0.01242   109.26 |
  42 |  0.01237   108.83 |
  43 |  0.01236   108.72 |
  44 |  0.01236   108.76 |
  45 |  0.01234   108.53 |
  46 |  0.01229   108.12 |
  47 |  0.01227   107.93 |
  48 |  0.01226   107.87 |
  49 |  0.01228   108.00 |
  50 |  0.01227   107.96 |
  51 |  0.01227   107.94 |
  52 |  0.01224   107.71 |
  53 |  0.01226   107.84 |
  54 |  0.01225   107.80 |
  55 |  0.01225   107.77 |
  56 |  0.01224   107.67 |
  57 |  0.01221   107.37 |
  58 |   0.0122   107.29 |
  59 |  0.01218   107.16 |
  60 |  0.01214   106.83 |
  61 |  0.01215   106.88 |
  62 |  0.01214   106.78 |
  63 |  0.01213   106.70 |
  64 |  0.01213   106.67 |
  65 |  0.01213   106.70 |
  66 |  0.01212   106.63 |
  67 |  0.01209   106.35 |
  68 |  0.01209   106.36 |
  69 |   0.0121   106.42 |
  70 |  0.01209   106.38 |
  71 |  0.01207   106.16 |
  72 |  0.01207   106.15 |
  73 |  0.01207   106.15 |
  74 |  0.01203   105.85 |
  75 |  0.01202   105.74 |
  76 |    0.012   105.60 |
  77 |    0.012   105.57 |
  78 |  0.01199   105.51 |
  79 |  0.01197   105.28 |
  80 |  0.01199   105.49 |
  81 |  0.01198   105.38 |
  82 |  0.01197   105.33 |
  83 |  0.01198   105.43 |
  84 |  0.01199   105.46 |
  85 |  0.01196   105.23 |
  86 |  0.01196   105.19 |
  87 |  0.01198   105.37 |
  88 |  0.01198   105.35 |
  89 |  0.01196   105.22 |
  90 |  0.01196   105.17 |
  91 |  0.01196   105.24 |
  92 |  0.01196   105.22 |
  93 |  0.01198   105.37 |
  94 |  0.01198   105.43 |
  95 |  0.01198   105.37 |
  96 |  0.01197   105.27 |
  97 |  0.01197   105.33 |
  98 |  0.01196   105.20 |
  99 |  0.01197   105.26 |
 100 |  0.01197   105.29 |
[1] "Random Forest variable coefficients"
                      %IncMSE IncNodePurity
graph5           4.800980e-04  3.834534e-01
graph6           1.468102e-03  3.759676e-01
graph7           9.334134e-05  6.543782e-02
graph8           0.000000e+00  6.938894e-19
graph9           2.385832e-03  5.427392e-01
graph10          1.260364e-03  3.243986e-01
graph11          1.078772e-02  4.236882e-01
graph12          1.486243e-03  3.970254e-01
graph13          2.744100e-03  3.080759e-01
graph14          7.368869e-04  2.867994e-01
graph15          8.856297e-04  2.235144e-01
graph16          2.978845e-03  3.313711e-01
graph17          2.541229e-03  3.127125e-01
graph18          6.041645e-04  4.057820e-02
graph19          3.231255e-03  5.012550e-01
graph20          4.483135e-04  3.491324e-01
graph21          4.824589e-04  2.067034e-01
graph22          3.948211e-05  7.112082e-02
graph23          8.914140e-04  4.451476e-01
graph24          1.794421e-04  2.884735e-02
graph25          3.136036e-04  1.998803e-01
graph26          7.386894e-05  2.872212e-02
graph27          0.000000e+00  4.228388e-19
graph28          0.000000e+00  2.714842e-18
graph29          0.000000e+00  6.505213e-21
orbit0           3.373236e-04  1.086223e-01
orbit1           2.405957e-03  4.107365e-01
orbit2           2.624502e-04  1.508250e-01
orbit3           1.885776e-05  1.098909e-01
orbit4           3.253961e-03  3.152744e-01
orbit5           8.701101e-04  2.911127e-01
orbit6           4.201262e-03  4.556478e-01
orbit7           1.295203e-04  8.615033e-02
orbit8           7.912201e-04  2.706300e-01
orbit9           1.976263e-03  4.348973e-01
orbit10          2.766881e-04  2.107854e-02
orbit11          1.837179e-04  1.498897e-01
orbit12          2.182544e-05  7.449603e-02
orbit13          1.385057e-07  3.139776e-02
orbit14          0.000000e+00  8.333333e-03
orbit15          8.609339e-04  4.969952e-01
orbit16          8.008068e-04  3.086952e-01
orbit17          2.551981e-03  3.828351e-01
orbit18          1.983600e-03  8.542837e-01
orbit19          4.011555e-03  4.873927e-01
orbit20          7.295945e-04  1.258502e-01
orbit21          6.170962e-04  2.512227e-01
orbit22          1.139416e-02  3.553721e-01
orbit23          6.999863e-05  1.743766e-01
orbit24          3.898437e-03  6.150267e-01
orbit25          1.117349e-04  3.821677e-02
orbit26          5.491988e-04  7.271248e-02
orbit27          3.346664e-03  4.216838e-01
orbit28          8.331587e-04  3.620806e-01
orbit29          4.501439e-04  1.248638e-01
orbit30          9.317724e-04  1.933639e-01
orbit31          1.395423e-03  2.082272e-01
orbit32          1.128078e-03  1.944205e-01
orbit33          6.601963e-05  1.313720e-01
orbit34          1.061765e-03  2.526505e-01
orbit35          1.800762e-03  4.513878e-01
orbit36          3.952365e-04  4.090622e-01
orbit37          9.377880e-06  1.111339e-01
orbit38          3.478617e-04  3.611601e-01
orbit39          2.521190e-03  2.060797e-01
orbit40         -3.112480e-06  8.888060e-02
orbit41          5.019322e-05  6.555287e-02
orbit42         -3.312721e-06  2.763616e-02
orbit43          2.154725e-04  1.074991e-01
orbit44          2.216743e-04  6.505853e-02
orbit45          5.858391e-03  4.647236e-01
orbit46          2.774346e-04  4.794761e-02
orbit47          2.284963e-04  9.037239e-02
orbit48          2.442246e-04  6.804673e-02
orbit49          4.196592e-04  3.509185e-01
orbit50          7.805419e-04  4.677843e-01
orbit51          2.879913e-04  1.010005e-01
orbit52          7.862674e-04  1.169843e-01
orbit53          7.113045e-05  2.735095e-01
orbit54          0.000000e+00  5.241684e-17
orbit55          0.000000e+00  1.778092e-19
orbit56          9.074854e-04  5.265749e-01
orbit57          8.729812e-06  1.708333e-02
orbit58          0.000000e+00  6.505213e-21
orbit59          2.570872e-05  9.183737e-02
orbit60          0.000000e+00  1.985294e-02
orbit61          4.255319e-06  2.748273e-02
orbit62          2.478732e-04  3.495457e-02
orbit63          2.931021e-05  3.188935e-01
orbit64         -6.487031e-06  1.602194e-01
orbit65          1.297522e-04  2.064209e-02
orbit66          0.000000e+00  3.057450e-18
orbit67          6.288813e-05  6.108133e-02
orbit68          0.000000e+00  8.500145e-19
orbit69          0.000000e+00  0.000000e+00
orbit70          0.000000e+00  2.775558e-19
orbit71          0.000000e+00  8.326673e-19
orbit72          0.000000e+00  0.000000e+00
AP               7.738547e-06  2.457591e-02
bet              9.760752e-04  1.382344e+00
ecc              3.647513e-05  5.561561e-02
eccrad           3.629279e-05  1.233073e-01
close            9.109694e-04  4.288507e-01
constraint       1.210676e-03  4.978732e-01
coreness         1.248939e-03  4.754409e-01
knn              4.068875e-03  5.724649e-01
hubscore         2.982040e-03  4.415664e-01
pagerank         2.984860e-03  2.923039e+00
trans            4.544351e-04  3.436392e-01
evcent           1.272844e-03  4.264910e-01
first            3.023823e-06  7.500853e-02
upto_second      2.156954e-03  2.807456e-01
upto_third       1.447164e-03  5.039164e-01
upto_fourth      4.098749e-03  2.856105e-01
upto_fifth       3.092061e-03  1.942406e-01
upto_sixth       2.362641e-03  4.272523e-01
second           3.091370e-03  1.922370e-01
third            1.379703e-03  5.591086e-01
fourth           1.684120e-03  1.045652e+00
fifth            3.662260e-03  7.421184e-01
sixth            1.326726e-03  4.846486e-01
ratio1           4.088121e-03  5.672199e-01
ratio2           8.126060e-03  2.018412e+00
ratio3           2.121622e-03  7.491185e-01
ratio4           4.331846e-03  5.439038e-01
ratio5           2.621385e-03  2.406453e+00
ratio6           1.084029e-03  7.365661e-01
selfinter        5.867236e-04  2.229280e-01
walktrap_vertex  1.013988e-04  4.003429e-01
bigcom1          0.000000e+00  0.000000e+00
bigcom2          0.000000e+00  0.000000e+00
bigcom3         -3.145688e-05  1.493112e-01
bigcom4         -2.104190e-05  4.053293e-02
bigcom6          0.000000e+00  5.551115e-19
bigcom8          0.000000e+00  0.000000e+00
bigcom9          0.000000e+00  1.110223e-18
bigcom11         0.000000e+00  3.122502e-19
bigcom13         0.000000e+00  0.000000e+00
bigcom15         0.000000e+00  5.551115e-19
bigcom16         0.000000e+00  4.163336e-19
bigcom21         0.000000e+00  5.594483e-19
bigcom22         4.675692e-05  7.683651e-02
bigcom24         0.000000e+00  1.387779e-19
bigcom26        -2.566535e-05  1.957565e-01
bigcom28         3.274444e-05  6.799788e-02
bigcom30         3.418686e-04  3.278002e-01
bigcom31         0.000000e+00  0.000000e+00
bigcom32         0.000000e+00  2.775558e-19
bigcom33         0.000000e+00  0.000000e+00
bigcom34         0.000000e+00  8.326673e-19
bigcom36         0.000000e+00  5.551115e-19
bigcom37         0.000000e+00  0.000000e+00
bigcom38         0.000000e+00  0.000000e+00
bigcom39         0.000000e+00  2.775558e-19
bigcom40         0.000000e+00  3.469447e-20
bigcom43         0.000000e+00  2.775558e-19
bigcom44         0.000000e+00  4.163336e-19
bigcom46         0.000000e+00  2.775558e-19
bigcom47         0.000000e+00  0.000000e+00
bigcom49         0.000000e+00  3.469447e-20
bigcom50         0.000000e+00  5.551115e-19
bigcom51         0.000000e+00  0.000000e+00
bigcom52         0.000000e+00  2.775558e-19
bigcom54         0.000000e+00  0.000000e+00
bigcom56         0.000000e+00  0.000000e+00
bigcom62        -2.076945e-05  6.617132e-01
bigcom66         0.000000e+00  2.775558e-19
bigcom68         0.000000e+00  2.775558e-19
bigcom69         0.000000e+00  5.551115e-19
bigcom71         0.000000e+00  0.000000e+00
bigcom72         0.000000e+00  8.326673e-19
bigcom73         0.000000e+00  4.163336e-19
bigcom74         0.000000e+00  4.163336e-19
bigcom75         0.000000e+00  6.938894e-19
bigcom76         0.000000e+00  1.387779e-19
bigcom77         0.000000e+00  0.000000e+00
bigcom79         0.000000e+00  2.775558e-19
bigcom80         0.000000e+00  0.000000e+00
bigcom82         0.000000e+00  0.000000e+00
bigcom83         0.000000e+00  0.000000e+00
bigcom84         0.000000e+00  1.387779e-19
bigcom85         0.000000e+00  2.775558e-19
bigcom87         0.000000e+00  0.000000e+00
bigcom89         0.000000e+00  5.551115e-19
bigcom91         0.000000e+00  0.000000e+00
bigcom92         0.000000e+00  2.775558e-19
bigcom93         0.000000e+00  0.000000e+00
bigcom96         0.000000e+00  5.551115e-19
bigcom97         0.000000e+00  4.163336e-19
bigcom98         0.000000e+00  0.000000e+00
bigcom99         0.000000e+00  2.775558e-19
bigcom101        3.073375e-05  2.656064e-01
bigcom104       -5.756350e-05  2.031987e-01
bigcom106        0.000000e+00  1.387779e-19
bigcom109        3.355115e-06  5.392392e-01
bigcom113        0.000000e+00  2.775558e-19
bigcom116        0.000000e+00  4.163336e-19
bigcom120        0.000000e+00  0.000000e+00
bigcom123        0.000000e+00  1.387779e-19
bigcom126        0.000000e+00  2.797242e-19
bigcom127        0.000000e+00  0.000000e+00
bigcom137        0.000000e+00  0.000000e+00
bigcom139        0.000000e+00  0.000000e+00
bigcom140        0.000000e+00  1.387779e-19
bigcom143       -3.971337e-06  3.714723e-01
bigcom145        0.000000e+00  2.775558e-19
bigcom146        0.000000e+00  0.000000e+00
bigcom147        0.000000e+00  0.000000e+00
bigcom149        0.000000e+00  0.000000e+00
bigcom153        0.000000e+00  2.775558e-19
bigcom154        0.000000e+00  4.163336e-19
bigcom156        0.000000e+00  0.000000e+00
bigcom157        0.000000e+00  1.387779e-19
bigcom158        0.000000e+00  4.163336e-19
bigcom160        0.000000e+00  2.775558e-19
bigcom161        0.000000e+00  0.000000e+00
bigcom162        0.000000e+00  0.000000e+00
bigcom164        0.000000e+00  6.938894e-19
bigcom166        0.000000e+00  2.775558e-19
bigcom167        0.000000e+00  2.775558e-19
bigcom171        0.000000e+00  5.551115e-19
bigcom173        0.000000e+00  0.000000e+00
bigcom175        0.000000e+00  2.775558e-19
bigcom176        0.000000e+00  0.000000e+00
bigcom177        0.000000e+00  8.326673e-19
bigcom178        1.582098e-04  1.093143e+00
bigcom180        0.000000e+00  0.000000e+00
bigcom181        0.000000e+00  2.775558e-19
bigcom184        0.000000e+00  0.000000e+00
bigcom186        0.000000e+00  2.775558e-19
bigcom187        0.000000e+00  0.000000e+00
bigcom189        0.000000e+00  0.000000e+00
bigcom194        0.000000e+00  0.000000e+00
bigcom195        0.000000e+00  1.387779e-19
bigcom196        0.000000e+00  2.883978e-19
bigcom204        0.000000e+00  4.163336e-19
bigcom205       -9.243172e-06  3.484867e-01
bigcom212        0.000000e+00  2.775558e-19
bigcom214        0.000000e+00  5.551115e-19
bigcom222        0.000000e+00  0.000000e+00
bigcom223        0.000000e+00  0.000000e+00
bigcom226        0.000000e+00  1.387779e-19
bigcom227        0.000000e+00  5.551115e-19
bigcom229        0.000000e+00  0.000000e+00
bigcom233        0.000000e+00  0.000000e+00
bigcom236        0.000000e+00  2.775558e-19
bigcom237        0.000000e+00  0.000000e+00
bigcom246        0.000000e+00  1.387779e-19
bigcom248        0.000000e+00  0.000000e+00
bigcom249        0.000000e+00  2.775558e-19
bigcom250        0.000000e+00  4.163336e-19
bigcom254        0.000000e+00  4.163336e-19
bigcom266        0.000000e+00  0.000000e+00
bigcom269        0.000000e+00  2.775558e-19
bigcom272        0.000000e+00  0.000000e+00
bigcom274        0.000000e+00  0.000000e+00
bigcom281        0.000000e+00  8.326673e-19
bigcom291        0.000000e+00  0.000000e+00
bigcom292        0.000000e+00  0.000000e+00
bigcom295        0.000000e+00  0.000000e+00
bigcom299       -3.445927e-05  5.959176e-01
bigcom301        0.000000e+00  0.000000e+00
bigcom306        0.000000e+00  2.775558e-19
bigcom309        0.000000e+00  2.775558e-19
bigcom314        0.000000e+00  1.387779e-19
bigcom321        0.000000e+00  1.387779e-19
bigcom341        0.000000e+00  5.551115e-19
bigcom350        0.000000e+00  0.000000e+00
bigcom353        0.000000e+00  4.163336e-19
bigcom359        0.000000e+00  2.775558e-19
bigcom363        0.000000e+00  2.775558e-19
bigcom365        0.000000e+00  1.387779e-19
bigcom385        0.000000e+00  5.551115e-19
bigcom386        0.000000e+00  2.775558e-19
bigcom408        0.000000e+00  0.000000e+00
bigcom412        0.000000e+00  2.775558e-19
bigcom480        0.000000e+00  1.387779e-19
spin_vertex      3.268021e-04  3.242106e-01
membership_s1    3.185512e-04  2.188821e-01
membership_s3    0.000000e+00  5.551115e-19
membership_s4    3.054919e-04  7.768953e-02
membership_s5    1.323822e-05  6.166865e-02
membership_s6    1.036774e-05  3.500692e-02
membership_s7    2.688172e-05  5.593133e-02
membership_s8    0.000000e+00  2.775558e-19
membership_s9    0.000000e+00  6.938894e-19
membership_s11   0.000000e+00  0.000000e+00
membership_s12   0.000000e+00  5.551115e-19
membership_s14  -3.026413e-05  2.567802e-01
membership_s15   8.853246e-05  2.165477e-01
membership_s16   0.000000e+00  1.387779e-19
membership_s17   0.000000e+00  0.000000e+00
membership_s18   0.000000e+00  0.000000e+00
membership_s20   0.000000e+00  0.000000e+00
membership_s21   2.992069e-05  1.158836e-01
membership_s22   0.000000e+00  0.000000e+00
membership_s24   4.315926e-06  1.333333e-02
membership_s25   0.000000e+00  0.000000e+00
membership_s26   0.000000e+00  0.000000e+00
membership_s27   1.395252e-04  6.150010e-02
membership_s28   0.000000e+00  0.000000e+00
membership_s30   4.366000e-05  1.206116e-01
membership_s31   1.081598e-04  4.387657e-02
membership_s32   1.822963e-03  9.386073e-01
membership_s33   0.000000e+00  2.775558e-19
membership_s36   4.315926e-06  1.333333e-02
membership_s37   0.000000e+00  7.372575e-20
V1               3.887798e-03  1.086276e+00
V2               1.087362e-03  1.181237e+00
pdi              1.125946e-07  4.023745e-02
adhesion         9.190897e-03  1.736447e+00
cohesion         7.386972e-03  1.474285e+00
inner            8.510007e-03  1.858263e+00
outer            2.788179e-03  2.096657e+00
ioratio          5.086738e-03  1.617166e+00
comsize          4.221585e-03  1.545006e+00
[1] "Dataset: low_TnotC Model GLM, run: 4 of 10 2015-06-15 19:11:39"
[1] "glmnet variable coefficients"
                         [,1]          [,2]
(Intercept)     -4.453863e+00 -5.848705e+00
graph0           3.008070e-39  1.525312e-02
graph1          -4.422591e-42 -1.733823e-05
graph2           8.748917e-40  1.663972e-03
graph3          -1.088372e-43 -5.917575e-07
graph4          -5.136613e-45 -1.821649e-08
graph5           9.348417e-41  3.150159e-04
graph6          -1.517338e-42  1.167733e-06
graph7          -5.466899e-41 -9.250473e-04
graph8          -3.561340e-39 -7.529037e-02
graph9          -1.975554e-45 -1.210033e-08
graph10         -1.704058e-46 -3.714859e-10
graph11         -7.856733e-48 -3.645517e-11
graph12         -7.170616e-45  3.202321e-08
graph13         -2.099130e-44 -5.378461e-08
graph14         -1.309534e-45 -1.927585e-09
graph15          1.410862e-42  3.573975e-06
graph16         -3.030193e-44  1.386748e-07
graph17         -5.652062e-44 -1.226022e-07
graph18         -1.292633e-42  7.916189e-06
graph19         -2.639720e-43 -2.434480e-07
graph20          3.594149e-42  2.495448e-05
graph21          4.231062e-43  3.326210e-05
graph22         -1.391122e-42 -2.144782e-05
graph23         -1.870944e-42 -1.806794e-05
graph24         -3.907179e-42  8.758240e-06
graph25          4.413989e-41 -1.430713e-04
graph26         -2.365352e-41 -2.090274e-04
graph27         -2.896549e-40 -6.186836e-03
graph28         -2.107635e-40 -1.741541e-03
graph29         -9.692834e-39 -1.122307e-01
orbit0           3.008070e-39  1.529182e-02
orbit1          -4.448996e-42 -1.733001e-05
orbit2           1.194874e-39 -2.279912e-03
orbit3           8.748917e-40  1.684611e-03
orbit4          -1.198554e-43 -5.368135e-07
orbit5          -6.148743e-43 -1.089116e-05
orbit6          -5.136629e-45 -1.822041e-08
orbit7           1.139381e-39 -8.292524e-03
orbit8           9.348417e-41  3.246250e-04
orbit9          -1.986592e-42  1.992006e-06
orbit10         -2.589182e-42 -2.200623e-07
orbit11          7.787645e-40  1.654888e-03
orbit12         -5.524782e-41 -9.192415e-04
orbit13         -4.415572e-40 -5.837855e-02
orbit14         -3.561340e-39 -7.527838e-02
orbit15         -2.395109e-45 -4.054255e-09
orbit16          5.926164e-44  2.806136e-07
orbit17         -1.312112e-44 -3.707024e-07
orbit18          1.132909e-45  2.580651e-09
orbit19         -1.912186e-46 -3.154697e-10
orbit20         -1.909043e-45 -2.557504e-08
orbit21          2.851762e-43 -2.129070e-06
orbit22         -7.856733e-48 -3.639293e-11
orbit23          2.619877e-39  1.558754e-02
orbit24         -8.352654e-45  4.904304e-08
orbit25         -1.281469e-44 -9.859015e-09
orbit26         -1.862009e-42 -3.593102e-05
orbit27         -2.131919e-45  5.663941e-07
orbit28         -1.322519e-43  3.974550e-06
orbit29         -1.252059e-43 -2.142567e-06
orbit30         -3.503581e-42 -9.710970e-05
orbit31         -1.508458e-45 -3.128329e-09
orbit32         -2.928108e-45  1.454613e-08
orbit33          4.491205e-40 -5.061693e-02
orbit34          1.410862e-42  4.057437e-06
orbit35         -5.564105e-44  2.605390e-07
orbit36          1.580596e-42 -3.829516e-08
orbit37         -2.067211e-44  5.545821e-08
orbit38          8.130532e-41  8.989155e-04
orbit39         -1.065005e-43 -3.753689e-08
orbit40         -5.345473e-44 -2.860555e-07
orbit41         -5.226850e-42 -8.582668e-05
orbit42          4.022336e-41 -3.020652e-04
orbit43         -1.292864e-42  7.975280e-06
orbit44          1.106076e-38  1.485121e-01
orbit45         -2.925804e-43  9.155097e-07
orbit46         -7.362222e-43 -1.677764e-05
orbit47         -3.017144e-41 -5.604877e-04
orbit48         -3.926410e-42 -7.642307e-05
orbit49          3.599490e-42  2.535552e-05
orbit50          2.877767e-40  8.468409e-04
orbit51          3.561532e-42  4.547781e-05
orbit52         -2.585491e-42  4.964749e-05
orbit53          3.555117e-41  1.623642e-04
orbit54         -1.391070e-42 -2.140619e-05
orbit55         -8.637685e-39 -3.448867e-01
orbit56         -1.831176e-42 -1.669189e-05
orbit57         -9.595919e-42 -1.578455e-04
orbit58         -6.320911e-39 -1.668825e-01
orbit59         -3.976878e-42  1.430623e-05
orbit60         -6.899070e-41 -1.133411e-03
orbit61          2.261530e-39  1.282220e-01
orbit62          3.602697e-41 -6.539847e-04
orbit63          5.880790e-40  8.287193e-03
orbit64          2.151313e-40  7.771321e-03
orbit65         -2.654581e-41 -2.173944e-04
orbit66         -9.187536e-41 -1.102044e-03
orbit67          3.335298e-39  2.852885e-01
orbit68         -2.887654e-40 -6.153053e-03
orbit69         -1.163264e-38 -3.093668e-01
orbit70         -2.103709e-40 -1.711676e-03
orbit71         -5.684016e-39 -9.315158e-02
orbit72         -9.692834e-39 -1.121365e-01
AP               4.132238e-39  4.215446e-02
bet              2.298305e-43  8.923221e-06
ecc              1.948483e-39  1.578834e-03
eccrad           1.169090e-38  9.416556e-03
close           -5.515639e-38 -2.017041e-01
constraint      -1.382704e-38 -1.506325e-01
coreness         4.593812e-39  5.642640e-02
knn             -8.498732e-42 -4.475836e-05
hubscore        -4.008780e-37  5.810316e-01
pagerank        -1.317558e-39 -1.330060e-01
trans            7.757810e-39  2.083999e-01
evcent          -4.023178e-37  5.243008e-01
first            3.008070e-39  1.517371e-02
upto_second     -4.672364e-42 -1.680341e-05
upto_third      -5.162630e-43 -2.360314e-07
upto_fourth     -3.046386e-43 -5.554805e-06
upto_fifth       7.001499e-43  1.459093e-05
upto_sixth       1.974540e-42  4.713703e-05
second          -4.687448e-42 -1.688419e-05
third           -3.825555e-43  1.019470e-06
fourth           6.639461e-43 -7.971473e-06
fifth            6.721614e-43  1.270279e-05
sixth           -7.484829e-43 -1.449282e-05
ratio1          -8.536220e-42 -4.373649e-05
ratio2           1.459214e-41  2.529449e-04
ratio3           3.573067e-42  3.070348e-04
ratio4          -1.926890e-41 -2.915421e-04
ratio5          -1.359696e-41 -1.543000e-04
ratio6          -1.505589e-42 -2.608129e-05
selfinter        2.718408e-38  3.016580e-01
walktrap_vertex -7.030642e-41 -9.439482e-02
bigcom1         -1.247894e-38 -2.871258e-01
bigcom2         -1.163078e-38 -2.808413e-01
bigcom3         -2.302856e-39 -5.813565e-02
bigcom4          3.317875e-39  8.319005e-02
bigcom6         -1.161963e-38 -2.819896e-01
bigcom8         -1.179871e-38 -2.403588e-01
bigcom9         -1.166810e-38 -3.211067e-01
bigcom11        -1.163450e-38 -3.617222e-01
bigcom13        -1.164941e-38 -3.774586e-01
bigcom15        -1.164755e-38 -2.391651e-01
bigcom16        -1.162706e-38 -2.876515e-01
bigcom21        -1.170189e-38 -4.753570e-01
bigcom22         1.289481e-38  7.601525e-02
bigcom24        -1.162335e-38 -2.447514e-01
bigcom26         2.734769e-38  3.572162e-01
bigcom28        -9.984268e-40 -4.676522e-02
bigcom30         9.256075e-38  5.728502e-01
bigcom31        -1.161963e-38 -3.551125e-01
bigcom32        -1.163450e-38 -3.154848e-01
bigcom33        -1.162149e-38 -2.341911e-01
bigcom34        -1.162520e-38 -3.097399e-01
bigcom36        -1.163264e-38 -4.215337e-01
bigcom37        -1.161963e-38 -1.710369e-01
bigcom38        -1.164009e-38 -3.299815e-01
bigcom39        -1.163823e-38 -3.350000e-01
bigcom40        -9.173580e-39 -1.834470e-01
bigcom43        -1.162706e-38 -2.376045e-01
bigcom44        -1.175295e-38 -2.622585e-01
bigcom46        -1.163450e-38 -3.126694e-01
bigcom47        -1.163078e-38 -3.441143e-01
bigcom49        -1.163078e-38 -3.582895e-01
bigcom50        -1.163264e-38 -4.112157e-01
bigcom51        -1.162335e-38 -3.334522e-01
bigcom52        -1.162149e-38 -3.799715e-01
bigcom54        -1.162335e-38 -2.711656e-01
bigcom56        -1.162520e-38 -2.986292e-01
bigcom62         3.252403e-37  1.813783e+00
bigcom66        -1.162335e-38 -4.461328e-01
bigcom68        -1.162149e-38 -2.628280e-01
bigcom69        -1.163078e-38 -4.012267e-01
bigcom71        -1.164382e-38 -2.265548e-01
bigcom72        -1.162706e-38 -2.184058e-01
bigcom73        -1.162335e-38 -3.521835e-01
bigcom74        -1.162520e-38 -3.066148e-01
bigcom75        -1.161963e-38 -3.300018e-01
bigcom76        -1.162520e-38 -3.677636e-01
bigcom77        -1.162149e-38 -4.196781e-01
bigcom79        -1.162335e-38 -5.598698e-01
bigcom80        -1.162149e-38 -3.676907e-01
bigcom82        -1.162520e-38 -5.345728e-01
bigcom83        -1.161778e-38 -1.683503e-01
bigcom84        -1.162149e-38 -5.424254e-01
bigcom85        -1.162706e-38 -5.067275e-01
bigcom87        -1.162706e-38 -3.735348e-01
bigcom89        -1.162335e-38 -4.144956e-01
bigcom91        -1.162149e-38 -4.232335e-01
bigcom92        -1.163823e-38 -3.291693e-01
bigcom93        -1.162335e-38 -2.193135e-01
bigcom96        -1.161963e-38 -4.956966e-01
bigcom97        -1.163078e-38 -4.089108e-01
bigcom98        -1.162520e-38 -4.614288e-01
bigcom99        -1.162335e-38 -3.177941e-01
bigcom101        1.328327e-37  1.769484e+00
bigcom104        8.035262e-38  7.920617e-01
bigcom106       -1.162706e-38 -3.742084e-01
bigcom109        1.905565e-37  1.461827e+00
bigcom113       -1.162892e-38 -4.736398e-01
bigcom116       -1.164382e-38 -3.168543e-01
bigcom120       -1.161963e-38 -5.216822e-01
bigcom123       -1.162149e-38 -3.748096e-01
bigcom126       -1.162149e-38 -3.827655e-01
bigcom127       -1.161963e-38 -2.000562e-01
bigcom137       -1.162149e-38 -3.806769e-01
bigcom139       -1.162149e-38 -3.727943e-01
bigcom140       -1.161963e-38 -4.433678e-01
bigcom143        2.410633e-37  1.511376e+00
bigcom145       -1.162335e-38 -2.558808e-01
bigcom146       -1.162335e-38 -1.582916e-01
bigcom147       -1.162520e-38 -3.227846e-01
bigcom149       -1.161778e-38 -1.433244e-01
bigcom153       -1.162520e-38 -3.550691e-01
bigcom154       -1.163450e-38 -2.411425e-01
bigcom156       -1.161963e-38 -2.863545e-01
bigcom157       -1.162149e-38 -1.722443e-01
bigcom158       -1.161963e-38 -4.162631e-01
bigcom160       -1.162149e-38 -3.508107e-01
bigcom161       -1.161963e-38 -3.001197e-01
bigcom162       -1.162149e-38 -3.240425e-01
bigcom164       -1.162335e-38 -3.664896e-01
bigcom166       -1.162892e-38 -2.168094e-01
bigcom167       -1.163636e-38 -3.432492e-01
bigcom171       -1.161778e-38 -3.645661e-01
bigcom173       -1.162335e-38 -2.881993e-01
bigcom175       -1.161963e-38 -1.990020e-01
bigcom176       -1.162149e-38 -3.630706e-01
bigcom177       -1.162149e-38 -3.046331e-01
bigcom178        4.937500e-37  2.282807e+00
bigcom180       -1.161963e-38 -3.748084e-01
bigcom181       -1.162335e-38 -2.807521e-01
bigcom184       -1.162149e-38 -2.659380e-01
bigcom186       -1.161963e-38 -5.271854e-01
bigcom187       -1.162149e-38 -4.589183e-01
bigcom189       -1.162706e-38 -3.283267e-01
bigcom194       -1.162520e-38 -2.048969e-01
bigcom195       -1.162149e-38 -2.983502e-01
bigcom196       -1.161963e-38 -5.805481e-01
bigcom204       -1.163078e-38 -3.545538e-01
bigcom205        2.410633e-37  1.563743e+00
bigcom212       -1.162335e-38 -2.488386e-01
bigcom214       -1.162335e-38 -2.295038e-01
bigcom222       -1.161963e-38 -2.082610e-01
bigcom223        0.000000e+00  0.000000e+00
bigcom226       -1.162149e-38 -2.577584e-01
bigcom227       -1.162149e-38 -2.534629e-01
bigcom229       -1.162149e-38 -2.707635e-01
bigcom233       -1.161963e-38 -2.458672e-01
bigcom236       -1.162149e-38 -2.923890e-01
bigcom237       -1.161778e-38 -3.457930e-01
bigcom246       -1.162335e-38 -3.090371e-01
bigcom248       -1.162892e-38 -3.618000e-01
bigcom249       -1.161963e-38 -3.618448e-01
bigcom250       -1.162149e-38 -2.643564e-01
bigcom254       -1.162520e-38 -2.943692e-01
bigcom266       -1.161963e-38 -4.799998e-01
bigcom269       -1.162892e-38 -1.997748e-01
bigcom272       -1.162335e-38 -3.252225e-01
bigcom274       -1.164568e-38 -3.227518e-01
bigcom281       -1.161963e-38 -2.900498e-01
bigcom291        0.000000e+00  0.000000e+00
bigcom292       -1.162149e-38 -3.554485e-01
bigcom295       -1.161778e-38 -3.696446e-01
bigcom299        3.252403e-37  1.826225e+00
bigcom301       -1.162335e-38 -3.087110e-01
bigcom306       -1.162149e-38 -3.112115e-01
bigcom309       -1.162892e-38 -4.455976e-01
bigcom314       -1.161963e-38 -2.362218e-01
bigcom321       -1.163450e-38 -2.780569e-01
bigcom341       -1.161963e-38 -3.920674e-01
bigcom350       -1.161963e-38 -6.633801e-02
bigcom353       -1.162149e-38 -1.842478e-01
bigcom359       -1.162149e-38 -4.467777e-01
bigcom363       -1.162335e-38 -6.430369e-02
bigcom365       -1.161963e-38 -5.633171e-01
bigcom385       -1.162335e-38 -4.166136e-01
bigcom386       -1.161963e-38 -2.001456e-01
bigcom408       -1.163078e-38 -4.547491e-01
bigcom412       -1.162335e-38 -2.896775e-01
bigcom480       -1.162335e-38 -1.929176e-01
spin_vertex     -6.446599e-39  4.571808e-02
membership_s1    1.200672e-39  2.054769e-02
membership_s3   -1.164941e-38 -3.921869e-01
membership_s4   -5.078428e-39 -9.693136e-03
membership_s5   -7.666367e-39 -1.269480e-01
membership_s6   -8.860209e-39 -3.312568e-02
membership_s7   -9.119787e-39 -1.411008e-01
membership_s8   -1.163450e-38 -4.167900e-01
membership_s9   -1.164568e-38 -3.741303e-01
membership_s11  -1.163264e-38 -3.270803e-01
membership_s12  -1.163078e-38 -3.117394e-01
membership_s14   1.568846e-37  1.158530e+00
membership_s15   1.548031e-38  3.553916e-01
membership_s16  -1.163450e-38 -3.692343e-01
membership_s17  -1.162892e-38 -3.854268e-01
membership_s18  -1.170189e-38 -2.933326e-01
membership_s20  -1.162520e-38 -2.901329e-01
membership_s21  -3.927459e-39 -2.016119e-03
membership_s22  -1.164568e-38 -2.530987e-01
membership_s24  -1.165314e-38 -9.225424e-01
membership_s25  -1.163450e-38 -3.620819e-01
membership_s26  -1.164009e-38 -3.287420e-01
membership_s27   8.159402e-40 -5.462491e-02
membership_s28  -1.164195e-38 -4.617626e-01
membership_s30   1.348570e-38  1.804491e-01
membership_s31   1.369663e-40  7.132587e-02
membership_s32   4.350066e-38  6.101735e-01
membership_s33  -1.162706e-38 -2.644182e-01
membership_s36  -1.339114e-38 -3.249600e-01
membership_s37  -1.173210e-38 -2.943642e-01
V1               1.425511e-38  4.411939e-02
V2               5.114483e-39 -1.154639e-01
pdi              4.105858e-36 -8.836348e+02
adhesion        -6.147453e-43 -3.619098e-06
cohesion         1.228746e-42  7.179555e-06
inner            3.991171e-43 -2.129302e-06
outer            4.960208e-43 -1.703104e-06
ioratio          9.905386e-39  1.012118e-01
comsize          3.921254e-42  7.990087e-05
[1] "Dataset: low_TnotC Model GBM, run: 5 of 10 2015-06-15 19:13:08"
Iter   TrainDeviance   ValidDeviance   StepSize   Improve
     1        0.1206             nan     0.0100    0.0003
     2        0.1187             nan     0.0100    0.0004
     3        0.1166             nan     0.0100    0.0003
     4        0.1152             nan     0.0100    0.0002
     5        0.1140             nan     0.0100    0.0003
     6        0.1129             nan     0.0100    0.0000
     7        0.1115             nan     0.0100    0.0000
     8        0.1103             nan     0.0100   -0.0000
     9        0.1093             nan     0.0100    0.0000
    10        0.1081             nan     0.0100    0.0001
    20        0.0978             nan     0.0100    0.0001
    40        0.0843             nan     0.0100    0.0001
    44        0.0824             nan     0.0100    0.0000

[1] "GBM variable coefficients"
                            var     rel.inf
pagerank               pagerank 10.58222362
ratio5                   ratio5  7.32895660
outer                     outer  5.38422690
inner                     inner  5.23372956
comsize                 comsize  5.22678946
membership_s32   membership_s32  4.99505638
V2                           V2  4.35468185
adhesion               adhesion  3.60601456
bet                         bet  3.24929500
ratio2                   ratio2  2.66465572
orbit50                 orbit50  2.63390872
knn                         knn  2.32444339
V1                           V1  2.20836272
ioratio                 ioratio  1.81816249
graph25                 graph25  1.75794830
orbit38                 orbit38  1.34819516
ratio3                   ratio3  1.33491389
cohesion               cohesion  1.30473796
graph11                 graph11  1.27279838
fourth                   fourth  1.09802020
orbit18                 orbit18  1.00275384
graph12                 graph12  0.99029277
orbit16                 orbit16  0.98037806
graph20                 graph20  0.95122770
orbit51                 orbit51  0.90259206
membership_s30   membership_s30  0.86831162
selfinter             selfinter  0.85250652
orbit36                 orbit36  0.84904315
orbit2                   orbit2  0.79240164
orbit17                 orbit17  0.77395483
orbit5                   orbit5  0.76590354
coreness               coreness  0.75893488
bigcom30               bigcom30  0.74898472
trans                     trans  0.71944934
graph3                   graph3  0.71807217
walktrap_vertex walktrap_vertex  0.71699165
ratio6                   ratio6  0.71503251
graph5                   graph5  0.70246158
graph10                 graph10  0.69641359
graph1                   graph1  0.67567231
orbit37                 orbit37  0.65581181
close                     close  0.57977506
upto_sixth           upto_sixth  0.52097434
graph14                 graph14  0.50937126
orbit39                 orbit39  0.47016429
bigcom4                 bigcom4  0.44034608
graph16                 graph16  0.43746087
ratio1                   ratio1  0.41931282
graph6                   graph6  0.40301773
orbit23                 orbit23  0.40149404
orbit4                   orbit4  0.39276212
orbit31                 orbit31  0.38150389
orbit44                 orbit44  0.37994860
orbit9                   orbit9  0.37815720
orbit56                 orbit56  0.37586963
graph19                 graph19  0.37238278
orbit47                 orbit47  0.34471576
third                     third  0.33322246
graph18                 graph18  0.32689074
orbit28                 orbit28  0.31279815
upto_second         upto_second  0.30977569
graph15                 graph15  0.28707953
graph7                   graph7  0.27696728
orbit15                 orbit15  0.25946605
orbit45                 orbit45  0.25641661
graph21                 graph21  0.25544499
ratio4                   ratio4  0.23867650
graph13                 graph13  0.22732447
orbit32                 orbit32  0.22055212
upto_third           upto_third  0.21227096
orbit46                 orbit46  0.21117134
fifth                     fifth  0.20691870
graph17                 graph17  0.20291247
graph4                   graph4  0.19727739
spin_vertex         spin_vertex  0.19395220
orbit24                 orbit24  0.19139254
orbit7                   orbit7  0.18599612
membership_s27   membership_s27  0.17695313
graph23                 graph23  0.15591772
bigcom22               bigcom22  0.13709614
orbit20                 orbit20  0.13537138
graph0                   graph0  0.12855847
orbit49                 orbit49  0.12777082
orbit27                 orbit27  0.12718948
bigcom3                 bigcom3  0.12448819
orbit30                 orbit30  0.10991377
constraint           constraint  0.07303017
orbit26                 orbit26  0.07124420
orbit64                 orbit64  0.06875437
orbit40                 orbit40  0.05206808
orbit10                 orbit10  0.03938281
membership_s4     membership_s4  0.03693046
membership_s1     membership_s1  0.03652789
orbit60                 orbit60  0.03625171
orbit53                 orbit53  0.03314877
orbit63                 orbit63  0.02870690
sixth                     sixth  0.02262159
graph2                   graph2  0.00000000
graph8                   graph8  0.00000000
graph9                   graph9  0.00000000
graph22                 graph22  0.00000000
graph24                 graph24  0.00000000
graph26                 graph26  0.00000000
graph27                 graph27  0.00000000
graph28                 graph28  0.00000000
graph29                 graph29  0.00000000
orbit0                   orbit0  0.00000000
orbit1                   orbit1  0.00000000
orbit3                   orbit3  0.00000000
orbit6                   orbit6  0.00000000
orbit8                   orbit8  0.00000000
orbit11                 orbit11  0.00000000
orbit12                 orbit12  0.00000000
orbit13                 orbit13  0.00000000
orbit14                 orbit14  0.00000000
orbit19                 orbit19  0.00000000
orbit21                 orbit21  0.00000000
orbit22                 orbit22  0.00000000
orbit25                 orbit25  0.00000000
orbit29                 orbit29  0.00000000
orbit33                 orbit33  0.00000000
orbit34                 orbit34  0.00000000
orbit35                 orbit35  0.00000000
orbit41                 orbit41  0.00000000
orbit42                 orbit42  0.00000000
orbit43                 orbit43  0.00000000
orbit48                 orbit48  0.00000000
orbit52                 orbit52  0.00000000
orbit54                 orbit54  0.00000000
orbit55                 orbit55  0.00000000
orbit57                 orbit57  0.00000000
orbit58                 orbit58  0.00000000
orbit59                 orbit59  0.00000000
orbit61                 orbit61  0.00000000
orbit62                 orbit62  0.00000000
orbit65                 orbit65  0.00000000
orbit66                 orbit66  0.00000000
orbit67                 orbit67  0.00000000
orbit68                 orbit68  0.00000000
orbit69                 orbit69  0.00000000
orbit70                 orbit70  0.00000000
orbit71                 orbit71  0.00000000
orbit72                 orbit72  0.00000000
AP                           AP  0.00000000
ecc                         ecc  0.00000000
eccrad                   eccrad  0.00000000
hubscore               hubscore  0.00000000
evcent                   evcent  0.00000000
first                     first  0.00000000
upto_fourth         upto_fourth  0.00000000
upto_fifth           upto_fifth  0.00000000
second                   second  0.00000000
bigcom1                 bigcom1  0.00000000
bigcom2                 bigcom2  0.00000000
bigcom6                 bigcom6  0.00000000
bigcom8                 bigcom8  0.00000000
bigcom9                 bigcom9  0.00000000
bigcom11               bigcom11  0.00000000
bigcom13               bigcom13  0.00000000
bigcom15               bigcom15  0.00000000
bigcom16               bigcom16  0.00000000
bigcom21               bigcom21  0.00000000
bigcom24               bigcom24  0.00000000
bigcom26               bigcom26  0.00000000
bigcom28               bigcom28  0.00000000
bigcom31               bigcom31  0.00000000
bigcom32               bigcom32  0.00000000
bigcom33               bigcom33  0.00000000
bigcom34               bigcom34  0.00000000
bigcom36               bigcom36  0.00000000
bigcom37               bigcom37  0.00000000
bigcom38               bigcom38  0.00000000
bigcom39               bigcom39  0.00000000
bigcom40               bigcom40  0.00000000
bigcom43               bigcom43  0.00000000
bigcom44               bigcom44  0.00000000
bigcom46               bigcom46  0.00000000
bigcom47               bigcom47  0.00000000
bigcom49               bigcom49  0.00000000
bigcom50               bigcom50  0.00000000
bigcom51               bigcom51  0.00000000
bigcom52               bigcom52  0.00000000
bigcom54               bigcom54  0.00000000
bigcom56               bigcom56  0.00000000
bigcom62               bigcom62  0.00000000
bigcom66               bigcom66  0.00000000
bigcom68               bigcom68  0.00000000
bigcom69               bigcom69  0.00000000
bigcom71               bigcom71  0.00000000
bigcom72               bigcom72  0.00000000
bigcom73               bigcom73  0.00000000
bigcom74               bigcom74  0.00000000
bigcom75               bigcom75  0.00000000
bigcom76               bigcom76  0.00000000
bigcom77               bigcom77  0.00000000
bigcom79               bigcom79  0.00000000
bigcom80               bigcom80  0.00000000
bigcom82               bigcom82  0.00000000
bigcom83               bigcom83  0.00000000
bigcom84               bigcom84  0.00000000
bigcom85               bigcom85  0.00000000
bigcom87               bigcom87  0.00000000
bigcom89               bigcom89  0.00000000
bigcom91               bigcom91  0.00000000
bigcom92               bigcom92  0.00000000
bigcom93               bigcom93  0.00000000
bigcom96               bigcom96  0.00000000
bigcom97               bigcom97  0.00000000
bigcom98               bigcom98  0.00000000
bigcom99               bigcom99  0.00000000
bigcom101             bigcom101  0.00000000
bigcom104             bigcom104  0.00000000
bigcom106             bigcom106  0.00000000
bigcom109             bigcom109  0.00000000
bigcom113             bigcom113  0.00000000
bigcom116             bigcom116  0.00000000
bigcom120             bigcom120  0.00000000
bigcom123             bigcom123  0.00000000
bigcom126             bigcom126  0.00000000
bigcom127             bigcom127  0.00000000
bigcom137             bigcom137  0.00000000
bigcom139             bigcom139  0.00000000
bigcom140             bigcom140  0.00000000
bigcom143             bigcom143  0.00000000
bigcom145             bigcom145  0.00000000
bigcom146             bigcom146  0.00000000
bigcom147             bigcom147  0.00000000
bigcom149             bigcom149  0.00000000
bigcom153             bigcom153  0.00000000
bigcom154             bigcom154  0.00000000
bigcom156             bigcom156  0.00000000
bigcom157             bigcom157  0.00000000
bigcom158             bigcom158  0.00000000
bigcom160             bigcom160  0.00000000
bigcom161             bigcom161  0.00000000
bigcom162             bigcom162  0.00000000
bigcom164             bigcom164  0.00000000
bigcom166             bigcom166  0.00000000
bigcom167             bigcom167  0.00000000
bigcom171             bigcom171  0.00000000
bigcom173             bigcom173  0.00000000
bigcom175             bigcom175  0.00000000
bigcom176             bigcom176  0.00000000
bigcom177             bigcom177  0.00000000
bigcom178             bigcom178  0.00000000
bigcom180             bigcom180  0.00000000
bigcom181             bigcom181  0.00000000
bigcom184             bigcom184  0.00000000
bigcom186             bigcom186  0.00000000
bigcom187             bigcom187  0.00000000
bigcom189             bigcom189  0.00000000
bigcom194             bigcom194  0.00000000
bigcom195             bigcom195  0.00000000
bigcom196             bigcom196  0.00000000
bigcom204             bigcom204  0.00000000
bigcom205             bigcom205  0.00000000
bigcom212             bigcom212  0.00000000
bigcom214             bigcom214  0.00000000
bigcom222             bigcom222  0.00000000
bigcom223             bigcom223  0.00000000
bigcom226             bigcom226  0.00000000
bigcom227             bigcom227  0.00000000
bigcom229             bigcom229  0.00000000
bigcom233             bigcom233  0.00000000
bigcom236             bigcom236  0.00000000
bigcom237             bigcom237  0.00000000
bigcom246             bigcom246  0.00000000
bigcom248             bigcom248  0.00000000
bigcom249             bigcom249  0.00000000
bigcom250             bigcom250  0.00000000
bigcom254             bigcom254  0.00000000
bigcom266             bigcom266  0.00000000
bigcom269             bigcom269  0.00000000
bigcom272             bigcom272  0.00000000
bigcom274             bigcom274  0.00000000
bigcom281             bigcom281  0.00000000
bigcom291             bigcom291  0.00000000
bigcom292             bigcom292  0.00000000
bigcom295             bigcom295  0.00000000
bigcom299             bigcom299  0.00000000
bigcom301             bigcom301  0.00000000
bigcom306             bigcom306  0.00000000
bigcom309             bigcom309  0.00000000
bigcom314             bigcom314  0.00000000
bigcom321             bigcom321  0.00000000
bigcom341             bigcom341  0.00000000
bigcom350             bigcom350  0.00000000
bigcom353             bigcom353  0.00000000
bigcom359             bigcom359  0.00000000
bigcom363             bigcom363  0.00000000
bigcom365             bigcom365  0.00000000
bigcom385             bigcom385  0.00000000
bigcom386             bigcom386  0.00000000
bigcom408             bigcom408  0.00000000
bigcom412             bigcom412  0.00000000
bigcom480             bigcom480  0.00000000
membership_s3     membership_s3  0.00000000
membership_s5     membership_s5  0.00000000
membership_s6     membership_s6  0.00000000
membership_s7     membership_s7  0.00000000
membership_s8     membership_s8  0.00000000
membership_s9     membership_s9  0.00000000
membership_s11   membership_s11  0.00000000
membership_s12   membership_s12  0.00000000
membership_s14   membership_s14  0.00000000
membership_s15   membership_s15  0.00000000
membership_s16   membership_s16  0.00000000
membership_s17   membership_s17  0.00000000
membership_s18   membership_s18  0.00000000
membership_s20   membership_s20  0.00000000
membership_s21   membership_s21  0.00000000
membership_s22   membership_s22  0.00000000
membership_s24   membership_s24  0.00000000
membership_s25   membership_s25  0.00000000
membership_s26   membership_s26  0.00000000
membership_s28   membership_s28  0.00000000
membership_s31   membership_s31  0.00000000
membership_s33   membership_s33  0.00000000
membership_s36   membership_s36  0.00000000
membership_s37   membership_s37  0.00000000
pdi                         pdi  0.00000000
[1] "Dataset: low_TnotC Model RF, run: 5 of 10 2015-06-15 19:13:32"
     |      Out-of-bag   |
Tree |      MSE  %Var(y) |
   1 |  0.02208   199.47 |
   2 |   0.0202   182.47 |
   3 |  0.01801   162.71 |
   4 |  0.01773   160.11 |
   5 |   0.0175   158.11 |
   6 |  0.01692   152.81 |
   7 |   0.0165   149.00 |
   8 |   0.0161   145.43 |
   9 |  0.01581   142.77 |
  10 |  0.01505   135.96 |
  11 |  0.01447   130.74 |
  12 |  0.01422   128.44 |
  13 |  0.01401   126.53 |
  14 |  0.01376   124.33 |
  15 |  0.01349   121.87 |
  16 |  0.01338   120.87 |
  17 |  0.01329   120.03 |
  18 |  0.01317   118.93 |
  19 |  0.01307   118.03 |
  20 |  0.01297   117.18 |
  21 |  0.01294   116.88 |
  22 |  0.01277   115.33 |
  23 |  0.01271   114.81 |
  24 |  0.01262   113.99 |
  25 |  0.01261   113.91 |
  26 |  0.01255   113.32 |
  27 |  0.01253   113.14 |
  28 |  0.01244   112.33 |
  29 |  0.01241   112.10 |
  30 |  0.01238   111.83 |
  31 |  0.01229   110.97 |
  32 |  0.01227   110.84 |
  33 |  0.01225   110.66 |
  34 |  0.01223   110.46 |
  35 |  0.01217   109.96 |
  36 |  0.01219   110.09 |
  37 |  0.01213   109.55 |
  38 |  0.01211   109.34 |
  39 |  0.01208   109.13 |
  40 |  0.01209   109.16 |
  41 |  0.01209   109.24 |
  42 |  0.01211   109.34 |
  43 |  0.01206   108.95 |
  44 |  0.01205   108.85 |
  45 |  0.01205   108.86 |
  46 |    0.012   108.42 |
  47 |  0.01198   108.22 |
  48 |  0.01196   108.07 |
  49 |  0.01193   107.80 |
  50 |  0.01189   107.40 |
  51 |  0.01186   107.13 |
  52 |  0.01186   107.11 |
  53 |  0.01186   107.09 |
  54 |  0.01185   107.04 |
  55 |  0.01185   107.05 |
  56 |  0.01188   107.31 |
  57 |  0.01189   107.39 |
  58 |  0.01184   106.98 |
  59 |  0.01187   107.18 |
  60 |  0.01184   106.93 |
  61 |  0.01182   106.73 |
  62 |  0.01183   106.85 |
  63 |  0.01181   106.65 |
  64 |  0.01178   106.43 |
  65 |  0.01177   106.29 |
  66 |  0.01176   106.24 |
  67 |  0.01177   106.33 |
  68 |  0.01173   105.98 |
  69 |  0.01172   105.90 |
  70 |  0.01172   105.87 |
  71 |   0.0117   105.71 |
  72 |  0.01169   105.58 |
  73 |  0.01165   105.25 |
  74 |  0.01163   105.08 |
  75 |  0.01163   105.02 |
  76 |  0.01161   104.91 |
  77 |  0.01161   104.85 |
  78 |  0.01158   104.64 |
  79 |  0.01157   104.50 |
  80 |  0.01159   104.65 |
  81 |  0.01159   104.68 |
  82 |  0.01159   104.70 |
  83 |  0.01158   104.64 |
  84 |  0.01159   104.67 |
  85 |  0.01159   104.67 |
  86 |   0.0116   104.81 |
  87 |  0.01158   104.56 |
  88 |  0.01157   104.55 |
  89 |  0.01155   104.33 |
  90 |  0.01156   104.38 |
  91 |  0.01155   104.36 |
  92 |  0.01156   104.42 |
  93 |  0.01155   104.31 |
  94 |  0.01156   104.39 |
  95 |  0.01156   104.40 |
  96 |  0.01156   104.44 |
  97 |  0.01156   104.42 |
  98 |  0.01154   104.21 |
  99 |  0.01155   104.31 |
 100 |  0.01155   104.28 |
[1] "Random Forest variable coefficients"
                      %IncMSE IncNodePurity
graph5           2.235743e-04  4.003575e-01
graph6           2.836492e-03  5.092053e-01
graph7           7.757344e-05  1.390089e-01
graph8           0.000000e+00  2.984127e-02
graph9           2.331687e-03  3.712273e-01
graph10          1.420415e-03  4.564308e-01
graph11          3.220890e-03  3.665313e-01
graph12          3.452242e-03  4.825873e-01
graph13          2.434679e-03  3.748851e-01
graph14          2.353142e-03  2.345715e-01
graph15          9.736517e-04  3.582176e-01
graph16          6.962508e-03  3.741211e-01
graph17          1.670130e-03  3.056103e-01
graph18          4.221104e-04  3.505061e-02
graph19          8.463595e-04  3.261981e-01
graph20          3.374149e-04  2.598001e-01
graph21          3.680082e-04  9.877997e-02
graph22          8.673027e-06  2.000000e-02
graph23          3.295313e-03  4.376788e-01
graph24          1.785306e-04  7.228202e-02
graph25         -3.055471e-05  8.579871e-02
graph26          4.759199e-05  6.926680e-02
graph27          1.303215e-05  1.333333e-02
graph28          0.000000e+00  2.168404e-20
graph29          0.000000e+00  4.336809e-21
orbit0           8.013878e-05  7.046637e-02
orbit1           1.021834e-02  4.351319e-01
orbit2           2.172802e-05  2.549610e-01
orbit3           9.715785e-06  9.000012e-02
orbit4           2.738962e-03  4.632435e-01
orbit5           4.045275e-03  2.670436e-01
orbit6           5.766099e-04  2.908293e-01
orbit7           7.326953e-05  2.003018e-01
orbit8           3.393848e-04  2.364520e-01
orbit9           6.308284e-04  2.934238e-01
orbit10          1.119754e-04  1.628789e-01
orbit11          4.023379e-04  1.300432e-01
orbit12          1.355472e-04  1.467446e-01
orbit13          2.135942e-05  1.859777e-02
orbit14          0.000000e+00  1.500000e-02
orbit15          2.352898e-03  4.275599e-01
orbit16          7.507834e-04  3.960755e-01
orbit17          4.507894e-03  3.336314e-01
orbit18          2.091806e-03  9.662676e-01
orbit19          1.346296e-03  3.539121e-01
orbit20          1.505113e-03  3.745784e-01
orbit21          1.295583e-04  2.676873e-01
orbit22          1.789843e-03  4.570797e-01
orbit23          6.054951e-05  1.496300e-01
orbit24          4.192888e-03  3.613263e-01
orbit25          3.270221e-04  1.176583e-01
orbit26          8.761909e-04  1.469140e-01
orbit27          4.433669e-03  5.763036e-01
orbit28          6.468191e-04  1.939361e-01
orbit29          4.168341e-04  1.229806e-01
orbit30          7.194663e-04  1.569257e-01
orbit31          2.735290e-03  3.261570e-01
orbit32          2.019662e-04  9.231547e-02
orbit33          5.148078e-05  1.048473e-01
orbit34          1.459077e-03  2.620623e-01
orbit35          3.271395e-03  3.249762e-01
orbit36          6.649407e-04  3.895360e-01
orbit37          1.168585e-03  3.302121e-01
orbit38          1.151346e-04  4.122902e-01
orbit39          4.918535e-03  3.768422e-01
orbit40          1.147377e-04  6.639399e-02
orbit41          4.532697e-05  1.398309e-01
orbit42          0.000000e+00  1.303794e-03
orbit43          3.276264e-04  8.408346e-02
orbit44          6.498430e-05  3.029310e-02
orbit45          5.119553e-03  5.342284e-01
orbit46          9.441223e-05  1.155400e-01
orbit47          3.045931e-04  8.485973e-02
orbit48          6.769895e-05  1.394156e-01
orbit49          3.006854e-04  2.503799e-01
orbit50          1.037402e-03  5.439348e-01
orbit51          3.580284e-04  2.274223e-01
orbit52          5.303314e-04  1.182911e-01
orbit53          5.204115e-04  2.921364e-01
orbit54          2.837566e-05  5.788027e-02
orbit55          0.000000e+00  8.673617e-21
orbit56          6.200158e-04  3.396065e-01
orbit57          0.000000e+00  1.428571e-02
orbit58          0.000000e+00  2.818926e-20
orbit59          2.299717e-04  5.435227e-02
orbit60          1.035159e-04  6.934357e-02
orbit61          0.000000e+00  1.940894e-02
orbit62          0.000000e+00  9.411765e-03
orbit63          1.584332e-05  3.294115e-01
orbit64         -1.007540e-05  1.534919e-01
orbit65          2.876043e-05  1.595408e-02
orbit66         -1.298701e-05  4.015641e-02
orbit67          1.038499e-05  4.703585e-02
orbit68          0.000000e+00  7.589415e-20
orbit69          0.000000e+00  0.000000e+00
orbit70          0.000000e+00  4.792174e-19
orbit71          0.000000e+00  8.673617e-21
orbit72          0.000000e+00  6.505213e-21
AP               1.433109e-06  8.535333e-02
bet              2.419398e-03  1.308237e+00
ecc              1.123934e-04  1.143520e-02
eccrad           1.441557e-04  9.939665e-02
close            1.800518e-03  5.987518e-01
constraint       3.200993e-04  4.414558e-01
coreness         1.177914e-03  4.353609e-01
knn              6.717421e-03  5.096413e-01
hubscore         1.065018e-03  4.405758e-01
pagerank         4.948400e-03  3.109521e+00
trans            3.047954e-04  3.820777e-01
evcent           4.835931e-03  3.076431e-01
first            9.138020e-07  3.214938e-02
upto_second      2.252293e-03  3.914320e-01
upto_third       3.107551e-04  3.266920e-01
upto_fourth      7.940105e-04  2.574142e-01
upto_fifth       6.894980e-04  2.673050e-01
upto_sixth       1.040150e-03  3.104690e-01
second           4.039639e-03  4.221074e-01
third            4.971670e-04  4.670046e-01
fourth           2.794352e-03  9.088444e-01
fifth            2.404572e-03  6.730545e-01
sixth            2.445665e-03  6.204857e-01
ratio1           4.185756e-03  7.026544e-01
ratio2           3.449626e-03  1.449826e+00
ratio3           2.517039e-03  7.320754e-01
ratio4           3.293185e-03  4.820929e-01
ratio5           2.372258e-03  2.816599e+00
ratio6           1.886762e-03  5.218477e-01
selfinter        2.664866e-03  3.958541e-01
walktrap_vertex  4.984202e-05  1.111610e-01
bigcom1          0.000000e+00  7.155734e-20
bigcom2          0.000000e+00  0.000000e+00
bigcom3          1.799656e-04  1.248830e-01
bigcom4          1.279966e-05  4.196671e-02
bigcom6          0.000000e+00  0.000000e+00
bigcom8          0.000000e+00  7.025630e-19
bigcom9          0.000000e+00  4.336809e-21
bigcom11         0.000000e+00  0.000000e+00
bigcom13         0.000000e+00  8.673617e-21
bigcom15         0.000000e+00  2.168404e-21
bigcom16         0.000000e+00  0.000000e+00
bigcom21         0.000000e+00  0.000000e+00
bigcom22         5.761181e-05  1.087213e-02
bigcom24         0.000000e+00  0.000000e+00
bigcom26         0.000000e+00  1.734723e-20
bigcom28         2.096868e-06  2.434226e-02
bigcom30         6.922123e-04  3.958865e-01
bigcom31         0.000000e+00  0.000000e+00
bigcom32         0.000000e+00  0.000000e+00
bigcom33         0.000000e+00  0.000000e+00
bigcom34         0.000000e+00  4.336809e-21
bigcom36         0.000000e+00  4.336809e-21
bigcom37         0.000000e+00  0.000000e+00
bigcom38         0.000000e+00  0.000000e+00
bigcom39         0.000000e+00  0.000000e+00
bigcom40         0.000000e+00  2.363561e-19
bigcom43         0.000000e+00  0.000000e+00
bigcom44         0.000000e+00  1.301043e-20
bigcom46         0.000000e+00  2.146720e-19
bigcom47         0.000000e+00  2.168404e-21
bigcom49         0.000000e+00  0.000000e+00
bigcom50         0.000000e+00  6.938894e-20
bigcom51         0.000000e+00  0.000000e+00
bigcom52         0.000000e+00  0.000000e+00
bigcom54         0.000000e+00  4.336809e-21
bigcom56         0.000000e+00  0.000000e+00
bigcom62        -3.480095e-05  6.085079e-01
bigcom66         0.000000e+00  6.938894e-20
bigcom68         0.000000e+00  0.000000e+00
bigcom69         0.000000e+00  0.000000e+00
bigcom71         0.000000e+00  8.673617e-21
bigcom72         0.000000e+00  0.000000e+00
bigcom73         0.000000e+00  0.000000e+00
bigcom74         0.000000e+00  4.336809e-21
bigcom75         0.000000e+00  0.000000e+00
bigcom76         0.000000e+00  0.000000e+00
bigcom77         0.000000e+00  0.000000e+00
bigcom79         0.000000e+00  4.336809e-21
bigcom80         0.000000e+00  0.000000e+00
bigcom82         0.000000e+00  0.000000e+00
bigcom83         0.000000e+00  4.336809e-21
bigcom84         0.000000e+00  0.000000e+00
bigcom85         0.000000e+00  2.168404e-21
bigcom87         0.000000e+00  4.336809e-21
bigcom89         0.000000e+00  0.000000e+00
bigcom91         0.000000e+00  2.168404e-21
bigcom92         0.000000e+00  0.000000e+00
bigcom93         0.000000e+00  2.168404e-21
bigcom96         0.000000e+00  0.000000e+00
bigcom97         0.000000e+00  4.336809e-21
bigcom98         0.000000e+00  0.000000e+00
bigcom99         0.000000e+00  0.000000e+00
bigcom101        3.863632e-05  3.023216e-01
bigcom104        0.000000e+00  0.000000e+00
bigcom106        0.000000e+00  0.000000e+00
bigcom109        3.063327e-07  5.861003e-01
bigcom113        0.000000e+00  0.000000e+00
bigcom116        0.000000e+00  0.000000e+00
bigcom120        0.000000e+00  0.000000e+00
bigcom123        0.000000e+00  5.594483e-19
bigcom126        0.000000e+00  0.000000e+00
bigcom127        0.000000e+00  0.000000e+00
bigcom137        0.000000e+00  0.000000e+00
bigcom139        0.000000e+00  0.000000e+00
bigcom140        0.000000e+00  0.000000e+00
bigcom143        5.028756e-05  3.077570e-01
bigcom145        0.000000e+00  0.000000e+00
bigcom146        0.000000e+00  6.505213e-21
bigcom147        0.000000e+00  0.000000e+00
bigcom149        0.000000e+00  0.000000e+00
bigcom153        0.000000e+00  0.000000e+00
bigcom154        0.000000e+00  4.336809e-21
bigcom156        0.000000e+00  0.000000e+00
bigcom157        0.000000e+00  0.000000e+00
bigcom158        0.000000e+00  0.000000e+00
bigcom160        0.000000e+00  0.000000e+00
bigcom161        0.000000e+00  0.000000e+00
bigcom162        0.000000e+00  0.000000e+00
bigcom164        0.000000e+00  0.000000e+00
bigcom166        0.000000e+00  8.673617e-21
bigcom167        0.000000e+00  0.000000e+00
bigcom171        0.000000e+00  0.000000e+00
bigcom173        0.000000e+00  2.168404e-21
bigcom175        0.000000e+00  0.000000e+00
bigcom176        0.000000e+00  0.000000e+00
bigcom177        0.000000e+00  0.000000e+00
bigcom178        1.033181e-04  1.051711e+00
bigcom180        0.000000e+00  0.000000e+00
bigcom181        0.000000e+00  0.000000e+00
bigcom184        0.000000e+00  0.000000e+00
bigcom186        0.000000e+00  4.336809e-21
bigcom187        0.000000e+00  0.000000e+00
bigcom189        0.000000e+00  0.000000e+00
bigcom194        0.000000e+00  0.000000e+00
bigcom195        0.000000e+00  0.000000e+00
bigcom196        0.000000e+00  0.000000e+00
bigcom204        0.000000e+00  0.000000e+00
bigcom205       -1.279515e-06  3.776329e-01
bigcom212        0.000000e+00  0.000000e+00
bigcom214        0.000000e+00  0.000000e+00
bigcom222        0.000000e+00  2.081668e-19
bigcom223        0.000000e+00  0.000000e+00
bigcom226        0.000000e+00  0.000000e+00
bigcom227        0.000000e+00  0.000000e+00
bigcom229        0.000000e+00  0.000000e+00
bigcom233        0.000000e+00  0.000000e+00
bigcom236        0.000000e+00  4.336809e-21
bigcom237        0.000000e+00  0.000000e+00
bigcom246        0.000000e+00  0.000000e+00
bigcom248        0.000000e+00  4.336809e-21
bigcom249        0.000000e+00  0.000000e+00
bigcom250        0.000000e+00  4.336809e-21
bigcom254        0.000000e+00  0.000000e+00
bigcom266        0.000000e+00  0.000000e+00
bigcom269        0.000000e+00  0.000000e+00
bigcom272        0.000000e+00  0.000000e+00
bigcom274        0.000000e+00  6.938894e-20
bigcom281        0.000000e+00  0.000000e+00
bigcom291        0.000000e+00  0.000000e+00
bigcom292        0.000000e+00  0.000000e+00
bigcom295        0.000000e+00  0.000000e+00
bigcom299        1.976530e-06  4.182625e-01
bigcom301        0.000000e+00  8.673617e-21
bigcom306        0.000000e+00  0.000000e+00
bigcom309        0.000000e+00  0.000000e+00
bigcom314        0.000000e+00  0.000000e+00
bigcom321        0.000000e+00  4.336809e-21
bigcom341        0.000000e+00  8.673617e-21
bigcom350        0.000000e+00  0.000000e+00
bigcom353        0.000000e+00  0.000000e+00
bigcom359        0.000000e+00  0.000000e+00
bigcom363        0.000000e+00  0.000000e+00
bigcom365        0.000000e+00  0.000000e+00
bigcom385        0.000000e+00  0.000000e+00
bigcom386        0.000000e+00  0.000000e+00
bigcom408        0.000000e+00  0.000000e+00
bigcom412        0.000000e+00  0.000000e+00
bigcom480        0.000000e+00  0.000000e+00
spin_vertex      5.039712e-05  1.730472e-01
membership_s1    3.209073e-04  2.115514e-01
membership_s3    0.000000e+00  7.155734e-20
membership_s4    1.364009e-04  1.355908e-01
membership_s5    7.364871e-05  1.556472e-01
membership_s6   -4.260883e-06  3.549888e-03
membership_s7    4.386507e-05  4.564834e-02
membership_s8    0.000000e+00  1.734723e-20
membership_s9    0.000000e+00  4.336809e-21
membership_s11   0.000000e+00  8.673617e-21
membership_s12   0.000000e+00  2.168404e-21
membership_s14  -1.986280e-05  3.069969e-01
membership_s15   7.613845e-05  1.503885e-01
membership_s16   0.000000e+00  0.000000e+00
membership_s17   0.000000e+00  8.673617e-21
membership_s18   0.000000e+00  2.818926e-20
membership_s20   0.000000e+00  0.000000e+00
membership_s21   8.426860e-05  2.326799e-01
membership_s22   0.000000e+00  6.505213e-21
membership_s24   1.289768e-05  1.428571e-02
membership_s25   0.000000e+00  2.168404e-21
membership_s26   0.000000e+00  0.000000e+00
membership_s27   9.733463e-05  5.633321e-02
membership_s28   0.000000e+00  2.818926e-20
membership_s30   8.790085e-05  6.073993e-02
membership_s31   8.659534e-05  1.192869e-01
membership_s32   1.914469e-03  1.080383e+00
membership_s33   0.000000e+00  2.168404e-20
membership_s36   0.000000e+00  3.968180e-19
membership_s37   0.000000e+00  6.505213e-21
V1               4.021477e-03  9.613098e-01
V2               1.320163e-03  9.342225e-01
pdi              3.624394e-06  1.068298e-01
adhesion         4.478005e-03  1.587572e+00
cohesion         3.356150e-03  1.628164e+00
inner            3.707541e-03  1.598244e+00
outer            4.468506e-03  1.853508e+00
ioratio          3.916893e-03  1.712152e+00
comsize          6.091611e-03  1.732084e+00
[1] "Dataset: low_TnotC Model GLM, run: 5 of 10 2015-06-15 19:15:57"
[1] "glmnet variable coefficients"
                         [,1]          [,2]
(Intercept)     -4.480902e+00 -5.873149e+00
graph0           3.366282e-39  2.034716e-02
graph1          -5.184741e-42 -2.488168e-05
graph2           1.961375e-39  2.413080e-02
graph3          -1.546967e-43 -3.633221e-07
graph4          -5.703739e-45 -2.211162e-08
graph5           8.184240e-41  1.331100e-04
graph6          -1.803656e-42 -2.315775e-06
graph7          -5.290159e-41 -8.885883e-04
graph8          -3.348550e-39 -1.057414e-01
graph9          -3.099378e-45 -2.125283e-08
graph10         -1.939061e-46 -4.010033e-10
graph11         -8.655515e-48 -4.193134e-11
graph12         -8.674244e-45  5.880857e-08
graph13         -4.014929e-44 -1.771990e-07
graph14         -1.484340e-45 -3.986459e-09
graph15          2.126698e-43  8.017243e-06
graph16         -3.761888e-44  1.521223e-07
graph17         -6.172642e-44 -1.296151e-07
graph18         -1.695303e-42 -6.297542e-06
graph19         -3.248764e-43  4.077581e-07
graph20          2.730615e-42  1.295078e-05
graph21         -1.519579e-43  4.211298e-05
graph22         -1.410163e-42 -2.144464e-05
graph23         -2.027097e-42 -1.895106e-05
graph24         -3.535349e-42  2.391559e-05
graph25          2.678287e-41 -3.083512e-04
graph26         -2.308542e-41 -1.697422e-04
graph27         -2.564662e-40 -5.779778e-03
graph28         -2.233122e-40 -2.196102e-03
graph29         -9.264149e-39 -1.064199e-01
orbit0           3.366282e-39  2.039841e-02
orbit1          -5.213876e-42 -2.486705e-05
orbit2           1.331535e-39 -1.917289e-03
orbit3           1.961375e-39  2.413502e-02
orbit4          -1.734688e-43 -3.914329e-07
orbit5          -6.322496e-43 -1.904575e-06
orbit6          -5.703754e-45 -2.212164e-08
orbit7           1.204045e-39 -1.059879e-02
orbit8           8.184240e-41  1.470061e-04
orbit9          -2.309994e-42  1.329866e-06
orbit10         -3.336719e-42 -2.705002e-05
orbit11          1.577164e-39  1.435106e-02
orbit12         -5.406079e-41 -8.914191e-04
orbit13          1.324874e-39 -3.073818e-02
orbit14         -3.348550e-39 -1.057898e-01
orbit15         -3.825054e-45 -1.898344e-08
orbit16          5.660510e-44  7.449773e-07
orbit17         -1.552930e-44 -3.349580e-07
orbit18          8.297566e-46  3.601462e-09
orbit19         -2.153746e-46 -4.106004e-10
orbit20         -1.846944e-45 -1.436870e-08
orbit21          3.731409e-43  2.018722e-06
orbit22         -8.655515e-48 -4.189195e-11
orbit23          2.618851e-39  1.633911e-02
orbit24         -1.022062e-44  9.235538e-08
orbit25         -1.483340e-44 -4.295509e-08
orbit26         -1.710243e-42 -2.332742e-05
orbit27         -4.107189e-44  4.065598e-07
orbit28         -1.062420e-43  9.259592e-06
orbit29         -1.427560e-43 -2.881058e-06
orbit30         -3.031245e-42 -9.549004e-05
orbit31         -1.672049e-45 -3.855252e-09
orbit32         -4.053738e-45 -2.372279e-08
orbit33          1.188686e-39 -7.466257e-02
orbit34          2.126698e-43  8.398440e-06
orbit35         -6.625993e-44  2.920123e-07
orbit36          1.369500e-42  1.049301e-06
orbit37         -3.222789e-44  3.566627e-08
orbit38          8.046042e-41  1.199036e-03
orbit39         -1.188653e-43 -6.852421e-08
orbit40         -5.656423e-44 -2.806156e-07
orbit41         -4.904242e-42 -6.310376e-05
orbit42          1.752471e-39  1.363773e-02
orbit43         -1.695562e-42 -6.271846e-06
orbit44          1.327172e-38  1.025545e-01
orbit45         -3.812704e-43  1.424497e-06
orbit46         -6.320364e-43 -1.179245e-05
orbit47         -2.578395e-41 -5.368769e-04
orbit48         -3.618047e-42 -7.718899e-05
orbit49          2.722433e-42  1.308135e-05
orbit50          3.660471e-40  1.925955e-03
orbit51          1.832237e-42  2.590752e-05
orbit52         -2.439355e-42  9.213024e-05
orbit53          5.170516e-41  7.842901e-04
orbit54         -1.410106e-42 -2.140394e-05
orbit55         -7.157566e-39 -3.944476e-01
orbit56         -2.004618e-42 -1.814069e-05
orbit57         -9.332292e-42 -1.325217e-04
orbit58         -6.188950e-39 -2.009527e-01
orbit59         -3.594788e-42  3.215048e-05
orbit60         -6.165481e-41 -1.375930e-03
orbit61          3.354534e-39  9.970029e-02
orbit62          1.480021e-41 -9.448686e-04
orbit63          6.819596e-40  1.041063e-02
orbit64          1.484747e-40  6.708845e-03
orbit65         -2.496206e-41 -1.570184e-04
orbit66         -1.029317e-40 -1.339840e-03
orbit67          3.706052e-39  2.307356e-01
orbit68         -2.564457e-40 -5.759930e-03
orbit69         -1.132582e-38 -4.116903e-01
orbit70         -2.229878e-40 -2.175851e-03
orbit71         -7.217532e-39 -1.153566e-01
orbit72         -9.264149e-39 -1.063585e-01
AP               5.315978e-39  4.164066e-02
bet              2.818920e-43  7.629987e-06
ecc              2.742219e-39  9.217096e-03
eccrad           1.645332e-38  5.521482e-02
close           -7.379165e-38 -2.801820e-01
constraint      -1.394004e-38 -1.625774e-01
coreness         4.985840e-39  6.027625e-02
knn             -9.383910e-42 -6.099500e-05
hubscore        -5.002177e-37  1.361946e-01
pagerank        -1.317463e-38 -6.187597e-01
trans            6.068241e-39  1.226974e-01
evcent          -5.007341e-37  8.463653e-02
first            3.366282e-39  2.022224e-02
upto_second     -5.439263e-42 -2.433394e-05
upto_third      -7.551857e-43 -2.233083e-06
upto_fourth     -4.013195e-43 -4.302949e-06
upto_fifth       7.070695e-43  1.632423e-05
upto_sixth       1.697433e-42  3.348154e-05
second          -5.455975e-42 -2.443266e-05
third           -6.734982e-43 -1.321825e-06
fourth           1.041094e-42 -1.660390e-06
fifth            8.262303e-43  1.091282e-05
sixth           -7.626943e-43 -1.885189e-05
ratio1          -9.399327e-42 -5.951024e-05
ratio2           1.754156e-41  3.017730e-04
ratio3           7.749259e-42  3.381541e-04
ratio4          -1.870519e-41 -2.691412e-04
ratio5          -1.273074e-41 -1.470620e-04
ratio6          -1.512768e-42 -2.500636e-05
selfinter        2.976607e-38  2.959816e-01
walktrap_vertex -2.817062e-39 -1.590156e-01
bigcom1         -1.214689e-38 -2.819590e-01
bigcom2         -1.132400e-38 -2.387750e-01
bigcom3          6.689285e-39  1.109839e-01
bigcom4          2.162857e-40  3.458847e-02
bigcom6         -1.131313e-38 -2.836454e-01
bigcom8         -1.148588e-38 -2.327413e-01
bigcom9         -1.136404e-38 -3.225321e-01
bigcom11        -1.132763e-38 -4.223508e-01
bigcom13        -1.134399e-38 -3.581096e-01
bigcom15        -1.134035e-38 -2.131757e-01
bigcom16        -1.132038e-38 -2.726619e-01
bigcom21        -1.138784e-38 -5.122633e-01
bigcom22         1.291402e-38  3.796698e-02
bigcom24        -1.131494e-38 -2.509608e-01
bigcom26        -1.135492e-38 -4.134035e-01
bigcom28        -4.549790e-40 -4.317912e-02
bigcom30         8.781280e-38  4.797188e-01
bigcom31        -1.131313e-38 -3.124790e-01
bigcom32        -1.133126e-38 -3.605731e-01
bigcom33        -1.131313e-38 -1.648437e-01
bigcom34        -1.131675e-38 -2.866762e-01
bigcom36        -1.132763e-38 -6.314048e-01
bigcom37        -1.131494e-38 -1.850219e-01
bigcom38        -1.132763e-38 -3.504576e-01
bigcom39        -1.133126e-38 -3.299061e-01
bigcom40        -8.902453e-39 -1.913527e-01
bigcom43        -1.131856e-38 -2.308794e-01
bigcom44        -1.143942e-38 -2.481623e-01
bigcom46        -1.132945e-38 -3.417540e-01
bigcom47        -1.132400e-38 -3.885702e-01
bigcom49        -1.132219e-38 -3.905729e-01
bigcom50        -1.132582e-38 -4.089335e-01
bigcom51        -1.131494e-38 -3.675620e-01
bigcom52        -1.131494e-38 -3.822333e-01
bigcom54        -1.131675e-38 -2.741802e-01
bigcom56        -1.131856e-38 -3.108159e-01
bigcom62         3.255470e-37  1.817522e+00
bigcom66        -1.131856e-38 -4.510066e-01
bigcom68        -1.131675e-38 -2.505225e-01
bigcom69        -1.132400e-38 -4.284530e-01
bigcom71        -1.133853e-38 -1.901630e-01
bigcom72        -1.132038e-38 -2.252191e-01
bigcom73        -1.131313e-38 -3.039599e-01
bigcom74        -1.131856e-38 -3.771432e-01
bigcom75        -1.131313e-38 -3.398552e-01
bigcom76        -1.131856e-38 -3.810569e-01
bigcom77        -1.131494e-38 -4.377276e-01
bigcom79        -1.131494e-38 -5.554073e-01
bigcom80        -1.131313e-38 -4.280095e-01
bigcom82        -1.131675e-38 -5.135993e-01
bigcom83        -1.131313e-38 -2.330310e-01
bigcom84        -1.131494e-38 -6.151266e-01
bigcom85        -1.131856e-38 -5.574370e-01
bigcom87        -1.131856e-38 -3.997341e-01
bigcom89        -1.131494e-38 -2.333445e-01
bigcom91        -1.131313e-38 -4.513367e-01
bigcom92        -1.132945e-38 -3.084521e-01
bigcom93        -1.131494e-38 -2.642599e-01
bigcom96         0.000000e+00  0.000000e+00
bigcom97        -1.132400e-38 -4.576673e-01
bigcom98        -1.131675e-38 -4.553137e-01
bigcom99        -1.131675e-38 -3.496063e-01
bigcom101        1.151004e-37  1.521803e+00
bigcom104       -1.132038e-38 -2.555042e-01
bigcom106       -1.132038e-38 -3.821642e-01
bigcom109        2.413702e-37  1.727485e+00
bigcom113       -1.132219e-38 -3.961476e-01
bigcom116       -1.133308e-38 -3.431805e-01
bigcom120       -1.131494e-38 -5.426690e-01
bigcom123       -1.131856e-38 -4.233739e-01
bigcom126       -1.131494e-38 -3.397416e-01
bigcom127       -1.131313e-38 -1.914102e-01
bigcom137       -1.131856e-38 -3.852206e-01
bigcom139       -1.131494e-38 -3.821508e-01
bigcom140       -1.131675e-38 -3.928383e-01
bigcom143        1.908633e-37  1.332650e+00
bigcom145       -1.131675e-38 -2.164762e-01
bigcom146       -1.131675e-38 -2.162796e-01
bigcom147       -1.131494e-38 -2.363242e-01
bigcom149        0.000000e+00  0.000000e+00
bigcom153       -1.132219e-38 -4.084634e-01
bigcom154       -1.132763e-38 -2.301762e-01
bigcom156       -1.131494e-38 -2.837746e-01
bigcom157       -1.131494e-38 -1.673908e-01
bigcom158       -1.131494e-38 -4.090556e-01
bigcom160       -1.131494e-38 -4.275822e-01
bigcom161       -1.131494e-38 -3.205301e-01
bigcom162       -1.131132e-38 -1.912296e-01
bigcom164       -1.131675e-38 -3.827059e-01
bigcom166       -1.132219e-38 -1.923836e-01
bigcom167       -1.132582e-38 -3.991036e-01
bigcom171       -1.131132e-38 -3.579127e-01
bigcom173       -1.131856e-38 -2.398690e-01
bigcom175       -1.131313e-38 -1.704571e-01
bigcom176       -1.131675e-38 -3.724880e-01
bigcom177       -1.131675e-38 -2.944858e-01
bigcom178        3.930452e-37  1.961693e+00
bigcom180       -1.131313e-38 -4.575571e-01
bigcom181       -1.132038e-38 -2.570252e-01
bigcom184       -1.131494e-38 -2.537456e-01
bigcom186       -1.131313e-38 -7.002312e-01
bigcom187       -1.131313e-38 -5.307762e-01
bigcom189       -1.131856e-38 -3.666232e-01
bigcom194       -1.131856e-38 -1.852002e-01
bigcom195       -1.131675e-38 -2.539760e-01
bigcom196       -1.131132e-38 -7.250926e-01
bigcom204       -1.132038e-38 -3.078517e-01
bigcom205        3.255470e-37  1.883075e+00
bigcom212       -1.131494e-38 -2.818669e-01
bigcom214       -1.132038e-38 -2.964955e-01
bigcom222       -1.131494e-38 -2.147565e-01
bigcom223        0.000000e+00  0.000000e+00
bigcom226       -1.131494e-38 -2.980740e-01
bigcom227       -1.131313e-38 -2.077689e-01
bigcom229       -1.131494e-38 -2.187483e-01
bigcom233       -1.131313e-38 -2.819125e-01
bigcom236       -1.131675e-38 -2.905642e-01
bigcom237       -1.131132e-38 -3.652110e-01
bigcom246       -1.131856e-38 -2.653493e-01
bigcom248       -1.132038e-38 -3.407319e-01
bigcom249       -1.131313e-38 -3.842672e-01
bigcom250       -1.131494e-38 -3.019134e-01
bigcom254       -1.131675e-38 -2.936574e-01
bigcom266       -1.131132e-38 -6.208851e-01
bigcom269       -1.132219e-38 -2.878157e-01
bigcom272       -1.131675e-38 -2.986843e-01
bigcom274       -1.133853e-38 -3.212601e-01
bigcom281       -1.131313e-38 -2.342605e-01
bigcom291       -1.131132e-38 -2.654098e-01
bigcom292       -1.131494e-38 -3.563781e-01
bigcom295       -1.131132e-38 -3.892991e-01
bigcom299        3.255470e-37  1.853390e+00
bigcom301       -1.131856e-38 -3.633727e-01
bigcom306       -1.131494e-38 -3.190303e-01
bigcom309       -1.131856e-38 -4.446170e-01
bigcom314       -1.131313e-38 -2.301636e-01
bigcom321       -1.132582e-38 -2.406840e-01
bigcom341       -1.131313e-38 -3.658555e-01
bigcom350        0.000000e+00  0.000000e+00
bigcom353       -1.131313e-38 -1.335138e-01
bigcom359       -1.131494e-38 -5.287377e-01
bigcom363       -1.131313e-38 -8.385839e-02
bigcom365       -1.131313e-38 -6.227276e-01
bigcom385       -1.131856e-38 -4.482435e-01
bigcom386       -1.131313e-38 -1.569077e-01
bigcom408       -1.132038e-38 -4.849160e-01
bigcom412       -1.131856e-38 -2.449685e-01
bigcom480       -1.131675e-38 -1.907193e-01
spin_vertex     -3.135412e-39  1.544927e-01
membership_s1    3.291001e-39  5.262694e-02
membership_s3   -1.134217e-38 -3.823042e-01
membership_s4   -4.585811e-39  1.525552e-02
membership_s5   -7.558652e-39 -1.041406e-01
membership_s6   -1.142604e-38 -1.115189e-01
membership_s7   -8.860710e-39 -1.691977e-01
membership_s8   -1.132945e-38 -4.222240e-01
membership_s9   -1.133671e-38 -3.749466e-01
membership_s11  -1.132763e-38 -3.414130e-01
membership_s12  -1.132400e-38 -2.954325e-01
membership_s14   1.908633e-37  1.179766e+00
membership_s15   7.702709e-39  2.409739e-01
membership_s16  -1.132582e-38 -4.153693e-01
membership_s17  -1.132400e-38 -3.447595e-01
membership_s18  -1.138784e-38 -2.799936e-01
membership_s20  -1.131856e-38 -2.939033e-01
membership_s21  -3.425546e-39  4.283703e-02
membership_s22  -1.134399e-38 -2.610190e-01
membership_s24  -1.134581e-38 -7.857477e-01
membership_s25  -1.132763e-38 -3.586974e-01
membership_s26  -1.134035e-38 -3.706433e-01
membership_s27   1.274067e-39 -3.574585e-02
membership_s28  -1.133671e-38 -4.285186e-01
membership_s30   1.256605e-38  1.910140e-01
membership_s31  -3.068705e-39  6.062369e-04
membership_s32   5.068775e-38  7.141516e-01
membership_s33  -1.132038e-38 -2.595008e-01
membership_s36  -1.301677e-38 -3.315095e-01
membership_s37  -1.143018e-38 -2.864252e-01
V1               1.566818e-38  6.429212e-02
V2               4.896557e-39 -1.894401e-01
pdi              8.952070e-36 -7.883553e+02
adhesion        -5.884164e-43 -2.569849e-06
cohesion         1.174830e-42  4.948109e-06
inner            3.350339e-43 -5.556065e-06
outer            4.441668e-43 -4.035654e-06
ioratio          1.106046e-38  1.743609e-01
comsize          3.938009e-42  8.061749e-05
[1] "Dataset: low_TnotC Model GBM, run: 6 of 10 2015-06-15 19:17:11"
Iter   TrainDeviance   ValidDeviance   StepSize   Improve
     1        0.1147             nan     0.0100    0.0003
     2        0.1112             nan     0.0100    0.0002
     3        0.1091             nan     0.0100    0.0002
     4        0.1077             nan     0.0100    0.0001
     5        0.1064             nan     0.0100    0.0001
     6        0.1053             nan     0.0100   -0.0000
     7        0.1045             nan     0.0100   -0.0000
     8        0.1032             nan     0.0100   -0.0001
     9        0.1023             nan     0.0100   -0.0000
    10        0.1012             nan     0.0100    0.0001
    20        0.0933             nan     0.0100   -0.0000
    40        0.0802             nan     0.0100    0.0001
    44        0.0779             nan     0.0100    0.0001

[1] "GBM variable coefficients"
                            var    rel.inf
pagerank               pagerank 8.51716641
ratio5                   ratio5 8.29511071
inner                     inner 6.74124271
comsize                 comsize 6.62587865
membership_s32   membership_s32 5.09609475
outer                     outer 4.54253182
cohesion               cohesion 3.09109926
bet                         bet 3.06851815
V1                           V1 2.85150160
adhesion               adhesion 2.79249931
ratio2                   ratio2 2.73475381
orbit18                 orbit18 2.63745665
walktrap_vertex walktrap_vertex 2.21322372
V2                           V2 2.20567346
orbit50                 orbit50 2.02124693
ioratio                 ioratio 1.75148539
knn                         knn 1.58393758
graph20                 graph20 1.53272841
coreness               coreness 1.51296919
spin_vertex         spin_vertex 1.41518487
orbit27                 orbit27 1.22400360
fourth                   fourth 1.21657566
orbit2                   orbit2 1.13982100
orbit38                 orbit38 1.13017367
orbit16                 orbit16 1.11176729
graph17                 graph17 1.06750388
graph13                 graph13 0.90467201
orbit36                 orbit36 0.81273651
graph18                 graph18 0.78040152
orbit35                 orbit35 0.76701521
orbit5                   orbit5 0.74300185
graph12                 graph12 0.71872962
bigcom30               bigcom30 0.65204213
membership_s15   membership_s15 0.64541253
membership_s30   membership_s30 0.63330197
graph23                 graph23 0.63010510
orbit37                 orbit37 0.62126499
upto_sixth           upto_sixth 0.54577733
orbit24                 orbit24 0.53459913
orbit28                 orbit28 0.47379102
selfinter             selfinter 0.47090158
orbit32                 orbit32 0.46748193
ratio4                   ratio4 0.45949799
ratio3                   ratio3 0.42111246
fifth                     fifth 0.41664296
graph1                   graph1 0.41308741
graph0                   graph0 0.39007200
ratio6                   ratio6 0.38622513
graph16                 graph16 0.37077967
hubscore               hubscore 0.36212063
ratio1                   ratio1 0.34138747
orbit19                 orbit19 0.34125691
orbit52                 orbit52 0.33510473
orbit21                 orbit21 0.33338109
orbit25                 orbit25 0.32043550
membership_s27   membership_s27 0.31940117
graph11                 graph11 0.31313162
orbit49                 orbit49 0.30984172
orbit4                   orbit4 0.29014999
orbit10                 orbit10 0.27359387
third                     third 0.25179644
graph21                 graph21 0.24935674
ecc                         ecc 0.23666610
upto_third           upto_third 0.23505962
bigcom4                 bigcom4 0.23011232
graph6                   graph6 0.22185079
orbit39                 orbit39 0.21575978
orbit30                 orbit30 0.20169108
graph19                 graph19 0.19116761
graph5                   graph5 0.18591965
graph15                 graph15 0.17018736
graph3                   graph3 0.16870815
graph7                   graph7 0.16032895
graph10                 graph10 0.15772837
orbit15                 orbit15 0.15104240
close                     close 0.14769990
bigcom3                 bigcom3 0.13972751
sixth                     sixth 0.13740725
trans                     trans 0.13152547
constraint           constraint 0.12957919
orbit45                 orbit45 0.12795237
graph14                 graph14 0.11138023
graph4                   graph4 0.10551484
upto_second         upto_second 0.10192099
orbit31                 orbit31 0.10188468
orbit20                 orbit20 0.09430471
bigcom26               bigcom26 0.08584055
membership_s4     membership_s4 0.07564009
orbit62                 orbit62 0.07312089
orbit66                 orbit66 0.07105500
orbit13                 orbit13 0.06724314
orbit67                 orbit67 0.05432999
membership_s31   membership_s31 0.04396212
orbit54                 orbit54 0.04381140
orbit51                 orbit51 0.04054145
graph22                 graph22 0.04005893
membership_s1     membership_s1 0.03434997
orbit17                 orbit17 0.03366872
graph27                 graph27 0.03212878
graph26                 graph26 0.02937124
graph2                   graph2 0.00000000
graph8                   graph8 0.00000000
graph9                   graph9 0.00000000
graph24                 graph24 0.00000000
graph25                 graph25 0.00000000
graph28                 graph28 0.00000000
graph29                 graph29 0.00000000
orbit0                   orbit0 0.00000000
orbit1                   orbit1 0.00000000
orbit3                   orbit3 0.00000000
orbit6                   orbit6 0.00000000
orbit7                   orbit7 0.00000000
orbit8                   orbit8 0.00000000
orbit9                   orbit9 0.00000000
orbit11                 orbit11 0.00000000
orbit12                 orbit12 0.00000000
orbit14                 orbit14 0.00000000
orbit22                 orbit22 0.00000000
orbit23                 orbit23 0.00000000
orbit26                 orbit26 0.00000000
orbit29                 orbit29 0.00000000
orbit33                 orbit33 0.00000000
orbit34                 orbit34 0.00000000
orbit40                 orbit40 0.00000000
orbit41                 orbit41 0.00000000
orbit42                 orbit42 0.00000000
orbit43                 orbit43 0.00000000
orbit44                 orbit44 0.00000000
orbit46                 orbit46 0.00000000
orbit47                 orbit47 0.00000000
orbit48                 orbit48 0.00000000
orbit53                 orbit53 0.00000000
orbit55                 orbit55 0.00000000
orbit56                 orbit56 0.00000000
orbit57                 orbit57 0.00000000
orbit58                 orbit58 0.00000000
orbit59                 orbit59 0.00000000
orbit60                 orbit60 0.00000000
orbit61                 orbit61 0.00000000
orbit63                 orbit63 0.00000000
orbit64                 orbit64 0.00000000
orbit65                 orbit65 0.00000000
orbit68                 orbit68 0.00000000
orbit69                 orbit69 0.00000000
orbit70                 orbit70 0.00000000
orbit71                 orbit71 0.00000000
orbit72                 orbit72 0.00000000
AP                           AP 0.00000000
eccrad                   eccrad 0.00000000
evcent                   evcent 0.00000000
first                     first 0.00000000
upto_fourth         upto_fourth 0.00000000
upto_fifth           upto_fifth 0.00000000
second                   second 0.00000000
bigcom1                 bigcom1 0.00000000
bigcom2                 bigcom2 0.00000000
bigcom6                 bigcom6 0.00000000
bigcom8                 bigcom8 0.00000000
bigcom9                 bigcom9 0.00000000
bigcom11               bigcom11 0.00000000
bigcom13               bigcom13 0.00000000
bigcom15               bigcom15 0.00000000
bigcom16               bigcom16 0.00000000
bigcom21               bigcom21 0.00000000
bigcom22               bigcom22 0.00000000
bigcom24               bigcom24 0.00000000
bigcom28               bigcom28 0.00000000
bigcom31               bigcom31 0.00000000
bigcom32               bigcom32 0.00000000
bigcom33               bigcom33 0.00000000
bigcom34               bigcom34 0.00000000
bigcom36               bigcom36 0.00000000
bigcom37               bigcom37 0.00000000
bigcom38               bigcom38 0.00000000
bigcom39               bigcom39 0.00000000
bigcom40               bigcom40 0.00000000
bigcom43               bigcom43 0.00000000
bigcom44               bigcom44 0.00000000
bigcom46               bigcom46 0.00000000
bigcom47               bigcom47 0.00000000
bigcom49               bigcom49 0.00000000
bigcom50               bigcom50 0.00000000
bigcom51               bigcom51 0.00000000
bigcom52               bigcom52 0.00000000
bigcom54               bigcom54 0.00000000
bigcom56               bigcom56 0.00000000
bigcom62               bigcom62 0.00000000
bigcom66               bigcom66 0.00000000
bigcom68               bigcom68 0.00000000
bigcom69               bigcom69 0.00000000
bigcom71               bigcom71 0.00000000
bigcom72               bigcom72 0.00000000
bigcom73               bigcom73 0.00000000
bigcom74               bigcom74 0.00000000
bigcom75               bigcom75 0.00000000
bigcom76               bigcom76 0.00000000
bigcom77               bigcom77 0.00000000
bigcom79               bigcom79 0.00000000
bigcom80               bigcom80 0.00000000
bigcom82               bigcom82 0.00000000
bigcom83               bigcom83 0.00000000
bigcom84               bigcom84 0.00000000
bigcom85               bigcom85 0.00000000
bigcom87               bigcom87 0.00000000
bigcom89               bigcom89 0.00000000
bigcom91               bigcom91 0.00000000
bigcom92               bigcom92 0.00000000
bigcom93               bigcom93 0.00000000
bigcom96               bigcom96 0.00000000
bigcom97               bigcom97 0.00000000
bigcom98               bigcom98 0.00000000
bigcom99               bigcom99 0.00000000
bigcom101             bigcom101 0.00000000
bigcom104             bigcom104 0.00000000
bigcom106             bigcom106 0.00000000
bigcom109             bigcom109 0.00000000
bigcom113             bigcom113 0.00000000
bigcom116             bigcom116 0.00000000
bigcom120             bigcom120 0.00000000
bigcom123             bigcom123 0.00000000
bigcom126             bigcom126 0.00000000
bigcom127             bigcom127 0.00000000
bigcom137             bigcom137 0.00000000
bigcom139             bigcom139 0.00000000
bigcom140             bigcom140 0.00000000
bigcom143             bigcom143 0.00000000
bigcom145             bigcom145 0.00000000
bigcom146             bigcom146 0.00000000
bigcom147             bigcom147 0.00000000
bigcom149             bigcom149 0.00000000
bigcom153             bigcom153 0.00000000
bigcom154             bigcom154 0.00000000
bigcom156             bigcom156 0.00000000
bigcom157             bigcom157 0.00000000
bigcom158             bigcom158 0.00000000
bigcom160             bigcom160 0.00000000
bigcom161             bigcom161 0.00000000
bigcom162             bigcom162 0.00000000
bigcom164             bigcom164 0.00000000
bigcom166             bigcom166 0.00000000
bigcom167             bigcom167 0.00000000
bigcom171             bigcom171 0.00000000
bigcom173             bigcom173 0.00000000
bigcom175             bigcom175 0.00000000
bigcom176             bigcom176 0.00000000
bigcom177             bigcom177 0.00000000
bigcom178             bigcom178 0.00000000
bigcom180             bigcom180 0.00000000
bigcom181             bigcom181 0.00000000
bigcom184             bigcom184 0.00000000
bigcom186             bigcom186 0.00000000
bigcom187             bigcom187 0.00000000
bigcom189             bigcom189 0.00000000
bigcom194             bigcom194 0.00000000
bigcom195             bigcom195 0.00000000
bigcom196             bigcom196 0.00000000
bigcom204             bigcom204 0.00000000
bigcom205             bigcom205 0.00000000
bigcom212             bigcom212 0.00000000
bigcom214             bigcom214 0.00000000
bigcom222             bigcom222 0.00000000
bigcom223             bigcom223 0.00000000
bigcom226             bigcom226 0.00000000
bigcom227             bigcom227 0.00000000
bigcom229             bigcom229 0.00000000
bigcom233             bigcom233 0.00000000
bigcom236             bigcom236 0.00000000
bigcom237             bigcom237 0.00000000
bigcom246             bigcom246 0.00000000
bigcom248             bigcom248 0.00000000
bigcom249             bigcom249 0.00000000
bigcom250             bigcom250 0.00000000
bigcom254             bigcom254 0.00000000
bigcom266             bigcom266 0.00000000
bigcom269             bigcom269 0.00000000
bigcom272             bigcom272 0.00000000
bigcom274             bigcom274 0.00000000
bigcom281             bigcom281 0.00000000
bigcom291             bigcom291 0.00000000
bigcom292             bigcom292 0.00000000
bigcom295             bigcom295 0.00000000
bigcom299             bigcom299 0.00000000
bigcom301             bigcom301 0.00000000
bigcom306             bigcom306 0.00000000
bigcom309             bigcom309 0.00000000
bigcom314             bigcom314 0.00000000
bigcom321             bigcom321 0.00000000
bigcom341             bigcom341 0.00000000
bigcom350             bigcom350 0.00000000
bigcom353             bigcom353 0.00000000
bigcom359             bigcom359 0.00000000
bigcom363             bigcom363 0.00000000
bigcom365             bigcom365 0.00000000
bigcom385             bigcom385 0.00000000
bigcom386             bigcom386 0.00000000
bigcom408             bigcom408 0.00000000
bigcom412             bigcom412 0.00000000
bigcom480             bigcom480 0.00000000
membership_s3     membership_s3 0.00000000
membership_s5     membership_s5 0.00000000
membership_s6     membership_s6 0.00000000
membership_s7     membership_s7 0.00000000
membership_s8     membership_s8 0.00000000
membership_s9     membership_s9 0.00000000
membership_s11   membership_s11 0.00000000
membership_s12   membership_s12 0.00000000
membership_s14   membership_s14 0.00000000
membership_s16   membership_s16 0.00000000
membership_s17   membership_s17 0.00000000
membership_s18   membership_s18 0.00000000
membership_s20   membership_s20 0.00000000
membership_s21   membership_s21 0.00000000
membership_s22   membership_s22 0.00000000
membership_s24   membership_s24 0.00000000
membership_s25   membership_s25 0.00000000
membership_s26   membership_s26 0.00000000
membership_s28   membership_s28 0.00000000
membership_s33   membership_s33 0.00000000
membership_s36   membership_s36 0.00000000
membership_s37   membership_s37 0.00000000
pdi                         pdi 0.00000000
[1] "Dataset: low_TnotC Model RF, run: 6 of 10 2015-06-15 19:17:35"
     |      Out-of-bag   |
Tree |      MSE  %Var(y) |
   1 |  0.01818   175.37 |
   2 |  0.01961   189.17 |
   3 |   0.0176   169.71 |
   4 |  0.01782   171.91 |
   5 |  0.01639   158.09 |
   6 |  0.01592   153.52 |
   7 |  0.01538   148.34 |
   8 |  0.01451   139.99 |
   9 |  0.01445   139.40 |
  10 |  0.01384   133.44 |
  11 |   0.0135   130.25 |
  12 |  0.01323   127.57 |
  13 |  0.01305   125.86 |
  14 |  0.01255   121.01 |
  15 |  0.01218   117.51 |
  16 |  0.01221   117.72 |
  17 |  0.01209   116.63 |
  18 |  0.01191   114.83 |
  19 |  0.01185   114.30 |
  20 |  0.01177   113.57 |
  21 |  0.01169   112.75 |
  22 |  0.01168   112.65 |
  23 |  0.01159   111.78 |
  24 |  0.01161   112.02 |
  25 |  0.01155   111.39 |
  26 |  0.01155   111.42 |
  27 |  0.01151   111.01 |
  28 |  0.01148   110.68 |
  29 |  0.01139   109.88 |
  30 |  0.01133   109.26 |
  31 |  0.01126   108.65 |
  32 |   0.0112   107.98 |
  33 |  0.01119   107.91 |
  34 |   0.0112   108.04 |
  35 |  0.01123   108.29 |
  36 |  0.01124   108.40 |
  37 |  0.01124   108.43 |
  38 |  0.01124   108.41 |
  39 |  0.01124   108.41 |
  40 |   0.0112   108.05 |
  41 |  0.01119   107.92 |
  42 |  0.01117   107.76 |
  43 |  0.01113   107.34 |
  44 |  0.01112   107.28 |
  45 |  0.01106   106.64 |
  46 |  0.01104   106.53 |
  47 |  0.01106   106.64 |
  48 |  0.01107   106.74 |
  49 |  0.01109   106.92 |
  50 |  0.01108   106.90 |
  51 |  0.01107   106.74 |
  52 |  0.01109   106.92 |
  53 |  0.01109   106.93 |
  54 |  0.01108   106.87 |
  55 |  0.01108   106.82 |
  56 |  0.01108   106.85 |
  57 |  0.01108   106.82 |
  58 |  0.01105   106.58 |
  59 |  0.01105   106.54 |
  60 |  0.01103   106.37 |
  61 |  0.01105   106.57 |
  62 |  0.01105   106.59 |
  63 |  0.01103   106.38 |
  64 |  0.01106   106.71 |
  65 |  0.01107   106.73 |
  66 |  0.01109   106.96 |
  67 |  0.01107   106.76 |
  68 |  0.01106   106.63 |
  69 |  0.01105   106.55 |
  70 |  0.01105   106.55 |
  71 |  0.01105   106.56 |
  72 |  0.01105   106.62 |
  73 |  0.01105   106.60 |
  74 |  0.01107   106.74 |
  75 |  0.01105   106.57 |
  76 |  0.01103   106.37 |
  77 |  0.01103   106.34 |
  78 |    0.011   106.06 |
  79 |  0.01098   105.88 |
  80 |  0.01096   105.74 |
  81 |  0.01095   105.64 |
  82 |  0.01096   105.67 |
  83 |  0.01095   105.57 |
  84 |  0.01093   105.41 |
  85 |   0.0109   105.11 |
  86 |  0.01089   105.06 |
  87 |  0.01087   104.89 |
  88 |  0.01088   104.89 |
  89 |  0.01086   104.78 |
  90 |  0.01085   104.63 |
  91 |  0.01085   104.65 |
  92 |  0.01083   104.47 |
  93 |  0.01083   104.45 |
  94 |  0.01082   104.33 |
  95 |  0.01081   104.29 |
  96 |  0.01081   104.27 |
  97 |  0.01083   104.41 |
  98 |  0.01084   104.57 |
  99 |  0.01085   104.63 |
 100 |  0.01085   104.64 |
[1] "Random Forest variable coefficients"
                      %IncMSE IncNodePurity
graph5           1.564955e-04  3.040758e-01
graph6           7.043390e-04  3.096741e-01
graph7           9.357813e-05  1.001391e-01
graph8           0.000000e+00  5.421011e-21
graph9           2.111035e-03  2.159773e-01
graph10          2.557983e-03  4.488873e-01
graph11          7.984408e-04  2.855496e-01
graph12          8.437164e-04  3.104704e-01
graph13          2.176920e-03  4.491463e-01
graph14          9.679199e-04  1.855780e-01
graph15          1.350336e-03  2.020832e-01
graph16          4.188474e-03  2.206699e-01
graph17          4.762188e-03  2.778478e-01
graph18          3.524172e-04  9.658178e-02
graph19          1.153055e-03  2.936777e-01
graph20          4.518695e-04  1.961567e-01
graph21          5.393925e-04  2.286879e-01
graph22          6.855985e-05  5.787304e-02
graph23          4.551466e-04  3.559597e-01
graph24          1.105145e-03  2.093331e-02
graph25          2.946359e-04  2.746973e-01
graph26          4.146372e-05  1.431059e-02
graph27          0.000000e+00  6.461845e-19
graph28          0.000000e+00  8.673617e-21
graph29          0.000000e+00  1.387779e-19
orbit0           7.853717e-05  6.782283e-02
orbit1           4.046356e-03  5.251097e-01
orbit2           1.788341e-04  3.185945e-02
orbit3           4.758199e-05  4.447417e-02
orbit4           3.314348e-04  2.652633e-01
orbit5           2.580324e-04  1.551050e-01
orbit6           2.115807e-03  3.100197e-01
orbit7           5.999695e-05  8.725814e-02
orbit8           1.508841e-04  1.532332e-01
orbit9           5.941890e-04  2.909729e-01
orbit10          1.004354e-03  2.540256e-01
orbit11          1.178291e-04  1.186518e-01
orbit12          6.685663e-05  1.221204e-01
orbit13         -9.034864e-06  3.901149e-02
orbit14          0.000000e+00  4.336809e-21
orbit15          1.876128e-04  2.046372e-01
orbit16          1.734930e-03  2.694880e-01
orbit17          7.385608e-04  1.230254e-01
orbit18          2.909062e-03  8.760689e-01
orbit19          5.806171e-03  4.947189e-01
orbit20          1.087283e-03  1.527994e-01
orbit21          1.493193e-04  1.925938e-01
orbit22          3.629399e-03  3.137059e-01
orbit23          1.100003e-05  1.884479e-01
orbit24          2.767219e-03  4.721155e-01
orbit25          5.310944e-05  7.852611e-02
orbit26          1.448353e-04  5.053743e-02
orbit27          2.818877e-03  3.697709e-01
orbit28          9.961840e-04  2.894287e-01
orbit29          4.830541e-05  1.092053e-01
orbit30          4.181826e-04  1.627808e-01
orbit31          3.768148e-04  2.271698e-01
orbit32          8.534033e-04  1.784165e-01
orbit33          5.135055e-06  4.784093e-02
orbit34          1.530534e-03  2.237234e-01
orbit35          4.183554e-03  3.520824e-01
orbit36          6.352253e-04  3.090460e-01
orbit37          4.358302e-04  1.788811e-01
orbit38          2.651784e-04  3.175165e-01
orbit39          2.889904e-03  2.448646e-01
orbit40          6.081213e-04  1.471399e-01
orbit41          5.543032e-05  1.746322e-01
orbit42          2.527951e-06  5.655289e-02
orbit43          5.044387e-04  9.802098e-02
orbit44          0.000000e+00  0.000000e+00
orbit45          2.578078e-03  2.893225e-01
orbit46          9.235561e-05  1.131483e-01
orbit47          2.982008e-04  1.716876e-01
orbit48          1.114785e-04  1.246192e-01
orbit49          1.021887e-04  2.879662e-01
orbit50          5.493527e-04  4.508437e-01
orbit51          4.853809e-04  1.147271e-01
orbit52          9.281220e-04  7.919975e-02
orbit53          4.879685e-05  3.236657e-01
orbit54          4.636184e-05  1.080675e-01
orbit55          0.000000e+00  4.336809e-21
orbit56          1.519645e-03  4.863942e-01
orbit57          1.077586e-06  4.443798e-03
orbit58          0.000000e+00  2.168404e-21
orbit59          4.349404e-04  2.363762e-02
orbit60          7.526793e-06  6.333851e-02
orbit61         -8.613264e-06  6.386589e-02
orbit62          2.997994e-04  1.871611e-01
orbit63          2.665875e-05  2.884028e-01
orbit64          2.788522e-06  7.354108e-02
orbit65          2.146844e-05  8.333333e-03
orbit66          0.000000e+00  1.555556e-02
orbit67          2.573410e-06  6.807394e-02
orbit68          4.310345e-06  8.888889e-03
orbit69          0.000000e+00  0.000000e+00
orbit70          0.000000e+00  8.673617e-21
orbit71          0.000000e+00  0.000000e+00
orbit72          0.000000e+00  0.000000e+00
AP              -8.123603e-06  2.828159e-02
bet              7.412729e-04  9.792087e-01
ecc              9.632949e-05  9.799263e-02
eccrad           8.063159e-05  9.750094e-02
close            1.701309e-03  2.414341e-01
constraint       1.294921e-03  4.331563e-01
coreness         1.278059e-03  3.844617e-01
knn              4.056953e-03  5.188701e-01
hubscore         1.941061e-03  3.776375e-01
pagerank         2.003117e-03  2.554081e+00
trans            2.821912e-05  4.319996e-01
evcent           2.661195e-03  4.828061e-01
first            4.893861e-05  2.669340e-02
upto_second      2.703755e-03  3.297762e-01
upto_third       2.761426e-03  4.385673e-01
upto_fourth      1.851949e-03  2.959498e-01
upto_fifth       1.455895e-03  3.510640e-01
upto_sixth       1.879859e-03  2.877058e-01
second           2.866748e-03  3.219152e-01
third            1.776197e-03  5.783531e-01
fourth           4.253936e-03  1.178650e+00
fifth            3.224130e-03  6.776414e-01
sixth            8.068053e-04  6.306534e-01
ratio1           2.000401e-03  5.149578e-01
ratio2           3.241200e-03  2.110887e+00
ratio3           1.495398e-03  1.047343e+00
ratio4           2.603799e-03  7.947342e-01
ratio5           2.439343e-03  2.665129e+00
ratio6           1.416090e-03  6.723145e-01
selfinter        1.450426e-04  2.300525e-01
walktrap_vertex  2.399532e-04  5.530207e-01
bigcom1          0.000000e+00  5.681219e-19
bigcom2          0.000000e+00  0.000000e+00
bigcom3         -5.442122e-07  2.223890e-01
bigcom4         -1.198694e-05  6.488218e-02
bigcom6          0.000000e+00  0.000000e+00
bigcom8          0.000000e+00  0.000000e+00
bigcom9          0.000000e+00  1.428571e-02
bigcom11         0.000000e+00  0.000000e+00
bigcom13         0.000000e+00  1.734723e-20
bigcom15         0.000000e+00  0.000000e+00
bigcom16         0.000000e+00  0.000000e+00
bigcom21         0.000000e+00  8.673617e-21
bigcom22         9.361947e-05  2.830728e-02
bigcom24         0.000000e+00  1.387779e-19
bigcom26        -1.083311e-05  1.306394e-01
bigcom28        -1.324652e-05  5.318218e-02
bigcom30         3.955387e-04  2.436336e-01
bigcom31         0.000000e+00  0.000000e+00
bigcom32         0.000000e+00  0.000000e+00
bigcom33         0.000000e+00  0.000000e+00
bigcom34         0.000000e+00  1.387779e-19
bigcom36         0.000000e+00  8.888889e-03
bigcom37         0.000000e+00  0.000000e+00
bigcom38         0.000000e+00  0.000000e+00
bigcom39         0.000000e+00  0.000000e+00
bigcom40         4.268032e-06  1.875000e-02
bigcom43         0.000000e+00  0.000000e+00
bigcom44         0.000000e+00  0.000000e+00
bigcom46         0.000000e+00  0.000000e+00
bigcom47         0.000000e+00  0.000000e+00
bigcom49         0.000000e+00  0.000000e+00
bigcom50         0.000000e+00  0.000000e+00
bigcom51         0.000000e+00  0.000000e+00
bigcom52         0.000000e+00  0.000000e+00
bigcom54         0.000000e+00  8.673617e-21
bigcom56         0.000000e+00  0.000000e+00
bigcom62         0.000000e+00  0.000000e+00
bigcom66         0.000000e+00  0.000000e+00
bigcom68         0.000000e+00  0.000000e+00
bigcom69         0.000000e+00  0.000000e+00
bigcom71         0.000000e+00  0.000000e+00
bigcom72         0.000000e+00  0.000000e+00
bigcom73         0.000000e+00  0.000000e+00
bigcom74         0.000000e+00  0.000000e+00
bigcom75         0.000000e+00  0.000000e+00
bigcom76         0.000000e+00  0.000000e+00
bigcom77         0.000000e+00  0.000000e+00
bigcom79         0.000000e+00  0.000000e+00
bigcom80         0.000000e+00  0.000000e+00
bigcom82         0.000000e+00  0.000000e+00
bigcom83         0.000000e+00  0.000000e+00
bigcom84         0.000000e+00  0.000000e+00
bigcom85         0.000000e+00  0.000000e+00
bigcom87         0.000000e+00  0.000000e+00
bigcom89         0.000000e+00  0.000000e+00
bigcom91         0.000000e+00  0.000000e+00
bigcom92         0.000000e+00  0.000000e+00
bigcom93         0.000000e+00  0.000000e+00
bigcom96         0.000000e+00  0.000000e+00
bigcom97         0.000000e+00  0.000000e+00
bigcom98         0.000000e+00  0.000000e+00
bigcom99         0.000000e+00  0.000000e+00
bigcom101        4.589744e-05  3.573524e-01
bigcom104       -2.728776e-05  1.770975e-01
bigcom106        0.000000e+00  0.000000e+00
bigcom109       -3.539797e-06  4.234045e-01
bigcom113        0.000000e+00  0.000000e+00
bigcom116        0.000000e+00  0.000000e+00
bigcom120        0.000000e+00  0.000000e+00
bigcom123        0.000000e+00  0.000000e+00
bigcom126        0.000000e+00  0.000000e+00
bigcom127        0.000000e+00  0.000000e+00
bigcom137        0.000000e+00  1.387779e-19
bigcom139        0.000000e+00  0.000000e+00
bigcom140        0.000000e+00  0.000000e+00
bigcom143        0.000000e+00  0.000000e+00
bigcom145        0.000000e+00  0.000000e+00
bigcom146        0.000000e+00  0.000000e+00
bigcom147        0.000000e+00  0.000000e+00
bigcom149        0.000000e+00  0.000000e+00
bigcom153        0.000000e+00  0.000000e+00
bigcom154        0.000000e+00  0.000000e+00
bigcom156        0.000000e+00  0.000000e+00
bigcom157        0.000000e+00  0.000000e+00
bigcom158        0.000000e+00  0.000000e+00
bigcom160        0.000000e+00  0.000000e+00
bigcom161        0.000000e+00  0.000000e+00
bigcom162        0.000000e+00  0.000000e+00
bigcom164        0.000000e+00  0.000000e+00
bigcom166        0.000000e+00  3.469447e-20
bigcom167        0.000000e+00  0.000000e+00
bigcom171        0.000000e+00  0.000000e+00
bigcom173        0.000000e+00  4.336809e-21
bigcom175        0.000000e+00  0.000000e+00
bigcom176        0.000000e+00  0.000000e+00
bigcom177        0.000000e+00  0.000000e+00
bigcom178        1.517943e-04  9.162365e-01
bigcom180        0.000000e+00  0.000000e+00
bigcom181        0.000000e+00  0.000000e+00
bigcom184        0.000000e+00  0.000000e+00
bigcom186        0.000000e+00  0.000000e+00
bigcom187        0.000000e+00  4.336809e-21
bigcom189        0.000000e+00  0.000000e+00
bigcom194        0.000000e+00  0.000000e+00
bigcom195        0.000000e+00  0.000000e+00
bigcom196        0.000000e+00  0.000000e+00
bigcom204        0.000000e+00  8.673617e-21
bigcom205        0.000000e+00  0.000000e+00
bigcom212        0.000000e+00  0.000000e+00
bigcom214        0.000000e+00  0.000000e+00
bigcom222        0.000000e+00  0.000000e+00
bigcom223        0.000000e+00  0.000000e+00
bigcom226        0.000000e+00  1.387779e-19
bigcom227        0.000000e+00  0.000000e+00
bigcom229        0.000000e+00  0.000000e+00
bigcom233        0.000000e+00  0.000000e+00
bigcom236        0.000000e+00  0.000000e+00
bigcom237        0.000000e+00  0.000000e+00
bigcom246        0.000000e+00  0.000000e+00
bigcom248        0.000000e+00  0.000000e+00
bigcom249        0.000000e+00  0.000000e+00
bigcom250        0.000000e+00  0.000000e+00
bigcom254        0.000000e+00  0.000000e+00
bigcom266        0.000000e+00  0.000000e+00
bigcom269        0.000000e+00  0.000000e+00
bigcom272        0.000000e+00  0.000000e+00
bigcom274        0.000000e+00  0.000000e+00
bigcom281        0.000000e+00  0.000000e+00
bigcom291        0.000000e+00  0.000000e+00
bigcom292        0.000000e+00  0.000000e+00
bigcom295        0.000000e+00  0.000000e+00
bigcom299       -1.967393e-05  4.615129e-01
bigcom301        0.000000e+00  0.000000e+00
bigcom306        0.000000e+00  0.000000e+00
bigcom309        0.000000e+00  0.000000e+00
bigcom314        0.000000e+00  0.000000e+00
bigcom321        0.000000e+00  0.000000e+00
bigcom341        0.000000e+00  0.000000e+00
bigcom350        0.000000e+00  0.000000e+00
bigcom353        0.000000e+00  1.387779e-19
bigcom359        0.000000e+00  0.000000e+00
bigcom363        0.000000e+00  0.000000e+00
bigcom365        0.000000e+00  0.000000e+00
bigcom385        0.000000e+00  0.000000e+00
bigcom386        0.000000e+00  0.000000e+00
bigcom408        0.000000e+00  0.000000e+00
bigcom412        0.000000e+00  0.000000e+00
bigcom480        0.000000e+00  0.000000e+00
spin_vertex      2.429563e-04  3.331494e-01
membership_s1    8.191761e-05  6.969128e-02
membership_s3    0.000000e+00  0.000000e+00
membership_s4    2.016648e-04  6.967099e-02
membership_s5    3.309671e-05  1.331870e-01
membership_s6    1.702690e-05  1.949593e-02
membership_s7   -2.680721e-05  4.482182e-02
membership_s8    0.000000e+00  0.000000e+00
membership_s9    0.000000e+00  0.000000e+00
membership_s11   0.000000e+00  0.000000e+00
membership_s12   0.000000e+00  0.000000e+00
membership_s14   6.852874e-06  2.245616e-01
membership_s15   9.745675e-05  2.013140e-01
membership_s16   0.000000e+00  0.000000e+00
membership_s17   0.000000e+00  0.000000e+00
membership_s18   0.000000e+00  0.000000e+00
membership_s20   0.000000e+00  0.000000e+00
membership_s21   2.659906e-05  1.564549e-01
membership_s22   0.000000e+00  0.000000e+00
membership_s24   0.000000e+00  2.775558e-19
membership_s25   0.000000e+00  0.000000e+00
membership_s26   0.000000e+00  0.000000e+00
membership_s27   3.603046e-05  2.187066e-02
membership_s28   0.000000e+00  0.000000e+00
membership_s30   1.697576e-04  1.496299e-01
membership_s31   3.525925e-05  1.015729e-01
membership_s32   1.375168e-03  1.005194e+00
membership_s33   0.000000e+00  0.000000e+00
membership_s36   0.000000e+00  0.000000e+00
membership_s37   0.000000e+00  0.000000e+00
V1               9.491003e-04  1.050294e+00
V2               1.364511e-03  1.230830e+00
pdi              6.449777e-06  2.990770e-02
adhesion         5.205871e-03  1.570396e+00
cohesion         3.432250e-03  1.282460e+00
inner            6.247855e-03  2.059241e+00
outer            4.691051e-03  2.263090e+00
ioratio          3.837631e-03  1.146369e+00
comsize          4.853131e-03  1.227835e+00
[1] "Dataset: low_TnotC Model GLM, run: 6 of 10 2015-06-15 19:19:26"
[1] "glmnet variable coefficients"
                         [,1]          [,2]
(Intercept)     -4.547958e+00 -6.082847e+00
graph0           2.562085e-39  2.151179e-02
graph1          -4.088904e-42 -1.789085e-05
graph2           1.227667e-39  1.337308e-02
graph3          -1.124289e-43 -6.236041e-07
graph4          -4.570206e-45 -1.131229e-08
graph5           7.731782e-41  1.797041e-04
graph6          -1.407959e-42  3.500385e-07
graph7          -4.803201e-41 -8.873320e-04
graph8          -2.931694e-39 -9.533811e-02
graph9          -2.118137e-45 -1.871389e-08
graph10         -1.539035e-46 -1.286268e-10
graph11         -6.981551e-48 -2.667704e-11
graph12         -7.173098e-45  1.612956e-08
graph13         -2.768073e-44 -2.944506e-07
graph14         -1.159615e-45  2.940999e-10
graph15          1.234849e-42  2.672673e-05
graph16         -2.733531e-44  1.782455e-07
graph17         -5.091329e-44 -1.120242e-07
graph18         -1.188468e-42  8.392118e-06
graph19         -2.601872e-43 -3.662565e-07
graph20          3.115955e-42  2.827945e-05
graph21          1.111104e-43  3.133356e-05
graph22         -1.248714e-42 -2.164845e-05
graph23         -1.834519e-42 -2.341553e-05
graph24         -3.579497e-42  1.622518e-05
graph25          3.211105e-41 -1.527276e-04
graph26         -2.130405e-41 -1.552777e-04
graph27         -2.402812e-40 -7.169155e-03
graph28         -1.884924e-40 -1.787346e-03
graph29         -8.831426e-39 -1.144467e-01
orbit0           2.562085e-39  2.154752e-02
orbit1          -4.110420e-42 -1.791568e-05
orbit2           9.501371e-40 -8.293438e-04
orbit3           1.227667e-39  1.337941e-02
orbit4          -1.237783e-43 -5.542276e-07
orbit5          -6.331037e-43 -1.248071e-05
orbit6          -4.570218e-45 -1.131874e-08
orbit7           9.052313e-40 -7.980324e-03
orbit8           7.731782e-41  1.890750e-04
orbit9          -1.858835e-42  9.186460e-07
orbit10         -2.360597e-42 -1.540581e-06
orbit11          2.069792e-40 -1.026793e-02
orbit12         -4.909085e-41 -8.982167e-04
orbit13          1.299548e-39 -2.855457e-03
orbit14         -2.931694e-39 -9.534378e-02
orbit15         -2.574933e-45 -1.300088e-08
orbit16          4.334079e-44  1.410658e-07
orbit17         -1.225158e-44 -3.595704e-07
orbit18          7.434871e-46 -1.696282e-09
orbit19         -1.706410e-46 -1.525498e-11
orbit20         -1.688425e-45 -2.465971e-08
orbit21          1.811389e-43 -1.146314e-06
orbit22         -6.981551e-48 -2.659819e-11
orbit23          2.003322e-39  6.450643e-03
orbit24         -8.543919e-45  2.769685e-08
orbit25         -1.194248e-44 -1.670659e-08
orbit26         -1.828628e-42 -4.180688e-05
orbit27         -1.744569e-44  3.042953e-07
orbit28         -1.678061e-43  3.799342e-06
orbit29         -1.233471e-43 -2.965916e-06
orbit30         -3.788485e-42 -1.361403e-04
orbit31         -1.339276e-45 -5.873204e-10
orbit32         -2.607107e-45  1.983660e-08
orbit33         -1.213261e-40 -6.947485e-02
orbit34          1.234849e-42  2.734408e-05
orbit35         -5.116061e-44  3.257349e-07
orbit36          1.502656e-42  8.893542e-06
orbit37         -1.732937e-44  7.371558e-08
orbit38          5.978003e-41  5.721945e-04
orbit39         -9.835334e-44 -5.280933e-08
orbit40         -4.760640e-44 -2.396988e-07
orbit41         -4.532733e-42 -9.328455e-05
orbit42          1.937062e-39  5.289829e-02
orbit43         -1.188396e-42  8.451550e-06
orbit44         -6.309808e-39 -1.927053e-01
orbit45         -2.919801e-43  1.062108e-06
orbit46         -6.993102e-43 -2.163652e-05
orbit47         -2.664700e-41 -3.756392e-04
orbit48         -3.265198e-42 -9.327833e-05
orbit49          3.117284e-42  2.874471e-05
orbit50          2.749038e-40  1.218951e-03
orbit51          2.942248e-42  5.838507e-05
orbit52         -2.821446e-42  2.974134e-05
orbit53          3.738681e-41  4.300495e-04
orbit54         -1.248661e-42 -2.159733e-05
orbit55         -6.887182e-39 -3.960096e-01
orbit56         -1.808287e-42 -2.263252e-05
orbit57         -8.496237e-42 -1.334608e-04
orbit58         -5.727919e-39 -1.516413e-01
orbit59         -3.668153e-42  2.327833e-05
orbit60         -5.705040e-41 -1.301470e-03
orbit61          3.261484e-39  1.215601e-01
orbit62          2.462281e-41 -6.586486e-04
orbit63          5.786811e-40  9.038605e-03
orbit64          1.497013e-40  6.405802e-03
orbit65         -2.366830e-41 -1.540625e-04
orbit66         -8.179767e-41 -8.995837e-04
orbit67          3.959204e-39  2.044809e-01
orbit68         -2.401748e-40 -7.147991e-03
orbit69         -1.060221e-38 -4.071851e-01
orbit70         -1.883504e-40 -1.763560e-03
orbit71         -5.171356e-39 -8.903227e-02
orbit72         -8.831426e-39 -1.143697e-01
AP              -5.505006e-40 -6.188243e-02
bet              9.103876e-44  6.710195e-06
ecc              2.359265e-39  1.069632e-02
eccrad           1.415559e-38  6.408846e-02
close           -5.738874e-38 -1.952191e-01
constraint      -1.120008e-38 -1.415523e-01
coreness         4.090415e-39  5.748189e-02
knn             -7.750860e-42 -4.488811e-05
hubscore        -3.787352e-37  7.464158e-01
pagerank        -1.851474e-38 -5.746425e-01
trans            8.682199e-39  2.260849e-01
evcent          -3.794040e-37  7.013516e-01
first            2.562085e-39  2.145715e-02
upto_second     -4.305258e-42 -1.719105e-05
upto_third      -5.598089e-43 -7.138634e-07
upto_fourth     -3.739520e-43 -5.068886e-06
upto_fifth       5.208018e-43  1.452757e-05
upto_sixth       1.508493e-42  4.180534e-05
second          -4.318107e-42 -1.730836e-05
third           -4.770621e-43  3.328468e-07
fourth           6.525724e-43 -6.159516e-06
fifth            7.474174e-43  1.199374e-05
sixth           -4.930119e-43 -1.380651e-05
ratio1          -7.782443e-42 -4.405588e-05
ratio2           1.256420e-41  3.113661e-04
ratio3           3.989639e-42  2.858910e-04
ratio4          -1.723505e-41 -3.042843e-04
ratio5          -1.243795e-41 -1.568804e-04
ratio6          -1.178692e-42 -2.784331e-05
selfinter        2.426959e-38  2.341803e-01
walktrap_vertex -2.454887e-39 -1.311980e-01
bigcom1         -1.137074e-38 -2.806082e-01
bigcom2         -1.059715e-38 -2.822767e-01
bigcom3          7.113147e-39  1.357364e-01
bigcom4          2.293017e-39  6.036140e-02
bigcom6          0.000000e+00  0.000000e+00
bigcom8         -1.074922e-38 -2.418681e-01
bigcom9         -1.063434e-38 -3.473150e-01
bigcom11        -1.060052e-38 -3.903372e-01
bigcom13        -1.061064e-38 -3.824170e-01
bigcom15        -1.061909e-38 -2.289095e-01
bigcom16        -1.059547e-38 -3.272273e-01
bigcom21        -1.065303e-38 -5.222733e-01
bigcom22         7.767337e-40 -1.249704e-01
bigcom24        -1.059042e-38 -2.555491e-01
bigcom26         2.560516e-38  3.158090e-01
bigcom28        -1.729412e-40 -2.493941e-02
bigcom30         7.173778e-38  3.994105e-01
bigcom31        -1.058705e-38 -3.746559e-01
bigcom32        -1.060221e-38 -3.669036e-01
bigcom33        -1.058873e-38 -2.171342e-01
bigcom34        -1.059210e-38 -3.145958e-01
bigcom36        -1.059883e-38 -6.419533e-01
bigcom37        -1.058873e-38 -1.940663e-01
bigcom38        -1.060558e-38 -3.369064e-01
bigcom39        -1.060052e-38 -3.388057e-01
bigcom40        -8.140445e-39 -1.776307e-01
bigcom43        -1.059378e-38 -2.618467e-01
bigcom44        -1.071984e-38 -2.788903e-01
bigcom46        -1.060221e-38 -3.502799e-01
bigcom47        -1.059547e-38 -3.666265e-01
bigcom49        -1.059547e-38 -3.590375e-01
bigcom50        -1.059715e-38 -4.198532e-01
bigcom51        -1.059042e-38 -3.241952e-01
bigcom52        -1.058873e-38 -4.170999e-01
bigcom54        -1.058705e-38 -2.593352e-01
bigcom56        -1.059210e-38 -3.253579e-01
bigcom62        -1.058705e-38 -4.263907e-01
bigcom66        -1.059210e-38 -4.438182e-01
bigcom68        -1.058873e-38 -2.677177e-01
bigcom69        -1.059715e-38 -4.517538e-01
bigcom71        -1.060895e-38 -2.160241e-01
bigcom72        -1.059378e-38 -2.398166e-01
bigcom73        -1.059042e-38 -3.549623e-01
bigcom74        -1.059210e-38 -3.216213e-01
bigcom75        -1.058705e-38 -3.328824e-01
bigcom76        -1.059210e-38 -3.833679e-01
bigcom77        -1.059042e-38 -4.594409e-01
bigcom79        -1.059042e-38 -6.193773e-01
bigcom80        -1.059042e-38 -4.026772e-01
bigcom82        -1.059210e-38 -6.499000e-01
bigcom83        -1.058873e-38 -2.307176e-01
bigcom84        -1.058705e-38 -5.890852e-01
bigcom85        -1.059547e-38 -4.962023e-01
bigcom87        -1.059378e-38 -3.617644e-01
bigcom89        -1.059042e-38 -4.708246e-01
bigcom91        -1.058873e-38 -4.835513e-01
bigcom92        -1.060389e-38 -3.850943e-01
bigcom93        -1.059042e-38 -2.663379e-01
bigcom96        -1.058705e-38 -5.115613e-01
bigcom97        -1.059547e-38 -4.359206e-01
bigcom98        -1.059042e-38 -6.049118e-01
bigcom99        -1.059210e-38 -3.650463e-01
bigcom101        1.338652e-37  1.640870e+00
bigcom104        8.138580e-38  8.716731e-01
bigcom106       -1.059210e-38 -3.847039e-01
bigcom109        2.420953e-37  1.788605e+00
bigcom113       -1.059378e-38 -5.230402e-01
bigcom116       -1.060221e-38 -2.997944e-01
bigcom120       -1.058873e-38 -4.886615e-01
bigcom123       -1.059210e-38 -4.090975e-01
bigcom126       -1.058873e-38 -3.967652e-01
bigcom127       -1.058705e-38 -2.065752e-01
bigcom137       -1.059042e-38 -3.855121e-01
bigcom139       -1.058705e-38 -3.799006e-01
bigcom140       -1.059042e-38 -3.994246e-01
bigcom143       -1.059042e-38 -4.424417e-01
bigcom145       -1.059042e-38 -2.688919e-01
bigcom146       -1.059210e-38 -2.043159e-01
bigcom147       -1.059042e-38 -3.368284e-01
bigcom149       -1.058537e-38 -5.993894e-02
bigcom153       -1.059547e-38 -3.897987e-01
bigcom154       -1.059883e-38 -2.443950e-01
bigcom156       -1.058705e-38 -3.480771e-01
bigcom157       -1.058705e-38 -1.784463e-01
bigcom158       -1.058873e-38 -4.369686e-01
bigcom160       -1.059210e-38 -3.484418e-01
bigcom161       -1.058873e-38 -3.390051e-01
bigcom162       -1.058873e-38 -3.282760e-01
bigcom164       -1.059042e-38 -3.604111e-01
bigcom166       -1.059042e-38 -2.226162e-01
bigcom167       -1.060052e-38 -3.576528e-01
bigcom171       -1.058537e-38 -3.892461e-01
bigcom173       -1.059210e-38 -2.770780e-01
bigcom175       -1.058873e-38 -2.038554e-01
bigcom176       -1.059042e-38 -3.397866e-01
bigcom177       -1.059042e-38 -3.101198e-01
bigcom178        3.937693e-37  1.971999e+00
bigcom180       -1.058873e-38 -3.764168e-01
bigcom181       -1.059210e-38 -3.401757e-01
bigcom184       -1.058873e-38 -2.542652e-01
bigcom186       -1.058873e-38 -6.213007e-01
bigcom187       -1.058873e-38 -5.659013e-01
bigcom189       -1.059042e-38 -3.537668e-01
bigcom194       -1.059042e-38 -2.054669e-01
bigcom195       -1.058873e-38 -2.989682e-01
bigcom196       -1.058537e-38 -6.481896e-01
bigcom204       -1.059715e-38 -3.439460e-01
bigcom205       -1.058705e-38 -3.244673e-01
bigcom212       -1.059042e-38 -2.241309e-01
bigcom214       -1.059378e-38 -3.006088e-01
bigcom222       -1.058873e-38 -2.431953e-01
bigcom223        0.000000e+00  0.000000e+00
bigcom226       -1.058873e-38 -3.016672e-01
bigcom227       -1.058873e-38 -2.596728e-01
bigcom229       -1.059042e-38 -2.688464e-01
bigcom233       -1.058705e-38 -2.867900e-01
bigcom236       -1.059042e-38 -2.952634e-01
bigcom237       -1.058537e-38 -3.539590e-01
bigcom246       -1.059210e-38 -3.133338e-01
bigcom248       -1.059547e-38 -4.106378e-01
bigcom249       -1.058705e-38 -3.933112e-01
bigcom250       -1.058705e-38 -3.745971e-01
bigcom254       -1.059042e-38 -3.201646e-01
bigcom266       -1.058705e-38 -5.410859e-01
bigcom269       -1.059378e-38 -3.147315e-01
bigcom272       -1.059042e-38 -3.432188e-01
bigcom274       -1.061233e-38 -3.487744e-01
bigcom281       -1.058873e-38 -2.826491e-01
bigcom291       -1.058537e-38 -3.160796e-01
bigcom292       -1.058705e-38 -3.253213e-01
bigcom295       -1.058537e-38 -3.897542e-01
bigcom299        3.262720e-37  1.887274e+00
bigcom301       -1.059042e-38 -3.485193e-01
bigcom306       -1.059042e-38 -3.588998e-01
bigcom309       -1.059210e-38 -5.332885e-01
bigcom314       -1.058705e-38 -2.510381e-01
bigcom321       -1.059883e-38 -2.854115e-01
bigcom341       -1.058873e-38 -3.252496e-01
bigcom350       -1.058705e-38 -9.765034e-02
bigcom353       -1.058873e-38 -2.011751e-01
bigcom359       -1.058705e-38 -5.983883e-01
bigcom363       -1.058873e-38 -7.325937e-02
bigcom365       -1.058537e-38 -5.876480e-01
bigcom385       -1.059210e-38 -4.669255e-01
bigcom386       -1.058705e-38 -1.806703e-01
bigcom408       -1.059715e-38 -4.582593e-01
bigcom412       -1.059042e-38 -3.089021e-01
bigcom480       -1.059210e-38 -1.894235e-01
spin_vertex     -4.497739e-39  9.191797e-02
membership_s1   -7.202535e-40 -1.968944e-03
membership_s3   -1.061740e-38 -3.870278e-01
membership_s4   -5.494478e-39 -3.204361e-02
membership_s5   -6.758870e-39 -1.045339e-01
membership_s6   -9.225490e-39 -9.217119e-02
membership_s7   -8.047166e-39 -1.677809e-01
membership_s8   -1.059883e-38 -4.081876e-01
membership_s9   -1.060727e-38 -3.830058e-01
membership_s11  -1.060052e-38 -3.556287e-01
membership_s12  -1.059715e-38 -3.414365e-01
membership_s14   1.579169e-37  1.205916e+00
membership_s15   1.701619e-38  3.941170e-01
membership_s16  -1.060052e-38 -3.778200e-01
membership_s17  -1.059715e-38 -3.579341e-01
membership_s18  -1.066325e-38 -3.008880e-01
membership_s20  -1.059210e-38 -2.980989e-01
membership_s21  -2.748120e-39  2.405879e-02
membership_s22  -1.061740e-38 -2.679023e-01
membership_s24  -1.061571e-38 -7.452207e-01
membership_s25  -1.060052e-38 -3.651120e-01
membership_s26  -1.061064e-38 -3.821998e-01
membership_s27  -4.882949e-40 -2.363785e-02
membership_s28  -1.061064e-38 -4.608603e-01
membership_s30   1.328804e-38  2.080086e-01
membership_s31   6.128678e-40  7.178865e-02
membership_s32   4.546700e-38  7.140673e-01
membership_s33  -1.059210e-38 -2.483747e-01
membership_s36  -1.218324e-38 -3.424119e-01
membership_s37  -1.070435e-38 -2.877522e-01
V1               1.274112e-38  2.896508e-02
V2               3.845067e-39 -1.983627e-01
pdi             -1.047549e-35 -9.842617e+02
adhesion        -5.407991e-43 -3.228829e-06
cohesion         1.082042e-42  6.447282e-06
inner            3.034076e-43 -5.717979e-06
outer            4.290510e-43 -2.756537e-06
ioratio          1.097098e-38  2.132632e-01
comsize          3.682304e-42  9.364941e-05
[1] "Dataset: low_TnotC Model GBM, run: 7 of 10 2015-06-15 19:20:55"
Iter   TrainDeviance   ValidDeviance   StepSize   Improve
     1        0.1178             nan     0.0100    0.0006
     2        0.1159             nan     0.0100    0.0002
     3        0.1141             nan     0.0100    0.0001
     4        0.1128             nan     0.0100    0.0001
     5        0.1113             nan     0.0100    0.0001
     6        0.1099             nan     0.0100    0.0001
     7        0.1090             nan     0.0100    0.0001
     8        0.1078             nan     0.0100    0.0001
     9        0.1069             nan     0.0100    0.0001
    10        0.1056             nan     0.0100    0.0002
    20        0.0962             nan     0.0100    0.0002
    40        0.0834             nan     0.0100    0.0001
    44        0.0814             nan     0.0100   -0.0000

[1] "GBM variable coefficients"
                            var    rel.inf
pagerank               pagerank 9.63634629
inner                     inner 7.99301276
ratio5                   ratio5 5.54471613
membership_s32   membership_s32 5.34393053
outer                     outer 4.81783476
comsize                 comsize 4.50617063
orbit50                 orbit50 4.06935917
bet                         bet 3.15415711
cohesion               cohesion 3.03960688
ioratio                 ioratio 2.75870916
adhesion               adhesion 2.55852246
V2                           V2 2.54963213
ratio2                   ratio2 2.17970990
upto_third           upto_third 1.78916534
graph23                 graph23 1.75945610
bigcom30               bigcom30 1.75830910
ratio1                   ratio1 1.74329768
fourth                   fourth 1.70297484
V1                           V1 1.69736945
knn                         knn 1.62068318
orbit18                 orbit18 1.52017789
graph6                   graph6 1.51959943
graph19                 graph19 1.21506989
orbit45                 orbit45 1.13357257
constraint           constraint 0.94132370
third                     third 0.92171429
walktrap_vertex walktrap_vertex 0.91281617
orbit38                 orbit38 0.86770541
coreness               coreness 0.84148386
graph21                 graph21 0.81962957
graph13                 graph13 0.79835014
orbit16                 orbit16 0.74133860
hubscore               hubscore 0.68305307
graph15                 graph15 0.65999487
ratio6                   ratio6 0.65759558
selfinter             selfinter 0.64896641
orbit37                 orbit37 0.62433079
orbit49                 orbit49 0.61974979
orbit36                 orbit36 0.58979433
orbit35                 orbit35 0.53204619
ratio4                   ratio4 0.50066976
orbit10                 orbit10 0.49642679
ratio3                   ratio3 0.49059432
spin_vertex         spin_vertex 0.47407766
graph3                   graph3 0.46600667
trans                     trans 0.43879917
graph0                   graph0 0.41939505
membership_s30   membership_s30 0.41679443
orbit44                 orbit44 0.41638497
membership_s27   membership_s27 0.41151985
orbit23                 orbit23 0.38995492
upto_fifth           upto_fifth 0.38544354
graph1                   graph1 0.36577493
graph12                 graph12 0.36029128
orbit17                 orbit17 0.35709477
graph20                 graph20 0.35428884
orbit1                   orbit1 0.33590390
orbit26                 orbit26 0.33224062
orbit21                 orbit21 0.31788823
orbit20                 orbit20 0.31387905
orbit9                   orbit9 0.29524642
upto_sixth           upto_sixth 0.27715627
orbit2                   orbit2 0.24673828
close                     close 0.23511341
graph4                   graph4 0.22550958
orbit28                 orbit28 0.21298806
bigcom26               bigcom26 0.21216331
graph26                 graph26 0.20723491
orbit39                 orbit39 0.19974549
orbit41                 orbit41 0.19356307
fifth                     fifth 0.18965658
orbit4                   orbit4 0.18940558
membership_s15   membership_s15 0.16431802
orbit27                 orbit27 0.15985775
graph5                   graph5 0.14282341
orbit63                 orbit63 0.13390914
orbit15                 orbit15 0.12803024
orbit30                 orbit30 0.11780039
orbit11                 orbit11 0.11002612
graph7                   graph7 0.10279679
orbit5                   orbit5 0.10201604
graph14                 graph14 0.09709387
orbit19                 orbit19 0.09526103
orbit67                 orbit67 0.09136475
orbit24                 orbit24 0.07764689
graph22                 graph22 0.06219718
membership_s1     membership_s1 0.04008695
orbit54                 orbit54 0.03766090
orbit13                 orbit13 0.03660331
graph16                 graph16 0.03594694
graph2                   graph2 0.03507050
orbit33                 orbit33 0.03026392
graph8                   graph8 0.00000000
graph9                   graph9 0.00000000
graph10                 graph10 0.00000000
graph11                 graph11 0.00000000
graph17                 graph17 0.00000000
graph18                 graph18 0.00000000
graph24                 graph24 0.00000000
graph25                 graph25 0.00000000
graph27                 graph27 0.00000000
graph28                 graph28 0.00000000
graph29                 graph29 0.00000000
orbit0                   orbit0 0.00000000
orbit3                   orbit3 0.00000000
orbit6                   orbit6 0.00000000
orbit7                   orbit7 0.00000000
orbit8                   orbit8 0.00000000
orbit12                 orbit12 0.00000000
orbit14                 orbit14 0.00000000
orbit22                 orbit22 0.00000000
orbit25                 orbit25 0.00000000
orbit29                 orbit29 0.00000000
orbit31                 orbit31 0.00000000
orbit32                 orbit32 0.00000000
orbit34                 orbit34 0.00000000
orbit40                 orbit40 0.00000000
orbit42                 orbit42 0.00000000
orbit43                 orbit43 0.00000000
orbit46                 orbit46 0.00000000
orbit47                 orbit47 0.00000000
orbit48                 orbit48 0.00000000
orbit51                 orbit51 0.00000000
orbit52                 orbit52 0.00000000
orbit53                 orbit53 0.00000000
orbit55                 orbit55 0.00000000
orbit56                 orbit56 0.00000000
orbit57                 orbit57 0.00000000
orbit58                 orbit58 0.00000000
orbit59                 orbit59 0.00000000
orbit60                 orbit60 0.00000000
orbit61                 orbit61 0.00000000
orbit62                 orbit62 0.00000000
orbit64                 orbit64 0.00000000
orbit65                 orbit65 0.00000000
orbit66                 orbit66 0.00000000
orbit68                 orbit68 0.00000000
orbit69                 orbit69 0.00000000
orbit70                 orbit70 0.00000000
orbit71                 orbit71 0.00000000
orbit72                 orbit72 0.00000000
AP                           AP 0.00000000
ecc                         ecc 0.00000000
eccrad                   eccrad 0.00000000
evcent                   evcent 0.00000000
first                     first 0.00000000
upto_second         upto_second 0.00000000
upto_fourth         upto_fourth 0.00000000
second                   second 0.00000000
sixth                     sixth 0.00000000
bigcom1                 bigcom1 0.00000000
bigcom2                 bigcom2 0.00000000
bigcom3                 bigcom3 0.00000000
bigcom4                 bigcom4 0.00000000
bigcom6                 bigcom6 0.00000000
bigcom8                 bigcom8 0.00000000
bigcom9                 bigcom9 0.00000000
bigcom11               bigcom11 0.00000000
bigcom13               bigcom13 0.00000000
bigcom15               bigcom15 0.00000000
bigcom16               bigcom16 0.00000000
bigcom21               bigcom21 0.00000000
bigcom22               bigcom22 0.00000000
bigcom24               bigcom24 0.00000000
bigcom28               bigcom28 0.00000000
bigcom31               bigcom31 0.00000000
bigcom32               bigcom32 0.00000000
bigcom33               bigcom33 0.00000000
bigcom34               bigcom34 0.00000000
bigcom36               bigcom36 0.00000000
bigcom37               bigcom37 0.00000000
bigcom38               bigcom38 0.00000000
bigcom39               bigcom39 0.00000000
bigcom40               bigcom40 0.00000000
bigcom43               bigcom43 0.00000000
bigcom44               bigcom44 0.00000000
bigcom46               bigcom46 0.00000000
bigcom47               bigcom47 0.00000000
bigcom49               bigcom49 0.00000000
bigcom50               bigcom50 0.00000000
bigcom51               bigcom51 0.00000000
bigcom52               bigcom52 0.00000000
bigcom54               bigcom54 0.00000000
bigcom56               bigcom56 0.00000000
bigcom62               bigcom62 0.00000000
bigcom66               bigcom66 0.00000000
bigcom68               bigcom68 0.00000000
bigcom69               bigcom69 0.00000000
bigcom71               bigcom71 0.00000000
bigcom72               bigcom72 0.00000000
bigcom73               bigcom73 0.00000000
bigcom74               bigcom74 0.00000000
bigcom75               bigcom75 0.00000000
bigcom76               bigcom76 0.00000000
bigcom77               bigcom77 0.00000000
bigcom79               bigcom79 0.00000000
bigcom80               bigcom80 0.00000000
bigcom82               bigcom82 0.00000000
bigcom83               bigcom83 0.00000000
bigcom84               bigcom84 0.00000000
bigcom85               bigcom85 0.00000000
bigcom87               bigcom87 0.00000000
bigcom89               bigcom89 0.00000000
bigcom91               bigcom91 0.00000000
bigcom92               bigcom92 0.00000000
bigcom93               bigcom93 0.00000000
bigcom96               bigcom96 0.00000000
bigcom97               bigcom97 0.00000000
bigcom98               bigcom98 0.00000000
bigcom99               bigcom99 0.00000000
bigcom101             bigcom101 0.00000000
bigcom104             bigcom104 0.00000000
bigcom106             bigcom106 0.00000000
bigcom109             bigcom109 0.00000000
bigcom113             bigcom113 0.00000000
bigcom116             bigcom116 0.00000000
bigcom120             bigcom120 0.00000000
bigcom123             bigcom123 0.00000000
bigcom126             bigcom126 0.00000000
bigcom127             bigcom127 0.00000000
bigcom137             bigcom137 0.00000000
bigcom139             bigcom139 0.00000000
bigcom140             bigcom140 0.00000000
bigcom143             bigcom143 0.00000000
bigcom145             bigcom145 0.00000000
bigcom146             bigcom146 0.00000000
bigcom147             bigcom147 0.00000000
bigcom149             bigcom149 0.00000000
bigcom153             bigcom153 0.00000000
bigcom154             bigcom154 0.00000000
bigcom156             bigcom156 0.00000000
bigcom157             bigcom157 0.00000000
bigcom158             bigcom158 0.00000000
bigcom160             bigcom160 0.00000000
bigcom161             bigcom161 0.00000000
bigcom162             bigcom162 0.00000000
bigcom164             bigcom164 0.00000000
bigcom166             bigcom166 0.00000000
bigcom167             bigcom167 0.00000000
bigcom171             bigcom171 0.00000000
bigcom173             bigcom173 0.00000000
bigcom175             bigcom175 0.00000000
bigcom176             bigcom176 0.00000000
bigcom177             bigcom177 0.00000000
bigcom178             bigcom178 0.00000000
bigcom180             bigcom180 0.00000000
bigcom181             bigcom181 0.00000000
bigcom184             bigcom184 0.00000000
bigcom186             bigcom186 0.00000000
bigcom187             bigcom187 0.00000000
bigcom189             bigcom189 0.00000000
bigcom194             bigcom194 0.00000000
bigcom195             bigcom195 0.00000000
bigcom196             bigcom196 0.00000000
bigcom204             bigcom204 0.00000000
bigcom205             bigcom205 0.00000000
bigcom212             bigcom212 0.00000000
bigcom214             bigcom214 0.00000000
bigcom222             bigcom222 0.00000000
bigcom223             bigcom223 0.00000000
bigcom226             bigcom226 0.00000000
bigcom227             bigcom227 0.00000000
bigcom229             bigcom229 0.00000000
bigcom233             bigcom233 0.00000000
bigcom236             bigcom236 0.00000000
bigcom237             bigcom237 0.00000000
bigcom246             bigcom246 0.00000000
bigcom248             bigcom248 0.00000000
bigcom249             bigcom249 0.00000000
bigcom250             bigcom250 0.00000000
bigcom254             bigcom254 0.00000000
bigcom266             bigcom266 0.00000000
bigcom269             bigcom269 0.00000000
bigcom272             bigcom272 0.00000000
bigcom274             bigcom274 0.00000000
bigcom281             bigcom281 0.00000000
bigcom291             bigcom291 0.00000000
bigcom292             bigcom292 0.00000000
bigcom295             bigcom295 0.00000000
bigcom299             bigcom299 0.00000000
bigcom301             bigcom301 0.00000000
bigcom306             bigcom306 0.00000000
bigcom309             bigcom309 0.00000000
bigcom314             bigcom314 0.00000000
bigcom321             bigcom321 0.00000000
bigcom341             bigcom341 0.00000000
bigcom350             bigcom350 0.00000000
bigcom353             bigcom353 0.00000000
bigcom359             bigcom359 0.00000000
bigcom363             bigcom363 0.00000000
bigcom365             bigcom365 0.00000000
bigcom385             bigcom385 0.00000000
bigcom386             bigcom386 0.00000000
bigcom408             bigcom408 0.00000000
bigcom412             bigcom412 0.00000000
bigcom480             bigcom480 0.00000000
membership_s3     membership_s3 0.00000000
membership_s4     membership_s4 0.00000000
membership_s5     membership_s5 0.00000000
membership_s6     membership_s6 0.00000000
membership_s7     membership_s7 0.00000000
membership_s8     membership_s8 0.00000000
membership_s9     membership_s9 0.00000000
membership_s11   membership_s11 0.00000000
membership_s12   membership_s12 0.00000000
membership_s14   membership_s14 0.00000000
membership_s16   membership_s16 0.00000000
membership_s17   membership_s17 0.00000000
membership_s18   membership_s18 0.00000000
membership_s20   membership_s20 0.00000000
membership_s21   membership_s21 0.00000000
membership_s22   membership_s22 0.00000000
membership_s24   membership_s24 0.00000000
membership_s25   membership_s25 0.00000000
membership_s26   membership_s26 0.00000000
membership_s28   membership_s28 0.00000000
membership_s31   membership_s31 0.00000000
membership_s33   membership_s33 0.00000000
membership_s36   membership_s36 0.00000000
membership_s37   membership_s37 0.00000000
pdi                         pdi 0.00000000
[1] "Dataset: low_TnotC Model RF, run: 7 of 10 2015-06-15 19:21:19"
     |      Out-of-bag   |
Tree |      MSE  %Var(y) |
   1 |  0.02024   188.32 |
   2 |   0.0182   169.38 |
   3 |  0.01687   156.94 |
   4 |  0.01639   152.56 |
   5 |  0.01577   146.79 |
   6 |  0.01524   141.84 |
   7 |  0.01574   146.49 |
   8 |  0.01502   139.77 |
   9 |  0.01486   138.25 |
  10 |  0.01436   133.63 |
  11 |   0.0145   134.88 |
  12 |  0.01372   127.63 |
  13 |  0.01343   125.00 |
  14 |  0.01319   122.70 |
  15 |  0.01306   121.55 |
  16 |  0.01271   118.31 |
  17 |  0.01257   116.98 |
  18 |  0.01241   115.49 |
  19 |  0.01232   114.66 |
  20 |  0.01231   114.55 |
  21 |  0.01227   114.19 |
  22 |  0.01218   113.35 |
  23 |  0.01213   112.88 |
  24 |  0.01211   112.65 |
  25 |  0.01207   112.28 |
  26 |  0.01204   112.02 |
  27 |  0.01207   112.31 |
  28 |    0.012   111.66 |
  29 |  0.01196   111.31 |
  30 |  0.01192   110.95 |
  31 |  0.01182   109.95 |
  32 |  0.01178   109.65 |
  33 |  0.01177   109.53 |
  34 |  0.01176   109.46 |
  35 |  0.01171   108.97 |
  36 |  0.01168   108.69 |
  37 |  0.01166   108.49 |
  38 |  0.01168   108.66 |
  39 |   0.0116   107.98 |
  40 |  0.01154   107.41 |
  41 |  0.01156   107.61 |
  42 |  0.01153   107.33 |
  43 |  0.01156   107.54 |
  44 |  0.01155   107.48 |
  45 |  0.01152   107.16 |
  46 |  0.01148   106.85 |
  47 |  0.01145   106.58 |
  48 |  0.01141   106.20 |
  49 |  0.01137   105.83 |
  50 |  0.01138   105.92 |
  51 |  0.01141   106.18 |
  52 |  0.01141   106.19 |
  53 |  0.01142   106.26 |
  54 |  0.01143   106.36 |
  55 |  0.01141   106.17 |
  56 |  0.01138   105.92 |
  57 |   0.0114   106.04 |
  58 |  0.01137   105.77 |
  59 |  0.01137   105.76 |
  60 |  0.01133   105.47 |
  61 |  0.01134   105.52 |
  62 |  0.01136   105.72 |
  63 |  0.01134   105.53 |
  64 |  0.01133   105.43 |
  65 |  0.01132   105.38 |
  66 |  0.01132   105.36 |
  67 |  0.01132   105.31 |
  68 |  0.01128   105.00 |
  69 |  0.01126   104.77 |
  70 |  0.01128   104.98 |
  71 |  0.01129   105.08 |
  72 |  0.01131   105.24 |
  73 |  0.01128   105.00 |
  74 |  0.01128   105.00 |
  75 |  0.01128   105.00 |
  76 |  0.01127   104.88 |
  77 |  0.01127   104.84 |
  78 |  0.01126   104.78 |
  79 |  0.01125   104.71 |
  80 |  0.01125   104.70 |
  81 |  0.01124   104.63 |
  82 |  0.01126   104.74 |
  83 |  0.01127   104.88 |
  84 |  0.01126   104.81 |
  85 |  0.01126   104.82 |
  86 |  0.01127   104.92 |
  87 |  0.01127   104.91 |
  88 |  0.01126   104.81 |
  89 |  0.01125   104.69 |
  90 |  0.01125   104.71 |
  91 |  0.01124   104.58 |
  92 |  0.01125   104.66 |
  93 |  0.01123   104.48 |
  94 |  0.01124   104.55 |
  95 |  0.01123   104.48 |
  96 |  0.01123   104.50 |
  97 |  0.01123   104.47 |
  98 |  0.01121   104.33 |
  99 |  0.01121   104.32 |
 100 |  0.01121   104.36 |
[1] "Random Forest variable coefficients"
                      %IncMSE IncNodePurity
graph5           4.615544e-04  2.898483e-01
graph6           1.273248e-03  4.835691e-01
graph7           1.573535e-05  8.249850e-02
graph8           0.000000e+00  8.750000e-03
graph9           3.574023e-03  3.931461e-01
graph10          5.903264e-04  5.009903e-01
graph11          4.183466e-03  3.466024e-01
graph12          5.702462e-03  3.818027e-01
graph13          3.730726e-03  4.899242e-01
graph14          1.589160e-03  3.149299e-01
graph15          1.621341e-03  1.718459e-01
graph16          7.755862e-03  4.925920e-01
graph17          1.813258e-03  3.788702e-01
graph18          1.014452e-04  5.808288e-02
graph19          2.457781e-03  4.204152e-01
graph20          9.438091e-04  2.992612e-01
graph21          5.345101e-04  3.014689e-01
graph22          4.363426e-05  8.139893e-02
graph23          3.405749e-04  3.939264e-01
graph24          7.104490e-04  5.323920e-02
graph25          1.903926e-04  1.116690e-01
graph26          1.142724e-04  6.871677e-02
graph27          0.000000e+00  1.295622e-18
graph28          0.000000e+00  2.059984e-19
graph29          0.000000e+00  1.110223e-18
orbit0           3.100775e-05  7.780254e-02
orbit1           4.042337e-03  3.367615e-01
orbit2           8.926611e-05  1.559944e-01
orbit3           1.806680e-05  3.954007e-02
orbit4           2.349061e-03  5.909426e-01
orbit5           3.622851e-04  2.909834e-01
orbit6           5.456013e-03  3.939698e-01
orbit7           2.058335e-05  1.273922e-01
orbit8           4.224850e-04  2.927143e-01
orbit9           4.351458e-04  2.184208e-01
orbit10          3.273512e-04  8.389030e-02
orbit11          6.146513e-05  1.157899e-01
orbit12          4.780760e-05  1.815822e-02
orbit13          3.417085e-06  4.531508e-02
orbit14          0.000000e+00  3.732143e-02
orbit15          4.773158e-03  4.419181e-01
orbit16          7.027270e-04  2.969300e-01
orbit17          1.144950e-03  2.337190e-01
orbit18          1.819924e-03  6.844196e-01
orbit19          4.000313e-03  3.840698e-01
orbit20          4.936960e-04  1.210131e-01
orbit21          3.924223e-04  2.408000e-01
orbit22          5.625244e-03  5.210312e-01
orbit23          8.388785e-05  1.350376e-01
orbit24          4.811051e-03  3.848142e-01
orbit25          1.109741e-03  1.776163e-01
orbit26          3.960182e-04  6.730771e-02
orbit27          2.652335e-03  3.867823e-01
orbit28          1.706673e-03  2.704842e-01
orbit29          3.218446e-04  1.763073e-01
orbit30          5.693620e-04  3.459083e-02
orbit31          3.063396e-03  2.401680e-01
orbit32          1.668016e-04  7.313861e-02
orbit33          3.541263e-05  1.126437e-01
orbit34          1.785762e-03  2.449784e-01
orbit35          4.284446e-03  3.242983e-01
orbit36          1.984055e-04  2.753099e-01
orbit37          4.063599e-04  9.439675e-02
orbit38          2.028171e-04  4.608338e-01
orbit39          3.807444e-03  2.220537e-01
orbit40          1.685623e-05  5.967926e-02
orbit41          1.720632e-05  1.132835e-01
orbit42          1.781660e-05  4.950321e-02
orbit43          1.847287e-04  1.133530e-01
orbit44          3.163052e-04  9.935063e-02
orbit45          4.509462e-03  3.096323e-01
orbit46          1.883596e-04  9.471578e-02
orbit47          6.000371e-05  5.110321e-02
orbit48          7.905595e-05  9.866470e-02
orbit49          6.627455e-04  3.788516e-01
orbit50          4.595506e-04  5.626466e-01
orbit51          2.484476e-04  1.899547e-01
orbit52          2.436925e-04  6.422672e-02
orbit53          0.000000e+00  4.211175e-02
orbit54          6.709552e-04  4.148418e-02
orbit55          0.000000e+00  1.517883e-20
orbit56          6.387374e-04  3.385786e-01
orbit57          0.000000e+00  1.333569e-19
orbit58          0.000000e+00  1.734723e-20
orbit59          2.501130e-04  5.998306e-02
orbit60          2.821293e-05  1.017239e-01
orbit61          0.000000e+00  8.673617e-21
orbit62          1.056808e-04  4.170231e-02
orbit63          7.801017e-05  3.526580e-01
orbit64          0.000000e+00  7.426785e-19
orbit65          5.200429e-05  1.346473e-02
orbit66          0.000000e+00  3.285838e-02
orbit67          3.376916e-05  3.980484e-02
orbit68          0.000000e+00  1.714286e-02
orbit69          0.000000e+00  4.336809e-21
orbit70          0.000000e+00  2.385245e-20
orbit71          0.000000e+00  0.000000e+00
orbit72          0.000000e+00  0.000000e+00
AP               1.826443e-05  3.245256e-02
bet              5.569982e-04  9.842849e-01
ecc              8.068711e-05  2.012388e-02
eccrad           3.367676e-05  7.957906e-02
close            1.920522e-03  2.516419e-01
constraint       5.057781e-04  4.862229e-01
coreness         2.540237e-04  3.819394e-01
knn              1.598933e-03  3.415463e-01
hubscore         2.042095e-03  4.563369e-01
pagerank         2.958448e-03  3.216233e+00
trans            1.695024e-04  2.525853e-01
evcent           3.009326e-03  4.619372e-01
first            8.930251e-05  6.481760e-02
upto_second      8.284360e-04  3.388508e-01
upto_third       2.798838e-03  3.525093e-01
upto_fourth      6.093460e-04  3.614894e-01
upto_fifth       8.617520e-04  2.661503e-01
upto_sixth       3.930264e-03  3.769392e-01
second           3.735786e-03  2.855429e-01
third            1.892422e-03  2.745298e-01
fourth           2.907955e-03  8.874183e-01
fifth            2.946609e-03  6.060643e-01
sixth            1.583388e-03  4.393278e-01
ratio1           1.895302e-03  6.557197e-01
ratio2           5.228112e-03  1.490758e+00
ratio3           2.160819e-03  1.059654e+00
ratio4           4.008957e-03  6.556712e-01
ratio5           2.861243e-03  2.445940e+00
ratio6           9.795543e-04  6.801896e-01
selfinter        4.594281e-04  2.679705e-01
walktrap_vertex  9.220055e-05  2.515989e-01
bigcom1          0.000000e+00  6.505213e-20
bigcom2          0.000000e+00  4.336809e-21
bigcom3         -2.379457e-06  1.010335e-01
bigcom4          1.114043e-04  1.046666e-01
bigcom6          0.000000e+00  4.336809e-21
bigcom8          0.000000e+00  4.336809e-21
bigcom9          0.000000e+00  4.336809e-21
bigcom11         0.000000e+00  4.336809e-21
bigcom13         0.000000e+00  8.673617e-21
bigcom15         0.000000e+00  0.000000e+00
bigcom16         0.000000e+00  0.000000e+00
bigcom21         0.000000e+00  4.336809e-21
bigcom22         2.591941e-05  3.534842e-02
bigcom24         0.000000e+00  0.000000e+00
bigcom26         3.418981e-05  2.226453e-01
bigcom28        -1.001993e-05  4.086324e-02
bigcom30         5.712181e-04  3.794706e-01
bigcom31         0.000000e+00  0.000000e+00
bigcom32         0.000000e+00  5.551115e-19
bigcom33         0.000000e+00  6.938894e-20
bigcom34         0.000000e+00  0.000000e+00
bigcom36         0.000000e+00  5.594483e-19
bigcom37         0.000000e+00  0.000000e+00
bigcom38         0.000000e+00  0.000000e+00
bigcom39         0.000000e+00  8.673617e-21
bigcom40         0.000000e+00  1.734723e-20
bigcom43         0.000000e+00  4.336809e-21
bigcom44         0.000000e+00  0.000000e+00
bigcom46         0.000000e+00  0.000000e+00
bigcom47         0.000000e+00  8.673617e-21
bigcom49         0.000000e+00  0.000000e+00
bigcom50         0.000000e+00  5.551115e-19
bigcom51         0.000000e+00  0.000000e+00
bigcom52         0.000000e+00  0.000000e+00
bigcom54         0.000000e+00  0.000000e+00
bigcom56         0.000000e+00  5.551115e-19
bigcom62        -2.919415e-05  5.379800e-01
bigcom66         0.000000e+00  0.000000e+00
bigcom68         0.000000e+00  0.000000e+00
bigcom69         0.000000e+00  4.336809e-21
bigcom71         0.000000e+00  0.000000e+00
bigcom72         0.000000e+00  0.000000e+00
bigcom73         0.000000e+00  0.000000e+00
bigcom74         0.000000e+00  4.336809e-21
bigcom75         0.000000e+00  0.000000e+00
bigcom76         0.000000e+00  4.336809e-21
bigcom77         0.000000e+00  5.551115e-19
bigcom79         0.000000e+00  5.551115e-19
bigcom80         0.000000e+00  0.000000e+00
bigcom82         0.000000e+00  6.505213e-21
bigcom83         0.000000e+00  0.000000e+00
bigcom84         0.000000e+00  8.673617e-21
bigcom85         0.000000e+00  4.336809e-21
bigcom87         0.000000e+00  0.000000e+00
bigcom89         0.000000e+00  0.000000e+00
bigcom91         0.000000e+00  0.000000e+00
bigcom92         0.000000e+00  0.000000e+00
bigcom93         0.000000e+00  4.336809e-21
bigcom96         0.000000e+00  0.000000e+00
bigcom97         0.000000e+00  4.336809e-21
bigcom98         0.000000e+00  4.336809e-21
bigcom99         0.000000e+00  0.000000e+00
bigcom101        2.201864e-05  3.125738e-01
bigcom104       -4.943176e-05  2.361324e-01
bigcom106        0.000000e+00  5.572799e-19
bigcom109       -4.228204e-06  5.076985e-01
bigcom113        0.000000e+00  0.000000e+00
bigcom116        0.000000e+00  1.123233e-18
bigcom120        0.000000e+00  0.000000e+00
bigcom123        0.000000e+00  0.000000e+00
bigcom126        0.000000e+00  5.551115e-19
bigcom127        0.000000e+00  0.000000e+00
bigcom137        0.000000e+00  0.000000e+00
bigcom139        0.000000e+00  0.000000e+00
bigcom140        0.000000e+00  0.000000e+00
bigcom143        2.240379e-05  3.677299e-01
bigcom145        0.000000e+00  0.000000e+00
bigcom146        0.000000e+00  0.000000e+00
bigcom147        0.000000e+00  0.000000e+00
bigcom149        0.000000e+00  0.000000e+00
bigcom153        0.000000e+00  0.000000e+00
bigcom154        0.000000e+00  0.000000e+00
bigcom156        0.000000e+00  0.000000e+00
bigcom157        0.000000e+00  0.000000e+00
bigcom158        0.000000e+00  0.000000e+00
bigcom160        0.000000e+00  0.000000e+00
bigcom161        0.000000e+00  0.000000e+00
bigcom162        0.000000e+00  5.551115e-19
bigcom164        0.000000e+00  0.000000e+00
bigcom166        0.000000e+00  8.673617e-21
bigcom167        0.000000e+00  5.594483e-19
bigcom171        0.000000e+00  0.000000e+00
bigcom173        0.000000e+00  8.673617e-21
bigcom175        0.000000e+00  0.000000e+00
bigcom176        0.000000e+00  0.000000e+00
bigcom177        0.000000e+00  0.000000e+00
bigcom178        1.482345e-04  9.810681e-01
bigcom180        0.000000e+00  4.336809e-21
bigcom181        0.000000e+00  4.336809e-21
bigcom184        0.000000e+00  0.000000e+00
bigcom186        0.000000e+00  0.000000e+00
bigcom187        0.000000e+00  0.000000e+00
bigcom189        0.000000e+00  4.336809e-21
bigcom194        0.000000e+00  0.000000e+00
bigcom195        0.000000e+00  0.000000e+00
bigcom196        0.000000e+00  4.336809e-21
bigcom204        0.000000e+00  4.336809e-21
bigcom205        2.316397e-05  4.225649e-01
bigcom212        0.000000e+00  4.336809e-21
bigcom214        0.000000e+00  0.000000e+00
bigcom222        0.000000e+00  5.551115e-19
bigcom223        0.000000e+00  0.000000e+00
bigcom226        0.000000e+00  0.000000e+00
bigcom227        0.000000e+00  5.551115e-19
bigcom229        0.000000e+00  4.336809e-21
bigcom233        0.000000e+00  0.000000e+00
bigcom236        0.000000e+00  1.110223e-18
bigcom237        0.000000e+00  0.000000e+00
bigcom246        0.000000e+00  0.000000e+00
bigcom248        0.000000e+00  0.000000e+00
bigcom249        0.000000e+00  8.673617e-21
bigcom250        0.000000e+00  0.000000e+00
bigcom254        0.000000e+00  0.000000e+00
bigcom266        0.000000e+00  4.336809e-21
bigcom269        0.000000e+00  0.000000e+00
bigcom272        0.000000e+00  0.000000e+00
bigcom274        0.000000e+00  8.673617e-21
bigcom281        0.000000e+00  5.551115e-19
bigcom291        0.000000e+00  0.000000e+00
bigcom292        0.000000e+00  0.000000e+00
bigcom295        0.000000e+00  0.000000e+00
bigcom299       -8.300498e-06  6.151189e-01
bigcom301        0.000000e+00  0.000000e+00
bigcom306        0.000000e+00  0.000000e+00
bigcom309        0.000000e+00  0.000000e+00
bigcom314        0.000000e+00  4.336809e-21
bigcom321        0.000000e+00  6.938894e-20
bigcom341        0.000000e+00  4.336809e-21
bigcom350        0.000000e+00  0.000000e+00
bigcom353        0.000000e+00  0.000000e+00
bigcom359        0.000000e+00  0.000000e+00
bigcom363        0.000000e+00  0.000000e+00
bigcom365        0.000000e+00  6.938894e-20
bigcom385        0.000000e+00  0.000000e+00
bigcom386        0.000000e+00  0.000000e+00
bigcom408        0.000000e+00  0.000000e+00
bigcom412        0.000000e+00  4.336809e-21
bigcom480        0.000000e+00  0.000000e+00
spin_vertex      1.930366e-04  2.292849e-01
membership_s1    1.565672e-04  3.665813e-01
membership_s3    0.000000e+00  8.673617e-21
membership_s4    1.600897e-04  4.183904e-02
membership_s5    0.000000e+00  1.496199e-19
membership_s6    2.949514e-05  2.273539e-02
membership_s7    0.000000e+00  6.071532e-20
membership_s8    0.000000e+00  5.551115e-19
membership_s9    0.000000e+00  4.336809e-21
membership_s11   0.000000e+00  8.673617e-21
membership_s12   0.000000e+00  0.000000e+00
membership_s14  -3.243951e-05  2.073656e-01
membership_s15   1.490715e-04  3.781037e-01
membership_s16   0.000000e+00  5.637851e-19
membership_s17   0.000000e+00  8.673617e-21
membership_s18   0.000000e+00  8.673617e-21
membership_s20   0.000000e+00  0.000000e+00
membership_s21   4.387611e-05  2.101504e-01
membership_s22   0.000000e+00  6.505213e-21
membership_s24   0.000000e+00  1.301043e-20
membership_s25   0.000000e+00  0.000000e+00
membership_s26   0.000000e+00  8.673617e-21
membership_s27   1.222609e-04  8.199299e-02
membership_s28   0.000000e+00  8.673617e-21
membership_s30   4.647113e-05  9.524510e-02
membership_s31   1.749628e-04  1.065770e-01
membership_s32   2.184714e-03  8.959269e-01
membership_s33   0.000000e+00  2.168404e-20
membership_s36   0.000000e+00  8.333333e-03
membership_s37   0.000000e+00  1.301043e-20
V1               3.709340e-03  1.154424e+00
V2               1.022192e-03  9.727186e-01
pdi              6.034844e-06  8.814778e-03
adhesion         8.187252e-03  1.241651e+00
cohesion         8.778731e-03  1.332099e+00
inner            5.293790e-03  2.211988e+00
outer            5.204960e-03  1.983215e+00
ioratio          3.575546e-03  1.628854e+00
comsize          5.086882e-03  1.637510e+00
[1] "Dataset: low_TnotC Model GLM, run: 7 of 10 2015-06-15 19:23:47"
[1] "glmnet variable coefficients"
                         [,1]          [,2]
(Intercept)     -4.511344e+00 -6.059294e+00
graph0           2.556233e-39  2.012149e-02
graph1          -4.556019e-42 -1.733738e-05
graph2           8.119237e-40  1.722039e-02
graph3          -1.770540e-43 -6.804921e-07
graph4          -4.848059e-45 -1.732194e-08
graph5           6.666042e-41  4.179986e-04
graph6          -1.684355e-42  1.593394e-06
graph7          -6.878158e-41 -1.194373e-03
graph8          -3.236928e-39 -8.834029e-02
graph9          -3.398845e-45 -1.904263e-08
graph10         -1.724550e-46 -3.998348e-10
graph11         -7.355059e-48 -3.705499e-11
graph12         -8.600101e-45  8.140460e-08
graph13         -6.494521e-44 -1.846716e-07
graph14         -1.240410e-45 -6.624426e-10
graph15          1.684722e-43  3.248026e-05
graph16         -3.452795e-44  1.047327e-07
graph17         -5.856459e-44 -4.117776e-08
graph18         -1.664117e-42  1.232076e-05
graph19         -4.096411e-43 -1.364478e-06
graph20          2.490048e-42  2.695936e-05
graph21         -1.353847e-42  3.320187e-05
graph22         -1.431002e-42 -1.653503e-05
graph23         -2.431807e-42 -2.635367e-05
graph24         -6.095809e-42 -1.576407e-05
graph25          1.230468e-41 -2.726655e-04
graph26         -3.152838e-41 -5.234883e-04
graph27         -3.169215e-40 -5.607908e-03
graph28         -1.967212e-40 -1.281694e-03
graph29         -8.989382e-39 -1.364034e-01
orbit0           2.556233e-39  2.012954e-02
orbit1          -4.577990e-42 -1.737499e-05
orbit2           9.495513e-40 -2.447800e-03
orbit3           8.119237e-40  1.721530e-02
orbit4          -1.978589e-43 -6.661101e-07
orbit5          -7.996915e-43 -9.491655e-06
orbit6          -4.848070e-45 -1.731552e-08
orbit7           8.290986e-40 -1.149470e-02
orbit8           6.666042e-41  4.229581e-04
orbit9          -2.162705e-42  3.848392e-06
orbit10         -3.127835e-42 -6.383353e-06
orbit11          4.653599e-40  6.112322e-03
orbit12         -6.966710e-41 -1.206366e-03
orbit13         -1.608708e-40 -1.500620e-02
orbit14         -3.236928e-39 -8.837276e-02
orbit15         -4.203032e-45 -1.431000e-08
orbit16          2.532854e-44  2.542119e-07
orbit17         -1.445195e-44 -3.400070e-07
orbit18         -1.184109e-46 -1.880327e-08
orbit19         -1.844855e-46 -1.848991e-10
orbit20         -1.782238e-45 -2.599754e-08
orbit21          6.465903e-44  8.745668e-07
orbit22         -7.355059e-48 -3.695448e-11
orbit23          1.878653e-39  5.876703e-03
orbit24         -1.033288e-44  1.084433e-07
orbit25         -1.358718e-44  6.979221e-08
orbit26         -2.261177e-42 -4.182763e-05
orbit27         -7.540368e-44  4.365697e-07
orbit28         -2.410286e-43  6.997971e-06
orbit29         -2.007021e-43 -2.857909e-06
orbit30         -3.683139e-42 -8.787042e-05
orbit31         -1.427186e-45 -2.109721e-09
orbit32         -2.876317e-45  2.591016e-08
orbit33          3.885545e-41 -4.955082e-02
orbit34          1.684722e-43  3.272187e-05
orbit35         -5.979704e-44  2.953662e-07
orbit36          7.930967e-43 -7.175012e-06
orbit37         -3.340203e-44 -2.185108e-07
orbit38          6.298091e-41  7.596769e-04
orbit39         -1.104800e-43  7.737252e-08
orbit40         -5.597408e-44 -1.719128e-07
orbit41         -5.896905e-42 -9.664798e-05
orbit42         -5.905935e-40  2.270971e-02
orbit43         -1.664366e-42  1.232752e-05
orbit44          1.321494e-38  2.082710e-01
orbit45         -4.512234e-43 -5.359694e-07
orbit46         -1.238194e-42 -1.634584e-05
orbit47         -4.394728e-41 -1.044284e-03
orbit48         -4.708075e-42 -9.048684e-05
orbit49          2.485110e-42  2.734459e-05
orbit50          2.673884e-40  9.410748e-04
orbit51          1.373022e-42  7.594848e-05
orbit52         -5.201678e-42  2.410497e-05
orbit53         -7.131926e-41 -2.590557e-03
orbit54         -1.430949e-42 -1.650821e-05
orbit55         -7.094122e-39 -3.462001e-01
orbit56         -2.425411e-42 -2.621609e-05
orbit57         -8.654129e-42 -9.104433e-05
orbit58         -6.201331e-39 -1.909586e-01
orbit59         -6.308923e-42 -1.219615e-05
orbit60         -7.889338e-41 -1.121615e-03
orbit61         -8.076043e-39 -1.512900e-01
orbit62          1.168893e-41 -5.074166e-04
orbit63          5.424005e-40  1.329037e-02
orbit64         -1.634794e-40 -3.235422e-03
orbit65         -3.750961e-41 -6.691726e-04
orbit66         -8.576214e-41 -6.946737e-04
orbit67          3.942818e-39  2.415812e-01
orbit68         -3.169968e-40 -5.592593e-03
orbit69         -1.099518e-38 -3.031067e-01
orbit70         -1.964816e-40 -1.257226e-03
orbit71         -5.299724e-39 -7.390796e-02
orbit72         -8.989382e-39 -1.363197e-01
AP              -6.338331e-40 -6.473592e-02
bet              8.401422e-44  6.955243e-06
ecc              2.764196e-39  1.011355e-02
eccrad           1.658518e-38  6.062816e-02
close           -7.749664e-38 -1.947633e-01
constraint      -1.195137e-38 -1.845289e-01
coreness         3.865447e-39  5.538939e-02
knn             -8.235508e-42 -4.622576e-05
hubscore        -4.818439e-37  5.639598e-01
pagerank        -1.245328e-38 -3.513665e-01
trans            5.454420e-39  1.393723e-01
evcent          -4.818095e-37  4.609762e-01
first            2.556233e-39  2.004043e-02
upto_second     -4.743324e-42 -1.640142e-05
upto_third      -8.352587e-43 -1.730120e-06
upto_fourth     -4.865348e-43 -2.893116e-06
upto_fifth       6.394982e-43  1.530212e-05
upto_sixth       1.657418e-42  3.540508e-05
second          -4.756361e-42 -1.650583e-05
third           -8.476009e-43 -1.218374e-06
fourth           1.110003e-42 -4.656905e-07
fifth            9.602108e-43  8.543949e-06
sixth           -6.848838e-43 -1.726516e-05
ratio1          -8.239352e-42 -4.528859e-05
ratio2           1.166691e-41  1.938642e-04
ratio3           6.066499e-42  2.987124e-04
ratio4          -2.351128e-41 -4.532724e-04
ratio5          -4.736116e-40 -8.936192e-03
ratio6          -1.339951e-42 -2.079058e-05
selfinter        2.251037e-38  2.206715e-01
walktrap_vertex -1.142485e-39 -1.079046e-01
bigcom1         -1.178567e-38 -2.714199e-01
bigcom2         -1.098638e-38 -2.960841e-01
bigcom3         -1.649776e-39 -7.479897e-02
bigcom4          1.674774e-39  9.967050e-02
bigcom6         -1.097760e-38 -3.102993e-01
bigcom8         -1.114685e-38 -1.924788e-01
bigcom9         -1.102164e-38 -3.503169e-01
bigcom11        -1.099166e-38 -4.454067e-01
bigcom13        -1.100398e-38 -3.827416e-01
bigcom15        -1.100928e-38 -2.136334e-01
bigcom16        -1.098111e-38 -3.148856e-01
bigcom21        -1.105179e-38 -4.825469e-01
bigcom22         1.296911e-38  1.051201e-01
bigcom24        -1.098111e-38 -2.713382e-01
bigcom26         2.521373e-38  3.503837e-01
bigcom28        -6.775519e-40 -2.372404e-02
bigcom30         8.580176e-38  5.460720e-01
bigcom31        -1.097760e-38 -3.396739e-01
bigcom32        -1.099518e-38 -4.079454e-01
bigcom33        -1.097936e-38 -2.319573e-01
bigcom34        -1.098111e-38 -2.251167e-01
bigcom36        -1.098638e-38 -6.752767e-01
bigcom37        -1.097936e-38 -2.150448e-01
bigcom38        -1.099694e-38 -3.147040e-01
bigcom39        -1.099518e-38 -3.571925e-01
bigcom40        -1.161232e-38 -2.858071e-01
bigcom43        -1.098463e-38 -2.469199e-01
bigcom44        -1.110540e-38 -3.043591e-01
bigcom46        -1.099166e-38 -4.077003e-01
bigcom47        -1.098287e-38 -4.901077e-01
bigcom49        -1.098814e-38 -3.630311e-01
bigcom50        -1.098814e-38 -3.960936e-01
bigcom51        -1.097936e-38 -3.030666e-01
bigcom52        -1.097936e-38 -4.269821e-01
bigcom54        -1.098111e-38 -2.676984e-01
bigcom56        -1.098111e-38 -3.347280e-01
bigcom62         3.258824e-37  1.792788e+00
bigcom66        -1.098287e-38 -4.839536e-01
bigcom68        -1.098111e-38 -2.698000e-01
bigcom69        -1.098814e-38 -4.461824e-01
bigcom71        -1.100046e-38 -2.239943e-01
bigcom72        -1.098287e-38 -2.340423e-01
bigcom73        -1.098111e-38 -4.294823e-01
bigcom74        -1.098463e-38 -3.224706e-01
bigcom75        -1.097585e-38 -3.992069e-01
bigcom76        -1.098111e-38 -3.921602e-01
bigcom77        -1.098111e-38 -4.587072e-01
bigcom79        -1.098111e-38 -5.645467e-01
bigcom80        -1.098111e-38 -4.737751e-01
bigcom82        -1.098287e-38 -5.824680e-01
bigcom83        -1.097936e-38 -2.166054e-01
bigcom84        -1.097936e-38 -5.926768e-01
bigcom85        -1.098638e-38 -4.542075e-01
bigcom87        -1.098463e-38 -4.281224e-01
bigcom89        -1.098111e-38 -4.542917e-01
bigcom91        -1.097760e-38 -5.263895e-01
bigcom92        -1.099518e-38 -3.530914e-01
bigcom93        -1.097936e-38 -2.375434e-01
bigcom96        -1.097760e-38 -4.797662e-01
bigcom97        -1.098638e-38 -4.171997e-01
bigcom98        -1.098287e-38 -5.549727e-01
bigcom99        -1.098287e-38 -3.656947e-01
bigcom101        1.154361e-37  1.679662e+00
bigcom104        1.014052e-37  1.040507e+00
bigcom106       -1.098287e-38 -4.324665e-01
bigcom109        2.417056e-37  1.837628e+00
bigcom113       -1.098638e-38 -5.185444e-01
bigcom116       -1.099518e-38 -4.008970e-01
bigcom120       -1.097936e-38 -6.052463e-01
bigcom123       -1.098111e-38 -4.373057e-01
bigcom126       -1.097936e-38 -3.952036e-01
bigcom127       -1.097760e-38 -2.300005e-01
bigcom137       -1.098287e-38 -4.094171e-01
bigcom139       -1.097936e-38 -4.200083e-01
bigcom140       -1.098111e-38 -3.546559e-01
bigcom143        1.911988e-37  1.272473e+00
bigcom145       -1.097760e-38 -2.793072e-01
bigcom146       -1.098287e-38 -2.397509e-01
bigcom147       -1.098111e-38 -3.216420e-01
bigcom149       -1.097585e-38 -1.125696e-01
bigcom153       -1.098638e-38 -4.497630e-01
bigcom154       -1.099518e-38 -2.311897e-01
bigcom156       -1.097936e-38 -3.098536e-01
bigcom157       -1.097936e-38 -1.909903e-01
bigcom158       -1.097936e-38 -4.206302e-01
bigcom160       -1.098287e-38 -4.010006e-01
bigcom161       -1.097760e-38 -1.878651e-01
bigcom162       -1.097760e-38 -3.294998e-01
bigcom164       -1.098111e-38 -3.715225e-01
bigcom166       -1.098814e-38 -1.785404e-01
bigcom167       -1.098814e-38 -3.785517e-01
bigcom171       -1.097585e-38 -3.958063e-01
bigcom173       -1.098287e-38 -2.546972e-01
bigcom175       -1.097936e-38 -2.047814e-01
bigcom176       -1.098111e-38 -3.056343e-01
bigcom177       -1.097936e-38 -2.061581e-01
bigcom178        3.933806e-37  2.049018e+00
bigcom180       -1.097936e-38 -1.941160e-01
bigcom181       -1.098463e-38 -3.360720e-01
bigcom184       -1.097936e-38 -2.421303e-01
bigcom186       -1.097760e-38 -6.177296e-01
bigcom187       -1.097936e-38 -5.605286e-01
bigcom189       -1.098463e-38 -3.600509e-01
bigcom194       -1.098287e-38 -1.710501e-01
bigcom195       -1.098111e-38 -3.057920e-01
bigcom196       -1.097760e-38 -6.927461e-01
bigcom204       -1.098990e-38 -3.705458e-01
bigcom205        2.417056e-37  1.404510e+00
bigcom212       -1.098111e-38 -1.732759e-01
bigcom214       -1.098463e-38 -3.018224e-01
bigcom222       -1.097936e-38 -2.474924e-01
bigcom223        0.000000e+00  0.000000e+00
bigcom226        0.000000e+00  0.000000e+00
bigcom227       -1.097760e-38 -2.904348e-01
bigcom229       -1.098111e-38 -3.044549e-01
bigcom233       -1.097585e-38 -3.825150e-01
bigcom236       -1.098111e-38 -3.357755e-01
bigcom237       -1.097585e-38 -2.624856e-01
bigcom246       -1.098287e-38 -3.058234e-01
bigcom248       -1.098638e-38 -4.066448e-01
bigcom249       -1.097585e-38 -4.117212e-01
bigcom250       -1.097936e-38 -2.499844e-01
bigcom254       -1.098287e-38 -2.831044e-01
bigcom266       -1.097760e-38 -5.005964e-01
bigcom269       -1.098814e-38 -2.881160e-01
bigcom272       -1.098111e-38 -3.438407e-01
bigcom274       -1.100046e-38 -3.178112e-01
bigcom281       -1.097760e-38 -3.491838e-01
bigcom291       -1.097585e-38 -3.241966e-01
bigcom292       -1.097760e-38 -3.659696e-01
bigcom295        0.000000e+00  0.000000e+00
bigcom299        3.258824e-37  1.863669e+00
bigcom301       -1.098287e-38 -2.683517e-01
bigcom306       -1.097936e-38 -3.954817e-01
bigcom309       -1.098463e-38 -4.569928e-01
bigcom314       -1.097760e-38 -3.094741e-01
bigcom321       -1.098990e-38 -2.802290e-01
bigcom341       -1.097936e-38 -3.620663e-01
bigcom350       -1.097760e-38 -1.173518e-01
bigcom353       -1.097936e-38 -2.082182e-01
bigcom359       -1.097936e-38 -3.946655e-01
bigcom363       -1.097936e-38 -7.610801e-02
bigcom365       -1.097760e-38 -6.919099e-01
bigcom385       -1.097936e-38 -4.458597e-01
bigcom386       -1.097585e-38 -3.231341e-02
bigcom408       -1.098638e-38 -4.987611e-01
bigcom412       -1.098287e-38 -2.770895e-01
bigcom480       -1.098287e-38 -1.758694e-01
spin_vertex      9.530407e-40  2.499280e-01
membership_s1    6.724186e-39  1.684831e-01
membership_s3   -1.100398e-38 -3.668310e-01
membership_s4   -5.867474e-39 -1.073546e-02
membership_s5   -1.183848e-38 -3.129158e-01
membership_s6   -8.105470e-39  2.376849e-03
membership_s7   -1.160839e-38 -3.045953e-01
membership_s8   -1.099342e-38 -3.730272e-01
membership_s9   -1.099870e-38 -3.607326e-01
membership_s11  -1.098814e-38 -3.535167e-01
membership_s12  -1.098814e-38 -2.688584e-01
membership_s14   1.575271e-37  1.224588e+00
membership_s15   1.566417e-38  4.292891e-01
membership_s16  -1.098990e-38 -3.522973e-01
membership_s17  -1.098990e-38 -3.243641e-01
membership_s18  -1.105179e-38 -2.751725e-01
membership_s20  -1.098287e-38 -2.831153e-01
membership_s21  -3.568843e-39  3.219615e-02
membership_s22  -1.100751e-38 -2.543992e-01
membership_s24  -1.101104e-38 -8.624923e-01
membership_s25  -1.098814e-38 -3.246577e-01
membership_s26  -1.100398e-38 -3.429567e-01
membership_s27   2.213145e-39  3.126645e-04
membership_s28  -1.099870e-38 -4.147963e-01
membership_s30   1.119013e-38  1.866801e-01
membership_s31   3.979902e-40  1.009441e-01
membership_s32   4.375016e-38  6.810173e-01
membership_s33  -1.098463e-38 -2.441104e-01
membership_s36  -1.261930e-38 -3.127491e-01
membership_s37  -1.109463e-38 -2.749317e-01
V1               1.333674e-38  4.811640e-02
V2               4.322505e-39 -2.674068e-01
pdi             -1.114824e-35 -9.350223e+02
adhesion        -5.658162e-43 -2.976926e-06
cohesion         1.131895e-42  5.966445e-06
inner            3.373239e-43 -3.546033e-06
outer            4.394114e-43 -2.414288e-06
ioratio          1.070126e-38  1.859851e-01
comsize          3.733261e-42  7.519026e-05
[1] "Dataset: low_TnotC Model GBM, run: 8 of 10 2015-06-15 19:25:16"
Iter   TrainDeviance   ValidDeviance   StepSize   Improve
     1        0.1222             nan     0.0100    0.0000
     2        0.1210             nan     0.0100    0.0001
     3        0.1198             nan     0.0100    0.0001
     4        0.1185             nan     0.0100    0.0002
     5        0.1175             nan     0.0100   -0.0000
     6        0.1156             nan     0.0100    0.0002
     7        0.1138             nan     0.0100    0.0002
     8        0.1124             nan     0.0100    0.0003
     9        0.1114             nan     0.0100    0.0001
    10        0.1102             nan     0.0100   -0.0000
    20        0.1001             nan     0.0100    0.0002
    40        0.0872             nan     0.0100    0.0000
    44        0.0851             nan     0.0100   -0.0000

[1] "GBM variable coefficients"
                            var    rel.inf
comsize                 comsize 6.50855980
inner                     inner 6.47267073
pagerank               pagerank 6.46796220
ratio5                   ratio5 6.41777406
outer                     outer 5.09293475
membership_s32   membership_s32 4.47359823
coreness               coreness 4.20279394
adhesion               adhesion 3.69880895
V1                           V1 3.52443723
ratio2                   ratio2 3.01169014
ioratio                 ioratio 2.97260598
bet                         bet 2.81450212
V2                           V2 2.73709447
cohesion               cohesion 2.33043685
orbit18                 orbit18 2.12095789
orbit50                 orbit50 2.05200303
orbit35                 orbit35 1.67406491
orbit27                 orbit27 1.53934737
fourth                   fourth 1.36454088
ratio1                   ratio1 1.35091298
graph6                   graph6 1.26269142
hubscore               hubscore 1.23207824
third                     third 1.16040467
selfinter             selfinter 1.10604302
graph23                 graph23 1.05020564
close                     close 1.04696814
orbit24                 orbit24 1.01491350
membership_s15   membership_s15 0.96928324
ratio6                   ratio6 0.77646557
graph12                 graph12 0.73287595
graph9                   graph9 0.70257983
orbit21                 orbit21 0.69745309
bigcom30               bigcom30 0.69539613
graph21                 graph21 0.69014740
graph14                 graph14 0.68530512
graph5                   graph5 0.67969482
orbit28                 orbit28 0.65213962
orbit20                 orbit20 0.63690542
orbit38                 orbit38 0.59005836
orbit2                   orbit2 0.57458260
orbit45                 orbit45 0.51417228
graph20                 graph20 0.50016997
orbit49                 orbit49 0.48011548
membership_s27   membership_s27 0.45315140
graph1                   graph1 0.44826029
spin_vertex         spin_vertex 0.44297077
orbit36                 orbit36 0.42679657
knn                         knn 0.38271238
second                   second 0.38255169
orbit44                 orbit44 0.37239980
orbit15                 orbit15 0.37195159
graph16                 graph16 0.37129666
orbit17                 orbit17 0.34743145
graph13                 graph13 0.34340415
membership_s30   membership_s30 0.32749985
trans                     trans 0.31787123
orbit26                 orbit26 0.31527264
graph11                 graph11 0.31466488
graph4                   graph4 0.30800488
orbit31                 orbit31 0.30799582
walktrap_vertex walktrap_vertex 0.30652376
graph15                 graph15 0.26085937
ratio3                   ratio3 0.26040484
orbit25                 orbit25 0.24665655
graph10                 graph10 0.23419278
orbit46                 orbit46 0.23082591
upto_sixth           upto_sixth 0.22872662
bigcom3                 bigcom3 0.19132640
orbit16                 orbit16 0.17810469
fifth                     fifth 0.17650073
orbit11                 orbit11 0.16270657
bigcom4                 bigcom4 0.15974535
bigcom22               bigcom22 0.15857324
graph25                 graph25 0.15747031
orbit56                 orbit56 0.14784448
orbit9                   orbit9 0.13944295
ratio4                   ratio4 0.13042367
graph7                   graph7 0.12514614
orbit32                 orbit32 0.10841788
graph19                 graph19 0.10765499
graph0                   graph0 0.09676381
orbit51                 orbit51 0.08587807
graph3                   graph3 0.07892318
orbit37                 orbit37 0.07606412
orbit47                 orbit47 0.06517029
graph24                 graph24 0.06382362
orbit12                 orbit12 0.06077729
upto_fourth         upto_fourth 0.04318075
graph18                 graph18 0.04155933
orbit23                 orbit23 0.03975413
orbit52                 orbit52 0.03681176
orbit63                 orbit63 0.03065351
constraint           constraint 0.02975347
bigcom26               bigcom26 0.02675739
graph2                   graph2 0.00000000
graph8                   graph8 0.00000000
graph17                 graph17 0.00000000
graph22                 graph22 0.00000000
graph26                 graph26 0.00000000
graph27                 graph27 0.00000000
graph28                 graph28 0.00000000
graph29                 graph29 0.00000000
orbit0                   orbit0 0.00000000
orbit1                   orbit1 0.00000000
orbit3                   orbit3 0.00000000
orbit4                   orbit4 0.00000000
orbit5                   orbit5 0.00000000
orbit6                   orbit6 0.00000000
orbit7                   orbit7 0.00000000
orbit8                   orbit8 0.00000000
orbit10                 orbit10 0.00000000
orbit13                 orbit13 0.00000000
orbit14                 orbit14 0.00000000
orbit19                 orbit19 0.00000000
orbit22                 orbit22 0.00000000
orbit29                 orbit29 0.00000000
orbit30                 orbit30 0.00000000
orbit33                 orbit33 0.00000000
orbit34                 orbit34 0.00000000
orbit39                 orbit39 0.00000000
orbit40                 orbit40 0.00000000
orbit41                 orbit41 0.00000000
orbit42                 orbit42 0.00000000
orbit43                 orbit43 0.00000000
orbit48                 orbit48 0.00000000
orbit53                 orbit53 0.00000000
orbit54                 orbit54 0.00000000
orbit55                 orbit55 0.00000000
orbit57                 orbit57 0.00000000
orbit58                 orbit58 0.00000000
orbit59                 orbit59 0.00000000
orbit60                 orbit60 0.00000000
orbit61                 orbit61 0.00000000
orbit62                 orbit62 0.00000000
orbit64                 orbit64 0.00000000
orbit65                 orbit65 0.00000000
orbit66                 orbit66 0.00000000
orbit67                 orbit67 0.00000000
orbit68                 orbit68 0.00000000
orbit69                 orbit69 0.00000000
orbit70                 orbit70 0.00000000
orbit71                 orbit71 0.00000000
orbit72                 orbit72 0.00000000
AP                           AP 0.00000000
ecc                         ecc 0.00000000
eccrad                   eccrad 0.00000000
evcent                   evcent 0.00000000
first                     first 0.00000000
upto_second         upto_second 0.00000000
upto_third           upto_third 0.00000000
upto_fifth           upto_fifth 0.00000000
sixth                     sixth 0.00000000
bigcom1                 bigcom1 0.00000000
bigcom2                 bigcom2 0.00000000
bigcom6                 bigcom6 0.00000000
bigcom8                 bigcom8 0.00000000
bigcom9                 bigcom9 0.00000000
bigcom11               bigcom11 0.00000000
bigcom13               bigcom13 0.00000000
bigcom15               bigcom15 0.00000000
bigcom16               bigcom16 0.00000000
bigcom21               bigcom21 0.00000000
bigcom24               bigcom24 0.00000000
bigcom28               bigcom28 0.00000000
bigcom31               bigcom31 0.00000000
bigcom32               bigcom32 0.00000000
bigcom33               bigcom33 0.00000000
bigcom34               bigcom34 0.00000000
bigcom36               bigcom36 0.00000000
bigcom37               bigcom37 0.00000000
bigcom38               bigcom38 0.00000000
bigcom39               bigcom39 0.00000000
bigcom40               bigcom40 0.00000000
bigcom43               bigcom43 0.00000000
bigcom44               bigcom44 0.00000000
bigcom46               bigcom46 0.00000000
bigcom47               bigcom47 0.00000000
bigcom49               bigcom49 0.00000000
bigcom50               bigcom50 0.00000000
bigcom51               bigcom51 0.00000000
bigcom52               bigcom52 0.00000000
bigcom54               bigcom54 0.00000000
bigcom56               bigcom56 0.00000000
bigcom62               bigcom62 0.00000000
bigcom66               bigcom66 0.00000000
bigcom68               bigcom68 0.00000000
bigcom69               bigcom69 0.00000000
bigcom71               bigcom71 0.00000000
bigcom72               bigcom72 0.00000000
bigcom73               bigcom73 0.00000000
bigcom74               bigcom74 0.00000000
bigcom75               bigcom75 0.00000000
bigcom76               bigcom76 0.00000000
bigcom77               bigcom77 0.00000000
bigcom79               bigcom79 0.00000000
bigcom80               bigcom80 0.00000000
bigcom82               bigcom82 0.00000000
bigcom83               bigcom83 0.00000000
bigcom84               bigcom84 0.00000000
bigcom85               bigcom85 0.00000000
bigcom87               bigcom87 0.00000000
bigcom89               bigcom89 0.00000000
bigcom91               bigcom91 0.00000000
bigcom92               bigcom92 0.00000000
bigcom93               bigcom93 0.00000000
bigcom96               bigcom96 0.00000000
bigcom97               bigcom97 0.00000000
bigcom98               bigcom98 0.00000000
bigcom99               bigcom99 0.00000000
bigcom101             bigcom101 0.00000000
bigcom104             bigcom104 0.00000000
bigcom106             bigcom106 0.00000000
bigcom109             bigcom109 0.00000000
bigcom113             bigcom113 0.00000000
bigcom116             bigcom116 0.00000000
bigcom120             bigcom120 0.00000000
bigcom123             bigcom123 0.00000000
bigcom126             bigcom126 0.00000000
bigcom127             bigcom127 0.00000000
bigcom137             bigcom137 0.00000000
bigcom139             bigcom139 0.00000000
bigcom140             bigcom140 0.00000000
bigcom143             bigcom143 0.00000000
bigcom145             bigcom145 0.00000000
bigcom146             bigcom146 0.00000000
bigcom147             bigcom147 0.00000000
bigcom149             bigcom149 0.00000000
bigcom153             bigcom153 0.00000000
bigcom154             bigcom154 0.00000000
bigcom156             bigcom156 0.00000000
bigcom157             bigcom157 0.00000000
bigcom158             bigcom158 0.00000000
bigcom160             bigcom160 0.00000000
bigcom161             bigcom161 0.00000000
bigcom162             bigcom162 0.00000000
bigcom164             bigcom164 0.00000000
bigcom166             bigcom166 0.00000000
bigcom167             bigcom167 0.00000000
bigcom171             bigcom171 0.00000000
bigcom173             bigcom173 0.00000000
bigcom175             bigcom175 0.00000000
bigcom176             bigcom176 0.00000000
bigcom177             bigcom177 0.00000000
bigcom178             bigcom178 0.00000000
bigcom180             bigcom180 0.00000000
bigcom181             bigcom181 0.00000000
bigcom184             bigcom184 0.00000000
bigcom186             bigcom186 0.00000000
bigcom187             bigcom187 0.00000000
bigcom189             bigcom189 0.00000000
bigcom194             bigcom194 0.00000000
bigcom195             bigcom195 0.00000000
bigcom196             bigcom196 0.00000000
bigcom204             bigcom204 0.00000000
bigcom205             bigcom205 0.00000000
bigcom212             bigcom212 0.00000000
bigcom214             bigcom214 0.00000000
bigcom222             bigcom222 0.00000000
bigcom223             bigcom223 0.00000000
bigcom226             bigcom226 0.00000000
bigcom227             bigcom227 0.00000000
bigcom229             bigcom229 0.00000000
bigcom233             bigcom233 0.00000000
bigcom236             bigcom236 0.00000000
bigcom237             bigcom237 0.00000000
bigcom246             bigcom246 0.00000000
bigcom248             bigcom248 0.00000000
bigcom249             bigcom249 0.00000000
bigcom250             bigcom250 0.00000000
bigcom254             bigcom254 0.00000000
bigcom266             bigcom266 0.00000000
bigcom269             bigcom269 0.00000000
bigcom272             bigcom272 0.00000000
bigcom274             bigcom274 0.00000000
bigcom281             bigcom281 0.00000000
bigcom291             bigcom291 0.00000000
bigcom292             bigcom292 0.00000000
bigcom295             bigcom295 0.00000000
bigcom299             bigcom299 0.00000000
bigcom301             bigcom301 0.00000000
bigcom306             bigcom306 0.00000000
bigcom309             bigcom309 0.00000000
bigcom314             bigcom314 0.00000000
bigcom321             bigcom321 0.00000000
bigcom341             bigcom341 0.00000000
bigcom350             bigcom350 0.00000000
bigcom353             bigcom353 0.00000000
bigcom359             bigcom359 0.00000000
bigcom363             bigcom363 0.00000000
bigcom365             bigcom365 0.00000000
bigcom385             bigcom385 0.00000000
bigcom386             bigcom386 0.00000000
bigcom408             bigcom408 0.00000000
bigcom412             bigcom412 0.00000000
bigcom480             bigcom480 0.00000000
membership_s1     membership_s1 0.00000000
membership_s3     membership_s3 0.00000000
membership_s4     membership_s4 0.00000000
membership_s5     membership_s5 0.00000000
membership_s6     membership_s6 0.00000000
membership_s7     membership_s7 0.00000000
membership_s8     membership_s8 0.00000000
membership_s9     membership_s9 0.00000000
membership_s11   membership_s11 0.00000000
membership_s12   membership_s12 0.00000000
membership_s14   membership_s14 0.00000000
membership_s16   membership_s16 0.00000000
membership_s17   membership_s17 0.00000000
membership_s18   membership_s18 0.00000000
membership_s20   membership_s20 0.00000000
membership_s21   membership_s21 0.00000000
membership_s22   membership_s22 0.00000000
membership_s24   membership_s24 0.00000000
membership_s25   membership_s25 0.00000000
membership_s26   membership_s26 0.00000000
membership_s28   membership_s28 0.00000000
membership_s31   membership_s31 0.00000000
membership_s33   membership_s33 0.00000000
membership_s36   membership_s36 0.00000000
membership_s37   membership_s37 0.00000000
pdi                         pdi 0.00000000
[1] "Dataset: low_TnotC Model RF, run: 8 of 10 2015-06-15 19:25:40"
     |      Out-of-bag   |
Tree |      MSE  %Var(y) |
   1 |  0.01962   176.35 |
   2 |  0.01912   171.84 |
   3 |  0.01857   166.92 |
   4 |  0.01829   164.39 |
   5 |  0.01644   147.77 |
   6 |   0.0158   142.08 |
   7 |  0.01532   137.70 |
   8 |   0.0156   140.21 |
   9 |  0.01486   133.55 |
  10 |  0.01528   137.35 |
  11 |  0.01491   134.04 |
  12 |   0.0142   127.62 |
  13 |  0.01397   125.60 |
  14 |  0.01374   123.55 |
  15 |  0.01337   120.24 |
  16 |   0.0133   119.53 |
  17 |  0.01314   118.16 |
  18 |  0.01289   115.88 |
  19 |  0.01272   114.34 |
  20 |  0.01267   113.86 |
  21 |  0.01261   113.34 |
  22 |  0.01256   112.88 |
  23 |  0.01254   112.70 |
  24 |  0.01247   112.13 |
  25 |   0.0124   111.44 |
  26 |  0.01239   111.39 |
  27 |  0.01224   110.05 |
  28 |  0.01221   109.78 |
  29 |  0.01218   109.49 |
  30 |  0.01215   109.27 |
  31 |  0.01217   109.44 |
  32 |  0.01214   109.13 |
  33 |  0.01215   109.23 |
  34 |  0.01212   108.94 |
  35 |  0.01212   108.96 |
  36 |   0.0121   108.74 |
  37 |  0.01209   108.64 |
  38 |  0.01203   108.14 |
  39 |    0.012   107.90 |
  40 |  0.01198   107.71 |
  41 |  0.01196   107.54 |
  42 |  0.01198   107.73 |
  43 |  0.01195   107.46 |
  44 |  0.01191   107.10 |
  45 |  0.01188   106.76 |
  46 |  0.01188   106.78 |
  47 |  0.01189   106.91 |
  48 |  0.01187   106.75 |
  49 |  0.01182   106.25 |
  50 |   0.0118   106.08 |
  51 |  0.01179   105.99 |
  52 |  0.01179   106.00 |
  53 |   0.0118   106.08 |
  54 |  0.01175   105.62 |
  55 |  0.01172   105.35 |
  56 |  0.01172   105.31 |
  57 |  0.01173   105.42 |
  58 |  0.01171   105.27 |
  59 |  0.01171   105.30 |
  60 |  0.01172   105.40 |
  61 |   0.0117   105.14 |
  62 |  0.01171   105.24 |
  63 |  0.01169   105.07 |
  64 |  0.01169   105.07 |
  65 |  0.01167   104.95 |
  66 |  0.01167   104.87 |
  67 |  0.01168   104.96 |
  68 |  0.01167   104.91 |
  69 |   0.0117   105.19 |
  70 |  0.01169   105.08 |
  71 |   0.0117   105.16 |
  72 |  0.01169   105.09 |
  73 |  0.01167   104.90 |
  74 |  0.01167   104.92 |
  75 |  0.01163   104.51 |
  76 |  0.01162   104.44 |
  77 |  0.01163   104.52 |
  78 |  0.01164   104.62 |
  79 |  0.01162   104.44 |
  80 |  0.01161   104.34 |
  81 |  0.01161   104.33 |
  82 |  0.01158   104.11 |
  83 |  0.01158   104.11 |
  84 |  0.01158   104.06 |
  85 |  0.01156   103.92 |
  86 |  0.01156   103.88 |
  87 |  0.01155   103.87 |
  88 |  0.01156   103.90 |
  89 |  0.01155   103.83 |
  90 |  0.01155   103.85 |
  91 |  0.01154   103.74 |
  92 |  0.01155   103.80 |
  93 |  0.01155   103.82 |
  94 |  0.01154   103.72 |
  95 |  0.01152   103.59 |
  96 |  0.01151   103.49 |
  97 |  0.01152   103.59 |
  98 |  0.01153   103.64 |
  99 |  0.01152   103.57 |
 100 |   0.0115   103.41 |
[1] "Random Forest variable coefficients"
                      %IncMSE IncNodePurity
graph5           3.526310e-04  3.790383e-01
graph6           7.328560e-04  3.327263e-01
graph7           6.897523e-05  5.444518e-02
graph8           0.000000e+00  4.336809e-21
graph9           1.321697e-03  4.230086e-01
graph10          2.139319e-03  7.055745e-01
graph11          2.555610e-03  4.507059e-01
graph12          1.432219e-03  3.804947e-01
graph13          4.682120e-03  6.298642e-01
graph14          1.771902e-03  3.843185e-01
graph15          1.100620e-03  3.627438e-01
graph16          1.824702e-03  3.167604e-01
graph17          1.450076e-03  3.362359e-01
graph18          2.538215e-05  5.318350e-02
graph19          1.114527e-03  3.954774e-01
graph20          3.538210e-04  3.574678e-01
graph21          7.160588e-04  3.605572e-01
graph22          1.314159e-05  5.363652e-02
graph23          8.979590e-04  2.808345e-01
graph24          3.514154e-04  4.555692e-02
graph25          2.260919e-04  1.486636e-01
graph26          0.000000e+00  5.421011e-20
graph27          1.309098e-05  3.303571e-02
graph28          0.000000e+00  1.517883e-20
graph29          0.000000e+00  0.000000e+00
orbit0           1.080044e-04  1.675077e-01
orbit1           3.523457e-03  3.912077e-01
orbit2          -1.240700e-05  1.809255e-01
orbit3           4.361099e-06  1.692308e-02
orbit4           4.099845e-03  5.948696e-01
orbit5           1.418849e-03  3.116202e-01
orbit6           5.793045e-03  4.476413e-01
orbit7           1.004315e-04  4.804379e-02
orbit8           2.174861e-04  2.461379e-01
orbit9           6.541503e-04  2.144428e-01
orbit10          1.287886e-04  7.979727e-02
orbit11          2.831163e-04  1.363035e-01
orbit12          2.845477e-04  1.258873e-01
orbit13          0.000000e+00  9.090909e-03
orbit14          0.000000e+00  1.951564e-20
orbit15          2.634880e-03  4.297422e-01
orbit16          1.596867e-03  3.111575e-01
orbit17          2.196888e-03  3.016101e-01
orbit18          3.376971e-03  1.076118e+00
orbit19          3.543295e-03  4.689259e-01
orbit20          6.768310e-04  3.039184e-01
orbit21          1.403216e-03  2.602924e-01
orbit22          2.516479e-03  3.364403e-01
orbit23          7.985981e-05  9.498132e-02
orbit24          2.083309e-03  3.524945e-01
orbit25          3.190525e-04  1.440622e-01
orbit26          2.578820e-04  9.885200e-02
orbit27          9.064182e-03  7.238699e-01
orbit28          1.395611e-03  4.307298e-01
orbit29          6.391563e-05  1.003505e-01
orbit30          4.494313e-04  1.733107e-01
orbit31          5.107175e-03  3.921420e-01
orbit32          9.486542e-04  2.620426e-01
orbit33          3.758342e-05  8.817665e-02
orbit34          1.355717e-03  1.616057e-01
orbit35          3.152104e-03  4.196394e-01
orbit36          1.900175e-04  3.680981e-01
orbit37          6.879192e-04  2.585511e-01
orbit38          2.461434e-04  3.982262e-01
orbit39          1.091542e-03  4.833583e-01
orbit40          8.184982e-05  1.884973e-01
orbit41          3.901925e-05  6.856531e-02
orbit42          6.957318e-05  8.492397e-02
orbit43          1.381667e-04  7.023865e-02
orbit44          2.204281e-04  6.052817e-02
orbit45          2.997712e-03  4.295131e-01
orbit46          1.474948e-04  1.633700e-01
orbit47          2.917895e-04  1.679514e-01
orbit48          4.466280e-06  4.632662e-02
orbit49          2.737384e-04  2.657713e-01
orbit50          5.271513e-04  5.329235e-01
orbit51          2.086995e-04  1.986663e-01
orbit52          1.008846e-03  1.654821e-01
orbit53          4.724506e-05  3.819399e-01
orbit54          1.825298e-05  7.765496e-02
orbit55          0.000000e+00  4.336809e-21
orbit56          5.518614e-04  2.042154e-01
orbit57          0.000000e+00  3.035766e-20
orbit58          0.000000e+00  4.336809e-21
orbit59          3.404239e-04  6.320808e-02
orbit60          1.769979e-05  9.066732e-03
orbit61          0.000000e+00  9.265614e-03
orbit62          1.187124e-04  1.064799e-01
orbit63         -1.070466e-05  3.132650e-01
orbit64          3.100338e-05  1.398350e-01
orbit65          2.240563e-04  7.947235e-02
orbit66          0.000000e+00  1.084202e-20
orbit67          0.000000e+00  3.469447e-20
orbit68          0.000000e+00  5.204170e-20
orbit69          0.000000e+00  0.000000e+00
orbit70          0.000000e+00  4.336809e-21
orbit71          0.000000e+00  6.505213e-21
orbit72          0.000000e+00  0.000000e+00
AP               1.726370e-07  1.035903e-02
bet              2.260976e-04  7.790742e-01
ecc              5.987204e-05  1.671333e-02
eccrad           5.457798e-06  9.725127e-02
close            3.449369e-03  3.316713e-01
constraint       7.427609e-04  4.078866e-01
coreness         6.162546e-04  4.761405e-01
knn              2.133677e-03  5.657634e-01
hubscore         2.488364e-03  5.931040e-01
pagerank         5.048233e-03  2.429689e+00
trans            3.008885e-04  3.088696e-01
evcent           2.345763e-03  4.459164e-01
first            2.615262e-06  8.608838e-02
upto_second      5.531540e-03  4.136073e-01
upto_third       2.950469e-03  2.859697e-01
upto_fourth      5.922829e-03  3.310278e-01
upto_fifth       2.028705e-03  5.784840e-01
upto_sixth       4.111736e-03  4.939670e-01
second           2.230346e-03  2.867349e-01
third            1.900096e-03  5.312327e-01
fourth           3.367402e-03  9.478248e-01
fifth            2.524586e-03  6.209319e-01
sixth            1.831798e-03  5.794829e-01
ratio1           2.077125e-03  5.650496e-01
ratio2           6.775848e-03  1.347186e+00
ratio3           2.102022e-03  7.579066e-01
ratio4           3.374650e-03  4.385158e-01
ratio5           2.878602e-03  2.517279e+00
ratio6           2.700644e-03  6.983896e-01
selfinter        2.811741e-03  5.365703e-01
walktrap_vertex  1.147936e-04  3.831315e-01
bigcom1          0.000000e+00  2.385245e-20
bigcom2          0.000000e+00  0.000000e+00
bigcom3          9.313175e-05  1.638780e-01
bigcom4          1.379054e-04  9.646035e-02
bigcom6          0.000000e+00  0.000000e+00
bigcom8          0.000000e+00  2.168404e-21
bigcom9          0.000000e+00  0.000000e+00
bigcom11         0.000000e+00  0.000000e+00
bigcom13         0.000000e+00  0.000000e+00
bigcom15         0.000000e+00  3.469447e-20
bigcom16         0.000000e+00  0.000000e+00
bigcom21         0.000000e+00  1.084202e-20
bigcom22         1.573047e-04  9.874561e-02
bigcom24         0.000000e+00  0.000000e+00
bigcom26        -3.565147e-05  1.395684e-01
bigcom28         1.706963e-05  5.705709e-02
bigcom30        -3.841811e-05  1.562138e-01
bigcom31         0.000000e+00  6.505213e-21
bigcom32         0.000000e+00  0.000000e+00
bigcom33         0.000000e+00  0.000000e+00
bigcom34         0.000000e+00  0.000000e+00
bigcom36         0.000000e+00  4.336809e-21
bigcom37         0.000000e+00  0.000000e+00
bigcom38         0.000000e+00  0.000000e+00
bigcom39         0.000000e+00  0.000000e+00
bigcom40         0.000000e+00  1.951564e-20
bigcom43         0.000000e+00  5.551115e-19
bigcom44         0.000000e+00  4.336809e-21
bigcom46         0.000000e+00  0.000000e+00
bigcom47         0.000000e+00  0.000000e+00
bigcom49         0.000000e+00  0.000000e+00
bigcom50         0.000000e+00  0.000000e+00
bigcom51         0.000000e+00  0.000000e+00
bigcom52         0.000000e+00  0.000000e+00
bigcom54         0.000000e+00  0.000000e+00
bigcom56         0.000000e+00  0.000000e+00
bigcom62        -1.055151e-05  5.781494e-01
bigcom66         0.000000e+00  0.000000e+00
bigcom68         0.000000e+00  0.000000e+00
bigcom69         0.000000e+00  0.000000e+00
bigcom71         0.000000e+00  0.000000e+00
bigcom72         0.000000e+00  0.000000e+00
bigcom73         0.000000e+00  0.000000e+00
bigcom74         0.000000e+00  6.505213e-21
bigcom75         0.000000e+00  0.000000e+00
bigcom76         0.000000e+00  0.000000e+00
bigcom77         0.000000e+00  0.000000e+00
bigcom79         0.000000e+00  0.000000e+00
bigcom80         0.000000e+00  0.000000e+00
bigcom82         0.000000e+00  0.000000e+00
bigcom83         0.000000e+00  0.000000e+00
bigcom84         0.000000e+00  0.000000e+00
bigcom85         0.000000e+00  4.336809e-21
bigcom87         0.000000e+00  0.000000e+00
bigcom89         0.000000e+00  0.000000e+00
bigcom91         0.000000e+00  0.000000e+00
bigcom92         0.000000e+00  0.000000e+00
bigcom93         0.000000e+00  0.000000e+00
bigcom96         0.000000e+00  0.000000e+00
bigcom97         0.000000e+00  0.000000e+00
bigcom98         0.000000e+00  4.336809e-21
bigcom99         0.000000e+00  0.000000e+00
bigcom101        1.033725e-05  2.775465e-01
bigcom104        6.932804e-05  2.580401e-01
bigcom106        0.000000e+00  0.000000e+00
bigcom109        7.075855e-07  5.028425e-01
bigcom113        0.000000e+00  0.000000e+00
bigcom116        0.000000e+00  0.000000e+00
bigcom120        0.000000e+00  0.000000e+00
bigcom123        0.000000e+00  0.000000e+00
bigcom126        0.000000e+00  0.000000e+00
bigcom127        0.000000e+00  0.000000e+00
bigcom137        0.000000e+00  0.000000e+00
bigcom139        0.000000e+00  3.469447e-20
bigcom140        0.000000e+00  0.000000e+00
bigcom143        2.401587e-05  3.223890e-01
bigcom145        0.000000e+00  0.000000e+00
bigcom146        0.000000e+00  0.000000e+00
bigcom147        0.000000e+00  0.000000e+00
bigcom149        0.000000e+00  6.505213e-21
bigcom153        0.000000e+00  0.000000e+00
bigcom154        0.000000e+00  0.000000e+00
bigcom156        0.000000e+00  0.000000e+00
bigcom157        0.000000e+00  0.000000e+00
bigcom158        0.000000e+00  0.000000e+00
bigcom160        0.000000e+00  0.000000e+00
bigcom161        0.000000e+00  0.000000e+00
bigcom162        0.000000e+00  0.000000e+00
bigcom164        0.000000e+00  0.000000e+00
bigcom166        0.000000e+00  0.000000e+00
bigcom167        0.000000e+00  0.000000e+00
bigcom171        0.000000e+00  0.000000e+00
bigcom173        0.000000e+00  2.168404e-21
bigcom175        0.000000e+00  0.000000e+00
bigcom176        0.000000e+00  0.000000e+00
bigcom177        0.000000e+00  0.000000e+00
bigcom178        1.930337e-04  1.263865e+00
bigcom180        0.000000e+00  0.000000e+00
bigcom181        0.000000e+00  0.000000e+00
bigcom184        0.000000e+00  0.000000e+00
bigcom186        0.000000e+00  0.000000e+00
bigcom187        0.000000e+00  0.000000e+00
bigcom189        0.000000e+00  0.000000e+00
bigcom194        0.000000e+00  0.000000e+00
bigcom195        0.000000e+00  0.000000e+00
bigcom196        0.000000e+00  0.000000e+00
bigcom204        0.000000e+00  2.168404e-21
bigcom205        7.136262e-06  3.964854e-01
bigcom212        0.000000e+00  0.000000e+00
bigcom214        0.000000e+00  6.505213e-21
bigcom222        0.000000e+00  0.000000e+00
bigcom223        0.000000e+00  0.000000e+00
bigcom226        0.000000e+00  0.000000e+00
bigcom227        0.000000e+00  0.000000e+00
bigcom229        0.000000e+00  0.000000e+00
bigcom233        0.000000e+00  0.000000e+00
bigcom236        0.000000e+00  0.000000e+00
bigcom237        0.000000e+00  0.000000e+00
bigcom246        0.000000e+00  5.594483e-19
bigcom248        0.000000e+00  5.551115e-19
bigcom249        0.000000e+00  0.000000e+00
bigcom250        0.000000e+00  0.000000e+00
bigcom254        0.000000e+00  0.000000e+00
bigcom266        0.000000e+00  0.000000e+00
bigcom269        0.000000e+00  0.000000e+00
bigcom272        0.000000e+00  0.000000e+00
bigcom274        0.000000e+00  0.000000e+00
bigcom281        0.000000e+00  0.000000e+00
bigcom291        0.000000e+00  0.000000e+00
bigcom292        0.000000e+00  0.000000e+00
bigcom295        0.000000e+00  0.000000e+00
bigcom299        0.000000e+00  0.000000e+00
bigcom301        0.000000e+00  0.000000e+00
bigcom306        0.000000e+00  0.000000e+00
bigcom309        0.000000e+00  0.000000e+00
bigcom314        0.000000e+00  0.000000e+00
bigcom321        0.000000e+00  0.000000e+00
bigcom341        0.000000e+00  0.000000e+00
bigcom350        0.000000e+00  0.000000e+00
bigcom353        0.000000e+00  0.000000e+00
bigcom359        0.000000e+00  0.000000e+00
bigcom363        0.000000e+00  0.000000e+00
bigcom365        0.000000e+00  0.000000e+00
bigcom385        0.000000e+00  0.000000e+00
bigcom386        0.000000e+00  0.000000e+00
bigcom408        0.000000e+00  2.168404e-21
bigcom412        0.000000e+00  0.000000e+00
bigcom480        0.000000e+00  0.000000e+00
spin_vertex      1.784111e-04  3.610319e-01
membership_s1    6.945798e-04  3.146167e-01
membership_s3    0.000000e+00  0.000000e+00
membership_s4    1.605071e-04  9.061062e-02
membership_s5    5.631694e-05  1.392395e-01
membership_s6    6.682557e-06  5.545090e-02
membership_s7    5.176520e-05  1.146945e-01
membership_s8    0.000000e+00  0.000000e+00
membership_s9    0.000000e+00  8.673617e-21
membership_s11   0.000000e+00  0.000000e+00
membership_s12   0.000000e+00  0.000000e+00
membership_s14   0.000000e+00  0.000000e+00
membership_s15   8.700806e-05  4.136926e-01
membership_s16   0.000000e+00  0.000000e+00
membership_s17   0.000000e+00  0.000000e+00
membership_s18   0.000000e+00  4.336809e-21
membership_s20   0.000000e+00  0.000000e+00
membership_s21   0.000000e+00  0.000000e+00
membership_s22   0.000000e+00  2.168404e-21
membership_s24   0.000000e+00  4.336809e-21
membership_s25   0.000000e+00  0.000000e+00
membership_s26   0.000000e+00  4.336809e-21
membership_s27   1.074039e-04  4.922818e-02
membership_s28   0.000000e+00  6.505213e-21
membership_s30   3.302551e-05  1.669217e-01
membership_s31   8.933178e-05  8.581950e-02
membership_s32   8.123795e-04  8.841771e-01
membership_s33   0.000000e+00  3.469447e-20
membership_s36   0.000000e+00  2.818926e-20
membership_s37   0.000000e+00  6.505213e-21
V1               4.483820e-03  1.207717e+00
V2               1.616174e-03  1.129290e+00
pdi              4.297379e-06  9.088050e-03
adhesion         6.155443e-03  1.629070e+00
cohesion         4.248108e-03  1.410791e+00
inner            4.342294e-03  1.966441e+00
outer            3.917217e-03  1.969603e+00
ioratio          4.428311e-03  1.341196e+00
comsize          6.726984e-03  1.527522e+00
[1] "Dataset: low_TnotC Model GLM, run: 8 of 10 2015-06-15 19:27:52"
[1] "glmnet variable coefficients"
                         [,1]          [,2]
(Intercept)     -4.476037e+00 -5.410494e+00
graph0           3.041590e-39  2.014859e-02
graph1          -4.281421e-42 -1.914728e-05
graph2           8.384688e-40 -1.037061e-03
graph3          -1.017313e-43 -6.304030e-07
graph4          -5.000724e-45 -2.009218e-08
graph5           1.037461e-40  3.339639e-04
graph6          -1.439604e-42  6.329486e-07
graph7          -5.349896e-41 -1.004600e-03
graph8          -5.791556e-39 -1.273932e-01
graph9          -1.808059e-45 -1.081563e-08
graph10         -1.664085e-46 -4.940380e-10
graph11         -7.645850e-48 -3.908584e-11
graph12         -6.717854e-45  4.085262e-08
graph13         -1.606557e-44  6.932966e-09
graph14         -1.271674e-45 -2.425535e-09
graph15          1.634138e-42  2.023808e-05
graph16         -2.901602e-44  9.309871e-08
graph17         -5.402318e-44 -1.518349e-07
graph18         -1.191919e-42  8.740179e-06
graph19         -2.417651e-43  1.695754e-07
graph20          3.809589e-42  2.709084e-05
graph21          7.189937e-43  4.003195e-05
graph22         -1.370434e-42 -2.071540e-05
graph23         -1.683664e-42 -1.803042e-05
graph24         -3.457516e-42  1.055311e-05
graph25          3.921485e-41 -1.901847e-04
graph26         -2.248982e-41 -1.285099e-04
graph27         -2.918724e-40 -6.853834e-03
graph28         -2.094291e-40 -1.057503e-03
graph29         -9.100595e-39 -4.810605e-02
orbit0           3.041590e-39  2.017494e-02
orbit1          -4.306556e-42 -1.913144e-05
orbit2           1.160494e-39 -2.653508e-03
orbit3           8.384688e-40 -1.025296e-03
orbit4          -1.117998e-43 -5.961230e-07
orbit5          -5.872375e-43 -1.009891e-05
orbit6          -5.000737e-45 -2.008453e-08
orbit7           1.000999e-39 -1.289564e-02
orbit8           1.037461e-40  3.445702e-04
orbit9          -1.888272e-42  1.051727e-06
orbit10         -2.431917e-42  1.117138e-07
orbit11          1.104309e-39  1.127473e-02
orbit12         -5.395285e-41 -9.946694e-04
orbit13         -8.280334e-40 -7.250385e-02
orbit14         -5.791556e-39 -1.274271e-01
orbit15         -2.184287e-45 -2.520160e-09
orbit16          5.964867e-44  3.051117e-07
orbit17         -1.278996e-44 -3.750312e-07
orbit18          1.010999e-45 -6.427563e-09
orbit19         -1.859972e-46 -3.787627e-10
orbit20         -1.869695e-45 -2.703231e-08
orbit21          3.376964e-43  2.271552e-06
orbit22         -7.645850e-48 -3.899272e-11
orbit23          2.312130e-39  7.722502e-03
orbit24         -7.749644e-45  6.149830e-08
orbit25         -1.244291e-44 -9.134210e-09
orbit26         -1.778442e-42 -3.822002e-05
orbit27          3.641557e-45  7.316980e-07
orbit28         -9.736876e-44  4.443135e-06
orbit29         -1.113596e-43 -2.269011e-06
orbit30         -3.274074e-42 -9.823779e-05
orbit31         -1.465934e-45 -3.803841e-09
orbit32         -2.860614e-45  1.566934e-08
orbit33          1.506635e-41 -8.276185e-02
orbit34          1.634138e-42  2.073618e-05
orbit35         -5.389776e-44  2.091941e-07
orbit36          1.455517e-42 -8.396972e-06
orbit37         -1.832923e-44 -2.697764e-08
orbit38          8.574223e-41  1.012287e-03
orbit39         -1.009120e-43 -1.360805e-07
orbit40         -5.144173e-44 -2.748286e-07
orbit41         -4.881867e-42 -7.496110e-05
orbit42          2.094290e-39  7.021728e-02
orbit43         -1.192162e-42  8.802669e-06
orbit44          1.226252e-38  1.600946e-01
orbit45         -2.688779e-43  1.403968e-06
orbit46         -6.507558e-43 -1.615619e-05
orbit47         -3.007413e-41 -6.695491e-04
orbit48         -3.701835e-42 -7.991449e-05
orbit49          3.810685e-42  2.754926e-05
orbit50          3.177972e-40  1.275105e-03
orbit51          3.954437e-42  5.618693e-05
orbit52         -2.214483e-42  5.773749e-05
orbit53          4.698636e-41  6.432269e-05
orbit54         -1.370381e-42 -2.066795e-05
orbit55         -8.405580e-39 -3.257053e-01
orbit56         -1.640593e-42 -1.757673e-05
orbit57         -8.777068e-42 -8.419586e-05
orbit58         -6.654100e-39 -1.270149e-01
orbit59         -3.507403e-42  1.626207e-05
orbit60         -6.528831e-41 -1.123557e-03
orbit61          2.695212e-39  1.387549e-01
orbit62          3.227500e-41 -7.021617e-04
orbit63          7.118383e-40  9.521907e-03
orbit64          1.416954e-40  6.049420e-03
orbit65         -2.445453e-41 -1.274588e-04
orbit66         -9.304610e-41 -7.264420e-04
orbit67         -7.897432e-39 -8.965365e-02
orbit68         -2.920032e-40 -6.849906e-03
orbit69         -1.138234e-38 -2.480028e-01
orbit70         -2.085860e-40 -1.048601e-03
orbit71         -5.397761e-39 -3.302696e-02
orbit72         -9.100595e-39 -4.806304e-02
AP              -1.091265e-39 -6.284750e-02
bet              8.804436e-44  6.500864e-06
ecc              1.696975e-39 -6.688654e-03
eccrad           1.018185e-38 -4.009300e-02
close           -4.726257e-38 -1.225622e-01
constraint      -1.465190e-38 -2.149894e-01
coreness         4.445991e-39  5.153954e-02
knn             -8.331756e-42 -4.957312e-05
hubscore        -3.819496e-37  6.705114e-01
pagerank        -1.611814e-38 -5.320387e-01
trans            7.865134e-39  2.040325e-01
evcent          -3.835887e-37  5.778974e-01
first            3.041590e-39  2.007002e-02
upto_second     -4.536861e-42 -1.863257e-05
upto_third      -4.562170e-43  2.441227e-07
upto_fourth     -1.534166e-43 -3.566754e-06
upto_fifth       7.921690e-43  1.025378e-05
upto_sixth       1.704522e-42  2.660874e-05
second          -4.551698e-42 -1.873811e-05
third           -3.029769e-43  1.891936e-06
fourth           7.692124e-43 -5.870838e-06
fifth            4.502376e-43  8.462637e-06
sixth           -8.965884e-43 -1.043110e-05
ratio1          -8.382786e-42 -4.861859e-05
ratio2           9.171708e-42  8.876038e-05
ratio3           1.299772e-42  2.458299e-04
ratio4          -1.921557e-41 -2.568502e-04
ratio5          -1.341952e-41 -1.413263e-04
ratio6          -1.673128e-42 -3.003293e-05
selfinter        2.425468e-38  2.430377e-01
walktrap_vertex -3.208785e-40 -1.215585e-01
bigcom1         -1.221826e-38 -2.869972e-01
bigcom2         -1.137684e-38 -2.677876e-01
bigcom3          7.647871e-39  9.591566e-02
bigcom4          3.531473e-39  8.754765e-02
bigcom6         -1.136770e-38 -2.811361e-01
bigcom8         -1.153083e-38 -2.317170e-01
bigcom9         -1.140437e-38 -3.526901e-01
bigcom11        -1.138234e-38 -4.203387e-01
bigcom13        -1.140069e-38 -3.714650e-01
bigcom15        -1.139701e-38 -2.320791e-01
bigcom16        -1.137684e-38 -2.331203e-01
bigcom21        -1.144127e-38 -5.013644e-01
bigcom22         1.406938e-38  4.349331e-02
bigcom24        -1.137135e-38 -2.415299e-01
bigcom26         2.616063e-38  3.434559e-01
bigcom28        -1.485443e-39 -7.553201e-02
bigcom30         7.564154e-38  4.238999e-01
bigcom31        -1.136587e-38 -4.091073e-01
bigcom32        -1.138234e-38 -3.728414e-01
bigcom33        -1.136952e-38 -2.422257e-01
bigcom34        -1.137318e-38 -2.985720e-01
bigcom36        -1.138234e-38 -4.715126e-01
bigcom37        -1.136952e-38 -1.885178e-01
bigcom38        -1.138600e-38 -2.860502e-01
bigcom39        -1.138417e-38 -3.436787e-01
bigcom40        -8.845823e-39 -1.780513e-01
bigcom43        -1.137501e-38 -2.422449e-01
bigcom44        -1.149335e-38 -2.990248e-01
bigcom46        -1.137867e-38 -3.609219e-01
bigcom47        -1.137867e-38 -4.183048e-01
bigcom49        -1.137318e-38 -3.392001e-01
bigcom50        -1.138234e-38 -4.005118e-01
bigcom51        -1.136952e-38 -2.786763e-01
bigcom52        -1.136952e-38 -3.804659e-01
bigcom54        -1.137135e-38 -2.593564e-01
bigcom56        -1.137318e-38 -3.007979e-01
bigcom62         3.254932e-37  1.776737e+00
bigcom66        -1.137318e-38 -4.712633e-01
bigcom68        -1.137135e-38 -2.603594e-01
bigcom69        -1.137867e-38 -4.174343e-01
bigcom71        -1.139150e-38 -2.250137e-01
bigcom72        -1.137501e-38 -2.098844e-01
bigcom73        -1.137135e-38 -3.962720e-01
bigcom74        -1.137318e-38 -3.293085e-01
bigcom75        -1.136770e-38 -3.982121e-01
bigcom76        -1.136952e-38 -3.203711e-01
bigcom77        -1.137135e-38 -4.054696e-01
bigcom79        -1.137135e-38 -5.692458e-01
bigcom80        -1.137135e-38 -4.175516e-01
bigcom82        -1.137318e-38 -5.379491e-01
bigcom83        -1.136952e-38 -2.274594e-01
bigcom84        -1.136952e-38 -5.560717e-01
bigcom85        -1.137684e-38 -4.950681e-01
bigcom87        -1.137318e-38 -3.968522e-01
bigcom89        -1.136952e-38 -4.700508e-01
bigcom91        -1.136952e-38 -4.030812e-01
bigcom92        -1.138417e-38 -3.441048e-01
bigcom93        -1.136952e-38 -2.212489e-01
bigcom96        -1.136770e-38 -4.279819e-01
bigcom97        -1.137867e-38 -3.855768e-01
bigcom98        -1.137318e-38 -5.097721e-01
bigcom99        -1.137318e-38 -2.048479e-01
bigcom101        1.330858e-37  1.581459e+00
bigcom104        8.979037e-38  8.351856e-01
bigcom106       -1.137501e-38 -4.130214e-01
bigcom109        1.908095e-37  1.511120e+00
bigcom113       -1.137501e-38 -4.743731e-01
bigcom116       -1.139150e-38 -3.641712e-01
bigcom120       -1.136770e-38 -4.874996e-01
bigcom123       -1.137135e-38 -4.281480e-01
bigcom126       -1.136770e-38 -4.066153e-01
bigcom127       -1.136770e-38 -1.995747e-01
bigcom137       -1.137318e-38 -3.984897e-01
bigcom139       -1.136952e-38 -4.097851e-01
bigcom140       -1.136952e-38 -3.390619e-01
bigcom143        2.413163e-37  1.434609e+00
bigcom145       -1.137135e-38 -2.789021e-01
bigcom146       -1.137318e-38 -2.321807e-01
bigcom147       -1.137318e-38 -3.074404e-01
bigcom149       -1.136587e-38 -1.904694e-01
bigcom153       -1.137318e-38 -4.430949e-01
bigcom154       -1.138600e-38 -2.427240e-01
bigcom156       -1.136770e-38 -3.103660e-01
bigcom157       -1.136770e-38 -2.029247e-01
bigcom158       -1.136587e-38 -2.236678e-01
bigcom160       -1.137318e-38 -3.943278e-01
bigcom161       -1.136952e-38 -3.067701e-01
bigcom162       -1.136952e-38 -3.168617e-01
bigcom164       -1.136952e-38 -3.415550e-01
bigcom166       -1.137867e-38 -2.144942e-01
bigcom167       -1.138417e-38 -3.858477e-01
bigcom171       -1.136587e-38 -3.493474e-01
bigcom173       -1.136952e-38 -2.728444e-01
bigcom175       -1.136952e-38 -2.030302e-01
bigcom176       -1.137135e-38 -3.340915e-01
bigcom177       -1.137135e-38 -3.064230e-01
bigcom178        4.940040e-37  2.180438e+00
bigcom180       -1.136952e-38 -3.260318e-01
bigcom181       -1.137501e-38 -3.222940e-01
bigcom184       -1.136952e-38 -2.444902e-01
bigcom186       -1.136952e-38 -5.870030e-01
bigcom187       -1.136952e-38 -4.880221e-01
bigcom189       -1.137501e-38 -2.079045e-01
bigcom194       -1.137318e-38 -1.919829e-01
bigcom195       -1.137135e-38 -2.962864e-01
bigcom196       -1.136770e-38 -6.396897e-01
bigcom204       -1.137867e-38 -3.749513e-01
bigcom205        2.413163e-37  1.538341e+00
bigcom212       -1.136952e-38 -2.388389e-01
bigcom214       -1.137501e-38 -2.907607e-01
bigcom222       -1.136770e-38 -2.690425e-01
bigcom223        0.000000e+00  0.000000e+00
bigcom226       -1.136952e-38 -2.719157e-01
bigcom227       -1.136952e-38 -2.591359e-01
bigcom229       -1.137135e-38 -2.900375e-01
bigcom233       -1.136770e-38 -3.198214e-01
bigcom236       -1.137135e-38 -3.441854e-01
bigcom237       -1.136587e-38 -3.082846e-01
bigcom246       -1.137318e-38 -3.038030e-01
bigcom248       -1.137501e-38 -3.736509e-01
bigcom249       -1.136770e-38 -4.150120e-01
bigcom250       -1.136952e-38 -2.184168e-01
bigcom254       -1.137318e-38 -3.029382e-01
bigcom266       -1.136770e-38 -4.868950e-01
bigcom269       -1.137867e-38 -2.785191e-01
bigcom272       -1.137135e-38 -3.237590e-01
bigcom274       -1.138784e-38 -3.706622e-01
bigcom281       -1.136952e-38 -2.919736e-01
bigcom291       -1.136587e-38 -3.031904e-01
bigcom292       -1.136952e-38 -3.655702e-01
bigcom295       -1.136587e-38 -4.262104e-01
bigcom299       -1.136587e-38 -4.353008e-01
bigcom301       -1.137135e-38 -3.597804e-01
bigcom306       -1.137135e-38 -3.394831e-01
bigcom309       -1.137684e-38 -4.720168e-01
bigcom314       -1.136587e-38 -3.253869e-01
bigcom321       -1.138050e-38 -2.707087e-01
bigcom341       -1.136952e-38 -3.101986e-01
bigcom350       -1.136770e-38 -5.069574e-02
bigcom353       -1.136952e-38 -1.960571e-01
bigcom359       -1.136952e-38 -4.649445e-01
bigcom363       -1.137135e-38 -8.253378e-02
bigcom365       -1.136770e-38 -5.928401e-01
bigcom385       -1.136952e-38 -4.406082e-01
bigcom386       -1.136770e-38 -1.989556e-01
bigcom408       -1.137867e-38 -5.087305e-01
bigcom412       -1.137318e-38 -2.450919e-01
bigcom480       -1.137135e-38 -1.861119e-01
spin_vertex     -4.246323e-39  1.473796e-01
membership_s1    6.600404e-39  1.331218e-01
membership_s3   -1.139701e-38 -3.732005e-01
membership_s4   -6.259003e-39 -5.844539e-02
membership_s5   -7.609250e-39 -1.206245e-01
membership_s6   -8.448090e-39 -1.243624e-02
membership_s7   -8.801775e-39 -1.726036e-01
membership_s8   -1.138417e-38 -3.821280e-01
membership_s9   -1.139334e-38 -3.497323e-01
membership_s11  -1.138234e-38 -2.965567e-01
membership_s12  -1.137501e-38 -2.938566e-01
membership_s14  -1.136952e-38 -2.022405e-01
membership_s15   1.597988e-38  3.641468e-01
membership_s16  -1.138417e-38 -3.499901e-01
membership_s17  -1.137867e-38 -3.456236e-01
membership_s18  -1.144313e-38 -2.897923e-01
membership_s20  -1.137318e-38 -2.769289e-01
membership_s21  -1.160654e-38 -2.802787e-01
membership_s22  -1.139701e-38 -2.382108e-01
membership_s24  -1.139701e-38 -7.595174e-01
membership_s25  -1.138234e-38 -3.559583e-01
membership_s26  -1.139334e-38 -3.471990e-01
membership_s27   8.322380e-40 -6.170147e-02
membership_s28  -1.139518e-38 -4.134142e-01
membership_s30   1.095538e-38  1.483913e-01
membership_s31   2.962979e-40  7.343208e-02
membership_s32   4.512790e-38  6.525612e-01
membership_s33  -1.136952e-38 -2.455206e-01
membership_s36  -1.307695e-38 -3.285651e-01
membership_s37  -1.149895e-38 -2.816055e-01
V1               1.391110e-38  4.949108e-02
V2               4.934713e-39 -1.189790e-01
pdi             -1.279387e-35 -7.967503e+02
adhesion        -5.745235e-43 -2.401636e-06
cohesion         1.148338e-42  4.747015e-06
inner            3.642088e-43 -3.246635e-06
outer            4.914144e-43 -1.531822e-06
ioratio          1.121390e-38  1.825473e-01
comsize          3.662457e-42  7.145326e-05
[1] "Dataset: low_TnotC Model GBM, run: 9 of 10 2015-06-15 19:29:20"
Iter   TrainDeviance   ValidDeviance   StepSize   Improve
     1        0.1258             nan     0.0100    0.0005
     2        0.1237             nan     0.0100    0.0001
     3        0.1222             nan     0.0100    0.0002
     4        0.1206             nan     0.0100    0.0000
     5        0.1187             nan     0.0100    0.0001
     6        0.1178             nan     0.0100    0.0002
     7        0.1166             nan     0.0100    0.0000
     8        0.1153             nan     0.0100   -0.0000
     9        0.1139             nan     0.0100    0.0002
    10        0.1129             nan     0.0100    0.0001
    20        0.1039             nan     0.0100    0.0001
    40        0.0913             nan     0.0100    0.0000
    44        0.0894             nan     0.0100    0.0001

[1] "GBM variable coefficients"
                            var     rel.inf
pagerank               pagerank 10.61923884
ratio5                   ratio5  8.44176620
comsize                 comsize  7.49035035
inner                     inner  4.45011039
outer                     outer  4.32940701
membership_s32   membership_s32  3.81155483
ioratio                 ioratio  3.58512829
V1                           V1  3.56695283
V2                           V2  3.03590785
bet                         bet  2.63722038
adhesion               adhesion  2.62437513
ratio2                   ratio2  2.49503163
orbit18                 orbit18  1.82775861
walktrap_vertex walktrap_vertex  1.78410759
cohesion               cohesion  1.70511203
bigcom30               bigcom30  1.62929553
orbit16                 orbit16  1.57669527
graph15                 graph15  1.51663476
graph6                   graph6  1.49133267
trans                     trans  1.47652504
fourth                   fourth  1.43064091
graph5                   graph5  1.27535656
ratio1                   ratio1  1.26890416
spin_vertex         spin_vertex  1.19660496
coreness               coreness  1.17410067
orbit50                 orbit50  1.16958706
graph10                 graph10  1.16835703
graph20                 graph20  0.95866423
orbit10                 orbit10  0.95432319
orbit36                 orbit36  0.95170785
upto_fifth           upto_fifth  0.85722303
graph23                 graph23  0.76138252
graph3                   graph3  0.67845055
orbit45                 orbit45  0.65908900
orbit4                   orbit4  0.63421410
orbit25                 orbit25  0.62764849
ratio4                   ratio4  0.61572391
membership_s30   membership_s30  0.61431647
constraint           constraint  0.61178616
graph17                 graph17  0.59217212
membership_s15   membership_s15  0.56471941
graph16                 graph16  0.47497485
orbit27                 orbit27  0.46747512
orbit12                 orbit12  0.46598991
selfinter             selfinter  0.43253357
graph7                   graph7  0.42789835
fifth                     fifth  0.40096665
orbit23                 orbit23  0.39523865
ratio6                   ratio6  0.38572393
graph14                 graph14  0.38296134
graph12                 graph12  0.38286422
knn                         knn  0.35685222
third                     third  0.35369529
orbit37                 orbit37  0.34497068
graph18                 graph18  0.33128607
ratio3                   ratio3  0.32422004
graph9                   graph9  0.31373611
graph19                 graph19  0.30234163
orbit31                 orbit31  0.30221176
orbit38                 orbit38  0.29789693
graph13                 graph13  0.28463573
close                     close  0.27364696
orbit1                   orbit1  0.25642539
orbit35                 orbit35  0.21590578
sixth                     sixth  0.21317210
orbit21                 orbit21  0.20522314
upto_third           upto_third  0.20485512
orbit44                 orbit44  0.19937166
orbit7                   orbit7  0.19138077
orbit5                   orbit5  0.17160605
orbit15                 orbit15  0.14488297
graph2                   graph2  0.14278510
bigcom22               bigcom22  0.13806968
graph11                 graph11  0.11816228
graph1                   graph1  0.11593340
upto_sixth           upto_sixth  0.11261543
graph21                 graph21  0.10520503
orbit41                 orbit41  0.08267807
orbit46                 orbit46  0.08134439
bigcom4                 bigcom4  0.08078336
orbit49                 orbit49  0.07323328
graph4                   graph4  0.07158301
bigcom26               bigcom26  0.07114502
orbit28                 orbit28  0.07039683
membership_s27   membership_s27  0.06733220
orbit51                 orbit51  0.06470005
orbit53                 orbit53  0.03957594
membership_s4     membership_s4  0.03708256
hubscore               hubscore  0.03652890
orbit56                 orbit56  0.03202513
membership_s1     membership_s1  0.03110208
AP                           AP  0.02588619
bigcom3                 bigcom3  0.02110972
membership_s31   membership_s31  0.01630173
graph0                   graph0  0.00000000
graph8                   graph8  0.00000000
graph22                 graph22  0.00000000
graph24                 graph24  0.00000000
graph25                 graph25  0.00000000
graph26                 graph26  0.00000000
graph27                 graph27  0.00000000
graph28                 graph28  0.00000000
graph29                 graph29  0.00000000
orbit0                   orbit0  0.00000000
orbit2                   orbit2  0.00000000
orbit3                   orbit3  0.00000000
orbit6                   orbit6  0.00000000
orbit8                   orbit8  0.00000000
orbit9                   orbit9  0.00000000
orbit11                 orbit11  0.00000000
orbit13                 orbit13  0.00000000
orbit14                 orbit14  0.00000000
orbit17                 orbit17  0.00000000
orbit19                 orbit19  0.00000000
orbit20                 orbit20  0.00000000
orbit22                 orbit22  0.00000000
orbit24                 orbit24  0.00000000
orbit26                 orbit26  0.00000000
orbit29                 orbit29  0.00000000
orbit30                 orbit30  0.00000000
orbit32                 orbit32  0.00000000
orbit33                 orbit33  0.00000000
orbit34                 orbit34  0.00000000
orbit39                 orbit39  0.00000000
orbit40                 orbit40  0.00000000
orbit42                 orbit42  0.00000000
orbit43                 orbit43  0.00000000
orbit47                 orbit47  0.00000000
orbit48                 orbit48  0.00000000
orbit52                 orbit52  0.00000000
orbit54                 orbit54  0.00000000
orbit55                 orbit55  0.00000000
orbit57                 orbit57  0.00000000
orbit58                 orbit58  0.00000000
orbit59                 orbit59  0.00000000
orbit60                 orbit60  0.00000000
orbit61                 orbit61  0.00000000
orbit62                 orbit62  0.00000000
orbit63                 orbit63  0.00000000
orbit64                 orbit64  0.00000000
orbit65                 orbit65  0.00000000
orbit66                 orbit66  0.00000000
orbit67                 orbit67  0.00000000
orbit68                 orbit68  0.00000000
orbit69                 orbit69  0.00000000
orbit70                 orbit70  0.00000000
orbit71                 orbit71  0.00000000
orbit72                 orbit72  0.00000000
ecc                         ecc  0.00000000
eccrad                   eccrad  0.00000000
evcent                   evcent  0.00000000
first                     first  0.00000000
upto_second         upto_second  0.00000000
upto_fourth         upto_fourth  0.00000000
second                   second  0.00000000
bigcom1                 bigcom1  0.00000000
bigcom2                 bigcom2  0.00000000
bigcom6                 bigcom6  0.00000000
bigcom8                 bigcom8  0.00000000
bigcom9                 bigcom9  0.00000000
bigcom11               bigcom11  0.00000000
bigcom13               bigcom13  0.00000000
bigcom15               bigcom15  0.00000000
bigcom16               bigcom16  0.00000000
bigcom21               bigcom21  0.00000000
bigcom24               bigcom24  0.00000000
bigcom28               bigcom28  0.00000000
bigcom31               bigcom31  0.00000000
bigcom32               bigcom32  0.00000000
bigcom33               bigcom33  0.00000000
bigcom34               bigcom34  0.00000000
bigcom36               bigcom36  0.00000000
bigcom37               bigcom37  0.00000000
bigcom38               bigcom38  0.00000000
bigcom39               bigcom39  0.00000000
bigcom40               bigcom40  0.00000000
bigcom43               bigcom43  0.00000000
bigcom44               bigcom44  0.00000000
bigcom46               bigcom46  0.00000000
bigcom47               bigcom47  0.00000000
bigcom49               bigcom49  0.00000000
bigcom50               bigcom50  0.00000000
bigcom51               bigcom51  0.00000000
bigcom52               bigcom52  0.00000000
bigcom54               bigcom54  0.00000000
bigcom56               bigcom56  0.00000000
bigcom62               bigcom62  0.00000000
bigcom66               bigcom66  0.00000000
bigcom68               bigcom68  0.00000000
bigcom69               bigcom69  0.00000000
bigcom71               bigcom71  0.00000000
bigcom72               bigcom72  0.00000000
bigcom73               bigcom73  0.00000000
bigcom74               bigcom74  0.00000000
bigcom75               bigcom75  0.00000000
bigcom76               bigcom76  0.00000000
bigcom77               bigcom77  0.00000000
bigcom79               bigcom79  0.00000000
bigcom80               bigcom80  0.00000000
bigcom82               bigcom82  0.00000000
bigcom83               bigcom83  0.00000000
bigcom84               bigcom84  0.00000000
bigcom85               bigcom85  0.00000000
bigcom87               bigcom87  0.00000000
bigcom89               bigcom89  0.00000000
bigcom91               bigcom91  0.00000000
bigcom92               bigcom92  0.00000000
bigcom93               bigcom93  0.00000000
bigcom96               bigcom96  0.00000000
bigcom97               bigcom97  0.00000000
bigcom98               bigcom98  0.00000000
bigcom99               bigcom99  0.00000000
bigcom101             bigcom101  0.00000000
bigcom104             bigcom104  0.00000000
bigcom106             bigcom106  0.00000000
bigcom109             bigcom109  0.00000000
bigcom113             bigcom113  0.00000000
bigcom116             bigcom116  0.00000000
bigcom120             bigcom120  0.00000000
bigcom123             bigcom123  0.00000000
bigcom126             bigcom126  0.00000000
bigcom127             bigcom127  0.00000000
bigcom137             bigcom137  0.00000000
bigcom139             bigcom139  0.00000000
bigcom140             bigcom140  0.00000000
bigcom143             bigcom143  0.00000000
bigcom145             bigcom145  0.00000000
bigcom146             bigcom146  0.00000000
bigcom147             bigcom147  0.00000000
bigcom149             bigcom149  0.00000000
bigcom153             bigcom153  0.00000000
bigcom154             bigcom154  0.00000000
bigcom156             bigcom156  0.00000000
bigcom157             bigcom157  0.00000000
bigcom158             bigcom158  0.00000000
bigcom160             bigcom160  0.00000000
bigcom161             bigcom161  0.00000000
bigcom162             bigcom162  0.00000000
bigcom164             bigcom164  0.00000000
bigcom166             bigcom166  0.00000000
bigcom167             bigcom167  0.00000000
bigcom171             bigcom171  0.00000000
bigcom173             bigcom173  0.00000000
bigcom175             bigcom175  0.00000000
bigcom176             bigcom176  0.00000000
bigcom177             bigcom177  0.00000000
bigcom178             bigcom178  0.00000000
bigcom180             bigcom180  0.00000000
bigcom181             bigcom181  0.00000000
bigcom184             bigcom184  0.00000000
bigcom186             bigcom186  0.00000000
bigcom187             bigcom187  0.00000000
bigcom189             bigcom189  0.00000000
bigcom194             bigcom194  0.00000000
bigcom195             bigcom195  0.00000000
bigcom196             bigcom196  0.00000000
bigcom204             bigcom204  0.00000000
bigcom205             bigcom205  0.00000000
bigcom212             bigcom212  0.00000000
bigcom214             bigcom214  0.00000000
bigcom222             bigcom222  0.00000000
bigcom223             bigcom223  0.00000000
bigcom226             bigcom226  0.00000000
bigcom227             bigcom227  0.00000000
bigcom229             bigcom229  0.00000000
bigcom233             bigcom233  0.00000000
bigcom236             bigcom236  0.00000000
bigcom237             bigcom237  0.00000000
bigcom246             bigcom246  0.00000000
bigcom248             bigcom248  0.00000000
bigcom249             bigcom249  0.00000000
bigcom250             bigcom250  0.00000000
bigcom254             bigcom254  0.00000000
bigcom266             bigcom266  0.00000000
bigcom269             bigcom269  0.00000000
bigcom272             bigcom272  0.00000000
bigcom274             bigcom274  0.00000000
bigcom281             bigcom281  0.00000000
bigcom291             bigcom291  0.00000000
bigcom292             bigcom292  0.00000000
bigcom295             bigcom295  0.00000000
bigcom299             bigcom299  0.00000000
bigcom301             bigcom301  0.00000000
bigcom306             bigcom306  0.00000000
bigcom309             bigcom309  0.00000000
bigcom314             bigcom314  0.00000000
bigcom321             bigcom321  0.00000000
bigcom341             bigcom341  0.00000000
bigcom350             bigcom350  0.00000000
bigcom353             bigcom353  0.00000000
bigcom359             bigcom359  0.00000000
bigcom363             bigcom363  0.00000000
bigcom365             bigcom365  0.00000000
bigcom385             bigcom385  0.00000000
bigcom386             bigcom386  0.00000000
bigcom408             bigcom408  0.00000000
bigcom412             bigcom412  0.00000000
bigcom480             bigcom480  0.00000000
membership_s3     membership_s3  0.00000000
membership_s5     membership_s5  0.00000000
membership_s6     membership_s6  0.00000000
membership_s7     membership_s7  0.00000000
membership_s8     membership_s8  0.00000000
membership_s9     membership_s9  0.00000000
membership_s11   membership_s11  0.00000000
membership_s12   membership_s12  0.00000000
membership_s14   membership_s14  0.00000000
membership_s16   membership_s16  0.00000000
membership_s17   membership_s17  0.00000000
membership_s18   membership_s18  0.00000000
membership_s20   membership_s20  0.00000000
membership_s21   membership_s21  0.00000000
membership_s22   membership_s22  0.00000000
membership_s24   membership_s24  0.00000000
membership_s25   membership_s25  0.00000000
membership_s26   membership_s26  0.00000000
membership_s28   membership_s28  0.00000000
membership_s33   membership_s33  0.00000000
membership_s36   membership_s36  0.00000000
membership_s37   membership_s37  0.00000000
pdi                         pdi  0.00000000
[1] "Dataset: low_TnotC Model RF, run: 9 of 10 2015-06-15 19:29:44"
     |      Out-of-bag   |
Tree |      MSE  %Var(y) |
   1 |  0.02013   174.12 |
   2 |   0.0206   178.20 |
   3 |   0.0193   166.96 |
   4 |  0.01947   168.44 |
   5 |  0.01856   160.57 |
   6 |  0.01802   155.88 |
   7 |   0.0169   146.15 |
   8 |  0.01628   140.79 |
   9 |  0.01569   135.67 |
  10 |  0.01538   133.05 |
  11 |  0.01496   129.39 |
  12 |  0.01449   125.31 |
  13 |  0.01434   124.03 |
  14 |  0.01411   122.05 |
  15 |   0.0138   119.38 |
  16 |  0.01357   117.36 |
  17 |  0.01342   116.05 |
  18 |   0.0133   115.04 |
  19 |  0.01334   115.42 |
  20 |   0.0132   114.18 |
  21 |  0.01315   113.76 |
  22 |  0.01308   113.09 |
  23 |  0.01309   113.23 |
  24 |  0.01308   113.15 |
  25 |  0.01291   111.66 |
  26 |   0.0128   110.68 |
  27 |  0.01276   110.34 |
  28 |  0.01267   109.62 |
  29 |  0.01265   109.45 |
  30 |  0.01261   109.03 |
  31 |  0.01255   108.53 |
  32 |  0.01251   108.17 |
  33 |  0.01245   107.64 |
  34 |  0.01242   107.43 |
  35 |  0.01239   107.15 |
  36 |  0.01244   107.55 |
  37 |   0.0124   107.23 |
  38 |  0.01241   107.37 |
  39 |  0.01238   107.06 |
  40 |  0.01235   106.80 |
  41 |  0.01235   106.85 |
  42 |  0.01233   106.66 |
  43 |  0.01231   106.50 |
  44 |   0.0123   106.41 |
  45 |  0.01226   106.07 |
  46 |  0.01223   105.81 |
  47 |  0.01222   105.72 |
  48 |  0.01219   105.41 |
  49 |  0.01223   105.75 |
  50 |  0.01219   105.42 |
  51 |  0.01213   104.92 |
  52 |  0.01212   104.80 |
  53 |   0.0121   104.69 |
  54 |  0.01208   104.46 |
  55 |   0.0121   104.64 |
  56 |  0.01212   104.84 |
  57 |  0.01211   104.76 |
  58 |  0.01209   104.58 |
  59 |  0.01207   104.42 |
  60 |  0.01207   104.40 |
  61 |  0.01202   103.99 |
  62 |  0.01203   104.03 |
  63 |  0.01202   103.96 |
  64 |  0.01203   104.03 |
  65 |    0.012   103.83 |
  66 |  0.01201   103.87 |
  67 |  0.01201   103.91 |
  68 |  0.01201   103.85 |
  69 |    0.012   103.78 |
  70 |  0.01199   103.68 |
  71 |  0.01198   103.64 |
  72 |  0.01201   103.84 |
  73 |  0.01199   103.66 |
  74 |  0.01199   103.67 |
  75 |  0.01197   103.57 |
  76 |  0.01196   103.42 |
  77 |  0.01195   103.39 |
  78 |  0.01193   103.20 |
  79 |  0.01192   103.09 |
  80 |  0.01191   103.03 |
  81 |   0.0119   102.89 |
  82 |  0.01189   102.87 |
  83 |  0.01188   102.76 |
  84 |  0.01189   102.81 |
  85 |  0.01189   102.80 |
  86 |  0.01188   102.77 |
  87 |  0.01188   102.72 |
  88 |  0.01188   102.77 |
  89 |  0.01189   102.80 |
  90 |   0.0119   102.91 |
  91 |  0.01191   103.01 |
  92 |  0.01191   103.05 |
  93 |  0.01192   103.13 |
  94 |  0.01192   103.07 |
  95 |  0.01193   103.22 |
  96 |  0.01193   103.21 |
  97 |  0.01193   103.21 |
  98 |  0.01192   103.10 |
  99 |  0.01191   103.00 |
 100 |  0.01191   103.03 |
[1] "Random Forest variable coefficients"
                      %IncMSE IncNodePurity
graph5           1.135189e-03  3.640389e-01
graph6           2.219851e-03  2.946877e-01
graph7           6.728823e-05  1.517590e-01
graph8           0.000000e+00  8.333333e-03
graph9           1.007028e-03  4.384351e-01
graph10          1.320684e-03  5.230963e-01
graph11          6.440728e-03  3.352584e-01
graph12          1.448918e-03  3.070272e-01
graph13          2.029861e-03  6.665224e-01
graph14          4.250082e-03  3.514944e-01
graph15          8.709275e-04  2.436031e-01
graph16          7.679145e-03  5.843021e-01
graph17          1.851514e-03  3.340681e-01
graph18          4.851003e-04  1.098615e-01
graph19          2.250324e-03  4.140730e-01
graph20          2.349484e-04  1.971897e-01
graph21          8.410088e-04  3.118001e-01
graph22          2.394164e-04  1.067444e-01
graph23          1.245816e-03  6.456267e-01
graph24          2.013358e-04  1.329025e-01
graph25          1.026103e-04  1.230155e-01
graph26          6.532174e-05  3.896620e-02
graph27          0.000000e+00  6.938894e-20
graph28          0.000000e+00  0.000000e+00
graph29          0.000000e+00  0.000000e+00
orbit0           3.107141e-04  1.037407e-01
orbit1           2.472918e-03  4.431388e-01
orbit2           2.625148e-04  2.537885e-01
orbit3           1.252140e-05  5.189126e-02
orbit4           1.364631e-03  5.784969e-01
orbit5           1.254977e-03  3.124840e-01
orbit6           1.938665e-03  4.632378e-01
orbit7           1.414995e-05  1.565608e-01
orbit8           3.979594e-04  2.567676e-01
orbit9           2.124403e-03  4.572274e-01
orbit10          6.994770e-05  9.097551e-02
orbit11          1.230431e-04  5.045709e-02
orbit12          1.813500e-04  9.615706e-02
orbit13          1.740849e-05  2.062104e-02
orbit14          0.000000e+00  7.047314e-20
orbit15          2.232606e-03  2.994283e-01
orbit16          7.284144e-04  5.326884e-01
orbit17          1.519686e-03  2.441528e-01
orbit18          1.824889e-03  9.645680e-01
orbit19          2.660990e-03  3.889597e-01
orbit20          1.217719e-03  3.871372e-01
orbit21          4.448134e-04  2.760380e-01
orbit22          5.625846e-03  4.676853e-01
orbit23          3.391459e-05  1.175221e-01
orbit24          3.237036e-03  7.333627e-01
orbit25          3.090683e-04  4.821605e-02
orbit26          8.982552e-04  2.367468e-02
orbit27          4.477536e-03  7.003630e-01
orbit28          2.363174e-03  2.203000e-01
orbit29          2.747483e-04  1.365651e-01
orbit30          1.823529e-04  5.563526e-02
orbit31          4.553890e-03  3.779918e-01
orbit32          1.768322e-03  3.009401e-01
orbit33          3.728274e-05  1.411223e-01
orbit34          2.281356e-03  3.357470e-01
orbit35          3.462405e-03  2.806805e-01
orbit36          1.353986e-03  3.393486e-01
orbit37          1.684450e-04  2.384525e-01
orbit38          6.668962e-04  3.891257e-01
orbit39          9.116237e-04  3.715930e-01
orbit40          2.787843e-04  1.693812e-01
orbit41          1.320057e-05  6.565747e-02
orbit42          0.000000e+00  2.775558e-19
orbit43          3.080945e-05  5.579343e-02
orbit44          4.310770e-05  1.300635e-01
orbit45          6.824104e-03  3.764109e-01
orbit46          1.048223e-04  8.961756e-02
orbit47          9.295042e-05  7.971274e-02
orbit48          1.344975e-04  1.334778e-01
orbit49          2.681274e-04  1.626381e-01
orbit50          7.821889e-04  6.657222e-01
orbit51          5.784906e-04  1.872181e-01
orbit52          1.402187e-03  9.960140e-02
orbit53          1.213664e-05  2.884825e-01
orbit54          1.004694e-04  8.692567e-02
orbit55          0.000000e+00  0.000000e+00
orbit56          3.733866e-04  6.324215e-01
orbit57          1.353544e-05  5.950620e-02
orbit58          0.000000e+00  0.000000e+00
orbit59          2.474917e-04  5.021088e-02
orbit60          6.035653e-05  4.856658e-02
orbit61          0.000000e+00  9.870130e-03
orbit62          1.354929e-04  1.009812e-01
orbit63          3.173140e-05  3.119705e-02
orbit64          8.124512e-06  1.310397e-01
orbit65          8.024894e-05  2.537671e-02
orbit66          0.000000e+00  5.551115e-19
orbit67         -1.502778e-06  1.868780e-02
orbit68          0.000000e+00  1.474515e-19
orbit69          0.000000e+00  7.047314e-20
orbit70          0.000000e+00  1.994932e-19
orbit71          0.000000e+00  5.551115e-19
orbit72          0.000000e+00  2.775558e-19
AP               7.178817e-05  7.288311e-02
bet              1.170548e-03  1.471580e+00
ecc              2.535051e-05  6.010723e-02
eccrad           8.272175e-05  9.827132e-02
close            1.135780e-03  3.511799e-01
constraint       5.426378e-04  3.960415e-01
coreness         4.669552e-04  2.804787e-01
knn              2.260534e-03  4.956714e-01
hubscore         2.773867e-03  3.810656e-01
pagerank         3.612815e-03  2.836689e+00
trans           -1.942964e-05  2.911220e-01
evcent           2.724563e-03  3.880567e-01
first            4.826088e-05  8.970131e-02
upto_second      4.331696e-03  5.854482e-01
upto_third       4.496220e-04  2.951368e-01
upto_fourth      4.116545e-03  3.649729e-01
upto_fifth       1.226970e-03  4.133038e-01
upto_sixth       3.805058e-03  4.654750e-01
second           1.465546e-03  2.983160e-01
third            1.241724e-03  6.355995e-01
fourth           3.792089e-03  1.053396e+00
fifth            3.607686e-03  6.700417e-01
sixth            3.953416e-03  7.729656e-01
ratio1           2.256651e-03  6.307053e-01
ratio2           7.151643e-03  2.049957e+00
ratio3           9.657768e-04  5.180792e-01
ratio4           4.088890e-03  1.059055e+00
ratio5           3.208989e-03  3.043857e+00
ratio6           1.905581e-03  5.651793e-01
selfinter        8.812653e-04  1.515009e-01
walktrap_vertex  1.964117e-04  3.423646e-01
bigcom1          0.000000e+00  0.000000e+00
bigcom2          0.000000e+00  5.551115e-19
bigcom3          1.294752e-05  1.216025e-01
bigcom4          2.152012e-05  2.582669e-02
bigcom6          0.000000e+00  0.000000e+00
bigcom8          0.000000e+00  1.084202e-21
bigcom9          0.000000e+00  0.000000e+00
bigcom11         0.000000e+00  0.000000e+00
bigcom13         0.000000e+00  6.938894e-20
bigcom15         0.000000e+00  1.387779e-19
bigcom16         0.000000e+00  0.000000e+00
bigcom21         0.000000e+00  0.000000e+00
bigcom22         4.038575e-05  5.717008e-02
bigcom24         0.000000e+00  0.000000e+00
bigcom26        -2.605477e-05  2.411668e-01
bigcom28         5.221483e-06  8.199928e-02
bigcom30         4.171652e-04  3.959405e-01
bigcom31         0.000000e+00  0.000000e+00
bigcom32         0.000000e+00  0.000000e+00
bigcom33         0.000000e+00  2.775558e-19
bigcom34         0.000000e+00  0.000000e+00
bigcom36         0.000000e+00  1.387779e-19
bigcom37         0.000000e+00  0.000000e+00
bigcom38         0.000000e+00  6.938894e-20
bigcom39         0.000000e+00  0.000000e+00
bigcom40         0.000000e+00  1.084202e-21
bigcom43         0.000000e+00  0.000000e+00
bigcom44         0.000000e+00  0.000000e+00
bigcom46         0.000000e+00  1.110223e-18
bigcom47         0.000000e+00  0.000000e+00
bigcom49         0.000000e+00  0.000000e+00
bigcom50         0.000000e+00  0.000000e+00
bigcom51         0.000000e+00  0.000000e+00
bigcom52         0.000000e+00  0.000000e+00
bigcom54         0.000000e+00  0.000000e+00
bigcom56         0.000000e+00  6.938894e-20
bigcom62        -4.211063e-05  5.505673e-01
bigcom66         0.000000e+00  0.000000e+00
bigcom68         0.000000e+00  0.000000e+00
bigcom69         0.000000e+00  0.000000e+00
bigcom71         0.000000e+00  0.000000e+00
bigcom72         0.000000e+00  5.551115e-19
bigcom73         0.000000e+00  0.000000e+00
bigcom74         0.000000e+00  0.000000e+00
bigcom75         0.000000e+00  0.000000e+00
bigcom76         0.000000e+00  1.084202e-21
bigcom77         0.000000e+00  1.387779e-19
bigcom79         0.000000e+00  0.000000e+00
bigcom80         0.000000e+00  0.000000e+00
bigcom82         0.000000e+00  1.110223e-18
bigcom83         0.000000e+00  0.000000e+00
bigcom84         0.000000e+00  0.000000e+00
bigcom85         0.000000e+00  6.938894e-19
bigcom87         0.000000e+00  5.551115e-19
bigcom89         0.000000e+00  0.000000e+00
bigcom91         0.000000e+00  0.000000e+00
bigcom92         0.000000e+00  5.551115e-19
bigcom93         0.000000e+00  0.000000e+00
bigcom96         0.000000e+00  0.000000e+00
bigcom97         0.000000e+00  1.110223e-18
bigcom98         0.000000e+00  0.000000e+00
bigcom99         0.000000e+00  1.084202e-21
bigcom101        3.331101e-05  2.940246e-01
bigcom104       -1.774041e-05  2.062859e-01
bigcom106        0.000000e+00  0.000000e+00
bigcom109        3.448244e-06  5.398897e-01
bigcom113        0.000000e+00  1.084202e-21
bigcom116        0.000000e+00  0.000000e+00
bigcom120        0.000000e+00  2.775558e-19
bigcom123        0.000000e+00  0.000000e+00
bigcom126        0.000000e+00  0.000000e+00
bigcom127        0.000000e+00  0.000000e+00
bigcom137        0.000000e+00  0.000000e+00
bigcom139        0.000000e+00  0.000000e+00
bigcom140        0.000000e+00  0.000000e+00
bigcom143        1.620919e-05  3.042710e-01
bigcom145        0.000000e+00  5.551115e-19
bigcom146        0.000000e+00  5.551115e-19
bigcom147        0.000000e+00  0.000000e+00
bigcom149        0.000000e+00  0.000000e+00
bigcom153        0.000000e+00  1.665335e-18
bigcom154        0.000000e+00  0.000000e+00
bigcom156        0.000000e+00  0.000000e+00
bigcom157        0.000000e+00  0.000000e+00
bigcom158        0.000000e+00  0.000000e+00
bigcom160        0.000000e+00  0.000000e+00
bigcom161        0.000000e+00  0.000000e+00
bigcom162        0.000000e+00  0.000000e+00
bigcom164        0.000000e+00  0.000000e+00
bigcom166        0.000000e+00  0.000000e+00
bigcom167        0.000000e+00  6.938894e-20
bigcom171        0.000000e+00  3.469447e-20
bigcom173        0.000000e+00  0.000000e+00
bigcom175        0.000000e+00  0.000000e+00
bigcom176        0.000000e+00  0.000000e+00
bigcom177        0.000000e+00  0.000000e+00
bigcom178        7.957122e-05  1.294504e+00
bigcom180        0.000000e+00  0.000000e+00
bigcom181        0.000000e+00  0.000000e+00
bigcom184        0.000000e+00  0.000000e+00
bigcom186        0.000000e+00  0.000000e+00
bigcom187        0.000000e+00  0.000000e+00
bigcom189        0.000000e+00  2.775558e-19
bigcom194        0.000000e+00  0.000000e+00
bigcom195        0.000000e+00  0.000000e+00
bigcom196        0.000000e+00  0.000000e+00
bigcom204        0.000000e+00  0.000000e+00
bigcom205       -1.236594e-06  3.555989e-01
bigcom212        0.000000e+00  0.000000e+00
bigcom214        0.000000e+00  0.000000e+00
bigcom222        0.000000e+00  0.000000e+00
bigcom223        0.000000e+00  0.000000e+00
bigcom226        0.000000e+00  0.000000e+00
bigcom227        0.000000e+00  0.000000e+00
bigcom229        0.000000e+00  0.000000e+00
bigcom233        0.000000e+00  5.551115e-19
bigcom236        0.000000e+00  0.000000e+00
bigcom237        0.000000e+00  0.000000e+00
bigcom246        0.000000e+00  2.775558e-19
bigcom248        0.000000e+00  0.000000e+00
bigcom249        0.000000e+00  0.000000e+00
bigcom250        0.000000e+00  0.000000e+00
bigcom254        0.000000e+00  1.387779e-19
bigcom266        0.000000e+00  0.000000e+00
bigcom269        0.000000e+00  0.000000e+00
bigcom272        0.000000e+00  5.551115e-19
bigcom274        0.000000e+00  0.000000e+00
bigcom281        0.000000e+00  0.000000e+00
bigcom291        0.000000e+00  0.000000e+00
bigcom292        0.000000e+00  0.000000e+00
bigcom295        0.000000e+00  1.387779e-19
bigcom299       -1.645482e-05  6.138699e-01
bigcom301        0.000000e+00  4.163336e-19
bigcom306        0.000000e+00  1.665335e-18
bigcom309        0.000000e+00  0.000000e+00
bigcom314        0.000000e+00  0.000000e+00
bigcom321        0.000000e+00  0.000000e+00
bigcom341        0.000000e+00  0.000000e+00
bigcom350        0.000000e+00  0.000000e+00
bigcom353        0.000000e+00  0.000000e+00
bigcom359        0.000000e+00  5.551115e-19
bigcom363        0.000000e+00  0.000000e+00
bigcom365        0.000000e+00  0.000000e+00
bigcom385        0.000000e+00  9.020562e-19
bigcom386        0.000000e+00  0.000000e+00
bigcom408        0.000000e+00  0.000000e+00
bigcom412        0.000000e+00  0.000000e+00
bigcom480        0.000000e+00  1.387779e-19
spin_vertex      3.719139e-04  3.893038e-01
membership_s1    3.850200e-04  3.383246e-01
membership_s3    0.000000e+00  0.000000e+00
membership_s4    1.268303e-04  6.044305e-02
membership_s5    2.632070e-05  1.409265e-01
membership_s6   -9.624189e-06  1.608086e-02
membership_s7    5.473373e-05  1.337186e-01
membership_s8    0.000000e+00  6.938894e-20
membership_s9    0.000000e+00  1.387779e-19
membership_s11   0.000000e+00  0.000000e+00
membership_s12   0.000000e+00  0.000000e+00
membership_s14  -1.780953e-05  3.006739e-01
membership_s15   1.343741e-04  2.621228e-01
membership_s16   0.000000e+00  0.000000e+00
membership_s17   0.000000e+00  0.000000e+00
membership_s18   0.000000e+00  0.000000e+00
membership_s20   0.000000e+00  1.387779e-19
membership_s21  -1.288751e-05  7.878258e-02
membership_s22   0.000000e+00  0.000000e+00
membership_s24   0.000000e+00  0.000000e+00
membership_s25   0.000000e+00  2.775558e-19
membership_s26   0.000000e+00  0.000000e+00
membership_s27   4.838672e-05  3.232546e-02
membership_s28   0.000000e+00  0.000000e+00
membership_s30   1.302338e-04  2.159578e-01
membership_s31   8.656531e-05  1.148485e-01
membership_s32   1.924230e-03  9.528843e-01
membership_s33   0.000000e+00  0.000000e+00
membership_s36   0.000000e+00  0.000000e+00
membership_s37   0.000000e+00  0.000000e+00
V1               3.786557e-03  1.339923e+00
V2               1.993708e-03  1.805198e+00
pdi              4.355008e-05  6.353047e-02
adhesion         7.587232e-03  1.573177e+00
cohesion         5.921226e-03  1.352179e+00
inner            4.074074e-03  1.934389e+00
outer            4.894008e-03  2.112661e+00
ioratio          5.046742e-03  1.623372e+00
comsize          7.531377e-03  1.592597e+00
[1] "Dataset: low_TnotC Model GLM, run: 9 of 10 2015-06-15 19:31:47"
[1] "glmnet variable coefficients"
                         [,1]          [,2]
(Intercept)     -4.436508e+00 -5.902270e+00
graph0           3.152878e-39  2.523674e-02
graph1          -4.647856e-42 -1.762285e-05
graph2           1.324482e-39  1.564115e-02
[truncated: 126,470 more chars]
