# Supplementary material for: Distinctive Behaviors of Druggable Proteins in Cellular Networks
Source: PLoS Comput Biol. 2015 Dec 23;11(12):e1004597. doi: 10.1371/journal.pcbi.1004597 (PMC4689399; doi:10.1371/journal.pcbi.1004597)
Supplement: S1 File — (ZIP) [file pcbi.1004597.s004.zip › S1_File/direct.20150613.ppi.optimised_Target_results_med_C.txt]

[[1]]
[1] "med_C"

[1] "Dataset: med_C Model GBM, run: 1 of 10 2015-06-15 20:16:55"
Iter   TrainDeviance   ValidDeviance   StepSize   Improve
     1        0.4635             nan     0.0100    0.0003
     2        0.4617             nan     0.0100    0.0003
     3        0.4594             nan     0.0100    0.0003
     4        0.4575             nan     0.0100    0.0000
     5        0.4557             nan     0.0100    0.0001
     6        0.4539             nan     0.0100    0.0001
     7        0.4520             nan     0.0100    0.0002
     8        0.4505             nan     0.0100    0.0001
     9        0.4487             nan     0.0100    0.0002
    10        0.4473             nan     0.0100    0.0002
    20        0.4318             nan     0.0100    0.0002
    40        0.4077             nan     0.0100    0.0001
    60        0.3888             nan     0.0100    0.0000
    80        0.3742             nan     0.0100   -0.0001
   100        0.3602             nan     0.0100   -0.0000
   120        0.3482             nan     0.0100    0.0000
   140        0.3372             nan     0.0100   -0.0000
   160        0.3263             nan     0.0100    0.0000
   180        0.3159             nan     0.0100   -0.0001
   200        0.3068             nan     0.0100   -0.0000
   220        0.2974             nan     0.0100   -0.0000
   240        0.2891             nan     0.0100   -0.0000
   260        0.2808             nan     0.0100   -0.0000
   265        0.2791             nan     0.0100    0.0000

[1] "GBM variable coefficients"
                            var    rel.inf
third                     third 2.53688721
ratio4                   ratio4 2.49293382
outer                     outer 2.23728103
comsize                 comsize 2.17044204
pagerank               pagerank 2.15562977
walktrap_vertex walktrap_vertex 1.96076683
orbit56                 orbit56 1.93863763
ratio5                   ratio5 1.90563559
orbit62                 orbit62 1.84855489
bet                         bet 1.75353708
V2                           V2 1.73931281
spin_vertex         spin_vertex 1.70079970
V1                           V1 1.63638226
orbit27                 orbit27 1.61944933
membership_s4     membership_s4 1.58796636
orbit45                 orbit45 1.38713186
knn                         knn 1.37117754
trans                     trans 1.31344614
graph22                 graph22 1.25774182
inner                     inner 1.19881077
ioratio                 ioratio 1.19097723
adhesion               adhesion 1.12215632
orbit51                 orbit51 1.10347027
orbit36                 orbit36 1.09750185
orbit18                 orbit18 1.06714433
orbit33                 orbit33 1.06032401
graph25                 graph25 1.04312157
orbit55                 orbit55 1.01854391
graph10                 graph10 1.01370046
orbit65                 orbit65 1.00960391
graph20                 graph20 0.99146391
orbit30                 orbit30 0.97340047
cohesion               cohesion 0.94553428
orbit16                 orbit16 0.92919705
graph7                   graph7 0.91053345
orbit24                 orbit24 0.89159581
orbit38                 orbit38 0.88128098
ratio1                   ratio1 0.87525447
orbit21                 orbit21 0.86641387
orbit41                 orbit41 0.86215519
graph11                 graph11 0.84029167
orbit46                 orbit46 0.80200265
orbit64                 orbit64 0.75923955
graph26                 graph26 0.75353689
orbit35                 orbit35 0.75250165
orbit47                 orbit47 0.75197758
bigcom171             bigcom171 0.74831147
orbit40                 orbit40 0.73598480
orbit39                 orbit39 0.73594493
orbit44                 orbit44 0.72615809
graph16                 graph16 0.72442225
constraint           constraint 0.71713528
graph5                   graph5 0.70562350
orbit17                 orbit17 0.70491006
graph27                 graph27 0.70173028
bigcom40               bigcom40 0.69378057
orbit32                 orbit32 0.65873639
orbit59                 orbit59 0.65127611
orbit11                 orbit11 0.63268732
orbit15                 orbit15 0.63077227
graph21                 graph21 0.62981648
graph18                 graph18 0.62740671
graph19                 graph19 0.62680774
orbit20                 orbit20 0.62038364
orbit49                 orbit49 0.59873055
orbit9                   orbit9 0.58608387
graph12                 graph12 0.58136185
orbit37                 orbit37 0.57360740
bigcom246             bigcom246 0.56475186
orbit52                 orbit52 0.56091167
graph17                 graph17 0.55324844
graph23                 graph23 0.55248351
orbit50                 orbit50 0.54167318
graph3                   graph3 0.54136418
ratio2                   ratio2 0.53466864
graph15                 graph15 0.50535719
orbit7                   orbit7 0.49826901
orbit28                 orbit28 0.48588694
orbit61                 orbit61 0.48200291
orbit57                 orbit57 0.48079172
graph4                   graph4 0.47592937
orbit60                 orbit60 0.46691089
orbit63                 orbit63 0.46055329
orbit48                 orbit48 0.46008058
orbit2                   orbit2 0.45936134
ratio3                   ratio3 0.45449084
graph0                   graph0 0.44871650
graph14                 graph14 0.44469677
upto_fifth           upto_fifth 0.42741317
orbit23                 orbit23 0.42629177
orbit31                 orbit31 0.41698087
orbit29                 orbit29 0.40565864
upto_sixth           upto_sixth 0.40132044
graph1                   graph1 0.40104480
graph28                 graph28 0.39736115
coreness               coreness 0.39570784
orbit26                 orbit26 0.39316549
orbit53                 orbit53 0.38904931
graph13                 graph13 0.38221388
orbit4                   orbit4 0.37479709
orbit1                   orbit1 0.36801259
orbit42                 orbit42 0.36416356
orbit10                 orbit10 0.35755064
fourth                   fourth 0.35294627
graph6                   graph6 0.34923291
graph9                   graph9 0.34329654
orbit13                 orbit13 0.33859182
orbit58                 orbit58 0.33580823
orbit19                 orbit19 0.33183235
sixth                     sixth 0.32951113
graph24                 graph24 0.32308427
orbit12                 orbit12 0.31823355
orbit25                 orbit25 0.31632414
ratio6                   ratio6 0.31052413
orbit70                 orbit70 0.30709275
upto_second         upto_second 0.30694040
orbit54                 orbit54 0.30089783
orbit5                   orbit5 0.29805818
orbit69                 orbit69 0.29766403
fifth                     fifth 0.29576636
orbit66                 orbit66 0.29325472
upto_fourth         upto_fourth 0.28913622
graph8                   graph8 0.28352779
selfinter             selfinter 0.28127694
hubscore               hubscore 0.26604042
bigcom28               bigcom28 0.24414581
graph2                   graph2 0.20812932
graph29                 graph29 0.19163634
close                     close 0.17278542
membership_s32   membership_s32 0.15737721
bigcom167             bigcom167 0.14026433
bigcom4                 bigcom4 0.13473495
upto_third           upto_third 0.13055978
orbit67                 orbit67 0.12688801
bigcom248             bigcom248 0.12581182
evcent                   evcent 0.11797839
membership_s30   membership_s30 0.08532493
orbit43                 orbit43 0.08407164
orbit6                   orbit6 0.06068379
second                   second 0.05951757
orbit68                 orbit68 0.05254925
membership_s37   membership_s37 0.05163359
bigcom8                 bigcom8 0.02917606
bigcom3                 bigcom3 0.02822544
membership_s15   membership_s15 0.02325784
bigcom1                 bigcom1 0.02299580
membership_s7     membership_s7 0.02021863
orbit71                 orbit71 0.01639275
pdi                         pdi 0.01360951
ecc                         ecc 0.01219121
membership_s27   membership_s27 0.01080024
orbit0                   orbit0 0.00000000
orbit3                   orbit3 0.00000000
orbit8                   orbit8 0.00000000
orbit14                 orbit14 0.00000000
orbit22                 orbit22 0.00000000
orbit34                 orbit34 0.00000000
orbit72                 orbit72 0.00000000
AP                           AP 0.00000000
eccrad                   eccrad 0.00000000
first                     first 0.00000000
bigcom2                 bigcom2 0.00000000
bigcom6                 bigcom6 0.00000000
bigcom9                 bigcom9 0.00000000
bigcom11               bigcom11 0.00000000
bigcom13               bigcom13 0.00000000
bigcom15               bigcom15 0.00000000
bigcom16               bigcom16 0.00000000
bigcom21               bigcom21 0.00000000
bigcom22               bigcom22 0.00000000
bigcom24               bigcom24 0.00000000
bigcom26               bigcom26 0.00000000
bigcom30               bigcom30 0.00000000
bigcom31               bigcom31 0.00000000
bigcom32               bigcom32 0.00000000
bigcom33               bigcom33 0.00000000
bigcom34               bigcom34 0.00000000
bigcom36               bigcom36 0.00000000
bigcom37               bigcom37 0.00000000
bigcom38               bigcom38 0.00000000
bigcom39               bigcom39 0.00000000
bigcom43               bigcom43 0.00000000
bigcom44               bigcom44 0.00000000
bigcom46               bigcom46 0.00000000
bigcom47               bigcom47 0.00000000
bigcom49               bigcom49 0.00000000
bigcom50               bigcom50 0.00000000
bigcom51               bigcom51 0.00000000
bigcom52               bigcom52 0.00000000
bigcom54               bigcom54 0.00000000
bigcom56               bigcom56 0.00000000
bigcom62               bigcom62 0.00000000
bigcom66               bigcom66 0.00000000
bigcom68               bigcom68 0.00000000
bigcom69               bigcom69 0.00000000
bigcom71               bigcom71 0.00000000
bigcom72               bigcom72 0.00000000
bigcom73               bigcom73 0.00000000
bigcom74               bigcom74 0.00000000
bigcom75               bigcom75 0.00000000
bigcom76               bigcom76 0.00000000
bigcom77               bigcom77 0.00000000
bigcom79               bigcom79 0.00000000
bigcom80               bigcom80 0.00000000
bigcom82               bigcom82 0.00000000
bigcom83               bigcom83 0.00000000
bigcom84               bigcom84 0.00000000
bigcom85               bigcom85 0.00000000
bigcom87               bigcom87 0.00000000
bigcom89               bigcom89 0.00000000
bigcom91               bigcom91 0.00000000
bigcom92               bigcom92 0.00000000
bigcom93               bigcom93 0.00000000
bigcom96               bigcom96 0.00000000
bigcom97               bigcom97 0.00000000
bigcom98               bigcom98 0.00000000
bigcom99               bigcom99 0.00000000
bigcom101             bigcom101 0.00000000
bigcom104             bigcom104 0.00000000
bigcom106             bigcom106 0.00000000
bigcom109             bigcom109 0.00000000
bigcom113             bigcom113 0.00000000
bigcom116             bigcom116 0.00000000
bigcom120             bigcom120 0.00000000
bigcom123             bigcom123 0.00000000
bigcom126             bigcom126 0.00000000
bigcom127             bigcom127 0.00000000
bigcom137             bigcom137 0.00000000
bigcom139             bigcom139 0.00000000
bigcom140             bigcom140 0.00000000
bigcom143             bigcom143 0.00000000
bigcom145             bigcom145 0.00000000
bigcom146             bigcom146 0.00000000
bigcom147             bigcom147 0.00000000
bigcom149             bigcom149 0.00000000
bigcom153             bigcom153 0.00000000
bigcom154             bigcom154 0.00000000
bigcom156             bigcom156 0.00000000
bigcom157             bigcom157 0.00000000
bigcom158             bigcom158 0.00000000
bigcom160             bigcom160 0.00000000
bigcom161             bigcom161 0.00000000
bigcom162             bigcom162 0.00000000
bigcom164             bigcom164 0.00000000
bigcom166             bigcom166 0.00000000
bigcom173             bigcom173 0.00000000
bigcom175             bigcom175 0.00000000
bigcom176             bigcom176 0.00000000
bigcom177             bigcom177 0.00000000
bigcom178             bigcom178 0.00000000
bigcom180             bigcom180 0.00000000
bigcom181             bigcom181 0.00000000
bigcom184             bigcom184 0.00000000
bigcom186             bigcom186 0.00000000
bigcom187             bigcom187 0.00000000
bigcom189             bigcom189 0.00000000
bigcom194             bigcom194 0.00000000
bigcom195             bigcom195 0.00000000
bigcom196             bigcom196 0.00000000
bigcom204             bigcom204 0.00000000
bigcom205             bigcom205 0.00000000
bigcom212             bigcom212 0.00000000
bigcom214             bigcom214 0.00000000
bigcom222             bigcom222 0.00000000
bigcom223             bigcom223 0.00000000
bigcom226             bigcom226 0.00000000
bigcom227             bigcom227 0.00000000
bigcom229             bigcom229 0.00000000
bigcom233             bigcom233 0.00000000
bigcom236             bigcom236 0.00000000
bigcom237             bigcom237 0.00000000
bigcom249             bigcom249 0.00000000
bigcom250             bigcom250 0.00000000
bigcom254             bigcom254 0.00000000
bigcom266             bigcom266 0.00000000
bigcom269             bigcom269 0.00000000
bigcom272             bigcom272 0.00000000
bigcom274             bigcom274 0.00000000
bigcom281             bigcom281 0.00000000
bigcom291             bigcom291 0.00000000
bigcom292             bigcom292 0.00000000
bigcom295             bigcom295 0.00000000
bigcom299             bigcom299 0.00000000
bigcom301             bigcom301 0.00000000
bigcom306             bigcom306 0.00000000
bigcom309             bigcom309 0.00000000
bigcom314             bigcom314 0.00000000
bigcom321             bigcom321 0.00000000
bigcom341             bigcom341 0.00000000
bigcom350             bigcom350 0.00000000
bigcom353             bigcom353 0.00000000
bigcom359             bigcom359 0.00000000
bigcom363             bigcom363 0.00000000
bigcom365             bigcom365 0.00000000
bigcom385             bigcom385 0.00000000
bigcom386             bigcom386 0.00000000
bigcom408             bigcom408 0.00000000
bigcom412             bigcom412 0.00000000
bigcom480             bigcom480 0.00000000
membership_s1     membership_s1 0.00000000
membership_s3     membership_s3 0.00000000
membership_s5     membership_s5 0.00000000
membership_s6     membership_s6 0.00000000
membership_s8     membership_s8 0.00000000
membership_s9     membership_s9 0.00000000
membership_s11   membership_s11 0.00000000
membership_s12   membership_s12 0.00000000
membership_s14   membership_s14 0.00000000
membership_s16   membership_s16 0.00000000
membership_s17   membership_s17 0.00000000
membership_s18   membership_s18 0.00000000
membership_s20   membership_s20 0.00000000
membership_s21   membership_s21 0.00000000
membership_s22   membership_s22 0.00000000
membership_s24   membership_s24 0.00000000
membership_s25   membership_s25 0.00000000
membership_s26   membership_s26 0.00000000
membership_s28   membership_s28 0.00000000
membership_s31   membership_s31 0.00000000
membership_s33   membership_s33 0.00000000
membership_s36   membership_s36 0.00000000
[1] "Dataset: med_C Model RF, run: 1 of 10 2015-06-15 20:18:32"
     |      Out-of-bag   |
Tree |      MSE  %Var(y) |
   1 |   0.1143   195.67 |
   2 |   0.1057   180.95 |
   3 |   0.1013   173.51 |
   4 |  0.09479   162.30 |
   5 |   0.0908   155.47 |
   6 |  0.08704   149.03 |
   7 |  0.08273   141.65 |
   8 |  0.07979   136.62 |
   9 |  0.07839   134.22 |
  10 |  0.07552   129.31 |
  11 |  0.07377   126.31 |
  12 |  0.07279   124.63 |
  13 |  0.07149   122.41 |
  14 |  0.07022   120.24 |
  15 |  0.06929   118.63 |
  16 |  0.06831   116.96 |
  17 |  0.06757   115.69 |
  18 |  0.06722   115.10 |
  19 |  0.06738   115.38 |
  20 |  0.06668   114.16 |
  21 |  0.06619   113.33 |
  22 |  0.06551   112.17 |
  23 |   0.0651   111.46 |
  24 |  0.06462   110.64 |
  25 |  0.06436   110.20 |
  26 |  0.06398   109.54 |
  27 |   0.0637   109.06 |
  28 |  0.06351   108.73 |
  29 |  0.06332   108.42 |
  30 |  0.06304   107.93 |
  31 |  0.06296   107.81 |
  32 |  0.06279   107.51 |
  33 |  0.06292   107.73 |
  34 |  0.06282   107.57 |
  35 |  0.06275   107.44 |
  36 |  0.06272   107.39 |
  37 |  0.06271   107.38 |
  38 |  0.06259   107.17 |
  39 |  0.06231   106.69 |
  40 |  0.06228   106.64 |
  41 |  0.06243   106.89 |
  42 |  0.06231   106.68 |
  43 |  0.06211   106.35 |
  44 |  0.06202   106.20 |
  45 |  0.06193   106.04 |
  46 |  0.06181   105.83 |
  47 |   0.0617   105.65 |
  48 |  0.06164   105.54 |
  49 |  0.06148   105.27 |
  50 |   0.0614   105.14 |
  51 |  0.06132   104.99 |
  52 |  0.06119   104.78 |
  53 |  0.06106   104.55 |
  54 |  0.06108   104.58 |
  55 |  0.06104   104.51 |
  56 |   0.0611   104.62 |
  57 |  0.06109   104.59 |
  58 |  0.06108   104.58 |
  59 |  0.06105   104.52 |
  60 |  0.06101   104.47 |
  61 |  0.06097   104.39 |
  62 |  0.06084   104.17 |
  63 |  0.06075   104.02 |
  64 |  0.06073   103.99 |
  65 |  0.06065   103.85 |
  66 |  0.06058   103.73 |
  67 |  0.06063   103.81 |
  68 |  0.06058   103.72 |
  69 |  0.06056   103.69 |
  70 |  0.06062   103.80 |
  71 |  0.06061   103.78 |
  72 |  0.06058   103.72 |
  73 |  0.06057   103.70 |
  74 |   0.0605   103.58 |
  75 |  0.06052   103.62 |
  76 |  0.06038   103.38 |
  77 |   0.0604   103.42 |
  78 |   0.0604   103.41 |
  79 |   0.0603   103.25 |
  80 |  0.06035   103.34 |
  81 |  0.06032   103.27 |
  82 |  0.06032   103.28 |
  83 |  0.06034   103.31 |
  84 |  0.06039   103.41 |
  85 |  0.06041   103.44 |
  86 |  0.06041   103.44 |
  87 |  0.06032   103.28 |
  88 |  0.06026   103.17 |
  89 |  0.06027   103.20 |
  90 |  0.06028   103.21 |
  91 |  0.06028   103.22 |
  92 |   0.0603   103.25 |
  93 |  0.06029   103.23 |
  94 |  0.06027   103.19 |
  95 |  0.06029   103.22 |
  96 |  0.06023   103.13 |
  97 |  0.06023   103.13 |
  98 |  0.06025   103.16 |
  99 |  0.06024   103.14 |
 100 |  0.06023   103.12 |
[1] "Random Forest variable coefficients"
                      %IncMSE IncNodePurity
graph5           3.261509e-03  1.742657e+00
graph6           4.267125e-03  1.164386e+00
graph7           5.329288e-03  1.197127e+00
graph8           1.941315e-03  4.508026e-01
graph9           3.269690e-03  1.311123e+00
graph10          9.144853e-03  2.202209e+00
graph11          6.642825e-03  1.161007e+00
graph12          5.757459e-03  1.610288e+00
graph13          3.674999e-03  1.239346e+00
graph14          5.374660e-03  1.429465e+00
graph15          7.771710e-03  1.264899e+00
graph16          5.100964e-03  1.310304e+00
graph17          6.234340e-03  1.154810e+00
graph18          3.518881e-03  1.363724e+00
graph19          2.008639e-02  2.203166e+00
graph20          6.349946e-03  2.157795e+00
graph21          6.368155e-03  1.757883e+00
graph22          5.582776e-03  2.116708e+00
graph23          8.084934e-03  2.062078e+00
graph24          5.134670e-03  1.536260e+00
graph25          3.968065e-03  2.157029e+00
graph26          5.450181e-03  1.369295e+00
graph27          2.058954e-03  1.344069e+00
graph28          1.070392e-03  7.439778e-01
graph29          4.355654e-04  2.755458e-01
orbit0           1.268270e-03  5.687083e-01
orbit1           7.697583e-03  9.857536e-01
orbit2           3.302268e-03  1.473938e+00
orbit3           1.449607e-03  6.144759e-01
orbit4           2.218461e-03  1.574718e+00
orbit5           2.999322e-03  1.141100e+00
orbit6           2.079484e-03  9.729354e-01
orbit7           4.537181e-03  1.622902e+00
orbit8           2.236803e-03  1.369785e+00
orbit9           5.793747e-03  1.166248e+00
orbit10          3.103403e-03  1.014259e+00
orbit11          3.565952e-03  1.086323e+00
orbit12          3.978814e-03  1.256704e+00
orbit13          1.383033e-03  6.767563e-01
orbit14          6.820209e-04  3.667026e-01
orbit15          7.457281e-03  1.771353e+00
orbit16          4.807535e-03  2.147159e+00
orbit17          4.050628e-03  1.629426e+00
orbit18          5.701341e-03  3.032262e+00
orbit19          3.725064e-03  1.244201e+00
orbit20          4.521221e-03  1.559871e+00
orbit21          4.108109e-03  1.803172e+00
orbit22          6.576438e-03  1.406612e+00
orbit23          2.205444e-03  1.768506e+00
orbit24          6.462943e-03  1.851966e+00
orbit25          4.443426e-03  1.320616e+00
orbit26          3.425778e-03  1.279985e+00
orbit27          1.629726e-02  3.093359e+00
orbit28          4.378960e-03  2.068468e+00
orbit29          4.640284e-03  1.740559e+00
orbit30          4.332584e-03  2.028648e+00
orbit31          4.849256e-03  1.312672e+00
orbit32          4.650959e-03  1.470373e+00
orbit33          5.160901e-03  1.529289e+00
orbit34          3.744862e-03  1.339122e+00
orbit35          5.544552e-03  1.644071e+00
orbit36          3.081544e-03  1.643126e+00
orbit37          4.258235e-03  1.621158e+00
orbit38          3.700770e-03  1.312187e+00
orbit39          3.337061e-03  1.609145e+00
orbit40          7.613822e-03  1.592538e+00
orbit41          3.406799e-03  1.175740e+00
orbit42          2.530572e-03  1.145603e+00
orbit43          4.025769e-03  1.134043e+00
orbit44          2.951438e-03  1.674974e+00
orbit45          1.856335e-02  3.772201e+00
orbit46          6.329903e-03  1.869296e+00
orbit47          7.519091e-03  1.699107e+00
orbit48          3.887802e-03  1.218751e+00
orbit49          4.262031e-03  1.870656e+00
orbit50          2.321773e-03  1.527968e+00
orbit51          4.327493e-03  2.287299e+00
orbit52          3.913476e-03  1.259172e+00
orbit53          3.416832e-03  9.727400e-01
orbit54          5.386914e-03  1.398374e+00
orbit55          1.738720e-03  1.916117e+00
orbit56          2.475362e-02  4.469108e+00
orbit57          3.507102e-03  6.782559e-01
orbit58          2.373054e-03  7.805357e-01
orbit59          7.723149e-03  1.566543e+00
orbit60          1.582639e-03  1.089547e+00
orbit61          1.735693e-03  1.037791e+00
orbit62          9.038580e-03  2.822830e+00
orbit63          2.009970e-03  1.218754e+00
orbit64          1.863762e-03  1.518061e+00
orbit65          8.293033e-03  2.162390e+00
orbit66          1.823030e-03  9.790010e-01
orbit67          1.644839e-03  6.170436e-01
orbit68          1.625205e-03  1.283569e+00
orbit69          2.444120e-03  6.185801e-01
orbit70          1.469107e-03  1.016324e+00
orbit71          1.201977e-03  7.218091e-01
orbit72          2.159350e-04  2.116992e-01
AP               2.410361e-05  7.335336e-02
bet              4.139909e-03  3.780423e+00
ecc              5.638476e-05  1.256168e-01
eccrad           9.476346e-05  2.242338e-01
close            1.768805e-03  9.443017e-01
constraint       3.743763e-03  2.187659e+00
coreness         1.351689e-03  9.362661e-01
knn              5.383477e-03  2.360070e+00
hubscore         3.655620e-03  1.043002e+00
pagerank         1.933122e-03  3.604999e+00
trans            4.110606e-03  2.132015e+00
evcent           4.611505e-03  1.009058e+00
first            4.998710e-04  5.235451e-01
upto_second      2.094746e-03  7.450560e-01
upto_third       4.258900e-03  1.057522e+00
upto_fourth      2.942912e-03  9.350457e-01
upto_fifth       4.018291e-03  1.241304e+00
upto_sixth       5.404229e-04  7.473884e-01
second           2.444299e-03  8.651525e-01
third            7.620150e-03  3.042913e+00
fourth           2.792780e-03  1.542232e+00
fifth            2.214359e-03  1.410060e+00
sixth            4.590552e-03  1.777348e+00
ratio1           3.218037e-03  1.612622e+00
ratio2           4.592149e-03  1.637972e+00
ratio3           4.010415e-03  1.661305e+00
ratio4           9.811346e-03  4.223576e+00
ratio5           2.456935e-03  4.897970e+00
ratio6           5.619155e-03  1.948556e+00
selfinter       -2.877381e-06  4.884050e-01
walktrap_vertex  6.917662e-04  3.376310e+00
bigcom1          4.960007e-05  3.297330e-01
bigcom2          0.000000e+00  0.000000e+00
bigcom3          1.167127e-04  4.147234e-01
bigcom4         -2.909278e-05  1.948877e-01
bigcom6          0.000000e+00  1.110223e-18
bigcom8          7.912114e-05  2.104327e-01
bigcom9          0.000000e+00  0.000000e+00
bigcom11         0.000000e+00  5.551115e-19
bigcom13         4.270931e-05  1.582962e-01
bigcom15         0.000000e+00  1.387779e-19
bigcom16         0.000000e+00  0.000000e+00
bigcom21        -2.081650e-05  2.571429e-01
bigcom22         0.000000e+00  1.333333e-02
bigcom24         1.244986e-07  4.272248e-01
bigcom26         2.809412e-05  1.188236e-01
bigcom28         2.203140e-04  2.957494e-01
bigcom30        -4.548801e-06  2.363196e-01
bigcom31         0.000000e+00  0.000000e+00
bigcom32        -8.972680e-05  1.887703e-01
bigcom33         0.000000e+00  0.000000e+00
bigcom34         0.000000e+00  0.000000e+00
bigcom36         0.000000e+00  1.110223e-18
bigcom37         0.000000e+00  0.000000e+00
bigcom38         0.000000e+00  2.775558e-19
bigcom39        -2.270111e-05  1.349839e-01
bigcom40         3.807171e-03  1.015148e+00
bigcom43         0.000000e+00  0.000000e+00
bigcom44         0.000000e+00  0.000000e+00
bigcom46         0.000000e+00  0.000000e+00
bigcom47         0.000000e+00  0.000000e+00
bigcom49         0.000000e+00  0.000000e+00
bigcom50        -1.711021e-07  6.857255e-01
bigcom51         0.000000e+00  0.000000e+00
bigcom52         0.000000e+00  0.000000e+00
bigcom54         0.000000e+00  0.000000e+00
bigcom56        -9.734995e-06  2.596974e-01
bigcom62         0.000000e+00  2.775558e-19
bigcom66         0.000000e+00  0.000000e+00
bigcom68         0.000000e+00  0.000000e+00
bigcom69         0.000000e+00  0.000000e+00
bigcom71         0.000000e+00  0.000000e+00
bigcom72         0.000000e+00  0.000000e+00
bigcom73         0.000000e+00  1.387779e-19
bigcom74         0.000000e+00  0.000000e+00
bigcom75         0.000000e+00  0.000000e+00
bigcom76         0.000000e+00  0.000000e+00
bigcom77         0.000000e+00  1.387779e-19
bigcom79         0.000000e+00  0.000000e+00
bigcom80         0.000000e+00  0.000000e+00
bigcom82        -7.278037e-05  6.235569e-01
bigcom83         0.000000e+00  0.000000e+00
bigcom84         0.000000e+00  0.000000e+00
bigcom85         0.000000e+00  0.000000e+00
bigcom87         0.000000e+00  5.551115e-19
bigcom89         0.000000e+00  1.387779e-19
bigcom91         0.000000e+00  0.000000e+00
bigcom92         0.000000e+00  0.000000e+00
bigcom93         0.000000e+00  0.000000e+00
bigcom96         0.000000e+00  0.000000e+00
bigcom97         0.000000e+00  0.000000e+00
bigcom98         0.000000e+00  0.000000e+00
bigcom99         0.000000e+00  0.000000e+00
bigcom101        0.000000e+00  0.000000e+00
bigcom104        0.000000e+00  1.387779e-19
bigcom106        0.000000e+00  0.000000e+00
bigcom109        0.000000e+00  0.000000e+00
bigcom113        0.000000e+00  0.000000e+00
bigcom116        4.057926e-05  1.059550e-01
bigcom120        0.000000e+00  0.000000e+00
bigcom123        0.000000e+00  0.000000e+00
bigcom126        0.000000e+00  0.000000e+00
bigcom127        2.092223e-06  1.891431e-01
bigcom137        0.000000e+00  1.500000e-02
bigcom139        0.000000e+00  0.000000e+00
bigcom140        0.000000e+00  5.551115e-19
bigcom143        0.000000e+00  0.000000e+00
bigcom145        0.000000e+00  0.000000e+00
bigcom146        0.000000e+00  0.000000e+00
bigcom147       -1.201571e-05  4.756909e-03
bigcom149        0.000000e+00  0.000000e+00
bigcom153        0.000000e+00  0.000000e+00
bigcom154        0.000000e+00  0.000000e+00
bigcom156        0.000000e+00  0.000000e+00
bigcom157        0.000000e+00  0.000000e+00
bigcom158        0.000000e+00  5.551115e-19
bigcom160        0.000000e+00  0.000000e+00
bigcom161        0.000000e+00  0.000000e+00
bigcom162        0.000000e+00  0.000000e+00
bigcom164        0.000000e+00  0.000000e+00
bigcom166        0.000000e+00  0.000000e+00
bigcom167       -9.713372e-05  7.102886e-01
bigcom171        2.717819e-04  1.584190e+00
bigcom173        0.000000e+00  0.000000e+00
bigcom175        0.000000e+00  0.000000e+00
bigcom176        0.000000e+00  0.000000e+00
bigcom177        0.000000e+00  0.000000e+00
bigcom178        0.000000e+00  0.000000e+00
bigcom180       -3.541931e-05  5.912834e-01
bigcom181        0.000000e+00  0.000000e+00
bigcom184        0.000000e+00  0.000000e+00
bigcom186        0.000000e+00  0.000000e+00
bigcom187        0.000000e+00  1.110223e-18
bigcom189        0.000000e+00  0.000000e+00
bigcom194        0.000000e+00  0.000000e+00
bigcom195        0.000000e+00  0.000000e+00
bigcom196       -4.173029e-05  5.700101e-01
bigcom204        0.000000e+00  0.000000e+00
bigcom205        0.000000e+00  0.000000e+00
bigcom212        0.000000e+00  0.000000e+00
bigcom214        0.000000e+00  0.000000e+00
bigcom222        0.000000e+00  0.000000e+00
bigcom223        0.000000e+00  0.000000e+00
bigcom226        0.000000e+00  0.000000e+00
bigcom227        0.000000e+00  0.000000e+00
bigcom229        0.000000e+00  0.000000e+00
bigcom233        0.000000e+00  0.000000e+00
bigcom236        0.000000e+00  0.000000e+00
bigcom237        0.000000e+00  8.888889e-03
bigcom246        1.891189e-04  1.281682e+00
bigcom248       -1.972686e-05  5.090850e-01
bigcom249       -4.179829e-06  2.360940e-01
bigcom250        0.000000e+00  0.000000e+00
bigcom254        0.000000e+00  0.000000e+00
bigcom266        0.000000e+00  0.000000e+00
bigcom269        0.000000e+00  0.000000e+00
bigcom272        0.000000e+00  0.000000e+00
bigcom274        0.000000e+00  0.000000e+00
bigcom281        0.000000e+00  0.000000e+00
bigcom291        0.000000e+00  0.000000e+00
bigcom292        0.000000e+00  0.000000e+00
bigcom295        0.000000e+00  0.000000e+00
bigcom299        0.000000e+00  0.000000e+00
bigcom301        0.000000e+00  0.000000e+00
bigcom306        0.000000e+00  0.000000e+00
bigcom309        0.000000e+00  0.000000e+00
bigcom314        0.000000e+00  0.000000e+00
bigcom321        0.000000e+00  0.000000e+00
bigcom341        0.000000e+00  0.000000e+00
bigcom350        0.000000e+00  0.000000e+00
bigcom353        0.000000e+00  0.000000e+00
bigcom359        0.000000e+00  0.000000e+00
bigcom363        0.000000e+00  0.000000e+00
bigcom365        0.000000e+00  0.000000e+00
bigcom385        0.000000e+00  0.000000e+00
bigcom386        0.000000e+00  0.000000e+00
bigcom408        3.901751e-05  7.568265e-01
bigcom412        2.978678e-05  8.850898e-01
bigcom480        0.000000e+00  0.000000e+00
spin_vertex      1.542356e-03  3.744222e+00
membership_s1    1.057862e-04  1.698510e-01
membership_s3    0.000000e+00  0.000000e+00
membership_s4    3.766989e-03  1.913254e+00
membership_s5    9.677888e-07  1.129687e-01
membership_s6    4.958767e-05  2.730904e-01
membership_s7    1.527539e-05  2.988857e-01
membership_s8    0.000000e+00  0.000000e+00
membership_s9    0.000000e+00  0.000000e+00
membership_s11   0.000000e+00  0.000000e+00
membership_s12  -1.746547e-05  4.979492e-01
membership_s14   0.000000e+00  0.000000e+00
membership_s15  -4.495239e-05  1.774912e-01
membership_s16   1.310231e-05  3.262009e-01
membership_s17   0.000000e+00  0.000000e+00
membership_s18  -1.123837e-05  8.038789e-02
membership_s20   0.000000e+00  0.000000e+00
membership_s21   0.000000e+00  0.000000e+00
membership_s22   0.000000e+00  0.000000e+00
membership_s24   0.000000e+00  2.220446e-18
membership_s25   0.000000e+00  2.775558e-19
membership_s26   0.000000e+00  0.000000e+00
membership_s27   7.826996e-05  1.931667e-01
membership_s28   0.000000e+00  0.000000e+00
membership_s30   1.765677e-04  2.936979e-01
membership_s31  -5.254265e-05  3.699603e-02
membership_s32   1.942895e-04  5.416770e-01
membership_s33   0.000000e+00  0.000000e+00
membership_s36   7.973012e-05  1.645003e-01
membership_s37   4.733871e-05  2.309947e-01
V1               7.777093e-03  3.942053e+00
V2               2.257164e-03  3.267261e+00
pdi              1.319759e-05  3.909443e-01
adhesion         5.541864e-03  2.522404e+00
cohesion         6.311846e-03  3.000055e+00
inner            2.238052e-03  3.362472e+00
outer            1.453841e-03  3.581483e+00
ioratio          5.393741e-03  3.214302e+00
comsize          1.752945e-03  4.679322e+00
[1] "Dataset: med_C Model GLM, run: 1 of 10 2015-06-15 20:20:49"
[1] "glmnet variable coefficients"
                         [,1]          [,2]
(Intercept)     -2.711747e+00 -1.058908e+02
graph0           3.930708e-39  3.419744e-04
graph1           1.552419e-41  2.567610e-06
graph2           1.619062e-39  6.671834e-04
graph3           6.944212e-43  8.804563e-08
graph4          -5.736198e-45 -5.011529e-09
graph5           4.521446e-41 -4.894615e-05
graph6           3.735044e-42  7.089052e-07
graph7           9.947093e-41  2.686657e-05
graph8           3.466310e-40 -5.079924e-04
graph9           1.213007e-44  3.400899e-09
graph10          3.090057e-46 -1.385873e-10
graph11         -1.393816e-47 -1.074573e-11
graph12          3.646859e-44  2.699224e-09
graph13          1.606686e-43  2.393576e-09
graph14         -7.692160e-47 -3.236008e-09
graph15          5.132572e-42  1.872424e-06
graph16          7.276675e-44 -1.797105e-08
graph17          1.224691e-43 -6.524397e-08
graph18          2.643826e-42 -8.797558e-07
graph19          9.975040e-43  3.326920e-07
graph20          6.715373e-43 -1.890448e-06
graph21          4.333480e-42  1.848363e-06
graph22          3.947778e-42  6.772840e-07
graph23          4.078867e-42  2.325078e-06
graph24          6.779264e-42 -2.917346e-06
graph25          2.835478e-41  2.485565e-05
graph26          2.135921e-41  2.564878e-06
graph27          9.358588e-41 -1.411875e-04
graph28          6.417226e-41  7.079992e-05
graph29         -5.753254e-41 -1.247904e-03
orbit0           3.930708e-39  3.681363e-04
orbit1           1.460434e-41  2.619786e-06
orbit2           2.561926e-40  2.714345e-05
orbit3           1.619062e-39  6.814062e-04
orbit4           1.132200e-42  1.491928e-07
orbit5           1.334050e-42  1.998349e-07
orbit6          -5.763025e-45 -5.176312e-09
orbit7           3.030352e-41  1.182306e-05
orbit8           4.521446e-41 -4.826272e-05
orbit9           1.218098e-41  3.383393e-06
orbit10          4.304204e-42  5.173389e-07
orbit11          1.450079e-40  5.231366e-05
orbit12          1.155557e-40  2.914785e-05
orbit13          3.788118e-40  1.563270e-04
orbit14          3.466310e-40 -5.084113e-04
orbit15          2.479200e-44  1.220986e-08
orbit16          5.187769e-44 -8.253414e-09
orbit17          2.345493e-44  3.695597e-09
orbit18          5.703715e-45 -9.252064e-11
orbit19          1.410083e-46 -3.065967e-10
orbit20          3.108903e-46  1.756445e-10
orbit21          1.418916e-43  3.442028e-08
orbit22         -1.393843e-47 -1.110680e-11
orbit23          4.884003e-42  3.175937e-06
orbit24          7.529818e-44  1.489021e-08
orbit25          3.872368e-44 -7.092159e-09
orbit26          3.798496e-43 -1.851797e-07
orbit27          7.295979e-43  5.552238e-07
orbit28          8.975183e-43 -2.817767e-07
orbit29          2.347696e-43 -3.180877e-08
orbit30          1.354380e-42 -2.390390e-06
orbit31         -3.876090e-46 -2.986868e-09
orbit32          8.608682e-47 -7.559950e-09
orbit33          1.935023e-41  2.029783e-05
orbit34          5.132572e-42  2.034955e-06
orbit35          2.779719e-43 -7.990270e-08
orbit36          9.928667e-43 -1.246786e-07
orbit37          7.442086e-44 -1.415330e-08
orbit38          3.588623e-42  7.027703e-07
orbit39          5.754154e-43 -1.804340e-07
orbit40          1.332428e-43 -8.544946e-08
orbit41          1.186474e-42  7.219959e-08
orbit42          4.690596e-41  1.984218e-05
orbit43          2.649341e-42 -7.816847e-07
orbit44          3.093631e-40 -5.436687e-05
orbit45          3.127049e-42  2.855731e-06
orbit46          2.209532e-42 -8.750808e-07
orbit47          1.248586e-41  9.335855e-06
orbit48          1.974011e-42  1.032815e-06
orbit49          6.692472e-43 -1.924623e-06
orbit50          1.810873e-41 -3.303493e-05
orbit51          8.996874e-42  7.119496e-06
orbit52          1.000402e-41 -1.961845e-07
orbit53          1.918396e-41 -7.539457e-07
orbit54          3.932010e-42  6.554202e-07
orbit55          1.755755e-40  2.043442e-04
orbit56          1.630392e-41  1.619100e-05
orbit57          2.808086e-42  8.548502e-08
orbit58          7.936814e-41 -1.061894e-04
orbit59          9.356824e-42 -4.251616e-06
orbit60          2.095238e-41 -6.979640e-06
orbit61          2.379797e-40  2.301799e-04
orbit62          8.248728e-41  1.320581e-04
orbit63          7.829273e-41  4.548340e-05
orbit64          4.518232e-41 -1.317860e-05
orbit65          6.462101e-41  3.241346e-05
orbit66          2.527171e-41 -1.261299e-05
orbit67          1.026760e-40 -3.592618e-05
orbit68          9.969179e-41 -1.545446e-04
orbit69          6.384161e-40 -3.867402e-04
orbit70          9.784318e-41  1.296862e-04
orbit71          9.450895e-41 -3.083239e-06
orbit72         -5.753254e-41 -1.247686e-03
AP              -1.695665e-38 -1.049476e-01
bet              5.318569e-43  1.116300e-06
ecc              4.012329e-40  2.648028e-02
eccrad           2.407397e-39  1.582468e-01
close            9.938442e-37  4.362454e-01
constraint      -5.071623e-37 -4.593348e-01
coreness         7.104923e-39 -1.271221e-03
knn             -2.875616e-41 -2.515934e-04
hubscore         2.628416e-36  9.630042e-01
pagerank        -9.458027e-37 -1.059430e+01
trans            3.583862e-38 -2.998387e-02
evcent           2.612130e-36  1.037071e+00
first            3.930708e-39  3.752911e-04
upto_second      1.131746e-41  2.114897e-06
upto_third       1.200105e-41  5.949027e-06
upto_fourth      4.154853e-41  3.735134e-05
upto_fifth       4.860228e-40  5.986182e-04
upto_sixth       5.489111e-39  6.969333e-03
second           1.113974e-41  1.840969e-06
third            1.951804e-41  1.089636e-05
fourth          -1.476820e-41 -6.043000e-06
fifth           -4.501264e-41 -3.923383e-05
sixth           -5.195829e-40 -6.343005e-04
ratio1          -7.358245e-41 -3.088898e-04
ratio2          -1.350559e-39 -1.052800e-03
ratio3          -1.423338e-38 -1.897773e-02
ratio4          -2.800603e-37 -1.526929e-01
ratio5           1.129272e-36 -1.278995e-01
ratio6          -3.644090e-39 -3.309293e-03
selfinter        2.620166e-38  7.620945e-02
walktrap_vertex -4.265385e-39 -8.394725e-02
bigcom1         -2.738020e-38 -2.582546e-02
bigcom2         -6.296734e-38 -3.440827e-01
bigcom3         -1.587658e-39  1.313107e-01
bigcom4         -1.034751e-38 -3.017250e-03
bigcom6         -6.298097e-38 -3.533415e-01
bigcom8         -1.460743e-38  1.711933e-02
bigcom9         -6.319989e-38 -2.906033e-01
bigcom11        -6.309024e-38 -3.053565e-01
bigcom13         2.898345e-38  3.827370e-01
bigcom15        -6.310392e-38 -4.136334e-01
bigcom16        -6.298097e-38 -3.064948e-01
bigcom21         2.270161e-39  3.023808e-02
bigcom22        -4.252118e-38 -2.879914e-01
bigcom24         1.897766e-37  6.984499e-01
bigcom26        -4.779151e-38 -2.338403e-01
bigcom28         6.766116e-38  2.014127e-01
bigcom30        -1.578283e-38 -6.674245e-02
bigcom31        -6.295371e-38 -2.296885e-01
bigcom32         1.055743e-37  8.298120e-01
bigcom33        -6.294009e-38 -3.632996e-01
bigcom34        -6.292647e-38 -2.633802e-01
bigcom36        -6.298097e-38 -3.441426e-01
bigcom37        -6.294009e-38 -2.452274e-01
bigcom38        -6.295371e-38 -3.619421e-01
bigcom39        -3.508056e-39  1.444065e-01
bigcom40         8.078579e-38  1.716253e-01
bigcom43        -6.296734e-38 -3.014286e-01
bigcom44        -5.167045e-38 -1.550113e-01
bigcom46        -6.304922e-38 -2.536237e-01
bigcom47        -6.302190e-38 -2.930937e-01
bigcom49        -6.299461e-38 -4.144774e-01
bigcom50         4.423290e-37  1.174069e+00
bigcom51        -6.294009e-38 -2.417904e-01
bigcom52        -6.296734e-38 -4.009710e-01
bigcom54         0.000000e+00  0.000000e+00
bigcom56         1.482890e-38  8.258608e-02
bigcom62        -6.295371e-38 -2.883359e-01
bigcom66        -6.292647e-38 -2.604763e-01
bigcom68        -6.294009e-38 -3.388031e-01
bigcom69        -6.302190e-38 -3.086205e-01
bigcom71         0.000000e+00  0.000000e+00
bigcom72        -6.292647e-38 -2.510125e-01
bigcom73        -6.313131e-38 -2.847472e-01
bigcom74        -6.304922e-38 -3.798683e-01
bigcom75        -6.295371e-38 -2.300110e-01
bigcom76        -6.298097e-38 -3.403851e-01
bigcom77        -6.299461e-38 -4.124195e-01
bigcom79        -6.294009e-38 -3.271119e-01
bigcom80        -6.299461e-38 -2.097676e-01
bigcom82         2.739652e-37  9.802544e-01
bigcom83        -6.294009e-38 -1.968517e-01
bigcom84        -6.299461e-38 -3.916146e-01
bigcom85        -6.294009e-38 -3.295505e-01
bigcom87        -6.299461e-38 -3.089273e-01
bigcom89        -6.292647e-38 -2.025819e-01
bigcom91        -6.303556e-38 -4.329363e-01
bigcom92        -6.315873e-38 -2.691490e-01
bigcom93        -6.292647e-38 -2.175441e-01
bigcom96        -6.295371e-38 -3.660332e-01
bigcom97        -6.296734e-38 -4.218381e-01
bigcom98         0.000000e+00  0.000000e+00
bigcom99         0.000000e+00  0.000000e+00
bigcom101       -6.304922e-38 -2.482014e-01
bigcom104       -6.294009e-38 -4.296181e-01
bigcom106       -6.294009e-38 -2.426896e-01
bigcom109       -6.294009e-38 -4.080215e-01
bigcom113       -6.294009e-38 -3.472272e-01
bigcom116       -3.156566e-38  6.709763e-02
bigcom120       -6.295371e-38 -4.760769e-02
bigcom123       -6.294009e-38 -3.056896e-01
bigcom126       -6.294009e-38 -1.816189e-01
bigcom127        1.392579e-37  2.990532e-01
bigcom137       -6.299461e-38 -4.186793e-01
bigcom139       -6.292647e-38 -2.477608e-01
bigcom140       -6.295371e-38 -2.522477e-01
bigcom143       -6.292647e-38 -7.012219e-02
bigcom145       -6.292647e-38 -3.404883e-01
bigcom146       -6.295371e-38 -2.859603e-01
bigcom147        2.192059e-40  1.638360e-01
bigcom149       -6.296734e-38 -3.025793e-01
bigcom153       -6.300825e-38 -2.410282e-01
bigcom154        0.000000e+00  0.000000e+00
bigcom156       -6.298097e-38 -2.395083e-01
bigcom157       -6.309024e-38 -1.802471e-01
bigcom158       -6.294009e-38 -1.890120e-01
bigcom160        0.000000e+00  0.000000e+00
bigcom161       -6.294009e-38 -3.596971e-01
bigcom162       -6.294009e-38 -2.932888e-01
bigcom164       -6.292647e-38 -5.981536e-01
bigcom166       -6.299461e-38 -4.422960e-01
bigcom167        1.057116e-37  6.420458e-01
bigcom171        3.418669e-37  1.045514e+00
bigcom173       -6.294009e-38 -3.066303e-01
bigcom175       -6.292647e-38 -3.030738e-01
bigcom176       -6.292647e-38 -3.735030e-01
bigcom177       -6.294009e-38 -3.460809e-01
bigcom178       -6.294009e-38 -4.357967e-01
bigcom180        4.423290e-37  1.477849e+00
bigcom181       -6.304922e-38 -3.696690e-01
bigcom184       -6.295371e-38 -4.007118e-01
bigcom186       -6.294009e-38 -3.736500e-01
bigcom187       -6.294009e-38 -3.867439e-01
bigcom189       -6.298097e-38 -2.596511e-01
bigcom194       -6.295371e-38 -3.944752e-01
bigcom195       -6.292647e-38 -2.953404e-01
bigcom196        2.739652e-37  1.057657e+00
bigcom204        0.000000e+00  0.000000e+00
bigcom205       -6.294009e-38 -3.322377e-01
bigcom212       -6.294009e-38 -3.208852e-01
bigcom214       -6.292647e-38 -3.050625e-01
bigcom222       -6.294009e-38 -2.372729e-01
bigcom223       -6.299461e-38 -3.621352e-01
bigcom226       -6.294009e-38 -3.966593e-01
bigcom227       -6.294009e-38 -3.458541e-01
bigcom229       -6.292647e-38 -2.293260e-01
bigcom233       -6.295371e-38 -1.830107e-01
bigcom236       -6.292647e-38 -2.710327e-01
bigcom237       -6.296734e-38 -3.528847e-01
bigcom246        2.743214e-37  1.077989e+00
bigcom248        1.210298e-37  4.430360e-01
bigcom249        2.739652e-37  1.066032e+00
bigcom250       -6.309024e-38 -2.900447e-01
bigcom254       -6.294009e-38 -4.622074e-01
bigcom266       -6.295371e-38 -3.229118e-01
bigcom269        0.000000e+00  0.000000e+00
bigcom272       -6.292647e-38 -1.973566e-01
bigcom274       -6.325486e-38 -3.694584e-01
bigcom281       -6.298097e-38 -2.528968e-01
bigcom291       -6.296734e-38 -2.372025e-01
bigcom292       -6.294009e-38 -2.910358e-01
bigcom295       -6.299461e-38 -2.488738e-01
bigcom299       -6.294009e-38 -3.600124e-01
bigcom301       -6.302190e-38 -2.987466e-01
bigcom306       -6.292647e-38 -1.804721e-01
bigcom309       -6.292647e-38 -2.530938e-01
bigcom314       -6.296734e-38 -2.452533e-01
bigcom321       -6.292647e-38 -3.979379e-01
bigcom341       -6.294009e-38 -2.683826e-01
bigcom350       -6.295371e-38 -3.432017e-01
bigcom353       -6.292647e-38 -3.025540e-01
bigcom359       -6.294009e-38 -4.163969e-01
bigcom363       -6.292647e-38 -2.362686e-01
bigcom365       -6.296734e-38 -2.888963e-01
bigcom385       -6.294009e-38 -3.562384e-01
bigcom386       -6.295371e-38 -2.091828e-01
bigcom408        6.108841e-37  1.733789e+00
bigcom412        9.475980e-37  2.120363e+00
bigcom480       -6.292647e-38 -3.762307e-01
spin_vertex      1.266842e-38  7.554588e-02
membership_s1   -3.219571e-38 -1.384957e-01
membership_s3   -6.292647e-38 -6.841864e-03
membership_s4    8.838608e-38  1.962973e-01
membership_s5   -2.098461e-38 -1.086360e-01
membership_s6   -3.275368e-38 -4.790268e-02
membership_s7   -1.039004e-38  2.088636e-02
membership_s8   -6.294009e-38 -2.448616e-01
membership_s9   -6.295371e-38 -2.608957e-01
membership_s11  -6.294009e-38 -1.860856e-01
membership_s12   1.392579e-37  7.420254e-01
membership_s14  -6.295371e-38 -3.185282e-01
membership_s15  -6.876447e-39  9.261340e-02
membership_s16   1.897766e-37  7.949270e-01
membership_s17  -6.292647e-38 -1.905909e-01
membership_s18  -3.798896e-38 -2.710720e-02
membership_s20  -6.292647e-38 -4.298069e-01
membership_s21  -6.339270e-38 -3.339000e-01
membership_s22  -6.307656e-38 -2.261815e-01
membership_s24  -6.309024e-38 -2.680992e-01
membership_s25  -6.313131e-38 -2.179711e-01
membership_s26   0.000000e+00  0.000000e+00
membership_s27  -2.421047e-38 -5.129743e-02
membership_s28  -6.294009e-38 -2.300914e-01
membership_s30   2.304328e-38  5.499288e-02
membership_s31  -3.656244e-38 -1.109644e-01
membership_s32  -7.976543e-40  9.956524e-02
membership_s33  -6.292647e-38 -2.024231e-01
membership_s36  -4.332093e-38 -8.240201e-02
membership_s37   2.137315e-38  3.597464e-01
V1               1.226282e-37  2.288515e-01
V2               1.483266e-38  1.117065e-01
pdi             -6.842069e-35 -1.687312e+02
adhesion        -2.230478e-41 -3.893394e-05
cohesion         4.480139e-41  8.142701e-05
inner            7.093279e-42  4.067496e-06
outer            2.310265e-41 -7.379968e-06
ioratio         -3.104214e-37 -3.452798e-01
comsize         -2.440416e-41 -1.366529e-04
[1] "Dataset: med_C Model GBM, run: 2 of 10 2015-06-15 20:21:28"
Iter   TrainDeviance   ValidDeviance   StepSize   Improve
     1        0.4643             nan     0.0100    0.0005
     2        0.4621             nan     0.0100    0.0002
     3        0.4600             nan     0.0100    0.0001
     4        0.4579             nan     0.0100    0.0003
     5        0.4559             nan     0.0100    0.0003
     6        0.4538             nan     0.0100    0.0004
     7        0.4519             nan     0.0100    0.0001
     8        0.4501             nan     0.0100    0.0003
     9        0.4485             nan     0.0100    0.0001
    10        0.4467             nan     0.0100    0.0004
    20        0.4309             nan     0.0100    0.0002
    40        0.4070             nan     0.0100    0.0001
    60        0.3889             nan     0.0100    0.0000
    80        0.3724             nan     0.0100    0.0001
   100        0.3583             nan     0.0100    0.0001
   120        0.3461             nan     0.0100    0.0000
   140        0.3340             nan     0.0100   -0.0000
   160        0.3235             nan     0.0100   -0.0000
   180        0.3134             nan     0.0100   -0.0000
   200        0.3036             nan     0.0100    0.0000
   220        0.2948             nan     0.0100    0.0000
   240        0.2857             nan     0.0100   -0.0000
   260        0.2774             nan     0.0100   -0.0000
   265        0.2754             nan     0.0100   -0.0000

[1] "GBM variable coefficients"
                            var    rel.inf
orbit56                 orbit56 3.25389264
third                     third 2.63688034
ratio4                   ratio4 2.30761176
orbit27                 orbit27 2.27617728
comsize                 comsize 2.02764004
ioratio                 ioratio 1.83710714
V1                           V1 1.80855205
ratio5                   ratio5 1.69377633
spin_vertex         spin_vertex 1.65807345
pagerank               pagerank 1.62770563
walktrap_vertex walktrap_vertex 1.59329050
V2                           V2 1.54787979
orbit62                 orbit62 1.52490170
outer                     outer 1.45740990
orbit18                 orbit18 1.45709603
bet                         bet 1.44617048
graph20                 graph20 1.43726993
orbit36                 orbit36 1.37136125
orbit45                 orbit45 1.33425160
trans                     trans 1.26289282
membership_s4     membership_s4 1.25560595
cohesion               cohesion 1.15354409
graph22                 graph22 1.13918435
graph26                 graph26 1.10963882
graph5                   graph5 1.05514934
orbit55                 orbit55 1.04832259
graph10                 graph10 1.02455742
knn                         knn 1.01692844
graph19                 graph19 0.96601728
inner                     inner 0.94900004
orbit65                 orbit65 0.94091109
graph6                   graph6 0.93937021
orbit33                 orbit33 0.91111651
orbit64                 orbit64 0.91032318
adhesion               adhesion 0.90380916
bigcom40               bigcom40 0.88505850
orbit47                 orbit47 0.85043207
orbit32                 orbit32 0.84020583
graph27                 graph27 0.83164757
constraint           constraint 0.81850174
bigcom171             bigcom171 0.81234158
orbit63                 orbit63 0.79468481
orbit52                 orbit52 0.78391416
graph25                 graph25 0.76017881
orbit21                 orbit21 0.74251083
orbit46                 orbit46 0.74081177
ratio1                   ratio1 0.73216774
graph14                 graph14 0.72973927
orbit49                 orbit49 0.72684647
orbit37                 orbit37 0.72480582
orbit51                 orbit51 0.72471878
graph1                   graph1 0.72302527
orbit38                 orbit38 0.72164782
graph24                 graph24 0.69104463
orbit50                 orbit50 0.68778012
graph21                 graph21 0.68505838
orbit30                 orbit30 0.68361758
orbit20                 orbit20 0.68225681
graph23                 graph23 0.66167272
orbit16                 orbit16 0.65671965
orbit29                 orbit29 0.65568015
graph9                   graph9 0.65331135
orbit44                 orbit44 0.62001442
graph18                 graph18 0.61728555
orbit24                 orbit24 0.60325206
orbit9                   orbit9 0.58715750
orbit39                 orbit39 0.58555338
fourth                   fourth 0.56376919
graph16                 graph16 0.56172214
graph15                 graph15 0.56096788
orbit11                 orbit11 0.54286700
ratio6                   ratio6 0.53851542
bigcom246             bigcom246 0.53117402
graph3                   graph3 0.52869928
orbit48                 orbit48 0.52492470
orbit40                 orbit40 0.51970272
orbit26                 orbit26 0.51953959
orbit17                 orbit17 0.51737168
graph12                 graph12 0.51357075
graph17                 graph17 0.51325623
orbit41                 orbit41 0.51283791
ratio3                   ratio3 0.50909098
orbit31                 orbit31 0.50157663
orbit59                 orbit59 0.49750847
sixth                     sixth 0.49073869
orbit12                 orbit12 0.48501287
orbit69                 orbit69 0.48056308
graph11                 graph11 0.47818819
orbit53                 orbit53 0.45835263
orbit57                 orbit57 0.45606329
orbit4                   orbit4 0.45272783
graph28                 graph28 0.42492585
orbit42                 orbit42 0.42266806
orbit7                   orbit7 0.41992832
orbit28                 orbit28 0.41335107
orbit1                   orbit1 0.41173757
ratio2                   ratio2 0.41076393
upto_sixth           upto_sixth 0.39393161
orbit5                   orbit5 0.39355828
orbit35                 orbit35 0.39269402
graph7                   graph7 0.38962236
orbit67                 orbit67 0.38207222
orbit19                 orbit19 0.38167517
orbit23                 orbit23 0.37703095
orbit71                 orbit71 0.37481956
orbit25                 orbit25 0.36756377
orbit66                 orbit66 0.35705230
orbit60                 orbit60 0.33507852
orbit15                 orbit15 0.33134300
orbit58                 orbit58 0.32477132
upto_second         upto_second 0.31450131
orbit54                 orbit54 0.30676145
graph4                   graph4 0.30606367
graph8                   graph8 0.29556482
upto_third           upto_third 0.29364656
coreness               coreness 0.27454701
upto_fifth           upto_fifth 0.27384284
graph2                   graph2 0.27139530
orbit2                   orbit2 0.27086079
orbit10                 orbit10 0.26728547
bigcom28               bigcom28 0.23754788
graph13                 graph13 0.23607386
orbit13                 orbit13 0.22764565
graph0                   graph0 0.22483142
hubscore               hubscore 0.21417608
fifth                     fifth 0.19551716
selfinter             selfinter 0.18746704
bigcom248             bigcom248 0.18509184
bigcom167             bigcom167 0.14991599
orbit61                 orbit61 0.14873733
upto_fourth         upto_fourth 0.14548082
close                     close 0.14243236
evcent                   evcent 0.13976460
orbit70                 orbit70 0.13746509
membership_s32   membership_s32 0.13019633
graph29                 graph29 0.12852566
orbit6                   orbit6 0.12124938
orbit68                 orbit68 0.11744646
bigcom4                 bigcom4 0.11513908
membership_s27   membership_s27 0.07707534
AP                           AP 0.05803168
membership_s30   membership_s30 0.05488722
bigcom1                 bigcom1 0.04509572
second                   second 0.04403715
orbit43                 orbit43 0.03973612
membership_s15   membership_s15 0.02559846
membership_s37   membership_s37 0.02366278
membership_s5     membership_s5 0.02329635
orbit22                 orbit22 0.02121125
bigcom3                 bigcom3 0.01584792
membership_s31   membership_s31 0.01537858
ecc                         ecc 0.01395206
bigcom30               bigcom30 0.01191440
bigcom39               bigcom39 0.01071039
orbit0                   orbit0 0.00000000
orbit3                   orbit3 0.00000000
orbit8                   orbit8 0.00000000
orbit14                 orbit14 0.00000000
orbit34                 orbit34 0.00000000
orbit72                 orbit72 0.00000000
eccrad                   eccrad 0.00000000
first                     first 0.00000000
bigcom2                 bigcom2 0.00000000
bigcom6                 bigcom6 0.00000000
bigcom8                 bigcom8 0.00000000
bigcom9                 bigcom9 0.00000000
bigcom11               bigcom11 0.00000000
bigcom13               bigcom13 0.00000000
bigcom15               bigcom15 0.00000000
bigcom16               bigcom16 0.00000000
bigcom21               bigcom21 0.00000000
bigcom22               bigcom22 0.00000000
bigcom24               bigcom24 0.00000000
bigcom26               bigcom26 0.00000000
bigcom31               bigcom31 0.00000000
bigcom32               bigcom32 0.00000000
bigcom33               bigcom33 0.00000000
bigcom34               bigcom34 0.00000000
bigcom36               bigcom36 0.00000000
bigcom37               bigcom37 0.00000000
bigcom38               bigcom38 0.00000000
bigcom43               bigcom43 0.00000000
bigcom44               bigcom44 0.00000000
bigcom46               bigcom46 0.00000000
bigcom47               bigcom47 0.00000000
bigcom49               bigcom49 0.00000000
bigcom50               bigcom50 0.00000000
bigcom51               bigcom51 0.00000000
bigcom52               bigcom52 0.00000000
bigcom54               bigcom54 0.00000000
bigcom56               bigcom56 0.00000000
bigcom62               bigcom62 0.00000000
bigcom66               bigcom66 0.00000000
bigcom68               bigcom68 0.00000000
bigcom69               bigcom69 0.00000000
bigcom71               bigcom71 0.00000000
bigcom72               bigcom72 0.00000000
bigcom73               bigcom73 0.00000000
bigcom74               bigcom74 0.00000000
bigcom75               bigcom75 0.00000000
bigcom76               bigcom76 0.00000000
bigcom77               bigcom77 0.00000000
bigcom79               bigcom79 0.00000000
bigcom80               bigcom80 0.00000000
bigcom82               bigcom82 0.00000000
bigcom83               bigcom83 0.00000000
bigcom84               bigcom84 0.00000000
bigcom85               bigcom85 0.00000000
bigcom87               bigcom87 0.00000000
bigcom89               bigcom89 0.00000000
bigcom91               bigcom91 0.00000000
bigcom92               bigcom92 0.00000000
bigcom93               bigcom93 0.00000000
bigcom96               bigcom96 0.00000000
bigcom97               bigcom97 0.00000000
bigcom98               bigcom98 0.00000000
bigcom99               bigcom99 0.00000000
bigcom101             bigcom101 0.00000000
bigcom104             bigcom104 0.00000000
bigcom106             bigcom106 0.00000000
bigcom109             bigcom109 0.00000000
bigcom113             bigcom113 0.00000000
bigcom116             bigcom116 0.00000000
bigcom120             bigcom120 0.00000000
bigcom123             bigcom123 0.00000000
bigcom126             bigcom126 0.00000000
bigcom127             bigcom127 0.00000000
bigcom137             bigcom137 0.00000000
bigcom139             bigcom139 0.00000000
bigcom140             bigcom140 0.00000000
bigcom143             bigcom143 0.00000000
bigcom145             bigcom145 0.00000000
bigcom146             bigcom146 0.00000000
bigcom147             bigcom147 0.00000000
bigcom149             bigcom149 0.00000000
bigcom153             bigcom153 0.00000000
bigcom154             bigcom154 0.00000000
bigcom156             bigcom156 0.00000000
bigcom157             bigcom157 0.00000000
bigcom158             bigcom158 0.00000000
bigcom160             bigcom160 0.00000000
bigcom161             bigcom161 0.00000000
bigcom162             bigcom162 0.00000000
bigcom164             bigcom164 0.00000000
bigcom166             bigcom166 0.00000000
bigcom173             bigcom173 0.00000000
bigcom175             bigcom175 0.00000000
bigcom176             bigcom176 0.00000000
bigcom177             bigcom177 0.00000000
bigcom178             bigcom178 0.00000000
bigcom180             bigcom180 0.00000000
bigcom181             bigcom181 0.00000000
bigcom184             bigcom184 0.00000000
bigcom186             bigcom186 0.00000000
bigcom187             bigcom187 0.00000000
bigcom189             bigcom189 0.00000000
bigcom194             bigcom194 0.00000000
bigcom195             bigcom195 0.00000000
bigcom196             bigcom196 0.00000000
bigcom204             bigcom204 0.00000000
bigcom205             bigcom205 0.00000000
bigcom212             bigcom212 0.00000000
bigcom214             bigcom214 0.00000000
bigcom222             bigcom222 0.00000000
bigcom223             bigcom223 0.00000000
bigcom226             bigcom226 0.00000000
bigcom227             bigcom227 0.00000000
bigcom229             bigcom229 0.00000000
bigcom233             bigcom233 0.00000000
bigcom236             bigcom236 0.00000000
bigcom237             bigcom237 0.00000000
bigcom249             bigcom249 0.00000000
bigcom250             bigcom250 0.00000000
bigcom254             bigcom254 0.00000000
bigcom266             bigcom266 0.00000000
bigcom269             bigcom269 0.00000000
bigcom272             bigcom272 0.00000000
bigcom274             bigcom274 0.00000000
bigcom281             bigcom281 0.00000000
bigcom291             bigcom291 0.00000000
bigcom292             bigcom292 0.00000000
bigcom295             bigcom295 0.00000000
bigcom299             bigcom299 0.00000000
bigcom301             bigcom301 0.00000000
bigcom306             bigcom306 0.00000000
bigcom309             bigcom309 0.00000000
bigcom314             bigcom314 0.00000000
bigcom321             bigcom321 0.00000000
bigcom341             bigcom341 0.00000000
bigcom350             bigcom350 0.00000000
bigcom353             bigcom353 0.00000000
bigcom359             bigcom359 0.00000000
bigcom363             bigcom363 0.00000000
bigcom365             bigcom365 0.00000000
bigcom385             bigcom385 0.00000000
bigcom386             bigcom386 0.00000000
bigcom408             bigcom408 0.00000000
bigcom412             bigcom412 0.00000000
bigcom480             bigcom480 0.00000000
membership_s1     membership_s1 0.00000000
membership_s3     membership_s3 0.00000000
membership_s6     membership_s6 0.00000000
membership_s7     membership_s7 0.00000000
membership_s8     membership_s8 0.00000000
membership_s9     membership_s9 0.00000000
membership_s11   membership_s11 0.00000000
membership_s12   membership_s12 0.00000000
membership_s14   membership_s14 0.00000000
membership_s16   membership_s16 0.00000000
membership_s17   membership_s17 0.00000000
membership_s18   membership_s18 0.00000000
membership_s20   membership_s20 0.00000000
membership_s21   membership_s21 0.00000000
membership_s22   membership_s22 0.00000000
membership_s24   membership_s24 0.00000000
membership_s25   membership_s25 0.00000000
membership_s26   membership_s26 0.00000000
membership_s28   membership_s28 0.00000000
membership_s33   membership_s33 0.00000000
membership_s36   membership_s36 0.00000000
pdi                         pdi 0.00000000
[1] "Dataset: med_C Model RF, run: 2 of 10 2015-06-15 20:23:04"
     |      Out-of-bag   |
Tree |      MSE  %Var(y) |
   1 |   0.1169   200.04 |
   2 |   0.1089   186.35 |
   3 |   0.1016   173.96 |
   4 |    0.097   166.05 |
   5 |  0.09114   156.02 |
   6 |  0.08479   145.14 |
   7 |  0.08158   139.66 |
   8 |  0.08024   137.36 |
   9 |  0.07735   132.41 |
  10 |  0.07575   129.67 |
  11 |  0.07429   127.17 |
  12 |  0.07336   125.59 |
  13 |  0.07189   123.06 |
  14 |  0.07028   120.31 |
  15 |   0.0689   117.94 |
  16 |  0.06813   116.64 |
  17 |  0.06748   115.51 |
  18 |  0.06699   114.68 |
  19 |  0.06618   113.28 |
  20 |  0.06572   112.50 |
  21 |   0.0651   111.44 |
  22 |   0.0651   111.45 |
  23 |  0.06462   110.62 |
  24 |  0.06421   109.92 |
  25 |  0.06401   109.58 |
  26 |  0.06383   109.26 |
  27 |  0.06375   109.14 |
  28 |  0.06364   108.94 |
  29 |  0.06331   108.37 |
  30 |  0.06299   107.83 |
  31 |  0.06271   107.35 |
  32 |   0.0627   107.34 |
  33 |  0.06246   106.92 |
  34 |  0.06236   106.76 |
  35 |  0.06225   106.56 |
  36 |  0.06217   106.42 |
  37 |  0.06214   106.37 |
  38 |  0.06197   106.09 |
  39 |  0.06185   105.88 |
  40 |  0.06187   105.91 |
  41 |  0.06176   105.72 |
  42 |  0.06179   105.77 |
  43 |  0.06157   105.41 |
  44 |   0.0615   105.28 |
  45 |  0.06161   105.47 |
  46 |  0.06163   105.50 |
  47 |  0.06158   105.41 |
  48 |   0.0616   105.46 |
  49 |  0.06161   105.47 |
  50 |  0.06144   105.17 |
  51 |  0.06137   105.06 |
  52 |  0.06139   105.09 |
  53 |  0.06136   105.05 |
  54 |   0.0615   105.28 |
  55 |  0.06152   105.32 |
  56 |  0.06143   105.16 |
  57 |  0.06143   105.15 |
  58 |  0.06125   104.85 |
  59 |  0.06105   104.52 |
  60 |  0.06093   104.30 |
  61 |  0.06092   104.29 |
  62 |  0.06084   104.15 |
  63 |   0.0608   104.09 |
  64 |  0.06063   103.79 |
  65 |  0.06063   103.79 |
  66 |  0.06054   103.64 |
  67 |  0.06044   103.47 |
  68 |  0.06052   103.61 |
  69 |   0.0605   103.57 |
  70 |  0.06055   103.66 |
  71 |  0.06053   103.62 |
  72 |  0.06051   103.59 |
  73 |  0.06046   103.50 |
  74 |  0.06038   103.36 |
  75 |  0.06041   103.41 |
  76 |  0.06029   103.21 |
  77 |  0.06018   103.02 |
  78 |  0.06009   102.87 |
  79 |  0.06003   102.77 |
  80 |  0.05995   102.63 |
  81 |  0.05995   102.63 |
  82 |  0.05989   102.53 |
  83 |  0.05988   102.50 |
  84 |  0.05988   102.50 |
  85 |  0.05995   102.62 |
  86 |  0.05996   102.65 |
  87 |  0.05989   102.52 |
  88 |  0.05985   102.46 |
  89 |  0.05983   102.42 |
  90 |  0.05979   102.35 |
  91 |  0.05978   102.33 |
  92 |   0.0598   102.38 |
  93 |  0.05975   102.28 |
  94 |  0.05972   102.24 |
  95 |  0.05976   102.31 |
  96 |  0.05968   102.16 |
  97 |  0.05968   102.16 |
  98 |   0.0597   102.20 |
  99 |   0.0597   102.20 |
 100 |  0.05968   102.16 |
[1] "Random Forest variable coefficients"
                      %IncMSE IncNodePurity
graph5           3.247489e-03  1.603770e+00
graph6           3.904091e-03  1.229459e+00
graph7           3.564338e-03  1.044255e+00
graph8           1.218555e-04  5.167804e-01
graph9           2.230931e-03  9.912997e-01
graph10          7.414916e-03  1.647388e+00
graph11          7.405190e-03  1.220875e+00
graph12          2.940949e-03  1.089373e+00
graph13          3.808277e-03  1.010174e+00
graph14          5.086030e-03  1.611863e+00
graph15          6.529592e-03  1.413551e+00
graph16          3.937644e-03  1.368643e+00
graph17          7.130782e-03  1.864832e+00
graph18          4.058564e-03  1.473343e+00
graph19          1.894996e-02  2.046122e+00
graph20          6.710711e-03  2.878095e+00
graph21          7.125505e-03  1.424437e+00
graph22          8.785163e-03  2.062943e+00
graph23          1.101618e-02  2.442866e+00
graph24          4.791765e-03  1.473226e+00
graph25          4.483215e-03  1.927763e+00
graph26          6.768497e-03  1.473076e+00
graph27          3.069370e-03  1.114361e+00
graph28          1.253196e-03  7.703707e-01
graph29          4.889264e-04  3.923506e-01
orbit0           8.445741e-04  4.812075e-01
orbit1           3.680640e-03  1.597825e+00
orbit2           1.176684e-03  1.203666e+00
orbit3           2.710233e-03  8.647676e-01
orbit4           2.240488e-03  1.205385e+00
orbit5           1.954659e-03  8.712141e-01
orbit6           4.224790e-03  1.070820e+00
orbit7           3.090335e-03  1.389658e+00
orbit8           3.798773e-03  1.623920e+00
orbit9           6.245874e-03  1.631517e+00
orbit10          3.908100e-03  1.363227e+00
orbit11          4.089157e-03  1.414175e+00
orbit12          4.890240e-03  1.794799e+00
orbit13          2.269623e-03  9.116645e-01
orbit14          2.031309e-04  3.103630e-01
orbit15          6.532284e-03  1.575978e+00
orbit16          2.676412e-03  1.138198e+00
orbit17          4.072471e-03  1.200622e+00
orbit18          4.735457e-03  2.577585e+00
orbit19          4.208122e-03  1.141143e+00
orbit20          3.373879e-03  1.439606e+00
orbit21          2.500370e-03  1.685661e+00
orbit22          4.759452e-03  1.483916e+00
orbit23          1.665202e-03  1.357920e+00
orbit24          5.914205e-03  1.723693e+00
orbit25          6.453873e-03  1.410237e+00
orbit26          3.744629e-03  1.116367e+00
orbit27          2.922537e-02  3.672498e+00
orbit28          2.991266e-03  1.383863e+00
orbit29          3.956132e-03  1.334740e+00
orbit30          4.204584e-03  1.853443e+00
orbit31          3.678745e-03  1.215794e+00
orbit32          4.102125e-03  1.317890e+00
orbit33          4.034754e-03  1.331505e+00
orbit34          3.149441e-03  1.390595e+00
orbit35          5.762593e-03  1.450550e+00
orbit36          3.609178e-03  1.718901e+00
orbit37          3.869169e-03  1.667685e+00
orbit38          3.326573e-03  1.415923e+00
orbit39          8.091674e-03  1.571187e+00
orbit40          5.491988e-03  1.619487e+00
orbit41          1.194376e-03  1.431205e+00
orbit42          2.846638e-03  9.577270e-01
orbit43          2.702654e-03  1.363319e+00
orbit44          1.280001e-03  1.330449e+00
orbit45          2.149269e-02  4.584122e+00
orbit46          1.205357e-02  2.074530e+00
orbit47          8.915062e-03  2.093491e+00
orbit48          2.358803e-03  1.405201e+00
orbit49          7.172771e-03  2.296807e+00
orbit50          2.279796e-03  1.691651e+00
orbit51          4.212777e-03  2.241421e+00
orbit52          3.063880e-03  1.115095e+00
orbit53          4.342366e-03  1.394616e+00
orbit54          8.349308e-03  1.813962e+00
orbit55          1.181720e-03  1.366549e+00
orbit56          2.505579e-02  5.729760e+00
orbit57          7.365658e-04  8.546094e-01
orbit58          1.612552e-03  9.773359e-01
orbit59          4.305224e-03  1.639748e+00
orbit60          1.908211e-03  7.145327e-01
orbit61          3.796961e-04  7.211358e-01
orbit62          5.282907e-03  3.135149e+00
orbit63          1.201466e-03  1.522989e+00
orbit64          1.785429e-03  1.409918e+00
orbit65          7.542577e-03  2.337148e+00
orbit66          9.921748e-04  8.031660e-01
orbit67          2.222573e-03  7.527105e-01
orbit68          1.608815e-03  1.079328e+00
orbit69          9.779778e-04  6.331393e-01
orbit70          9.693028e-04  7.817348e-01
orbit71          5.752795e-04  6.681398e-01
orbit72          5.049952e-05  3.401901e-01
AP               5.026407e-05  1.547222e-01
bet              2.211237e-03  3.377785e+00
ecc              4.303988e-05  6.618400e-02
eccrad           7.821685e-05  9.803369e-02
close            2.024804e-03  7.530041e-01
constraint       1.506030e-03  1.245987e+00
coreness         1.152945e-03  6.986627e-01
knn              6.075400e-03  2.278998e+00
hubscore         2.392749e-03  8.726681e-01
pagerank         1.084311e-03  3.158362e+00
trans            4.099937e-03  2.253962e+00
evcent           3.016017e-03  1.037287e+00
first            6.188149e-04  4.672683e-01
upto_second      2.227159e-03  1.074577e+00
upto_third       3.101670e-03  1.222433e+00
upto_fourth      2.521648e-03  1.122147e+00
upto_fifth       5.657126e-03  1.460133e+00
upto_sixth       9.979544e-04  7.577143e-01
second           2.110549e-03  9.613206e-01
third            6.791888e-03  3.961515e+00
fourth           6.841373e-03  1.640458e+00
fifth            1.939808e-03  8.702990e-01
sixth            6.261641e-03  1.509649e+00
ratio1           2.857939e-03  1.628716e+00
ratio2           7.439227e-03  1.877833e+00
ratio3           4.547471e-03  1.781136e+00
ratio4           9.313877e-03  4.405843e+00
ratio5           1.733461e-03  4.632278e+00
ratio6           3.491692e-03  1.839388e+00
selfinter        4.434883e-05  3.531275e-01
walktrap_vertex  9.243913e-04  2.988076e+00
bigcom1          8.244587e-05  1.675305e-01
bigcom2          0.000000e+00  0.000000e+00
bigcom3          2.504246e-04  4.950383e-01
bigcom4          8.054954e-05  1.611448e-01
bigcom6          0.000000e+00  0.000000e+00
bigcom8          4.937809e-05  1.943519e-01
bigcom9          0.000000e+00  0.000000e+00
bigcom11         0.000000e+00  0.000000e+00
bigcom13         0.000000e+00  6.938894e-20
bigcom15         0.000000e+00  6.938894e-20
bigcom16         0.000000e+00  0.000000e+00
bigcom21         1.164056e-05  5.610299e-02
bigcom22        -1.481999e-05  1.160424e-02
bigcom24         0.000000e+00  0.000000e+00
bigcom26         6.089498e-05  1.338334e-01
bigcom28        -1.086027e-04  4.598760e-01
bigcom30         2.470357e-05  1.939607e-01
bigcom31         0.000000e+00  0.000000e+00
bigcom32        -3.966421e-05  1.560233e-01
bigcom33         0.000000e+00  0.000000e+00
bigcom34         0.000000e+00  0.000000e+00
bigcom36         0.000000e+00  0.000000e+00
bigcom37         0.000000e+00  0.000000e+00
bigcom38         0.000000e+00  0.000000e+00
bigcom39         4.239328e-05  3.029423e-01
bigcom40         4.591674e-03  1.335400e+00
bigcom43         0.000000e+00  5.551115e-19
bigcom44         0.000000e+00  1.692308e-02
bigcom46         0.000000e+00  8.326673e-19
bigcom47         0.000000e+00  4.163336e-19
bigcom49         0.000000e+00  0.000000e+00
bigcom50        -3.507342e-05  7.775898e-01
bigcom51         0.000000e+00  0.000000e+00
bigcom52         0.000000e+00  0.000000e+00
bigcom54         0.000000e+00  0.000000e+00
bigcom56        -9.166360e-06  2.822153e-01
bigcom62         0.000000e+00  0.000000e+00
bigcom66         0.000000e+00  0.000000e+00
bigcom68         0.000000e+00  0.000000e+00
bigcom69         0.000000e+00  6.938894e-20
bigcom71         0.000000e+00  0.000000e+00
bigcom72         0.000000e+00  0.000000e+00
bigcom73         0.000000e+00  0.000000e+00
bigcom74         0.000000e+00  2.775558e-19
bigcom75         0.000000e+00  0.000000e+00
bigcom76         0.000000e+00  5.551115e-19
bigcom77         0.000000e+00  0.000000e+00
bigcom79         0.000000e+00  0.000000e+00
bigcom80         0.000000e+00  0.000000e+00
bigcom82        -1.233312e-05  5.860424e-01
bigcom83         0.000000e+00  0.000000e+00
bigcom84         0.000000e+00  0.000000e+00
bigcom85         0.000000e+00  0.000000e+00
bigcom87         0.000000e+00  0.000000e+00
bigcom89         0.000000e+00  0.000000e+00
bigcom91         0.000000e+00  0.000000e+00
bigcom92         0.000000e+00  0.000000e+00
bigcom93         0.000000e+00  0.000000e+00
bigcom96         0.000000e+00  0.000000e+00
bigcom97         0.000000e+00  0.000000e+00
bigcom98         0.000000e+00  0.000000e+00
bigcom99         0.000000e+00  0.000000e+00
bigcom101        0.000000e+00  5.551115e-19
bigcom104        0.000000e+00  5.551115e-19
bigcom106        0.000000e+00  0.000000e+00
bigcom109        0.000000e+00  0.000000e+00
bigcom113        0.000000e+00  0.000000e+00
bigcom116        3.332582e-05  1.079798e-01
bigcom120        0.000000e+00  0.000000e+00
bigcom123        0.000000e+00  0.000000e+00
bigcom126        0.000000e+00  0.000000e+00
bigcom127        1.382520e-05  2.862440e-01
bigcom137        0.000000e+00  0.000000e+00
bigcom139        0.000000e+00  0.000000e+00
bigcom140        0.000000e+00  0.000000e+00
bigcom143        0.000000e+00  0.000000e+00
bigcom145        0.000000e+00  2.775558e-19
bigcom146        0.000000e+00  0.000000e+00
bigcom147       -1.860909e-05  7.693364e-02
bigcom149        0.000000e+00  0.000000e+00
bigcom153        0.000000e+00  0.000000e+00
bigcom154        0.000000e+00  0.000000e+00
bigcom156        0.000000e+00  0.000000e+00
bigcom157        0.000000e+00  0.000000e+00
bigcom158        0.000000e+00  0.000000e+00
bigcom160        0.000000e+00  0.000000e+00
bigcom161        0.000000e+00  0.000000e+00
bigcom162        0.000000e+00  0.000000e+00
bigcom164        0.000000e+00  0.000000e+00
bigcom166        0.000000e+00  0.000000e+00
bigcom167       -1.504583e-05  6.681227e-01
bigcom171        2.787024e-04  1.646649e+00
bigcom173        0.000000e+00  0.000000e+00
bigcom175        0.000000e+00  0.000000e+00
bigcom176        0.000000e+00  0.000000e+00
bigcom177        0.000000e+00  0.000000e+00
bigcom178        0.000000e+00  0.000000e+00
bigcom180       -2.338304e-05  6.907591e-01
bigcom181        0.000000e+00  0.000000e+00
bigcom184        0.000000e+00  0.000000e+00
bigcom186        0.000000e+00  0.000000e+00
bigcom187        0.000000e+00  0.000000e+00
bigcom189        0.000000e+00  0.000000e+00
bigcom194        0.000000e+00  0.000000e+00
bigcom195        0.000000e+00  0.000000e+00
bigcom196       -8.553738e-05  5.466431e-01
bigcom204        0.000000e+00  0.000000e+00
bigcom205        0.000000e+00  0.000000e+00
bigcom212        0.000000e+00  0.000000e+00
bigcom214        0.000000e+00  0.000000e+00
bigcom222        0.000000e+00  0.000000e+00
bigcom223        0.000000e+00  0.000000e+00
bigcom226        0.000000e+00  0.000000e+00
bigcom227        0.000000e+00  0.000000e+00
bigcom229        0.000000e+00  0.000000e+00
bigcom233        0.000000e+00  0.000000e+00
bigcom236        0.000000e+00  0.000000e+00
bigcom237        0.000000e+00  0.000000e+00
bigcom246        1.249276e-04  1.137550e+00
bigcom248        3.010841e-05  6.714829e-01
bigcom249       -5.938242e-06  2.460645e-01
bigcom250        0.000000e+00  0.000000e+00
bigcom254        0.000000e+00  0.000000e+00
bigcom266        0.000000e+00  0.000000e+00
bigcom269        0.000000e+00  0.000000e+00
bigcom272        0.000000e+00  0.000000e+00
bigcom274        0.000000e+00  0.000000e+00
bigcom281        0.000000e+00  0.000000e+00
bigcom291        0.000000e+00  0.000000e+00
bigcom292        0.000000e+00  0.000000e+00
bigcom295        0.000000e+00  0.000000e+00
bigcom299        0.000000e+00  0.000000e+00
bigcom301        0.000000e+00  0.000000e+00
bigcom306        0.000000e+00  0.000000e+00
bigcom309        0.000000e+00  0.000000e+00
bigcom314        0.000000e+00  0.000000e+00
bigcom321        0.000000e+00  2.775558e-19
bigcom341        0.000000e+00  0.000000e+00
bigcom350        0.000000e+00  0.000000e+00
bigcom353        0.000000e+00  0.000000e+00
bigcom359        0.000000e+00  0.000000e+00
bigcom363        0.000000e+00  0.000000e+00
bigcom365        0.000000e+00  0.000000e+00
bigcom385        0.000000e+00  0.000000e+00
bigcom386        0.000000e+00  0.000000e+00
bigcom408        2.968679e-05  6.471599e-01
bigcom412        6.501227e-05  9.050063e-01
bigcom480        0.000000e+00  0.000000e+00
spin_vertex      9.984746e-04  4.345420e+00
membership_s1    2.471968e-05  1.317716e-01
membership_s3    0.000000e+00  0.000000e+00
membership_s4    3.457841e-03  1.443367e+00
membership_s5    2.933642e-05  1.525579e-01
membership_s6   -4.023603e-05  1.191989e-01
membership_s7    1.110556e-04  2.896835e-01
membership_s8    0.000000e+00  0.000000e+00
membership_s9    0.000000e+00  0.000000e+00
membership_s11   0.000000e+00  0.000000e+00
membership_s12  -6.172585e-05  4.890783e-01
membership_s14   0.000000e+00  0.000000e+00
membership_s15   3.613837e-05  2.282010e-01
membership_s16  -7.104506e-06  2.382549e-01
membership_s17   0.000000e+00  0.000000e+00
membership_s18   2.097459e-05  7.489100e-02
membership_s20   0.000000e+00  0.000000e+00
membership_s21  -2.005005e-05  9.024418e-02
membership_s22   0.000000e+00  1.387779e-19
membership_s24   0.000000e+00  0.000000e+00
membership_s25   0.000000e+00  5.551115e-19
membership_s26   0.000000e+00  0.000000e+00
membership_s27  -1.203309e-05  2.003518e-01
membership_s28   0.000000e+00  0.000000e+00
membership_s30   1.518987e-04  4.639471e-01
membership_s31   5.192318e-05  4.820926e-02
membership_s32   1.386152e-04  5.330220e-01
membership_s33   0.000000e+00  0.000000e+00
membership_s36   6.359057e-05  7.229504e-02
membership_s37   5.882231e-05  3.927008e-01
V1               5.390382e-03  3.703520e+00
V2               2.320593e-03  3.830780e+00
pdi             -5.644166e-05  3.074800e-01
adhesion         1.137880e-02  3.107336e+00
cohesion         1.216330e-02  3.194449e+00
inner            2.441302e-03  3.322763e+00
outer            9.789761e-04  3.925975e+00
ioratio          4.395948e-03  3.717291e+00
comsize          1.638358e-03  4.343205e+00
[1] "Dataset: med_C Model GLM, run: 2 of 10 2015-06-15 20:25:08"
[1] "glmnet variable coefficients"
                         [,1]          [,2]
(Intercept)     -2.711528e+00 -8.144801e+01
graph0           3.778680e-39 -2.233104e-05
graph1           1.644221e-41  5.695304e-06
graph2           1.562076e-39  8.134595e-04
graph3           7.190380e-43  1.968892e-07
graph4          -5.377229e-45 -1.183866e-08
graph5           4.558485e-41 -3.903727e-05
graph6           4.040255e-42  8.413966e-07
graph7           1.048552e-40  4.095444e-05
graph8           2.817546e-40 -4.961506e-04
graph9           1.235735e-44  3.616602e-09
graph10          3.485180e-46 -3.170241e-11
graph11         -1.403678e-47 -2.286947e-11
graph12          3.996038e-44  1.155940e-08
graph13          1.679239e-43  1.871807e-08
graph14          2.787421e-47 -3.607905e-09
graph15          5.168411e-42  6.760745e-07
graph16          7.429941e-44 -2.329394e-08
graph17          1.344055e-43 -8.924150e-08
graph18          2.918835e-42  2.394626e-07
graph19          1.072132e-42  3.516429e-07
graph20          6.728409e-43 -1.565198e-06
graph21          4.597269e-42  1.350217e-06
graph22          4.098348e-42 -1.437057e-07
graph23          4.406795e-42  2.181304e-06
graph24          7.621004e-42 -2.497529e-06
graph25          2.973462e-41  2.312889e-05
graph26          2.374996e-41  4.215045e-06
graph27          9.784709e-41 -1.278303e-04
graph28          6.323715e-41  7.641558e-05
graph29         -8.618472e-41 -1.160343e-03
orbit0           3.778680e-39 -2.158323e-05
orbit1           1.577664e-41  6.385654e-06
orbit2           2.385876e-40 -2.199523e-05
orbit3           1.562076e-39  8.130290e-04
orbit4           1.190440e-42  3.102541e-07
orbit5           1.322708e-42  4.318525e-07
orbit6          -5.400899e-45 -1.188580e-08
orbit7           2.716013e-41 -1.227004e-06
orbit8           4.558485e-41 -3.884542e-05
orbit9           1.342565e-41  4.128889e-06
orbit10          4.539900e-42  4.979804e-07
orbit11          1.391817e-40  5.079418e-05
orbit12          1.236607e-40  4.114448e-05
orbit13          3.500281e-40  2.556343e-04
orbit14          2.817546e-40 -5.049580e-04
orbit15          2.580631e-44  1.323786e-08
orbit16          5.067476e-44 -1.155170e-08
orbit17          2.325661e-44  3.827740e-09
orbit18          6.001499e-45  1.835985e-09
orbit19          1.903303e-46 -4.137893e-10
orbit20          3.702169e-46  1.116640e-09
orbit21          1.336227e-43  3.374417e-08
orbit22         -1.403701e-47 -2.305609e-11
orbit23          4.191429e-42 -7.845851e-07
orbit24          8.285103e-44  3.556459e-08
orbit25          4.058321e-44 -6.429799e-09
orbit26          3.878817e-43 -2.947621e-08
orbit27          7.598551e-43  6.471013e-07
orbit28          9.184001e-43 -2.990271e-07
orbit29          2.464927e-43 -1.247705e-08
orbit30          1.347186e-42 -2.429184e-06
orbit31          3.803500e-49 -4.133417e-09
orbit32          8.676099e-47 -7.931763e-09
orbit33          1.774891e-41  1.396099e-05
orbit34          5.168411e-42  7.569814e-07
orbit35          3.031186e-43 -1.079854e-07
orbit36          1.000467e-42 -2.883025e-07
orbit37          7.363626e-44 -1.705951e-08
orbit38          3.388402e-42  1.173015e-07
orbit39          6.551091e-43 -3.816981e-08
orbit40          1.411928e-43 -1.562473e-07
orbit41          1.217741e-42  1.968955e-07
orbit42          4.447573e-41  2.839692e-05
orbit43          2.927650e-42  3.042087e-07
orbit44          3.118264e-40 -1.888797e-04
orbit45          3.357531e-42  2.596109e-06
orbit46          2.412419e-42 -2.922306e-07
orbit47          1.263359e-41  8.692823e-06
orbit48          1.910935e-42  2.417152e-07
orbit49          6.714313e-43 -1.567495e-06
orbit50          1.802780e-41 -3.598010e-05
orbit51          9.456075e-42  5.970662e-06
orbit52          1.099143e-41 -1.448339e-06
orbit53          1.899032e-41 -3.431132e-06
orbit54          4.086989e-42 -1.930353e-07
orbit55          1.535422e-40  2.042204e-04
orbit56          1.791489e-41  1.559093e-05
orbit57          2.805762e-42 -1.284668e-07
orbit58          7.025309e-41 -1.522139e-04
orbit59          1.071760e-41 -2.424882e-06
orbit60          2.155747e-41 -1.664255e-05
orbit61          2.075443e-40  1.368840e-04
orbit62          8.799125e-41  1.384925e-04
orbit63          8.319535e-41  6.809828e-05
orbit64          4.335801e-41 -4.665440e-05
orbit65          7.351988e-41  4.783597e-05
orbit66          2.652980e-41 -1.838818e-05
orbit67          8.579045e-41 -1.769035e-05
orbit68          1.058255e-40 -1.341409e-04
orbit69          3.893029e-40 -1.164746e-03
orbit70          1.038065e-40  1.426873e-04
orbit71          6.302000e-41  4.859305e-06
orbit72         -8.618472e-41 -1.158887e-03
AP              -1.868190e-38 -7.382888e-02
bet              4.626158e-43  1.007909e-06
ecc             -2.132889e-39  4.157621e-03
eccrad          -1.279733e-38  2.519940e-02
close            1.064879e-36  4.296108e-01
constraint      -5.242750e-37 -5.460524e-01
coreness         7.227814e-39  2.611016e-04
knn             -1.280898e-41 -1.949241e-04
hubscore         2.798048e-36  1.042166e+00
pagerank        -9.525101e-37 -1.016491e+01
trans            2.878574e-38 -1.445992e-01
evcent           2.778360e-36  1.073704e+00
first            3.778680e-39 -2.333313e-05
upto_second      1.274869e-41  6.256256e-06
upto_third       1.271298e-41  4.330963e-06
upto_fourth      4.370792e-41  3.743610e-05
upto_fifth       5.159025e-40  5.838108e-04
upto_sixth       5.722718e-39  5.154103e-03
second           1.258939e-41  6.119680e-06
third            2.039283e-41  6.253033e-06
fourth          -1.564912e-41 -3.751190e-06
fifth           -4.732104e-41 -3.977383e-05
sixth           -5.526275e-40 -6.414009e-04
ratio1          -5.841772e-41 -2.531524e-04
ratio2          -1.450220e-39 -1.587345e-03
ratio3          -1.479904e-38 -1.527306e-02
ratio4          -3.008196e-37 -2.445837e-01
ratio5           1.200579e-36  1.937652e-02
ratio6          -3.776908e-39 -3.200815e-03
selfinter        2.791795e-38  8.295916e-02
walktrap_vertex -5.329559e-39 -9.134723e-02
bigcom1         -2.712866e-38 -1.333062e-02
bigcom2         -6.299413e-38 -3.151434e-01
bigcom3          9.075178e-40  1.209355e-01
bigcom4         -1.185964e-38 -9.342434e-03
bigcom6         -6.299413e-38 -3.243715e-01
bigcom8         -1.598845e-38  1.943618e-02
bigcom9         -6.322770e-38 -2.746437e-01
bigcom11        -6.310383e-38 -3.003250e-01
bigcom13        -6.307637e-38 -2.684352e-01
bigcom15        -6.311757e-38 -3.811082e-01
bigcom16        -6.302152e-38 -2.952548e-01
bigcom21        -2.944749e-38 -1.377776e-01
bigcom22        -4.253764e-38 -2.711750e-01
bigcom24        -6.296677e-38 -3.121458e-01
bigcom26        -4.669894e-38 -2.317987e-01
bigcom28         8.512529e-38  2.155423e-01
bigcom30         2.084459e-40  1.045095e-02
bigcom31        -6.295309e-38 -2.294920e-01
bigcom32         8.149821e-38  6.925885e-01
bigcom33        -6.295309e-38 -3.527432e-01
bigcom34        -6.293942e-38 -2.398283e-01
bigcom36        -6.298045e-38 -3.189414e-01
bigcom37        -6.295309e-38 -2.344406e-01
bigcom38        -6.296677e-38 -4.114030e-01
bigcom39         3.825039e-38  3.723417e-01
bigcom40         8.146567e-38  1.897724e-01
bigcom43        -6.300782e-38 -2.921096e-01
bigcom44        -5.339415e-38 -1.534213e-01
bigcom46        -6.307637e-38 -2.462586e-01
bigcom47        -6.303522e-38 -2.674023e-01
bigcom49        -6.298045e-38 -3.985536e-01
bigcom50         4.423168e-37  1.219170e+00
bigcom51        -6.295309e-38 -2.418454e-01
bigcom52        -6.298045e-38 -3.996661e-01
bigcom54        -6.293942e-38 -1.931279e-01
bigcom56         9.252426e-39  5.817954e-02
bigcom62        -6.296677e-38 -2.799518e-01
bigcom66        -6.293942e-38 -2.114100e-01
bigcom68        -6.296677e-38 -2.835107e-01
bigcom69        -6.303522e-38 -2.815488e-01
bigcom71        -6.293942e-38 -1.912018e-01
bigcom72        -6.293942e-38 -2.253827e-01
bigcom73        -6.314506e-38 -2.847094e-01
bigcom74        -6.306265e-38 -3.673517e-01
bigcom75        -6.295309e-38 -2.675494e-01
bigcom76        -6.300782e-38 -3.080020e-01
bigcom77        -6.300782e-38 -4.248890e-01
bigcom79        -6.295309e-38 -3.112330e-01
bigcom80        -6.300782e-38 -1.500668e-01
bigcom82         2.739530e-37  9.912190e-01
bigcom83         0.000000e+00  0.000000e+00
bigcom84        -6.296677e-38 -4.016080e-01
bigcom85        -6.295309e-38 -3.002596e-01
bigcom87        -6.302152e-38 -3.078592e-01
bigcom89        -6.293942e-38 -1.413639e-01
bigcom91        -6.304893e-38 -3.970031e-01
bigcom92        -6.315882e-38 -2.665309e-01
bigcom93        -6.293942e-38 -2.082935e-01
bigcom96        -6.296677e-38 -3.449725e-01
bigcom97        -6.300782e-38 -4.082881e-01
bigcom98        -6.293942e-38 -3.645038e-01
bigcom99         0.000000e+00  0.000000e+00
bigcom101       -6.310383e-38 -2.235681e-01
bigcom104       -6.295309e-38 -4.238072e-01
bigcom106       -6.295309e-38 -2.355819e-01
bigcom109       -6.293942e-38 -4.079055e-01
bigcom113       -6.295309e-38 -2.959845e-01
bigcom116       -3.157946e-38  4.051104e-02
bigcom120       -6.296677e-38 -4.530238e-02
bigcom123       -6.295309e-38 -2.914568e-01
bigcom126       -6.295309e-38 -1.755555e-01
bigcom127        1.055619e-37  2.412609e-01
bigcom137       -6.302152e-38 -4.087264e-01
bigcom139       -6.296677e-38 -3.038654e-01
bigcom140       -6.296677e-38 -2.422338e-01
bigcom143       -6.293942e-38 -6.689288e-02
bigcom145       -6.295309e-38 -2.773550e-01
bigcom146       -6.296677e-38 -2.325512e-01
bigcom147        9.252426e-39  2.613632e-01
bigcom149       -6.296677e-38 -2.703367e-01
bigcom153       -6.303522e-38 -2.345896e-01
bigcom154       -6.293942e-38 -2.274613e-01
bigcom156       -6.299413e-38 -2.461942e-01
bigcom157       -6.310383e-38 -1.512550e-01
bigcom158       -6.295309e-38 -2.937672e-01
bigcom160       -6.293942e-38 -3.118068e-01
bigcom161       -6.295309e-38 -3.070411e-01
bigcom162       -6.295309e-38 -2.881984e-01
bigcom164       -6.293942e-38 -5.835036e-01
bigcom166       -6.300782e-38 -3.942189e-01
bigcom167        1.393970e-37  6.657596e-01
bigcom171        3.418567e-37  9.993788e-01
bigcom173       -6.295309e-38 -2.882228e-01
bigcom175       -6.295309e-38 -2.455523e-01
bigcom176        0.000000e+00  0.000000e+00
bigcom177       -6.293942e-38 -3.366169e-01
bigcom178       -6.295309e-38 -4.319740e-01
bigcom180        4.423168e-37  1.498454e+00
bigcom181       -6.303522e-38 -3.958003e-01
bigcom184       -6.296677e-38 -3.719833e-01
bigcom186       -6.293942e-38 -3.961248e-01
bigcom187       -6.295309e-38 -3.866604e-01
bigcom189       -6.300782e-38 -3.131075e-01
bigcom194       -6.296677e-38 -3.857274e-01
bigcom195       -6.293942e-38 -2.649284e-01
bigcom196        2.739530e-37  1.034163e+00
bigcom204        0.000000e+00  0.000000e+00
bigcom205       -6.295309e-38 -3.204496e-01
bigcom212       -6.293942e-38 -3.934055e-01
bigcom214       -6.293942e-38 -2.654971e-01
bigcom222        0.000000e+00  0.000000e+00
bigcom223       -6.299413e-38 -3.459911e-01
bigcom226       -6.296677e-38 -3.796832e-01
bigcom227       -6.295309e-38 -2.607248e-01
bigcom229       -6.293942e-38 -1.582322e-01
bigcom233       -6.296677e-38 -1.587578e-01
bigcom236       -6.293942e-38 -2.012259e-01
bigcom237       -6.298045e-38 -3.259832e-01
bigcom246        2.743105e-37  1.029691e+00
bigcom248        1.393970e-37  5.253603e-01
bigcom249        1.897643e-37  9.063208e-01
bigcom250       -6.310383e-38 -2.635799e-01
bigcom254       -6.293942e-38 -4.575235e-01
bigcom266       -6.296677e-38 -3.008237e-01
bigcom269        0.000000e+00  0.000000e+00
bigcom272       -6.293942e-38 -2.036938e-01
bigcom274       -6.328291e-38 -3.459127e-01
bigcom281       -6.299413e-38 -2.392787e-01
bigcom291       -6.299413e-38 -2.778469e-01
bigcom292       -6.293942e-38 -2.976880e-01
bigcom295       -6.300782e-38 -2.372512e-01
bigcom299       -6.295309e-38 -3.677514e-01
bigcom301       -6.303522e-38 -2.679219e-01
bigcom306       -6.293942e-38 -1.688302e-01
bigcom309       -6.293942e-38 -2.205671e-01
bigcom314       -6.298045e-38 -2.291103e-01
bigcom321       -6.293942e-38 -3.868568e-01
bigcom341       -6.295309e-38 -2.409292e-01
bigcom350       -6.295309e-38 -3.363809e-01
bigcom353       -6.295309e-38 -2.999646e-01
bigcom359       -6.293942e-38 -4.700659e-01
bigcom363       -6.293942e-38 -2.486236e-01
bigcom365       -6.296677e-38 -2.529328e-01
bigcom385       -6.295309e-38 -3.438555e-01
bigcom386       -6.296677e-38 -1.407721e-01
bigcom408        6.108727e-37  1.670482e+00
bigcom412        9.475866e-37  2.056994e+00
bigcom480       -6.293942e-38 -3.260130e-01
spin_vertex      1.300909e-38  5.226523e-02
membership_s1   -2.776974e-38 -1.177411e-01
membership_s3   -6.293942e-38 -6.252706e-03
membership_s4    8.593006e-38  1.925104e-01
membership_s5   -2.413851e-38 -1.392636e-01
membership_s6   -4.835156e-38 -1.921964e-01
membership_s7   -1.120696e-38  2.574458e-02
membership_s8   -6.295309e-38 -2.341120e-01
membership_s9   -6.296677e-38 -2.191105e-01
membership_s11  -6.295309e-38 -1.605419e-01
membership_s12   1.055619e-37  6.428435e-01
membership_s14  -6.298045e-38 -2.721928e-01
membership_s15  -2.345154e-39  9.710890e-02
membership_s16   1.392456e-37  6.256700e-01
membership_s17  -6.293942e-38 -1.835430e-01
membership_s18  -3.923341e-38 -3.916534e-02
membership_s20  -6.293942e-38 -3.797335e-01
membership_s21  -3.664643e-38 -5.650185e-02
membership_s22  -6.307637e-38 -2.070402e-01
membership_s24  -6.313131e-38 -2.456690e-01
membership_s25  -6.315882e-38 -2.144709e-01
membership_s26   0.000000e+00  0.000000e+00
membership_s27  -3.151301e-38 -7.927935e-02
membership_s28  -6.296677e-38 -2.215244e-01
membership_s30   3.097639e-38  6.210228e-02
membership_s31  -3.686945e-38 -8.827500e-02
membership_s32   2.184475e-40  9.417337e-02
membership_s33  -6.293942e-38 -1.508846e-01
membership_s36  -4.193723e-38 -5.314825e-02
membership_s37   2.503409e-38  3.912071e-01
V1               1.260908e-37  3.014009e-01
V2              -3.034439e-38 -5.344645e-02
pdi             -9.561143e-35 -3.523915e+02
adhesion        -2.588577e-41 -4.657612e-05
cohesion         5.192664e-41  9.565339e-05
inner            7.047990e-42  6.190179e-06
outer            1.697689e-41 -2.626458e-05
ioratio         -3.338166e-37 -4.573904e-01
comsize         -6.403730e-42 -5.801343e-05
[1] "Dataset: med_C Model GBM, run: 3 of 10 2015-06-15 20:26:05"
Iter   TrainDeviance   ValidDeviance   StepSize   Improve
     1        0.4632             nan     0.0100    0.0003
     2        0.4609             nan     0.0100    0.0003
     3        0.4591             nan     0.0100    0.0003
     4        0.4573             nan     0.0100    0.0001
     5        0.4553             nan     0.0100    0.0002
     6        0.4532             nan     0.0100    0.0001
     7        0.4515             nan     0.0100    0.0001
     8        0.4500             nan     0.0100    0.0002
     9        0.4482             nan     0.0100    0.0003
    10        0.4462             nan     0.0100    0.0003
    20        0.4312             nan     0.0100    0.0002
    40        0.4084             nan     0.0100    0.0000
    60        0.3902             nan     0.0100   -0.0000
    80        0.3743             nan     0.0100   -0.0000
   100        0.3614             nan     0.0100   -0.0000
   120        0.3495             nan     0.0100   -0.0000
   140        0.3386             nan     0.0100   -0.0000
   160        0.3277             nan     0.0100   -0.0000
   180        0.3177             nan     0.0100   -0.0000
   200        0.3084             nan     0.0100   -0.0000
   220        0.2978             nan     0.0100   -0.0000
   240        0.2902             nan     0.0100   -0.0000
   260        0.2828             nan     0.0100   -0.0000
   265        0.2809             nan     0.0100    0.0000

[1] "GBM variable coefficients"
                            var    rel.inf
third                     third 2.79750184
ratio4                   ratio4 2.43741600
spin_vertex         spin_vertex 2.20674109
orbit18                 orbit18 2.18035293
V1                           V1 2.12617286
orbit56                 orbit56 1.94610666
pagerank               pagerank 1.88316645
comsize                 comsize 1.85159369
bet                         bet 1.75244424
ratio5                   ratio5 1.74203875
ioratio                 ioratio 1.72264741
orbit45                 orbit45 1.71611861
orbit55                 orbit55 1.68593456
membership_s4     membership_s4 1.67938074
V2                           V2 1.61122655
bigcom171             bigcom171 1.57639965
outer                     outer 1.56002152
walktrap_vertex walktrap_vertex 1.54678743
orbit27                 orbit27 1.54525668
trans                     trans 1.38117142
orbit36                 orbit36 1.35207550
orbit62                 orbit62 1.23271168
orbit51                 orbit51 1.14422074
inner                     inner 1.07988010
graph23                 graph23 1.05226055
graph5                   graph5 1.02314765
orbit63                 orbit63 1.00063890
graph21                 graph21 0.98682724
orbit65                 orbit65 0.97049308
adhesion               adhesion 0.96533529
orbit37                 orbit37 0.92523492
orbit44                 orbit44 0.92515580
ratio3                   ratio3 0.92426074
bigcom40               bigcom40 0.92312866
orbit33                 orbit33 0.91797939
cohesion               cohesion 0.91363015
orbit39                 orbit39 0.91026807
orbit41                 orbit41 0.90982762
orbit53                 orbit53 0.90496958
orbit50                 orbit50 0.87212739
orbit30                 orbit30 0.85675408
graph20                 graph20 0.83567303
knn                         knn 0.82893291
upto_fifth           upto_fifth 0.78076513
graph19                 graph19 0.76750767
graph25                 graph25 0.76085931
graph14                 graph14 0.76084488
graph10                 graph10 0.76072470
graph26                 graph26 0.75778738
graph1                   graph1 0.73158661
graph22                 graph22 0.72768361
orbit20                 orbit20 0.70762330
orbit28                 orbit28 0.70532495
orbit17                 orbit17 0.70131385
orbit16                 orbit16 0.69063109
ratio1                   ratio1 0.67897085
graph18                 graph18 0.67775857
orbit46                 orbit46 0.67112986
orbit21                 orbit21 0.62969444
orbit35                 orbit35 0.62747456
orbit47                 orbit47 0.62172049
graph27                 graph27 0.61561096
graph4                   graph4 0.61096481
graph15                 graph15 0.60733397
orbit11                 orbit11 0.59166888
graph16                 graph16 0.58923686
ratio2                   ratio2 0.58089633
sixth                     sixth 0.56415951
orbit40                 orbit40 0.56005076
orbit38                 orbit38 0.55601536
orbit24                 orbit24 0.54284048
graph11                 graph11 0.54232376
bigcom246             bigcom246 0.53827185
graph17                 graph17 0.53757884
orbit64                 orbit64 0.52993564
constraint           constraint 0.52759056
orbit23                 orbit23 0.51610800
orbit60                 orbit60 0.49632318
orbit7                   orbit7 0.49010612
orbit29                 orbit29 0.48264789
graph7                   graph7 0.47228147
graph6                   graph6 0.46696249
close                     close 0.45348268
orbit59                 orbit59 0.44119415
orbit52                 orbit52 0.43243469
orbit48                 orbit48 0.43204752
orbit32                 orbit32 0.42808946
orbit4                   orbit4 0.41577698
orbit5                   orbit5 0.41312074
orbit42                 orbit42 0.41307178
upto_sixth           upto_sixth 0.41293403
graph9                   graph9 0.40857217
orbit15                 orbit15 0.40729669
orbit26                 orbit26 0.40530490
orbit9                   orbit9 0.37951524
orbit57                 orbit57 0.37915350
graph24                 graph24 0.37774756
selfinter             selfinter 0.36119915
graph28                 graph28 0.35958549
orbit49                 orbit49 0.35901939
orbit66                 orbit66 0.35264491
graph13                 graph13 0.32476897
orbit10                 orbit10 0.32222086
graph0                   graph0 0.31948137
coreness               coreness 0.31925073
orbit58                 orbit58 0.31805580
fourth                   fourth 0.30900491
graph12                 graph12 0.30527705
orbit25                 orbit25 0.30386081
orbit1                   orbit1 0.29711457
orbit69                 orbit69 0.29128331
fifth                     fifth 0.28934710
orbit71                 orbit71 0.28739754
orbit61                 orbit61 0.28676876
orbit2                   orbit2 0.28402324
ratio6                   ratio6 0.27891155
membership_s32   membership_s32 0.26289213
upto_second         upto_second 0.26157863
orbit12                 orbit12 0.25228471
upto_third           upto_third 0.23852764
orbit13                 orbit13 0.23223397
graph8                   graph8 0.21050971
graph2                   graph2 0.20843875
orbit54                 orbit54 0.20017331
orbit31                 orbit31 0.19858106
graph3                   graph3 0.19462686
hubscore               hubscore 0.19143442
orbit70                 orbit70 0.17544002
bigcom248             bigcom248 0.17449224
graph29                 graph29 0.17024884
bigcom28               bigcom28 0.16962681
orbit43                 orbit43 0.16913901
orbit67                 orbit67 0.11726787
orbit6                   orbit6 0.10448332
orbit68                 orbit68 0.10055297
orbit19                 orbit19 0.09223100
evcent                   evcent 0.07268397
upto_fourth         upto_fourth 0.05211556
AP                           AP 0.04944177
second                   second 0.04182651
orbit22                 orbit22 0.04034041
ecc                         ecc 0.04009332
membership_s1     membership_s1 0.03029834
membership_s15   membership_s15 0.02991674
membership_s36   membership_s36 0.02539818
membership_s30   membership_s30 0.02418981
membership_s7     membership_s7 0.01884685
bigcom30               bigcom30 0.01584358
bigcom4                 bigcom4 0.01500816
bigcom21               bigcom21 0.01303426
pdi                         pdi 0.01235687
membership_s37   membership_s37 0.01145741
bigcom8                 bigcom8 0.01055063
membership_s5     membership_s5 0.01038642
bigcom39               bigcom39 0.01016917
orbit0                   orbit0 0.00000000
orbit3                   orbit3 0.00000000
orbit8                   orbit8 0.00000000
orbit14                 orbit14 0.00000000
orbit34                 orbit34 0.00000000
orbit72                 orbit72 0.00000000
eccrad                   eccrad 0.00000000
first                     first 0.00000000
bigcom1                 bigcom1 0.00000000
bigcom2                 bigcom2 0.00000000
bigcom3                 bigcom3 0.00000000
bigcom6                 bigcom6 0.00000000
bigcom9                 bigcom9 0.00000000
bigcom11               bigcom11 0.00000000
bigcom13               bigcom13 0.00000000
bigcom15               bigcom15 0.00000000
bigcom16               bigcom16 0.00000000
bigcom22               bigcom22 0.00000000
bigcom24               bigcom24 0.00000000
bigcom26               bigcom26 0.00000000
bigcom31               bigcom31 0.00000000
bigcom32               bigcom32 0.00000000
bigcom33               bigcom33 0.00000000
bigcom34               bigcom34 0.00000000
bigcom36               bigcom36 0.00000000
bigcom37               bigcom37 0.00000000
bigcom38               bigcom38 0.00000000
bigcom43               bigcom43 0.00000000
bigcom44               bigcom44 0.00000000
bigcom46               bigcom46 0.00000000
bigcom47               bigcom47 0.00000000
bigcom49               bigcom49 0.00000000
bigcom50               bigcom50 0.00000000
bigcom51               bigcom51 0.00000000
bigcom52               bigcom52 0.00000000
bigcom54               bigcom54 0.00000000
bigcom56               bigcom56 0.00000000
bigcom62               bigcom62 0.00000000
bigcom66               bigcom66 0.00000000
bigcom68               bigcom68 0.00000000
bigcom69               bigcom69 0.00000000
bigcom71               bigcom71 0.00000000
bigcom72               bigcom72 0.00000000
bigcom73               bigcom73 0.00000000
bigcom74               bigcom74 0.00000000
bigcom75               bigcom75 0.00000000
bigcom76               bigcom76 0.00000000
bigcom77               bigcom77 0.00000000
bigcom79               bigcom79 0.00000000
bigcom80               bigcom80 0.00000000
bigcom82               bigcom82 0.00000000
bigcom83               bigcom83 0.00000000
bigcom84               bigcom84 0.00000000
bigcom85               bigcom85 0.00000000
bigcom87               bigcom87 0.00000000
bigcom89               bigcom89 0.00000000
bigcom91               bigcom91 0.00000000
bigcom92               bigcom92 0.00000000
bigcom93               bigcom93 0.00000000
bigcom96               bigcom96 0.00000000
bigcom97               bigcom97 0.00000000
bigcom98               bigcom98 0.00000000
bigcom99               bigcom99 0.00000000
bigcom101             bigcom101 0.00000000
bigcom104             bigcom104 0.00000000
bigcom106             bigcom106 0.00000000
bigcom109             bigcom109 0.00000000
bigcom113             bigcom113 0.00000000
bigcom116             bigcom116 0.00000000
bigcom120             bigcom120 0.00000000
bigcom123             bigcom123 0.00000000
bigcom126             bigcom126 0.00000000
bigcom127             bigcom127 0.00000000
bigcom137             bigcom137 0.00000000
bigcom139             bigcom139 0.00000000
bigcom140             bigcom140 0.00000000
bigcom143             bigcom143 0.00000000
bigcom145             bigcom145 0.00000000
bigcom146             bigcom146 0.00000000
bigcom147             bigcom147 0.00000000
bigcom149             bigcom149 0.00000000
bigcom153             bigcom153 0.00000000
bigcom154             bigcom154 0.00000000
bigcom156             bigcom156 0.00000000
bigcom157             bigcom157 0.00000000
bigcom158             bigcom158 0.00000000
bigcom160             bigcom160 0.00000000
bigcom161             bigcom161 0.00000000
bigcom162             bigcom162 0.00000000
bigcom164             bigcom164 0.00000000
bigcom166             bigcom166 0.00000000
bigcom167             bigcom167 0.00000000
bigcom173             bigcom173 0.00000000
bigcom175             bigcom175 0.00000000
bigcom176             bigcom176 0.00000000
bigcom177             bigcom177 0.00000000
bigcom178             bigcom178 0.00000000
bigcom180             bigcom180 0.00000000
bigcom181             bigcom181 0.00000000
bigcom184             bigcom184 0.00000000
bigcom186             bigcom186 0.00000000
bigcom187             bigcom187 0.00000000
bigcom189             bigcom189 0.00000000
bigcom194             bigcom194 0.00000000
bigcom195             bigcom195 0.00000000
bigcom196             bigcom196 0.00000000
bigcom204             bigcom204 0.00000000
bigcom205             bigcom205 0.00000000
bigcom212             bigcom212 0.00000000
bigcom214             bigcom214 0.00000000
bigcom222             bigcom222 0.00000000
bigcom223             bigcom223 0.00000000
bigcom226             bigcom226 0.00000000
bigcom227             bigcom227 0.00000000
bigcom229             bigcom229 0.00000000
bigcom233             bigcom233 0.00000000
bigcom236             bigcom236 0.00000000
bigcom237             bigcom237 0.00000000
bigcom249             bigcom249 0.00000000
bigcom250             bigcom250 0.00000000
bigcom254             bigcom254 0.00000000
bigcom266             bigcom266 0.00000000
bigcom269             bigcom269 0.00000000
bigcom272             bigcom272 0.00000000
bigcom274             bigcom274 0.00000000
bigcom281             bigcom281 0.00000000
bigcom291             bigcom291 0.00000000
bigcom292             bigcom292 0.00000000
bigcom295             bigcom295 0.00000000
bigcom299             bigcom299 0.00000000
bigcom301             bigcom301 0.00000000
bigcom306             bigcom306 0.00000000
bigcom309             bigcom309 0.00000000
bigcom314             bigcom314 0.00000000
bigcom321             bigcom321 0.00000000
bigcom341             bigcom341 0.00000000
bigcom350             bigcom350 0.00000000
bigcom353             bigcom353 0.00000000
bigcom359             bigcom359 0.00000000
bigcom363             bigcom363 0.00000000
bigcom365             bigcom365 0.00000000
bigcom385             bigcom385 0.00000000
bigcom386             bigcom386 0.00000000
bigcom408             bigcom408 0.00000000
bigcom412             bigcom412 0.00000000
bigcom480             bigcom480 0.00000000
membership_s3     membership_s3 0.00000000
membership_s6     membership_s6 0.00000000
membership_s8     membership_s8 0.00000000
membership_s9     membership_s9 0.00000000
membership_s11   membership_s11 0.00000000
membership_s12   membership_s12 0.00000000
membership_s14   membership_s14 0.00000000
membership_s16   membership_s16 0.00000000
membership_s17   membership_s17 0.00000000
membership_s18   membership_s18 0.00000000
membership_s20   membership_s20 0.00000000
membership_s21   membership_s21 0.00000000
membership_s22   membership_s22 0.00000000
membership_s24   membership_s24 0.00000000
membership_s25   membership_s25 0.00000000
membership_s26   membership_s26 0.00000000
membership_s27   membership_s27 0.00000000
membership_s28   membership_s28 0.00000000
membership_s31   membership_s31 0.00000000
membership_s33   membership_s33 0.00000000
[1] "Dataset: med_C Model RF, run: 3 of 10 2015-06-15 20:27:44"
     |      Out-of-bag   |
Tree |      MSE  %Var(y) |
   1 |   0.1221   209.37 |
   2 |   0.1121   192.30 |
   3 |   0.1022   175.23 |
   4 |  0.09217   158.06 |
   5 |  0.09387   160.98 |
   6 |   0.0915   156.91 |
   7 |  0.08642   148.20 |
   8 |  0.08438   144.70 |
   9 |  0.08202   140.66 |
  10 |  0.07899   135.46 |
  11 |  0.07651   131.21 |
  12 |  0.07509   128.77 |
  13 |  0.07419   127.24 |
  14 |  0.07237   124.12 |
  15 |  0.07178   123.10 |
  16 |  0.07069   121.22 |
  17 |  0.06976   119.63 |
  18 |  0.06948   119.16 |
  19 |  0.06878   117.95 |
  20 |  0.06821   116.98 |
  21 |  0.06791   116.46 |
  22 |  0.06769   116.09 |
  23 |  0.06752   115.79 |
  24 |  0.06688   114.70 |
  25 |  0.06679   114.54 |
  26 |  0.06628   113.67 |
  27 |  0.06588   112.98 |
  28 |  0.06564   112.56 |
  29 |  0.06546   112.25 |
  30 |  0.06515   111.72 |
  31 |  0.06492   111.33 |
  32 |  0.06478   111.09 |
  33 |  0.06467   110.90 |
  34 |  0.06453   110.67 |
  35 |  0.06431   110.28 |
  36 |  0.06416   110.03 |
  37 |  0.06401   109.77 |
  38 |  0.06385   109.50 |
  39 |  0.06362   109.11 |
  40 |  0.06355   108.98 |
  41 |  0.06349   108.88 |
  42 |  0.06339   108.71 |
  43 |  0.06333   108.60 |
  44 |  0.06326   108.49 |
  45 |  0.06317   108.33 |
  46 |  0.06304   108.10 |
  47 |   0.0631   108.21 |
  48 |  0.06302   108.07 |
  49 |  0.06281   107.71 |
  50 |  0.06277   107.65 |
  51 |  0.06271   107.54 |
  52 |  0.06257   107.31 |
  53 |  0.06257   107.30 |
  54 |  0.06253   107.24 |
  55 |  0.06238   106.98 |
  56 |  0.06225   106.76 |
  57 |  0.06208   106.46 |
  58 |  0.06203   106.38 |
  59 |  0.06206   106.43 |
  60 |  0.06194   106.22 |
  61 |  0.06195   106.24 |
  62 |  0.06195   106.24 |
  63 |  0.06187   106.10 |
  64 |  0.06188   106.11 |
  65 |  0.06176   105.92 |
  66 |  0.06175   105.91 |
  67 |  0.06163   105.69 |
  68 |  0.06158   105.60 |
  69 |  0.06151   105.49 |
  70 |  0.06154   105.54 |
  71 |  0.06154   105.54 |
  72 |  0.06149   105.46 |
  73 |   0.0614   105.30 |
  74 |  0.06139   105.28 |
  75 |   0.0613   105.13 |
  76 |  0.06131   105.14 |
  77 |   0.0613   105.13 |
  78 |  0.06125   105.04 |
  79 |  0.06112   104.81 |
  80 |  0.06112   104.82 |
  81 |  0.06111   104.79 |
  82 |  0.06104   104.69 |
  83 |  0.06101   104.63 |
  84 |    0.061   104.62 |
  85 |  0.06086   104.37 |
  86 |  0.06077   104.21 |
  87 |   0.0607   104.10 |
  88 |  0.06068   104.06 |
  89 |  0.06062   103.96 |
  90 |  0.06062   103.95 |
  91 |  0.06058   103.88 |
  92 |  0.06064   103.99 |
  93 |  0.06064   103.99 |
  94 |  0.06068   104.07 |
  95 |  0.06068   104.07 |
  96 |  0.06067   104.04 |
  97 |  0.06059   103.90 |
  98 |  0.06058   103.89 |
  99 |  0.06061   103.93 |
 100 |  0.06056   103.85 |
[1] "Random Forest variable coefficients"
                      %IncMSE IncNodePurity
graph5           4.829932e-03  1.657244e+00
graph6           4.090646e-03  1.103259e+00
graph7           2.843122e-03  1.324284e+00
graph8           8.465306e-04  5.652241e-01
graph9           7.077244e-03  1.583787e+00
graph10          6.913983e-03  1.909920e+00
graph11          3.487025e-03  1.193582e+00
graph12          3.141241e-03  1.265223e+00
graph13          4.183487e-03  1.529042e+00
graph14          5.791152e-03  1.622831e+00
graph15          5.026571e-03  1.340794e+00
graph16          7.950771e-03  1.694213e+00
graph17          5.332623e-03  1.748441e+00
graph18          1.844599e-03  9.074798e-01
graph19          1.185596e-02  2.006382e+00
graph20          5.401288e-03  2.079504e+00
graph21          9.020059e-03  1.888318e+00
graph22          5.827445e-03  1.819646e+00
graph23          1.543365e-02  2.914490e+00
graph24          4.173332e-03  1.502860e+00
graph25          5.954709e-03  2.669947e+00
graph26          9.016328e-03  1.656642e+00
graph27          1.877053e-03  9.462523e-01
graph28          1.387307e-03  9.008471e-01
graph29          4.249831e-04  2.845844e-01
orbit0           5.725750e-04  6.279923e-01
orbit1           5.811194e-03  1.403027e+00
orbit2           2.366301e-03  1.488170e+00
orbit3           2.184729e-03  7.365412e-01
orbit4           4.860806e-03  1.020238e+00
orbit5           4.895629e-03  1.358377e+00
orbit6           5.217116e-03  1.230844e+00
orbit7           2.207626e-03  1.807066e+00
orbit8           4.430410e-03  1.011562e+00
orbit9           6.085089e-03  1.251044e+00
orbit10          4.006991e-03  1.385864e+00
orbit11          2.403450e-03  1.322760e+00
orbit12          3.690405e-03  1.018913e+00
orbit13          1.531301e-03  7.305277e-01
orbit14          2.516990e-04  2.504904e-01
orbit15          6.168045e-03  1.447044e+00
orbit16          4.005708e-03  1.641689e+00
orbit17          5.179144e-03  1.731728e+00
orbit18          5.003793e-03  2.799938e+00
orbit19          3.709965e-03  1.029487e+00
orbit20          6.917260e-03  1.924326e+00
orbit21          4.174925e-03  1.781003e+00
orbit22          5.155238e-03  1.457622e+00
orbit23          4.043273e-03  1.932805e+00
orbit24          1.161846e-02  2.006576e+00
orbit25          8.274995e-03  1.778656e+00
orbit26          7.366292e-03  1.472007e+00
orbit27          2.397012e-02  3.547245e+00
orbit28          3.938503e-03  1.389414e+00
orbit29          3.959326e-03  9.648570e-01
orbit30          4.919915e-03  1.740898e+00
orbit31          2.869237e-03  1.325456e+00
orbit32          2.204562e-03  1.078660e+00
orbit33          4.136126e-03  1.532406e+00
orbit34          6.129397e-03  1.511301e+00
orbit35          5.840141e-03  1.545421e+00
orbit36          6.218768e-03  2.510386e+00
orbit37          4.150004e-03  1.548398e+00
orbit38          4.115181e-03  1.523770e+00
orbit39          6.919623e-03  2.085631e+00
orbit40          4.012305e-03  1.265129e+00
orbit41          2.313086e-03  1.154753e+00
orbit42          2.832175e-03  1.218270e+00
orbit43          3.363383e-03  1.079660e+00
orbit44          1.908363e-03  1.143772e+00
orbit45          2.345200e-02  3.024910e+00
orbit46          5.308496e-03  1.266974e+00
orbit47          7.931320e-03  1.683469e+00
orbit48          3.194298e-03  1.092135e+00
orbit49          4.396259e-03  1.872948e+00
orbit50          3.056381e-03  1.748467e+00
orbit51          1.150410e-02  2.315993e+00
orbit52          5.134540e-03  1.532255e+00
orbit53          2.734509e-03  1.474641e+00
orbit54          2.895299e-03  1.454808e+00
orbit55          1.537561e-03  1.922563e+00
orbit56          2.256341e-02  4.296050e+00
orbit57          4.792976e-03  1.095528e+00
orbit58          2.939654e-03  9.575175e-01
orbit59          3.829196e-03  1.186406e+00
orbit60          8.467225e-04  1.004280e+00
orbit61          7.041679e-04  8.450927e-01
orbit62          8.720700e-03  3.292772e+00
orbit63          2.041676e-03  1.542628e+00
orbit64          2.122617e-03  1.292195e+00
orbit65          7.305383e-03  2.005942e+00
orbit66          9.548614e-04  5.834988e-01
orbit67          2.080668e-03  5.555228e-01
orbit68          1.358104e-03  1.192589e+00
orbit69          8.752025e-04  7.041472e-01
orbit70          6.637619e-04  7.726101e-01
orbit71          9.042263e-04  5.487232e-01
orbit72          2.787062e-04  1.742817e-01
AP              -1.936867e-05  1.749435e-01
bet              3.613416e-03  3.647839e+00
ecc              2.584934e-05  1.798225e-01
eccrad           1.591757e-04  1.274462e-01
close            6.059964e-03  1.024422e+00
constraint       3.226172e-03  1.914196e+00
coreness         2.177874e-03  1.182662e+00
knn              4.256971e-03  1.842995e+00
hubscore         2.952677e-03  9.234619e-01
pagerank         2.199807e-03  3.742764e+00
trans            3.062081e-03  1.767688e+00
evcent           2.605844e-03  8.417915e-01
first            1.063464e-03  6.791776e-01
upto_second      2.636074e-03  8.760859e-01
upto_third       3.569449e-03  1.014741e+00
upto_fourth      5.668880e-03  1.366010e+00
upto_fifth       6.258697e-03  1.430381e+00
upto_sixth       9.970063e-04  1.123180e+00
second           4.139025e-03  1.009597e+00
third            1.022968e-02  4.573224e+00
fourth           7.481448e-03  1.650846e+00
fifth            3.313372e-03  1.439608e+00
sixth            3.309165e-03  1.692093e+00
ratio1           4.806347e-03  1.730288e+00
ratio2           5.894326e-03  1.707519e+00
ratio3           3.068443e-03  1.611141e+00
ratio4           1.110541e-02  4.022331e+00
ratio5           2.227863e-03  4.867643e+00
ratio6           4.578611e-03  1.690107e+00
selfinter        5.710472e-04  4.377816e-01
walktrap_vertex  1.000825e-03  3.122377e+00
bigcom1         -2.398840e-05  1.173975e-01
bigcom2          0.000000e+00  0.000000e+00
bigcom3          5.534812e-05  3.939606e-01
bigcom4          1.947720e-04  1.016923e-01
bigcom6          0.000000e+00  0.000000e+00
bigcom8          1.510296e-04  2.605462e-01
bigcom9          0.000000e+00  0.000000e+00
bigcom11         0.000000e+00  0.000000e+00
bigcom13        -3.988414e-06  1.499938e-01
bigcom15         0.000000e+00  5.551115e-19
bigcom16         0.000000e+00  0.000000e+00
bigcom21        -3.514295e-05  1.766477e-01
bigcom22        -5.892752e-06  9.915966e-03
bigcom24        -2.342371e-05  3.775344e-01
bigcom26         1.990624e-05  1.525997e-01
bigcom28         1.291882e-05  2.868044e-01
bigcom30         3.628915e-06  1.432385e-01
bigcom31         0.000000e+00  4.440892e-18
bigcom32        -6.013043e-05  1.549608e-01
bigcom33         0.000000e+00  0.000000e+00
bigcom34         0.000000e+00  0.000000e+00
bigcom36         0.000000e+00  0.000000e+00
bigcom37         0.000000e+00  0.000000e+00
bigcom38         0.000000e+00  0.000000e+00
bigcom39        -6.570713e-05  2.859351e-01
bigcom40         3.431475e-03  1.214700e+00
bigcom43         0.000000e+00  0.000000e+00
bigcom44         0.000000e+00  2.256410e-02
bigcom46         0.000000e+00  0.000000e+00
bigcom47         0.000000e+00  0.000000e+00
bigcom49         0.000000e+00  0.000000e+00
bigcom50         0.000000e+00  7.689321e-01
bigcom51         0.000000e+00  0.000000e+00
bigcom52         0.000000e+00  0.000000e+00
bigcom54         0.000000e+00  0.000000e+00
bigcom56         1.503381e-05  2.033705e-01
bigcom62         0.000000e+00  0.000000e+00
bigcom66         0.000000e+00  0.000000e+00
bigcom68         0.000000e+00  0.000000e+00
bigcom69         0.000000e+00  0.000000e+00
bigcom71         0.000000e+00  0.000000e+00
bigcom72         0.000000e+00  0.000000e+00
bigcom73         0.000000e+00  0.000000e+00
bigcom74         0.000000e+00  0.000000e+00
bigcom75         0.000000e+00  0.000000e+00
bigcom76         0.000000e+00  0.000000e+00
bigcom77         0.000000e+00  0.000000e+00
bigcom79         0.000000e+00  0.000000e+00
bigcom80         0.000000e+00  0.000000e+00
bigcom82        -5.239538e-05  5.500650e-01
bigcom83         0.000000e+00  0.000000e+00
bigcom84         0.000000e+00  0.000000e+00
bigcom85         0.000000e+00  0.000000e+00
bigcom87         0.000000e+00  0.000000e+00
bigcom89         0.000000e+00  0.000000e+00
bigcom91         0.000000e+00  0.000000e+00
bigcom92         0.000000e+00  0.000000e+00
bigcom93         0.000000e+00  0.000000e+00
bigcom96         0.000000e+00  4.440892e-18
bigcom97         0.000000e+00  5.551115e-19
bigcom98         0.000000e+00  5.551115e-19
bigcom99         0.000000e+00  0.000000e+00
bigcom101        0.000000e+00  0.000000e+00
bigcom104        0.000000e+00  0.000000e+00
bigcom106        0.000000e+00  0.000000e+00
bigcom109        0.000000e+00  0.000000e+00
bigcom113        0.000000e+00  0.000000e+00
bigcom116        1.186243e-05  1.784208e-02
bigcom120        0.000000e+00  0.000000e+00
bigcom123        0.000000e+00  0.000000e+00
bigcom126        0.000000e+00  0.000000e+00
bigcom127       -1.970294e-05  1.507163e-01
bigcom137        0.000000e+00  0.000000e+00
bigcom139        0.000000e+00  0.000000e+00
bigcom140        0.000000e+00  0.000000e+00
bigcom143        0.000000e+00  0.000000e+00
bigcom145        0.000000e+00  0.000000e+00
bigcom146        0.000000e+00  0.000000e+00
bigcom147        0.000000e+00  7.528118e-04
bigcom149        0.000000e+00  0.000000e+00
bigcom153        0.000000e+00  0.000000e+00
bigcom154        0.000000e+00  0.000000e+00
bigcom156        0.000000e+00  0.000000e+00
bigcom157        0.000000e+00  0.000000e+00
bigcom158        0.000000e+00  0.000000e+00
bigcom160        0.000000e+00  0.000000e+00
bigcom161        0.000000e+00  0.000000e+00
bigcom162        0.000000e+00  0.000000e+00
bigcom164        0.000000e+00  0.000000e+00
bigcom166        0.000000e+00  5.551115e-19
bigcom167       -1.246734e-04  2.119064e-01
bigcom171        2.536141e-04  2.719527e+00
bigcom173        0.000000e+00  0.000000e+00
bigcom175        0.000000e+00  0.000000e+00
bigcom176        0.000000e+00  0.000000e+00
bigcom177        0.000000e+00  0.000000e+00
bigcom178        0.000000e+00  0.000000e+00
bigcom180       -4.060896e-05  7.299775e-01
bigcom181        0.000000e+00  5.551115e-19
bigcom184        0.000000e+00  0.000000e+00
bigcom186        0.000000e+00  0.000000e+00
bigcom187        0.000000e+00  0.000000e+00
bigcom189        0.000000e+00  0.000000e+00
bigcom194        0.000000e+00  0.000000e+00
bigcom195        0.000000e+00  0.000000e+00
bigcom196       -1.158919e-05  6.583637e-01
bigcom204        0.000000e+00  0.000000e+00
bigcom205        0.000000e+00  0.000000e+00
bigcom212        0.000000e+00  0.000000e+00
bigcom214        0.000000e+00  0.000000e+00
bigcom222        0.000000e+00  0.000000e+00
bigcom223        0.000000e+00  0.000000e+00
bigcom226        0.000000e+00  0.000000e+00
bigcom227        0.000000e+00  0.000000e+00
bigcom229        0.000000e+00  0.000000e+00
bigcom233        0.000000e+00  0.000000e+00
bigcom236        0.000000e+00  0.000000e+00
bigcom237        0.000000e+00  0.000000e+00
bigcom246        7.953720e-05  1.168746e+00
bigcom248        3.068994e-05  6.808935e-01
bigcom249        0.000000e+00  4.440892e-18
bigcom250        0.000000e+00  0.000000e+00
bigcom254        0.000000e+00  0.000000e+00
bigcom266        0.000000e+00  0.000000e+00
bigcom269        0.000000e+00  0.000000e+00
bigcom272        0.000000e+00  0.000000e+00
bigcom274        0.000000e+00  5.551115e-19
bigcom281        0.000000e+00  0.000000e+00
bigcom291        0.000000e+00  0.000000e+00
bigcom292        0.000000e+00  0.000000e+00
bigcom295        0.000000e+00  0.000000e+00
bigcom299        0.000000e+00  0.000000e+00
bigcom301        0.000000e+00  0.000000e+00
bigcom306        0.000000e+00  0.000000e+00
bigcom309        0.000000e+00  0.000000e+00
bigcom314        0.000000e+00  0.000000e+00
bigcom321        0.000000e+00  0.000000e+00
bigcom341        0.000000e+00  0.000000e+00
bigcom350        0.000000e+00  0.000000e+00
bigcom353        0.000000e+00  0.000000e+00
bigcom359        0.000000e+00  0.000000e+00
bigcom363        0.000000e+00  0.000000e+00
bigcom365        0.000000e+00  0.000000e+00
bigcom385        0.000000e+00  0.000000e+00
bigcom386        0.000000e+00  0.000000e+00
bigcom408        5.914651e-05  9.740257e-01
bigcom412        2.318770e-05  9.952631e-01
bigcom480        0.000000e+00  0.000000e+00
spin_vertex      1.962839e-03  4.467909e+00
membership_s1    8.762417e-05  1.574175e-01
membership_s3    0.000000e+00  0.000000e+00
membership_s4    4.008218e-03  1.656638e+00
membership_s5    8.514172e-05  1.401934e-01
membership_s6    9.140809e-05  2.343918e-01
membership_s7   -2.970380e-05  2.708391e-01
membership_s8    0.000000e+00  0.000000e+00
membership_s9    0.000000e+00  0.000000e+00
membership_s11   0.000000e+00  0.000000e+00
membership_s12   0.000000e+00  0.000000e+00
membership_s14   0.000000e+00  0.000000e+00
membership_s15   9.047737e-05  2.795893e-01
membership_s16   1.116072e-05  2.494507e-01
membership_s17   0.000000e+00  0.000000e+00
membership_s18   4.544780e-06  9.593700e-02
membership_s20   0.000000e+00  0.000000e+00
membership_s21  -2.862356e-05  1.386768e-01
membership_s22   0.000000e+00  0.000000e+00
membership_s24   0.000000e+00  0.000000e+00
membership_s25   0.000000e+00  0.000000e+00
membership_s26   0.000000e+00  0.000000e+00
membership_s27   5.145313e-05  2.936379e-01
membership_s28   0.000000e+00  0.000000e+00
membership_s30   2.515965e-05  2.906957e-01
membership_s31   4.444900e-05  4.748180e-02
membership_s32   2.789842e-04  3.243224e-01
membership_s33   0.000000e+00  0.000000e+00
membership_s36   7.107993e-06  9.651898e-02
membership_s37   2.657834e-05  4.146778e-01
V1               3.669949e-03  3.307889e+00
V2               2.824234e-03  4.061705e+00
pdi             -2.563425e-05  3.908478e-01
adhesion         1.002953e-02  2.974367e+00
cohesion         9.729290e-03  2.812365e+00
inner            5.791727e-03  3.162021e+00
outer            2.094155e-03  3.906581e+00
ioratio          7.283790e-03  3.461125e+00
comsize          2.241292e-03  4.122276e+00
[1] "Dataset: med_C Model GLM, run: 3 of 10 2015-06-15 20:29:46"
[1] "glmnet variable coefficients"
                         [,1]          [,2]
(Intercept)     -2.713571e+00 -8.526962e+01
graph0           3.655143e-39  5.757441e-04
graph1           1.513439e-41  6.986130e-06
graph2           1.562974e-39  4.844594e-04
graph3           6.496754e-43  9.324072e-08
graph4          -3.901789e-45 -5.390877e-09
graph5           4.193147e-41 -3.492582e-05
graph6           3.782978e-42  1.061893e-06
graph7           9.766797e-41  1.142534e-05
graph8           3.776033e-40 -3.239851e-04
graph9           1.116612e-44  2.826179e-09
graph10          3.274620e-46 -7.549962e-11
graph11         -1.083493e-47 -1.180572e-11
graph12          3.635153e-44  1.798038e-08
graph13          1.550000e-43 -2.183555e-09
graph14          2.142987e-46 -3.202963e-09
graph15          4.624808e-42  2.256381e-07
graph16          6.679830e-44 -3.613957e-08
graph17          1.247446e-43 -7.345049e-08
graph18          2.749478e-42 -5.059714e-07
graph19          9.875991e-43  3.899014e-07
graph20          5.674247e-43 -1.763638e-06
graph21          4.165181e-42  1.224380e-06
graph22          3.453007e-42 -2.164035e-06
graph23          4.277876e-42  2.071694e-06
graph24          6.995533e-42 -2.395923e-06
graph25          2.956404e-41  2.944987e-05
graph26          2.252548e-41  4.642266e-06
graph27          1.088721e-40 -6.832187e-05
graph28          6.862285e-41  3.092910e-05
graph29         -4.391060e-41 -1.394564e-03
orbit0           3.655143e-39  5.961061e-04
orbit1           1.436369e-41  7.164601e-06
orbit2           2.345585e-40  5.509841e-05
orbit3           1.562974e-39  4.955839e-04
orbit4           1.063095e-42  1.437978e-07
orbit5           1.232527e-42  2.437636e-07
orbit6          -3.925928e-45 -5.533385e-09
orbit7           2.745556e-41  1.748833e-05
orbit8           4.193147e-41 -3.461468e-05
orbit9           1.182490e-41  3.237101e-06
orbit10          4.527392e-42  1.416205e-06
orbit11          1.313767e-40 -4.026001e-06
orbit12          1.106724e-40  1.480285e-06
orbit13          4.150113e-40  2.882886e-04
orbit14          3.776033e-40 -3.244098e-04
orbit15          2.302437e-44  9.505534e-09
orbit16          4.715024e-44 -1.199159e-08
orbit17          2.112978e-44  8.360071e-09
orbit18          5.289705e-45  1.167010e-09
orbit19          1.904823e-46 -3.136999e-10
orbit20          3.904261e-46  3.884880e-10
orbit21          1.262738e-43 -3.458281e-09
orbit22         -1.083517e-47 -1.212133e-11
orbit23          4.413501e-42  4.667211e-06
orbit24          7.315245e-44  3.991020e-08
orbit25          4.220635e-44  2.074295e-08
orbit26          3.750878e-43 -9.397152e-08
orbit27          6.862919e-43  5.389717e-07
orbit28          8.330250e-43 -5.344071e-07
orbit29          2.337024e-43 -2.334569e-08
orbit30          1.215459e-42 -2.779809e-06
orbit31          9.555366e-47 -3.538882e-09
orbit32          6.120427e-46 -7.089467e-09
orbit33          1.681151e-41  9.648424e-06
orbit34          4.624808e-42  3.677967e-07
orbit35          2.670979e-43 -1.388693e-07
orbit36          9.176530e-43 -4.633621e-07
orbit37          6.694065e-44 -3.191461e-08
orbit38          3.162352e-42  4.921999e-07
orbit39          5.677413e-43 -1.033380e-07
orbit40          1.367203e-43 -1.054572e-07
orbit41          1.361506e-42 -4.472360e-07
orbit42          4.593577e-41  9.561215e-06
orbit43          2.756625e-42 -3.729736e-07
orbit44          2.833406e-40 -1.193177e-04
orbit45          2.985048e-42  2.445304e-06
orbit46          2.180483e-42 -3.804903e-07
orbit47          1.168065e-41  1.034857e-05
orbit48          2.141033e-42  1.388304e-06
orbit49          5.542839e-43 -1.757425e-06
orbit50          1.854021e-41 -4.147679e-05
orbit51          8.504611e-42  4.619165e-06
orbit52          9.899475e-42  1.528421e-07
orbit53          1.843396e-41  9.609167e-07
orbit54          3.420347e-42 -2.240120e-06
orbit55          2.210203e-40  3.316025e-04
orbit56          1.563490e-41  1.405502e-05
orbit57          3.201813e-42  3.059022e-08
orbit58          7.052877e-41 -8.929103e-05
orbit59          9.474712e-42 -3.201229e-06
orbit60          2.302434e-41 -8.214163e-06
orbit61          2.621586e-40  2.291070e-04
orbit62          8.237685e-41  1.295708e-04
orbit63          8.141214e-41  9.556068e-05
orbit64          4.964705e-41 -1.012475e-05
orbit65          6.438215e-41  4.609877e-05
orbit66          2.725559e-41 -1.696098e-05
orbit67          1.262111e-40 -3.965726e-05
orbit68          1.151116e-40 -7.261390e-05
orbit69          7.905204e-40 -7.407266e-04
orbit70          9.532548e-41  2.711301e-05
orbit71          1.316152e-40  1.387098e-04
orbit72         -4.391060e-41 -1.394848e-03
AP              -2.451619e-38 -1.358682e-01
bet              4.325452e-43  1.015429e-06
ecc             -2.992063e-39  1.205847e-02
eccrad          -1.795238e-38  7.216627e-02
close            9.771028e-37  5.397111e-01
constraint      -4.778767e-37 -3.559815e-01
coreness         6.772353e-39  1.464282e-03
knn             -1.665293e-41 -2.341771e-04
hubscore         2.525371e-36  7.328268e-01
pagerank        -9.214151e-37 -1.073530e+01
trans            3.281296e-38 -1.101101e-01
evcent           2.507379e-36  8.045028e-01
first            3.655143e-39  5.990963e-04
upto_second      1.191817e-41  1.096552e-05
upto_third       1.159143e-41  5.480584e-06
upto_fourth      4.004548e-41  3.219732e-05
upto_fifth       4.715958e-40  4.151412e-04
upto_sixth       5.363569e-39  5.638685e-03
second           1.175934e-41  1.067502e-05
third            1.841607e-41  6.771423e-06
fourth          -1.424517e-41 -5.726791e-06
fifth           -4.336307e-41 -3.456389e-05
sixth           -5.039260e-40 -4.314395e-04
ratio1          -5.569179e-41 -2.579473e-04
ratio2          -1.335084e-39 -1.166347e-03
ratio3          -1.373344e-38 -2.036646e-02
ratio4          -2.735157e-37 -8.730798e-02
ratio5           1.057023e-36  1.383588e-01
ratio6          -3.493126e-39 -1.912115e-03
selfinter        2.806399e-38  9.019246e-02
walktrap_vertex  9.438556e-39 -3.839627e-02
bigcom1         -3.126177e-38 -4.328780e-02
bigcom2         -6.287297e-38 -3.521555e-01
bigcom3         -2.859071e-39  1.157759e-01
bigcom4         -7.034835e-39  2.075421e-02
bigcom6         -6.287297e-38 -3.480258e-01
bigcom8         -2.756043e-38 -6.824235e-02
bigcom9         -6.310402e-38 -3.021921e-01
bigcom11        -6.296790e-38 -3.252191e-01
bigcom13         2.142506e-38  3.512923e-01
bigcom15        -6.299508e-38 -4.147013e-01
bigcom16        -6.288651e-38 -2.920319e-01
bigcom21        -5.123859e-39  7.962315e-03
bigcom22        -5.362891e-38 -3.891859e-01
bigcom24         2.740719e-37  9.008298e-01
bigcom26        -4.596335e-38 -2.210153e-01
bigcom28         7.087303e-38  2.098630e-01
bigcom30         1.510599e-38  6.506979e-02
bigcom31        -6.283237e-38 -2.623326e-01
bigcom32         8.161773e-38  6.717737e-01
bigcom33        -6.281885e-38 -2.207267e-01
bigcom34         0.000000e+00  0.000000e+00
bigcom36        -6.287297e-38 -3.532217e-01
bigcom37        -6.281885e-38 -2.548814e-01
bigcom38        -6.284590e-38 -4.573152e-01
bigcom39         4.369972e-38  3.948961e-01
bigcom40         8.134508e-38  1.941258e-01
bigcom43        -6.288651e-38 -3.228546e-01
bigcom44        -5.273784e-38 -1.320989e-01
bigcom46        -6.296790e-38 -2.763529e-01
bigcom47        -6.292718e-38 -3.183526e-01
bigcom49        -6.288651e-38 -4.390868e-01
bigcom50         9.474995e-37  2.350196e+00
bigcom51        -6.281885e-38 -3.184699e-01
bigcom52        -6.285943e-38 -3.984582e-01
bigcom54        -6.281885e-38 -2.004243e-01
bigcom56         9.372970e-39  9.341564e-02
bigcom62        -6.284590e-38 -2.897448e-01
bigcom66        -6.281885e-38 -2.630649e-01
bigcom68        -6.284590e-38 -3.287652e-01
bigcom69        -6.290006e-38 -3.204843e-01
bigcom71        -6.281885e-38 -2.215974e-01
bigcom72        -6.281885e-38 -2.439381e-01
bigcom73        -6.302228e-38 -3.166101e-01
bigcom74        -6.294075e-38 -3.805071e-01
bigcom75        -6.284590e-38 -2.726438e-01
bigcom76        -6.287297e-38 -3.462534e-01
bigcom77        -6.290006e-38 -4.284725e-01
bigcom79        -6.283237e-38 -3.473171e-01
bigcom80        -6.288651e-38 -2.522872e-01
bigcom82         2.740719e-37  9.863255e-01
bigcom83        -6.283237e-38 -2.160238e-01
bigcom84        -6.288651e-38 -4.105835e-01
bigcom85        -6.281885e-38 -3.607074e-01
bigcom87        -6.288651e-38 -3.632415e-01
bigcom89        -6.281885e-38 -2.006985e-01
bigcom91        -6.292718e-38 -4.491782e-01
bigcom92        -6.307675e-38 -2.957895e-01
bigcom93        -6.281885e-38 -2.120292e-01
bigcom96        -6.283237e-38 -3.899224e-01
bigcom97        -6.288651e-38 -4.151211e-01
bigcom98        -6.281885e-38 -4.196804e-01
bigcom99         0.000000e+00  0.000000e+00
bigcom101       -6.296790e-38 -2.502804e-01
bigcom104       -6.283237e-38 -4.392276e-01
bigcom106       -6.283237e-38 -2.705492e-01
bigcom109       -6.283237e-38 -3.988038e-01
bigcom113       -6.283237e-38 -3.260040e-01
bigcom116       -2.932457e-38  3.039579e-02
bigcom120       -6.284590e-38 -7.778346e-02
bigcom123       -6.283237e-38 -3.227987e-01
bigcom126       -6.281885e-38 -2.453579e-01
bigcom127        1.056813e-37  2.491759e-01
bigcom137       -6.288651e-38 -3.459122e-01
bigcom139       -6.284590e-38 -3.259991e-01
bigcom140       -6.284590e-38 -2.913905e-01
bigcom143       -6.281885e-38 -1.083898e-01
bigcom145       -6.284590e-38 -3.514018e-01
bigcom146       -6.284590e-38 -3.048515e-01
bigcom147        4.549415e-39  2.056741e-01
bigcom149       -6.285943e-38 -3.056304e-01
bigcom153       -6.291362e-38 -2.710105e-01
bigcom154       -6.281885e-38 -2.476734e-01
bigcom156       -6.287297e-38 -2.650606e-01
bigcom157       -6.296790e-38 -1.785546e-01
bigcom158       -6.281885e-38 -3.626882e-01
bigcom160       -6.281885e-38 -3.344277e-01
bigcom161       -6.284590e-38 -3.261524e-01
bigcom162       -6.283237e-38 -3.202031e-01
bigcom164       -6.281885e-38 -6.071889e-01
bigcom166       -6.288651e-38 -4.713878e-01
bigcom167        3.828714e-38  3.741149e-01
bigcom171        4.431987e-37  1.264901e+00
bigcom173       -6.283237e-38 -3.248838e-01
bigcom175       -6.283237e-38 -2.522002e-01
bigcom176       -6.281885e-38 -3.593597e-01
bigcom177       -6.283237e-38 -3.560135e-01
bigcom178       -6.283237e-38 -4.440463e-01
bigcom180        4.424355e-37  1.498298e+00
bigcom181       -6.292718e-38 -4.151082e-01
bigcom184       -6.284590e-38 -3.959373e-01
bigcom186       -6.283237e-38 -3.999979e-01
bigcom187       -6.283237e-38 -4.276133e-01
bigcom189       -6.287297e-38 -3.339072e-01
bigcom194       -6.284590e-38 -4.040615e-01
bigcom195       -6.281885e-38 -2.931910e-01
bigcom196        4.424355e-37  1.265580e+00
bigcom204        0.000000e+00  0.000000e+00
bigcom205       -6.283237e-38 -3.407313e-01
bigcom212       -6.281885e-38 -2.936052e-01
bigcom214       -6.281885e-38 -3.172795e-01
bigcom222       -6.283237e-38 -2.505516e-01
bigcom223       -6.285943e-38 -3.239332e-01
bigcom226       -6.284590e-38 -4.259000e-01
bigcom227       -6.284590e-38 -3.194970e-01
bigcom229       -6.281885e-38 -2.506623e-01
bigcom233       -6.284590e-38 -2.032989e-01
bigcom236       -6.281885e-38 -2.765082e-01
bigcom237       -6.284590e-38 -3.586713e-01
bigcom246        3.165273e-37  1.135191e+00
bigcom248        1.395150e-37  5.269250e-01
bigcom249       -6.284590e-38 -2.833029e-01
bigcom250       -6.298149e-38 -2.949767e-01
bigcom254       -6.283237e-38 -4.783037e-01
bigcom266       -6.284590e-38 -3.395919e-01
bigcom269        0.000000e+00  0.000000e+00
bigcom272       -6.281885e-38 -2.305584e-01
bigcom274       -6.315863e-38 -3.762826e-01
bigcom281       -6.287297e-38 -2.599741e-01
bigcom291       -6.285943e-38 -3.142414e-01
bigcom292       -6.281885e-38 -2.967016e-01
bigcom295       -6.287297e-38 -2.659344e-01
bigcom299       -6.283237e-38 -3.752759e-01
bigcom301       -6.291362e-38 -3.081256e-01
bigcom306        0.000000e+00  0.000000e+00
bigcom309       -6.281885e-38 -2.671919e-01
bigcom314       -6.284590e-38 -2.564493e-01
bigcom321       -6.281885e-38 -4.174042e-01
bigcom341       -6.283237e-38 -2.867257e-01
bigcom350       -6.284590e-38 -3.333865e-01
bigcom353       -6.283237e-38 -3.016027e-01
bigcom359       -6.283237e-38 -4.240769e-01
bigcom363       -6.281885e-38 -2.553387e-01
bigcom365       -6.285943e-38 -3.291370e-01
bigcom385       -6.283237e-38 -3.566559e-01
bigcom386       -6.284590e-38 -2.191684e-01
bigcom408        9.477035e-37  2.431255e+00
bigcom412        9.477035e-37  2.193349e+00
bigcom480       -6.281885e-38 -3.801248e-01
spin_vertex      1.831662e-38  9.901574e-02
membership_s1   -3.005339e-38 -1.233020e-01
membership_s3   -6.281885e-38 -9.500628e-03
membership_s4    8.616122e-38  2.132967e-01
membership_s5   -2.352846e-38 -1.185109e-01
membership_s6   -3.186170e-38 -5.970154e-02
membership_s7   -5.739210e-39  6.052903e-02
membership_s8   -6.281885e-38 -2.544758e-01
membership_s9   -6.284590e-38 -2.731529e-01
membership_s11  -6.283237e-38 -2.052154e-01
membership_s12  -6.285943e-38 -3.198698e-01
membership_s14  -6.285943e-38 -3.013263e-01
membership_s15  -3.425210e-39  9.200488e-02
membership_s16   1.393648e-37  6.201298e-01
membership_s17  -6.281885e-38 -2.159064e-01
membership_s18  -3.910870e-38 -4.054682e-02
membership_s20  -6.281885e-38 -4.103467e-01
membership_s21  -3.145624e-38 -2.978095e-02
membership_s22  -6.296790e-38 -2.243077e-01
membership_s24  -6.299508e-38 -2.684025e-01
membership_s25  -6.302228e-38 -2.443525e-01
membership_s26   0.000000e+00  0.000000e+00
membership_s27  -2.660171e-38 -6.651922e-02
membership_s28  -6.284590e-38 -2.426982e-01
membership_s30   2.259807e-38  2.567459e-02
membership_s31  -3.170147e-38 -8.649633e-02
membership_s32   5.884107e-39  1.432935e-01
membership_s33  -6.281885e-38 -2.068322e-01
membership_s36  -4.659940e-38 -1.128265e-01
membership_s37   2.148067e-38  3.753969e-01
V1               1.054198e-37  2.474658e-01
V2               1.153415e-38  9.805390e-02
pdi             -9.217226e-35 -1.420180e+02
adhesion        -2.290911e-41 -3.475468e-05
cohesion         4.600478e-41  7.260414e-05
inner            6.703446e-42  4.120907e-06
outer            1.869770e-41 -2.679120e-05
ioratio         -3.065468e-37 -3.505883e-01
comsize         -1.142108e-41 -7.590604e-05
[1] "Dataset: med_C Model GBM, run: 4 of 10 2015-06-15 20:30:06"
Iter   TrainDeviance   ValidDeviance   StepSize   Improve
     1        0.4734             nan     0.0100    0.0003
     2        0.4712             nan     0.0100    0.0005
     3        0.4688             nan     0.0100    0.0001
     4        0.4670             nan     0.0100    0.0004
     5        0.4647             nan     0.0100    0.0002
     6        0.4629             nan     0.0100    0.0002
     7        0.4612             nan     0.0100    0.0002
     8        0.4593             nan     0.0100    0.0003
     9        0.4578             nan     0.0100    0.0001
    10        0.4560             nan     0.0100    0.0001
    20        0.4398             nan     0.0100    0.0002
    40        0.4165             nan     0.0100    0.0000
    60        0.3967             nan     0.0100    0.0001
    80        0.3806             nan     0.0100    0.0001
   100        0.3662             nan     0.0100   -0.0000
   120        0.3544             nan     0.0100   -0.0000
   140        0.3428             nan     0.0100   -0.0000
   160        0.3324             nan     0.0100   -0.0000
   180        0.3229             nan     0.0100   -0.0000
   200        0.3131             nan     0.0100    0.0000
   220        0.3044             nan     0.0100   -0.0000
   240        0.2957             nan     0.0100   -0.0000
   260        0.2879             nan     0.0100   -0.0000
   265        0.2862             nan     0.0100   -0.0000

[1] "GBM variable coefficients"
                            var     rel.inf
orbit56                 orbit56 2.979672385
third                     third 2.542698915
V1                           V1 2.365278776
ratio4                   ratio4 2.357906779
orbit18                 orbit18 2.158719515
ioratio                 ioratio 2.047077851
outer                     outer 1.751628983
comsize                 comsize 1.744525086
graph20                 graph20 1.740487863
walktrap_vertex walktrap_vertex 1.642205974
orbit27                 orbit27 1.627696163
V2                           V2 1.560968778
pagerank               pagerank 1.542774081
bigcom171             bigcom171 1.494600884
orbit55                 orbit55 1.488749966
trans                     trans 1.473297127
spin_vertex         spin_vertex 1.461635003
ratio5                   ratio5 1.439236002
bet                         bet 1.435229228
orbit62                 orbit62 1.402457339
membership_s4     membership_s4 1.398446622
orbit45                 orbit45 1.389499804
orbit36                 orbit36 1.278510628
graph10                 graph10 1.245250343
cohesion               cohesion 1.105414637
orbit47                 orbit47 1.101651393
knn                         knn 1.068416695
inner                     inner 1.042857994
bigcom40               bigcom40 1.028755148
orbit51                 orbit51 1.017801774
orbit24                 orbit24 0.997202319
orbit63                 orbit63 0.942609817
ratio3                   ratio3 0.933039850
orbit65                 orbit65 0.926702449
orbit17                 orbit17 0.916437340
orbit44                 orbit44 0.915188538
graph22                 graph22 0.909163604
graph26                 graph26 0.900411683
orbit64                 orbit64 0.887087449
orbit50                 orbit50 0.837841234
adhesion               adhesion 0.824868418
orbit41                 orbit41 0.823267909
orbit21                 orbit21 0.804788894
orbit39                 orbit39 0.763122281
upto_fifth           upto_fifth 0.727138019
graph23                 graph23 0.721526649
graph21                 graph21 0.709032714
orbit33                 orbit33 0.691821340
graph25                 graph25 0.674893778
graph5                   graph5 0.673024798
ratio1                   ratio1 0.669289444
orbit16                 orbit16 0.663155696
orbit69                 orbit69 0.657364212
orbit37                 orbit37 0.648959097
graph11                 graph11 0.638923223
orbit25                 orbit25 0.635989196
graph15                 graph15 0.624883492
orbit46                 orbit46 0.614462114
orbit28                 orbit28 0.611769661
graph17                 graph17 0.594933984
graph27                 graph27 0.590274891
ratio6                   ratio6 0.580670827
constraint           constraint 0.571435606
orbit52                 orbit52 0.570796390
graph16                 graph16 0.569332932
bigcom246             bigcom246 0.549952066
orbit20                 orbit20 0.547916434
orbit53                 orbit53 0.540918217
graph18                 graph18 0.538741476
orbit38                 orbit38 0.535023361
orbit35                 orbit35 0.518983593
orbit58                 orbit58 0.514671064
graph14                 graph14 0.512351733
orbit49                 orbit49 0.511066379
orbit15                 orbit15 0.510953616
orbit2                   orbit2 0.504787700
orbit9                   orbit9 0.504750393
orbit30                 orbit30 0.484843574
orbit66                 orbit66 0.465155468
orbit59                 orbit59 0.461903551
upto_second         upto_second 0.456482345
orbit48                 orbit48 0.455671409
orbit67                 orbit67 0.455397611
graph24                 graph24 0.454519699
orbit42                 orbit42 0.453284950
upto_sixth           upto_sixth 0.445498714
orbit70                 orbit70 0.436814795
graph1                   graph1 0.436212867
upto_fourth         upto_fourth 0.432305823
orbit11                 orbit11 0.431418319
graph19                 graph19 0.419797678
fourth                   fourth 0.412041609
orbit57                 orbit57 0.404977088
orbit1                   orbit1 0.394022178
graph0                   graph0 0.392481007
graph12                 graph12 0.379357495
orbit61                 orbit61 0.375989952
hubscore               hubscore 0.375569060
orbit12                 orbit12 0.371099812
graph28                 graph28 0.369746091
orbit19                 orbit19 0.368378055
orbit32                 orbit32 0.362001216
orbit40                 orbit40 0.360932107
graph6                   graph6 0.352824168
orbit26                 orbit26 0.347240867
graph4                   graph4 0.336565535
orbit4                   orbit4 0.327826282
graph7                   graph7 0.309783091
coreness               coreness 0.309231687
membership_s32   membership_s32 0.305938047
ratio2                   ratio2 0.296800738
orbit7                   orbit7 0.295853624
graph3                   graph3 0.293459258
orbit71                 orbit71 0.280797589
orbit23                 orbit23 0.276737687
orbit10                 orbit10 0.270143139
sixth                     sixth 0.266280756
graph8                   graph8 0.265498586
fifth                     fifth 0.258950200
graph29                 graph29 0.256648973
graph13                 graph13 0.254766461
graph9                   graph9 0.254192920
orbit54                 orbit54 0.228761349
selfinter             selfinter 0.226936228
bigcom28               bigcom28 0.220370132
orbit13                 orbit13 0.216591446
upto_third           upto_third 0.215448245
evcent                   evcent 0.211807253
orbit5                   orbit5 0.204761236
close                     close 0.203285735
graph2                   graph2 0.202844517
orbit29                 orbit29 0.189667038
orbit60                 orbit60 0.177718061
orbit31                 orbit31 0.170573348
bigcom167             bigcom167 0.160561230
bigcom248             bigcom248 0.148786102
orbit68                 orbit68 0.144478303
second                   second 0.122357789
membership_s5     membership_s5 0.082757926
orbit6                   orbit6 0.080940773
bigcom30               bigcom30 0.074547970
membership_s30   membership_s30 0.072375755
orbit43                 orbit43 0.068804483
bigcom4                 bigcom4 0.053161247
membership_s27   membership_s27 0.022308988
orbit22                 orbit22 0.017367860
bigcom8                 bigcom8 0.012482327
membership_s37   membership_s37 0.009884954
orbit0                   orbit0 0.000000000
orbit3                   orbit3 0.000000000
orbit8                   orbit8 0.000000000
orbit14                 orbit14 0.000000000
orbit34                 orbit34 0.000000000
orbit72                 orbit72 0.000000000
AP                           AP 0.000000000
ecc                         ecc 0.000000000
eccrad                   eccrad 0.000000000
first                     first 0.000000000
bigcom1                 bigcom1 0.000000000
bigcom2                 bigcom2 0.000000000
bigcom3                 bigcom3 0.000000000
bigcom6                 bigcom6 0.000000000
bigcom9                 bigcom9 0.000000000
bigcom11               bigcom11 0.000000000
bigcom13               bigcom13 0.000000000
bigcom15               bigcom15 0.000000000
bigcom16               bigcom16 0.000000000
bigcom21               bigcom21 0.000000000
bigcom22               bigcom22 0.000000000
bigcom24               bigcom24 0.000000000
bigcom26               bigcom26 0.000000000
bigcom31               bigcom31 0.000000000
bigcom32               bigcom32 0.000000000
bigcom33               bigcom33 0.000000000
bigcom34               bigcom34 0.000000000
bigcom36               bigcom36 0.000000000
bigcom37               bigcom37 0.000000000
bigcom38               bigcom38 0.000000000
bigcom39               bigcom39 0.000000000
bigcom43               bigcom43 0.000000000
bigcom44               bigcom44 0.000000000
bigcom46               bigcom46 0.000000000
bigcom47               bigcom47 0.000000000
bigcom49               bigcom49 0.000000000
bigcom50               bigcom50 0.000000000
bigcom51               bigcom51 0.000000000
bigcom52               bigcom52 0.000000000
bigcom54               bigcom54 0.000000000
bigcom56               bigcom56 0.000000000
bigcom62               bigcom62 0.000000000
bigcom66               bigcom66 0.000000000
bigcom68               bigcom68 0.000000000
bigcom69               bigcom69 0.000000000
bigcom71               bigcom71 0.000000000
bigcom72               bigcom72 0.000000000
bigcom73               bigcom73 0.000000000
bigcom74               bigcom74 0.000000000
bigcom75               bigcom75 0.000000000
bigcom76               bigcom76 0.000000000
bigcom77               bigcom77 0.000000000
bigcom79               bigcom79 0.000000000
bigcom80               bigcom80 0.000000000
bigcom82               bigcom82 0.000000000
bigcom83               bigcom83 0.000000000
bigcom84               bigcom84 0.000000000
bigcom85               bigcom85 0.000000000
bigcom87               bigcom87 0.000000000
bigcom89               bigcom89 0.000000000
bigcom91               bigcom91 0.000000000
bigcom92               bigcom92 0.000000000
bigcom93               bigcom93 0.000000000
bigcom96               bigcom96 0.000000000
bigcom97               bigcom97 0.000000000
bigcom98               bigcom98 0.000000000
bigcom99               bigcom99 0.000000000
bigcom101             bigcom101 0.000000000
bigcom104             bigcom104 0.000000000
bigcom106             bigcom106 0.000000000
bigcom109             bigcom109 0.000000000
bigcom113             bigcom113 0.000000000
bigcom116             bigcom116 0.000000000
bigcom120             bigcom120 0.000000000
bigcom123             bigcom123 0.000000000
bigcom126             bigcom126 0.000000000
bigcom127             bigcom127 0.000000000
bigcom137             bigcom137 0.000000000
bigcom139             bigcom139 0.000000000
bigcom140             bigcom140 0.000000000
bigcom143             bigcom143 0.000000000
bigcom145             bigcom145 0.000000000
bigcom146             bigcom146 0.000000000
bigcom147             bigcom147 0.000000000
bigcom149             bigcom149 0.000000000
bigcom153             bigcom153 0.000000000
bigcom154             bigcom154 0.000000000
bigcom156             bigcom156 0.000000000
bigcom157             bigcom157 0.000000000
bigcom158             bigcom158 0.000000000
bigcom160             bigcom160 0.000000000
bigcom161             bigcom161 0.000000000
bigcom162             bigcom162 0.000000000
bigcom164             bigcom164 0.000000000
bigcom166             bigcom166 0.000000000
bigcom173             bigcom173 0.000000000
bigcom175             bigcom175 0.000000000
bigcom176             bigcom176 0.000000000
bigcom177             bigcom177 0.000000000
bigcom178             bigcom178 0.000000000
bigcom180             bigcom180 0.000000000
bigcom181             bigcom181 0.000000000
bigcom184             bigcom184 0.000000000
bigcom186             bigcom186 0.000000000
bigcom187             bigcom187 0.000000000
bigcom189             bigcom189 0.000000000
bigcom194             bigcom194 0.000000000
bigcom195             bigcom195 0.000000000
bigcom196             bigcom196 0.000000000
bigcom204             bigcom204 0.000000000
bigcom205             bigcom205 0.000000000
bigcom212             bigcom212 0.000000000
bigcom214             bigcom214 0.000000000
bigcom222             bigcom222 0.000000000
bigcom223             bigcom223 0.000000000
bigcom226             bigcom226 0.000000000
bigcom227             bigcom227 0.000000000
bigcom229             bigcom229 0.000000000
bigcom233             bigcom233 0.000000000
bigcom236             bigcom236 0.000000000
bigcom237             bigcom237 0.000000000
bigcom249             bigcom249 0.000000000
bigcom250             bigcom250 0.000000000
bigcom254             bigcom254 0.000000000
bigcom266             bigcom266 0.000000000
bigcom269             bigcom269 0.000000000
bigcom272             bigcom272 0.000000000
bigcom274             bigcom274 0.000000000
bigcom281             bigcom281 0.000000000
bigcom291             bigcom291 0.000000000
bigcom292             bigcom292 0.000000000
bigcom295             bigcom295 0.000000000
bigcom299             bigcom299 0.000000000
bigcom301             bigcom301 0.000000000
bigcom306             bigcom306 0.000000000
bigcom309             bigcom309 0.000000000
bigcom314             bigcom314 0.000000000
bigcom321             bigcom321 0.000000000
bigcom341             bigcom341 0.000000000
bigcom350             bigcom350 0.000000000
bigcom353             bigcom353 0.000000000
bigcom359             bigcom359 0.000000000
bigcom363             bigcom363 0.000000000
bigcom365             bigcom365 0.000000000
bigcom385             bigcom385 0.000000000
bigcom386             bigcom386 0.000000000
bigcom408             bigcom408 0.000000000
bigcom412             bigcom412 0.000000000
bigcom480             bigcom480 0.000000000
membership_s1     membership_s1 0.000000000
membership_s3     membership_s3 0.000000000
membership_s6     membership_s6 0.000000000
membership_s7     membership_s7 0.000000000
membership_s8     membership_s8 0.000000000
membership_s9     membership_s9 0.000000000
membership_s11   membership_s11 0.000000000
membership_s12   membership_s12 0.000000000
membership_s14   membership_s14 0.000000000
membership_s15   membership_s15 0.000000000
membership_s16   membership_s16 0.000000000
membership_s17   membership_s17 0.000000000
membership_s18   membership_s18 0.000000000
membership_s20   membership_s20 0.000000000
membership_s21   membership_s21 0.000000000
membership_s22   membership_s22 0.000000000
membership_s24   membership_s24 0.000000000
membership_s25   membership_s25 0.000000000
membership_s26   membership_s26 0.000000000
membership_s28   membership_s28 0.000000000
membership_s31   membership_s31 0.000000000
membership_s33   membership_s33 0.000000000
membership_s36   membership_s36 0.000000000
pdi                         pdi 0.000000000
[1] "Dataset: med_C Model RF, run: 4 of 10 2015-06-15 20:31:04"
     |      Out-of-bag   |
Tree |      MSE  %Var(y) |
   1 |   0.1273   212.61 |
   2 |   0.1184   197.76 |
   3 |   0.1116   186.32 |
   4 |   0.1039   173.42 |
   5 |  0.09765   163.05 |
   6 |  0.09287   155.08 |
   7 |  0.08902   148.64 |
   8 |  0.08564   143.00 |
   9 |  0.08316   138.86 |
  10 |  0.08045   134.34 |
  11 |  0.07896   131.84 |
  12 |  0.07705   128.65 |
  13 |  0.07614   127.14 |
  14 |    0.075   125.24 |
  15 |  0.07357   122.85 |
  16 |  0.07288   121.69 |
  17 |  0.07119   118.86 |
  18 |  0.07059   117.87 |
  19 |  0.07001   116.90 |
  20 |  0.06977   116.50 |
  21 |  0.06949   116.04 |
  22 |  0.06899   115.20 |
  23 |  0.06864   114.61 |
  24 |  0.06822   113.92 |
  25 |  0.06791   113.40 |
  26 |  0.06744   112.61 |
  27 |  0.06711   112.06 |
  28 |  0.06682   111.58 |
  29 |  0.06673   111.42 |
  30 |  0.06634   110.77 |
  31 |  0.06624   110.60 |
  32 |  0.06589   110.02 |
  33 |  0.06569   109.68 |
  34 |  0.06547   109.32 |
  35 |  0.06512   108.74 |
  36 |   0.0649   108.38 |
  37 |  0.06466   107.97 |
  38 |  0.06458   107.84 |
  39 |  0.06451   107.71 |
  40 |  0.06466   107.96 |
  41 |  0.06451   107.72 |
  42 |  0.06431   107.38 |
  43 |  0.06425   107.28 |
  44 |  0.06414   107.10 |
  45 |  0.06393   106.75 |
  46 |  0.06386   106.64 |
  47 |  0.06372   106.40 |
  48 |  0.06354   106.09 |
  49 |  0.06351   106.05 |
  50 |  0.06337   105.82 |
  51 |  0.06326   105.64 |
  52 |  0.06302   105.23 |
  53 |    0.063   105.20 |
  54 |  0.06312   105.40 |
  55 |  0.06308   105.33 |
  56 |  0.06299   105.18 |
  57 |  0.06297   105.15 |
  58 |   0.0629   105.03 |
  59 |  0.06283   104.92 |
  60 |   0.0628   104.86 |
  61 |   0.0628   104.87 |
  62 |  0.06276   104.80 |
  63 |  0.06269   104.68 |
  64 |  0.06271   104.71 |
  65 |   0.0627   104.70 |
  66 |  0.06264   104.60 |
  67 |  0.06258   104.50 |
  68 |  0.06254   104.43 |
  69 |  0.06249   104.34 |
  70 |  0.06241   104.22 |
  71 |  0.06243   104.25 |
  72 |  0.06244   104.26 |
  73 |  0.06242   104.22 |
  74 |  0.06237   104.15 |
  75 |  0.06237   104.14 |
  76 |  0.06237   104.14 |
  77 |  0.06239   104.18 |
  78 |  0.06237   104.14 |
  79 |  0.06229   104.01 |
  80 |  0.06224   103.93 |
  81 |  0.06225   103.94 |
  82 |  0.06215   103.78 |
  83 |  0.06212   103.74 |
  84 |  0.06211   103.71 |
  85 |  0.06215   103.78 |
  86 |  0.06209   103.68 |
  87 |   0.0621   103.70 |
  88 |  0.06206   103.62 |
  89 |  0.06199   103.51 |
  90 |  0.06203   103.57 |
  91 |  0.06202   103.55 |
  92 |  0.06195   103.45 |
  93 |  0.06197   103.48 |
  94 |  0.06196   103.46 |
  95 |  0.06189   103.35 |
  96 |  0.06187   103.31 |
  97 |  0.06186   103.30 |
  98 |  0.06185   103.28 |
  99 |   0.0619   103.36 |
 100 |  0.06193   103.41 |
[1] "Random Forest variable coefficients"
                      %IncMSE IncNodePurity
graph5           2.733924e-03  1.230842e+00
graph6           3.224470e-03  1.140647e+00
graph7           4.908125e-03  1.509112e+00
graph8           1.023630e-03  5.607233e-01
graph9           5.648924e-03  1.218447e+00
graph10          6.845331e-03  2.044586e+00
graph11          4.959079e-03  1.276328e+00
graph12          5.283377e-03  1.512780e+00
graph13          2.312610e-03  8.733243e-01
graph14          5.419971e-03  1.668219e+00
graph15          3.741191e-03  1.024789e+00
graph16          5.972447e-03  1.724535e+00
graph17          8.177418e-03  1.815845e+00
graph18          3.670896e-03  1.496687e+00
graph19          1.661373e-02  2.002870e+00
graph20          4.839258e-03  2.711772e+00
graph21          1.169007e-02  2.252690e+00
graph22          7.746965e-03  1.846484e+00
graph23          1.193174e-02  2.349241e+00
graph24          7.019201e-03  1.338825e+00
graph25          4.263692e-03  2.024496e+00
graph26          1.459045e-02  1.717635e+00
graph27          2.599396e-03  1.621432e+00
graph28          1.623883e-03  8.594591e-01
graph29          1.666574e-04  1.528682e-01
orbit0           1.010559e-03  4.838243e-01
orbit1           4.994525e-03  1.339801e+00
orbit2           1.479042e-03  1.317433e+00
orbit3           1.707674e-03  8.167168e-01
orbit4           4.941506e-03  1.541051e+00
orbit5           3.176293e-03  1.168809e+00
orbit6           5.663379e-03  1.835029e+00
orbit7           1.747199e-03  1.665386e+00
orbit8           1.923692e-03  1.663920e+00
orbit9           4.530054e-03  1.247892e+00
orbit10          4.390324e-03  1.297649e+00
orbit11          1.887570e-03  1.050455e+00
orbit12          7.620622e-03  1.487853e+00
orbit13          2.090463e-03  8.376241e-01
orbit14          1.200860e-03  5.637591e-01
orbit15          5.955073e-03  1.491240e+00
orbit16          3.514151e-03  1.696690e+00
orbit17          4.386687e-03  1.710036e+00
orbit18          5.122267e-03  2.924700e+00
orbit19          3.624405e-03  1.188860e+00
orbit20          5.402448e-03  1.557988e+00
orbit21          1.691811e-03  1.728729e+00
orbit22          9.712199e-03  1.755376e+00
orbit23          2.106156e-03  1.299004e+00
orbit24          6.744292e-03  2.119177e+00
orbit25          7.022403e-03  1.395658e+00
orbit26          3.485559e-03  1.162279e+00
orbit27          2.217581e-02  3.317289e+00
orbit28          4.473808e-03  1.463263e+00
orbit29          2.993709e-03  1.158370e+00
orbit30          4.754318e-03  1.674353e+00
orbit31          5.861657e-03  1.587502e+00
orbit32          6.145711e-03  1.955868e+00
orbit33          3.650561e-03  1.466923e+00
orbit34          5.367887e-03  1.345369e+00
orbit35          6.270441e-03  1.629979e+00
orbit36          2.017595e-03  2.251726e+00
orbit37          2.974114e-03  1.676581e+00
orbit38          5.074147e-03  1.522432e+00
orbit39          6.613340e-03  1.609341e+00
orbit40          5.663469e-03  1.401369e+00
orbit41          1.886093e-03  1.581734e+00
orbit42          2.373638e-03  1.365908e+00
orbit43          2.218410e-03  1.203707e+00
orbit44          4.600589e-03  1.394696e+00
orbit45          2.174624e-02  4.224770e+00
orbit46          7.664401e-03  1.620491e+00
orbit47          1.454117e-02  1.734098e+00
orbit48          3.388929e-03  1.232281e+00
orbit49          4.040664e-03  2.047849e+00
orbit50          2.485308e-03  1.662370e+00
orbit51          5.912612e-03  2.485404e+00
orbit52          5.270273e-03  1.539373e+00
orbit53          2.034367e-03  1.289208e+00
orbit54          5.011314e-03  1.740705e+00
orbit55          2.386876e-03  1.463150e+00
orbit56          2.450080e-02  4.007039e+00
orbit57          4.384950e-03  7.614929e-01
orbit58          2.655903e-03  8.342713e-01
orbit59          5.772319e-03  1.729533e+00
orbit60          1.246635e-03  8.617737e-01
orbit61          3.544979e-04  7.626346e-01
orbit62          8.978133e-03  3.507937e+00
orbit63          2.925718e-03  1.801885e+00
orbit64          1.794240e-03  1.527090e+00
orbit65          1.153164e-02  2.511751e+00
orbit66          1.382225e-03  8.790406e-01
orbit67          2.253322e-03  6.453626e-01
orbit68          1.910689e-03  1.046791e+00
orbit69          1.453607e-03  7.788534e-01
orbit70          1.242319e-03  7.453595e-01
orbit71          7.682400e-04  6.397773e-01
orbit72          1.200586e-03  3.453270e-01
AP               6.194594e-06  1.831903e-01
bet              2.320125e-03  3.284480e+00
ecc              1.431977e-04  1.305905e-01
eccrad           2.020531e-04  2.052559e-01
close            1.441839e-03  8.011802e-01
constraint       2.579585e-03  1.716889e+00
coreness         9.549695e-04  7.689273e-01
knn              3.319653e-03  1.745614e+00
hubscore         2.580099e-03  1.017403e+00
pagerank         1.768167e-03  3.854837e+00
trans            4.263794e-03  2.193654e+00
evcent           3.570113e-03  1.268225e+00
first            8.771060e-04  5.683868e-01
upto_second      2.514516e-03  1.029694e+00
upto_third       2.328335e-03  1.072193e+00
upto_fourth      2.061750e-03  9.917350e-01
upto_fifth       3.710816e-03  1.576276e+00
upto_sixth       8.941632e-04  7.086090e-01
second           2.132317e-03  9.193206e-01
third            9.763617e-03  4.282487e+00
fourth           2.837222e-03  1.625554e+00
fifth            3.060334e-03  1.460293e+00
sixth            5.614743e-03  1.878021e+00
ratio1           2.095572e-03  1.518590e+00
ratio2           3.896902e-03  1.572135e+00
ratio3           4.943913e-03  1.663071e+00
ratio4           7.642804e-03  3.956338e+00
ratio5           3.385148e-03  4.243130e+00
ratio6           3.959015e-03  1.923173e+00
selfinter        2.444064e-04  5.249670e-01
walktrap_vertex  1.339392e-03  3.550676e+00
bigcom1          1.601053e-04  3.409756e-01
bigcom2          0.000000e+00  0.000000e+00
bigcom3          8.501805e-05  3.391717e-01
bigcom4          3.476105e-05  3.424191e-01
bigcom6          0.000000e+00  6.938894e-20
bigcom8         -7.199297e-06  9.879974e-02
bigcom9          0.000000e+00  0.000000e+00
bigcom11         0.000000e+00  3.122502e-19
bigcom13        -2.307891e-05  1.851964e-01
bigcom15         0.000000e+00  0.000000e+00
bigcom16         0.000000e+00  0.000000e+00
bigcom21         1.368002e-05  3.805616e-01
bigcom22        -3.663219e-05  3.211780e-02
bigcom24        -2.464178e-05  5.284237e-01
bigcom26         1.460495e-05  1.408717e-01
bigcom28        -2.653839e-05  4.185913e-01
bigcom30         5.635898e-05  2.237346e-01
bigcom31         0.000000e+00  0.000000e+00
bigcom32        -7.790741e-05  2.363248e-01
bigcom33         0.000000e+00  0.000000e+00
bigcom34         0.000000e+00  0.000000e+00
bigcom36         0.000000e+00  0.000000e+00
bigcom37         0.000000e+00  0.000000e+00
bigcom38         0.000000e+00  0.000000e+00
bigcom39        -1.009758e-05  2.691833e-01
bigcom40         5.827449e-03  1.694580e+00
bigcom43         0.000000e+00  0.000000e+00
bigcom44         0.000000e+00  1.387779e-19
bigcom46         0.000000e+00  0.000000e+00
bigcom47         0.000000e+00  0.000000e+00
bigcom49         0.000000e+00  0.000000e+00
bigcom50        -2.942939e-05  7.464436e-01
bigcom51         0.000000e+00  0.000000e+00
bigcom52         0.000000e+00  0.000000e+00
bigcom54         0.000000e+00  0.000000e+00
bigcom56        -1.434994e-06  1.758760e-01
bigcom62         0.000000e+00  0.000000e+00
bigcom66         0.000000e+00  0.000000e+00
bigcom68         0.000000e+00  0.000000e+00
bigcom69         0.000000e+00  0.000000e+00
bigcom71         0.000000e+00  0.000000e+00
bigcom72         0.000000e+00  0.000000e+00
bigcom73         0.000000e+00  8.326673e-19
bigcom74         0.000000e+00  0.000000e+00
bigcom75         0.000000e+00  0.000000e+00
bigcom76         0.000000e+00  0.000000e+00
bigcom77         0.000000e+00  0.000000e+00
bigcom79         0.000000e+00  0.000000e+00
bigcom80         0.000000e+00  0.000000e+00
bigcom82        -4.161986e-05  5.431628e-01
bigcom83         0.000000e+00  0.000000e+00
bigcom84         0.000000e+00  0.000000e+00
bigcom85         0.000000e+00  0.000000e+00
bigcom87         0.000000e+00  0.000000e+00
bigcom89         0.000000e+00  0.000000e+00
bigcom91         0.000000e+00  0.000000e+00
bigcom92         0.000000e+00  1.387779e-19
bigcom93         0.000000e+00  0.000000e+00
bigcom96         0.000000e+00  0.000000e+00
bigcom97         0.000000e+00  0.000000e+00
bigcom98         0.000000e+00  0.000000e+00
bigcom99         0.000000e+00  0.000000e+00
bigcom101        0.000000e+00  0.000000e+00
bigcom104        0.000000e+00  0.000000e+00
bigcom106        0.000000e+00  0.000000e+00
bigcom109        0.000000e+00  0.000000e+00
bigcom113        0.000000e+00  0.000000e+00
bigcom116       -1.192867e-06  5.860135e-02
bigcom120        0.000000e+00  0.000000e+00
bigcom123        0.000000e+00  0.000000e+00
bigcom126        0.000000e+00  0.000000e+00
bigcom127       -2.099718e-05  1.972637e-01
bigcom137        0.000000e+00  0.000000e+00
bigcom139        0.000000e+00  0.000000e+00
bigcom140        0.000000e+00  0.000000e+00
bigcom143        0.000000e+00  0.000000e+00
bigcom145        0.000000e+00  6.938894e-20
bigcom146        0.000000e+00  0.000000e+00
bigcom147       -2.498778e-05  1.948532e-02
bigcom149        0.000000e+00  0.000000e+00
bigcom153        0.000000e+00  0.000000e+00
bigcom154        0.000000e+00  0.000000e+00
bigcom156        0.000000e+00  0.000000e+00
bigcom157        0.000000e+00  1.110223e-18
bigcom158        0.000000e+00  0.000000e+00
bigcom160        0.000000e+00  0.000000e+00
bigcom161        0.000000e+00  0.000000e+00
bigcom162        0.000000e+00  2.775558e-19
bigcom164        0.000000e+00  0.000000e+00
bigcom166        0.000000e+00  0.000000e+00
bigcom167       -3.499608e-05  6.638915e-01
bigcom171        3.997323e-04  2.128272e+00
bigcom173        0.000000e+00  0.000000e+00
bigcom175        0.000000e+00  0.000000e+00
bigcom176        0.000000e+00  0.000000e+00
bigcom177        0.000000e+00  0.000000e+00
bigcom178        0.000000e+00  0.000000e+00
bigcom180        0.000000e+00  8.696283e-01
bigcom181        0.000000e+00  0.000000e+00
bigcom184        0.000000e+00  0.000000e+00
bigcom186        0.000000e+00  0.000000e+00
bigcom187        0.000000e+00  0.000000e+00
bigcom189        0.000000e+00  0.000000e+00
bigcom194        0.000000e+00  0.000000e+00
bigcom195        0.000000e+00  0.000000e+00
bigcom196       -5.523508e-05  5.137630e-01
bigcom204        0.000000e+00  0.000000e+00
bigcom205        0.000000e+00  0.000000e+00
bigcom212        0.000000e+00  0.000000e+00
bigcom214        0.000000e+00  0.000000e+00
bigcom222        0.000000e+00  0.000000e+00
bigcom223        0.000000e+00  6.938894e-20
bigcom226        0.000000e+00  0.000000e+00
bigcom227        0.000000e+00  0.000000e+00
bigcom229        0.000000e+00  0.000000e+00
bigcom233        0.000000e+00  0.000000e+00
bigcom236        0.000000e+00  0.000000e+00
bigcom237        0.000000e+00  0.000000e+00
bigcom246        4.334587e-05  1.306056e+00
bigcom248       -3.507395e-05  5.448711e-01
bigcom249        3.328786e-06  2.908842e-01
bigcom250        0.000000e+00  0.000000e+00
bigcom254        0.000000e+00  0.000000e+00
bigcom266        0.000000e+00  0.000000e+00
bigcom269        0.000000e+00  0.000000e+00
bigcom272        0.000000e+00  0.000000e+00
bigcom274        0.000000e+00  0.000000e+00
bigcom281        0.000000e+00  0.000000e+00
bigcom291        0.000000e+00  0.000000e+00
bigcom292        0.000000e+00  0.000000e+00
bigcom295        0.000000e+00  0.000000e+00
bigcom299        0.000000e+00  0.000000e+00
bigcom301        0.000000e+00  0.000000e+00
bigcom306        0.000000e+00  0.000000e+00
bigcom309        0.000000e+00  0.000000e+00
bigcom314        0.000000e+00  6.938894e-20
bigcom321        0.000000e+00  0.000000e+00
bigcom341        0.000000e+00  0.000000e+00
bigcom350        0.000000e+00  0.000000e+00
bigcom353        0.000000e+00  0.000000e+00
bigcom359        0.000000e+00  0.000000e+00
bigcom363        0.000000e+00  0.000000e+00
bigcom365        0.000000e+00  0.000000e+00
bigcom385        0.000000e+00  0.000000e+00
bigcom386        0.000000e+00  0.000000e+00
bigcom408        2.572872e-05  8.200570e-01
bigcom412        1.162036e-05  6.987303e-01
bigcom480        0.000000e+00  0.000000e+00
spin_vertex      9.870507e-04  4.158127e+00
membership_s1    2.450238e-04  2.596145e-01
membership_s3    0.000000e+00  0.000000e+00
membership_s4    3.741500e-03  1.573505e+00
membership_s5   -2.945251e-05  1.136635e-01
membership_s6    7.525804e-06  2.720682e-01
membership_s7    1.168722e-04  2.718661e-01
membership_s8    0.000000e+00  0.000000e+00
membership_s9    0.000000e+00  0.000000e+00
membership_s11   0.000000e+00  0.000000e+00
membership_s12  -3.350079e-05  4.726991e-01
membership_s14   0.000000e+00  0.000000e+00
membership_s15   6.227213e-05  1.980507e-01
membership_s16  -1.132662e-05  3.785002e-01
membership_s17   0.000000e+00  0.000000e+00
membership_s18   2.132429e-05  5.129276e-02
membership_s20   0.000000e+00  0.000000e+00
membership_s21  -4.339159e-05  1.245132e-01
membership_s22   0.000000e+00  1.144917e-18
membership_s24   0.000000e+00  0.000000e+00
membership_s25   0.000000e+00  1.040834e-19
membership_s26   0.000000e+00  0.000000e+00
membership_s27   1.310067e-04  2.295476e-01
membership_s28   0.000000e+00  0.000000e+00
membership_s30   6.831800e-05  2.501487e-01
membership_s31   3.550258e-05  1.554325e-01
membership_s32   1.945877e-04  5.224295e-01
membership_s33   0.000000e+00  0.000000e+00
membership_s36   6.051259e-05  6.186252e-02
membership_s37   5.126531e-05  2.312425e-01
V1               4.701841e-03  3.531090e+00
V2               2.345113e-03  3.774571e+00
pdi              4.799116e-05  3.525869e-01
adhesion         8.563876e-03  2.690804e+00
cohesion         7.236948e-03  2.739986e+00
inner            3.121486e-03  3.354192e+00
outer            1.726813e-03  3.862075e+00
ioratio          4.275515e-03  3.338036e+00
comsize          2.308853e-03  4.043448e+00
[1] "Dataset: med_C Model GLM, run: 4 of 10 2015-06-15 20:32:50"
[1] "glmnet variable coefficients"
                         [,1]          [,2]
(Intercept)     -2.683049e+00 -9.671117e+01
graph0           3.923828e-39  9.677281e-04
graph1           1.569750e-41  6.586445e-06
graph2           1.641818e-39  9.119274e-04
graph3           6.997243e-43  8.413439e-08
graph4          -6.880471e-45 -9.006504e-09
graph5           4.815925e-41 -4.160643e-05
graph6           3.961057e-42  9.917324e-07
graph7           1.050719e-40  3.673871e-05
graph8           3.608095e-40 -3.991218e-04
graph9           1.215495e-44  2.645946e-09
graph10          3.076997e-46 -8.733729e-11
graph11         -1.630032e-47 -1.928562e-11
graph12          3.862941e-44  1.571538e-08
graph13          1.648613e-43  4.887166e-09
graph14         -1.209747e-46 -3.671497e-09
graph15          5.152140e-42  1.704519e-06
graph16          7.148172e-44 -4.278387e-08
graph17          1.301581e-43 -8.195388e-08
graph18          2.858631e-42 -1.608923e-07
graph19          1.025944e-42  2.686052e-07
graph20          7.083244e-43 -1.922333e-06
graph21          4.461924e-42  1.587095e-06
graph22          4.092232e-42 -1.044401e-06
graph23          4.214532e-42  1.357604e-06
graph24          7.175949e-42 -2.741837e-06
graph25          3.043088e-41  2.925736e-05
graph26          2.265793e-41  2.823235e-07
graph27          1.057870e-40 -1.086657e-04
graph28          7.298748e-41  8.552822e-05
graph29         -6.169066e-41 -1.364074e-03
orbit0           3.923828e-39  9.735550e-04
orbit1           1.484437e-41  6.641148e-06
orbit2           2.504958e-40  6.212820e-05
orbit3           1.641818e-39  9.151157e-04
orbit4           1.146583e-42  3.767135e-08
orbit5           1.319045e-42  5.244854e-07
orbit6          -6.906786e-45 -9.124423e-09
orbit7           2.899713e-41  1.159394e-05
orbit8           4.815925e-41 -4.137753e-05
orbit9           1.261919e-41  3.407609e-06
orbit10          4.657578e-42  1.137327e-06
orbit11          1.392887e-40  2.499079e-05
orbit12          1.221300e-40  3.756347e-05
orbit13          3.908159e-40  2.359766e-04
orbit14          3.608095e-40 -4.017913e-04
orbit15          2.512367e-44  1.040392e-08
orbit16          5.145169e-44 -7.685604e-09
orbit17          2.268997e-44 -8.352430e-11
orbit18          5.903134e-45  9.501098e-10
orbit19          1.301766e-46 -4.083776e-10
orbit20          2.484349e-46  8.179074e-10
orbit21          1.360834e-43  3.705736e-08
orbit22         -1.630058e-47 -1.957208e-11
orbit23          4.577651e-42  1.936894e-06
orbit24          7.848426e-44  2.879926e-08
orbit25          4.286281e-44  3.178961e-08
orbit26          3.830671e-43 -1.744518e-07
orbit27          7.414783e-43  4.644357e-07
orbit28          8.958815e-43 -2.983356e-07
orbit29          2.458294e-43  9.464968e-10
orbit30          1.255384e-42 -3.039374e-06
orbit31         -5.189370e-46 -3.974091e-09
orbit32          7.418812e-47 -8.238260e-09
orbit33          1.800015e-41  1.039945e-05
orbit34          5.152140e-42  1.875498e-06
orbit35          2.810706e-43 -1.715094e-07
orbit36          1.008529e-42 -3.438885e-07
orbit37          7.065110e-44 -4.563538e-08
orbit38          3.745510e-42  1.579424e-06
orbit39          6.092362e-43  1.925517e-08
orbit40          1.409902e-43 -1.440862e-07
orbit41          1.277059e-42 -1.164575e-07
orbit42          4.489147e-41  7.015206e-06
orbit43          2.867696e-42 -3.438344e-08
orbit44          2.827786e-40 -2.022939e-04
orbit45          3.193380e-42  2.162195e-06
orbit46          2.329840e-42 -2.879735e-07
orbit47          1.246093e-41  8.232734e-06
orbit48          1.939644e-42  3.185946e-07
orbit49          6.992717e-43 -1.933057e-06
orbit50          2.168651e-41 -3.682920e-05
orbit51          9.191690e-42  5.444703e-06
orbit52          1.054901e-41  1.075211e-06
orbit53          1.956357e-41  2.573674e-06
orbit54          4.071670e-42 -1.085545e-06
orbit55          1.940001e-40  3.113811e-04
orbit56          1.685801e-41  1.542985e-05
orbit57          2.906124e-42 -1.372840e-06
orbit58          6.912325e-41 -1.008721e-04
orbit59          9.937583e-42 -3.259960e-06
orbit60          2.216901e-41 -1.330181e-05
orbit61          2.294624e-40  2.201938e-04
orbit62          8.768297e-41  1.438183e-04
orbit63          9.061277e-41  7.950136e-05
orbit64          4.838986e-41 -1.388173e-05
orbit65          6.812532e-41  4.559915e-05
orbit66          2.717010e-41 -3.007204e-05
orbit67          1.017822e-40 -7.186081e-05
orbit68          1.127140e-40 -1.177316e-04
orbit69          6.551354e-40 -4.230735e-04
orbit70          1.066014e-40  1.384636e-04
orbit71          1.139853e-40  6.292264e-05
orbit72         -6.169066e-41 -1.363796e-03
AP              -2.078853e-38 -8.112134e-02
bet              3.439316e-43  2.250284e-07
ecc             -2.771198e-40  7.995029e-03
eccrad          -1.662719e-39  4.806383e-02
close            1.007099e-36  4.718693e-01
constraint      -5.010721e-37 -2.261435e-01
coreness         7.377239e-39  1.895120e-03
knn             -3.378691e-41 -2.787770e-04
hubscore         2.692799e-36  7.549696e-01
pagerank        -9.755370e-37 -1.073691e+01
trans            4.652745e-38  7.976217e-03
evcent           2.675541e-36  8.136023e-01
first            3.923828e-39  1.000377e-03
upto_second      1.144701e-41  8.201619e-06
upto_third       1.210326e-41  4.790073e-06
upto_fourth      4.178007e-41  3.685604e-05
upto_fifth       4.924566e-40  5.450895e-04
upto_sixth       5.588991e-39  6.336959e-03
second           1.126848e-41  7.913460e-06
third            1.961646e-41  6.422955e-06
fourth          -1.489076e-41 -4.387485e-06
fifth           -4.523797e-41 -3.916862e-05
sixth           -5.262985e-40 -5.794558e-04
ratio1          -8.016284e-41 -3.163167e-04
ratio2          -1.328051e-39 -1.798611e-03
ratio3          -1.458184e-38 -1.744702e-02
ratio4          -2.859217e-37 -2.226896e-01
ratio5           1.194110e-36 -6.944957e-02
ratio6          -3.607880e-39 -1.466778e-03
selfinter        2.839684e-38  7.972194e-02
walktrap_vertex -2.367216e-39 -8.578917e-02
bigcom1         -3.374286e-38 -4.986129e-02
bigcom2         -6.469700e-38 -3.266292e-01
bigcom3         -9.178517e-39  1.050541e-01
bigcom4         -1.060735e-38  9.546261e-04
bigcom6         -6.466911e-38 -3.486972e-01
bigcom8         -2.263954e-38 -2.921987e-02
bigcom9         -6.489293e-38 -2.842027e-01
bigcom11        -6.479482e-38 -3.002958e-01
bigcom13         7.545513e-39  2.963174e-01
bigcom15        -6.479482e-38 -3.657479e-01
bigcom16        -6.472492e-38 -3.099512e-01
bigcom21        -3.433481e-39 -1.203270e-02
bigcom22        -4.496223e-38 -3.283247e-01
bigcom24         1.880600e-37  7.095217e-01
bigcom26        -4.952733e-38 -2.271825e-01
bigcom28         7.640400e-38  2.137214e-01
bigcom30         1.206706e-38  4.042385e-02
bigcom31        -6.465517e-38 -2.131856e-01
bigcom32         7.979315e-38  6.945705e-01
bigcom33        -6.465517e-38 -3.645647e-01
bigcom34        -6.464124e-38 -2.605931e-01
bigcom36        -6.469700e-38 -3.595929e-01
bigcom37        -6.465517e-38 -2.476949e-01
bigcom38        -6.465517e-38 -4.421335e-01
bigcom39         3.171626e-38  3.372854e-01
bigcom40         8.656783e-38  2.034798e-01
bigcom43        -6.471096e-38 -2.946306e-01
bigcom44        -5.372758e-38 -1.363414e-01
bigcom46        -6.479482e-38 -2.357320e-01
bigcom47        -6.473889e-38 -2.713041e-01
bigcom49        -6.472492e-38 -4.072893e-01
bigcom50         4.406130e-37  1.206326e+00
bigcom51        -6.465517e-38 -2.470948e-01
bigcom52        -6.466911e-38 -3.742834e-01
bigcom54        -6.464124e-38 -2.014323e-01
bigcom56         1.310948e-38  1.635345e-01
bigcom62        -6.465517e-38 -2.820043e-01
bigcom66        -6.464124e-38 -2.317734e-01
bigcom68        -6.466911e-38 -3.129654e-01
bigcom69        -6.475286e-38 -2.880033e-01
bigcom71        -6.464124e-38 -2.009848e-01
bigcom72         0.000000e+00  0.000000e+00
bigcom73        -6.483683e-38 -2.682690e-01
bigcom74        -6.476684e-38 -3.670182e-01
bigcom75        -6.466911e-38 -2.347409e-01
bigcom76        -6.471096e-38 -3.151891e-01
bigcom77        -6.471096e-38 -4.085227e-01
bigcom79        -6.465517e-38 -3.517638e-01
bigcom80        -6.471096e-38 -2.046590e-01
bigcom82         2.722490e-37  9.493686e-01
bigcom83        -6.465517e-38 -1.908470e-01
bigcom84        -6.471096e-38 -4.186987e-01
bigcom85        -6.465517e-38 -3.384881e-01
bigcom87        -6.471096e-38 -3.171965e-01
bigcom89        -6.464124e-38 -1.753992e-01
bigcom91        -6.473889e-38 -4.606113e-01
bigcom92        -6.490697e-38 -2.796495e-01
bigcom93        -6.464124e-38 -2.060995e-01
bigcom96        -6.465517e-38 -3.253783e-01
bigcom97        -6.469700e-38 -3.590668e-01
bigcom98        -6.464124e-38 -4.256797e-01
bigcom99         0.000000e+00  0.000000e+00
bigcom101       -6.482282e-38 -2.475424e-01
bigcom104       -6.465517e-38 -4.466498e-01
bigcom106       -6.465517e-38 -2.088069e-01
bigcom109       -6.465517e-38 -3.956333e-01
bigcom113       -6.465517e-38 -3.260492e-01
bigcom116       -3.329115e-38  7.070796e-02
bigcom120       -6.466911e-38 -5.250713e-02
bigcom123       -6.465517e-38 -2.954654e-01
bigcom126       -6.465517e-38 -1.870399e-01
bigcom127        1.038571e-37  2.333766e-01
bigcom137       -6.469700e-38 -4.317888e-01
bigcom139       -6.466911e-38 -3.029888e-01
bigcom140       -6.466911e-38 -2.594317e-01
bigcom143       -6.464124e-38 -6.994397e-02
bigcom145       -6.466911e-38 -3.242603e-01
bigcom146       -6.465517e-38 -2.699086e-01
bigcom147       -1.501177e-39  1.580034e-01
bigcom149       -6.468305e-38 -2.944164e-01
bigcom153       -6.473889e-38 -2.468123e-01
bigcom154       -6.464124e-38 -2.429050e-01
bigcom156       -6.468305e-38 -2.508588e-01
bigcom157       -6.482282e-38 -1.779233e-01
bigcom158       -6.465517e-38 -2.936761e-01
bigcom160       -6.464124e-38 -2.846255e-01
bigcom161       -6.466911e-38 -3.316267e-01
bigcom162       -6.465517e-38 -2.927602e-01
bigcom164       -6.464124e-38 -5.806862e-01
bigcom166       -6.471096e-38 -4.315678e-01
bigcom167        1.193101e-37  6.637656e-01
bigcom171        4.413740e-37  1.251460e+00
bigcom173       -6.465517e-38 -2.863234e-01
bigcom175       -6.465517e-38 -2.381441e-01
bigcom176       -6.464124e-38 -3.507289e-01
bigcom177       -6.465517e-38 -3.317978e-01
bigcom178       -6.464124e-38 -3.848555e-01
bigcom180        9.456774e-37  2.543068e+00
bigcom181       -6.475286e-38 -4.032995e-01
bigcom184       -6.466911e-38 -3.806345e-01
bigcom186       -6.465517e-38 -3.812267e-01
bigcom187       -6.465517e-38 -4.137144e-01
bigcom189       -6.469700e-38 -3.254634e-01
bigcom194       -6.466911e-38 -3.996878e-01
bigcom195        0.000000e+00  0.000000e+00
bigcom196        2.722490e-37  1.009104e+00
bigcom204        0.000000e+00  0.000000e+00
bigcom205       -6.465517e-38 -3.184406e-01
bigcom212       -6.465517e-38 -3.294556e-01
bigcom214       -6.464124e-38 -2.869930e-01
bigcom222       -6.465517e-38 -2.379523e-01
bigcom223       -6.469700e-38 -3.888378e-01
bigcom226       -6.466911e-38 -4.144924e-01
bigcom227       -6.466911e-38 -2.913517e-01
bigcom229       -6.464124e-38 -2.001582e-01
bigcom233       -6.465517e-38 -1.758391e-01
bigcom236       -6.464124e-38 -2.353911e-01
bigcom237       -6.468305e-38 -3.505485e-01
bigcom246        2.726015e-37  1.038588e+00
bigcom248        1.376895e-37  4.809901e-01
bigcom249        1.880600e-37  9.298350e-01
bigcom250       -6.479482e-38 -2.771188e-01
bigcom254       -6.465517e-38 -4.526728e-01
bigcom266       -6.466911e-38 -3.397689e-01
bigcom269        0.000000e+00  0.000000e+00
bigcom272       -6.464124e-38 -2.015136e-01
bigcom274       -6.499133e-38 -3.573487e-01
bigcom281       -6.469700e-38 -2.518677e-01
bigcom291       -6.469700e-38 -2.824148e-01
bigcom292       -6.465517e-38 -2.879104e-01
bigcom295       -6.469700e-38 -2.152728e-01
bigcom299       -6.464124e-38 -4.136834e-01
bigcom301       -6.473889e-38 -2.927233e-01
bigcom306       -6.464124e-38 -1.963636e-01
bigcom309       -6.464124e-38 -2.049892e-01
bigcom314       -6.468305e-38 -2.520309e-01
bigcom321       -6.464124e-38 -4.375121e-01
bigcom341       -6.465517e-38 -2.538933e-01
bigcom350       -6.466911e-38 -3.442261e-01
bigcom353       -6.465517e-38 -3.328695e-01
bigcom359       -6.465517e-38 -4.147055e-01
bigcom363       -6.464124e-38 -2.375439e-01
bigcom365       -6.468305e-38 -2.939831e-01
bigcom385       -6.464124e-38 -3.402268e-01
bigcom386       -6.466911e-38 -1.846337e-01
bigcom408        6.091670e-37  1.728058e+00
bigcom412        9.458812e-37  2.123062e+00
bigcom480        0.000000e+00  0.000000e+00
spin_vertex      2.868198e-39 -2.450160e-02
membership_s1   -3.337793e-38 -1.407867e-01
membership_s3   -6.464124e-38 -7.305782e-03
membership_s4    8.953849e-38  1.903053e-01
membership_s5   -2.334076e-38 -1.231509e-01
membership_s6   -4.107919e-38 -1.250250e-01
membership_s7   -9.915065e-39  1.858026e-02
membership_s8   -6.465517e-38 -2.473300e-01
membership_s9   -6.466911e-38 -2.243705e-01
membership_s11  -6.464124e-38 -2.328810e-01
membership_s12   1.038571e-37  6.198618e-01
membership_s14  -6.468305e-38 -2.999206e-01
membership_s15   1.261336e-39  1.153060e-01
membership_s16   1.375410e-37  6.009653e-01
membership_s17  -6.464124e-38 -1.744070e-01
membership_s18  -4.152122e-38 -6.196123e-02
membership_s20  -6.464124e-38 -3.762778e-01
membership_s21  -3.603902e-38 -5.899498e-02
membership_s22  -6.480881e-38 -2.140506e-01
membership_s24  -6.485084e-38 -2.641075e-01
membership_s25  -6.486486e-38 -2.225499e-01
membership_s26   0.000000e+00  0.000000e+00
membership_s27  -3.078023e-38 -9.351151e-02
membership_s28  -6.465517e-38 -2.379198e-01
membership_s30   2.317427e-38  4.865081e-02
membership_s31  -3.426446e-38 -8.017479e-02
membership_s32   1.024514e-38  1.539532e-01
membership_s33  -6.464124e-38 -1.646245e-01
membership_s36  -4.523709e-38 -6.654398e-02
membership_s37   2.732957e-38  3.621554e-01
V1               1.401406e-37  3.188229e-01
V2              -1.820621e-38  9.271013e-03
pdi             -9.726341e-35 -3.172938e+02
adhesion        -2.483600e-41 -3.775976e-05
cohesion         4.983044e-41  7.816062e-05
inner            7.909115e-42  7.413922e-06
outer            2.482158e-41  4.022490e-06
ioratio         -3.467351e-37 -4.254150e-01
comsize         -2.152985e-41 -1.080359e-04
[1] "Dataset: med_C Model GBM, run: 5 of 10 2015-06-15 20:33:18"
Iter   TrainDeviance   ValidDeviance   StepSize   Improve
     1        0.4544             nan     0.0100    0.0004
     2        0.4522             nan     0.0100    0.0001
     3        0.4502             nan     0.0100    0.0004
     4        0.4483             nan     0.0100    0.0002
     5        0.4461             nan     0.0100    0.0003
     6        0.4442             nan     0.0100    0.0001
     7        0.4425             nan     0.0100    0.0001
     8        0.4409             nan     0.0100    0.0001
     9        0.4392             nan     0.0100    0.0002
    10        0.4377             nan     0.0100    0.0001
    20        0.4222             nan     0.0100    0.0003
    40        0.3985             nan     0.0100    0.0001
    60        0.3791             nan     0.0100    0.0001
    80        0.3637             nan     0.0100    0.0000
   100        0.3498             nan     0.0100    0.0000
   120        0.3380             nan     0.0100    0.0001
   140        0.3274             nan     0.0100    0.0000
   160        0.3161             nan     0.0100    0.0000
   180        0.3054             nan     0.0100   -0.0000
   200        0.2956             nan     0.0100   -0.0000
   220        0.2871             nan     0.0100   -0.0000
   240        0.2794             nan     0.0100    0.0000
   260        0.2709             nan     0.0100   -0.0000
   265        0.2689             nan     0.0100   -0.0000

[1] "GBM variable coefficients"
                            var    rel.inf
orbit56                 orbit56 2.39184144
third                     third 2.33931387
pagerank               pagerank 2.29494396
V1                           V1 2.27045314
ratio4                   ratio4 2.23360607
walktrap_vertex walktrap_vertex 2.07034067
ratio5                   ratio5 2.06613824
outer                     outer 2.01180994
ioratio                 ioratio 1.90381703
orbit18                 orbit18 1.89831700
orbit45                 orbit45 1.82130002
V2                           V2 1.75580404
inner                     inner 1.69279530
spin_vertex         spin_vertex 1.60473623
comsize                 comsize 1.55630917
orbit62                 orbit62 1.48897132
orbit27                 orbit27 1.35366309
bigcom171             bigcom171 1.25229252
membership_s4     membership_s4 1.22549488
orbit55                 orbit55 1.16339285
graph10                 graph10 1.15867533
trans                     trans 1.10029218
cohesion               cohesion 1.08830281
adhesion               adhesion 1.07527026
bet                         bet 1.04561006
graph25                 graph25 1.02509834
orbit65                 orbit65 0.99670856
graph5                   graph5 0.98928749
graph26                 graph26 0.97208480
knn                         knn 0.95507689
upto_fifth           upto_fifth 0.90070187
orbit30                 orbit30 0.89300568
orbit39                 orbit39 0.88777192
graph22                 graph22 0.87662686
orbit36                 orbit36 0.87496887
orbit48                 orbit48 0.87355484
ratio1                   ratio1 0.86525234
graph20                 graph20 0.85313266
orbit51                 orbit51 0.85083395
orbit64                 orbit64 0.84584230
orbit20                 orbit20 0.84266462
orbit46                 orbit46 0.84050445
bigcom40               bigcom40 0.83630103
graph6                   graph6 0.82990690
orbit33                 orbit33 0.81944993
orbit24                 orbit24 0.81639335
graph12                 graph12 0.78752915
orbit44                 orbit44 0.77500383
graph23                 graph23 0.76835039
graph27                 graph27 0.73256520
graph21                 graph21 0.71157666
orbit63                 orbit63 0.69384373
orbit16                 orbit16 0.67404845
graph19                 graph19 0.66791134
bigcom246             bigcom246 0.66522453
graph14                 graph14 0.66514535
orbit47                 orbit47 0.64380886
orbit17                 orbit17 0.64204144
orbit21                 orbit21 0.62478516
graph17                 graph17 0.61949089
orbit4                   orbit4 0.60578948
orbit32                 orbit32 0.60299247
orbit37                 orbit37 0.57544953
orbit50                 orbit50 0.57179171
orbit25                 orbit25 0.57081986
orbit29                 orbit29 0.55757491
orbit40                 orbit40 0.55370564
orbit9                   orbit9 0.54707569
orbit41                 orbit41 0.54462139
upto_sixth           upto_sixth 0.54316986
orbit15                 orbit15 0.54305615
orbit19                 orbit19 0.53954046
ratio6                   ratio6 0.53847491
graph4                   graph4 0.53658620
sixth                     sixth 0.53550242
graph16                 graph16 0.51282706
orbit28                 orbit28 0.50906446
membership_s32   membership_s32 0.50304585
graph11                 graph11 0.50100601
graph15                 graph15 0.49270621
graph18                 graph18 0.48862401
graph7                   graph7 0.48681949
orbit31                 orbit31 0.48556421
orbit7                   orbit7 0.48394095
graph24                 graph24 0.47705656
ratio3                   ratio3 0.47498610
orbit67                 orbit67 0.46609572
graph28                 graph28 0.45691466
orbit69                 orbit69 0.45663637
constraint           constraint 0.45551559
orbit38                 orbit38 0.44963869
orbit59                 orbit59 0.44958647
orbit26                 orbit26 0.44288484
orbit52                 orbit52 0.42708565
orbit71                 orbit71 0.40807918
graph9                   graph9 0.40795657
orbit35                 orbit35 0.39243580
orbit1                   orbit1 0.39075063
orbit13                 orbit13 0.38819420
orbit2                   orbit2 0.37772835
orbit58                 orbit58 0.37247782
orbit60                 orbit60 0.37138979
orbit11                 orbit11 0.36804491
orbit70                 orbit70 0.36575545
orbit53                 orbit53 0.36571429
orbit43                 orbit43 0.34758539
graph13                 graph13 0.34201344
graph3                   graph3 0.33194712
orbit5                   orbit5 0.32785191
fourth                   fourth 0.32675944
orbit57                 orbit57 0.32413300
orbit42                 orbit42 0.31648359
ratio2                   ratio2 0.31222057
coreness               coreness 0.29825319
evcent                   evcent 0.29178578
orbit10                 orbit10 0.28796670
orbit49                 orbit49 0.27885735
orbit54                 orbit54 0.27626459
graph1                   graph1 0.27431276
fifth                     fifth 0.25907674
orbit61                 orbit61 0.25234459
graph0                   graph0 0.22743182
graph8                   graph8 0.21479432
orbit23                 orbit23 0.20877467
upto_second         upto_second 0.20568029
selfinter             selfinter 0.19172378
upto_fourth         upto_fourth 0.18376240
bigcom167             bigcom167 0.16328265
graph2                   graph2 0.16176464
orbit12                 orbit12 0.16082727
hubscore               hubscore 0.16024972
graph29                 graph29 0.15628469
bigcom248             bigcom248 0.15302757
close                     close 0.13275708
second                   second 0.12141139
orbit66                 orbit66 0.11514139
orbit68                 orbit68 0.11164968
bigcom4                 bigcom4 0.10575292
upto_third           upto_third 0.10436905
bigcom28               bigcom28 0.10323213
membership_s30   membership_s30 0.09445323
membership_s7     membership_s7 0.03730917
membership_s36   membership_s36 0.03338418
membership_s5     membership_s5 0.02977341
membership_s15   membership_s15 0.02913848
bigcom39               bigcom39 0.02639858
orbit22                 orbit22 0.02605818
membership_s27   membership_s27 0.02421837
orbit6                   orbit6 0.02238464
pdi                         pdi 0.02201217
bigcom30               bigcom30 0.01897655
bigcom8                 bigcom8 0.01695404
membership_s31   membership_s31 0.01450478
orbit0                   orbit0 0.00000000
orbit3                   orbit3 0.00000000
orbit8                   orbit8 0.00000000
orbit14                 orbit14 0.00000000
orbit34                 orbit34 0.00000000
orbit72                 orbit72 0.00000000
AP                           AP 0.00000000
ecc                         ecc 0.00000000
eccrad                   eccrad 0.00000000
first                     first 0.00000000
bigcom1                 bigcom1 0.00000000
bigcom2                 bigcom2 0.00000000
bigcom3                 bigcom3 0.00000000
bigcom6                 bigcom6 0.00000000
bigcom9                 bigcom9 0.00000000
bigcom11               bigcom11 0.00000000
bigcom13               bigcom13 0.00000000
bigcom15               bigcom15 0.00000000
bigcom16               bigcom16 0.00000000
bigcom21               bigcom21 0.00000000
bigcom22               bigcom22 0.00000000
bigcom24               bigcom24 0.00000000
bigcom26               bigcom26 0.00000000
bigcom31               bigcom31 0.00000000
bigcom32               bigcom32 0.00000000
bigcom33               bigcom33 0.00000000
bigcom34               bigcom34 0.00000000
bigcom36               bigcom36 0.00000000
bigcom37               bigcom37 0.00000000
bigcom38               bigcom38 0.00000000
bigcom43               bigcom43 0.00000000
bigcom44               bigcom44 0.00000000
bigcom46               bigcom46 0.00000000
bigcom47               bigcom47 0.00000000
bigcom49               bigcom49 0.00000000
bigcom50               bigcom50 0.00000000
bigcom51               bigcom51 0.00000000
bigcom52               bigcom52 0.00000000
bigcom54               bigcom54 0.00000000
bigcom56               bigcom56 0.00000000
bigcom62               bigcom62 0.00000000
bigcom66               bigcom66 0.00000000
bigcom68               bigcom68 0.00000000
bigcom69               bigcom69 0.00000000
bigcom71               bigcom71 0.00000000
bigcom72               bigcom72 0.00000000
bigcom73               bigcom73 0.00000000
bigcom74               bigcom74 0.00000000
bigcom75               bigcom75 0.00000000
bigcom76               bigcom76 0.00000000
bigcom77               bigcom77 0.00000000
bigcom79               bigcom79 0.00000000
bigcom80               bigcom80 0.00000000
bigcom82               bigcom82 0.00000000
bigcom83               bigcom83 0.00000000
bigcom84               bigcom84 0.00000000
bigcom85               bigcom85 0.00000000
bigcom87               bigcom87 0.00000000
bigcom89               bigcom89 0.00000000
bigcom91               bigcom91 0.00000000
bigcom92               bigcom92 0.00000000
bigcom93               bigcom93 0.00000000
bigcom96               bigcom96 0.00000000
bigcom97               bigcom97 0.00000000
bigcom98               bigcom98 0.00000000
bigcom99               bigcom99 0.00000000
bigcom101             bigcom101 0.00000000
bigcom104             bigcom104 0.00000000
bigcom106             bigcom106 0.00000000
bigcom109             bigcom109 0.00000000
bigcom113             bigcom113 0.00000000
bigcom116             bigcom116 0.00000000
bigcom120             bigcom120 0.00000000
bigcom123             bigcom123 0.00000000
bigcom126             bigcom126 0.00000000
bigcom127             bigcom127 0.00000000
bigcom137             bigcom137 0.00000000
bigcom139             bigcom139 0.00000000
bigcom140             bigcom140 0.00000000
bigcom143             bigcom143 0.00000000
bigcom145             bigcom145 0.00000000
bigcom146             bigcom146 0.00000000
bigcom147             bigcom147 0.00000000
bigcom149             bigcom149 0.00000000
bigcom153             bigcom153 0.00000000
bigcom154             bigcom154 0.00000000
bigcom156             bigcom156 0.00000000
bigcom157             bigcom157 0.00000000
bigcom158             bigcom158 0.00000000
bigcom160             bigcom160 0.00000000
bigcom161             bigcom161 0.00000000
bigcom162             bigcom162 0.00000000
bigcom164             bigcom164 0.00000000
bigcom166             bigcom166 0.00000000
bigcom173             bigcom173 0.00000000
bigcom175             bigcom175 0.00000000
bigcom176             bigcom176 0.00000000
bigcom177             bigcom177 0.00000000
bigcom178             bigcom178 0.00000000
bigcom180             bigcom180 0.00000000
bigcom181             bigcom181 0.00000000
bigcom184             bigcom184 0.00000000
bigcom186             bigcom186 0.00000000
bigcom187             bigcom187 0.00000000
bigcom189             bigcom189 0.00000000
bigcom194             bigcom194 0.00000000
bigcom195             bigcom195 0.00000000
bigcom196             bigcom196 0.00000000
bigcom204             bigcom204 0.00000000
bigcom205             bigcom205 0.00000000
bigcom212             bigcom212 0.00000000
bigcom214             bigcom214 0.00000000
bigcom222             bigcom222 0.00000000
bigcom223             bigcom223 0.00000000
bigcom226             bigcom226 0.00000000
bigcom227             bigcom227 0.00000000
bigcom229             bigcom229 0.00000000
bigcom233             bigcom233 0.00000000
bigcom236             bigcom236 0.00000000
bigcom237             bigcom237 0.00000000
bigcom249             bigcom249 0.00000000
bigcom250             bigcom250 0.00000000
bigcom254             bigcom254 0.00000000
bigcom266             bigcom266 0.00000000
bigcom269             bigcom269 0.00000000
bigcom272             bigcom272 0.00000000
bigcom274             bigcom274 0.00000000
bigcom281             bigcom281 0.00000000
bigcom291             bigcom291 0.00000000
bigcom292             bigcom292 0.00000000
bigcom295             bigcom295 0.00000000
bigcom299             bigcom299 0.00000000
bigcom301             bigcom301 0.00000000
bigcom306             bigcom306 0.00000000
bigcom309             bigcom309 0.00000000
bigcom314             bigcom314 0.00000000
bigcom321             bigcom321 0.00000000
bigcom341             bigcom341 0.00000000
bigcom350             bigcom350 0.00000000
bigcom353             bigcom353 0.00000000
bigcom359             bigcom359 0.00000000
bigcom363             bigcom363 0.00000000
bigcom365             bigcom365 0.00000000
bigcom385             bigcom385 0.00000000
bigcom386             bigcom386 0.00000000
bigcom408             bigcom408 0.00000000
bigcom412             bigcom412 0.00000000
bigcom480             bigcom480 0.00000000
membership_s1     membership_s1 0.00000000
membership_s3     membership_s3 0.00000000
membership_s6     membership_s6 0.00000000
membership_s8     membership_s8 0.00000000
membership_s9     membership_s9 0.00000000
membership_s11   membership_s11 0.00000000
membership_s12   membership_s12 0.00000000
membership_s14   membership_s14 0.00000000
membership_s16   membership_s16 0.00000000
membership_s17   membership_s17 0.00000000
membership_s18   membership_s18 0.00000000
membership_s20   membership_s20 0.00000000
membership_s21   membership_s21 0.00000000
membership_s22   membership_s22 0.00000000
membership_s24   membership_s24 0.00000000
membership_s25   membership_s25 0.00000000
membership_s26   membership_s26 0.00000000
membership_s28   membership_s28 0.00000000
membership_s33   membership_s33 0.00000000
membership_s37   membership_s37 0.00000000
[1] "Dataset: med_C Model RF, run: 5 of 10 2015-06-15 20:34:14"
     |      Out-of-bag   |
Tree |      MSE  %Var(y) |
   1 |   0.1124   197.47 |
   2 |   0.1089   191.45 |
   3 |  0.09925   174.41 |
   4 |  0.09163   161.02 |
   5 |   0.0895   157.28 |
   6 |  0.08287   145.64 |
   7 |  0.08156   143.32 |
   8 |  0.07898   138.80 |
   9 |  0.07582   133.23 |
  10 |   0.0734   128.99 |
  11 |  0.07108   124.92 |
  12 |  0.07008   123.15 |
  13 |  0.06923   121.66 |
  14 |  0.06875   120.82 |
  15 |  0.06803   119.55 |
  16 |  0.06752   118.66 |
  17 |  0.06677   117.33 |
  18 |  0.06634   116.58 |
  19 |  0.06579   115.62 |
  20 |  0.06509   114.39 |
  21 |  0.06492   114.09 |
  22 |  0.06482   113.90 |
  23 |  0.06442   113.22 |
  24 |  0.06411   112.67 |
  25 |  0.06381   112.14 |
  26 |   0.0636   111.77 |
  27 |  0.06306   110.82 |
  28 |   0.0629   110.54 |
  29 |  0.06257   109.96 |
  30 |  0.06256   109.94 |
  31 |  0.06241   109.68 |
  32 |  0.06245   109.75 |
  33 |  0.06232   109.51 |
  34 |  0.06211   109.16 |
  35 |   0.0618   108.61 |
  36 |   0.0617   108.42 |
  37 |  0.06162   108.28 |
  38 |  0.06156   108.18 |
  39 |  0.06153   108.12 |
  40 |   0.0615   108.07 |
  41 |  0.06137   107.86 |
  42 |  0.06138   107.86 |
  43 |  0.06138   107.87 |
  44 |   0.0612   107.55 |
  45 |  0.06108   107.35 |
  46 |  0.06095   107.11 |
  47 |  0.06094   107.09 |
  48 |  0.06085   106.94 |
  49 |  0.06085   106.93 |
  50 |  0.06082   106.88 |
  51 |   0.0609   107.02 |
  52 |  0.06073   106.73 |
  53 |  0.06065   106.59 |
  54 |  0.06054   106.39 |
  55 |  0.06056   106.43 |
  56 |  0.06043   106.20 |
  57 |  0.06044   106.22 |
  58 |  0.06035   106.06 |
  59 |  0.06029   105.95 |
  60 |  0.06025   105.87 |
  61 |  0.06025   105.88 |
  62 |  0.06014   105.69 |
  63 |  0.06003   105.50 |
  64 |  0.05995   105.35 |
  65 |  0.05996   105.36 |
  66 |  0.05987   105.22 |
  67 |  0.05986   105.20 |
  68 |  0.05981   105.10 |
  69 |  0.05971   104.93 |
  70 |  0.05972   104.95 |
  71 |  0.05968   104.87 |
  72 |   0.0596   104.74 |
  73 |  0.05955   104.64 |
  74 |  0.05959   104.71 |
  75 |  0.05954   104.64 |
  76 |  0.05948   104.52 |
  77 |  0.05944   104.45 |
  78 |  0.05939   104.36 |
  79 |  0.05933   104.27 |
  80 |  0.05932   104.25 |
  81 |  0.05934   104.28 |
  82 |  0.05927   104.15 |
  83 |  0.05932   104.24 |
  84 |  0.05929   104.20 |
  85 |  0.05929   104.19 |
  86 |  0.05932   104.25 |
  87 |  0.05924   104.10 |
  88 |  0.05918   103.99 |
  89 |   0.0592   104.04 |
  90 |  0.05918   104.00 |
  91 |  0.05922   104.06 |
  92 |  0.05917   103.98 |
  93 |  0.05917   103.98 |
  94 |  0.05913   103.91 |
  95 |  0.05917   103.98 |
  96 |  0.05922   104.07 |
  97 |  0.05913   103.91 |
  98 |  0.05907   103.80 |
  99 |  0.05899   103.66 |
 100 |  0.05899   103.66 |
[1] "Random Forest variable coefficients"
                      %IncMSE IncNodePurity
graph5           2.544385e-03  1.057077e+00
graph6           2.623944e-03  1.067891e+00
graph7           5.198664e-03  9.245912e-01
graph8           8.837087e-04  4.337206e-01
graph9           4.745362e-03  1.185053e+00
graph10          5.919387e-03  2.118994e+00
graph11          4.622337e-03  1.528390e+00
graph12          2.626281e-03  9.253643e-01
graph13          1.416282e-03  1.392314e+00
graph14          4.643164e-03  1.474871e+00
graph15          5.889010e-03  1.108772e+00
graph16          5.309876e-03  1.420653e+00
graph17          5.115954e-03  1.546855e+00
graph18          4.741880e-03  1.434528e+00
graph19          2.140891e-02  2.371842e+00
graph20          3.837451e-03  1.971678e+00
graph21          5.508563e-03  1.578720e+00
graph22          6.157280e-03  1.885868e+00
graph23          7.852398e-03  2.080552e+00
graph24          2.540063e-03  1.264218e+00
graph25          3.687899e-03  2.341558e+00
graph26          8.443809e-03  1.721075e+00
graph27          3.063791e-03  1.246030e+00
graph28          1.747847e-03  7.618156e-01
graph29          1.575462e-04  2.116970e-01
orbit0           7.575617e-04  5.866416e-01
orbit1           4.145070e-03  1.145138e+00
orbit2           2.427222e-03  1.243299e+00
orbit3           2.416186e-03  7.112959e-01
orbit4           3.336265e-03  1.212309e+00
orbit5           3.729987e-03  1.080899e+00
orbit6           5.149634e-03  1.315790e+00
orbit7           2.725530e-03  1.600824e+00
orbit8           2.730072e-03  1.310384e+00
orbit9           4.731272e-03  1.154643e+00
orbit10          4.193335e-03  1.394971e+00
orbit11          2.097093e-03  9.947357e-01
orbit12          2.681834e-03  1.147296e+00
orbit13          1.299707e-03  5.703756e-01
orbit14          4.774317e-04  4.788248e-01
orbit15          5.962645e-03  1.103545e+00
orbit16          2.948958e-03  1.071488e+00
orbit17          5.744043e-03  1.803793e+00
orbit18          4.407114e-03  2.902330e+00
orbit19          2.853036e-03  1.279316e+00
orbit20          4.787418e-03  1.518557e+00
orbit21          3.088798e-03  1.264872e+00
orbit22          6.240748e-03  1.622263e+00
orbit23          2.844503e-03  1.671146e+00
orbit24          8.180552e-03  2.453004e+00
orbit25          5.321260e-03  1.050056e+00
orbit26          3.962953e-03  1.171825e+00
orbit27          2.097465e-02  2.514009e+00
orbit28          4.184935e-03  1.581116e+00
orbit29          3.352764e-03  1.282021e+00
orbit30          2.012074e-03  1.702563e+00
orbit31          4.359755e-03  1.693691e+00
orbit32          4.281248e-03  1.989850e+00
orbit33          2.816492e-03  8.829101e-01
orbit34          3.170943e-03  1.155331e+00
orbit35          5.752749e-03  1.368799e+00
orbit36          4.155287e-03  1.788770e+00
orbit37          5.135559e-03  1.731776e+00
orbit38          3.119170e-03  1.196450e+00
orbit39          6.988788e-03  1.702312e+00
orbit40          6.340968e-03  1.514402e+00
orbit41          3.200751e-03  1.747903e+00
orbit42          1.379631e-03  1.085507e+00
orbit43          7.604227e-03  1.214468e+00
orbit44          2.176868e-03  1.335243e+00
orbit45          2.353673e-02  3.781574e+00
orbit46          6.784240e-03  1.779881e+00
orbit47          7.511177e-03  1.881995e+00
orbit48          4.066583e-03  1.528317e+00
orbit49          4.031699e-03  2.295570e+00
orbit50          2.972256e-03  1.606851e+00
orbit51          7.289863e-03  2.026982e+00
orbit52          5.793583e-03  1.913913e+00
orbit53          3.822953e-03  1.539258e+00
orbit54          3.841010e-03  1.676673e+00
orbit55          1.167313e-03  1.289719e+00
orbit56          2.226459e-02  4.583019e+00
orbit57          2.369182e-03  8.155391e-01
orbit58          2.090067e-03  7.028169e-01
orbit59          5.095179e-03  1.458084e+00
orbit60          3.299950e-03  1.082527e+00
orbit61          8.179254e-04  7.280860e-01
orbit62          8.051015e-03  3.186414e+00
orbit63          1.671190e-03  1.515553e+00
orbit64          1.582396e-03  1.344597e+00
orbit65          9.731314e-03  1.912964e+00
orbit66          1.084776e-03  6.476195e-01
orbit67          1.752728e-03  7.260397e-01
orbit68          2.735945e-03  1.202758e+00
orbit69          5.828294e-04  7.149546e-01
orbit70          1.042872e-03  8.555843e-01
orbit71          1.034882e-03  8.854515e-01
orbit72          9.847885e-05  2.413198e-01
AP               5.112807e-06  7.018885e-02
bet              3.594154e-03  3.307506e+00
ecc              1.024770e-04  1.577645e-01
eccrad           7.780603e-05  1.129807e-01
close            2.974314e-03  8.652340e-01
constraint       4.619425e-03  1.908886e+00
coreness         2.036265e-03  7.428634e-01
knn              3.574204e-03  2.025845e+00
hubscore         3.780849e-03  9.130513e-01
pagerank         1.613648e-03  3.528331e+00
trans            6.118539e-03  2.334165e+00
evcent           1.486757e-03  8.671057e-01
first            5.165012e-04  4.200759e-01
upto_second      3.542912e-03  1.083845e+00
upto_third       4.472109e-03  9.130023e-01
upto_fourth      4.351871e-03  1.036133e+00
upto_fifth       2.325745e-03  1.233027e+00
upto_sixth       4.827492e-04  9.832155e-01
second           3.835156e-03  7.049255e-01
third            1.135854e-02  3.867780e+00
fourth           3.004397e-03  1.200805e+00
fifth            3.893229e-03  1.329320e+00
sixth            3.921192e-03  1.738785e+00
ratio1           2.178528e-03  1.469777e+00
ratio2           6.641614e-03  2.153326e+00
ratio3           4.660047e-03  1.501812e+00
ratio4           7.083969e-03  3.842009e+00
ratio5           2.677541e-03  5.046862e+00
ratio6           5.228809e-03  1.991361e+00
selfinter        1.479760e-04  3.286782e-01
walktrap_vertex  1.320503e-03  3.575729e+00
bigcom1          1.111225e-04  1.905609e-01
bigcom2          0.000000e+00  0.000000e+00
bigcom3         -5.064103e-05  3.973603e-01
bigcom4          2.874277e-04  4.105492e-01
bigcom6          0.000000e+00  0.000000e+00
bigcom8          1.815508e-04  2.340803e-01
bigcom9          0.000000e+00  0.000000e+00
bigcom11         0.000000e+00  0.000000e+00
bigcom13         9.066212e-06  4.501611e-02
bigcom15         0.000000e+00  2.775558e-19
bigcom16         0.000000e+00  0.000000e+00
bigcom21         3.656421e-05  2.949385e-01
bigcom22        -1.497300e-05  2.928890e-02
bigcom24        -3.570795e-06  5.836995e-01
bigcom26         4.112239e-05  1.683390e-01
bigcom28         4.070948e-05  2.453304e-01
bigcom30         4.443251e-05  2.113571e-01
bigcom31         0.000000e+00  0.000000e+00
bigcom32        -1.234738e-04  3.455156e-01
bigcom33         0.000000e+00  0.000000e+00
bigcom34         0.000000e+00  0.000000e+00
bigcom36         0.000000e+00  0.000000e+00
bigcom37         0.000000e+00  0.000000e+00
bigcom38         0.000000e+00  0.000000e+00
bigcom39         5.111584e-05  3.685143e-01
bigcom40         5.341496e-03  1.369873e+00
bigcom43         0.000000e+00  0.000000e+00
bigcom44         0.000000e+00  0.000000e+00
bigcom46         0.000000e+00  0.000000e+00
bigcom47         0.000000e+00  0.000000e+00
bigcom49         0.000000e+00  0.000000e+00
bigcom50         1.294573e-05  6.816654e-01
bigcom51         0.000000e+00  0.000000e+00
bigcom52         0.000000e+00  0.000000e+00
bigcom54         0.000000e+00  0.000000e+00
bigcom56        -5.832784e-06  2.364097e-01
bigcom62         0.000000e+00  0.000000e+00
bigcom66         0.000000e+00  0.000000e+00
bigcom68         0.000000e+00  2.775558e-19
bigcom69         0.000000e+00  0.000000e+00
bigcom71         0.000000e+00  0.000000e+00
bigcom72         0.000000e+00  0.000000e+00
bigcom73         0.000000e+00  0.000000e+00
bigcom74         0.000000e+00  0.000000e+00
bigcom75         0.000000e+00  0.000000e+00
bigcom76         0.000000e+00  0.000000e+00
bigcom77         0.000000e+00  0.000000e+00
bigcom79         0.000000e+00  0.000000e+00
bigcom80         0.000000e+00  0.000000e+00
bigcom82        -3.583299e-05  7.769651e-01
bigcom83         0.000000e+00  0.000000e+00
bigcom84         0.000000e+00  2.775558e-19
bigcom85         0.000000e+00  0.000000e+00
bigcom87         0.000000e+00  2.775558e-19
bigcom89         0.000000e+00  0.000000e+00
bigcom91         0.000000e+00  0.000000e+00
bigcom92         0.000000e+00  2.775558e-19
bigcom93         0.000000e+00  0.000000e+00
bigcom96         0.000000e+00  0.000000e+00
bigcom97         0.000000e+00  0.000000e+00
bigcom98         0.000000e+00  0.000000e+00
bigcom99         0.000000e+00  0.000000e+00
bigcom101        0.000000e+00  0.000000e+00
bigcom104        0.000000e+00  0.000000e+00
bigcom106        0.000000e+00  0.000000e+00
bigcom109        0.000000e+00  0.000000e+00
bigcom113        0.000000e+00  0.000000e+00
bigcom116        0.000000e+00  2.775558e-19
bigcom120        0.000000e+00  0.000000e+00
bigcom123        0.000000e+00  0.000000e+00
bigcom126        0.000000e+00  0.000000e+00
bigcom127        2.245567e-05  2.483502e-01
bigcom137        0.000000e+00  0.000000e+00
bigcom139        0.000000e+00  0.000000e+00
bigcom140        0.000000e+00  0.000000e+00
bigcom143        0.000000e+00  0.000000e+00
bigcom145        0.000000e+00  1.110223e-18
bigcom146        0.000000e+00  2.775558e-19
bigcom147        5.324208e-06  3.331193e-02
bigcom149        0.000000e+00  0.000000e+00
bigcom153        0.000000e+00  1.387779e-19
bigcom154        0.000000e+00  0.000000e+00
bigcom156        0.000000e+00  0.000000e+00
bigcom157        0.000000e+00  0.000000e+00
bigcom158        0.000000e+00  0.000000e+00
bigcom160        0.000000e+00  0.000000e+00
bigcom161        0.000000e+00  0.000000e+00
bigcom162        0.000000e+00  0.000000e+00
bigcom164        0.000000e+00  0.000000e+00
bigcom166        0.000000e+00  0.000000e+00
bigcom167       -8.968776e-06  6.389835e-01
bigcom171        3.467633e-04  1.890000e+00
bigcom173        0.000000e+00  0.000000e+00
bigcom175        0.000000e+00  0.000000e+00
bigcom176        0.000000e+00  0.000000e+00
bigcom177        0.000000e+00  0.000000e+00
bigcom178        0.000000e+00  0.000000e+00
bigcom180       -5.354042e-05  7.496623e-01
bigcom181        0.000000e+00  0.000000e+00
bigcom184        0.000000e+00  0.000000e+00
bigcom186        0.000000e+00  0.000000e+00
bigcom187        0.000000e+00  0.000000e+00
bigcom189        0.000000e+00  0.000000e+00
bigcom194        0.000000e+00  0.000000e+00
bigcom195        0.000000e+00  0.000000e+00
bigcom196        0.000000e+00  0.000000e+00
bigcom204        0.000000e+00  0.000000e+00
bigcom205        0.000000e+00  0.000000e+00
bigcom212        0.000000e+00  0.000000e+00
bigcom214        0.000000e+00  2.775558e-19
bigcom222        0.000000e+00  0.000000e+00
bigcom223        0.000000e+00  0.000000e+00
bigcom226        0.000000e+00  0.000000e+00
bigcom227        0.000000e+00  2.775558e-19
bigcom229        0.000000e+00  0.000000e+00
bigcom233        0.000000e+00  0.000000e+00
bigcom236        0.000000e+00  0.000000e+00
bigcom237        0.000000e+00  0.000000e+00
bigcom246        1.240396e-04  1.221906e+00
bigcom248       -7.299684e-05  5.694803e-01
bigcom249       -9.583590e-06  3.561034e-01
bigcom250        0.000000e+00  0.000000e+00
bigcom254        0.000000e+00  0.000000e+00
bigcom266        0.000000e+00  0.000000e+00
bigcom269        0.000000e+00  0.000000e+00
bigcom272        0.000000e+00  0.000000e+00
bigcom274        0.000000e+00  0.000000e+00
bigcom281        0.000000e+00  0.000000e+00
bigcom291        0.000000e+00  0.000000e+00
bigcom292        0.000000e+00  0.000000e+00
bigcom295        0.000000e+00  0.000000e+00
bigcom299        0.000000e+00  1.110223e-18
bigcom301        0.000000e+00  0.000000e+00
bigcom306        0.000000e+00  0.000000e+00
bigcom309        0.000000e+00  0.000000e+00
bigcom314        0.000000e+00  0.000000e+00
bigcom321        0.000000e+00  0.000000e+00
bigcom341        0.000000e+00  0.000000e+00
bigcom350        0.000000e+00  5.551115e-19
bigcom353        0.000000e+00  0.000000e+00
bigcom359        0.000000e+00  0.000000e+00
bigcom363        0.000000e+00  0.000000e+00
bigcom365        0.000000e+00  2.775558e-19
bigcom385        0.000000e+00  2.775558e-19
bigcom386        0.000000e+00  5.551115e-19
bigcom408        1.342814e-05  5.964599e-01
bigcom412        0.000000e+00  3.310291e-01
bigcom480        0.000000e+00  0.000000e+00
spin_vertex      6.867025e-04  3.174965e+00
membership_s1    9.905679e-05  1.526454e-01
membership_s3    0.000000e+00  0.000000e+00
membership_s4    3.489164e-03  1.324268e+00
membership_s5    4.873825e-05  1.041436e-01
membership_s6    1.548540e-04  3.427028e-01
membership_s7    2.624583e-05  3.500856e-01
membership_s8    0.000000e+00  0.000000e+00
membership_s9    0.000000e+00  6.938894e-20
membership_s11   0.000000e+00  0.000000e+00
membership_s12  -9.938390e-05  4.713516e-01
membership_s14   0.000000e+00  1.387779e-19
membership_s15  -1.150751e-04  2.323524e-01
membership_s16  -5.580195e-05  2.609521e-01
membership_s17   0.000000e+00  0.000000e+00
membership_s18   0.000000e+00  1.387779e-19
membership_s20   0.000000e+00  0.000000e+00
membership_s21  -1.406792e-05  1.239012e-01
membership_s22   0.000000e+00  0.000000e+00
membership_s24   0.000000e+00  1.387779e-19
membership_s25   0.000000e+00  2.775558e-19
membership_s26   0.000000e+00  0.000000e+00
membership_s27   1.044838e-04  1.669193e-01
membership_s28   0.000000e+00  0.000000e+00
membership_s30   4.431774e-04  3.728416e-01
membership_s31   1.949362e-05  9.492282e-02
membership_s32   3.546986e-04  7.216889e-01
membership_s33   0.000000e+00  0.000000e+00
membership_s36   9.102838e-05  1.064129e-01
membership_s37   9.956446e-06  1.620212e-01
V1               3.890850e-03  3.780882e+00
V2               2.209144e-03  2.921294e+00
pdi              4.625550e-05  3.189184e-01
adhesion         6.213048e-03  2.245195e+00
cohesion         8.078220e-03  2.828109e+00
inner            3.991963e-03  3.291353e+00
outer            1.692840e-03  4.401202e+00
ioratio          7.752330e-03  3.456786e+00
comsize          2.308395e-03  4.245423e+00
[1] "Dataset: med_C Model GLM, run: 5 of 10 2015-06-15 20:35:38"
[1] "glmnet variable coefficients"
                         [,1]          [,2]
(Intercept)     -2.741418e+00 -6.471418e+01
graph0           3.342179e-39  6.144826e-04
graph1           1.475652e-41  7.300431e-06
graph2           1.411380e-39  3.381300e-04
graph3           6.444976e-43  9.156053e-08
graph4          -5.657721e-45 -7.615783e-09
graph5           4.115361e-41 -2.775170e-05
graph6           3.629235e-42  1.116476e-06
graph7           9.364515e-41  2.696216e-05
graph8           2.906698e-40 -4.413273e-04
graph9           1.108978e-44  1.351918e-09
graph10          2.980559e-46  1.917793e-11
graph11         -1.420696e-47 -1.849226e-11
graph12          3.669971e-44  1.956643e-08
graph13          1.508875e-43 -9.066342e-09
graph14         -1.461666e-46 -3.758604e-09
graph15          4.683798e-42  7.103888e-07
graph16          6.712048e-44 -1.912527e-08
graph17          1.188580e-43 -9.168382e-08
graph18          2.612727e-42 -2.078363e-07
graph19          9.660037e-43  3.578193e-07
graph20          6.574228e-43 -1.552877e-06
graph21          4.203090e-42  2.116537e-06
graph22          3.501378e-42 -1.957349e-06
graph23          4.012689e-42  8.406458e-07
graph24          6.785978e-42 -1.967507e-06
graph25          2.839810e-41  2.643164e-05
graph26          2.057028e-41  3.157957e-07
graph27          9.493161e-41 -1.064491e-04
graph28          6.183695e-41  9.972841e-05
graph29         -5.624226e-41 -1.111141e-03
orbit0           3.342179e-39  6.279064e-04
orbit1           1.421011e-41  7.609492e-06
orbit2           2.074985e-40  3.731940e-05
orbit3           1.411380e-39  3.472204e-04
orbit4           1.084549e-42  1.283592e-07
orbit5           1.114399e-42  2.763432e-07
orbit6          -5.678648e-45 -7.824003e-09
orbit7           2.347670e-41  1.287309e-05
orbit8           4.115361e-41 -2.752418e-05
orbit9           1.219073e-41  4.560335e-06
orbit10          4.095410e-42  1.140857e-06
orbit11          1.182150e-40 -1.581227e-05
orbit12          1.092533e-40  2.787871e-05
orbit13          3.405153e-40  1.806606e-04
orbit14          2.906698e-40 -4.386020e-04
orbit15          2.340641e-44  9.269629e-09
orbit16          4.480007e-44 -1.737881e-08
orbit17          2.032810e-44 -4.859411e-09
orbit18          5.701266e-45  2.269425e-09
orbit19          1.665916e-46 -1.644253e-10
orbit20          7.509134e-47  2.059975e-10
orbit21          1.079960e-43 -6.579827e-09
orbit22         -1.420716e-47 -1.882337e-11
orbit23          3.647572e-42  3.424024e-06
orbit24          7.711047e-44  5.289841e-08
orbit25          3.733733e-44  8.880500e-09
orbit26          3.186520e-43 -2.048151e-07
orbit27          6.923031e-43  4.588105e-07
orbit28          7.905623e-43 -4.606592e-07
orbit29          2.244922e-43 -2.369012e-08
orbit30          1.118929e-42 -3.151103e-06
orbit31         -2.085373e-46 -3.539331e-09
orbit32         -2.943332e-46 -8.839978e-09
orbit33          1.477050e-41  7.068304e-06
orbit34          4.683798e-42  9.055515e-07
orbit35          2.807060e-43 -1.238133e-08
orbit36          9.245835e-43 -3.614113e-07
orbit37          6.504550e-44 -1.936444e-08
orbit38          2.930524e-42  8.115890e-07
orbit39          5.921455e-43 -5.153192e-08
orbit40          1.240265e-43 -1.511934e-07
orbit41          1.103363e-42  7.118562e-08
orbit42          3.839665e-41 -2.844046e-06
orbit43          2.620118e-42 -6.877213e-08
orbit44          2.770844e-40  2.276111e-05
orbit45          3.048158e-42  2.530303e-06
orbit46          2.156701e-42 -7.496922e-07
orbit47          1.085667e-41  5.572770e-06
orbit48          1.842929e-42  1.901671e-06
orbit49          6.715565e-43 -1.473449e-06
orbit50          1.327752e-41 -5.221461e-05
orbit51          8.632513e-42  6.169593e-06
orbit52          9.994367e-42  2.727919e-06
orbit53          1.799459e-41  6.290273e-06
orbit54          3.480742e-42 -2.038522e-06
orbit55          1.836139e-40  3.476734e-04
orbit56          1.591344e-41  1.301916e-05
orbit57          2.758285e-42 -1.704241e-06
orbit58          5.983548e-41 -1.055388e-04
orbit59          9.392365e-42 -2.890255e-06
orbit60          2.071627e-41 -4.497982e-06
orbit61          2.083497e-40  2.489676e-04
orbit62          8.235642e-41  1.329571e-04
orbit63          7.787027e-41  7.278410e-05
orbit64          4.577095e-41 -1.739740e-05
orbit65          6.343242e-41  4.925641e-05
orbit66          2.357514e-41 -3.325518e-05
orbit67          9.578939e-41  2.205560e-05
orbit68          1.018785e-40 -1.115091e-04
orbit69          5.265072e-40 -1.270652e-03
orbit70          9.531723e-41  1.683229e-04
orbit71          8.562645e-41  6.712579e-05
orbit72         -5.624226e-41 -1.111938e-03
AP              -1.909042e-38 -8.412848e-02
bet              2.057587e-43  2.733323e-07
ecc             -2.369465e-39  2.573474e-03
eccrad          -1.421679e-38  1.540772e-02
close            1.001202e-36  6.606551e-01
constraint      -4.595883e-37 -3.797142e-01
coreness         6.372302e-39 -2.104761e-03
knn             -5.648728e-42 -2.847239e-04
hubscore         2.546247e-36  8.447012e-01
pagerank        -9.321133e-37 -1.082678e+01
trans            4.317142e-38 -1.974599e-02
evcent           2.533072e-36  9.611141e-01
first            3.342179e-39  6.580143e-04
upto_second      1.137988e-41  7.280192e-06
upto_third       1.208162e-41  8.122414e-06
upto_fourth      4.121828e-41  4.427670e-05
upto_fifth       4.818869e-40  5.310674e-04
upto_sixth       5.439402e-39  3.929218e-03
second           1.123828e-41  7.040215e-06
third            1.955346e-41  1.325710e-05
fourth          -1.489522e-41 -8.724073e-06
fifth           -4.464924e-41 -4.776041e-05
sixth           -5.152753e-40 -5.892879e-04
ratio1          -4.979499e-41 -3.643769e-04
ratio2          -1.292425e-39 -6.566975e-04
ratio3          -1.425589e-38 -2.077169e-02
ratio4          -2.832604e-37 -2.194348e-01
ratio5           1.215931e-36  4.755174e-01
ratio6          -3.507168e-39 -2.817369e-03
selfinter        2.187360e-38  6.295461e-02
walktrap_vertex -1.035187e-39 -8.434391e-02
bigcom1         -2.830941e-38 -3.118045e-02
bigcom2         -6.123820e-38 -3.238896e-01
bigcom3         -8.317696e-40  1.393470e-01
bigcom4         -1.037149e-38 -8.930280e-03
bigcom6         -6.122489e-38 -3.218886e-01
bigcom8         -1.138673e-38  3.161286e-02
bigcom9         -6.145185e-38 -2.660807e-01
bigcom11        -6.130480e-38 -2.709767e-01
bigcom13         1.099849e-38  3.331826e-01
bigcom15        -6.134484e-38 -3.491760e-01
bigcom16        -6.126482e-38 -2.999931e-01
bigcom21         3.346722e-41  1.170170e-02
bigcom22        -4.145268e-38 -3.183074e-01
bigcom24         1.915065e-37  7.317671e-01
bigcom26        -4.577781e-38 -2.130271e-01
bigcom28         6.692647e-38  1.924296e-01
bigcom30         1.328322e-38  5.837093e-02
bigcom31        -6.122489e-38 -2.242429e-01
bigcom32         1.073049e-37  8.204389e-01
bigcom33        -6.121159e-38 -3.804747e-01
bigcom34        -6.119830e-38 -2.622262e-01
bigcom36        -6.125151e-38 -3.463686e-01
bigcom37        -6.121159e-38 -2.424358e-01
bigcom38        -6.122489e-38 -4.637437e-01
bigcom39         4.532839e-38  4.007015e-01
bigcom40         8.063844e-38  1.914761e-01
bigcom43        -6.122489e-38 -3.325798e-01
bigcom44        -5.161699e-38 -1.226028e-01
bigcom46        -6.130480e-38 -2.379571e-01
bigcom47        -6.130480e-38 -2.699297e-01
bigcom49        -6.127814e-38 -4.087306e-01
bigcom50         4.440583e-37  1.210016e+00
bigcom51        -6.121159e-38 -2.471296e-01
bigcom52        -6.123820e-38 -3.958170e-01
bigcom54        -6.119830e-38 -1.899373e-01
bigcom56         2.305012e-38  1.553630e-01
bigcom62        -6.122489e-38 -2.923009e-01
bigcom66        -6.119830e-38 -2.600362e-01
bigcom68        -6.122489e-38 -3.145575e-01
bigcom69        -6.129147e-38 -2.937584e-01
bigcom71        -6.119830e-38 -1.916792e-01
bigcom72        -6.119830e-38 -2.425492e-01
bigcom73        -6.141168e-38 -2.660511e-01
bigcom74        -6.127814e-38 -3.683975e-01
bigcom75        -6.121159e-38 -2.653839e-01
bigcom76        -6.125151e-38 -3.126568e-01
bigcom77        -6.125151e-38 -4.090774e-01
bigcom79        -6.121159e-38 -3.481184e-01
bigcom80        -6.127814e-38 -1.828807e-01
bigcom82         4.440583e-37  1.454066e+00
bigcom83        -6.121159e-38 -1.949452e-01
bigcom84        -6.126482e-38 -4.215363e-01
bigcom85        -6.121159e-38 -3.429018e-01
bigcom87        -6.125151e-38 -2.845236e-01
bigcom89        -6.119830e-38 -2.048667e-01
bigcom91        -6.129147e-38 -4.482572e-01
bigcom92        -6.145185e-38 -2.620457e-01
bigcom93        -6.119830e-38 -2.270456e-01
bigcom96        -6.121159e-38 -3.728802e-01
bigcom97        -6.126482e-38 -4.021621e-01
bigcom98        -6.119830e-38 -4.274692e-01
bigcom99         0.000000e+00  0.000000e+00
bigcom101       -6.135819e-38 -2.395844e-01
bigcom104       -6.121159e-38 -4.637695e-01
bigcom106       -6.119830e-38 -4.898894e-02
bigcom109       -6.121159e-38 -3.922414e-01
bigcom113       -6.119830e-38 -2.572620e-01
bigcom116       -6.162654e-38 -2.591461e-01
bigcom120       -6.121159e-38 -3.778563e-02
bigcom123       -6.119830e-38 -3.460932e-01
bigcom126       -6.121159e-38 -1.767296e-01
bigcom127        1.073049e-37  2.343380e-01
bigcom137       -6.127814e-38 -3.974626e-01
bigcom139       -6.122489e-38 -3.162730e-01
bigcom140       -6.122489e-38 -2.526471e-01
bigcom143       -6.119830e-38 -6.198114e-02
bigcom145       -6.122489e-38 -3.692698e-01
bigcom146       -6.122489e-38 -2.852544e-01
bigcom147        1.656181e-38  2.909275e-01
bigcom149       -6.123820e-38 -2.894301e-01
bigcom153       -6.126482e-38 -2.585298e-01
bigcom154       -6.119830e-38 -2.333516e-01
bigcom156       -6.123820e-38 -2.508331e-01
bigcom157       -6.137156e-38 -1.659927e-01
bigcom158       -6.121159e-38 -3.040493e-01
bigcom160       -6.119830e-38 -3.007629e-01
bigcom161       -6.122489e-38 -3.143424e-01
bigcom162       -6.121159e-38 -3.164919e-01
bigcom164       -6.119830e-38 -5.911861e-01
bigcom166       -6.122489e-38 -5.236273e-01
bigcom167        1.227629e-37  6.880135e-01
bigcom171        4.446378e-37  1.334911e+00
bigcom173       -6.121159e-38 -3.118393e-01
bigcom175       -6.121159e-38 -2.474020e-01
bigcom176       -6.119830e-38 -3.476044e-01
bigcom177       -6.119830e-38 -3.154325e-01
bigcom178       -6.119830e-38 -4.681261e-01
bigcom180        4.440583e-37  1.542242e+00
bigcom181       -6.131814e-38 -4.080619e-01
bigcom184       -6.122489e-38 -3.848594e-01
bigcom186       -6.121159e-38 -3.687640e-01
bigcom187       -6.119830e-38 -3.717859e-01
bigcom189       -6.125151e-38 -3.387038e-01
bigcom194       -6.122489e-38 -4.137974e-01
bigcom195       -6.119830e-38 -2.848191e-01
bigcom196       -6.121159e-38 -3.831290e-01
bigcom204        0.000000e+00  0.000000e+00
bigcom205        0.000000e+00  0.000000e+00
bigcom212       -6.121159e-38 -3.651788e-01
bigcom214       -6.119830e-38 -2.701548e-01
bigcom222       -6.121159e-38 -2.423624e-01
bigcom223       -6.125151e-38 -3.495254e-01
bigcom226       -6.121159e-38 -4.301803e-01
bigcom227       -6.122489e-38 -3.072423e-01
bigcom229        0.000000e+00  0.000000e+00
bigcom233       -6.122489e-38 -1.556014e-01
bigcom236       -6.119830e-38 -2.691109e-01
bigcom237       -6.123820e-38 -3.309048e-01
bigcom246        2.760547e-37  1.066970e+00
bigcom248        1.411416e-37  5.747139e-01
bigcom249        1.915065e-37  9.606865e-01
bigcom250       -6.135819e-38 -2.817200e-01
bigcom254       -6.121159e-38 -4.720103e-01
bigcom266       -6.121159e-38 -3.297985e-01
bigcom269        0.000000e+00  0.000000e+00
bigcom272       -6.119830e-38 -1.920892e-01
bigcom274       -6.150550e-38 -2.346387e-01
bigcom281       -6.123820e-38 -2.555100e-01
bigcom291       -6.123820e-38 -2.914026e-01
bigcom292       -6.121159e-38 -3.004007e-01
bigcom295       -6.125151e-38 -2.516883e-01
bigcom299       -6.121159e-38 -3.625315e-01
bigcom301       -6.125151e-38 -2.981238e-01
bigcom306       -6.119830e-38 -1.834475e-01
bigcom309       -6.119830e-38 -2.529537e-01
bigcom314       -6.122489e-38 -2.367350e-01
bigcom321       -6.119830e-38 -4.301133e-01
bigcom341       -6.121159e-38 -2.472496e-01
bigcom350       -6.121159e-38 -3.603627e-01
bigcom353       -6.121159e-38 -3.143187e-01
bigcom359       -6.121159e-38 -4.274482e-01
bigcom363       -6.119830e-38 -2.282855e-01
bigcom365       -6.123820e-38 -2.838710e-01
bigcom385       -6.121159e-38 -3.551405e-01
bigcom386       -6.122489e-38 -2.047941e-01
bigcom408        4.440583e-37  1.567691e+00
bigcom412        9.491221e-37  1.896343e+00
bigcom480       -6.119830e-38 -3.968624e-01
spin_vertex      3.720828e-39  1.232877e-02
membership_s1   -3.223727e-38 -1.313408e-01
membership_s3   -6.119830e-38 -6.048096e-03
membership_s4    8.285975e-38  1.787643e-01
membership_s5   -2.264102e-38 -1.529730e-01
membership_s6   -2.966690e-38 -5.893127e-02
membership_s7   -2.098587e-40  7.239254e-02
membership_s8   -6.121159e-38 -2.420972e-01
membership_s9   -6.122489e-38 -2.239417e-01
membership_s11  -6.121159e-38 -1.712488e-01
membership_s12   1.409882e-37  7.608150e-01
membership_s14  -6.123820e-38 -2.805475e-01
membership_s15  -5.853088e-40  7.165159e-02
membership_s16   1.409882e-37  6.317625e-01
membership_s17  -6.119830e-38 -1.848659e-01
membership_s18  -6.172102e-38 -3.391648e-01
membership_s20  -6.119830e-38 -4.298045e-01
membership_s21  -3.338761e-38 -4.518936e-02
membership_s22  -6.133149e-38 -2.152101e-01
membership_s24  -6.137156e-38 -2.597252e-01
membership_s25  -6.142506e-38 -2.277835e-01
membership_s26   0.000000e+00  0.000000e+00
membership_s27  -2.756948e-38 -9.148466e-02
membership_s28  -6.122489e-38 -2.096800e-01
membership_s30   2.505407e-38  7.101050e-02
membership_s31  -3.475658e-38 -9.179073e-02
membership_s32   5.499114e-39  1.425289e-01
membership_s33  -6.119830e-38 -1.729002e-01
membership_s36  -4.363676e-38 -6.822199e-02
membership_s37  -1.735424e-38  1.419550e-01
V1               1.183234e-37  3.288566e-01
V2              -2.154135e-38  1.335881e-01
pdi             -8.143337e-35 -2.157065e+02
adhesion        -2.284509e-41 -3.598581e-05
cohesion         4.579961e-41  7.370804e-05
inner            7.531131e-42  8.356635e-06
outer            2.539872e-41  1.200573e-05
ioratio         -3.241438e-37 -4.490650e-01
comsize         -2.311665e-41 -9.898794e-05
[1] "Dataset: med_C Model GBM, run: 6 of 10 2015-06-15 20:36:06"
Iter   TrainDeviance   ValidDeviance   StepSize   Improve
     1        0.4622             nan     0.0100    0.0001
     2        0.4599             nan     0.0100    0.0004
     3        0.4574             nan     0.0100    0.0003
     4        0.4554             nan     0.0100    0.0002
     5        0.4531             nan     0.0100    0.0002
     6        0.4511             nan     0.0100    0.0001
     7        0.4491             nan     0.0100    0.0003
     8        0.4476             nan     0.0100    0.0002
     9        0.4460             nan     0.0100    0.0001
    10        0.4441             nan     0.0100    0.0001
    20        0.4289             nan     0.0100    0.0002
    40        0.4044             nan     0.0100    0.0001
    60        0.3859             nan     0.0100    0.0000
    80        0.3697             nan     0.0100    0.0000
   100        0.3566             nan     0.0100   -0.0000
   120        0.3441             nan     0.0100   -0.0001
   140        0.3315             nan     0.0100   -0.0000
   160        0.3214             nan     0.0100    0.0000
   180        0.3104             nan     0.0100    0.0000
   200        0.3027             nan     0.0100   -0.0000
   220        0.2943             nan     0.0100   -0.0000
   240        0.2864             nan     0.0100   -0.0000
   260        0.2781             nan     0.0100   -0.0000
   265        0.2764             nan     0.0100   -0.0000

[1] "GBM variable coefficients"
                            var     rel.inf
orbit56                 orbit56 3.259830282
pagerank               pagerank 2.408487801
ratio4                   ratio4 2.316151725
outer                     outer 1.939574730
ratio5                   ratio5 1.908847210
V2                           V2 1.866585179
comsize                 comsize 1.779877993
third                     third 1.753289073
V1                           V1 1.745267598
orbit62                 orbit62 1.701977668
walktrap_vertex walktrap_vertex 1.688648854
orbit45                 orbit45 1.688381958
orbit18                 orbit18 1.602184077
spin_vertex         spin_vertex 1.599045074
bet                         bet 1.576795899
orbit55                 orbit55 1.554249214
graph20                 graph20 1.464609390
ioratio                 ioratio 1.373926850
membership_s4     membership_s4 1.350197397
orbit65                 orbit65 1.283143278
inner                     inner 1.271711046
orbit27                 orbit27 1.173191073
orbit36                 orbit36 1.152297057
graph21                 graph21 1.143291881
trans                     trans 1.067258803
graph22                 graph22 0.999181746
bigcom40               bigcom40 0.971953620
adhesion               adhesion 0.962346853
bigcom171             bigcom171 0.953373024
orbit37                 orbit37 0.945267757
graph5                   graph5 0.944867384
orbit47                 orbit47 0.931393142
knn                         knn 0.928866223
graph14                 graph14 0.926875926
graph17                 graph17 0.923331991
graph27                 graph27 0.879637869
graph25                 graph25 0.875109681
orbit63                 orbit63 0.872248710
orbit30                 orbit30 0.845556454
orbit51                 orbit51 0.833248537
cohesion               cohesion 0.792307636
ratio1                   ratio1 0.782611406
graph16                 graph16 0.779520563
graph23                 graph23 0.761623377
graph10                 graph10 0.749316506
orbit41                 orbit41 0.747221194
orbit17                 orbit17 0.727601073
orbit15                 orbit15 0.723572163
orbit39                 orbit39 0.722952994
graph26                 graph26 0.722537319
orbit12                 orbit12 0.709132389
orbit33                 orbit33 0.685605854
orbit64                 orbit64 0.673296404
orbit46                 orbit46 0.670107431
orbit28                 orbit28 0.669231931
graph1                   graph1 0.667156388
orbit40                 orbit40 0.655298274
orbit42                 orbit42 0.644623906
orbit24                 orbit24 0.635031483
orbit19                 orbit19 0.624360009
graph19                 graph19 0.621389283
orbit38                 orbit38 0.620230534
orbit44                 orbit44 0.613291017
orbit29                 orbit29 0.597807407
ratio3                   ratio3 0.597784268
orbit50                 orbit50 0.596114178
orbit32                 orbit32 0.590067349
upto_fifth           upto_fifth 0.588859269
orbit20                 orbit20 0.580766569
orbit58                 orbit58 0.569959991
graph11                 graph11 0.566561315
graph15                 graph15 0.563064774
orbit59                 orbit59 0.559461137
orbit2                   orbit2 0.546458479
orbit48                 orbit48 0.522670065
orbit61                 orbit61 0.520801925
orbit35                 orbit35 0.519822872
orbit21                 orbit21 0.517589064
orbit16                 orbit16 0.515936266
upto_sixth           upto_sixth 0.512095877
orbit10                 orbit10 0.511119930
orbit49                 orbit49 0.503385631
graph24                 graph24 0.493075338
ratio6                   ratio6 0.491411208
graph12                 graph12 0.480926169
graph4                   graph4 0.479341520
graph13                 graph13 0.476298694
orbit13                 orbit13 0.475360096
graph6                   graph6 0.465191673
constraint           constraint 0.453725226
orbit52                 orbit52 0.450254288
orbit9                   orbit9 0.445850161
orbit25                 orbit25 0.441019774
orbit53                 orbit53 0.426712130
orbit57                 orbit57 0.422979154
membership_s32   membership_s32 0.420899907
orbit5                   orbit5 0.413835364
graph28                 graph28 0.406224817
graph7                   graph7 0.402858325
graph9                   graph9 0.397032820
graph2                   graph2 0.390846227
coreness               coreness 0.384864784
orbit66                 orbit66 0.382320435
orbit31                 orbit31 0.372301054
orbit1                   orbit1 0.359971435
orbit26                 orbit26 0.353050661
orbit4                   orbit4 0.348806510
orbit11                 orbit11 0.340462808
ratio2                   ratio2 0.335725624
close                     close 0.311532149
orbit69                 orbit69 0.310767334
graph0                   graph0 0.308588560
fourth                   fourth 0.305548754
graph18                 graph18 0.287044869
sixth                     sixth 0.282620299
orbit23                 orbit23 0.281661090
orbit54                 orbit54 0.279688653
upto_third           upto_third 0.275070373
orbit60                 orbit60 0.272576000
selfinter             selfinter 0.260085919
upto_second         upto_second 0.248159263
graph8                   graph8 0.244439406
fifth                     fifth 0.239512136
orbit67                 orbit67 0.238421316
orbit7                   orbit7 0.238330010
bigcom28               bigcom28 0.211039688
orbit6                   orbit6 0.183662403
upto_fourth         upto_fourth 0.181603518
orbit71                 orbit71 0.176683772
orbit68                 orbit68 0.173669901
graph3                   graph3 0.172290579
bigcom246             bigcom246 0.157161765
hubscore               hubscore 0.154302965
orbit43                 orbit43 0.148207970
orbit70                 orbit70 0.143485576
evcent                   evcent 0.127774382
second                   second 0.123776014
graph29                 graph29 0.070775527
membership_s30   membership_s30 0.066173534
membership_s37   membership_s37 0.041398660
bigcom4                 bigcom4 0.039136581
pdi                         pdi 0.034378565
bigcom39               bigcom39 0.032782362
ecc                         ecc 0.031834514
membership_s27   membership_s27 0.026633468
bigcom30               bigcom30 0.021155966
membership_s7     membership_s7 0.020927954
bigcom1                 bigcom1 0.015705380
bigcom3                 bigcom3 0.009621098
orbit0                   orbit0 0.000000000
orbit3                   orbit3 0.000000000
orbit8                   orbit8 0.000000000
orbit14                 orbit14 0.000000000
orbit22                 orbit22 0.000000000
orbit34                 orbit34 0.000000000
orbit72                 orbit72 0.000000000
AP                           AP 0.000000000
eccrad                   eccrad 0.000000000
first                     first 0.000000000
bigcom2                 bigcom2 0.000000000
bigcom6                 bigcom6 0.000000000
bigcom8                 bigcom8 0.000000000
bigcom9                 bigcom9 0.000000000
bigcom11               bigcom11 0.000000000
bigcom13               bigcom13 0.000000000
bigcom15               bigcom15 0.000000000
bigcom16               bigcom16 0.000000000
bigcom21               bigcom21 0.000000000
bigcom22               bigcom22 0.000000000
bigcom24               bigcom24 0.000000000
bigcom26               bigcom26 0.000000000
bigcom31               bigcom31 0.000000000
bigcom32               bigcom32 0.000000000
bigcom33               bigcom33 0.000000000
bigcom34               bigcom34 0.000000000
bigcom36               bigcom36 0.000000000
bigcom37               bigcom37 0.000000000
bigcom38               bigcom38 0.000000000
bigcom43               bigcom43 0.000000000
bigcom44               bigcom44 0.000000000
bigcom46               bigcom46 0.000000000
bigcom47               bigcom47 0.000000000
bigcom49               bigcom49 0.000000000
bigcom50               bigcom50 0.000000000
bigcom51               bigcom51 0.000000000
bigcom52               bigcom52 0.000000000
bigcom54               bigcom54 0.000000000
bigcom56               bigcom56 0.000000000
bigcom62               bigcom62 0.000000000
bigcom66               bigcom66 0.000000000
bigcom68               bigcom68 0.000000000
bigcom69               bigcom69 0.000000000
bigcom71               bigcom71 0.000000000
bigcom72               bigcom72 0.000000000
bigcom73               bigcom73 0.000000000
bigcom74               bigcom74 0.000000000
bigcom75               bigcom75 0.000000000
bigcom76               bigcom76 0.000000000
bigcom77               bigcom77 0.000000000
bigcom79               bigcom79 0.000000000
bigcom80               bigcom80 0.000000000
bigcom82               bigcom82 0.000000000
bigcom83               bigcom83 0.000000000
bigcom84               bigcom84 0.000000000
bigcom85               bigcom85 0.000000000
bigcom87               bigcom87 0.000000000
bigcom89               bigcom89 0.000000000
bigcom91               bigcom91 0.000000000
bigcom92               bigcom92 0.000000000
bigcom93               bigcom93 0.000000000
bigcom96               bigcom96 0.000000000
bigcom97               bigcom97 0.000000000
bigcom98               bigcom98 0.000000000
bigcom99               bigcom99 0.000000000
bigcom101             bigcom101 0.000000000
bigcom104             bigcom104 0.000000000
bigcom106             bigcom106 0.000000000
bigcom109             bigcom109 0.000000000
bigcom113             bigcom113 0.000000000
bigcom116             bigcom116 0.000000000
bigcom120             bigcom120 0.000000000
bigcom123             bigcom123 0.000000000
bigcom126             bigcom126 0.000000000
bigcom127             bigcom127 0.000000000
bigcom137             bigcom137 0.000000000
bigcom139             bigcom139 0.000000000
bigcom140             bigcom140 0.000000000
bigcom143             bigcom143 0.000000000
bigcom145             bigcom145 0.000000000
bigcom146             bigcom146 0.000000000
bigcom147             bigcom147 0.000000000
bigcom149             bigcom149 0.000000000
bigcom153             bigcom153 0.000000000
bigcom154             bigcom154 0.000000000
bigcom156             bigcom156 0.000000000
bigcom157             bigcom157 0.000000000
bigcom158             bigcom158 0.000000000
bigcom160             bigcom160 0.000000000
bigcom161             bigcom161 0.000000000
bigcom162             bigcom162 0.000000000
bigcom164             bigcom164 0.000000000
bigcom166             bigcom166 0.000000000
bigcom167             bigcom167 0.000000000
bigcom173             bigcom173 0.000000000
bigcom175             bigcom175 0.000000000
bigcom176             bigcom176 0.000000000
bigcom177             bigcom177 0.000000000
bigcom178             bigcom178 0.000000000
bigcom180             bigcom180 0.000000000
bigcom181             bigcom181 0.000000000
bigcom184             bigcom184 0.000000000
bigcom186             bigcom186 0.000000000
bigcom187             bigcom187 0.000000000
bigcom189             bigcom189 0.000000000
bigcom194             bigcom194 0.000000000
bigcom195             bigcom195 0.000000000
bigcom196             bigcom196 0.000000000
bigcom204             bigcom204 0.000000000
bigcom205             bigcom205 0.000000000
bigcom212             bigcom212 0.000000000
bigcom214             bigcom214 0.000000000
bigcom222             bigcom222 0.000000000
bigcom223             bigcom223 0.000000000
bigcom226             bigcom226 0.000000000
bigcom227             bigcom227 0.000000000
bigcom229             bigcom229 0.000000000
bigcom233             bigcom233 0.000000000
bigcom236             bigcom236 0.000000000
bigcom237             bigcom237 0.000000000
bigcom248             bigcom248 0.000000000
bigcom249             bigcom249 0.000000000
bigcom250             bigcom250 0.000000000
bigcom254             bigcom254 0.000000000
bigcom266             bigcom266 0.000000000
bigcom269             bigcom269 0.000000000
bigcom272             bigcom272 0.000000000
bigcom274             bigcom274 0.000000000
bigcom281             bigcom281 0.000000000
bigcom291             bigcom291 0.000000000
bigcom292             bigcom292 0.000000000
bigcom295             bigcom295 0.000000000
bigcom299             bigcom299 0.000000000
bigcom301             bigcom301 0.000000000
bigcom306             bigcom306 0.000000000
bigcom309             bigcom309 0.000000000
bigcom314             bigcom314 0.000000000
bigcom321             bigcom321 0.000000000
bigcom341             bigcom341 0.000000000
bigcom350             bigcom350 0.000000000
bigcom353             bigcom353 0.000000000
bigcom359             bigcom359 0.000000000
bigcom363             bigcom363 0.000000000
bigcom365             bigcom365 0.000000000
bigcom385             bigcom385 0.000000000
bigcom386             bigcom386 0.000000000
bigcom408             bigcom408 0.000000000
bigcom412             bigcom412 0.000000000
bigcom480             bigcom480 0.000000000
membership_s1     membership_s1 0.000000000
membership_s3     membership_s3 0.000000000
membership_s5     membership_s5 0.000000000
membership_s6     membership_s6 0.000000000
membership_s8     membership_s8 0.000000000
membership_s9     membership_s9 0.000000000
membership_s11   membership_s11 0.000000000
membership_s12   membership_s12 0.000000000
membership_s14   membership_s14 0.000000000
membership_s15   membership_s15 0.000000000
membership_s16   membership_s16 0.000000000
membership_s17   membership_s17 0.000000000
membership_s18   membership_s18 0.000000000
membership_s20   membership_s20 0.000000000
membership_s21   membership_s21 0.000000000
membership_s22   membership_s22 0.000000000
membership_s24   membership_s24 0.000000000
membership_s25   membership_s25 0.000000000
membership_s26   membership_s26 0.000000000
membership_s28   membership_s28 0.000000000
membership_s31   membership_s31 0.000000000
membership_s33   membership_s33 0.000000000
membership_s36   membership_s36 0.000000000
[1] "Dataset: med_C Model RF, run: 6 of 10 2015-06-15 20:37:01"
     |      Out-of-bag   |
Tree |      MSE  %Var(y) |
   1 |   0.1279   220.16 |
   2 |   0.1093   188.20 |
   3 |  0.09822   169.04 |
   4 |  0.09372   161.29 |
   5 |  0.09237   158.97 |
   6 |  0.08761   150.78 |
   7 |  0.08391   144.41 |
   8 |  0.08195   141.04 |
   9 |  0.07929   136.46 |
  10 |  0.07687   132.30 |
  11 |  0.07484   128.80 |
  12 |  0.07274   125.19 |
  13 |  0.07125   122.62 |
  14 |  0.07018   120.78 |
  15 |  0.06928   119.24 |
  16 |  0.06824   117.45 |
  17 |  0.06788   116.82 |
  18 |  0.06717   115.60 |
  19 |   0.0673   115.83 |
  20 |  0.06633   114.16 |
  21 |  0.06565   112.99 |
  22 |   0.0652   112.21 |
  23 |  0.06476   111.45 |
  24 |  0.06474   111.42 |
  25 |  0.06452   111.04 |
  26 |  0.06428   110.63 |
  27 |  0.06385   109.89 |
  28 |   0.0635   109.29 |
  29 |  0.06313   108.66 |
  30 |   0.0631   108.60 |
  31 |  0.06303   108.47 |
  32 |  0.06275   107.99 |
  33 |  0.06275   107.99 |
  34 |   0.0625   107.57 |
  35 |  0.06253   107.62 |
  36 |  0.06248   107.53 |
  37 |  0.06231   107.23 |
  38 |  0.06231   107.24 |
  39 |  0.06229   107.20 |
  40 |  0.06224   107.12 |
  41 |  0.06204   106.77 |
  42 |  0.06186   106.47 |
  43 |  0.06161   106.03 |
  44 |  0.06158   105.98 |
  45 |  0.06155   105.93 |
  46 |  0.06156   105.95 |
  47 |  0.06151   105.86 |
  48 |  0.06155   105.94 |
  49 |  0.06152   105.87 |
  50 |  0.06136   105.60 |
  51 |  0.06124   105.39 |
  52 |  0.06134   105.57 |
  53 |  0.06132   105.53 |
  54 |  0.06125   105.42 |
  55 |  0.06113   105.20 |
  56 |  0.06103   105.04 |
  57 |  0.06104   105.06 |
  58 |    0.061   104.99 |
  59 |  0.06084   104.71 |
  60 |  0.06078   104.61 |
  61 |  0.06066   104.39 |
  62 |  0.06062   104.33 |
  63 |  0.06065   104.39 |
  64 |  0.06049   104.10 |
  65 |   0.0604   103.95 |
  66 |  0.06043   104.00 |
  67 |  0.06045   104.03 |
  68 |  0.06044   104.02 |
  69 |  0.06038   103.92 |
  70 |  0.06043   104.01 |
  71 |  0.06038   103.91 |
  72 |  0.06037   103.90 |
  73 |  0.06033   103.84 |
  74 |  0.06026   103.71 |
  75 |  0.06016   103.54 |
  76 |  0.06012   103.47 |
  77 |   0.0601   103.44 |
  78 |  0.06009   103.42 |
  79 |  0.05996   103.19 |
  80 |  0.05997   103.22 |
  81 |  0.05993   103.15 |
  82 |  0.05997   103.22 |
  83 |  0.05992   103.12 |
  84 |  0.05994   103.15 |
  85 |  0.05992   103.12 |
  86 |  0.05996   103.20 |
  87 |  0.05991   103.11 |
  88 |  0.05983   102.97 |
  89 |  0.05979   102.91 |
  90 |  0.05971   102.77 |
  91 |  0.05965   102.67 |
  92 |  0.05963   102.62 |
  93 |   0.0596   102.58 |
  94 |  0.05953   102.46 |
  95 |  0.05951   102.42 |
  96 |  0.05948   102.37 |
  97 |  0.05948   102.36 |
  98 |  0.05944   102.31 |
  99 |  0.05943   102.29 |
 100 |  0.05944   102.31 |
[1] "Random Forest variable coefficients"
                      %IncMSE IncNodePurity
graph5           4.312540e-03  1.403094e+00
graph6           4.092239e-03  1.340085e+00
graph7           5.238415e-03  1.295238e+00
graph8           4.651128e-04  3.531705e-01
graph9           4.012191e-03  1.208910e+00
graph10          7.412019e-03  1.875261e+00
graph11          6.012794e-03  1.185731e+00
graph12          6.427637e-03  1.368435e+00
graph13          3.233255e-03  1.030764e+00
graph14          4.751151e-03  1.074216e+00
graph15          3.996300e-03  1.152247e+00
graph16          7.477003e-03  1.773206e+00
graph17          6.797196e-03  1.677150e+00
graph18          5.217513e-03  1.304432e+00
graph19          1.744728e-02  1.899903e+00
graph20          6.016791e-03  2.132826e+00
graph21          6.022055e-03  1.735457e+00
graph22          9.844320e-03  1.834483e+00
graph23          1.267304e-02  2.282619e+00
graph24          7.296740e-03  1.748054e+00
graph25          6.286360e-03  2.199503e+00
graph26          1.109069e-02  1.691331e+00
graph27          1.200878e-03  1.110609e+00
graph28          2.165096e-03  7.609016e-01
graph29          3.716121e-05  2.091899e-01
orbit0           2.433848e-04  5.626860e-01
orbit1           5.957300e-03  1.026635e+00
orbit2           1.735355e-03  1.295914e+00
orbit3           1.570763e-03  9.003477e-01
orbit4           3.978687e-03  1.080272e+00
orbit5           3.919708e-03  1.140642e+00
orbit6           5.927284e-03  1.172609e+00
orbit7           2.766470e-03  1.461363e+00
orbit8           3.776002e-03  1.477570e+00
orbit9           5.617763e-03  1.467986e+00
orbit10          3.507198e-03  1.095685e+00
orbit11          1.879830e-03  9.473856e-01
orbit12          1.092760e-02  1.608427e+00
orbit13          1.424951e-03  7.208938e-01
orbit14          7.419535e-04  2.410787e-01
orbit15          3.822133e-03  1.253184e+00
orbit16          3.510556e-03  1.432773e+00
orbit17          2.115823e-03  9.782642e-01
orbit18          3.255678e-03  2.791034e+00
orbit19          4.725738e-03  1.239882e+00
orbit20          3.708289e-03  1.509940e+00
orbit21          3.674893e-03  1.319261e+00
orbit22          7.275776e-03  1.838446e+00
orbit23          2.227088e-03  1.664181e+00
orbit24          5.700328e-03  1.771731e+00
orbit25          8.625558e-03  1.584442e+00
orbit26          3.749251e-03  1.222232e+00
orbit27          1.305596e-02  2.570311e+00
orbit28          2.722026e-03  1.424005e+00
orbit29          7.493183e-03  1.199792e+00
orbit30          2.296190e-03  1.494519e+00
orbit31          2.370952e-03  1.266792e+00
orbit32          4.759236e-03  1.619156e+00
orbit33          3.851465e-03  1.163079e+00
orbit34          4.275198e-03  1.420269e+00
orbit35          5.579478e-03  1.769982e+00
orbit36          3.857223e-03  2.014594e+00
orbit37          4.244479e-03  1.591849e+00
orbit38          2.853574e-03  1.430694e+00
orbit39          4.161095e-03  1.902671e+00
orbit40          6.671060e-03  1.803774e+00
orbit41          2.516040e-03  1.425879e+00
orbit42          1.812856e-03  1.213342e+00
orbit43          3.083014e-03  1.202990e+00
orbit44          1.981452e-03  1.162736e+00
orbit45          2.614250e-02  4.677268e+00
orbit46          9.552923e-03  2.281883e+00
orbit47          8.706355e-03  2.021557e+00
orbit48          3.085656e-03  1.310433e+00
orbit49          5.848667e-03  2.590442e+00
orbit50          3.072599e-03  1.532862e+00
orbit51          4.537136e-03  2.084956e+00
orbit52          4.670244e-03  1.581843e+00
orbit53          4.501907e-03  1.139513e+00
orbit54          8.543772e-03  1.436074e+00
orbit55          1.016358e-03  1.792538e+00
orbit56          2.557252e-02  5.049280e+00
orbit57          4.490101e-03  1.135831e+00
orbit58          2.204324e-03  7.716407e-01
orbit59          6.614678e-03  1.786892e+00
orbit60          2.324453e-03  1.042559e+00
orbit61          3.395824e-04  7.993953e-01
orbit62          7.231974e-03  4.068504e+00
orbit63          8.065407e-04  1.461813e+00
orbit64          2.463796e-03  1.203771e+00
orbit65          1.372868e-02  2.576477e+00
orbit66          2.949619e-03  1.128035e+00
orbit67          7.050808e-04  6.813899e-01
orbit68          3.632111e-03  9.863927e-01
orbit69          1.550178e-03  7.077302e-01
orbit70          2.318101e-03  7.414854e-01
orbit71          5.326967e-04  5.449408e-01
orbit72          1.279238e-04  2.013834e-01
AP               2.082457e-05  1.432950e-01
bet              3.072830e-03  3.174795e+00
ecc              2.887107e-05  1.941044e-01
eccrad           8.231149e-05  2.227779e-01
close            3.774219e-03  8.858960e-01
constraint       3.781275e-03  1.985571e+00
coreness         1.923400e-03  8.665138e-01
knn              3.866792e-03  2.255754e+00
hubscore         4.487576e-03  1.076303e+00
pagerank         1.689207e-03  3.917980e+00
trans            3.908197e-03  1.870478e+00
evcent           6.534388e-03  1.335684e+00
first            3.734926e-04  4.939283e-01
upto_second      3.221774e-03  8.244177e-01
upto_third       3.493573e-03  9.173602e-01
upto_fourth      3.490212e-03  1.012070e+00
upto_fifth       3.380166e-03  1.701376e+00
upto_sixth       8.168328e-04  9.531590e-01
second           4.703951e-03  8.361041e-01
third            5.131470e-03  3.007680e+00
fourth           3.972789e-03  1.480268e+00
fifth            1.915031e-03  1.199545e+00
sixth            5.052252e-03  1.141496e+00
ratio1           3.963411e-03  1.912280e+00
ratio2           5.064649e-03  2.009712e+00
ratio3           4.943263e-03  1.500145e+00
ratio4           7.029650e-03  4.053402e+00
ratio5           2.351360e-03  3.873248e+00
ratio6           5.073031e-03  1.944369e+00
selfinter        1.934214e-04  3.758821e-01
walktrap_vertex  1.015821e-03  3.210685e+00
bigcom1          1.063134e-04  2.583020e-01
bigcom2          0.000000e+00  0.000000e+00
bigcom3         -4.854865e-05  4.093335e-01
bigcom4          4.363040e-05  2.156013e-01
bigcom6          0.000000e+00  0.000000e+00
bigcom8         -4.906869e-07  2.383676e-01
bigcom9          0.000000e+00  0.000000e+00
bigcom11         0.000000e+00  0.000000e+00
bigcom13         2.552425e-05  1.151276e-01
bigcom15         0.000000e+00  0.000000e+00
bigcom16         0.000000e+00  0.000000e+00
bigcom21        -1.590425e-05  2.473026e-01
bigcom22        -5.966587e-06  1.022016e-03
bigcom24        -1.802647e-05  8.196378e-01
bigcom26         1.532984e-05  1.516014e-01
bigcom28        -2.920339e-06  4.042404e-01
bigcom30         1.695669e-05  2.917274e-01
bigcom31         0.000000e+00  0.000000e+00
bigcom32         0.000000e+00  0.000000e+00
bigcom33         0.000000e+00  0.000000e+00
bigcom34         0.000000e+00  0.000000e+00
bigcom36         0.000000e+00  0.000000e+00
bigcom37         0.000000e+00  0.000000e+00
bigcom38         0.000000e+00  0.000000e+00
bigcom39        -1.414051e-05  2.817669e-01
bigcom40         4.917514e-03  1.290692e+00
bigcom43         0.000000e+00  0.000000e+00
bigcom44         1.182732e-05  9.000000e-03
bigcom46         0.000000e+00  0.000000e+00
bigcom47         0.000000e+00  0.000000e+00
bigcom49         0.000000e+00  5.551115e-19
bigcom50         0.000000e+00  0.000000e+00
bigcom51         0.000000e+00  0.000000e+00
bigcom52         0.000000e+00  0.000000e+00
bigcom54         0.000000e+00  0.000000e+00
bigcom56        -5.338322e-05  3.154519e-01
bigcom62         0.000000e+00  0.000000e+00
bigcom66         0.000000e+00  0.000000e+00
bigcom68         0.000000e+00  6.938894e-20
bigcom69         0.000000e+00  0.000000e+00
bigcom71         0.000000e+00  0.000000e+00
bigcom72         0.000000e+00  0.000000e+00
bigcom73         0.000000e+00  0.000000e+00
bigcom74         0.000000e+00  0.000000e+00
bigcom75         0.000000e+00  0.000000e+00
bigcom76         0.000000e+00  0.000000e+00
bigcom77         0.000000e+00  0.000000e+00
bigcom79         0.000000e+00  0.000000e+00
bigcom80         0.000000e+00  0.000000e+00
bigcom82        -2.833084e-05  5.736194e-01
bigcom83         0.000000e+00  0.000000e+00
bigcom84         0.000000e+00  0.000000e+00
bigcom85         0.000000e+00  0.000000e+00
bigcom87         0.000000e+00  0.000000e+00
bigcom89         0.000000e+00  0.000000e+00
bigcom91         0.000000e+00  0.000000e+00
bigcom92         0.000000e+00  0.000000e+00
bigcom93         0.000000e+00  0.000000e+00
bigcom96         0.000000e+00  0.000000e+00
bigcom97         0.000000e+00  0.000000e+00
bigcom98         0.000000e+00  0.000000e+00
bigcom99         0.000000e+00  0.000000e+00
bigcom101        0.000000e+00  0.000000e+00
bigcom104        0.000000e+00  0.000000e+00
bigcom106        0.000000e+00  0.000000e+00
bigcom109        0.000000e+00  0.000000e+00
bigcom113        0.000000e+00  0.000000e+00
bigcom116       -5.708461e-06  4.375322e-02
bigcom120        0.000000e+00  0.000000e+00
bigcom123        0.000000e+00  0.000000e+00
bigcom126        0.000000e+00  0.000000e+00
bigcom127        1.578514e-05  3.105016e-01
bigcom137        0.000000e+00  0.000000e+00
bigcom139        0.000000e+00  0.000000e+00
bigcom140        0.000000e+00  0.000000e+00
bigcom143        0.000000e+00  0.000000e+00
bigcom145        0.000000e+00  0.000000e+00
bigcom146        0.000000e+00  0.000000e+00
bigcom147       -1.183432e-05  1.056278e-02
bigcom149        0.000000e+00  0.000000e+00
bigcom153        0.000000e+00  1.387779e-19
bigcom154        0.000000e+00  0.000000e+00
bigcom156        0.000000e+00  0.000000e+00
bigcom157        0.000000e+00  0.000000e+00
bigcom158        0.000000e+00  0.000000e+00
bigcom160        0.000000e+00  0.000000e+00
bigcom161        0.000000e+00  0.000000e+00
bigcom162        0.000000e+00  0.000000e+00
bigcom164        0.000000e+00  0.000000e+00
bigcom166        0.000000e+00  0.000000e+00
bigcom167        4.609257e-05  4.320531e-01
bigcom171        8.444893e-05  1.646071e+00
bigcom173        0.000000e+00  0.000000e+00
bigcom175        0.000000e+00  0.000000e+00
bigcom176        0.000000e+00  0.000000e+00
bigcom177        0.000000e+00  0.000000e+00
bigcom178        0.000000e+00  0.000000e+00
bigcom180       -6.521674e-05  5.926609e-01
bigcom181        0.000000e+00  0.000000e+00
bigcom184        0.000000e+00  0.000000e+00
bigcom186        0.000000e+00  0.000000e+00
bigcom187        0.000000e+00  0.000000e+00
bigcom189        0.000000e+00  0.000000e+00
bigcom194        0.000000e+00  0.000000e+00
bigcom195        0.000000e+00  0.000000e+00
bigcom196       -4.952554e-05  4.468570e-01
bigcom204        0.000000e+00  0.000000e+00
bigcom205        0.000000e+00  0.000000e+00
bigcom212        0.000000e+00  0.000000e+00
bigcom214        0.000000e+00  0.000000e+00
bigcom222        0.000000e+00  0.000000e+00
bigcom223        0.000000e+00  0.000000e+00
bigcom226        0.000000e+00  0.000000e+00
bigcom227        0.000000e+00  0.000000e+00
bigcom229        0.000000e+00  0.000000e+00
bigcom233        0.000000e+00  0.000000e+00
bigcom236        0.000000e+00  0.000000e+00
bigcom237        0.000000e+00  0.000000e+00
bigcom246       -2.875064e-05  7.931970e-01
bigcom248        3.983382e-06  2.997661e-01
bigcom249       -4.282436e-06  2.695298e-01
bigcom250        0.000000e+00  0.000000e+00
bigcom254        0.000000e+00  0.000000e+00
bigcom266        0.000000e+00  0.000000e+00
bigcom269        0.000000e+00  0.000000e+00
bigcom272        0.000000e+00  0.000000e+00
bigcom274        0.000000e+00  0.000000e+00
bigcom281        0.000000e+00  0.000000e+00
bigcom291        0.000000e+00  0.000000e+00
bigcom292        0.000000e+00  0.000000e+00
bigcom295        0.000000e+00  0.000000e+00
bigcom299        0.000000e+00  0.000000e+00
bigcom301        0.000000e+00  1.387779e-19
bigcom306        0.000000e+00  0.000000e+00
bigcom309        0.000000e+00  0.000000e+00
bigcom314        0.000000e+00  0.000000e+00
bigcom321        0.000000e+00  0.000000e+00
bigcom341        0.000000e+00  0.000000e+00
bigcom350        0.000000e+00  0.000000e+00
bigcom353        0.000000e+00  0.000000e+00
bigcom359        0.000000e+00  0.000000e+00
bigcom363        0.000000e+00  0.000000e+00
bigcom365        0.000000e+00  0.000000e+00
bigcom385        0.000000e+00  0.000000e+00
bigcom386        0.000000e+00  0.000000e+00
bigcom408        7.197515e-05  9.066230e-01
bigcom412        4.764226e-05  8.560673e-01
bigcom480        0.000000e+00  0.000000e+00
spin_vertex      9.772999e-04  2.871691e+00
membership_s1    1.755208e-04  1.449216e-01
membership_s3    0.000000e+00  0.000000e+00
membership_s4    2.970493e-03  1.101973e+00
membership_s5    3.740343e-05  7.627625e-02
membership_s6    1.218718e-04  4.158187e-01
membership_s7    1.465438e-04  3.614210e-01
membership_s8    0.000000e+00  0.000000e+00
membership_s9    0.000000e+00  6.938894e-20
membership_s11   0.000000e+00  0.000000e+00
membership_s12  -7.523521e-05  4.491163e-01
membership_s14   0.000000e+00  0.000000e+00
membership_s15   4.047779e-08  8.107171e-02
membership_s16  -2.154386e-05  3.519778e-01
membership_s17   0.000000e+00  0.000000e+00
membership_s18   1.636665e-05  9.607053e-02
membership_s20   0.000000e+00  0.000000e+00
membership_s21  -8.875501e-05  1.138924e-01
membership_s22   0.000000e+00  1.387779e-19
membership_s24   0.000000e+00  0.000000e+00
membership_s25   0.000000e+00  0.000000e+00
membership_s26   0.000000e+00  0.000000e+00
membership_s27   2.730962e-05  3.164019e-01
membership_s28   0.000000e+00  0.000000e+00
membership_s30   3.888166e-04  3.010687e-01
membership_s31   2.138336e-06  1.070908e-01
membership_s32   2.950136e-04  6.172712e-01
membership_s33   0.000000e+00  0.000000e+00
membership_s36   1.529720e-04  8.587495e-02
membership_s37   1.805235e-05  2.565262e-01
V1               3.642417e-03  3.801467e+00
V2               3.079856e-03  3.377803e+00
pdi             -7.739549e-05  4.440797e-01
adhesion         4.684836e-03  2.873757e+00
cohesion         7.387752e-03  3.313607e+00
inner            3.083153e-03  3.407394e+00
outer            9.856169e-04  3.272950e+00
ioratio          5.257954e-03  3.459868e+00
comsize          1.291560e-03  4.107956e+00
[1] "Dataset: med_C Model GLM, run: 6 of 10 2015-06-15 20:38:22"
[1] "glmnet variable coefficients"
                         [,1]          [,2]
(Intercept)     -2.717629e+00 -2.868584e+01
graph0           3.695210e-39  2.179301e-04
graph1           1.663721e-41  4.367739e-06
graph2           1.718904e-39  8.833505e-04
graph3           6.977619e-43  2.954994e-08
graph4          -4.802616e-45 -7.729029e-09
graph5           4.804975e-41 -4.344414e-05
graph6           4.310481e-42  1.295512e-06
graph7           1.188398e-40  3.275116e-05
graph8           3.869722e-40 -4.987701e-04
graph9           1.211141e-44  2.419146e-09
graph10          3.354265e-46 -1.914310e-10
graph11         -1.308470e-47 -1.717436e-11
graph12          4.114238e-44  1.665515e-08
graph13          1.734442e-43  1.467208e-09
graph14          1.862014e-46 -3.113863e-09
graph15          5.188408e-42  1.615752e-06
graph16          7.628413e-44 -2.879500e-08
graph17          1.528556e-43 -5.819876e-08
graph18          3.197005e-42  1.286542e-07
graph19          1.124513e-42  3.009125e-07
graph20          8.335481e-43 -2.084072e-06
graph21          4.868019e-42  2.051028e-06
graph22          4.883825e-42  1.446163e-06
graph23          4.788539e-42  1.747910e-06
graph24          8.540615e-42 -2.971979e-06
graph25          3.443981e-41  2.777859e-05
graph26          2.717172e-41  1.965152e-06
graph27          1.256713e-40 -7.965492e-05
graph28          7.998306e-41  8.029279e-05
graph29         -4.461754e-41 -1.265774e-03
orbit0           3.695210e-39  2.194711e-04
orbit1           1.598170e-41  4.517409e-06
orbit2           2.379932e-40  2.101078e-05
orbit3           1.718904e-39  8.847548e-04
orbit4           1.154341e-42  9.571626e-08
orbit5           1.281090e-42 -8.611262e-08
orbit6          -4.827802e-45 -7.850413e-09
orbit7           2.822653e-41  1.606427e-05
orbit8           4.804975e-41 -4.319534e-05
orbit9           1.327217e-41  3.271755e-06
orbit10          5.190547e-42  1.860509e-06
orbit11          1.435970e-40  1.707500e-05
orbit12          1.388759e-40  2.925170e-05
orbit13          4.158506e-40  2.742596e-04
orbit14          3.869722e-40 -5.044338e-04
orbit15          2.506743e-44  9.072903e-09
orbit16          4.943428e-44 -1.883764e-08
orbit17          2.380403e-44  9.406629e-09
orbit18          5.645666e-45  1.011577e-09
orbit19          2.047973e-46 -3.131071e-10
orbit20          2.223737e-46 -7.467832e-10
orbit21          1.308727e-43  1.235308e-08
orbit22         -1.308496e-47 -1.741001e-11
orbit23          4.590055e-42  5.180328e-06
orbit24          8.050973e-44  4.122080e-08
orbit25          4.999209e-44  1.022066e-08
orbit26          4.175582e-43 -1.036031e-07
orbit27          7.258995e-43  4.148242e-07
orbit28          8.918468e-43 -4.524412e-07
orbit29          2.719538e-43  7.638639e-09
orbit30          1.344470e-42 -3.000568e-06
orbit31          3.735851e-47 -3.813031e-09
orbit32          5.652976e-46 -6.481166e-09
orbit33          1.851495e-41  1.416325e-05
orbit34          5.188408e-42  1.754645e-06
orbit35          3.002547e-43 -1.021138e-07
orbit36          1.005062e-42 -2.409345e-07
orbit37          7.791766e-44 -3.041978e-08
orbit38          3.529912e-42  2.901005e-07
orbit39          6.385301e-43 -8.926853e-08
orbit40          1.757111e-43 -8.428084e-08
orbit41          1.481890e-42 -1.109191e-07
orbit42          4.957848e-41  1.921828e-05
orbit43          3.206836e-42  2.341398e-07
orbit44          3.101490e-40 -2.979597e-05
orbit45          3.273101e-42  2.526816e-06
orbit46          2.635325e-42 -5.515460e-07
orbit47          1.369984e-41  7.887459e-06
orbit48          2.238346e-42  3.826423e-07
orbit49          8.405004e-43 -2.078318e-06
orbit50          1.941063e-41 -4.498518e-05
orbit51          9.692193e-42  7.283126e-06
orbit52          1.197990e-41 -6.857724e-08
orbit53          2.151475e-41  4.019638e-06
orbit54          4.863285e-42  1.416221e-06
orbit55          1.966342e-40  2.640188e-04
orbit56          1.740396e-41  1.367586e-05
orbit57          3.532483e-42 -3.821361e-07
orbit58          7.749116e-41 -1.444072e-04
orbit59          1.165688e-41 -4.712483e-06
orbit60          2.703176e-41 -2.327876e-06
orbit61          2.493104e-40  1.683081e-04
orbit62          9.421850e-41  1.549391e-04
orbit63          9.246553e-41  6.313244e-05
orbit64          5.923900e-41 -3.997437e-05
orbit65          8.005519e-41  4.747742e-05
orbit66          3.226855e-41 -2.391217e-05
orbit67          1.090187e-40 -7.715897e-05
orbit68          1.347852e-40 -8.204137e-05
orbit69          6.868747e-40 -9.509609e-04
orbit70          1.214497e-40  1.122470e-04
orbit71          1.177616e-40  1.666931e-04
orbit72         -4.461754e-41 -1.264372e-03
AP              -1.662796e-38 -8.797505e-02
bet              5.056990e-43  1.842333e-06
ecc             -8.970053e-40  2.103549e-02
eccrad          -5.382032e-39  1.261503e-01
close            1.003161e-36  3.314896e-01
constraint      -4.730187e-37 -3.314710e-01
coreness         6.969199e-39 -4.875959e-04
knn             -2.137180e-42 -1.807155e-04
hubscore         2.783169e-36  8.125329e-01
pagerank        -9.486376e-37 -1.060788e+01
trans            7.013079e-38  8.183724e-02
evcent           2.766219e-36  8.589419e-01
first            3.695210e-39  2.331512e-04
upto_second      1.255967e-41  5.774687e-06
upto_third       1.174649e-41  3.196099e-06
upto_fourth      4.257801e-41  4.138091e-05
upto_fifth       5.511437e-40  6.336805e-04
upto_sixth       5.253134e-39  1.149430e-03
second           1.240188e-41  5.628989e-06
third            1.847594e-41  4.211774e-06
fourth          -1.443292e-41 -1.907591e-06
fifth           -4.582746e-41 -4.408361e-05
sixth           -6.008867e-40 -7.540347e-04
ratio1          -5.015681e-41 -2.280369e-04
ratio2          -1.339396e-39 -1.078292e-03
ratio3          -1.812664e-38 -2.417915e-02
ratio4          -3.172593e-37 -2.792890e-01
ratio5           1.025492e-36 -6.924841e-01
ratio6          -4.106238e-39 -4.219193e-03
selfinter        2.596760e-38  7.876592e-02
walktrap_vertex  1.237700e-39 -5.214985e-02
bigcom1         -2.673413e-38 -1.394017e-02
bigcom2         -6.262141e-38 -3.625574e-01
bigcom3         -2.612116e-39  1.270378e-01
bigcom4         -1.286679e-38 -1.676822e-02
bigcom6         -6.263508e-38 -3.520254e-01
bigcom8         -1.244163e-38  4.207784e-02
bigcom9         -6.285466e-38 -2.746699e-01
bigcom11        -6.274468e-38 -2.971272e-01
bigcom13         2.166501e-38  3.725564e-01
bigcom15        -6.275841e-38 -3.988880e-01
bigcom16        -6.264876e-38 -3.227914e-01
bigcom21        -3.172600e-39 -2.742317e-02
bigcom22        -4.286875e-38 -3.134756e-01
bigcom24         2.743130e-37  8.374202e-01
bigcom26        -4.744623e-38 -2.359278e-01
bigcom28         8.198383e-38  2.055204e-01
bigcom30         1.300392e-38  4.953651e-02
bigcom31        -6.260774e-38 -2.264052e-01
bigcom32        -6.264876e-38 -2.680953e-01
bigcom33        -6.259408e-38 -3.828098e-01
bigcom34        -6.258043e-38 -2.593738e-01
bigcom36        -6.262141e-38 -3.679819e-01
bigcom37        -6.258043e-38 -2.631209e-01
bigcom38        -6.259408e-38 -4.543497e-01
bigcom39         4.394173e-38  3.931608e-01
bigcom40         8.369734e-38  1.929366e-01
bigcom43        -6.264876e-38 -3.007284e-01
bigcom44        -5.208809e-38 -1.683821e-01
bigcom46        -6.271725e-38 -2.388992e-01
bigcom47        -6.268984e-38 -2.829360e-01
bigcom49        -6.266245e-38 -4.011175e-01
bigcom50        -6.258043e-38 -4.663921e-01
bigcom51        -6.259408e-38 -2.417641e-01
bigcom52        -6.260774e-38 -3.963722e-01
bigcom54        -6.258043e-38 -2.230813e-01
bigcom56         2.166501e-38  1.416043e-01
bigcom62        -6.260774e-38 -2.698720e-01
bigcom66         0.000000e+00  0.000000e+00
bigcom68        -6.260774e-38 -3.261401e-01
bigcom69        -6.267614e-38 -2.986601e-01
bigcom71        -6.258043e-38 -1.968154e-01
bigcom72        -6.258043e-38 -2.490968e-01
bigcom73        -6.277214e-38 -2.716250e-01
bigcom74        -6.268984e-38 -3.734977e-01
bigcom75        -6.260774e-38 -2.262202e-01
bigcom76        -6.264876e-38 -3.205264e-01
bigcom77        -6.266245e-38 -4.111838e-01
bigcom79        -6.259408e-38 -3.308127e-01
bigcom80        -6.266245e-38 -2.201855e-01
bigcom82         2.743130e-37  9.394785e-01
bigcom83        -6.259408e-38 -1.993477e-01
bigcom84        -6.262141e-38 -3.672674e-01
bigcom85        -6.258043e-38 -3.137154e-01
bigcom87        -6.266245e-38 -3.038089e-01
bigcom89        -6.258043e-38 -2.111426e-01
bigcom91        -6.267614e-38 -4.474868e-01
bigcom92        -6.284090e-38 -2.619992e-01
bigcom93        -6.258043e-38 -2.206011e-01
bigcom96        -6.260774e-38 -3.677986e-01
bigcom97        -6.263508e-38 -4.162112e-01
bigcom98        -6.258043e-38 -4.285562e-01
bigcom99         0.000000e+00  0.000000e+00
bigcom101       -6.275841e-38 -2.426992e-01
bigcom104       -6.259408e-38 -4.266075e-01
bigcom106       -6.259408e-38 -2.402656e-01
bigcom109       -6.259408e-38 -3.938024e-01
bigcom113       -6.258043e-38 -3.688670e-01
bigcom116       -3.218934e-38  5.328843e-02
bigcom120       -6.260774e-38 -4.231410e-02
bigcom123       -6.259408e-38 -2.930975e-01
bigcom126       -6.259408e-38 -1.795349e-01
bigcom127        1.396057e-37  2.576249e-01
bigcom137       -6.266245e-38 -3.979494e-01
bigcom139       -6.260774e-38 -2.911958e-01
bigcom140       -6.258043e-38 -2.837556e-01
bigcom143       -6.258043e-38 -6.932750e-02
bigcom145       -6.260774e-38 -3.475590e-01
bigcom146       -6.260774e-38 -2.902874e-01
bigcom147        5.665099e-40  1.830574e-01
bigcom149       -6.259408e-38 -2.952164e-01
bigcom153       -6.264876e-38 -2.440637e-01
bigcom154       -6.258043e-38 -2.317269e-01
bigcom156       -6.262141e-38 -2.030668e-01
bigcom157       -6.273096e-38 -1.759753e-01
bigcom158       -6.258043e-38 -2.719718e-01
bigcom160       -6.258043e-38 -2.856498e-01
bigcom161       -6.259408e-38 -2.961829e-01
bigcom162       -6.259408e-38 -3.036667e-01
bigcom164       -6.258043e-38 -5.652700e-01
bigcom166       -6.263508e-38 -4.702122e-01
bigcom167        2.933095e-38  3.421422e-01
bigcom171        3.422200e-37  1.061909e+00
bigcom173       -6.259408e-38 -3.159230e-01
bigcom175       -6.259408e-38 -2.510623e-01
bigcom176       -6.258043e-38 -3.775404e-01
bigcom177       -6.259408e-38 -3.408870e-01
bigcom178       -6.259408e-38 -4.212532e-01
bigcom180        4.426768e-37  1.483849e+00
bigcom181       -6.267614e-38 -3.780577e-01
bigcom184       -6.259408e-38 -3.948222e-01
bigcom186       -6.259408e-38 -3.908963e-01
bigcom187       -6.259408e-38 -4.207567e-01
bigcom189       -6.263508e-38 -3.231726e-01
bigcom194       -6.259408e-38 -4.184440e-01
bigcom195       -6.258043e-38 -2.704794e-01
bigcom196        2.743130e-37  9.965059e-01
bigcom204        0.000000e+00  0.000000e+00
bigcom205       -6.259408e-38 -3.164410e-01
bigcom212       -6.259408e-38 -3.303422e-01
bigcom214       -6.258043e-38 -3.026704e-01
bigcom222       -6.259408e-38 -2.304731e-01
bigcom223       -6.263508e-38 -3.382811e-01
bigcom226       -6.260774e-38 -4.108452e-01
bigcom227       -6.260774e-38 -3.197820e-01
bigcom229       -6.258043e-38 -2.207889e-01
bigcom233       -6.260774e-38 -1.832731e-01
bigcom236       -6.258043e-38 -2.743423e-01
bigcom237       -6.262141e-38 -3.431222e-01
bigcom246        2.263791e-37  9.292560e-01
bigcom248        4.976435e-38  2.542819e-01
bigcom249        1.901243e-37  9.312834e-01
bigcom250       -6.275841e-38 -2.817559e-01
bigcom254       -6.259408e-38 -4.485843e-01
bigcom266       -6.259408e-38 -3.499631e-01
bigcom269        0.000000e+00  0.000000e+00
bigcom272       -6.258043e-38 -2.093158e-01
bigcom274       -6.290980e-38 -3.622508e-01
bigcom281       -6.262141e-38 -2.713555e-01
bigcom291       -6.262141e-38 -2.644218e-01
bigcom292       -6.259408e-38 -2.794172e-01
bigcom295       -6.264876e-38 -2.405164e-01
bigcom299       -6.258043e-38 -2.457352e-01
bigcom301       -6.266245e-38 -2.581614e-01
bigcom306       -6.258043e-38 -1.739233e-01
bigcom309       -6.258043e-38 -2.843011e-01
bigcom314       -6.262141e-38 -2.573172e-01
bigcom321       -6.258043e-38 -4.140246e-01
bigcom341       -6.258043e-38 -2.639877e-01
bigcom350       -6.260774e-38 -3.441931e-01
bigcom353       -6.259408e-38 -3.430427e-01
bigcom359       -6.259408e-38 -4.045211e-01
bigcom363       -6.258043e-38 -2.557028e-01
bigcom365       -6.262141e-38 -2.854353e-01
bigcom385       -6.259408e-38 -3.492601e-01
bigcom386       -6.260774e-38 -2.233608e-01
bigcom408        6.112338e-37  1.722812e+00
bigcom412        9.479477e-37  2.102091e+00
bigcom480       -6.258043e-38 -3.842209e-01
spin_vertex      1.434334e-38  2.760322e-02
membership_s1   -3.610800e-38 -1.622686e-01
membership_s3   -6.258043e-38 -6.064574e-03
membership_s4    8.719387e-38  1.878363e-01
membership_s5   -2.271584e-38 -1.350189e-01
membership_s6   -2.967337e-38 -3.854737e-02
membership_s7   -6.179378e-39  4.342701e-02
membership_s8   -6.258043e-38 -2.627455e-01
membership_s9   -6.260774e-38 -3.015363e-01
membership_s11  -6.258043e-38 -1.360516e-01
membership_s12   1.059220e-37  6.258309e-01
membership_s14  -6.260774e-38 -2.753795e-01
membership_s15  -2.398881e-38 -5.157979e-03
membership_s16   1.901243e-37  7.179237e-01
membership_s17  -6.258043e-38 -2.039096e-01
membership_s18  -3.827241e-38 -3.012697e-02
membership_s20   0.000000e+00  0.000000e+00
membership_s21  -3.310340e-38 -4.011258e-02
membership_s22  -6.273096e-38 -2.257276e-01
membership_s24  -6.278588e-38 -2.643477e-01
membership_s25  -6.277214e-38 -2.436925e-01
membership_s26   0.000000e+00  0.000000e+00
membership_s27  -2.534266e-38 -3.733264e-02
membership_s28  -6.260774e-38 -2.236750e-01
membership_s30   2.521178e-38  4.732658e-02
membership_s31  -4.195956e-38 -1.281727e-01
membership_s32   8.495747e-39  1.345284e-01
membership_s33  -6.258043e-38 -2.307700e-01
membership_s36  -4.280848e-38 -6.102768e-02
membership_s37   2.172201e-38  3.464491e-01
V1               1.127902e-37  2.155348e-01
V2              -5.907886e-39  6.257512e-02
pdi             -6.274476e-35 -9.789020e+01
adhesion        -2.442823e-41 -4.104978e-05
cohesion         4.904634e-41  8.588064e-05
inner            7.361710e-42  6.958728e-06
outer            2.069737e-41 -1.945136e-05
ioratio         -3.325258e-37 -4.659968e-01
comsize         -1.513419e-41 -9.017678e-05
[1] "Dataset: med_C Model GBM, run: 7 of 10 2015-06-15 20:38:58"
Iter   TrainDeviance   ValidDeviance   StepSize   Improve
     1        0.4637             nan     0.0100    0.0002
     2        0.4615             nan     0.0100    0.0001
     3        0.4599             nan     0.0100    0.0000
     4        0.4581             nan     0.0100    0.0000
     5        0.4561             nan     0.0100    0.0004
     6        0.4544             nan     0.0100    0.0002
     7        0.4525             nan     0.0100    0.0002
     8        0.4505             nan     0.0100    0.0002
     9        0.4488             nan     0.0100    0.0001
    10        0.4466             nan     0.0100    0.0001
    20        0.4322             nan     0.0100   -0.0000
    40        0.4092             nan     0.0100    0.0000
    60        0.3913             nan     0.0100    0.0002
    80        0.3757             nan     0.0100    0.0000
   100        0.3630             nan     0.0100    0.0001
   120        0.3509             nan     0.0100    0.0000
   140        0.3392             nan     0.0100    0.0001
   160        0.3279             nan     0.0100    0.0000
   180        0.3177             nan     0.0100    0.0000
   200        0.3077             nan     0.0100   -0.0000
   220        0.2986             nan     0.0100    0.0000
   240        0.2918             nan     0.0100   -0.0000
   260        0.2845             nan     0.0100    0.0000
   265        0.2825             nan     0.0100   -0.0000

[1] "GBM variable coefficients"
                            var     rel.inf
orbit56                 orbit56 3.130409340
third                     third 2.942057828
ratio4                   ratio4 2.631558204
ratio5                   ratio5 1.986691527
orbit45                 orbit45 1.981903609
outer                     outer 1.965802697
V1                           V1 1.833022173
walktrap_vertex walktrap_vertex 1.831325016
comsize                 comsize 1.806106935
pagerank               pagerank 1.770778174
spin_vertex         spin_vertex 1.741113976
V2                           V2 1.681369563
ioratio                 ioratio 1.662030290
orbit18                 orbit18 1.596289355
bigcom171             bigcom171 1.594224657
membership_s4     membership_s4 1.546592527
trans                     trans 1.502262169
bet                         bet 1.404821380
inner                     inner 1.396914369
orbit27                 orbit27 1.336272660
orbit62                 orbit62 1.274697126
graph20                 graph20 1.167751788
orbit36                 orbit36 1.158809134
orbit50                 orbit50 1.129786596
orbit55                 orbit55 1.126180455
knn                         knn 1.114289813
graph10                 graph10 1.002550934
graph22                 graph22 0.989551722
graph27                 graph27 0.986540247
graph26                 graph26 0.955733690
graph14                 graph14 0.943689935
graph5                   graph5 0.921331236
orbit33                 orbit33 0.917621229
orbit26                 orbit26 0.910928937
orbit49                 orbit49 0.883710475
orbit24                 orbit24 0.877678662
orbit20                 orbit20 0.865470996
graph17                 graph17 0.865232703
adhesion               adhesion 0.855407319
orbit39                 orbit39 0.848921740
orbit51                 orbit51 0.801073642
orbit30                 orbit30 0.797013784
graph23                 graph23 0.787290576
orbit47                 orbit47 0.769902938
graph25                 graph25 0.727544676
orbit38                 orbit38 0.722635106
graph21                 graph21 0.714847723
graph11                 graph11 0.692732353
orbit58                 orbit58 0.686478469
cohesion               cohesion 0.680880335
orbit44                 orbit44 0.670563798
bigcom40               bigcom40 0.659060792
graph15                 graph15 0.648724995
orbit52                 orbit52 0.646813107
orbit35                 orbit35 0.642899883
orbit11                 orbit11 0.639694173
orbit65                 orbit65 0.639651325
orbit40                 orbit40 0.631625814
ratio6                   ratio6 0.611365553
graph18                 graph18 0.606945588
graph16                 graph16 0.601026205
orbit53                 orbit53 0.594802650
constraint           constraint 0.573330172
graph19                 graph19 0.567794820
ratio1                   ratio1 0.551327216
orbit23                 orbit23 0.550200834
orbit61                 orbit61 0.546090154
orbit59                 orbit59 0.543245413
graph2                   graph2 0.542355938
graph3                   graph3 0.542236155
orbit17                 orbit17 0.539799819
orbit28                 orbit28 0.536476392
graph12                 graph12 0.535534038
orbit63                 orbit63 0.534154918
orbit46                 orbit46 0.528662857
orbit32                 orbit32 0.528013138
orbit41                 orbit41 0.525795786
orbit37                 orbit37 0.522203919
orbit16                 orbit16 0.516106260
ratio3                   ratio3 0.504708647
graph4                   graph4 0.498641052
orbit1                   orbit1 0.491418710
upto_sixth           upto_sixth 0.480581987
upto_fifth           upto_fifth 0.474833732
orbit29                 orbit29 0.466744736
orbit13                 orbit13 0.463500170
orbit66                 orbit66 0.461201725
graph9                   graph9 0.459444333
orbit64                 orbit64 0.453145914
ratio2                   ratio2 0.447379293
selfinter             selfinter 0.438130454
orbit21                 orbit21 0.430014055
graph6                   graph6 0.428003312
graph1                   graph1 0.426910319
orbit57                 orbit57 0.423122175
orbit42                 orbit42 0.420645244
coreness               coreness 0.420462838
orbit48                 orbit48 0.404304898
orbit2                   orbit2 0.400890664
orbit31                 orbit31 0.395852559
bigcom28               bigcom28 0.389031205
orbit19                 orbit19 0.369192502
graph13                 graph13 0.368145847
sixth                     sixth 0.354103175
fourth                   fourth 0.338997525
orbit4                   orbit4 0.323378535
graph29                 graph29 0.323028709
orbit9                   orbit9 0.304444316
orbit25                 orbit25 0.293056260
orbit7                   orbit7 0.292098297
fifth                     fifth 0.287345965
orbit5                   orbit5 0.281485504
orbit70                 orbit70 0.280316497
upto_fourth         upto_fourth 0.278550952
orbit15                 orbit15 0.272474681
orbit69                 orbit69 0.268304771
graph8                   graph8 0.250084046
close                     close 0.248787262
orbit60                 orbit60 0.245070430
graph7                   graph7 0.240823353
orbit10                 orbit10 0.225385870
graph24                 graph24 0.219043050
upto_third           upto_third 0.213765689
graph28                 graph28 0.212234551
bigcom246             bigcom246 0.198311415
membership_s32   membership_s32 0.197207129
orbit71                 orbit71 0.183023921
bigcom167             bigcom167 0.181664994
orbit67                 orbit67 0.169981010
orbit54                 orbit54 0.165993830
orbit6                   orbit6 0.148916105
orbit12                 orbit12 0.139200746
evcent                   evcent 0.137658582
graph0                   graph0 0.137048978
upto_second         upto_second 0.125533138
hubscore               hubscore 0.085844667
orbit22                 orbit22 0.079940062
second                   second 0.079402390
bigcom4                 bigcom4 0.056216281
orbit68                 orbit68 0.055006088
orbit43                 orbit43 0.046663892
pdi                         pdi 0.042594451
membership_s1     membership_s1 0.040193222
bigcom39               bigcom39 0.039288478
membership_s30   membership_s30 0.033306173
ecc                         ecc 0.021646924
membership_s5     membership_s5 0.018446480
membership_s37   membership_s37 0.013093465
membership_s15   membership_s15 0.011572428
membership_s36   membership_s36 0.010765713
bigcom8                 bigcom8 0.010210868
AP                           AP 0.007850265
orbit0                   orbit0 0.000000000
orbit3                   orbit3 0.000000000
orbit8                   orbit8 0.000000000
orbit14                 orbit14 0.000000000
orbit34                 orbit34 0.000000000
orbit72                 orbit72 0.000000000
eccrad                   eccrad 0.000000000
first                     first 0.000000000
bigcom1                 bigcom1 0.000000000
bigcom2                 bigcom2 0.000000000
bigcom3                 bigcom3 0.000000000
bigcom6                 bigcom6 0.000000000
bigcom9                 bigcom9 0.000000000
bigcom11               bigcom11 0.000000000
bigcom13               bigcom13 0.000000000
bigcom15               bigcom15 0.000000000
bigcom16               bigcom16 0.000000000
bigcom21               bigcom21 0.000000000
bigcom22               bigcom22 0.000000000
bigcom24               bigcom24 0.000000000
bigcom26               bigcom26 0.000000000
bigcom30               bigcom30 0.000000000
bigcom31               bigcom31 0.000000000
bigcom32               bigcom32 0.000000000
bigcom33               bigcom33 0.000000000
bigcom34               bigcom34 0.000000000
bigcom36               bigcom36 0.000000000
bigcom37               bigcom37 0.000000000
bigcom38               bigcom38 0.000000000
bigcom43               bigcom43 0.000000000
bigcom44               bigcom44 0.000000000
bigcom46               bigcom46 0.000000000
bigcom47               bigcom47 0.000000000
bigcom49               bigcom49 0.000000000
bigcom50               bigcom50 0.000000000
bigcom51               bigcom51 0.000000000
bigcom52               bigcom52 0.000000000
bigcom54               bigcom54 0.000000000
bigcom56               bigcom56 0.000000000
bigcom62               bigcom62 0.000000000
bigcom66               bigcom66 0.000000000
bigcom68               bigcom68 0.000000000
bigcom69               bigcom69 0.000000000
bigcom71               bigcom71 0.000000000
bigcom72               bigcom72 0.000000000
bigcom73               bigcom73 0.000000000
bigcom74               bigcom74 0.000000000
bigcom75               bigcom75 0.000000000
bigcom76               bigcom76 0.000000000
bigcom77               bigcom77 0.000000000
bigcom79               bigcom79 0.000000000
bigcom80               bigcom80 0.000000000
bigcom82               bigcom82 0.000000000
bigcom83               bigcom83 0.000000000
bigcom84               bigcom84 0.000000000
bigcom85               bigcom85 0.000000000
bigcom87               bigcom87 0.000000000
bigcom89               bigcom89 0.000000000
bigcom91               bigcom91 0.000000000
bigcom92               bigcom92 0.000000000
bigcom93               bigcom93 0.000000000
bigcom96               bigcom96 0.000000000
bigcom97               bigcom97 0.000000000
bigcom98               bigcom98 0.000000000
bigcom99               bigcom99 0.000000000
bigcom101             bigcom101 0.000000000
bigcom104             bigcom104 0.000000000
bigcom106             bigcom106 0.000000000
bigcom109             bigcom109 0.000000000
bigcom113             bigcom113 0.000000000
bigcom116             bigcom116 0.000000000
bigcom120             bigcom120 0.000000000
bigcom123             bigcom123 0.000000000
bigcom126             bigcom126 0.000000000
bigcom127             bigcom127 0.000000000
bigcom137             bigcom137 0.000000000
bigcom139             bigcom139 0.000000000
bigcom140             bigcom140 0.000000000
bigcom143             bigcom143 0.000000000
bigcom145             bigcom145 0.000000000
bigcom146             bigcom146 0.000000000
bigcom147             bigcom147 0.000000000
bigcom149             bigcom149 0.000000000
bigcom153             bigcom153 0.000000000
bigcom154             bigcom154 0.000000000
bigcom156             bigcom156 0.000000000
bigcom157             bigcom157 0.000000000
bigcom158             bigcom158 0.000000000
bigcom160             bigcom160 0.000000000
bigcom161             bigcom161 0.000000000
bigcom162             bigcom162 0.000000000
bigcom164             bigcom164 0.000000000
bigcom166             bigcom166 0.000000000
bigcom173             bigcom173 0.000000000
bigcom175             bigcom175 0.000000000
bigcom176             bigcom176 0.000000000
bigcom177             bigcom177 0.000000000
bigcom178             bigcom178 0.000000000
bigcom180             bigcom180 0.000000000
bigcom181             bigcom181 0.000000000
bigcom184             bigcom184 0.000000000
bigcom186             bigcom186 0.000000000
bigcom187             bigcom187 0.000000000
bigcom189             bigcom189 0.000000000
bigcom194             bigcom194 0.000000000
bigcom195             bigcom195 0.000000000
bigcom196             bigcom196 0.000000000
bigcom204             bigcom204 0.000000000
bigcom205             bigcom205 0.000000000
bigcom212             bigcom212 0.000000000
bigcom214             bigcom214 0.000000000
bigcom222             bigcom222 0.000000000
bigcom223             bigcom223 0.000000000
bigcom226             bigcom226 0.000000000
bigcom227             bigcom227 0.000000000
bigcom229             bigcom229 0.000000000
bigcom233             bigcom233 0.000000000
bigcom236             bigcom236 0.000000000
bigcom237             bigcom237 0.000000000
bigcom248             bigcom248 0.000000000
bigcom249             bigcom249 0.000000000
bigcom250             bigcom250 0.000000000
bigcom254             bigcom254 0.000000000
bigcom266             bigcom266 0.000000000
bigcom269             bigcom269 0.000000000
bigcom272             bigcom272 0.000000000
bigcom274             bigcom274 0.000000000
bigcom281             bigcom281 0.000000000
bigcom291             bigcom291 0.000000000
bigcom292             bigcom292 0.000000000
bigcom295             bigcom295 0.000000000
bigcom299             bigcom299 0.000000000
bigcom301             bigcom301 0.000000000
bigcom306             bigcom306 0.000000000
bigcom309             bigcom309 0.000000000
bigcom314             bigcom314 0.000000000
bigcom321             bigcom321 0.000000000
bigcom341             bigcom341 0.000000000
bigcom350             bigcom350 0.000000000
bigcom353             bigcom353 0.000000000
bigcom359             bigcom359 0.000000000
bigcom363             bigcom363 0.000000000
bigcom365             bigcom365 0.000000000
bigcom385             bigcom385 0.000000000
bigcom386             bigcom386 0.000000000
bigcom408             bigcom408 0.000000000
bigcom412             bigcom412 0.000000000
bigcom480             bigcom480 0.000000000
membership_s3     membership_s3 0.000000000
membership_s6     membership_s6 0.000000000
membership_s7     membership_s7 0.000000000
membership_s8     membership_s8 0.000000000
membership_s9     membership_s9 0.000000000
membership_s11   membership_s11 0.000000000
membership_s12   membership_s12 0.000000000
membership_s14   membership_s14 0.000000000
membership_s16   membership_s16 0.000000000
membership_s17   membership_s17 0.000000000
membership_s18   membership_s18 0.000000000
membership_s20   membership_s20 0.000000000
membership_s21   membership_s21 0.000000000
membership_s22   membership_s22 0.000000000
membership_s24   membership_s24 0.000000000
membership_s25   membership_s25 0.000000000
membership_s26   membership_s26 0.000000000
membership_s27   membership_s27 0.000000000
membership_s28   membership_s28 0.000000000
membership_s31   membership_s31 0.000000000
membership_s33   membership_s33 0.000000000
[1] "Dataset: med_C Model RF, run: 7 of 10 2015-06-15 20:39:54"
     |      Out-of-bag   |
Tree |      MSE  %Var(y) |
   1 |   0.1095   188.00 |
   2 |   0.1156   198.38 |
   3 |   0.1072   183.94 |
   4 |  0.09732   167.05 |
   5 |  0.09376   160.93 |
   6 |  0.09138   156.85 |
   7 |  0.08647   148.43 |
   8 |  0.08237   141.37 |
   9 |  0.07944   136.34 |
  10 |   0.0779   133.72 |
  11 |  0.07478   128.35 |
  12 |  0.07234   124.17 |
  13 |  0.07175   123.15 |
  14 |  0.07124   122.27 |
  15 |  0.07021   120.50 |
  16 |  0.06966   119.56 |
  17 |  0.06875   118.01 |
  18 |  0.06842   117.43 |
  19 |  0.06768   116.16 |
  20 |   0.0672   115.34 |
  21 |  0.06665   114.39 |
  22 |  0.06607   113.41 |
  23 |  0.06596   113.21 |
  24 |  0.06556   112.52 |
  25 |  0.06513   111.79 |
  26 |  0.06495   111.49 |
  27 |  0.06478   111.19 |
  28 |  0.06456   110.81 |
  29 |  0.06429   110.34 |
  30 |   0.0643   110.36 |
  31 |  0.06407   109.98 |
  32 |  0.06388   109.65 |
  33 |  0.06343   108.87 |
  34 |  0.06321   108.49 |
  35 |    0.063   108.14 |
  36 |  0.06282   107.82 |
  37 |   0.0626   107.45 |
  38 |   0.0628   107.79 |
  39 |  0.06273   107.67 |
  40 |  0.06258   107.42 |
  41 |  0.06238   107.07 |
  42 |  0.06224   106.83 |
  43 |  0.06217   106.71 |
  44 |  0.06201   106.44 |
  45 |    0.062   106.42 |
  46 |  0.06174   105.97 |
  47 |  0.06174   105.97 |
  48 |  0.06163   105.79 |
  49 |  0.06157   105.69 |
  50 |  0.06147   105.51 |
  51 |  0.06147   105.50 |
  52 |  0.06136   105.32 |
  53 |  0.06122   105.08 |
  54 |  0.06113   104.92 |
  55 |  0.06099   104.69 |
  56 |  0.06095   104.62 |
  57 |  0.06081   104.37 |
  58 |  0.06073   104.24 |
  59 |  0.06071   104.20 |
  60 |  0.06067   104.13 |
  61 |  0.06055   103.93 |
  62 |  0.06052   103.88 |
  63 |  0.06052   103.88 |
  64 |  0.06047   103.79 |
  65 |   0.0604   103.67 |
  66 |  0.06043   103.72 |
  67 |  0.06037   103.62 |
  68 |  0.06041   103.69 |
  69 |   0.0604   103.67 |
  70 |  0.06039   103.66 |
  71 |  0.06048   103.82 |
  72 |  0.06048   103.80 |
  73 |  0.06046   103.77 |
  74 |  0.06053   103.89 |
  75 |  0.06052   103.88 |
  76 |  0.06056   103.94 |
  77 |  0.06058   103.98 |
  78 |  0.06056   103.95 |
  79 |  0.06047   103.80 |
  80 |  0.06041   103.70 |
  81 |  0.06046   103.78 |
  82 |  0.06041   103.69 |
  83 |  0.06041   103.68 |
  84 |  0.06039   103.65 |
  85 |   0.0604   103.67 |
  86 |  0.06031   103.51 |
  87 |  0.06033   103.55 |
  88 |  0.06033   103.56 |
  89 |  0.06027   103.45 |
  90 |  0.06021   103.34 |
  91 |  0.06019   103.32 |
  92 |  0.06014   103.23 |
  93 |  0.06022   103.36 |
  94 |  0.06019   103.31 |
  95 |  0.06019   103.31 |
  96 |  0.06015   103.24 |
  97 |  0.06015   103.24 |
  98 |  0.06011   103.18 |
  99 |  0.06007   103.10 |
 100 |  0.06005   103.06 |
[1] "Random Forest variable coefficients"
                      %IncMSE IncNodePurity
graph5           3.996515e-03  1.254483e+00
graph6           4.625316e-03  9.977721e-01
graph7           2.681086e-03  1.061811e+00
graph8           5.332018e-04  5.201006e-01
graph9           3.540386e-03  1.010501e+00
graph10          7.493491e-03  2.033519e+00
graph11          6.046454e-03  1.648650e+00
graph12          5.041076e-03  1.098244e+00
graph13          4.886079e-03  1.299338e+00
graph14          4.597363e-03  1.588592e+00
graph15          6.855663e-03  1.270223e+00
graph16          5.534751e-03  1.557115e+00
graph17          7.668245e-03  1.796663e+00
graph18          3.961931e-03  1.231090e+00
graph19          1.543700e-02  1.902077e+00
graph20          5.992543e-03  2.134965e+00
graph21          5.822553e-03  1.653810e+00
graph22          5.287823e-03  2.001953e+00
graph23          1.735038e-02  2.741366e+00
graph24          7.054986e-03  1.659249e+00
graph25          3.851493e-03  2.162245e+00
graph26          7.623932e-03  1.037858e+00
graph27          1.507154e-03  1.286215e+00
graph28          1.865139e-03  1.013842e+00
graph29          4.859654e-04  4.620950e-01
orbit0           2.955503e-04  6.543893e-01
orbit1           8.583567e-03  1.261068e+00
orbit2           3.100120e-03  1.228917e+00
orbit3           2.171564e-03  1.034794e+00
orbit4           2.921809e-03  1.136187e+00
orbit5           3.904548e-03  1.169302e+00
orbit6           8.548241e-03  1.300386e+00
orbit7           1.535313e-03  1.372978e+00
orbit8           4.220603e-03  1.649509e+00
orbit9           4.178039e-03  1.205737e+00
orbit10          4.341280e-03  1.243702e+00
orbit11          2.707609e-03  1.085659e+00
orbit12          4.800077e-03  1.169121e+00
orbit13          1.399220e-03  7.554416e-01
orbit14          1.211407e-03  4.005623e-01
orbit15          4.526973e-03  1.283609e+00
orbit16          5.551998e-03  1.616810e+00
orbit17          3.814564e-03  1.416704e+00
orbit18          3.213704e-03  3.347607e+00
orbit19          6.335264e-03  1.215637e+00
orbit20          4.721030e-03  1.730333e+00
orbit21          1.631996e-03  1.261752e+00
orbit22          6.146135e-03  1.587059e+00
orbit23          3.068505e-03  1.353552e+00
orbit24          6.289320e-03  2.271097e+00
orbit25          6.688670e-03  1.709237e+00
orbit26          5.226430e-03  1.354635e+00
orbit27          1.677169e-02  2.260973e+00
orbit28          3.402865e-03  1.390142e+00
orbit29          5.658868e-03  1.195357e+00
orbit30          3.109742e-03  1.264520e+00
orbit31          5.985072e-03  1.655785e+00
orbit32          5.226951e-03  1.802734e+00
orbit33          3.418407e-03  1.609356e+00
orbit34          7.071955e-03  1.373526e+00
orbit35          7.799396e-03  1.687940e+00
orbit36          3.313499e-03  2.175449e+00
orbit37          3.595118e-03  1.488241e+00
orbit38          3.731041e-03  1.557949e+00
orbit39          6.970223e-03  1.710635e+00
orbit40          4.667556e-03  1.514642e+00
orbit41          1.598018e-03  1.177941e+00
orbit42          1.989357e-03  1.043115e+00
orbit43          3.579860e-03  1.628258e+00
orbit44          2.286213e-03  1.058017e+00
orbit45          2.545852e-02  3.305080e+00
orbit46          6.888445e-03  1.615532e+00
orbit47          8.247190e-03  1.600581e+00
orbit48          2.513582e-03  1.475506e+00
orbit49          5.232881e-03  2.317378e+00
orbit50          3.635550e-03  1.788377e+00
orbit51          6.438085e-03  2.191947e+00
orbit52          6.546216e-03  1.717201e+00
orbit53          1.519966e-03  1.243319e+00
orbit54          7.130838e-03  1.710830e+00
orbit55          1.051346e-03  9.695620e-01
orbit56          2.188861e-02  4.912087e+00
orbit57          4.928948e-03  1.081349e+00
orbit58          3.371045e-03  1.035660e+00
orbit59          1.169606e-02  2.022907e+00
orbit60          1.906048e-03  1.095010e+00
orbit61          1.431313e-03  1.002760e+00
orbit62          9.437169e-03  2.951869e+00
orbit63          3.577325e-03  1.536587e+00
orbit64          1.346054e-03  1.180718e+00
orbit65          9.690459e-03  2.467589e+00
orbit66          2.448702e-03  1.028913e+00
orbit67          9.992712e-04  4.701541e-01
orbit68          1.189064e-03  1.131282e+00
orbit69          7.105616e-04  6.663803e-01
orbit70          1.242060e-03  8.457779e-01
orbit71          1.640020e-03  7.022604e-01
orbit72          1.488763e-03  5.014125e-01
AP               4.441493e-05  2.191200e-01
bet              2.850266e-03  3.114791e+00
ecc              3.056462e-04  1.050723e-01
eccrad           1.145678e-04  2.666371e-01
close            2.340148e-03  9.696430e-01
constraint       3.796721e-03  1.938301e+00
coreness         1.126854e-03  6.558640e-01
knn              6.562844e-03  2.586275e+00
hubscore         3.204350e-03  7.413353e-01
pagerank         2.094851e-03  3.831142e+00
trans            4.347755e-03  2.110388e+00
evcent           3.068542e-03  7.126751e-01
first            5.767721e-04  4.380876e-01
upto_second      4.473376e-03  1.110284e+00
upto_third       2.633581e-03  6.127308e-01
upto_fourth      4.333813e-03  1.214414e+00
upto_fifth       5.722769e-03  1.674709e+00
upto_sixth       1.305466e-03  7.597065e-01
second           3.632470e-03  8.818218e-01
third            6.405218e-03  4.139804e+00
fourth           4.502618e-03  1.514912e+00
fifth            2.874981e-03  1.579665e+00
sixth            4.801376e-03  1.878397e+00
ratio1           4.419583e-03  2.082367e+00
ratio2           4.743320e-03  1.895452e+00
ratio3           6.691792e-03  1.573085e+00
ratio4           9.275744e-03  3.585843e+00
ratio5           2.822592e-03  5.037983e+00
ratio6           4.922718e-03  2.002131e+00
selfinter        2.216222e-04  5.074697e-01
walktrap_vertex  5.784816e-04  2.959591e+00
bigcom1          1.392344e-04  2.348646e-01
bigcom2          0.000000e+00  0.000000e+00
bigcom3          5.472187e-05  3.353587e-01
bigcom4          1.991270e-05  2.184267e-01
bigcom6          0.000000e+00  0.000000e+00
bigcom8          1.192896e-05  1.799110e-01
bigcom9          0.000000e+00  1.942890e-18
bigcom11         0.000000e+00  0.000000e+00
bigcom13         1.868252e-05  6.548954e-02
bigcom15         0.000000e+00  0.000000e+00
bigcom16         0.000000e+00  1.387779e-19
bigcom21         3.908925e-07  1.229918e-01
bigcom22        -6.035003e-06  5.598262e-04
bigcom24        -3.601921e-05  5.452872e-01
bigcom26         0.000000e+00  1.428571e-02
bigcom28         3.196627e-04  5.165628e-01
bigcom30        -3.925891e-05  1.415814e-01
bigcom31         0.000000e+00  0.000000e+00
bigcom32        -8.038541e-05  2.495173e-01
bigcom33         0.000000e+00  0.000000e+00
bigcom34         0.000000e+00  0.000000e+00
bigcom36         0.000000e+00  0.000000e+00
bigcom37         0.000000e+00  1.428571e-02
bigcom38         0.000000e+00  0.000000e+00
bigcom39        -3.950480e-05  3.192022e-01
bigcom40         3.542059e-03  1.023206e+00
bigcom43         0.000000e+00  0.000000e+00
bigcom44         0.000000e+00  2.775558e-19
bigcom46         0.000000e+00  1.387779e-18
bigcom47         0.000000e+00  2.498002e-18
bigcom49         0.000000e+00  1.110223e-18
bigcom50        -3.312685e-05  7.850459e-01
bigcom51         0.000000e+00  0.000000e+00
bigcom52         0.000000e+00  0.000000e+00
bigcom54         0.000000e+00  0.000000e+00
bigcom56        -1.637368e-05  2.214893e-01
bigcom62         0.000000e+00  0.000000e+00
bigcom66         0.000000e+00  0.000000e+00
bigcom68         0.000000e+00  0.000000e+00
bigcom69         0.000000e+00  0.000000e+00
bigcom71         0.000000e+00  0.000000e+00
bigcom72         0.000000e+00  0.000000e+00
bigcom73         0.000000e+00  1.387779e-19
bigcom74         0.000000e+00  1.249001e-18
bigcom75         0.000000e+00  0.000000e+00
bigcom76         0.000000e+00  0.000000e+00
bigcom77         0.000000e+00  0.000000e+00
bigcom79         0.000000e+00  2.775558e-19
bigcom80         0.000000e+00  2.775558e-19
bigcom82         0.000000e+00  0.000000e+00
bigcom83         0.000000e+00  0.000000e+00
bigcom84         0.000000e+00  0.000000e+00
bigcom85         0.000000e+00  0.000000e+00
bigcom87         0.000000e+00  0.000000e+00
bigcom89         0.000000e+00  0.000000e+00
bigcom91         0.000000e+00  0.000000e+00
bigcom92         0.000000e+00  1.110223e-18
bigcom93         0.000000e+00  0.000000e+00
bigcom96         0.000000e+00  0.000000e+00
bigcom97         0.000000e+00  0.000000e+00
bigcom98         0.000000e+00  0.000000e+00
bigcom99         0.000000e+00  0.000000e+00
bigcom101        0.000000e+00  0.000000e+00
bigcom104        0.000000e+00  0.000000e+00
bigcom106        0.000000e+00  0.000000e+00
bigcom109        0.000000e+00  0.000000e+00
bigcom113        0.000000e+00  0.000000e+00
bigcom116        3.711668e-05  1.239213e-01
bigcom120        0.000000e+00  2.775558e-19
bigcom123        0.000000e+00  0.000000e+00
bigcom126        0.000000e+00  0.000000e+00
bigcom127       -1.242640e-05  2.263387e-01
bigcom137        0.000000e+00  0.000000e+00
bigcom139        0.000000e+00  0.000000e+00
bigcom140        0.000000e+00  0.000000e+00
bigcom143        0.000000e+00  0.000000e+00
bigcom145        0.000000e+00  1.110223e-18
bigcom146        0.000000e+00  0.000000e+00
bigcom147       -1.838160e-05  9.604895e-03
bigcom149        0.000000e+00  0.000000e+00
bigcom153        0.000000e+00  0.000000e+00
bigcom154        0.000000e+00  0.000000e+00
bigcom156        0.000000e+00  0.000000e+00
bigcom157        0.000000e+00  1.387779e-19
bigcom158        0.000000e+00  0.000000e+00
bigcom160        0.000000e+00  2.775558e-19
bigcom161        0.000000e+00  1.387779e-19
bigcom162        0.000000e+00  0.000000e+00
bigcom164        0.000000e+00  0.000000e+00
bigcom166        0.000000e+00  1.387779e-19
bigcom167        2.735664e-05  8.639451e-01
bigcom171        4.015922e-04  2.331035e+00
bigcom173        0.000000e+00  0.000000e+00
bigcom175        0.000000e+00  0.000000e+00
bigcom176        0.000000e+00  0.000000e+00
bigcom177        0.000000e+00  1.110223e-18
bigcom178        0.000000e+00  0.000000e+00
bigcom180       -3.738109e-05  7.095985e-01
bigcom181        0.000000e+00  0.000000e+00
bigcom184        0.000000e+00  0.000000e+00
bigcom186        0.000000e+00  0.000000e+00
bigcom187        0.000000e+00  1.110223e-18
bigcom189        0.000000e+00  0.000000e+00
bigcom194        0.000000e+00  1.110223e-18
bigcom195        0.000000e+00  0.000000e+00
bigcom196       -7.101939e-05  3.966515e-01
bigcom204        0.000000e+00  0.000000e+00
bigcom205        0.000000e+00  1.387779e-19
bigcom212        0.000000e+00  0.000000e+00
bigcom214        0.000000e+00  0.000000e+00
bigcom222        0.000000e+00  0.000000e+00
bigcom223        0.000000e+00  2.775558e-19
bigcom226        0.000000e+00  1.110223e-18
bigcom227        0.000000e+00  0.000000e+00
bigcom229        0.000000e+00  0.000000e+00
bigcom233        0.000000e+00  0.000000e+00
bigcom236        0.000000e+00  0.000000e+00
bigcom237        0.000000e+00  0.000000e+00
bigcom246       -1.793170e-06  9.557840e-01
bigcom248       -1.625437e-05  3.085860e-01
bigcom249        3.806344e-05  2.141192e-01
bigcom250        0.000000e+00  2.498002e-18
bigcom254        0.000000e+00  0.000000e+00
bigcom266        0.000000e+00  2.220446e-18
bigcom269        0.000000e+00  0.000000e+00
bigcom272        0.000000e+00  1.110223e-18
bigcom274        0.000000e+00  6.938894e-19
bigcom281        0.000000e+00  0.000000e+00
bigcom291        0.000000e+00  0.000000e+00
bigcom292        0.000000e+00  0.000000e+00
bigcom295        0.000000e+00  0.000000e+00
bigcom299        0.000000e+00  2.359224e-18
bigcom301        0.000000e+00  1.110223e-18
bigcom306        0.000000e+00  0.000000e+00
bigcom309        0.000000e+00  0.000000e+00
bigcom314        0.000000e+00  0.000000e+00
bigcom321        0.000000e+00  0.000000e+00
bigcom341        0.000000e+00  0.000000e+00
bigcom350        0.000000e+00  0.000000e+00
bigcom353        0.000000e+00  2.775558e-19
bigcom359        0.000000e+00  0.000000e+00
bigcom363        0.000000e+00  0.000000e+00
bigcom365        0.000000e+00  0.000000e+00
bigcom385        0.000000e+00  1.110223e-18
bigcom386        0.000000e+00  0.000000e+00
bigcom408        1.189064e-05  1.758400e-01
bigcom412        0.000000e+00  7.183482e-01
bigcom480        0.000000e+00  0.000000e+00
spin_vertex      1.390659e-03  4.309553e+00
membership_s1    5.037990e-05  1.192003e-01
membership_s3    0.000000e+00  0.000000e+00
membership_s4    2.290230e-03  1.545905e+00
membership_s5    2.781161e-05  4.528584e-02
membership_s6    3.944193e-05  1.246393e-01
membership_s7    2.101302e-05  2.458906e-01
membership_s8    0.000000e+00  2.775558e-19
membership_s9    0.000000e+00  0.000000e+00
membership_s11   0.000000e+00  0.000000e+00
membership_s12  -4.205214e-05  4.320622e-01
membership_s14   0.000000e+00  0.000000e+00
membership_s15  -1.796697e-06  1.446754e-01
membership_s16  -2.304098e-05  3.087201e-01
membership_s17   0.000000e+00  0.000000e+00
membership_s18   1.397405e-05  9.268502e-02
membership_s20   0.000000e+00  0.000000e+00
membership_s21  -1.395373e-05  1.153516e-01
membership_s22   0.000000e+00  0.000000e+00
membership_s24   0.000000e+00  2.220446e-18
membership_s25   0.000000e+00  0.000000e+00
membership_s26   0.000000e+00  0.000000e+00
membership_s27   6.102318e-05  2.064893e-01
membership_s28   0.000000e+00  0.000000e+00
membership_s30   1.930225e-04  3.200793e-01
membership_s31   5.192919e-05  8.239472e-02
membership_s32   1.281698e-04  3.750333e-01
membership_s33   0.000000e+00  0.000000e+00
membership_s36   1.880857e-05  1.950522e-01
membership_s37   6.887703e-05  4.355665e-01
V1               4.774519e-03  3.999249e+00
V2               2.800254e-03  4.093263e+00
pdi             -5.409724e-05  4.017900e-01
adhesion         9.558349e-03  2.996383e+00
cohesion         1.129297e-02  3.146141e+00
inner            4.825589e-03  3.116372e+00
outer            1.273793e-03  4.042164e+00
ioratio          8.421873e-03  3.237659e+00
comsize          1.575424e-03  4.552922e+00
[1] "Dataset: med_C Model GLM, run: 7 of 10 2015-06-15 20:41:32"
[1] "glmnet variable coefficients"
                         [,1]          [,2]
(Intercept)     -2.714556e+00 -7.588641e+01
graph0           3.134514e-39 -5.292188e-04
graph1           1.379895e-41  3.059228e-06
graph2           1.461951e-39  7.016795e-04
graph3           6.172882e-43  6.625893e-08
graph4          -5.189900e-45 -8.154871e-09
graph5           3.414481e-41 -5.650861e-05
graph6           3.645560e-42  9.542761e-07
graph7           9.268776e-41  1.772589e-05
graph8           3.285440e-40 -2.268390e-04
graph9           1.064787e-44  2.776499e-09
graph10          2.923022e-46 -8.551818e-11
graph11         -1.305907e-47 -1.668430e-11
graph12          3.576236e-44  1.107253e-08
graph13          1.502011e-43  1.109081e-08
graph14          3.507854e-47 -3.464795e-09
graph15          4.501882e-42  8.826622e-07
graph16          6.289124e-44 -4.031141e-08
graph17          1.235643e-43 -4.875632e-08
graph18          2.700429e-42  2.023704e-07
graph19          9.531913e-43  3.112176e-07
graph20          3.154326e-43 -2.166116e-06
graph21          4.050457e-42  2.264178e-06
graph22          3.554220e-42 -1.019353e-06
graph23          3.928580e-42  8.653523e-07
graph24          6.846705e-42 -9.458578e-07
graph25          2.545832e-41  2.380698e-05
graph26          2.101875e-41  1.554760e-06
graph27          8.940644e-41 -1.328117e-04
graph28          6.292676e-41  1.045173e-04
graph29         -4.990207e-41 -1.290547e-03
orbit0           3.134514e-39 -4.995405e-04
orbit1           1.324973e-41  3.659916e-06
orbit2           1.976174e-40 -1.903670e-05
orbit3           1.461951e-39  7.145411e-04
orbit4           1.032528e-42  1.099872e-07
orbit5           1.104969e-42  1.787815e-07
orbit6          -5.210357e-45 -8.186903e-09
orbit7           2.268468e-41  7.186387e-06
orbit8           3.414481e-41 -5.588011e-05
orbit9           1.194059e-41  4.096909e-06
orbit10          4.215285e-42  9.133784e-07
orbit11          1.229675e-40  2.424507e-05
orbit12          1.074631e-40  1.249521e-05
orbit13          3.503337e-40  2.347012e-04
orbit14          3.285440e-40 -2.293003e-04
orbit15          2.227316e-44  9.301793e-09
orbit16          4.335598e-44 -1.041154e-08
orbit17          2.039911e-44  8.317553e-09
orbit18          5.144451e-45 -3.601909e-10
orbit19          1.575332e-46 -3.518723e-10
orbit20          2.728606e-46  1.046025e-09
orbit21          1.109947e-43  1.406613e-08
orbit22         -1.305927e-47 -1.707167e-11
orbit23          3.546218e-42  2.053406e-06
orbit24          7.401591e-44  3.174534e-08
orbit25          3.908555e-44  3.621129e-09
orbit26          3.408388e-43 -1.317791e-07
orbit27          6.634452e-43  5.241626e-07
orbit28          8.040426e-43 -1.235383e-07
orbit29          2.273268e-43 -8.452673e-09
orbit30          1.143907e-42 -2.801406e-06
orbit31         -9.953785e-47 -3.380609e-09
orbit32          1.970990e-46 -7.983129e-09
orbit33          1.586179e-41  1.969797e-05
orbit34          4.501882e-42  1.021611e-06
orbit35          2.627159e-43 -1.480650e-07
orbit36          8.544117e-43 -1.747516e-07
orbit37          6.148367e-44 -4.958151e-08
orbit38          2.625369e-42 -1.049807e-06
orbit39          5.945973e-43  8.677992e-08
orbit40          1.324704e-43 -9.653452e-08
orbit41          1.208361e-42  4.125582e-07
orbit42          4.051965e-41 -7.856407e-08
orbit43          2.708866e-42  3.161304e-07
orbit44          2.691176e-40 -4.909271e-05
orbit45          2.997097e-42  2.678203e-06
orbit46          2.165191e-42 -2.405247e-07
orbit47          1.085565e-41  6.422676e-06
orbit48          1.810129e-42 -1.105768e-08
orbit49          3.162389e-43 -2.132857e-06
orbit50          8.147069e-42 -5.631929e-05
orbit51          8.321748e-42  7.963521e-06
orbit52          9.750107e-42 -7.408537e-08
orbit53          1.720162e-41  7.222518e-06
orbit54          3.538916e-42 -1.063524e-06
orbit55          1.598400e-40  2.049061e-04
orbit56          1.608172e-41  1.541727e-05
orbit57          2.664067e-42 -2.127565e-06
orbit58          6.502582e-41 -8.609557e-05
orbit59          9.518284e-42 -6.173274e-07
orbit60          2.045875e-41 -9.725381e-06
orbit61          2.253303e-40  2.882435e-04
orbit62          7.485483e-41  1.286002e-04
orbit63          6.823526e-41  4.742703e-05
orbit64          4.126685e-41 -1.517745e-05
orbit65          6.469435e-41  5.232435e-05
orbit66          2.412362e-41 -2.819286e-05
orbit67          9.429636e-41 -7.389722e-05
orbit68          9.473562e-41 -1.453021e-04
orbit69          6.387717e-40 -3.043487e-04
orbit70          9.465853e-41  1.657519e-04
orbit71          9.469099e-41  1.162393e-04
orbit72         -4.990207e-41 -1.290337e-03
AP              -2.042792e-38 -1.192052e-01
bet              3.466791e-43  1.467504e-06
ecc              2.226859e-40  2.053306e-02
eccrad           1.336115e-39  1.230151e-01
close            9.247887e-37  4.738683e-01
constraint      -4.174505e-37 -2.671111e-01
coreness         6.187244e-39  1.789130e-06
knn             -1.648961e-41 -2.470964e-04
hubscore         2.458778e-36  7.546652e-01
pagerank        -9.201022e-37 -9.588949e+00
trans            4.961830e-38 -4.633113e-02
evcent           2.442781e-36  8.760901e-01
first            3.134514e-39 -5.004997e-04
upto_second      1.072188e-41  6.657350e-06
upto_third       1.108384e-41  5.109407e-06
upto_fourth      4.161836e-41  4.584023e-05
upto_fifth       4.905620e-40  5.927043e-04
upto_sixth       5.249902e-39  4.719943e-03
second           1.058908e-41  6.415603e-06
third            1.793810e-41  7.596521e-06
fourth          -1.351535e-41 -4.414641e-06
fifth           -4.503388e-41 -4.912835e-05
sixth           -5.266447e-40 -6.526862e-04
ratio1          -5.611370e-41 -2.861231e-04
ratio2          -1.201833e-39 -9.322519e-04
ratio3          -1.409072e-38 -2.133196e-02
ratio4          -2.944979e-37 -2.539376e-01
ratio5           9.948019e-37 -4.558005e-01
ratio6          -3.455881e-39 -2.293016e-03
selfinter        2.705889e-38  8.977933e-02
walktrap_vertex -8.499677e-41 -8.117011e-02
bigcom1         -2.826956e-38 -2.354807e-02
bigcom2         -6.280193e-38 -3.197514e-01
bigcom3         -6.327395e-39  9.760879e-02
bigcom4         -6.866742e-39  1.442727e-02
bigcom6         -6.281559e-38 -3.723698e-01
bigcom8         -1.513042e-38  4.363758e-02
bigcom9         -6.304864e-38 -2.968741e-01
bigcom11        -6.293876e-38 -3.228406e-01
bigcom13         1.499505e-38  3.173991e-01
bigcom15        -6.291134e-38 -4.248138e-01
bigcom16        -6.284292e-38 -3.258375e-01
bigcom21        -3.328432e-38 -1.904867e-01
bigcom22        -4.187054e-38 -2.879453e-01
bigcom24         1.899429e-37  7.074883e-01
bigcom26        -6.351998e-38 -4.059180e-01
bigcom28         7.490370e-38  2.168438e-01
bigcom30        -3.379579e-39 -1.384387e-02
bigcom31        -6.278828e-38 -2.503552e-01
bigcom32         1.057406e-37  7.480809e-01
bigcom33        -6.277464e-38 -4.052498e-01
bigcom34        -6.276100e-38 -2.692185e-01
bigcom36        -6.278828e-38 -2.782572e-01
bigcom37        -6.277464e-38 -2.737531e-01
bigcom38        -6.278828e-38 -4.452352e-01
bigcom39         4.375964e-38  3.844234e-01
bigcom40         7.882095e-38  1.845541e-01
bigcom43        -6.282925e-38 -3.225772e-01
bigcom44        -5.226799e-38 -1.259482e-01
bigcom46        -6.288395e-38 -2.496901e-01
bigcom47        -6.282925e-38 -3.192088e-01
bigcom49        -6.282925e-38 -4.404697e-01
bigcom50         4.424954e-37  1.228316e+00
bigcom51        -6.277464e-38 -2.587287e-01
bigcom52        -6.278828e-38 -4.127536e-01
bigcom54        -6.276100e-38 -2.229581e-01
bigcom56         1.499505e-38  8.048392e-02
bigcom62        -6.277464e-38 -3.201352e-01
bigcom66        -6.276100e-38 -2.642345e-01
bigcom68        -6.277464e-38 -3.099168e-01
bigcom69        -6.282925e-38 -2.835714e-01
bigcom71        -6.276100e-38 -2.179552e-01
bigcom72        -6.276100e-38 -2.463732e-01
bigcom73        -6.296619e-38 -3.069728e-01
bigcom74        -6.287027e-38 -3.915095e-01
bigcom75        -6.278828e-38 -2.621609e-01
bigcom76        -6.281559e-38 -3.433669e-01
bigcom77        -6.284292e-38 -4.360633e-01
bigcom79        -6.277464e-38 -3.527993e-01
bigcom80        -6.281559e-38 -2.328838e-01
bigcom82        -6.277464e-38 -4.529387e-01
bigcom83        -6.277464e-38 -2.119445e-01
bigcom84        -6.282925e-38 -4.181715e-01
bigcom85        -6.277464e-38 -3.595845e-01
bigcom87        -6.282925e-38 -3.299383e-01
bigcom89         0.000000e+00  0.000000e+00
bigcom91        -6.285659e-38 -4.486921e-01
bigcom92        -6.299365e-38 -2.863249e-01
bigcom93        -6.276100e-38 -2.252847e-01
bigcom96        -6.278828e-38 -3.782544e-01
bigcom97        -6.282925e-38 -4.337748e-01
bigcom98        -6.276100e-38 -4.501227e-01
bigcom99         0.000000e+00  0.000000e+00
bigcom101       -6.291134e-38 -2.645210e-01
bigcom104       -6.277464e-38 -4.586790e-01
bigcom106       -6.277464e-38 -2.594649e-01
bigcom109       -6.277464e-38 -4.227008e-01
bigcom113       -6.277464e-38 -3.068920e-01
bigcom116       -3.139996e-38  6.113499e-02
bigcom120       -6.277464e-38 -6.728148e-02
bigcom123       -6.276100e-38 -2.901796e-01
bigcom126       -6.277464e-38 -1.889900e-01
bigcom127        2.741316e-37  5.807129e-01
bigcom137       -6.282925e-38 -4.397981e-01
bigcom139       -6.278828e-38 -3.286223e-01
bigcom140       -6.278828e-38 -3.012101e-01
bigcom143        0.000000e+00  0.000000e+00
bigcom145       -6.278828e-38 -3.563787e-01
bigcom146       -6.278828e-38 -2.896347e-01
bigcom147        1.499505e-38  2.403090e-01
bigcom149       -6.280193e-38 -3.187279e-01
bigcom153       -6.284292e-38 -2.581926e-01
bigcom154       -6.276100e-38 -2.553193e-01
bigcom156       -6.281559e-38 -2.664497e-01
bigcom157       -6.289765e-38 -1.742873e-01
bigcom158       -6.277464e-38 -3.205111e-01
bigcom160       -6.276100e-38 -3.234214e-01
bigcom161       -6.278828e-38 -3.521836e-01
bigcom162       -6.276100e-38 -3.549839e-01
bigcom164       -6.276100e-38 -6.192802e-01
bigcom166       -6.281559e-38 -4.714775e-01
bigcom167        1.211969e-37  6.760582e-01
bigcom171        4.993961e-37  1.363445e+00
bigcom173       -6.276100e-38 -2.939166e-01
bigcom175       -6.277464e-38 -2.650858e-01
bigcom176       -6.276100e-38 -3.722930e-01
bigcom177       -6.277464e-38 -3.667680e-01
bigcom178       -6.277464e-38 -4.432790e-01
bigcom180        4.424954e-37  1.476929e+00
bigcom181       -6.288395e-38 -3.800137e-01
bigcom184       -6.276100e-38 -4.094643e-01
bigcom186       -6.277464e-38 -4.138472e-01
bigcom187       -6.277464e-38 -4.322066e-01
bigcom189       -6.282925e-38 -3.391991e-01
bigcom194       -6.277464e-38 -3.755707e-01
bigcom195       -6.276100e-38 -3.149727e-01
bigcom196        2.741316e-37  9.978202e-01
bigcom204        0.000000e+00  0.000000e+00
bigcom205       -6.277464e-38 -3.443782e-01
bigcom212       -6.277464e-38 -3.667196e-01
bigcom214       -6.276100e-38 -3.057050e-01
bigcom222       -6.277464e-38 -2.559214e-01
bigcom223       -6.282925e-38 -3.429045e-01
bigcom226       -6.277464e-38 -4.391139e-01
bigcom227       -6.278828e-38 -3.256720e-01
bigcom229       -6.276100e-38 -2.284587e-01
bigcom233       -6.278828e-38 -1.966294e-01
bigcom236        0.000000e+00  0.000000e+00
bigcom237       -6.280193e-38 -3.691274e-01
bigcom246        2.261968e-37  9.562132e-01
bigcom248        6.362581e-38  3.381921e-01
bigcom249        1.899429e-37  9.243228e-01
bigcom250       -6.292505e-38 -2.876138e-01
bigcom254       -6.277464e-38 -4.811907e-01
bigcom266       -6.278828e-38 -3.581099e-01
bigcom269        0.000000e+00  0.000000e+00
bigcom272       -6.276100e-38 -2.142062e-01
bigcom274       -6.308995e-38 -3.697106e-01
bigcom281       -6.281559e-38 -2.632083e-01
bigcom291       -6.281559e-38 -2.987343e-01
bigcom292       -6.277464e-38 -3.148758e-01
bigcom295       -6.281559e-38 -2.776536e-01
bigcom299       -6.277464e-38 -3.903521e-01
bigcom301       -6.282925e-38 -2.999726e-01
bigcom306       -6.276100e-38 -1.943737e-01
bigcom309        0.000000e+00  0.000000e+00
bigcom314       -6.280193e-38 -2.744015e-01
bigcom321        0.000000e+00  0.000000e+00
bigcom341       -6.277464e-38 -2.891126e-01
bigcom350       -6.278828e-38 -3.548725e-01
bigcom353       -6.276100e-38 -3.473116e-01
bigcom359       -6.277464e-38 -4.367748e-01
bigcom363       -6.276100e-38 -2.396567e-01
bigcom365       -6.278828e-38 -3.423284e-01
bigcom385       -6.277464e-38 -3.685832e-01
bigcom386       -6.277464e-38 -1.969866e-01
bigcom408        4.424954e-37  1.400727e+00
bigcom412        9.475595e-37  2.363270e+00
bigcom480       -6.276100e-38 -3.977985e-01
spin_vertex      7.724732e-39  3.793242e-02
membership_s1   -2.974792e-38 -1.251332e-01
membership_s3   -6.276100e-38 -6.855357e-03
membership_s4    8.469220e-38  1.896859e-01
membership_s5   -2.093245e-38 -1.200656e-01
membership_s6   -3.708400e-38 -9.512753e-02
membership_s7    1.408172e-39  8.808190e-02
membership_s8   -6.277464e-38 -2.733424e-01
membership_s9   -6.276100e-38 -3.427441e-01
membership_s11  -6.277464e-38 -2.119002e-01
membership_s12   1.394242e-37  7.282317e-01
membership_s14  -6.280193e-38 -3.226461e-01
membership_s15  -2.417032e-38 -1.129994e-02
membership_s16   2.741316e-37  5.792153e-01
membership_s17  -6.276100e-38 -2.161294e-01
membership_s18  -3.845320e-38 -4.283105e-02
membership_s20  -6.276100e-38 -4.561634e-01
membership_s21  -3.496239e-38 -5.436813e-02
membership_s22  -6.291134e-38 -2.392556e-01
membership_s24  -6.293876e-38 -2.878723e-01
membership_s25  -6.293876e-38 -2.503597e-01
membership_s26   0.000000e+00  0.000000e+00
membership_s27  -2.730509e-38 -6.579048e-02
membership_s28  -6.278828e-38 -2.398635e-01
membership_s30   2.326625e-38  3.831003e-02
membership_s31  -3.668339e-38 -1.042666e-01
membership_s32   9.046351e-40  1.264448e-01
membership_s33  -6.276100e-38 -2.230995e-01
membership_s36  -4.477168e-38 -8.385216e-02
membership_s37   2.154000e-38  3.279340e-01
V1               1.176529e-37  2.970072e-01
V2              -8.970060e-39  1.264999e-01
pdi             -7.801938e-35 -1.582421e+02
adhesion        -2.372438e-41 -4.131909e-05
cohesion         4.766340e-41  8.761904e-05
inner            7.213307e-42  4.821623e-06
outer            2.210615e-41 -1.331090e-05
ioratio         -3.228387e-37 -3.939512e-01
comsize         -1.955694e-41 -1.077728e-04
[1] "Dataset: med_C Model GBM, run: 8 of 10 2015-06-15 20:41:54"
Iter   TrainDeviance   ValidDeviance   StepSize   Improve
     1        0.4597             nan     0.0100    0.0003
     2        0.4571             nan     0.0100    0.0004
     3        0.4550             nan     0.0100    0.0003
     4        0.4530             nan     0.0100    0.0002
     5        0.4512             nan     0.0100    0.0002
     6        0.4494             nan     0.0100    0.0003
     7        0.4475             nan     0.0100    0.0002
     8        0.4457             nan     0.0100    0.0001
     9        0.4441             nan     0.0100    0.0002
    10        0.4427             nan     0.0100    0.0002
    20        0.4274             nan     0.0100    0.0002
    40        0.4040             nan     0.0100    0.0001
    60        0.3856             nan     0.0100    0.0001
    80        0.3707             nan     0.0100   -0.0000
   100        0.3568             nan     0.0100   -0.0000
   120        0.3441             nan     0.0100   -0.0000
   140        0.3338             nan     0.0100   -0.0000
   160        0.3224             nan     0.0100    0.0000
   180        0.3122             nan     0.0100    0.0000
   200        0.3029             nan     0.0100   -0.0000
   220        0.2941             nan     0.0100    0.0000
   240        0.2855             nan     0.0100   -0.0000
   260        0.2780             nan     0.0100   -0.0000
   265        0.2761             nan     0.0100   -0.0000

[1] "GBM variable coefficients"
                            var     rel.inf
third                     third 2.485446440
ratio4                   ratio4 2.384064678
orbit56                 orbit56 2.336542594
pagerank               pagerank 2.209523503
orbit45                 orbit45 1.968395066
V2                           V2 1.951021520
orbit65                 orbit65 1.944772321
V1                           V1 1.925831031
outer                     outer 1.784734817
graph20                 graph20 1.766416019
orbit18                 orbit18 1.731660238
comsize                 comsize 1.715332804
orbit62                 orbit62 1.677141676
walktrap_vertex walktrap_vertex 1.660923256
ratio5                   ratio5 1.634584323
membership_s4     membership_s4 1.515954150
spin_vertex         spin_vertex 1.499695490
graph25                 graph25 1.477331550
ioratio                 ioratio 1.380994105
inner                     inner 1.375979316
orbit27                 orbit27 1.357733573
trans                     trans 1.245855912
bet                         bet 1.196351264
orbit55                 orbit55 1.159091692
cohesion               cohesion 1.104692288
orbit51                 orbit51 1.056637013
orbit36                 orbit36 1.037797901
knn                         knn 1.031398513
bigcom40               bigcom40 0.998486490
graph22                 graph22 0.972077049
orbit63                 orbit63 0.938872175
graph5                   graph5 0.934511288
graph23                 graph23 0.902525057
orbit41                 orbit41 0.902136974
bigcom171             bigcom171 0.871928109
orbit64                 orbit64 0.869688433
ratio6                   ratio6 0.859649489
graph27                 graph27 0.822278872
graph26                 graph26 0.820306645
orbit49                 orbit49 0.813682426
orbit33                 orbit33 0.809081354
adhesion               adhesion 0.799621886
graph10                 graph10 0.772477673
graph24                 graph24 0.766196236
orbit17                 orbit17 0.765627857
graph18                 graph18 0.739161951
constraint           constraint 0.720157417
orbit30                 orbit30 0.718028851
graph7                   graph7 0.713057589
upto_sixth           upto_sixth 0.706863705
orbit37                 orbit37 0.706642662
orbit59                 orbit59 0.703179301
graph17                 graph17 0.699030708
orbit57                 orbit57 0.685359677
orbit39                 orbit39 0.677290574
orbit32                 orbit32 0.668128176
orbit16                 orbit16 0.663696324
graph14                 graph14 0.663432182
graph15                 graph15 0.662664172
orbit40                 orbit40 0.659866580
upto_fifth           upto_fifth 0.655966215
orbit24                 orbit24 0.652101703
orbit28                 orbit28 0.632330321
orbit47                 orbit47 0.623598778
orbit10                 orbit10 0.615303922
orbit50                 orbit50 0.606801542
orbit48                 orbit48 0.605980226
graph19                 graph19 0.591376766
ratio3                   ratio3 0.566012379
graph16                 graph16 0.556509021
graph11                 graph11 0.556141210
orbit38                 orbit38 0.551850180
graph1                   graph1 0.547178807
orbit69                 orbit69 0.545439254
graph21                 graph21 0.543105614
orbit21                 orbit21 0.534875686
orbit52                 orbit52 0.521938753
ratio1                   ratio1 0.520003884
graph12                 graph12 0.516313150
orbit35                 orbit35 0.512103319
graph13                 graph13 0.501011698
orbit53                 orbit53 0.499647049
orbit54                 orbit54 0.497716436
orbit46                 orbit46 0.494307666
sixth                     sixth 0.493214120
orbit7                   orbit7 0.476806519
orbit9                   orbit9 0.469867876
orbit67                 orbit67 0.465114470
orbit1                   orbit1 0.462637397
orbit15                 orbit15 0.455366724
orbit31                 orbit31 0.432917821
orbit20                 orbit20 0.430415125
graph4                   graph4 0.418045002
fourth                   fourth 0.415067748
orbit44                 orbit44 0.408123779
orbit25                 orbit25 0.402875853
graph3                   graph3 0.399956537
graph6                   graph6 0.399583633
orbit58                 orbit58 0.395835388
orbit23                 orbit23 0.387188406
orbit2                   orbit2 0.380410299
orbit5                   orbit5 0.358571723
orbit61                 orbit61 0.353628100
graph28                 graph28 0.352505979
selfinter             selfinter 0.340061348
orbit60                 orbit60 0.327999148
ratio2                   ratio2 0.324387799
orbit29                 orbit29 0.303097615
orbit26                 orbit26 0.302559452
orbit66                 orbit66 0.290376880
graph9                   graph9 0.283657469
orbit12                 orbit12 0.273053678
orbit19                 orbit19 0.263081823
graph2                   graph2 0.251358453
graph8                   graph8 0.248574998
fifth                     fifth 0.236352594
orbit13                 orbit13 0.233438777
hubscore               hubscore 0.230557497
orbit4                   orbit4 0.227861677
orbit68                 orbit68 0.227816879
bigcom246             bigcom246 0.225386025
orbit11                 orbit11 0.220706492
orbit42                 orbit42 0.195446338
graph0                   graph0 0.194354467
bigcom4                 bigcom4 0.190884566
upto_fourth         upto_fourth 0.180833961
bigcom167             bigcom167 0.172001755
graph29                 graph29 0.169445372
bigcom248             bigcom248 0.164911544
orbit70                 orbit70 0.155237515
bigcom28               bigcom28 0.153312039
coreness               coreness 0.138271877
close                     close 0.133168626
orbit71                 orbit71 0.129819147
membership_s32   membership_s32 0.108349690
second                   second 0.107508211
orbit6                   orbit6 0.093495016
upto_third           upto_third 0.087112711
upto_second         upto_second 0.061538678
orbit43                 orbit43 0.060280306
evcent                   evcent 0.044825553
bigcom1                 bigcom1 0.043808972
AP                           AP 0.030855641
membership_s27   membership_s27 0.030299183
pdi                         pdi 0.025463127
membership_s30   membership_s30 0.023773142
membership_s36   membership_s36 0.021505173
membership_s37   membership_s37 0.013495102
membership_s5     membership_s5 0.012255881
membership_s31   membership_s31 0.011380009
membership_s7     membership_s7 0.008680784
orbit0                   orbit0 0.000000000
orbit3                   orbit3 0.000000000
orbit8                   orbit8 0.000000000
orbit14                 orbit14 0.000000000
orbit22                 orbit22 0.000000000
orbit34                 orbit34 0.000000000
orbit72                 orbit72 0.000000000
ecc                         ecc 0.000000000
eccrad                   eccrad 0.000000000
first                     first 0.000000000
bigcom2                 bigcom2 0.000000000
bigcom3                 bigcom3 0.000000000
bigcom6                 bigcom6 0.000000000
bigcom8                 bigcom8 0.000000000
bigcom9                 bigcom9 0.000000000
bigcom11               bigcom11 0.000000000
bigcom13               bigcom13 0.000000000
bigcom15               bigcom15 0.000000000
bigcom16               bigcom16 0.000000000
bigcom21               bigcom21 0.000000000
bigcom22               bigcom22 0.000000000
bigcom24               bigcom24 0.000000000
bigcom26               bigcom26 0.000000000
bigcom30               bigcom30 0.000000000
bigcom31               bigcom31 0.000000000
bigcom32               bigcom32 0.000000000
bigcom33               bigcom33 0.000000000
bigcom34               bigcom34 0.000000000
bigcom36               bigcom36 0.000000000
bigcom37               bigcom37 0.000000000
bigcom38               bigcom38 0.000000000
bigcom39               bigcom39 0.000000000
bigcom43               bigcom43 0.000000000
bigcom44               bigcom44 0.000000000
bigcom46               bigcom46 0.000000000
bigcom47               bigcom47 0.000000000
bigcom49               bigcom49 0.000000000
bigcom50               bigcom50 0.000000000
bigcom51               bigcom51 0.000000000
bigcom52               bigcom52 0.000000000
bigcom54               bigcom54 0.000000000
bigcom56               bigcom56 0.000000000
bigcom62               bigcom62 0.000000000
bigcom66               bigcom66 0.000000000
bigcom68               bigcom68 0.000000000
bigcom69               bigcom69 0.000000000
bigcom71               bigcom71 0.000000000
bigcom72               bigcom72 0.000000000
bigcom73               bigcom73 0.000000000
bigcom74               bigcom74 0.000000000
bigcom75               bigcom75 0.000000000
bigcom76               bigcom76 0.000000000
bigcom77               bigcom77 0.000000000
bigcom79               bigcom79 0.000000000
bigcom80               bigcom80 0.000000000
bigcom82               bigcom82 0.000000000
bigcom83               bigcom83 0.000000000
bigcom84               bigcom84 0.000000000
bigcom85               bigcom85 0.000000000
bigcom87               bigcom87 0.000000000
bigcom89               bigcom89 0.000000000
bigcom91               bigcom91 0.000000000
bigcom92               bigcom92 0.000000000
bigcom93               bigcom93 0.000000000
bigcom96               bigcom96 0.000000000
bigcom97               bigcom97 0.000000000
bigcom98               bigcom98 0.000000000
bigcom99               bigcom99 0.000000000
bigcom101             bigcom101 0.000000000
bigcom104             bigcom104 0.000000000
bigcom106             bigcom106 0.000000000
bigcom109             bigcom109 0.000000000
bigcom113             bigcom113 0.000000000
bigcom116             bigcom116 0.000000000
bigcom120             bigcom120 0.000000000
bigcom123             bigcom123 0.000000000
bigcom126             bigcom126 0.000000000
bigcom127             bigcom127 0.000000000
bigcom137             bigcom137 0.000000000
bigcom139             bigcom139 0.000000000
bigcom140             bigcom140 0.000000000
bigcom143             bigcom143 0.000000000
bigcom145             bigcom145 0.000000000
bigcom146             bigcom146 0.000000000
bigcom147             bigcom147 0.000000000
bigcom149             bigcom149 0.000000000
bigcom153             bigcom153 0.000000000
bigcom154             bigcom154 0.000000000
bigcom156             bigcom156 0.000000000
bigcom157             bigcom157 0.000000000
bigcom158             bigcom158 0.000000000
bigcom160             bigcom160 0.000000000
bigcom161             bigcom161 0.000000000
bigcom162             bigcom162 0.000000000
bigcom164             bigcom164 0.000000000
bigcom166             bigcom166 0.000000000
bigcom173             bigcom173 0.000000000
bigcom175             bigcom175 0.000000000
bigcom176             bigcom176 0.000000000
bigcom177             bigcom177 0.000000000
bigcom178             bigcom178 0.000000000
bigcom180             bigcom180 0.000000000
bigcom181             bigcom181 0.000000000
bigcom184             bigcom184 0.000000000
bigcom186             bigcom186 0.000000000
bigcom187             bigcom187 0.000000000
bigcom189             bigcom189 0.000000000
bigcom194             bigcom194 0.000000000
bigcom195             bigcom195 0.000000000
bigcom196             bigcom196 0.000000000
bigcom204             bigcom204 0.000000000
bigcom205             bigcom205 0.000000000
bigcom212             bigcom212 0.000000000
bigcom214             bigcom214 0.000000000
bigcom222             bigcom222 0.000000000
bigcom223             bigcom223 0.000000000
bigcom226             bigcom226 0.000000000
bigcom227             bigcom227 0.000000000
bigcom229             bigcom229 0.000000000
bigcom233             bigcom233 0.000000000
bigcom236             bigcom236 0.000000000
bigcom237             bigcom237 0.000000000
bigcom249             bigcom249 0.000000000
bigcom250             bigcom250 0.000000000
bigcom254             bigcom254 0.000000000
bigcom266             bigcom266 0.000000000
bigcom269             bigcom269 0.000000000
bigcom272             bigcom272 0.000000000
bigcom274             bigcom274 0.000000000
bigcom281             bigcom281 0.000000000
bigcom291             bigcom291 0.000000000
bigcom292             bigcom292 0.000000000
bigcom295             bigcom295 0.000000000
bigcom299             bigcom299 0.000000000
bigcom301             bigcom301 0.000000000
bigcom306             bigcom306 0.000000000
bigcom309             bigcom309 0.000000000
bigcom314             bigcom314 0.000000000
bigcom321             bigcom321 0.000000000
bigcom341             bigcom341 0.000000000
bigcom350             bigcom350 0.000000000
bigcom353             bigcom353 0.000000000
bigcom359             bigcom359 0.000000000
bigcom363             bigcom363 0.000000000
bigcom365             bigcom365 0.000000000
bigcom385             bigcom385 0.000000000
bigcom386             bigcom386 0.000000000
bigcom408             bigcom408 0.000000000
bigcom412             bigcom412 0.000000000
bigcom480             bigcom480 0.000000000
membership_s1     membership_s1 0.000000000
membership_s3     membership_s3 0.000000000
membership_s6     membership_s6 0.000000000
membership_s8     membership_s8 0.000000000
membership_s9     membership_s9 0.000000000
membership_s11   membership_s11 0.000000000
membership_s12   membership_s12 0.000000000
membership_s14   membership_s14 0.000000000
membership_s15   membership_s15 0.000000000
membership_s16   membership_s16 0.000000000
membership_s17   membership_s17 0.000000000
membership_s18   membership_s18 0.000000000
membership_s20   membership_s20 0.000000000
membership_s21   membership_s21 0.000000000
membership_s22   membership_s22 0.000000000
membership_s24   membership_s24 0.000000000
membership_s25   membership_s25 0.000000000
membership_s26   membership_s26 0.000000000
membership_s28   membership_s28 0.000000000
membership_s33   membership_s33 0.000000000
[1] "Dataset: med_C Model RF, run: 8 of 10 2015-06-15 20:42:51"
     |      Out-of-bag   |
Tree |      MSE  %Var(y) |
   1 |    0.111   192.39 |
   2 |   0.1112   192.76 |
   3 |   0.1043   180.68 |
   4 |  0.09653   167.27 |
   5 |  0.09019   156.28 |
   6 |  0.08563   148.37 |
   7 |    0.082   142.08 |
   8 |  0.07915   137.14 |
   9 |  0.07691   133.27 |
  10 |  0.07601   131.70 |
  11 |  0.07379   127.86 |
  12 |  0.07265   125.88 |
  13 |  0.07148   123.85 |
  14 |  0.07097   122.97 |
  15 |  0.06953   120.47 |
  16 |  0.06843   118.57 |
  17 |  0.06741   116.80 |
  18 |  0.06689   115.90 |
  19 |  0.06655   115.31 |
  20 |  0.06587   114.13 |
  21 |  0.06561   113.69 |
  22 |  0.06504   112.71 |
  23 |  0.06442   111.63 |
  24 |  0.06426   111.36 |
  25 |  0.06424   111.32 |
  26 |   0.0637   110.37 |
  27 |   0.0635   110.04 |
  28 |  0.06326   109.62 |
  29 |  0.06308   109.30 |
  30 |  0.06308   109.31 |
  31 |   0.0627   108.64 |
  32 |  0.06268   108.62 |
  33 |   0.0625   108.30 |
  34 |  0.06236   108.05 |
  35 |  0.06229   107.94 |
  36 |  0.06221   107.80 |
  37 |  0.06209   107.59 |
  38 |  0.06209   107.58 |
  39 |  0.06183   107.14 |
  40 |  0.06174   106.97 |
  41 |   0.0615   106.57 |
  42 |  0.06139   106.38 |
  43 |  0.06132   106.25 |
  44 |   0.0613   106.22 |
  45 |  0.06122   106.08 |
  46 |  0.06116   105.97 |
  47 |  0.06116   105.97 |
  48 |  0.06105   105.78 |
  49 |  0.06103   105.75 |
  50 |  0.06096   105.63 |
  51 |  0.06091   105.55 |
  52 |  0.06085   105.44 |
  53 |  0.06076   105.28 |
  54 |  0.06075   105.27 |
  55 |  0.06077   105.30 |
  56 |  0.06094   105.60 |
  57 |  0.06091   105.54 |
  58 |   0.0609   105.52 |
  59 |  0.06087   105.47 |
  60 |  0.06073   105.23 |
  61 |   0.0606   105.01 |
  62 |  0.06056   104.93 |
  63 |  0.06049   104.81 |
  64 |  0.06049   104.82 |
  65 |  0.06044   104.73 |
  66 |  0.06043   104.71 |
  67 |  0.06026   104.41 |
  68 |  0.06031   104.50 |
  69 |  0.06026   104.41 |
  70 |  0.06026   104.42 |
  71 |  0.06024   104.38 |
  72 |  0.06024   104.38 |
  73 |  0.06022   104.36 |
  74 |   0.0602   104.31 |
  75 |  0.06019   104.30 |
  76 |  0.06008   104.11 |
  77 |     0.06   103.97 |
  78 |  0.06004   104.03 |
  79 |  0.05996   103.89 |
  80 |  0.05991   103.82 |
  81 |  0.05988   103.77 |
  82 |  0.05983   103.68 |
  83 |  0.05982   103.65 |
  84 |  0.05987   103.74 |
  85 |  0.05983   103.68 |
  86 |  0.05979   103.61 |
  87 |  0.05976   103.55 |
  88 |  0.05973   103.49 |
  89 |  0.05973   103.49 |
  90 |  0.05968   103.42 |
  91 |  0.05969   103.42 |
  92 |  0.05967   103.39 |
  93 |  0.05962   103.31 |
  94 |  0.05961   103.29 |
  95 |  0.05964   103.34 |
  96 |  0.05965   103.36 |
  97 |   0.0596   103.27 |
  98 |   0.0596   103.27 |
  99 |  0.05959   103.25 |
 100 |  0.05963   103.32 |
[1] "Random Forest variable coefficients"
                      %IncMSE IncNodePurity
graph5           4.472506e-03  1.827400e+00
graph6           4.202911e-03  1.314177e+00
graph7           3.561306e-03  1.238791e+00
graph8           5.213716e-04  2.543829e-01
graph9           2.906841e-03  1.300687e+00
graph10          4.308173e-03  1.798917e+00
graph11          7.509636e-03  1.612510e+00
graph12          4.498207e-03  1.318289e+00
graph13          5.955166e-03  1.287773e+00
graph14          6.420742e-03  1.668998e+00
graph15          4.214660e-03  1.178375e+00
graph16          6.288485e-03  1.573560e+00
graph17          9.095886e-03  1.803956e+00
graph18          2.400244e-03  1.169000e+00
graph19          1.416250e-02  1.708938e+00
graph20          5.856517e-03  2.487368e+00
graph21          3.788117e-03  1.199736e+00
graph22          8.267129e-03  2.228976e+00
graph23          1.395257e-02  2.271693e+00
graph24          4.208136e-03  1.401629e+00
graph25          5.435569e-03  2.359192e+00
graph26          7.579392e-03  1.763632e+00
graph27          1.279529e-03  9.559675e-01
graph28          1.636122e-03  9.083539e-01
graph29          2.089090e-04  3.385556e-01
orbit0           1.355758e-03  5.186191e-01
orbit1           5.844067e-03  1.230437e+00
orbit2           2.224953e-03  1.560145e+00
orbit3           7.662125e-04  6.390016e-01
orbit4           4.821199e-03  9.634167e-01
orbit5           2.475430e-03  1.099900e+00
orbit6           5.343038e-03  1.012276e+00
orbit7           2.474590e-03  1.328821e+00
orbit8           2.091756e-03  1.489617e+00
orbit9           5.775901e-03  1.481006e+00
orbit10          5.849656e-03  1.396375e+00
orbit11          3.316860e-03  1.137545e+00
orbit12          4.912221e-03  1.352421e+00
orbit13          1.615652e-03  9.210412e-01
orbit14          2.001043e-04  3.372843e-01
orbit15          3.411470e-03  1.562102e+00
orbit16          3.128146e-03  1.767812e+00
orbit17          2.932299e-03  1.507136e+00
orbit18          3.643856e-03  2.956715e+00
orbit19          3.204265e-03  9.424753e-01
orbit20          4.955915e-03  1.438706e+00
orbit21          2.202021e-03  1.309240e+00
orbit22          6.727563e-03  1.737530e+00
orbit23          3.004733e-03  1.863554e+00
orbit24          6.753669e-03  1.654449e+00
orbit25          4.717874e-03  1.479247e+00
orbit26          2.766514e-03  1.154403e+00
orbit27          1.527218e-02  3.114910e+00
orbit28          2.891393e-03  1.338337e+00
orbit29          4.260259e-03  1.256770e+00
orbit30          2.205325e-03  1.288067e+00
orbit31          6.864758e-03  1.575526e+00
orbit32          5.380674e-03  1.491963e+00
orbit33          2.514521e-03  1.334764e+00
orbit34          2.784308e-03  1.317957e+00
orbit35          8.633122e-03  1.782021e+00
orbit36          4.318982e-03  2.296963e+00
orbit37          4.942586e-03  1.412950e+00
orbit38          3.479633e-03  1.338985e+00
orbit39          8.412078e-03  2.038760e+00
orbit40          5.445455e-03  1.540309e+00
orbit41          2.966519e-03  1.173796e+00
orbit42          1.185094e-03  1.016496e+00
orbit43          1.968946e-03  1.126550e+00
orbit44          1.477397e-03  9.960993e-01
orbit45          3.633070e-02  4.173062e+00
orbit46          5.683074e-03  1.839874e+00
orbit47          8.685935e-03  1.785588e+00
orbit48          2.524193e-03  9.186429e-01
orbit49          4.294791e-03  2.157828e+00
orbit50          3.125384e-03  1.839106e+00
orbit51          3.796122e-03  1.833371e+00
orbit52          3.668882e-03  1.270119e+00
orbit53          2.203736e-03  1.054100e+00
orbit54          1.106618e-02  2.041381e+00
orbit55          1.930110e-03  1.787515e+00
orbit56          3.024692e-02  5.389885e+00
orbit57          2.474849e-03  9.927446e-01
orbit58          7.953153e-04  7.241882e-01
orbit59          9.674638e-03  1.998075e+00
orbit60          2.453222e-03  1.081172e+00
orbit61          5.263470e-04  9.506083e-01
orbit62          5.687984e-03  2.814585e+00
orbit63          2.047765e-03  1.557300e+00
orbit64          2.125044e-03  1.671900e+00
orbit65          1.026397e-02  2.794122e+00
orbit66          1.371537e-03  8.650427e-01
orbit67          1.119140e-03  4.985908e-01
orbit68          1.972739e-03  1.366804e+00
orbit69          7.364898e-04  7.450518e-01
orbit70          8.715515e-04  9.073934e-01
orbit71          1.636848e-03  6.582381e-01
orbit72          5.979385e-04  1.170873e-01
AP               4.858947e-05  1.037318e-01
bet              3.323674e-03  3.211052e+00
ecc              3.635428e-05  6.250882e-02
eccrad           6.269336e-05  3.136813e-02
close            9.550046e-04  7.387866e-01
constraint       3.224593e-03  2.524643e+00
coreness         8.255247e-04  8.098678e-01
knn              5.070413e-03  2.002353e+00
hubscore         2.960569e-03  9.964499e-01
pagerank         2.144794e-03  3.989965e+00
trans            4.761768e-03  2.442337e+00
evcent           2.883557e-03  1.044201e+00
first            1.141879e-03  7.115994e-01
upto_second      2.281663e-03  1.068995e+00
upto_third       2.677162e-03  7.907423e-01
upto_fourth      3.089517e-03  1.393003e+00
upto_fifth       5.047983e-03  1.538231e+00
upto_sixth       2.233185e-04  1.046870e+00
second           5.033421e-03  1.249410e+00
third            7.151360e-03  3.595260e+00
fourth           1.714017e-03  1.630207e+00
fifth            2.945292e-03  1.544405e+00
sixth            4.654435e-03  1.466165e+00
ratio1           3.674716e-03  1.993720e+00
ratio2           6.478024e-03  1.567562e+00
ratio3           3.292710e-03  1.760281e+00
ratio4           8.097513e-03  3.864391e+00
ratio5           2.132494e-03  4.547662e+00
ratio6           4.276784e-03  1.868515e+00
selfinter       -1.585362e-05  5.910359e-01
walktrap_vertex  1.057266e-03  3.336083e+00
bigcom1          6.744755e-05  2.371486e-01
bigcom2          0.000000e+00  1.110223e-18
bigcom3         -5.859754e-06  3.033926e-01
bigcom4         -3.974350e-05  2.266582e-01
bigcom6          0.000000e+00  1.110223e-18
bigcom8          1.017652e-04  1.567330e-01
bigcom9          0.000000e+00  1.110223e-18
bigcom11         0.000000e+00  0.000000e+00
bigcom13         3.923123e-05  1.245322e-01
bigcom15         0.000000e+00  1.110223e-18
bigcom16         0.000000e+00  1.110223e-18
bigcom21        -5.358776e-05  2.514983e-01
bigcom22        -9.498374e-06  3.997504e-02
bigcom24        -8.482480e-06  4.852222e-01
bigcom26         2.352508e-06  9.403383e-02
bigcom28         5.137024e-05  5.095496e-01
bigcom30        -4.817107e-05  6.885511e-02
bigcom31         0.000000e+00  1.110223e-18
bigcom32        -6.153416e-05  3.151088e-01
bigcom33         0.000000e+00  0.000000e+00
bigcom34         0.000000e+00  0.000000e+00
bigcom36         0.000000e+00  1.110223e-18
bigcom37         0.000000e+00  0.000000e+00
bigcom38         0.000000e+00  0.000000e+00
bigcom39        -3.392170e-05  2.669757e-01
bigcom40         4.757084e-03  1.587687e+00
bigcom43         0.000000e+00  4.440892e-18
bigcom44         0.000000e+00  2.289835e-18
bigcom46         0.000000e+00  3.330669e-18
bigcom47         0.000000e+00  0.000000e+00
bigcom49         0.000000e+00  0.000000e+00
bigcom50        -1.180305e-05  6.958450e-01
bigcom51         0.000000e+00  0.000000e+00
bigcom52         0.000000e+00  0.000000e+00
bigcom54         0.000000e+00  0.000000e+00
bigcom56        -6.247468e-05  1.845971e-01
bigcom62         0.000000e+00  0.000000e+00
bigcom66         0.000000e+00  1.110223e-18
bigcom68         0.000000e+00  0.000000e+00
bigcom69         0.000000e+00  0.000000e+00
bigcom71         0.000000e+00  0.000000e+00
bigcom72         0.000000e+00  0.000000e+00
bigcom73         0.000000e+00  0.000000e+00
bigcom74         0.000000e+00  0.000000e+00
bigcom75         0.000000e+00  0.000000e+00
bigcom76         0.000000e+00  0.000000e+00
bigcom77         0.000000e+00  1.110223e-18
bigcom79         0.000000e+00  1.110223e-18
bigcom80         0.000000e+00  0.000000e+00
bigcom82        -2.146749e-05  6.805482e-01
bigcom83         0.000000e+00  0.000000e+00
bigcom84         0.000000e+00  1.110223e-18
bigcom85         0.000000e+00  0.000000e+00
bigcom87         0.000000e+00  2.220446e-18
bigcom89         0.000000e+00  0.000000e+00
bigcom91         0.000000e+00  0.000000e+00
bigcom92         0.000000e+00  1.110223e-18
bigcom93         0.000000e+00  0.000000e+00
bigcom96         0.000000e+00  0.000000e+00
bigcom97         0.000000e+00  0.000000e+00
bigcom98         0.000000e+00  4.440892e-18
bigcom99         0.000000e+00  0.000000e+00
bigcom101        0.000000e+00  0.000000e+00
bigcom104        0.000000e+00  0.000000e+00
bigcom106        0.000000e+00  0.000000e+00
bigcom109        0.000000e+00  0.000000e+00
bigcom113        0.000000e+00  0.000000e+00
bigcom116        4.341391e-05  6.743550e-02
bigcom120        0.000000e+00  0.000000e+00
bigcom123        0.000000e+00  1.110223e-18
bigcom126        0.000000e+00  1.110223e-18
bigcom127       -2.083083e-05  3.011792e-01
bigcom137        0.000000e+00  2.220446e-18
bigcom139        0.000000e+00  1.110223e-18
bigcom140        0.000000e+00  1.110223e-18
bigcom143        0.000000e+00  0.000000e+00
bigcom145        0.000000e+00  0.000000e+00
bigcom146        0.000000e+00  0.000000e+00
bigcom147        0.000000e+00  0.000000e+00
bigcom149        0.000000e+00  0.000000e+00
bigcom153        0.000000e+00  1.110223e-18
bigcom154        0.000000e+00  0.000000e+00
bigcom156        0.000000e+00  0.000000e+00
bigcom157        0.000000e+00  0.000000e+00
bigcom158        0.000000e+00  0.000000e+00
bigcom160        0.000000e+00  0.000000e+00
bigcom161        0.000000e+00  0.000000e+00
bigcom162        0.000000e+00  0.000000e+00
bigcom164        0.000000e+00  1.110223e-18
bigcom166        0.000000e+00  0.000000e+00
bigcom167       -1.679808e-05  7.081020e-01
bigcom171        4.394298e-05  1.522319e+00
bigcom173        0.000000e+00  0.000000e+00
bigcom175        0.000000e+00  0.000000e+00
bigcom176        0.000000e+00  0.000000e+00
bigcom177        0.000000e+00  1.110223e-18
bigcom178        0.000000e+00  0.000000e+00
bigcom180        0.000000e+00  0.000000e+00
bigcom181        0.000000e+00  0.000000e+00
bigcom184        0.000000e+00  0.000000e+00
bigcom186        0.000000e+00  0.000000e+00
bigcom187        0.000000e+00  0.000000e+00
bigcom189        0.000000e+00  0.000000e+00
bigcom194        0.000000e+00  0.000000e+00
bigcom195        0.000000e+00  0.000000e+00
bigcom196       -8.990088e-05  5.641324e-01
bigcom204        0.000000e+00  0.000000e+00
bigcom205        0.000000e+00  1.110223e-18
bigcom212        0.000000e+00  0.000000e+00
bigcom214        0.000000e+00  1.110223e-18
bigcom222        0.000000e+00  1.110223e-18
bigcom223        0.000000e+00  0.000000e+00
bigcom226        0.000000e+00  0.000000e+00
bigcom227        0.000000e+00  0.000000e+00
bigcom229        0.000000e+00  0.000000e+00
bigcom233        0.000000e+00  0.000000e+00
bigcom236        0.000000e+00  0.000000e+00
bigcom237        0.000000e+00  1.110223e-18
bigcom246       -1.730960e-05  8.220605e-01
bigcom248       -3.724054e-05  4.881371e-01
bigcom249        6.725629e-06  3.275914e-01
bigcom250        0.000000e+00  0.000000e+00
bigcom254        0.000000e+00  0.000000e+00
bigcom266        0.000000e+00  6.938894e-20
bigcom269        0.000000e+00  0.000000e+00
bigcom272        0.000000e+00  0.000000e+00
bigcom274        0.000000e+00  1.110223e-18
bigcom281        0.000000e+00  1.110223e-18
bigcom291        0.000000e+00  2.220446e-18
bigcom292        0.000000e+00  0.000000e+00
bigcom295        0.000000e+00  0.000000e+00
bigcom299        0.000000e+00  0.000000e+00
bigcom301        0.000000e+00  0.000000e+00
bigcom306        0.000000e+00  0.000000e+00
bigcom309        0.000000e+00  0.000000e+00
bigcom314        0.000000e+00  0.000000e+00
bigcom321        0.000000e+00  0.000000e+00
bigcom341        0.000000e+00  0.000000e+00
bigcom350        0.000000e+00  1.110223e-18
bigcom353        0.000000e+00  0.000000e+00
bigcom359        0.000000e+00  0.000000e+00
bigcom363        0.000000e+00  0.000000e+00
bigcom365        0.000000e+00  1.110223e-18
bigcom385        0.000000e+00  0.000000e+00
bigcom386        0.000000e+00  1.110223e-18
bigcom408        5.765691e-05  8.395151e-01
bigcom412        5.821896e-05  7.802601e-01
bigcom480        0.000000e+00  0.000000e+00
spin_vertex      1.410414e-03  3.751049e+00
membership_s1    6.895482e-05  1.393197e-01
membership_s3    0.000000e+00  0.000000e+00
membership_s4    3.215131e-03  1.722688e+00
membership_s5    1.116470e-04  1.929076e-01
membership_s6    1.296635e-04  1.927778e-01
membership_s7   -1.038502e-04  4.178461e-01
membership_s8    0.000000e+00  0.000000e+00
membership_s9    0.000000e+00  0.000000e+00
membership_s11   0.000000e+00  0.000000e+00
membership_s12  -1.877533e-05  2.939409e-01
membership_s14   0.000000e+00  0.000000e+00
membership_s15   1.847110e-05  2.550075e-01
membership_s16  -3.541169e-05  3.124119e-01
membership_s17   0.000000e+00  1.110223e-18
membership_s18  -2.238732e-05  9.313957e-02
membership_s20   0.000000e+00  0.000000e+00
membership_s21  -8.572350e-06  9.308650e-02
membership_s22   0.000000e+00  2.220446e-18
membership_s24   0.000000e+00  1.110223e-18
membership_s25   0.000000e+00  0.000000e+00
membership_s26   0.000000e+00  0.000000e+00
membership_s27  -1.519394e-05  1.347405e-01
membership_s28   0.000000e+00  0.000000e+00
membership_s30   3.174607e-04  2.948091e-01
membership_s31   1.239032e-05  4.438516e-02
membership_s32   1.353611e-04  3.227638e-01
membership_s33   0.000000e+00  0.000000e+00
membership_s36   1.620798e-04  1.593298e-01
membership_s37   2.906823e-05  2.119321e-01
V1               4.784460e-03  3.639571e+00
V2               2.551457e-03  3.695054e+00
pdi              2.458721e-06  5.245541e-01
adhesion         8.704897e-03  2.522253e+00
cohesion         1.079025e-02  3.109432e+00
inner            2.546594e-03  3.108977e+00
outer            1.361360e-03  3.712143e+00
ioratio          6.229695e-03  3.640252e+00
comsize          1.668173e-03  4.216545e+00
[1] "Dataset: med_C Model GLM, run: 8 of 10 2015-06-15 20:44:33"
[1] "glmnet variable coefficients"
                         [,1]          [,2]
(Intercept)     -2.725382e+00 -9.383732e+01
graph0           3.532816e-39 -2.806954e-04
graph1           1.558816e-41  3.669293e-06
graph2           1.578755e-39  1.139788e-04
graph3           6.760520e-43  1.060677e-07
graph4          -5.044203e-45 -9.016703e-09
graph5           4.354702e-41 -3.530254e-05
graph6           3.936840e-42  7.196633e-07
graph7           1.084750e-40  5.026306e-05
graph8           3.518217e-40 -6.136222e-04
graph9           1.176752e-44  3.541312e-09
graph10          3.111176e-46 -3.204705e-10
graph11         -1.290069e-47 -1.511240e-11
graph12          3.885065e-44  1.572412e-08
graph13          1.633623e-43  2.703186e-08
graph14          8.190884e-47 -3.444109e-09
graph15          4.949147e-42  9.212392e-07
graph16          7.064369e-44 -6.720182e-08
graph17          1.365543e-43 -9.507415e-08
graph18          2.876174e-42  2.777175e-07
graph19          1.055268e-42  5.284530e-07
graph20          6.335577e-43 -1.653950e-06
graph21          4.419133e-42  9.715680e-07
graph22          4.473114e-42  9.335566e-07
graph23          4.264413e-42  1.178036e-06
graph24          7.530803e-42 -2.428561e-06
graph25          3.001178e-41  2.884490e-05
graph26          2.392698e-41  1.465971e-06
graph27          1.094178e-40 -8.931348e-05
graph28          7.345211e-41  5.526405e-05
graph29         -5.683205e-41 -1.279092e-03
orbit0           3.532816e-39 -2.672735e-04
orbit1           1.491808e-41  3.743278e-06
orbit2           2.296017e-40  3.550852e-05
orbit3           1.578755e-39  1.208171e-04
orbit4           1.118095e-42  1.380526e-07
orbit5           1.252457e-42  3.500767e-07
orbit6          -5.068583e-45 -9.077567e-09
orbit7           2.713128e-41  1.694795e-05
orbit8           4.354702e-41 -3.515889e-05
orbit9           1.269968e-41  2.643832e-06
orbit10          4.607040e-42  8.359569e-07
orbit11          1.350700e-40 -4.822473e-06
orbit12          1.275778e-40  5.858621e-05
orbit13          3.792995e-40  2.040442e-04
orbit14          3.518217e-40 -6.123447e-04
orbit15          2.446929e-44  1.262712e-08
orbit16          4.885125e-44  1.452403e-09
orbit17          2.240758e-44 -2.652291e-09
orbit18          5.364156e-45 -2.127879e-09
orbit19          1.755374e-46 -4.545458e-10
orbit20          2.785799e-46 -1.844570e-10
orbit21          1.297332e-43  4.964608e-08
orbit22         -1.290094e-47 -1.526379e-11
orbit23          4.358955e-42  4.266172e-06
orbit24          7.839698e-44  4.409178e-08
orbit25          4.431092e-44  2.051702e-09
orbit26          3.793316e-43 -1.068419e-07
orbit27          7.202472e-43  5.778692e-07
orbit28          8.711275e-43 -1.836746e-07
orbit29          2.470126e-43  1.624786e-08
orbit30          1.293472e-42 -2.060370e-06
orbit31         -1.513512e-46 -5.151463e-09
orbit32          3.941497e-46 -6.390196e-09
orbit33          1.744891e-41  9.723827e-06
orbit34          4.949147e-42  1.027071e-06
orbit35          2.863007e-43 -1.514028e-07
orbit36          9.194865e-43 -7.713060e-07
orbit37          7.082352e-44 -8.938399e-08
orbit38          3.307414e-42  8.411726e-07
orbit39          6.086006e-43 -1.904268e-07
orbit40          1.533695e-43 -1.329370e-07
orbit41          1.261741e-42 -4.923051e-07
orbit42          4.555751e-41  1.721051e-05
orbit43          2.884378e-42  4.138413e-07
orbit44          3.003981e-40 -3.440809e-05
orbit45          3.221197e-42  3.035309e-06
orbit46          2.430957e-42  6.425599e-08
orbit47          1.280143e-41  9.690697e-06
orbit48          2.036789e-42  1.214297e-06
orbit49          6.324859e-43 -1.644975e-06
orbit50          1.665625e-41 -3.674078e-05
orbit51          8.987379e-42  5.106612e-06
orbit52          1.068798e-41 -2.199321e-06
orbit53          1.901999e-41 -2.244979e-06
orbit54          4.460407e-42  9.236454e-07
orbit55          1.884883e-40  3.065296e-04
orbit56          1.691167e-41  1.423244e-05
orbit57          2.989109e-42 -1.313385e-06
orbit58          7.639347e-41 -9.141210e-05
orbit59          1.039488e-41 -3.186072e-06
orbit60          2.320995e-41 -9.015501e-06
orbit61          2.406835e-40  3.200741e-04
orbit62          8.614749e-41  1.466294e-04
orbit63          8.462041e-41  5.224192e-05
orbit64          4.832512e-41 -8.161958e-06
orbit65          7.219475e-41  4.568644e-05
orbit66          2.844987e-41 -2.529604e-05
orbit67          1.014011e-40 -6.771902e-05
orbit68          1.172713e-40 -9.418059e-05
orbit69          6.087514e-40 -8.572808e-04
orbit70          1.151582e-40  1.127728e-04
orbit71          9.143484e-41 -4.909648e-05
orbit72         -5.683205e-41 -1.278954e-03
AP              -2.132459e-38 -1.140537e-01
bet              3.218283e-43  4.325494e-07
ecc             -3.135705e-39 -6.270873e-03
eccrad          -1.881423e-38 -3.724495e-02
close            9.920165e-37  4.426579e-01
constraint      -4.508883e-37 -1.567324e-01
coreness         6.777719e-39  8.673975e-04
knn             -1.168128e-41 -2.332319e-04
hubscore         2.689242e-36  1.147245e+00
pagerank        -9.374654e-37 -1.029513e+01
trans            5.108035e-38 -3.499595e-02
evcent           2.670281e-36  1.155552e+00
first            3.532816e-39 -2.707154e-04
upto_second      1.164369e-41  2.869332e-06
upto_third       1.185565e-41  5.430560e-06
upto_fourth      4.046673e-41  3.483852e-05
upto_fifth       4.876071e-40  5.555448e-04
upto_sixth       5.530257e-39  6.114898e-03
second           1.149195e-41  2.700711e-06
third            1.907291e-41  9.603513e-06
fourth          -1.461317e-41 -5.494154e-06
fifth           -4.374868e-41 -3.681230e-05
sixth           -5.210856e-40 -5.949611e-04
ratio1          -5.744284e-41 -2.798599e-04
ratio2          -1.325249e-39 -1.914217e-03
ratio3          -1.398036e-38 -1.687311e-02
ratio4          -2.751411e-37 -1.715855e-01
ratio5           1.035057e-36 -6.787260e-01
ratio6          -3.419856e-39 -1.356224e-03
selfinter        2.439357e-38  7.730912e-02
walktrap_vertex  7.376396e-39 -3.273945e-02
bigcom1         -2.772098e-38 -1.845116e-02
bigcom2         -6.218013e-38 -3.238455e-01
bigcom3         -1.513859e-38  6.448592e-02
bigcom4         -9.538217e-39 -6.017807e-03
bigcom6         -6.216675e-38 -3.698696e-01
bigcom8         -2.738236e-38 -6.489767e-02
bigcom9         -6.236807e-38 -2.672512e-01
bigcom11        -6.230082e-38 -2.768476e-01
bigcom13         2.211887e-38  3.579729e-01
bigcom15        -6.231426e-38 -3.795009e-01
bigcom16        -6.220691e-38 -3.022110e-01
bigcom21        -4.426538e-39 -1.294386e-02
bigcom22        -4.261428e-38 -2.984518e-01
bigcom24         1.905759e-37  7.138372e-01
bigcom26        -4.671268e-38 -2.224418e-01
bigcom28         8.240331e-38  2.180754e-01
bigcom30        -9.079260e-40  1.089110e-02
bigcom31        -6.215338e-38 -2.424301e-01
bigcom32         1.400575e-37  8.875475e-01
bigcom33        -6.214001e-38 -3.624988e-01
bigcom34        -6.212664e-38 -2.464799e-01
bigcom36        -6.218013e-38 -3.409043e-01
bigcom37        -6.214001e-38 -2.569259e-01
bigcom38        -6.214001e-38 -3.965405e-01
bigcom39        -8.986786e-39  1.591703e-01
bigcom40         8.657011e-38  1.976808e-01
bigcom43        -6.219352e-38 -3.027409e-01
bigcom44        -5.146563e-38 -1.364662e-01
bigcom46        -6.227396e-38 -2.309978e-01
bigcom47        -6.223371e-38 -2.554523e-01
bigcom49        -6.219352e-38 -3.828659e-01
bigcom50         4.431278e-37  1.200345e+00
bigcom51        -6.214001e-38 -2.217845e-01
bigcom52        -6.216675e-38 -3.821511e-01
bigcom54        -6.212664e-38 -1.878656e-01
bigcom56         2.211887e-38  1.300466e-01
bigcom62        -6.215338e-38 -2.628103e-01
bigcom66        -6.212664e-38 -2.305578e-01
bigcom68        -6.215338e-38 -3.160113e-01
bigcom69        -6.223371e-38 -2.906419e-01
bigcom71        -6.212664e-38 -1.978544e-01
bigcom72        -6.212664e-38 -2.156533e-01
bigcom73        -6.231426e-38 -2.666114e-01
bigcom74        -6.220691e-38 -3.724966e-01
bigcom75        -6.215338e-38 -2.314594e-01
bigcom76        -6.219352e-38 -3.222693e-01
bigcom77        -6.219352e-38 -4.214585e-01
bigcom79        -6.214001e-38 -3.294093e-01
bigcom80        -6.219352e-38 -1.898770e-01
bigcom82         4.431278e-37  1.271147e+00
bigcom83        -6.214001e-38 -2.080642e-01
bigcom84        -6.219352e-38 -3.870842e-01
bigcom85        -6.214001e-38 -3.360103e-01
bigcom87        -6.220691e-38 -3.003347e-01
bigcom89        -6.212664e-38 -1.966731e-01
bigcom91        -6.220691e-38 -4.005791e-01
bigcom92        -6.236807e-38 -2.526595e-01
bigcom93        -6.212664e-38 -2.186267e-01
bigcom96        -6.215338e-38 -3.513298e-01
bigcom97        -6.219352e-38 -4.065434e-01
bigcom98        -6.212664e-38 -3.928882e-01
bigcom99         0.000000e+00  0.000000e+00
bigcom101       -6.228738e-38 -2.343814e-01
bigcom104       -6.214001e-38 -4.382416e-01
bigcom106       -6.214001e-38 -1.999960e-01
bigcom109       -6.214001e-38 -4.006739e-01
bigcom113       -6.214001e-38 -3.016498e-01
bigcom116       -3.075926e-38  7.900499e-02
bigcom120       -6.215338e-38 -5.223213e-02
bigcom123       -6.214001e-38 -3.011671e-01
bigcom126       -6.212664e-38 -1.210679e-01
bigcom127        1.063741e-37  2.297293e-01
bigcom137       -6.219352e-38 -3.850432e-01
bigcom139       -6.215338e-38 -2.848046e-01
bigcom140       -6.215338e-38 -2.787817e-01
bigcom143       -6.212664e-38 -7.330412e-02
bigcom145       -6.215338e-38 -3.513546e-01
bigcom146       -6.214001e-38 -2.300233e-01
bigcom147       -6.227396e-38 -3.148982e-01
bigcom149       -6.216675e-38 -2.921854e-01
bigcom153       -6.222031e-38 -2.320110e-01
bigcom154       -6.212664e-38 -2.353926e-01
bigcom156       -6.218013e-38 -2.325786e-01
bigcom157       -6.228738e-38 -1.569959e-01
bigcom158       -6.214001e-38 -2.926411e-01
bigcom160       -6.212664e-38 -2.809345e-01
bigcom161       -6.215338e-38 -3.188604e-01
bigcom162       -6.214001e-38 -3.192586e-01
bigcom164       -6.212664e-38 -5.744818e-01
bigcom166       -6.219352e-38 -4.418478e-01
bigcom167        1.218296e-37  7.008749e-01
bigcom171        3.426639e-37  1.065681e+00
bigcom173       -6.214001e-38 -3.113833e-01
bigcom175       -6.214001e-38 -2.460958e-01
bigcom176       -6.212664e-38 -3.202952e-01
bigcom177       -6.214001e-38 -3.169653e-01
bigcom178       -6.214001e-38 -4.195652e-01
bigcom180       -6.212664e-38 -2.618485e-01
bigcom181       -6.224712e-38 -3.866248e-01
bigcom184       -6.215338e-38 -3.875497e-01
bigcom186       -6.214001e-38 -3.806485e-01
bigcom187       -6.214001e-38 -3.887816e-01
bigcom189       -6.219352e-38 -3.090370e-01
bigcom194       -6.215338e-38 -4.015358e-01
bigcom195       -6.212664e-38 -2.896994e-01
bigcom196        2.747643e-37  1.031145e+00
bigcom204        0.000000e+00  0.000000e+00
bigcom205       -6.214001e-38 -3.095107e-01
bigcom212       -6.214001e-38 -3.328220e-01
bigcom214       -6.212664e-38 -2.895582e-01
bigcom222       -6.214001e-38 -2.456585e-01
bigcom223       -6.219352e-38 -3.544813e-01
bigcom226       -6.215338e-38 -4.084724e-01
bigcom227       -6.215338e-38 -3.095831e-01
bigcom229       -6.212664e-38 -2.143439e-01
bigcom233       -6.214001e-38 -1.593648e-01
bigcom236       -6.212664e-38 -2.820811e-01
bigcom237       -6.215338e-38 -3.506508e-01
bigcom246        2.268284e-37  8.993697e-01
bigcom248        1.402084e-37  4.873279e-01
bigcom249        1.905759e-37  9.368122e-01
bigcom250       -6.230082e-38 -2.743407e-01
bigcom254       -6.214001e-38 -4.623302e-01
bigcom266       -6.215338e-38 -3.291805e-01
bigcom269        0.000000e+00  0.000000e+00
bigcom272       -6.212664e-38 -1.975347e-01
bigcom274       -6.243546e-38 -3.621638e-01
bigcom281       -6.218013e-38 -2.396935e-01
bigcom291       -6.218013e-38 -2.816743e-01
bigcom292       -6.214001e-38 -2.861239e-01
bigcom295       -6.218013e-38 -2.309705e-01
bigcom299       -6.214001e-38 -3.638349e-01
bigcom301       -6.220691e-38 -2.876628e-01
bigcom306       -6.212664e-38 -1.975259e-01
bigcom309       -6.212664e-38 -2.290743e-01
bigcom314       -6.216675e-38 -2.364201e-01
bigcom321       -6.212664e-38 -4.126509e-01
bigcom341       -6.214001e-38 -2.665227e-01
bigcom350       -6.215338e-38 -3.264501e-01
bigcom353       -6.214001e-38 -3.317093e-01
bigcom359       -6.212664e-38 -3.911584e-01
bigcom363       -6.212664e-38 -2.234055e-01
bigcom365       -6.215338e-38 -2.333997e-01
bigcom385       -6.214001e-38 -3.463016e-01
bigcom386       -6.214001e-38 -2.153791e-01
bigcom408        6.116819e-37  1.723572e+00
bigcom412        9.483955e-37  2.121129e+00
bigcom480       -6.212664e-38 -3.805610e-01
spin_vertex      5.908667e-39 -2.929268e-02
membership_s1   -3.701916e-38 -1.600917e-01
membership_s3   -6.212664e-38 -7.095041e-03
membership_s4    8.899479e-38  1.899492e-01
membership_s5   -3.039160e-38 -1.518396e-01
membership_s6   -3.114965e-38 -6.402374e-02
membership_s7   -9.489037e-40  7.188856e-02
membership_s8   -6.214001e-38 -2.565677e-01
membership_s9   -6.215338e-38 -2.401336e-01
membership_s11  -6.214001e-38 -1.840942e-01
membership_s12   1.063741e-37  6.491854e-01
membership_s14  -6.215338e-38 -2.594941e-01
membership_s15  -2.725464e-39  9.178302e-02
membership_s16   1.400575e-37  5.955796e-01
membership_s17  -6.212664e-38 -1.777377e-01
membership_s18  -3.718052e-38 -5.002545e-02
membership_s20  -6.212664e-38 -4.033856e-01
membership_s21  -3.582437e-38 -7.154139e-02
membership_s22  -6.228738e-38 -2.144746e-01
membership_s24  -6.231426e-38 -2.606933e-01
membership_s25  -6.234115e-38 -2.295694e-01
membership_s26   0.000000e+00  0.000000e+00
membership_s27  -2.373515e-38 -4.895220e-02
membership_s28  -6.215338e-38 -2.237151e-01
membership_s30   2.785385e-38  5.907282e-02
membership_s31  -3.655824e-38 -8.418728e-02
membership_s32   1.827810e-39  9.565061e-02
membership_s33  -6.212664e-38 -1.788816e-01
membership_s36  -4.449164e-38 -6.851598e-02
membership_s37   1.879583e-38  3.397887e-01
V1               1.141169e-37  2.022833e-01
V2               6.641427e-39  9.287358e-02
pdi             -8.286595e-35 -1.396036e+02
adhesion        -2.451053e-41 -3.927908e-05
cohesion         4.923611e-41  8.269476e-05
inner            7.678712e-42  9.083247e-06
outer            2.321425e-41 -6.026132e-07
ioratio         -3.396350e-37 -4.914925e-01
comsize         -1.619990e-41 -6.673668e-05
[1] "Dataset: med_C Model GBM, run: 9 of 10 2015-06-15 20:45:10"
Iter   TrainDeviance   ValidDeviance   StepSize   Improve
     1        0.4700             nan     0.0100    0.0003
     2        0.4675             nan     0.0100    0.0006
     3        0.4654             nan     0.0100    0.0003
     4        0.4632             nan     0.0100    0.0006
     5        0.4611             nan     0.0100    0.0004
     6        0.4593             nan     0.0100    0.0003
     7        0.4576             nan     0.0100    0.0002
     8        0.4562             nan     0.0100    0.0002
     9        0.4541             nan     0.0100    0.0003
    10        0.4524             nan     0.0100    0.0000
    20        0.4364             nan     0.0100    0.0001
    40        0.4120             nan     0.0100    0.0001
    60        0.3931             nan     0.0100    0.0001
    80        0.3772             nan     0.0100    0.0001
   100        0.3632             nan     0.0100    0.0001
   120        0.3501             nan     0.0100    0.0000
   140        0.3386             nan     0.0100    0.0001
   160        0.3266             nan     0.0100   -0.0000
   180        0.3170             nan     0.0100    0.0000
   200        0.3079             nan     0.0100   -0.0000
   220        0.2992             nan     0.0100   -0.0001
   240        0.2900             nan     0.0100   -0.0001
   260        0.2818             nan     0.0100   -0.0000
   265        0.2795             nan     0.0100   -0.0000

[1] "GBM variable coefficients"
                            var    rel.inf
orbit56                 orbit56 2.92937501
third                     third 2.79883769
ratio4                   ratio4 2.78293781
comsize                 comsize 2.14418769
ratio5                   ratio5 2.09558320
pagerank               pagerank 2.06010847
orbit62                 orbit62 1.90714621
orbit45                 orbit45 1.86656398
outer                     outer 1.71979782
V2                           V2 1.68893878
V1                           V1 1.64126381
walktrap_vertex walktrap_vertex 1.50620018
spin_vertex         spin_vertex 1.49497751
ioratio                 ioratio 1.47024221
orbit18                 orbit18 1.45742264
membership_s4     membership_s4 1.44884850
orbit27                 orbit27 1.41425123
bet                         bet 1.41011111
graph10                 graph10 1.39730159
bigcom171             bigcom171 1.35583191
orbit55                 orbit55 1.33741292
bigcom40               bigcom40 1.19047078
graph20                 graph20 1.15868991
orbit16                 orbit16 1.15590241
inner                     inner 1.09440060
orbit65                 orbit65 1.00609102
graph22                 graph22 1.00368259
adhesion               adhesion 0.95467925
trans                     trans 0.90606966
graph19                 graph19 0.90258929
graph27                 graph27 0.89516757
orbit50                 orbit50 0.88312647
orbit47                 orbit47 0.88229306
orbit64                 orbit64 0.87951839
orbit44                 orbit44 0.86677529
orbit41                 orbit41 0.83371494
cohesion               cohesion 0.82003317
ratio6                   ratio6 0.80640624
orbit51                 orbit51 0.79863775
orbit39                 orbit39 0.78427002
orbit33                 orbit33 0.78204617
graph23                 graph23 0.77773050
orbit46                 orbit46 0.77556960
orbit63                 orbit63 0.77128132
graph26                 graph26 0.76893496
graph5                   graph5 0.76042559
graph14                 graph14 0.75197455
orbit17                 orbit17 0.74328962
ratio1                   ratio1 0.72861368
ratio3                   ratio3 0.71157289
orbit31                 orbit31 0.70056408
knn                         knn 0.69963425
orbit40                 orbit40 0.68538672
orbit37                 orbit37 0.68236501
orbit36                 orbit36 0.67685333
orbit30                 orbit30 0.67420932
graph1                   graph1 0.66480996
orbit28                 orbit28 0.63265096
graph17                 graph17 0.61904531
graph12                 graph12 0.60891745
orbit11                 orbit11 0.60049068
graph21                 graph21 0.59981460
orbit32                 orbit32 0.59691452
orbit4                   orbit4 0.58922389
orbit38                 orbit38 0.58769819
orbit52                 orbit52 0.58697276
orbit5                   orbit5 0.58506503
orbit21                 orbit21 0.57556156
upto_fifth           upto_fifth 0.56735370
orbit53                 orbit53 0.56444229
graph16                 graph16 0.56372767
orbit24                 orbit24 0.55058132
graph25                 graph25 0.54982750
orbit20                 orbit20 0.54384946
constraint           constraint 0.53610548
orbit49                 orbit49 0.51938810
orbit19                 orbit19 0.51623413
graph3                   graph3 0.51543392
orbit57                 orbit57 0.50978749
orbit26                 orbit26 0.48751503
graph13                 graph13 0.47923327
orbit15                 orbit15 0.47195145
graph24                 graph24 0.46785006
orbit61                 orbit61 0.46709132
graph15                 graph15 0.46277893
graph11                 graph11 0.45890773
orbit9                   orbit9 0.45347970
orbit58                 orbit58 0.44850179
graph9                   graph9 0.44805147
bigcom246             bigcom246 0.44759651
graph18                 graph18 0.43992001
upto_sixth           upto_sixth 0.43956956
graph4                   graph4 0.43639537
orbit48                 orbit48 0.43437650
selfinter             selfinter 0.42566504
sixth                     sixth 0.42160393
membership_s32   membership_s32 0.42033307
orbit35                 orbit35 0.41098073
ratio2                   ratio2 0.40697713
orbit25                 orbit25 0.40260184
hubscore               hubscore 0.38988184
graph7                   graph7 0.38464843
fourth                   fourth 0.37521004
orbit42                 orbit42 0.37496535
orbit66                 orbit66 0.37467781
orbit54                 orbit54 0.36140151
orbit23                 orbit23 0.34629358
orbit59                 orbit59 0.34216977
orbit2                   orbit2 0.34056136
graph6                   graph6 0.33927823
orbit13                 orbit13 0.33406282
coreness               coreness 0.32979956
orbit69                 orbit69 0.32335374
orbit7                   orbit7 0.30279811
orbit67                 orbit67 0.27221387
orbit29                 orbit29 0.27197384
orbit1                   orbit1 0.26598315
bigcom28               bigcom28 0.26036972
graph28                 graph28 0.25699799
graph0                   graph0 0.24570345
fifth                     fifth 0.24289100
orbit71                 orbit71 0.23358072
orbit70                 orbit70 0.23233880
graph8                   graph8 0.21910671
orbit10                 orbit10 0.21895894
bigcom4                 bigcom4 0.21581252
evcent                   evcent 0.20631854
upto_fourth         upto_fourth 0.20144012
orbit60                 orbit60 0.19454349
upto_second         upto_second 0.17651299
upto_third           upto_third 0.17519126
orbit68                 orbit68 0.15893463
graph29                 graph29 0.14651639
orbit43                 orbit43 0.13511520
orbit12                 orbit12 0.12589574
close                     close 0.11766672
bigcom248             bigcom248 0.08952856
bigcom167             bigcom167 0.08118202
graph2                   graph2 0.07877012
membership_s30   membership_s30 0.06882481
membership_s37   membership_s37 0.05535517
orbit6                   orbit6 0.04921114
orbit22                 orbit22 0.04570712
membership_s31   membership_s31 0.03120060
bigcom39               bigcom39 0.01824128
AP                           AP 0.01168351
bigcom3                 bigcom3 0.01108482
bigcom1                 bigcom1 0.01045624
orbit0                   orbit0 0.00000000
orbit3                   orbit3 0.00000000
orbit8                   orbit8 0.00000000
orbit14                 orbit14 0.00000000
orbit34                 orbit34 0.00000000
orbit72                 orbit72 0.00000000
ecc                         ecc 0.00000000
eccrad                   eccrad 0.00000000
first                     first 0.00000000
second                   second 0.00000000
bigcom2                 bigcom2 0.00000000
bigcom6                 bigcom6 0.00000000
bigcom8                 bigcom8 0.00000000
bigcom9                 bigcom9 0.00000000
bigcom11               bigcom11 0.00000000
bigcom13               bigcom13 0.00000000
bigcom15               bigcom15 0.00000000
bigcom16               bigcom16 0.00000000
bigcom21               bigcom21 0.00000000
bigcom22               bigcom22 0.00000000
bigcom24               bigcom24 0.00000000
bigcom26               bigcom26 0.00000000
bigcom30               bigcom30 0.00000000
bigcom31               bigcom31 0.00000000
bigcom32               bigcom32 0.00000000
bigcom33               bigcom33 0.00000000
bigcom34               bigcom34 0.00000000
bigcom36               bigcom36 0.00000000
bigcom37               bigcom37 0.00000000
bigcom38               bigcom38 0.00000000
bigcom43               bigcom43 0.00000000
bigcom44               bigcom44 0.00000000
bigcom46               bigcom46 0.00000000
bigcom47               bigcom47 0.00000000
bigcom49               bigcom49 0.00000000
bigcom50               bigcom50 0.00000000
bigcom51               bigcom51 0.00000000
bigcom52               bigcom52 0.00000000
bigcom54               bigcom54 0.00000000
bigcom56               bigcom56 0.00000000
bigcom62               bigcom62 0.00000000
bigcom66               bigcom66 0.00000000
bigcom68               bigcom68 0.00000000
bigcom69               bigcom69 0.00000000
bigcom71               bigcom71 0.00000000
bigcom72               bigcom72 0.00000000
bigcom73               bigcom73 0.00000000
bigcom74               bigcom74 0.00000000
bigcom75               bigcom75 0.00000000
bigcom76               bigcom76 0.00000000
bigcom77               bigcom77 0.00000000
bigcom79               bigcom79 0.00000000
bigcom80               bigcom80 0.00000000
bigcom82               bigcom82 0.00000000
bigcom83               bigcom83 0.00000000
bigcom84               bigcom84 0.00000000
bigcom85               bigcom85 0.00000000
bigcom87               bigcom87 0.00000000
bigcom89               bigcom89 0.00000000
bigcom91               bigcom91 0.00000000
bigcom92               bigcom92 0.00000000
bigcom93               bigcom93 0.00000000
bigcom96               bigcom96 0.00000000
bigcom97               bigcom97 0.00000000
bigcom98               bigcom98 0.00000000
bigcom99               bigcom99 0.00000000
bigcom101             bigcom101 0.00000000
bigcom104             bigcom104 0.00000000
bigcom106             bigcom106 0.00000000
bigcom109             bigcom109 0.00000000
bigcom113             bigcom113 0.00000000
bigcom116             bigcom116 0.00000000
bigcom120             bigcom120 0.00000000
bigcom123             bigcom123 0.00000000
bigcom126             bigcom126 0.00000000
bigcom127             bigcom127 0.00000000
bigcom137             bigcom137 0.00000000
bigcom139             bigcom139 0.00000000
bigcom140             bigcom140 0.00000000
bigcom143             bigcom143 0.00000000
bigcom145             bigcom145 0.00000000
bigcom146             bigcom146 0.00000000
bigcom147             bigcom147 0.00000000
bigcom149             bigcom149 0.00000000
bigcom153             bigcom153 0.00000000
bigcom154             bigcom154 0.00000000
bigcom156             bigcom156 0.00000000
bigcom157             bigcom157 0.00000000
bigcom158             bigcom158 0.00000000
bigcom160             bigcom160 0.00000000
bigcom161             bigcom161 0.00000000
bigcom162             bigcom162 0.00000000
bigcom164             bigcom164 0.00000000
bigcom166             bigcom166 0.00000000
bigcom173             bigcom173 0.00000000
bigcom175             bigcom175 0.00000000
bigcom176             bigcom176 0.00000000
bigcom177             bigcom177 0.00000000
bigcom178             bigcom178 0.00000000
bigcom180             bigcom180 0.00000000
bigcom181             bigcom181 0.00000000
bigcom184             bigcom184 0.00000000
bigcom186             bigcom186 0.00000000
bigcom187             bigcom187 0.00000000
bigcom189             bigcom189 0.00000000
bigcom194             bigcom194 0.00000000
bigcom195             bigcom195 0.00000000
bigcom196             bigcom196 0.00000000
bigcom204             bigcom204 0.00000000
bigcom205             bigcom205 0.00000000
bigcom212             bigcom212 0.00000000
bigcom214             bigcom214 0.00000000
bigcom222             bigcom222 0.00000000
bigcom223             bigcom223 0.00000000
bigcom226             bigcom226 0.00000000
bigcom227             bigcom227 0.00000000
bigcom229             bigcom229 0.00000000
bigcom233             bigcom233 0.00000000
bigcom236             bigcom236 0.00000000
bigcom237             bigcom237 0.00000000
bigcom249             bigcom249 0.00000000
bigcom250             bigcom250 0.00000000
bigcom254             bigcom254 0.00000000
bigcom266             bigcom266 0.00000000
bigcom269             bigcom269 0.00000000
bigcom272             bigcom272 0.00000000
bigcom274             bigcom274 0.00000000
bigcom281             bigcom281 0.00000000
bigcom291             bigcom291 0.00000000
bigcom292             bigcom292 0.00000000
bigcom295             bigcom295 0.00000000
bigcom299             bigcom299 0.00000000
bigcom301             bigcom301 0.00000000
bigcom306             bigcom306 0.00000000
bigcom309             bigcom309 0.00000000
bigcom314             bigcom314 0.00000000
bigcom321             bigcom321 0.00000000
bigcom341             bigcom341 0.00000000
bigcom350             bigcom350 0.00000000
bigcom353             bigcom353 0.00000000
bigcom359             bigcom359 0.00000000
bigcom363             bigcom363 0.00000000
bigcom365             bigcom365 0.00000000
bigcom385             bigcom385 0.00000000
bigcom386             bigcom386 0.00000000
bigcom408             bigcom408 0.00000000
bigcom412             bigcom412 0.00000000
bigcom480             bigcom480 0.00000000
membership_s1     membership_s1 0.00000000
membership_s3     membership_s3 0.00000000
membership_s5     membership_s5 0.00000000
membership_s6     membership_s6 0.00000000
membership_s7     membership_s7 0.00000000
membership_s8     membership_s8 0.00000000
membership_s9     membership_s9 0.00000000
membership_s11   membership_s11 0.00000000
membership_s12   membership_s12 0.00000000
membership_s14   membership_s14 0.00000000
membership_s15   membership_s15 0.00000000
membership_s16   membership_s16 0.00000000
membership_s17   membership_s17 0.00000000
membership_s18   membership_s18 0.00000000
membership_s20   membership_s20 0.00000000
membership_s21   membership_s21 0.00000000
membership_s22   membership_s22 0.00000000
membership_s24   membership_s24 0.00000000
membership_s25   membership_s25 0.00000000
membership_s26   membership_s26 0.00000000
membership_s27   membership_s27 0.00000000
membership_s28   membership_s28 0.00000000
membership_s33   membership_s33 0.00000000
membership_s36   membership_s36 0.00000000
pdi                         pdi 0.00000000
[1] "Dataset: med_C Model RF, run: 9 of 10 2015-06-15 20:46:07"
     |      Out-of-bag   |
Tree |      MSE  %Var(y) |
   1 |   0.1209   203.72 |
   2 |   0.1158   195.04 |
   3 |   0.1078   181.61 |
   4 |    0.107   180.24 |
   5 |  0.09957   167.77 |
   6 |  0.09465   159.47 |
   7 |  0.09148   154.13 |
   8 |  0.08802   148.30 |
   9 |  0.08473   142.76 |
  10 |  0.08167   137.60 |
  11 |  0.07948   133.91 |
  12 |  0.07775   130.99 |
  13 |  0.07577   127.67 |
  14 |  0.07396   124.61 |
  15 |  0.07236   121.92 |
  16 |  0.07126   120.07 |
  17 |  0.07073   119.16 |
  18 |  0.07045   118.69 |
  19 |  0.06943   116.98 |
  20 |  0.06855   115.50 |
  21 |  0.06839   115.22 |
  22 |  0.06803   114.63 |
  23 |   0.0678   114.24 |
  24 |  0.06724   113.28 |
  25 |  0.06706   112.98 |
  26 |  0.06663   112.25 |
  27 |  0.06624   111.60 |
  28 |  0.06593   111.08 |
  29 |  0.06568   110.67 |
  30 |   0.0655   110.36 |
  31 |  0.06518   109.81 |
  32 |  0.06488   109.31 |
  33 |  0.06476   109.11 |
  34 |  0.06464   108.90 |
  35 |  0.06454   108.74 |
  36 |   0.0643   108.34 |
  37 |  0.06403   107.88 |
  38 |  0.06389   107.64 |
  39 |  0.06367   107.27 |
  40 |  0.06342   106.85 |
  41 |  0.06325   106.57 |
  42 |  0.06306   106.24 |
  43 |   0.0629   105.98 |
  44 |  0.06293   106.03 |
  45 |  0.06284   105.88 |
  46 |  0.06281   105.82 |
  47 |  0.06277   105.76 |
  48 |  0.06266   105.57 |
  49 |  0.06264   105.54 |
  50 |  0.06256   105.41 |
  51 |  0.06249   105.29 |
  52 |   0.0625   105.30 |
  53 |  0.06239   105.11 |
  54 |  0.06245   105.21 |
  55 |  0.06239   105.12 |
  56 |  0.06221   104.82 |
  57 |   0.0622   104.80 |
  58 |  0.06217   104.74 |
  59 |  0.06209   104.62 |
  60 |  0.06198   104.43 |
  61 |  0.06199   104.44 |
  62 |   0.0619   104.28 |
  63 |  0.06183   104.18 |
  64 |  0.06183   104.18 |
  65 |  0.06183   104.17 |
  66 |  0.06173   104.01 |
  67 |  0.06164   103.85 |
  68 |  0.06157   103.74 |
  69 |  0.06158   103.75 |
  70 |  0.06153   103.66 |
  71 |  0.06155   103.69 |
  72 |  0.06144   103.52 |
  73 |  0.06137   103.41 |
  74 |  0.06136   103.39 |
  75 |  0.06133   103.34 |
  76 |  0.06134   103.35 |
  77 |  0.06125   103.20 |
  78 |  0.06123   103.16 |
  79 |  0.06118   103.09 |
  80 |  0.06121   103.13 |
  81 |  0.06119   103.10 |
  82 |  0.06112   102.98 |
  83 |  0.06108   102.92 |
  84 |  0.06106   102.87 |
  85 |  0.06105   102.85 |
  86 |  0.06108   102.91 |
  87 |  0.06103   102.83 |
  88 |   0.0611   102.95 |
  89 |  0.06109   102.92 |
  90 |  0.06107   102.89 |
  91 |  0.06104   102.85 |
  92 |  0.06105   102.86 |
  93 |  0.06097   102.73 |
  94 |  0.06095   102.70 |
  95 |  0.06098   102.74 |
  96 |  0.06093   102.67 |
  97 |  0.06098   102.74 |
  98 |  0.06098   102.74 |
  99 |  0.06101   102.79 |
 100 |  0.06098   102.74 |
[1] "Random Forest variable coefficients"
                      %IncMSE IncNodePurity
graph5           3.693250e-03  1.350751e+00
graph6           2.273966e-03  8.553794e-01
graph7           4.833054e-03  9.762764e-01
graph8           6.291413e-04  5.589389e-01
graph9           3.207944e-03  1.064954e+00
graph10          7.154403e-03  1.659892e+00
graph11          7.035640e-03  1.804949e+00
graph12          4.281176e-03  1.460947e+00
graph13          5.479545e-03  1.174619e+00
graph14          4.265960e-03  1.242127e+00
graph15          8.287787e-03  1.257307e+00
graph16          7.692107e-03  1.669825e+00
graph17          7.949132e-03  1.834183e+00
graph18          2.843739e-03  1.122486e+00
graph19          1.074692e-02  2.285847e+00
graph20          4.336233e-03  2.081761e+00
graph21          5.488016e-03  2.164336e+00
graph22          6.605118e-03  2.015988e+00
graph23          1.424350e-02  2.260335e+00
graph24          5.253314e-03  1.422329e+00
graph25          3.335695e-03  1.811660e+00
graph26          1.289080e-02  2.027730e+00
graph27          1.437677e-03  9.693594e-01
graph28          2.894766e-03  8.410899e-01
graph29          1.587068e-04  2.334106e-01
orbit0           1.804661e-04  7.822417e-01
orbit1           3.004880e-03  1.106372e+00
orbit2           2.326638e-03  1.175813e+00
orbit3           1.087128e-03  8.742936e-01
orbit4           3.083557e-03  1.209216e+00
orbit5           2.832711e-03  1.379633e+00
orbit6           6.119723e-03  1.350587e+00
orbit7           2.434740e-03  1.456663e+00
orbit8           2.501193e-03  1.716099e+00
orbit9           3.202954e-03  1.331251e+00
orbit10          4.573473e-03  1.083315e+00
orbit11          4.509756e-03  1.377424e+00
orbit12          5.770133e-03  1.208079e+00
orbit13          1.666711e-03  8.409687e-01
orbit14          2.285089e-03  4.384574e-01
orbit15          5.585503e-03  1.554238e+00
orbit16          4.367309e-03  1.905991e+00
orbit17          2.731255e-03  1.823129e+00
orbit18          3.944440e-03  2.461217e+00
orbit19          2.612170e-03  1.353943e+00
orbit20          4.951992e-03  1.552782e+00
orbit21          1.834018e-03  1.426936e+00
orbit22          6.960430e-03  1.676804e+00
orbit23          2.514901e-03  1.519892e+00
orbit24          1.090240e-02  2.295669e+00
orbit25          5.807968e-03  1.412587e+00
orbit26          3.894627e-03  1.407176e+00
orbit27          1.654777e-02  3.147424e+00
orbit28          3.690767e-03  1.709386e+00
orbit29          3.192159e-03  1.279292e+00
orbit30          2.346412e-03  1.874814e+00
orbit31          4.020185e-03  1.214392e+00
orbit32          5.491060e-03  1.520378e+00
orbit33          4.207113e-03  1.459344e+00
orbit34          4.431684e-03  1.187419e+00
orbit35          3.816473e-03  1.600635e+00
orbit36          4.061148e-03  1.668624e+00
orbit37          3.638106e-03  1.780279e+00
orbit38          2.315695e-03  1.364582e+00
orbit39          4.714814e-03  1.966295e+00
orbit40          3.454222e-03  1.069717e+00
orbit41          2.444328e-03  1.409067e+00
orbit42          1.782919e-03  8.108340e-01
orbit43          2.755439e-03  1.198129e+00
orbit44          2.817127e-03  1.207185e+00
orbit45          2.649783e-02  4.624379e+00
orbit46          8.989516e-03  2.138437e+00
orbit47          9.593061e-03  2.331191e+00
orbit48          4.681411e-03  1.550047e+00
orbit49          5.536903e-03  2.653993e+00
orbit50          2.303052e-03  1.848836e+00
orbit51          6.267329e-03  2.304698e+00
orbit52          5.249251e-03  1.558878e+00
orbit53          3.262636e-03  1.545270e+00
orbit54          7.488789e-03  2.004792e+00
orbit55          1.266695e-03  1.160384e+00
orbit56          1.521911e-02  4.126563e+00
orbit57          2.986940e-03  9.376070e-01
orbit58          1.693076e-03  1.098327e+00
orbit59          6.073248e-03  1.486887e+00
orbit60          2.389565e-03  9.959716e-01
orbit61          9.976246e-04  8.917784e-01
orbit62          4.304093e-03  2.375044e+00
orbit63          1.453472e-03  1.485358e+00
orbit64          2.718225e-03  1.194023e+00
orbit65          7.949490e-03  1.992609e+00
orbit66          1.839814e-03  7.937904e-01
orbit67          1.850946e-03  5.230276e-01
orbit68          2.442794e-03  1.229565e+00
orbit69          1.105794e-03  7.240540e-01
orbit70          1.278464e-03  9.096176e-01
orbit71          1.203627e-03  8.099427e-01
orbit72          2.088147e-04  2.967637e-01
AP               8.517617e-06  1.304590e-01
bet              2.271528e-03  3.322762e+00
ecc              5.560326e-05  1.672250e-01
eccrad           9.119420e-05  1.998264e-01
close            2.141067e-03  8.935771e-01
constraint       2.920336e-03  1.827291e+00
coreness         2.599994e-03  1.034997e+00
knn              3.982879e-03  1.695998e+00
hubscore         2.119554e-03  9.727704e-01
pagerank         2.256801e-03  3.720584e+00
trans            4.269454e-03  2.013673e+00
evcent           1.663684e-03  6.630365e-01
first            1.297075e-04  4.453245e-01
upto_second      3.652545e-03  9.601069e-01
upto_third       1.944993e-03  8.427932e-01
upto_fourth      2.367466e-03  8.222490e-01
upto_fifth       5.037711e-03  1.419114e+00
upto_sixth       4.581883e-04  1.063737e+00
second           2.360156e-03  1.079253e+00
third            5.362864e-03  4.567861e+00
fourth           3.414288e-03  1.247421e+00
fifth            2.083083e-03  1.334876e+00
sixth            6.360869e-03  1.713681e+00
ratio1           4.960348e-03  2.164543e+00
ratio2           3.461564e-03  1.827042e+00
ratio3           1.857754e-03  1.457813e+00
ratio4           6.219775e-03  4.148474e+00
ratio5           1.791029e-03  4.544234e+00
ratio6           4.475496e-03  1.897772e+00
selfinter        1.382464e-04  4.679861e-01
walktrap_vertex  6.742897e-04  3.107864e+00
bigcom1          1.746958e-04  1.441595e-01
bigcom2          0.000000e+00  8.333333e-03
bigcom3          1.783840e-04  3.521920e-01
bigcom4          8.825648e-05  2.492836e-01
bigcom6          0.000000e+00  0.000000e+00
bigcom8          9.076854e-05  8.051535e-02
bigcom9          0.000000e+00  4.440892e-18
bigcom11         0.000000e+00  0.000000e+00
bigcom13         1.255582e-05  1.304789e-01
bigcom15         0.000000e+00  0.000000e+00
bigcom16         0.000000e+00  0.000000e+00
bigcom21        -4.773639e-05  2.936692e-01
bigcom22         0.000000e+00  5.520635e-02
bigcom24         2.544521e-05  3.738341e-01
bigcom26         1.261074e-05  1.265591e-01
bigcom28         7.929339e-05  2.920182e-01
bigcom30         2.122899e-05  1.231101e-01
bigcom31         0.000000e+00  0.000000e+00
bigcom32        -5.442432e-05  2.197667e-01
bigcom33         0.000000e+00  0.000000e+00
bigcom34         0.000000e+00  0.000000e+00
bigcom36         0.000000e+00  0.000000e+00
bigcom37         0.000000e+00  0.000000e+00
bigcom38         0.000000e+00  0.000000e+00
bigcom39         1.180663e-05  2.857872e-01
bigcom40         4.311476e-03  1.631635e+00
bigcom43         0.000000e+00  0.000000e+00
bigcom44         0.000000e+00  0.000000e+00
bigcom46         0.000000e+00  0.000000e+00
bigcom47         0.000000e+00  0.000000e+00
bigcom49         0.000000e+00  1.110223e-17
bigcom50        -2.644547e-05  8.641719e-01
bigcom51         0.000000e+00  0.000000e+00
bigcom52         0.000000e+00  2.220446e-18
bigcom54         0.000000e+00  0.000000e+00
bigcom56        -7.470935e-05  2.963456e-01
bigcom62         0.000000e+00  0.000000e+00
bigcom66         0.000000e+00  0.000000e+00
bigcom68         0.000000e+00  0.000000e+00
bigcom69         0.000000e+00  0.000000e+00
bigcom71         0.000000e+00  0.000000e+00
bigcom72         0.000000e+00  0.000000e+00
bigcom73         0.000000e+00  8.881784e-18
bigcom74         0.000000e+00  0.000000e+00
bigcom75         0.000000e+00  0.000000e+00
bigcom76         0.000000e+00  0.000000e+00
bigcom77         0.000000e+00  0.000000e+00
bigcom79         0.000000e+00  4.440892e-18
bigcom80         0.000000e+00  2.220446e-18
bigcom82        -2.960078e-05  6.671726e-01
bigcom83         0.000000e+00  0.000000e+00
bigcom84         0.000000e+00  0.000000e+00
bigcom85         0.000000e+00  0.000000e+00
bigcom87         0.000000e+00  0.000000e+00
bigcom89         0.000000e+00  0.000000e+00
bigcom91         0.000000e+00  0.000000e+00
bigcom92         0.000000e+00  2.220446e-18
bigcom93         0.000000e+00  0.000000e+00
bigcom96         0.000000e+00  0.000000e+00
[truncated: 134,633 more chars]
