# Supplementary material for: Distinctive Behaviors of Druggable Proteins in Cellular Networks
Source: PLoS Comput Biol. 2015 Dec 23;11(12):e1004597. doi: 10.1371/journal.pcbi.1004597 (PMC4689399; doi:10.1371/journal.pcbi.1004597)
Supplement: S1 File — (ZIP) [file pcbi.1004597.s004.zip › S1_File/direct.20150613.ppi.optimised_Target_results_med_CT.txt]

[[1]]
[1] "med_CT"

[1] "Dataset: med_CT Model GBM, run: 1 of 10 2015-06-15 19:48:11"
Iter   TrainDeviance   ValidDeviance   StepSize   Improve
     1        0.1261             nan     0.0100    0.0005
     2        0.1240             nan     0.0100    0.0001
     3        0.1223             nan     0.0100    0.0001
     4        0.1204             nan     0.0100    0.0001
     5        0.1194             nan     0.0100    0.0001
     6        0.1178             nan     0.0100    0.0000
     7        0.1163             nan     0.0100    0.0002
     8        0.1148             nan     0.0100    0.0003
     9        0.1137             nan     0.0100    0.0001
    10        0.1122             nan     0.0100    0.0000
    20        0.0987             nan     0.0100    0.0001
    40        0.0829             nan     0.0100   -0.0000
    60        0.0716             nan     0.0100    0.0001
    80        0.0630             nan     0.0100   -0.0000
    98        0.0570             nan     0.0100    0.0000

[1] "GBM variable coefficients"
                            var    rel.inf
orbit62                 orbit62 7.77183566
comsize                 comsize 4.02565170
outer                     outer 3.60716576
ratio5                   ratio5 2.89214164
orbit65                 orbit65 2.66842714
walktrap_vertex walktrap_vertex 2.57683633
cohesion               cohesion 2.29925246
V1                           V1 2.19021365
bet                         bet 2.18452155
V2                           V2 2.04868879
ratio1                   ratio1 1.83516242
pagerank               pagerank 1.78814834
orbit46                 orbit46 1.73037443
knn                         knn 1.72709024
inner                     inner 1.65750609
orbit51                 orbit51 1.64418682
spin_vertex         spin_vertex 1.54088543
orbit28                 orbit28 1.53870843
trans                     trans 1.45844296
selfinter             selfinter 1.43938639
graph21                 graph21 1.36579464
orbit50                 orbit50 1.32564202
ratio2                   ratio2 1.32356420
orbit42                 orbit42 1.28704459
bigcom28               bigcom28 1.17718822
graph5                   graph5 1.14829054
adhesion               adhesion 1.10637858
third                     third 1.09667238
graph4                   graph4 1.05653603
ioratio                 ioratio 1.01430023
graph22                 graph22 0.99088754
orbit56                 orbit56 0.89716779
orbit63                 orbit63 0.89698608
orbit27                 orbit27 0.85643551
orbit55                 orbit55 0.85578082
orbit36                 orbit36 0.85521195
orbit37                 orbit37 0.85285112
orbit39                 orbit39 0.85165406
graph6                   graph6 0.78883662
orbit18                 orbit18 0.78374842
graph20                 graph20 0.76745989
graph28                 graph28 0.76708374
sixth                     sixth 0.70081671
orbit70                 orbit70 0.66476849
orbit17                 orbit17 0.66274927
graph17                 graph17 0.65432814
graph26                 graph26 0.62753195
orbit69                 orbit69 0.62331598
ratio6                   ratio6 0.62137028
orbit20                 orbit20 0.62014250
orbit21                 orbit21 0.61914268
graph19                 graph19 0.61257981
graph25                 graph25 0.61047142
orbit45                 orbit45 0.57552828
orbit40                 orbit40 0.56314098
orbit11                 orbit11 0.55682229
orbit16                 orbit16 0.53706238
orbit29                 orbit29 0.53122607
orbit24                 orbit24 0.52505732
orbit38                 orbit38 0.51994946
orbit1                   orbit1 0.51423294
orbit19                 orbit19 0.50532995
orbit58                 orbit58 0.50232543
graph7                   graph7 0.49622875
ratio4                   ratio4 0.48745808
graph29                 graph29 0.48553782
membership_s30   membership_s30 0.45709602
graph27                 graph27 0.44150815
graph11                 graph11 0.42904480
upto_third           upto_third 0.41800890
orbit49                 orbit49 0.40861642
orbit33                 orbit33 0.40706738
graph14                 graph14 0.40009853
orbit47                 orbit47 0.38383083
graph16                 graph16 0.38313245
orbit66                 orbit66 0.38056045
orbit44                 orbit44 0.36621977
orbit60                 orbit60 0.36559265
orbit23                 orbit23 0.34928201
graph12                 graph12 0.33621699
orbit61                 orbit61 0.32884434
graph2                   graph2 0.32721446
graph13                 graph13 0.31461519
orbit35                 orbit35 0.31333839
orbit5                   orbit5 0.30265183
ecc                         ecc 0.29596048
orbit25                 orbit25 0.29571805
orbit4                   orbit4 0.28432080
orbit32                 orbit32 0.27665029
orbit53                 orbit53 0.26931502
orbit71                 orbit71 0.26497564
orbit67                 orbit67 0.25739027
orbit52                 orbit52 0.25698915
orbit64                 orbit64 0.24924756
orbit30                 orbit30 0.24855943
orbit26                 orbit26 0.24625810
graph9                   graph9 0.24462519
orbit12                 orbit12 0.24325625
graph23                 graph23 0.23598898
orbit68                 orbit68 0.22223504
membership_s1     membership_s1 0.21619433
orbit13                 orbit13 0.21189815
upto_fifth           upto_fifth 0.20629813
graph1                   graph1 0.20561221
bigcom3                 bigcom3 0.20443888
bigcom21               bigcom21 0.20395297
orbit31                 orbit31 0.20153509
hubscore               hubscore 0.17880170
graph8                   graph8 0.16719841
orbit7                   orbit7 0.16656805
orbit9                   orbit9 0.16017140
graph10                 graph10 0.15979952
orbit57                 orbit57 0.15750679
graph3                   graph3 0.15398509
upto_second         upto_second 0.15143624
bigcom147             bigcom147 0.14099027
membership_s15   membership_s15 0.13305620
upto_sixth           upto_sixth 0.13184895
close                     close 0.12623957
orbit41                 orbit41 0.12448581
membership_s32   membership_s32 0.11941832
upto_fourth         upto_fourth 0.10118681
orbit10                 orbit10 0.08222978
orbit48                 orbit48 0.07707923
graph15                 graph15 0.07475522
orbit15                 orbit15 0.07445690
graph18                 graph18 0.07279215
bigcom4                 bigcom4 0.07263532
evcent                   evcent 0.06571109
membership_s5     membership_s5 0.06282473
graph24                 graph24 0.05414994
fourth                   fourth 0.05079780
fifth                     fifth 0.03962669
orbit6                   orbit6 0.03311418
bigcom1                 bigcom1 0.02876725
orbit54                 orbit54 0.02251876
orbit59                 orbit59 0.01555752
bigcom167             bigcom167 0.01542801
orbit2                   orbit2 0.01209733
constraint           constraint 0.01114720
graph0                   graph0 0.00000000
orbit0                   orbit0 0.00000000
orbit3                   orbit3 0.00000000
orbit8                   orbit8 0.00000000
orbit14                 orbit14 0.00000000
orbit22                 orbit22 0.00000000
orbit34                 orbit34 0.00000000
orbit43                 orbit43 0.00000000
orbit72                 orbit72 0.00000000
AP                           AP 0.00000000
eccrad                   eccrad 0.00000000
coreness               coreness 0.00000000
first                     first 0.00000000
second                   second 0.00000000
ratio3                   ratio3 0.00000000
bigcom2                 bigcom2 0.00000000
bigcom6                 bigcom6 0.00000000
bigcom8                 bigcom8 0.00000000
bigcom9                 bigcom9 0.00000000
bigcom11               bigcom11 0.00000000
bigcom13               bigcom13 0.00000000
bigcom15               bigcom15 0.00000000
bigcom16               bigcom16 0.00000000
bigcom22               bigcom22 0.00000000
bigcom24               bigcom24 0.00000000
bigcom26               bigcom26 0.00000000
bigcom30               bigcom30 0.00000000
bigcom31               bigcom31 0.00000000
bigcom32               bigcom32 0.00000000
bigcom33               bigcom33 0.00000000
bigcom34               bigcom34 0.00000000
bigcom36               bigcom36 0.00000000
bigcom37               bigcom37 0.00000000
bigcom38               bigcom38 0.00000000
bigcom39               bigcom39 0.00000000
bigcom40               bigcom40 0.00000000
bigcom43               bigcom43 0.00000000
bigcom44               bigcom44 0.00000000
bigcom46               bigcom46 0.00000000
bigcom47               bigcom47 0.00000000
bigcom49               bigcom49 0.00000000
bigcom50               bigcom50 0.00000000
bigcom51               bigcom51 0.00000000
bigcom52               bigcom52 0.00000000
bigcom54               bigcom54 0.00000000
bigcom56               bigcom56 0.00000000
bigcom62               bigcom62 0.00000000
bigcom66               bigcom66 0.00000000
bigcom68               bigcom68 0.00000000
bigcom69               bigcom69 0.00000000
bigcom71               bigcom71 0.00000000
bigcom72               bigcom72 0.00000000
bigcom73               bigcom73 0.00000000
bigcom74               bigcom74 0.00000000
bigcom75               bigcom75 0.00000000
bigcom76               bigcom76 0.00000000
bigcom77               bigcom77 0.00000000
bigcom79               bigcom79 0.00000000
bigcom80               bigcom80 0.00000000
bigcom82               bigcom82 0.00000000
bigcom83               bigcom83 0.00000000
bigcom84               bigcom84 0.00000000
bigcom85               bigcom85 0.00000000
bigcom87               bigcom87 0.00000000
bigcom89               bigcom89 0.00000000
bigcom91               bigcom91 0.00000000
bigcom92               bigcom92 0.00000000
bigcom93               bigcom93 0.00000000
bigcom96               bigcom96 0.00000000
bigcom97               bigcom97 0.00000000
bigcom98               bigcom98 0.00000000
bigcom99               bigcom99 0.00000000
bigcom101             bigcom101 0.00000000
bigcom104             bigcom104 0.00000000
bigcom106             bigcom106 0.00000000
bigcom109             bigcom109 0.00000000
bigcom113             bigcom113 0.00000000
bigcom116             bigcom116 0.00000000
bigcom120             bigcom120 0.00000000
bigcom123             bigcom123 0.00000000
bigcom126             bigcom126 0.00000000
bigcom127             bigcom127 0.00000000
bigcom137             bigcom137 0.00000000
bigcom139             bigcom139 0.00000000
bigcom140             bigcom140 0.00000000
bigcom143             bigcom143 0.00000000
bigcom145             bigcom145 0.00000000
bigcom146             bigcom146 0.00000000
bigcom149             bigcom149 0.00000000
bigcom153             bigcom153 0.00000000
bigcom154             bigcom154 0.00000000
bigcom156             bigcom156 0.00000000
bigcom157             bigcom157 0.00000000
bigcom158             bigcom158 0.00000000
bigcom160             bigcom160 0.00000000
bigcom161             bigcom161 0.00000000
bigcom162             bigcom162 0.00000000
bigcom164             bigcom164 0.00000000
bigcom166             bigcom166 0.00000000
bigcom171             bigcom171 0.00000000
bigcom173             bigcom173 0.00000000
bigcom175             bigcom175 0.00000000
bigcom176             bigcom176 0.00000000
bigcom177             bigcom177 0.00000000
bigcom178             bigcom178 0.00000000
bigcom180             bigcom180 0.00000000
bigcom181             bigcom181 0.00000000
bigcom184             bigcom184 0.00000000
bigcom186             bigcom186 0.00000000
bigcom187             bigcom187 0.00000000
bigcom189             bigcom189 0.00000000
bigcom194             bigcom194 0.00000000
bigcom195             bigcom195 0.00000000
bigcom196             bigcom196 0.00000000
bigcom204             bigcom204 0.00000000
bigcom205             bigcom205 0.00000000
bigcom212             bigcom212 0.00000000
bigcom214             bigcom214 0.00000000
bigcom222             bigcom222 0.00000000
bigcom223             bigcom223 0.00000000
bigcom226             bigcom226 0.00000000
bigcom227             bigcom227 0.00000000
bigcom229             bigcom229 0.00000000
bigcom233             bigcom233 0.00000000
bigcom236             bigcom236 0.00000000
bigcom237             bigcom237 0.00000000
bigcom246             bigcom246 0.00000000
bigcom248             bigcom248 0.00000000
bigcom249             bigcom249 0.00000000
bigcom250             bigcom250 0.00000000
bigcom254             bigcom254 0.00000000
bigcom266             bigcom266 0.00000000
bigcom269             bigcom269 0.00000000
bigcom272             bigcom272 0.00000000
bigcom274             bigcom274 0.00000000
bigcom281             bigcom281 0.00000000
bigcom291             bigcom291 0.00000000
bigcom292             bigcom292 0.00000000
bigcom295             bigcom295 0.00000000
bigcom299             bigcom299 0.00000000
bigcom301             bigcom301 0.00000000
bigcom306             bigcom306 0.00000000
bigcom309             bigcom309 0.00000000
bigcom314             bigcom314 0.00000000
bigcom321             bigcom321 0.00000000
bigcom341             bigcom341 0.00000000
bigcom350             bigcom350 0.00000000
bigcom353             bigcom353 0.00000000
bigcom359             bigcom359 0.00000000
bigcom363             bigcom363 0.00000000
bigcom365             bigcom365 0.00000000
bigcom385             bigcom385 0.00000000
bigcom386             bigcom386 0.00000000
bigcom408             bigcom408 0.00000000
bigcom412             bigcom412 0.00000000
bigcom480             bigcom480 0.00000000
membership_s3     membership_s3 0.00000000
membership_s4     membership_s4 0.00000000
membership_s6     membership_s6 0.00000000
membership_s7     membership_s7 0.00000000
membership_s8     membership_s8 0.00000000
membership_s9     membership_s9 0.00000000
membership_s11   membership_s11 0.00000000
membership_s12   membership_s12 0.00000000
membership_s14   membership_s14 0.00000000
membership_s16   membership_s16 0.00000000
membership_s17   membership_s17 0.00000000
membership_s18   membership_s18 0.00000000
membership_s20   membership_s20 0.00000000
membership_s21   membership_s21 0.00000000
membership_s22   membership_s22 0.00000000
membership_s24   membership_s24 0.00000000
membership_s25   membership_s25 0.00000000
membership_s26   membership_s26 0.00000000
membership_s27   membership_s27 0.00000000
membership_s28   membership_s28 0.00000000
membership_s31   membership_s31 0.00000000
membership_s33   membership_s33 0.00000000
membership_s36   membership_s36 0.00000000
membership_s37   membership_s37 0.00000000
pdi                         pdi 0.00000000
[1] "Dataset: med_CT Model RF, run: 1 of 10 2015-06-15 19:48:50"
     |      Out-of-bag   |
Tree |      MSE  %Var(y) |
   1 |  0.02485   211.46 |
   2 |  0.02128   181.10 |
   3 |  0.01931   164.28 |
   4 |  0.01826   155.34 |
   5 |  0.01842   156.74 |
   6 |  0.01729   147.10 |
   7 |  0.01656   140.88 |
   8 |   0.0164   139.53 |
   9 |  0.01588   135.07 |
  10 |  0.01526   129.85 |
  11 |  0.01514   128.84 |
  12 |  0.01467   124.79 |
  13 |  0.01447   123.14 |
  14 |  0.01436   122.21 |
  15 |  0.01427   121.39 |
  16 |  0.01406   119.62 |
  17 |  0.01399   119.03 |
  18 |  0.01386   117.94 |
  19 |   0.0138   117.41 |
  20 |  0.01361   115.81 |
  21 |  0.01348   114.69 |
  22 |  0.01347   114.60 |
  23 |  0.01342   114.21 |
  24 |  0.01337   113.73 |
  25 |  0.01334   113.48 |
  26 |  0.01324   112.64 |
  27 |  0.01317   112.05 |
  28 |  0.01303   110.87 |
  29 |  0.01298   110.43 |
  30 |  0.01297   110.36 |
  31 |  0.01287   109.51 |
  32 |   0.0128   108.91 |
  33 |  0.01278   108.77 |
  34 |   0.0127   108.09 |
  35 |  0.01264   107.59 |
  36 |  0.01259   107.13 |
  37 |  0.01257   106.91 |
  38 |   0.0125   106.32 |
  39 |  0.01246   106.03 |
  40 |   0.0124   105.52 |
  41 |   0.0123   104.62 |
  42 |  0.01227   104.42 |
  43 |  0.01227   104.39 |
  44 |  0.01225   104.26 |
  45 |   0.0122   103.82 |
  46 |  0.01218   103.64 |
  47 |   0.0122   103.78 |
  48 |  0.01219   103.72 |
  49 |  0.01219   103.75 |
  50 |  0.01218   103.60 |
  51 |  0.01219   103.70 |
  52 |  0.01216   103.48 |
  53 |  0.01215   103.40 |
  54 |  0.01212   103.11 |
  55 |  0.01208   102.74 |
  56 |  0.01207   102.71 |
  57 |  0.01207   102.66 |
  58 |  0.01201   102.16 |
  59 |  0.01199   102.03 |
  60 |  0.01199   102.02 |
  61 |  0.01198   101.94 |
  62 |  0.01198   101.95 |
  63 |  0.01199   102.01 |
  64 |  0.01199   101.98 |
  65 |  0.01198   101.90 |
  66 |    0.012   102.06 |
  67 |  0.01199   101.99 |
  68 |  0.01197   101.81 |
  69 |  0.01194   101.58 |
  70 |  0.01193   101.48 |
  71 |  0.01195   101.65 |
  72 |  0.01194   101.62 |
  73 |  0.01194   101.58 |
  74 |  0.01194   101.58 |
  75 |  0.01191   101.36 |
  76 |  0.01192   101.41 |
  77 |   0.0119   101.26 |
  78 |  0.01188   101.08 |
  79 |  0.01188   101.07 |
  80 |  0.01188   101.06 |
  81 |  0.01185   100.80 |
  82 |  0.01186   100.87 |
  83 |  0.01186   100.89 |
  84 |  0.01182   100.56 |
  85 |  0.01184   100.71 |
  86 |  0.01184   100.78 |
  87 |  0.01185   100.83 |
  88 |  0.01187   101.01 |
  89 |  0.01186   100.90 |
  90 |  0.01188   101.05 |
  91 |  0.01189   101.15 |
  92 |   0.0119   101.23 |
  93 |   0.0119   101.26 |
  94 |  0.01188   101.10 |
  95 |  0.01188   101.05 |
  96 |  0.01189   101.19 |
  97 |  0.01191   101.30 |
  98 |  0.01189   101.14 |
  99 |  0.01188   101.05 |
 100 |  0.01186   100.92 |
[1] "Random Forest variable coefficients"
                      %IncMSE IncNodePurity
graph5           7.306403e-04  3.730797e-01
graph6           2.650489e-03  1.473883e-01
graph7           1.472164e-03  3.205069e-01
graph8           7.957343e-04  1.274185e-01
graph9           4.109867e-04  1.753951e-01
graph10          2.119830e-03  2.679947e-01
graph11          1.824729e-03  3.283990e-01
graph12          9.092663e-04  9.564287e-02
graph13          8.467447e-05  1.332357e-01
graph14          4.150951e-04  2.643564e-01
graph15          2.324036e-03  2.326744e-01
graph16          2.004552e-03  3.059603e-01
graph17          2.010717e-04  1.233962e-01
graph18          4.840323e-04  1.076516e-01
graph19          1.838551e-03  2.837535e-01
graph20          4.395351e-03  5.095539e-01
graph21          5.312250e-04  3.167594e-01
graph22          2.470399e-03  3.841295e-01
graph23          3.762181e-03  1.967841e-01
graph24          5.335250e-04  2.032046e-01
graph25          3.246139e-03  5.822413e-01
graph26          1.777248e-03  3.141870e-01
graph27          1.104844e-03  4.009202e-01
graph28          1.337811e-03  1.710500e-01
graph29          8.636820e-04  6.010436e-02
orbit0           6.491503e-05  8.208413e-02
orbit1           1.172978e-03  2.255239e-01
orbit2           6.339861e-04  2.175904e-01
orbit3           6.003504e-04  1.848016e-01
orbit4           1.713738e-03  1.895638e-01
orbit5           6.825143e-04  1.730546e-01
orbit6           1.992408e-03  1.367390e-01
orbit7           7.293226e-04  2.910782e-01
orbit8           1.464768e-03  1.804428e-01
orbit9           1.875792e-03  2.235673e-01
orbit10          2.222961e-03  3.266992e-01
orbit11          1.043160e-03  2.033242e-01
orbit12          2.417149e-03  1.728052e-01
orbit13          5.623277e-04  1.912602e-01
orbit14          2.287431e-04  1.205841e-01
orbit15          1.603405e-04  6.530970e-02
orbit16          1.319574e-03  2.969416e-01
orbit17          5.493604e-04  1.838566e-01
orbit18          5.748671e-04  6.219189e-01
orbit19          1.806210e-04  8.999544e-02
orbit20          1.602711e-03  2.053561e-01
orbit21          1.076419e-03  2.809770e-01
orbit22          1.836769e-03  2.366014e-01
orbit23          9.682618e-04  1.577341e-01
orbit24          2.838539e-03  3.769844e-01
orbit25          8.929019e-04  1.991422e-01
orbit26          7.079685e-05  1.285674e-01
orbit27          7.596833e-04  3.103439e-01
orbit28          1.469932e-03  2.940361e-01
orbit29          4.383534e-03  2.973519e-01
orbit30          3.248510e-04  3.159213e-01
orbit31          2.895761e-03  1.445163e-01
orbit32          2.564204e-04  2.144670e-01
orbit33          4.514150e-04  2.594808e-01
orbit34          9.960297e-04  1.333992e-01
orbit35          1.444294e-03  2.769681e-01
orbit36          2.799078e-04  2.441422e-01
orbit37          1.058322e-03  2.021757e-01
orbit38          4.728799e-04  2.096142e-01
orbit39          9.372050e-04  2.454653e-01
orbit40          6.012272e-04  1.799111e-01
orbit41          2.675279e-04  1.592866e-01
orbit42          1.294366e-03  3.376203e-01
orbit43          6.763371e-04  1.843354e-01
orbit44          9.315960e-04  3.614058e-01
orbit45          3.828247e-03  2.692066e-01
orbit46          1.719542e-03  3.751130e-01
orbit47          1.695454e-03  2.589372e-01
orbit48          1.028843e-05  8.839691e-02
orbit49          2.545332e-03  4.711258e-01
orbit50          6.773038e-04  4.428849e-01
orbit51          1.885914e-03  4.719318e-01
orbit52          2.016845e-03  3.038897e-01
orbit53          9.735939e-04  2.528655e-01
orbit54          3.922760e-04  2.533919e-01
orbit55          4.412150e-04  3.658397e-01
orbit56          1.032508e-02  5.071003e-01
orbit57          7.545991e-04  2.315251e-01
orbit58          1.696011e-03  1.151346e-01
orbit59          2.197368e-03  2.197204e-01
orbit60          4.220244e-04  1.293848e-01
orbit61          8.188463e-04  1.644650e-01
orbit62          5.036158e-03  1.185625e+00
orbit63          1.287318e-03  4.060318e-01
orbit64          3.171776e-04  2.570028e-01
orbit65          3.942730e-03  5.052461e-01
orbit66          8.544523e-04  1.958510e-01
orbit67          1.378521e-04  1.880399e-01
orbit68          3.155553e-03  2.618275e-01
orbit69          4.963018e-04  1.190086e-01
orbit70          3.993634e-03  2.865435e-01
orbit71          5.556189e-04  1.810052e-01
orbit72          9.329645e-05  3.433221e-02
AP               6.376144e-06  3.108753e-03
bet              2.258002e-04  7.698786e-01
ecc              1.249717e-04  3.019958e-02
eccrad           8.736430e-05  1.075250e-01
close            4.932153e-04  1.648138e-01
constraint       6.420088e-04  4.085055e-01
coreness         3.312137e-04  1.787647e-01
knn              2.104850e-03  4.028018e-01
hubscore         6.918292e-04  3.444093e-01
pagerank         2.526536e-04  4.659471e-01
trans            8.552756e-04  5.277968e-01
evcent           1.710132e-04  2.223371e-01
first            3.010999e-05  3.863055e-02
upto_second      8.094229e-04  1.906891e-01
upto_third       3.085317e-04  1.649609e-01
upto_fourth      5.744389e-05  1.058207e-01
upto_fifth       1.356090e-03  2.308355e-01
upto_sixth       2.736004e-04  1.148781e-01
second           1.710272e-03  1.780900e-01
third            7.135292e-04  8.352238e-01
fourth           1.451745e-03  3.021187e-01
fifth            5.592842e-04  3.044369e-01
sixth            1.806102e-03  3.570534e-01
ratio1           2.777046e-03  2.475304e-01
ratio2           3.175191e-03  5.509974e-01
ratio3           8.890885e-04  2.554203e-01
ratio4           2.019292e-04  4.805195e-01
ratio5           1.205668e-03  1.032266e+00
ratio6           4.773959e-04  3.240932e-01
selfinter        3.216218e-05  3.616918e-01
walktrap_vertex  2.370557e-04  5.996972e-01
bigcom1          2.558742e-04  8.409041e-02
bigcom2          0.000000e+00  0.000000e+00
bigcom3          7.569636e-05  1.184220e-01
bigcom4          3.417132e-05  5.963161e-03
bigcom6          0.000000e+00  0.000000e+00
bigcom8          5.527382e-06  3.084533e-02
bigcom9          0.000000e+00  0.000000e+00
bigcom11         0.000000e+00  2.775558e-19
bigcom13         0.000000e+00  0.000000e+00
bigcom15         0.000000e+00  0.000000e+00
bigcom16         0.000000e+00  0.000000e+00
bigcom21         2.610278e-05  6.627001e-02
bigcom22         1.766784e-05  5.417929e-03
bigcom24         0.000000e+00  0.000000e+00
bigcom26         0.000000e+00  0.000000e+00
bigcom28         3.931289e-04  5.036434e-01
bigcom30         0.000000e+00  0.000000e+00
bigcom31         0.000000e+00  0.000000e+00
bigcom32        -5.536145e-05  3.029511e-01
bigcom33         0.000000e+00  0.000000e+00
bigcom34         0.000000e+00  0.000000e+00
bigcom36         0.000000e+00  0.000000e+00
bigcom37         0.000000e+00  0.000000e+00
bigcom38         0.000000e+00  0.000000e+00
bigcom39         0.000000e+00  0.000000e+00
bigcom40         7.178694e-06  3.973323e-02
bigcom43         0.000000e+00  0.000000e+00
bigcom44         0.000000e+00  0.000000e+00
bigcom46         0.000000e+00  1.110223e-18
bigcom47         0.000000e+00  0.000000e+00
bigcom49         0.000000e+00  0.000000e+00
bigcom50         0.000000e+00  0.000000e+00
bigcom51         0.000000e+00  0.000000e+00
bigcom52         0.000000e+00  0.000000e+00
bigcom54         0.000000e+00  0.000000e+00
bigcom56         0.000000e+00  0.000000e+00
bigcom62         0.000000e+00  0.000000e+00
bigcom66         0.000000e+00  0.000000e+00
bigcom68         0.000000e+00  0.000000e+00
bigcom69         0.000000e+00  0.000000e+00
bigcom71         0.000000e+00  0.000000e+00
bigcom72         0.000000e+00  0.000000e+00
bigcom73         0.000000e+00  0.000000e+00
bigcom74         0.000000e+00  0.000000e+00
bigcom75         0.000000e+00  0.000000e+00
bigcom76         0.000000e+00  0.000000e+00
bigcom77         0.000000e+00  0.000000e+00
bigcom79         0.000000e+00  0.000000e+00
bigcom80         0.000000e+00  0.000000e+00
bigcom82         0.000000e+00  0.000000e+00
bigcom83         0.000000e+00  0.000000e+00
bigcom84         0.000000e+00  0.000000e+00
bigcom85         0.000000e+00  0.000000e+00
bigcom87         0.000000e+00  0.000000e+00
bigcom89         0.000000e+00  0.000000e+00
bigcom91         0.000000e+00  0.000000e+00
bigcom92         0.000000e+00  0.000000e+00
bigcom93         0.000000e+00  0.000000e+00
bigcom96         0.000000e+00  0.000000e+00
bigcom97         0.000000e+00  0.000000e+00
bigcom98         0.000000e+00  0.000000e+00
bigcom99         0.000000e+00  0.000000e+00
bigcom101        0.000000e+00  0.000000e+00
bigcom104        0.000000e+00  0.000000e+00
bigcom106        0.000000e+00  0.000000e+00
bigcom109        0.000000e+00  0.000000e+00
bigcom113        0.000000e+00  0.000000e+00
bigcom116        0.000000e+00  0.000000e+00
bigcom120        0.000000e+00  0.000000e+00
bigcom123        0.000000e+00  0.000000e+00
bigcom126        0.000000e+00  0.000000e+00
bigcom127        0.000000e+00  0.000000e+00
bigcom137        0.000000e+00  0.000000e+00
bigcom139        0.000000e+00  0.000000e+00
bigcom140        0.000000e+00  0.000000e+00
bigcom143        0.000000e+00  0.000000e+00
bigcom145        0.000000e+00  0.000000e+00
bigcom146        0.000000e+00  0.000000e+00
bigcom147       -1.978217e-04  9.396019e-02
bigcom149        0.000000e+00  0.000000e+00
bigcom153        0.000000e+00  0.000000e+00
bigcom154        0.000000e+00  0.000000e+00
bigcom156        0.000000e+00  0.000000e+00
bigcom157        0.000000e+00  0.000000e+00
bigcom158        0.000000e+00  0.000000e+00
bigcom160        0.000000e+00  0.000000e+00
bigcom161        0.000000e+00  0.000000e+00
bigcom162        0.000000e+00  0.000000e+00
bigcom164        0.000000e+00  0.000000e+00
bigcom166        0.000000e+00  0.000000e+00
bigcom167        3.336081e-05  2.879957e-01
bigcom171        7.915991e-04  1.822535e+00
bigcom173        0.000000e+00  0.000000e+00
bigcom175        0.000000e+00  0.000000e+00
bigcom176        0.000000e+00  0.000000e+00
bigcom177        0.000000e+00  0.000000e+00
bigcom178        0.000000e+00  0.000000e+00
bigcom180       -3.187329e-06  8.105074e-01
bigcom181        0.000000e+00  0.000000e+00
bigcom184        0.000000e+00  0.000000e+00
bigcom186        0.000000e+00  0.000000e+00
bigcom187        0.000000e+00  0.000000e+00
bigcom189        0.000000e+00  0.000000e+00
bigcom194        0.000000e+00  0.000000e+00
bigcom195        0.000000e+00  0.000000e+00
bigcom196       -2.084374e-05  6.413264e-01
bigcom204        0.000000e+00  0.000000e+00
bigcom205        0.000000e+00  0.000000e+00
bigcom212        0.000000e+00  0.000000e+00
bigcom214        0.000000e+00  0.000000e+00
bigcom222        0.000000e+00  0.000000e+00
bigcom223        0.000000e+00  0.000000e+00
bigcom226        0.000000e+00  0.000000e+00
bigcom227        0.000000e+00  0.000000e+00
bigcom229        0.000000e+00  0.000000e+00
bigcom233        0.000000e+00  0.000000e+00
bigcom236        0.000000e+00  0.000000e+00
bigcom237        0.000000e+00  0.000000e+00
bigcom246        0.000000e+00  0.000000e+00
bigcom248        0.000000e+00  0.000000e+00
bigcom249        0.000000e+00  0.000000e+00
bigcom250        0.000000e+00  0.000000e+00
bigcom254        0.000000e+00  0.000000e+00
bigcom266        0.000000e+00  0.000000e+00
bigcom269        0.000000e+00  0.000000e+00
bigcom272        0.000000e+00  0.000000e+00
bigcom274        0.000000e+00  0.000000e+00
bigcom281        0.000000e+00  0.000000e+00
bigcom291        0.000000e+00  0.000000e+00
bigcom292        0.000000e+00  0.000000e+00
bigcom295        0.000000e+00  0.000000e+00
bigcom299        0.000000e+00  0.000000e+00
bigcom301        0.000000e+00  0.000000e+00
bigcom306        0.000000e+00  0.000000e+00
bigcom309        0.000000e+00  0.000000e+00
bigcom314        0.000000e+00  0.000000e+00
bigcom321        0.000000e+00  0.000000e+00
bigcom341        0.000000e+00  0.000000e+00
bigcom350        0.000000e+00  0.000000e+00
bigcom353        0.000000e+00  0.000000e+00
bigcom359        0.000000e+00  0.000000e+00
bigcom363        0.000000e+00  0.000000e+00
bigcom365        0.000000e+00  0.000000e+00
bigcom385        0.000000e+00  0.000000e+00
bigcom386        0.000000e+00  0.000000e+00
bigcom408       -3.686902e-06  3.322131e-01
bigcom412        3.399211e-04  1.737664e+00
bigcom480        0.000000e+00  0.000000e+00
spin_vertex      5.443762e-04  1.484552e+00
membership_s1    6.294116e-05  4.942518e-02
membership_s3    0.000000e+00  0.000000e+00
membership_s4   -2.546960e-06  1.174510e-02
membership_s5    5.336676e-05  1.556575e-02
membership_s6    0.000000e+00  0.000000e+00
membership_s7   -1.412183e-06  3.932022e-03
membership_s8    0.000000e+00  0.000000e+00
membership_s9    0.000000e+00  0.000000e+00
membership_s11   0.000000e+00  0.000000e+00
membership_s12   0.000000e+00  0.000000e+00
membership_s14   0.000000e+00  0.000000e+00
membership_s15  -3.578088e-05  7.344090e-02
membership_s16   0.000000e+00  0.000000e+00
membership_s17   0.000000e+00  0.000000e+00
membership_s18   0.000000e+00  0.000000e+00
membership_s20   0.000000e+00  0.000000e+00
membership_s21   0.000000e+00  0.000000e+00
membership_s22   0.000000e+00  0.000000e+00
membership_s24   0.000000e+00  0.000000e+00
membership_s25   0.000000e+00  0.000000e+00
membership_s26   0.000000e+00  0.000000e+00
membership_s27   2.941115e-05  1.425240e-03
membership_s28   0.000000e+00  0.000000e+00
membership_s30   6.579111e-05  9.785171e-02
membership_s31   0.000000e+00  0.000000e+00
membership_s32  -7.340804e-05  6.441502e-02
membership_s33   0.000000e+00  0.000000e+00
membership_s36   0.000000e+00  0.000000e+00
membership_s37   0.000000e+00  0.000000e+00
V1               9.082190e-04  8.142327e-01
V2               8.266428e-04  1.138865e+00
pdi              1.735840e-05  3.954522e-02
adhesion         1.710023e-02  6.449554e-01
cohesion         1.449219e-02  4.576031e-01
inner            2.161094e-03  5.425342e-01
outer            1.428125e-03  8.022229e-01
ioratio          5.250328e-03  7.147558e-01
comsize          2.343820e-03  8.735233e-01
[1] "Dataset: med_CT Model GLM, run: 1 of 10 2015-06-15 19:50:12"
[1] "glmnet variable coefficients"
                     [,1]          [,2]
(Intercept)     -4.419716 -1.289462e+02
graph0           0.000000  1.072598e-02
graph1           0.000000  5.173138e-06
graph2           0.000000  3.818701e-04
graph3           0.000000 -1.836222e-06
graph4           0.000000  0.000000e+00
graph5           0.000000 -1.297955e-03
graph6           0.000000  0.000000e+00
graph7           0.000000  4.498706e-04
graph8           0.000000  9.950291e-04
graph9           0.000000  2.398123e-08
graph10          0.000000  0.000000e+00
graph11          0.000000 -4.719309e-10
graph12          0.000000  1.715848e-08
graph13          0.000000  0.000000e+00
graph14          0.000000  2.405017e-08
graph15          0.000000 -5.236064e-06
graph16          0.000000 -2.332802e-07
graph17          0.000000  0.000000e+00
graph18          0.000000  2.337758e-05
graph19          0.000000  0.000000e+00
graph20          0.000000 -1.350034e-05
graph21          0.000000  1.354329e-05
graph22          0.000000 -3.362446e-05
graph23          0.000000  0.000000e+00
graph24          0.000000 -2.875078e-05
graph25          0.000000  1.220691e-04
graph26          0.000000 -1.748732e-05
graph27          0.000000 -4.969556e-04
graph28          0.000000  0.000000e+00
graph29          0.000000 -7.045123e-03
orbit0           0.000000  6.676173e-03
orbit1           0.000000  7.612093e-07
orbit2           0.000000  3.346062e-04
orbit3           0.000000  5.556013e-05
orbit4           0.000000 -1.834818e-05
orbit5           0.000000  3.757835e-06
orbit6           0.000000  0.000000e+00
orbit7           0.000000  0.000000e+00
orbit8           0.000000 -1.039962e-03
orbit9           0.000000  4.568460e-05
orbit10          0.000000 -1.517403e-05
orbit11          0.000000  1.041435e-03
orbit12          0.000000  2.737500e-03
orbit13          0.000000 -1.064975e-02
orbit14          0.000000  9.349600e-04
orbit15          0.000000  1.080207e-08
orbit16          0.000000  2.193421e-08
orbit17          0.000000  2.744441e-07
orbit18          0.000000  7.017313e-11
orbit19          0.000000  0.000000e+00
orbit20          0.000000  6.187058e-08
orbit21          0.000000 -9.433875e-07
orbit22          0.000000 -5.147692e-10
orbit23          0.000000 -4.787790e-05
orbit24          0.000000  4.975566e-07
orbit25          0.000000 -1.899083e-08
orbit26          0.000000 -6.984123e-08
orbit27          0.000000  9.597125e-06
orbit28          0.000000 -2.187875e-06
orbit29          0.000000 -2.317052e-07
orbit30          0.000000 -2.782513e-05
orbit31          0.000000  9.018601e-08
orbit32          0.000000  3.213562e-09
orbit33          0.000000  0.000000e+00
orbit34          0.000000 -5.853978e-06
orbit35          0.000000 -4.736962e-06
orbit36          0.000000  1.367248e-06
orbit37          0.000000 -2.009268e-06
orbit38          0.000000  1.413070e-04
orbit39          0.000000 -7.194075e-06
orbit40          0.000000  1.393471e-06
orbit41          0.000000 -1.225774e-05
orbit42          0.000000  3.806371e-05
orbit43          0.000000  2.405489e-05
orbit44          0.000000 -1.193492e-03
orbit45          0.000000 -4.812123e-07
orbit46          0.000000  4.994416e-08
orbit47          0.000000 -5.584971e-05
orbit48          0.000000 -3.708857e-06
orbit49          0.000000 -3.216507e-05
orbit50          0.000000  1.079650e-05
orbit51          0.000000  6.961130e-05
orbit52          0.000000  1.113376e-05
orbit53          0.000000  4.506701e-06
orbit54          0.000000 -2.415383e-05
orbit55          0.000000  9.448995e-04
orbit56          0.000000  7.818880e-05
orbit57          0.000000 -1.666289e-05
orbit58          0.000000  9.115998e-04
orbit59          0.000000 -3.422139e-05
orbit60          0.000000 -2.870536e-05
orbit61          0.000000  5.427437e-04
orbit62          0.000000  7.919111e-04
orbit63          0.000000  2.698493e-05
orbit64          0.000000  1.237770e-03
orbit65          0.000000  5.593530e-05
orbit66          0.000000 -1.375454e-03
orbit67          0.000000  7.056964e-03
orbit68          0.000000 -8.123533e-04
orbit69          0.000000  8.019963e-03
orbit70          0.000000  4.438790e-03
orbit71          0.000000 -8.595182e-03
orbit72          0.000000 -6.628835e-03
AP               0.000000  3.295794e-01
bet              0.000000  8.862610e-06
ecc              0.000000  1.226757e-01
eccrad           0.000000  7.335143e-01
close            0.000000 -4.304519e+00
constraint       0.000000  7.406893e-01
coreness         0.000000 -1.403573e-01
knn              0.000000  5.136548e-03
hubscore         0.000000 -6.028465e+00
pagerank         0.000000 -5.375420e+00
trans            0.000000  4.163000e-03
evcent           0.000000 -1.737837e-01
first            0.000000  1.239095e-02
upto_second      0.000000 -8.365734e-05
upto_third       0.000000 -2.328537e-11
upto_fourth      0.000000  1.337734e-05
upto_fifth       0.000000  4.929232e-03
upto_sixth       0.000000  3.186581e-03
second           0.000000 -7.442870e-05
third            0.000000  0.000000e+00
fourth           0.000000  2.216785e-05
fifth            0.000000 -1.655574e-05
sixth            0.000000 -6.967784e-03
ratio1           0.000000 -3.332878e-03
ratio2           0.000000  9.344385e-03
ratio3           0.000000 -3.350844e-03
ratio4           0.000000 -3.800091e-01
ratio5           0.000000  1.166398e+01
ratio6           0.000000 -3.869893e-02
selfinter        0.000000  9.615580e-01
walktrap_vertex  0.000000 -3.181433e-01
bigcom1          0.000000  2.398760e-01
bigcom2          0.000000 -1.658443e-01
bigcom3          0.000000  1.042335e+00
bigcom4          0.000000  7.957351e-02
bigcom6          0.000000 -6.309157e-01
bigcom8          0.000000  1.520242e-01
bigcom9          0.000000 -7.617433e-02
bigcom11         0.000000 -4.044338e-01
bigcom13         0.000000 -6.034735e-01
bigcom15         0.000000 -3.831759e-01
bigcom16         0.000000  0.000000e+00
bigcom21         0.000000  3.571184e-01
bigcom22         0.000000  5.307822e-02
bigcom24         0.000000 -1.266569e-01
bigcom26         0.000000 -1.074514e+00
bigcom28         0.000000  1.090478e+00
bigcom30         0.000000 -1.764099e+00
bigcom31         0.000000  0.000000e+00
bigcom32         0.000000  4.171236e+00
bigcom33         0.000000 -1.105420e+00
bigcom34         0.000000  0.000000e+00
bigcom36         0.000000 -6.435861e-01
bigcom37         0.000000 -4.187058e-01
bigcom38         0.000000 -8.306421e-04
bigcom39         0.000000 -4.207199e-01
bigcom40         0.000000  7.032246e-01
bigcom43         0.000000 -3.936644e-01
bigcom44         0.000000  0.000000e+00
bigcom46         0.000000 -1.817517e-01
bigcom47         0.000000  0.000000e+00
bigcom49         0.000000 -5.969546e-02
bigcom50         0.000000 -5.049924e-01
bigcom51         0.000000 -1.200796e-01
bigcom52         0.000000 -8.815342e-01
bigcom54         0.000000  0.000000e+00
bigcom56         0.000000 -1.174018e+00
bigcom62         0.000000 -8.555517e-02
bigcom66         0.000000  0.000000e+00
bigcom68         0.000000  0.000000e+00
bigcom69         0.000000 -7.085676e-02
bigcom71         0.000000  0.000000e+00
bigcom72         0.000000  0.000000e+00
bigcom73         0.000000 -2.759397e-01
bigcom74         0.000000 -5.265044e-01
bigcom75         0.000000  0.000000e+00
bigcom76         0.000000 -1.882419e-01
bigcom77         0.000000 -7.136395e-01
bigcom79         0.000000 -5.851948e-01
bigcom80         0.000000 -8.973347e-04
bigcom82         0.000000 -6.085973e-01
bigcom83         0.000000  0.000000e+00
bigcom84         0.000000 -6.435915e-01
bigcom85         0.000000 -4.203356e-01
bigcom87         0.000000  0.000000e+00
bigcom89         0.000000  0.000000e+00
bigcom91         0.000000 -5.072403e-01
bigcom92         0.000000  0.000000e+00
bigcom93         0.000000  0.000000e+00
bigcom96         0.000000 -6.128561e-01
bigcom97         0.000000 -9.277224e-01
bigcom98         0.000000  0.000000e+00
bigcom99         0.000000  0.000000e+00
bigcom101        0.000000  0.000000e+00
bigcom104        0.000000 -1.253923e+00
bigcom106        0.000000 -2.355390e-01
bigcom109        0.000000 -3.146623e-01
bigcom113        0.000000 -6.807238e-01
bigcom116        0.000000 -1.566868e-01
bigcom120        0.000000  0.000000e+00
bigcom123        0.000000  0.000000e+00
bigcom126        0.000000  0.000000e+00
bigcom127        0.000000 -6.962736e-01
bigcom137        0.000000 -1.243282e+00
bigcom139        0.000000  0.000000e+00
bigcom140        0.000000 -3.319082e-01
bigcom143        0.000000  0.000000e+00
bigcom145        0.000000  0.000000e+00
bigcom146        0.000000  0.000000e+00
bigcom147        0.000000  2.626427e+00
bigcom149        0.000000 -2.989346e-01
bigcom153        0.000000 -1.574936e-02
bigcom154        0.000000  0.000000e+00
bigcom156        0.000000 -3.737180e-02
bigcom157        0.000000  0.000000e+00
bigcom158        0.000000  0.000000e+00
bigcom160        0.000000  0.000000e+00
bigcom161        0.000000 -5.389427e-01
bigcom162        0.000000 -3.637397e-01
bigcom164        0.000000 -3.429266e-01
bigcom166        0.000000 -4.070245e-01
bigcom167        0.000000  2.535464e+00
bigcom171        0.000000  3.942901e+00
bigcom173        0.000000 -3.982294e-02
bigcom175        0.000000 -3.330892e-01
bigcom176        0.000000 -1.409805e-02
bigcom177        0.000000 -1.807536e-01
bigcom178        0.000000 -1.076732e+00
bigcom180        0.000000  4.558342e+00
bigcom181        0.000000  0.000000e+00
bigcom184        0.000000 -9.444768e-01
bigcom186        0.000000 -8.802606e-01
bigcom187        0.000000 -1.054707e+00
bigcom189        0.000000  0.000000e+00
bigcom194        0.000000 -1.575707e-01
bigcom195        0.000000 -2.244752e-01
bigcom196        0.000000  3.029699e+00
bigcom204        0.000000  0.000000e+00
bigcom205        0.000000 -1.680520e-01
bigcom212        0.000000 -2.821262e-02
bigcom214        0.000000 -8.887970e-02
bigcom222        0.000000  0.000000e+00
bigcom223        0.000000 -1.258045e+00
bigcom226        0.000000  0.000000e+00
bigcom227        0.000000  0.000000e+00
bigcom229        0.000000  0.000000e+00
bigcom233        0.000000  0.000000e+00
bigcom236        0.000000  0.000000e+00
bigcom237        0.000000 -5.778128e-01
bigcom246        0.000000 -1.208690e-01
bigcom248        0.000000 -1.393762e+00
bigcom249        0.000000 -3.974630e-02
bigcom250        0.000000  0.000000e+00
bigcom254        0.000000 -1.981334e-01
bigcom266        0.000000 -6.801586e-01
bigcom269        0.000000  0.000000e+00
bigcom272        0.000000  0.000000e+00
bigcom274        0.000000  0.000000e+00
bigcom281        0.000000 -4.198764e-02
bigcom291        0.000000 -2.944979e-02
bigcom292        0.000000 -5.487703e-01
bigcom295        0.000000 -8.613685e-03
bigcom299        0.000000 -7.456701e-01
bigcom301        0.000000  0.000000e+00
bigcom306        0.000000  0.000000e+00
bigcom309        0.000000  0.000000e+00
bigcom314        0.000000 -4.151097e-02
bigcom321        0.000000 -4.920720e-01
bigcom341        0.000000 -2.140258e-01
bigcom350        0.000000 -2.375649e-02
bigcom353        0.000000  0.000000e+00
bigcom359        0.000000 -8.101121e-01
bigcom363        0.000000  0.000000e+00
bigcom365        0.000000 -9.167282e-02
bigcom385        0.000000 -4.400740e-01
bigcom386        0.000000  0.000000e+00
bigcom408        0.000000  3.499941e+00
bigcom412        0.000000  7.580406e+00
bigcom480        0.000000  0.000000e+00
spin_vertex      0.000000 -1.240901e+00
membership_s1    0.000000 -1.577189e-01
membership_s3    0.000000  0.000000e+00
membership_s4    0.000000  0.000000e+00
membership_s5    0.000000  2.217828e-01
membership_s6    0.000000 -9.569231e-01
membership_s7    0.000000  3.774124e-01
membership_s8    0.000000 -4.075297e-01
membership_s9    0.000000 -1.152013e-01
membership_s11   0.000000  0.000000e+00
membership_s12   0.000000 -2.669191e-01
membership_s14   0.000000 -5.926619e-01
membership_s15   0.000000  1.383130e+00
membership_s16   0.000000  0.000000e+00
membership_s17   0.000000 -3.190061e-01
membership_s18   0.000000 -6.437923e-01
membership_s20   0.000000  0.000000e+00
membership_s21   0.000000 -9.359023e-01
membership_s22   0.000000 -1.580981e-01
membership_s24   0.000000 -5.523530e-01
membership_s25   0.000000 -3.974556e-02
membership_s26   0.000000  0.000000e+00
membership_s27   0.000000  7.300319e-02
membership_s28   0.000000  0.000000e+00
membership_s30   0.000000  7.983865e-01
membership_s31   0.000000 -9.959426e-01
membership_s32   0.000000  9.658825e-01
membership_s33   0.000000  0.000000e+00
membership_s36   0.000000 -8.202275e-01
membership_s37   0.000000 -3.794217e-01
V1               0.000000 -8.309829e-01
V2               0.000000  1.911464e+00
pdi              0.000000 -5.452083e+03
adhesion         0.000000 -2.823390e-04
cohesion         0.000000  5.831419e-04
inner            0.000000 -8.089574e-05
outer            0.000000  1.717739e-04
ioratio          0.000000  2.730251e-01
comsize          0.000000  2.017747e-04
[1] "Dataset: med_CT Model GBM, run: 2 of 10 2015-06-15 19:51:18"
Iter   TrainDeviance   ValidDeviance   StepSize   Improve
     1        0.1265             nan     0.0100    0.0002
     2        0.1240             nan     0.0100    0.0002
     3        0.1215             nan     0.0100    0.0001
     4        0.1201             nan     0.0100    0.0000
     5        0.1187             nan     0.0100    0.0002
     6        0.1170             nan     0.0100    0.0000
     7        0.1161             nan     0.0100    0.0001
     8        0.1146             nan     0.0100    0.0002
     9        0.1134             nan     0.0100   -0.0000
    10        0.1118             nan     0.0100    0.0002
    20        0.0984             nan     0.0100    0.0001
    40        0.0829             nan     0.0100    0.0000
    60        0.0715             nan     0.0100    0.0000
    80        0.0633             nan     0.0100   -0.0000
    98        0.0573             nan     0.0100   -0.0000

[1] "GBM variable coefficients"
                            var    rel.inf
V1                           V1 5.24543737
comsize                 comsize 4.81136788
orbit65                 orbit65 4.53893170
orbit62                 orbit62 4.11080488
outer                     outer 3.80093416
walktrap_vertex walktrap_vertex 3.19485147
adhesion               adhesion 2.90870737
ratio5                   ratio5 2.55620112
orbit56                 orbit56 2.20514291
ioratio                 ioratio 2.08560027
V2                           V2 2.01464570
trans                     trans 1.87211052
graph20                 graph20 1.63520371
orbit63                 orbit63 1.59673797
bet                         bet 1.59466489
bigcom28               bigcom28 1.52731828
spin_vertex         spin_vertex 1.48726305
orbit51                 orbit51 1.47365409
graph22                 graph22 1.46987520
pagerank               pagerank 1.43607747
orbit28                 orbit28 1.42068486
orbit45                 orbit45 1.33993033
cohesion               cohesion 1.33818464
ratio4                   ratio4 1.29091280
graph6                   graph6 1.26435781
graph23                 graph23 1.25438246
inner                     inner 1.22615629
knn                         knn 1.13176659
third                     third 1.13164154
orbit18                 orbit18 1.01889033
orbit40                 orbit40 0.97469948
orbit24                 orbit24 0.81926319
orbit46                 orbit46 0.80284543
orbit64                 orbit64 0.78145575
graph5                   graph5 0.74389130
ratio2                   ratio2 0.74165337
graph28                 graph28 0.73184927
graph18                 graph18 0.71140105
graph17                 graph17 0.70691679
orbit12                 orbit12 0.68215067
orbit44                 orbit44 0.65803727
graph21                 graph21 0.64180202
orbit50                 orbit50 0.62797859
orbit9                   orbit9 0.61821074
orbit39                 orbit39 0.60300489
orbit47                 orbit47 0.59996736
orbit53                 orbit53 0.58619265
selfinter             selfinter 0.58429933
orbit30                 orbit30 0.57951244
graph7                   graph7 0.56888092
graph25                 graph25 0.56082030
bigcom3                 bigcom3 0.54863546
graph19                 graph19 0.54117913
orbit33                 orbit33 0.54048504
orbit21                 orbit21 0.52372611
orbit35                 orbit35 0.49601724
graph8                   graph8 0.49275831
ratio1                   ratio1 0.47609808
orbit49                 orbit49 0.47428299
orbit60                 orbit60 0.46758597
graph16                 graph16 0.46168386
orbit37                 orbit37 0.45138863
orbit70                 orbit70 0.42136414
graph13                 graph13 0.41763579
membership_s32   membership_s32 0.41723266
graph10                 graph10 0.41435191
orbit42                 orbit42 0.41095811
orbit41                 orbit41 0.40393436
orbit69                 orbit69 0.40286572
orbit54                 orbit54 0.40060873
orbit25                 orbit25 0.40058047
orbit20                 orbit20 0.39989762
graph26                 graph26 0.39158397
orbit36                 orbit36 0.39148956
ratio6                   ratio6 0.38669221
membership_s30   membership_s30 0.37158182
membership_s1     membership_s1 0.36960170
orbit32                 orbit32 0.36319073
orbit52                 orbit52 0.35710558
graph14                 graph14 0.35450820
orbit5                   orbit5 0.35220635
orbit27                 orbit27 0.34838068
upto_fifth           upto_fifth 0.34341542
orbit31                 orbit31 0.34313302
constraint           constraint 0.34109727
orbit26                 orbit26 0.30848962
graph2                   graph2 0.30606503
orbit59                 orbit59 0.30426716
upto_fourth         upto_fourth 0.29199204
orbit48                 orbit48 0.28244052
orbit58                 orbit58 0.27764892
upto_third           upto_third 0.27129386
graph11                 graph11 0.26896727
orbit13                 orbit13 0.26450446
graph29                 graph29 0.25698993
graph1                   graph1 0.25117280
orbit17                 orbit17 0.23208695
orbit16                 orbit16 0.21457744
graph27                 graph27 0.20883789
graph15                 graph15 0.20749529
bigcom21               bigcom21 0.20357926
upto_sixth           upto_sixth 0.19332143
ratio3                   ratio3 0.19221264
orbit10                 orbit10 0.18783683
orbit38                 orbit38 0.18028109
sixth                     sixth 0.17578097
orbit71                 orbit71 0.16689235
hubscore               hubscore 0.15946855
orbit55                 orbit55 0.15589561
graph24                 graph24 0.15466175
membership_s15   membership_s15 0.14891347
orbit29                 orbit29 0.14281042
orbit23                 orbit23 0.13144368
graph4                   graph4 0.12496367
orbit1                   orbit1 0.12494339
orbit68                 orbit68 0.12142111
upto_second         upto_second 0.11766558
bigcom147             bigcom147 0.09940420
orbit2                   orbit2 0.09911248
orbit57                 orbit57 0.07632627
orbit61                 orbit61 0.06926238
graph3                   graph3 0.06903827
orbit19                 orbit19 0.06305141
orbit67                 orbit67 0.05976082
orbit7                   orbit7 0.05691398
graph12                 graph12 0.05560590
bigcom1                 bigcom1 0.05533372
bigcom4                 bigcom4 0.02582945
fifth                     fifth 0.02034567
orbit4                   orbit4 0.01329720
AP                           AP 0.01202637
orbit11                 orbit11 0.01124362
graph0                   graph0 0.00000000
graph9                   graph9 0.00000000
orbit0                   orbit0 0.00000000
orbit3                   orbit3 0.00000000
orbit6                   orbit6 0.00000000
orbit8                   orbit8 0.00000000
orbit14                 orbit14 0.00000000
orbit15                 orbit15 0.00000000
orbit22                 orbit22 0.00000000
orbit34                 orbit34 0.00000000
orbit43                 orbit43 0.00000000
orbit66                 orbit66 0.00000000
orbit72                 orbit72 0.00000000
ecc                         ecc 0.00000000
eccrad                   eccrad 0.00000000
close                     close 0.00000000
coreness               coreness 0.00000000
evcent                   evcent 0.00000000
first                     first 0.00000000
second                   second 0.00000000
fourth                   fourth 0.00000000
bigcom2                 bigcom2 0.00000000
bigcom6                 bigcom6 0.00000000
bigcom8                 bigcom8 0.00000000
bigcom9                 bigcom9 0.00000000
bigcom11               bigcom11 0.00000000
bigcom13               bigcom13 0.00000000
bigcom15               bigcom15 0.00000000
bigcom16               bigcom16 0.00000000
bigcom22               bigcom22 0.00000000
bigcom24               bigcom24 0.00000000
bigcom26               bigcom26 0.00000000
bigcom30               bigcom30 0.00000000
bigcom31               bigcom31 0.00000000
bigcom32               bigcom32 0.00000000
bigcom33               bigcom33 0.00000000
bigcom34               bigcom34 0.00000000
bigcom36               bigcom36 0.00000000
bigcom37               bigcom37 0.00000000
bigcom38               bigcom38 0.00000000
bigcom39               bigcom39 0.00000000
bigcom40               bigcom40 0.00000000
bigcom43               bigcom43 0.00000000
bigcom44               bigcom44 0.00000000
bigcom46               bigcom46 0.00000000
bigcom47               bigcom47 0.00000000
bigcom49               bigcom49 0.00000000
bigcom50               bigcom50 0.00000000
bigcom51               bigcom51 0.00000000
bigcom52               bigcom52 0.00000000
bigcom54               bigcom54 0.00000000
bigcom56               bigcom56 0.00000000
bigcom62               bigcom62 0.00000000
bigcom66               bigcom66 0.00000000
bigcom68               bigcom68 0.00000000
bigcom69               bigcom69 0.00000000
bigcom71               bigcom71 0.00000000
bigcom72               bigcom72 0.00000000
bigcom73               bigcom73 0.00000000
bigcom74               bigcom74 0.00000000
bigcom75               bigcom75 0.00000000
bigcom76               bigcom76 0.00000000
bigcom77               bigcom77 0.00000000
bigcom79               bigcom79 0.00000000
bigcom80               bigcom80 0.00000000
bigcom82               bigcom82 0.00000000
bigcom83               bigcom83 0.00000000
bigcom84               bigcom84 0.00000000
bigcom85               bigcom85 0.00000000
bigcom87               bigcom87 0.00000000
bigcom89               bigcom89 0.00000000
bigcom91               bigcom91 0.00000000
bigcom92               bigcom92 0.00000000
bigcom93               bigcom93 0.00000000
bigcom96               bigcom96 0.00000000
bigcom97               bigcom97 0.00000000
bigcom98               bigcom98 0.00000000
bigcom99               bigcom99 0.00000000
bigcom101             bigcom101 0.00000000
bigcom104             bigcom104 0.00000000
bigcom106             bigcom106 0.00000000
bigcom109             bigcom109 0.00000000
bigcom113             bigcom113 0.00000000
bigcom116             bigcom116 0.00000000
bigcom120             bigcom120 0.00000000
bigcom123             bigcom123 0.00000000
bigcom126             bigcom126 0.00000000
bigcom127             bigcom127 0.00000000
bigcom137             bigcom137 0.00000000
bigcom139             bigcom139 0.00000000
bigcom140             bigcom140 0.00000000
bigcom143             bigcom143 0.00000000
bigcom145             bigcom145 0.00000000
bigcom146             bigcom146 0.00000000
bigcom149             bigcom149 0.00000000
bigcom153             bigcom153 0.00000000
bigcom154             bigcom154 0.00000000
bigcom156             bigcom156 0.00000000
bigcom157             bigcom157 0.00000000
bigcom158             bigcom158 0.00000000
bigcom160             bigcom160 0.00000000
bigcom161             bigcom161 0.00000000
bigcom162             bigcom162 0.00000000
bigcom164             bigcom164 0.00000000
bigcom166             bigcom166 0.00000000
bigcom167             bigcom167 0.00000000
bigcom171             bigcom171 0.00000000
bigcom173             bigcom173 0.00000000
bigcom175             bigcom175 0.00000000
bigcom176             bigcom176 0.00000000
bigcom177             bigcom177 0.00000000
bigcom178             bigcom178 0.00000000
bigcom180             bigcom180 0.00000000
bigcom181             bigcom181 0.00000000
bigcom184             bigcom184 0.00000000
bigcom186             bigcom186 0.00000000
bigcom187             bigcom187 0.00000000
bigcom189             bigcom189 0.00000000
bigcom194             bigcom194 0.00000000
bigcom195             bigcom195 0.00000000
bigcom196             bigcom196 0.00000000
bigcom204             bigcom204 0.00000000
bigcom205             bigcom205 0.00000000
bigcom212             bigcom212 0.00000000
bigcom214             bigcom214 0.00000000
bigcom222             bigcom222 0.00000000
bigcom223             bigcom223 0.00000000
bigcom226             bigcom226 0.00000000
bigcom227             bigcom227 0.00000000
bigcom229             bigcom229 0.00000000
bigcom233             bigcom233 0.00000000
bigcom236             bigcom236 0.00000000
bigcom237             bigcom237 0.00000000
bigcom246             bigcom246 0.00000000
bigcom248             bigcom248 0.00000000
bigcom249             bigcom249 0.00000000
bigcom250             bigcom250 0.00000000
bigcom254             bigcom254 0.00000000
bigcom266             bigcom266 0.00000000
bigcom269             bigcom269 0.00000000
bigcom272             bigcom272 0.00000000
bigcom274             bigcom274 0.00000000
bigcom281             bigcom281 0.00000000
bigcom291             bigcom291 0.00000000
bigcom292             bigcom292 0.00000000
bigcom295             bigcom295 0.00000000
bigcom299             bigcom299 0.00000000
bigcom301             bigcom301 0.00000000
bigcom306             bigcom306 0.00000000
bigcom309             bigcom309 0.00000000
bigcom314             bigcom314 0.00000000
bigcom321             bigcom321 0.00000000
bigcom341             bigcom341 0.00000000
bigcom350             bigcom350 0.00000000
bigcom353             bigcom353 0.00000000
bigcom359             bigcom359 0.00000000
bigcom363             bigcom363 0.00000000
bigcom365             bigcom365 0.00000000
bigcom385             bigcom385 0.00000000
bigcom386             bigcom386 0.00000000
bigcom408             bigcom408 0.00000000
bigcom412             bigcom412 0.00000000
bigcom480             bigcom480 0.00000000
membership_s3     membership_s3 0.00000000
membership_s4     membership_s4 0.00000000
membership_s5     membership_s5 0.00000000
membership_s6     membership_s6 0.00000000
membership_s7     membership_s7 0.00000000
membership_s8     membership_s8 0.00000000
membership_s9     membership_s9 0.00000000
membership_s11   membership_s11 0.00000000
membership_s12   membership_s12 0.00000000
membership_s14   membership_s14 0.00000000
membership_s16   membership_s16 0.00000000
membership_s17   membership_s17 0.00000000
membership_s18   membership_s18 0.00000000
membership_s20   membership_s20 0.00000000
membership_s21   membership_s21 0.00000000
membership_s22   membership_s22 0.00000000
membership_s24   membership_s24 0.00000000
membership_s25   membership_s25 0.00000000
membership_s26   membership_s26 0.00000000
membership_s27   membership_s27 0.00000000
membership_s28   membership_s28 0.00000000
membership_s31   membership_s31 0.00000000
membership_s33   membership_s33 0.00000000
membership_s36   membership_s36 0.00000000
membership_s37   membership_s37 0.00000000
pdi                         pdi 0.00000000
[1] "Dataset: med_CT Model RF, run: 2 of 10 2015-06-15 19:51:55"
     |      Out-of-bag   |
Tree |      MSE  %Var(y) |
   1 |  0.02672   226.50 |
   2 |  0.02291   194.20 |
   3 |  0.02351   199.30 |
   4 |  0.01936   164.09 |
   5 |  0.01781   150.96 |
   6 |  0.01729   146.62 |
   7 |  0.01644   139.39 |
   8 |  0.01658   140.55 |
   9 |   0.0164   139.03 |
  10 |  0.01574   133.47 |
  11 |  0.01556   131.88 |
  12 |  0.01524   129.17 |
  13 |  0.01502   127.37 |
  14 |  0.01502   127.30 |
  15 |  0.01472   124.78 |
  16 |  0.01465   124.19 |
  17 |  0.01416   120.00 |
  18 |  0.01414   119.87 |
  19 |  0.01396   118.35 |
  20 |  0.01365   115.71 |
  21 |  0.01369   116.03 |
  22 |  0.01357   115.08 |
  23 |  0.01349   114.36 |
  24 |  0.01338   113.44 |
  25 |  0.01326   112.37 |
  26 |  0.01315   111.52 |
  27 |  0.01308   110.88 |
  28 |  0.01311   111.13 |
  29 |  0.01301   110.33 |
  30 |  0.01291   109.44 |
  31 |  0.01292   109.54 |
  32 |   0.0129   109.35 |
  33 |  0.01286   109.02 |
  34 |  0.01284   108.87 |
  35 |  0.01284   108.84 |
  36 |  0.01278   108.33 |
  37 |  0.01277   108.25 |
  38 |  0.01271   107.74 |
  39 |  0.01263   107.10 |
  40 |  0.01255   106.39 |
  41 |  0.01254   106.34 |
  42 |  0.01246   105.61 |
  43 |  0.01245   105.58 |
  44 |  0.01247   105.73 |
  45 |  0.01245   105.53 |
  46 |  0.01241   105.22 |
  47 |  0.01243   105.35 |
  48 |  0.01243   105.35 |
  49 |  0.01238   104.93 |
  50 |  0.01235   104.69 |
  51 |  0.01233   104.56 |
  52 |  0.01235   104.66 |
  53 |  0.01231   104.33 |
  54 |  0.01227   104.03 |
  55 |  0.01227   103.98 |
  56 |  0.01224   103.76 |
  57 |   0.0122   103.39 |
  58 |   0.0122   103.42 |
  59 |  0.01219   103.32 |
  60 |   0.0122   103.43 |
  61 |  0.01218   103.26 |
  62 |  0.01218   103.22 |
  63 |   0.0122   103.47 |
  64 |  0.01217   103.16 |
  65 |  0.01217   103.15 |
  66 |  0.01217   103.16 |
  67 |  0.01215   103.03 |
  68 |  0.01215   102.97 |
  69 |   0.0121   102.55 |
  70 |  0.01208   102.37 |
  71 |  0.01208   102.43 |
  72 |  0.01209   102.47 |
  73 |  0.01209   102.49 |
  74 |  0.01206   102.23 |
  75 |  0.01205   102.19 |
  76 |  0.01206   102.21 |
  77 |  0.01206   102.23 |
  78 |  0.01204   102.09 |
  79 |  0.01202   101.90 |
  80 |  0.01202   101.86 |
  81 |  0.01199   101.68 |
  82 |  0.01199   101.65 |
  83 |  0.01198   101.52 |
  84 |  0.01199   101.65 |
  85 |  0.01199   101.66 |
  86 |  0.01198   101.53 |
  87 |  0.01199   101.64 |
  88 |    0.012   101.72 |
  89 |  0.01199   101.62 |
  90 |  0.01199   101.66 |
  91 |    0.012   101.71 |
  92 |  0.01199   101.61 |
  93 |  0.01198   101.54 |
  94 |  0.01199   101.65 |
  95 |  0.01199   101.64 |
  96 |  0.01198   101.57 |
  97 |  0.01198   101.58 |
  98 |  0.01199   101.65 |
  99 |  0.01196   101.40 |
 100 |  0.01197   101.49 |
[1] "Random Forest variable coefficients"
                      %IncMSE IncNodePurity
graph5           1.853331e-03  3.681461e-01
graph6           7.632283e-04  1.101465e-01
graph7           1.450682e-03  2.680008e-01
graph8           6.106374e-04  2.364051e-01
graph9           7.908916e-04  2.452557e-01
graph10          1.545686e-03  1.477896e-01
graph11          1.919797e-03  1.694983e-01
graph12          9.760435e-04  2.068518e-01
graph13          5.669170e-04  9.332313e-02
graph14          7.881145e-04  2.562812e-01
graph15          1.521794e-03  1.865703e-01
graph16          1.278818e-03  2.840226e-01
graph17          5.053798e-04  1.368029e-01
graph18          2.724427e-04  1.947930e-01
graph19          1.936596e-03  2.199038e-01
graph20          7.220031e-03  9.740271e-01
graph21          4.522514e-04  1.888954e-01
graph22          2.985745e-03  2.850990e-01
graph23          2.674666e-03  2.006149e-01
graph24          2.112085e-03  2.001134e-01
graph25          3.469932e-03  5.801350e-01
graph26          1.208085e-03  2.255373e-01
graph27          1.040896e-03  1.617158e-01
graph28          7.564367e-04  3.138031e-01
graph29          2.214574e-05  5.571360e-02
orbit0           1.754037e-05  2.733220e-02
orbit1           9.757467e-04  1.472641e-01
orbit2           4.489706e-04  1.006664e-01
orbit3           1.500067e-03  2.123301e-01
orbit4           9.971752e-04  1.349802e-01
orbit5           1.239367e-03  1.574897e-01
orbit6           1.311252e-03  1.680763e-01
orbit7           1.030596e-03  1.702021e-01
orbit8           1.702592e-03  3.530165e-01
orbit9           1.227069e-03  2.564178e-01
orbit10          1.403552e-04  1.841104e-01
orbit11          2.121445e-04  1.304890e-01
orbit12          3.077837e-04  2.160980e-01
orbit13          6.938845e-04  1.555461e-01
orbit14          7.475474e-05  1.130826e-01
orbit15          1.411754e-03  1.354282e-01
orbit16          2.301400e-03  3.481089e-01
orbit17          1.081063e-03  3.087861e-01
orbit18          6.521868e-04  4.735538e-01
orbit19          2.447584e-03  3.663945e-01
orbit20          1.228928e-03  3.276879e-01
orbit21          1.053497e-03  1.924044e-01
orbit22          1.603234e-03  1.394845e-01
orbit23          1.352732e-03  3.051154e-01
orbit24          2.557440e-03  2.964335e-01
orbit25          7.036466e-04  2.378992e-01
orbit26          1.047097e-03  1.415938e-01
orbit27          2.595554e-03  2.414222e-01
orbit28          5.507553e-04  2.856399e-01
orbit29          1.252653e-03  8.848530e-02
orbit30          6.335358e-04  1.851849e-01
orbit31          5.412222e-04  8.036272e-02
orbit32          6.190842e-04  3.450883e-01
orbit33          3.823191e-04  1.684543e-01
orbit34          2.237998e-04  2.415248e-01
orbit35          1.085174e-03  2.301207e-01
orbit36          1.319863e-04  2.386200e-01
orbit37          2.565169e-03  3.123025e-01
orbit38          1.120655e-03  1.597848e-01
orbit39          7.886824e-04  1.717837e-01
orbit40          8.164172e-05  1.001170e-01
orbit41          7.943018e-04  2.722548e-01
orbit42          9.653655e-04  1.689959e-01
orbit43          2.499696e-03  1.969780e-01
orbit44          3.515409e-04  2.026650e-01
orbit45          1.627803e-03  2.304577e-01
orbit46          2.054943e-03  3.052704e-01
orbit47          1.767468e-03  3.012552e-01
orbit48          4.819469e-04  1.819715e-01
orbit49          6.209781e-03  9.121046e-01
orbit50          2.573094e-03  4.433852e-01
orbit51          2.418649e-03  3.315136e-01
orbit52          8.147338e-04  1.197763e-01
orbit53          8.304942e-04  1.828519e-01
orbit54          1.883530e-03  3.093370e-01
orbit55          4.352931e-04  3.492537e-01
orbit56          1.017148e-02  5.706193e-01
orbit57          3.252846e-05  1.559591e-01
orbit58          1.642414e-03  2.051079e-01
orbit59          4.138827e-04  1.642813e-01
orbit60          3.366548e-04  1.458030e-01
orbit61          5.333471e-04  1.470306e-01
orbit62          4.000387e-03  1.091124e+00
orbit63          6.975734e-04  2.806259e-01
orbit64          8.428520e-04  3.401993e-01
orbit65          4.062673e-03  7.763783e-01
orbit66          2.666383e-05  2.846155e-02
orbit67          1.114685e-03  6.148191e-02
orbit68          1.072011e-03  3.022393e-01
orbit69          1.453370e-04  6.225385e-02
orbit70          1.420497e-03  2.192288e-01
orbit71          2.421478e-04  1.431523e-01
orbit72          1.529449e-04  1.447053e-01
AP               2.929115e-06  4.013540e-04
bet              1.308687e-04  6.037552e-01
ecc              5.635622e-05  3.341967e-02
eccrad          -1.509159e-06  5.059880e-02
close            5.787097e-04  1.480463e-01
constraint       1.466496e-03  3.802834e-01
coreness         3.339971e-04  1.380381e-01
knn              6.386063e-04  3.950092e-01
hubscore         1.773302e-04  4.439146e-02
pagerank         2.451431e-04  5.233488e-01
trans            1.085516e-03  5.520675e-01
evcent           3.692147e-04  1.444226e-01
first            2.281279e-05  5.840201e-02
upto_second      1.327678e-03  1.023859e-01
upto_third       6.496847e-04  1.852180e-01
upto_fourth      2.049278e-04  1.069334e-01
upto_fifth       5.967369e-04  2.162885e-01
upto_sixth       2.199423e-04  2.023004e-01
second           2.317020e-03  2.629623e-01
third            1.098584e-03  6.397542e-01
fourth           3.938446e-04  1.978968e-01
fifth            1.039748e-03  3.435036e-01
sixth            1.635959e-03  3.570225e-01
ratio1           2.386682e-03  5.296016e-01
ratio2           3.182207e-03  5.637139e-01
ratio3           1.133992e-03  1.528668e-01
ratio4           9.191251e-04  5.015374e-01
ratio5           2.024550e-03  1.130152e+00
ratio6           1.223777e-03  3.010105e-01
selfinter       -4.096144e-06  5.516558e-02
walktrap_vertex  6.520301e-05  4.514927e-01
bigcom1          1.872674e-04  6.829343e-02
bigcom2          0.000000e+00  1.387779e-19
bigcom3          1.353844e-04  3.492375e-01
bigcom4          2.792308e-05  6.769319e-02
bigcom6          0.000000e+00  0.000000e+00
bigcom8          1.790904e-05  1.607917e-02
bigcom9          0.000000e+00  0.000000e+00
bigcom11         0.000000e+00  0.000000e+00
bigcom13         0.000000e+00  0.000000e+00
bigcom15         0.000000e+00  0.000000e+00
bigcom16         0.000000e+00  0.000000e+00
bigcom21         8.148738e-05  5.616018e-02
bigcom22        -8.677077e-06  2.354450e-03
bigcom24         0.000000e+00  0.000000e+00
bigcom26         0.000000e+00  0.000000e+00
bigcom28         3.272262e-04  3.688534e-01
bigcom30         0.000000e+00  8.673617e-21
bigcom31         0.000000e+00  0.000000e+00
bigcom32        -1.075730e-04  2.479882e-01
bigcom33         0.000000e+00  1.387779e-19
bigcom34         0.000000e+00  0.000000e+00
bigcom36         0.000000e+00  6.938894e-20
bigcom37         0.000000e+00  0.000000e+00
bigcom38         0.000000e+00  0.000000e+00
bigcom39         0.000000e+00  4.336809e-21
bigcom40         1.170960e-05  1.867424e-02
bigcom43         0.000000e+00  0.000000e+00
bigcom44         0.000000e+00  0.000000e+00
bigcom46         0.000000e+00  0.000000e+00
bigcom47         0.000000e+00  0.000000e+00
bigcom49         0.000000e+00  0.000000e+00
bigcom50         0.000000e+00  0.000000e+00
bigcom51         0.000000e+00  0.000000e+00
bigcom52         0.000000e+00  0.000000e+00
bigcom54         0.000000e+00  0.000000e+00
bigcom56         0.000000e+00  2.168404e-21
bigcom62         0.000000e+00  0.000000e+00
bigcom66         0.000000e+00  0.000000e+00
bigcom68         0.000000e+00  0.000000e+00
bigcom69         0.000000e+00  0.000000e+00
bigcom71         0.000000e+00  0.000000e+00
bigcom72         0.000000e+00  0.000000e+00
bigcom73         0.000000e+00  0.000000e+00
bigcom74         0.000000e+00  0.000000e+00
bigcom75         0.000000e+00  0.000000e+00
bigcom76         0.000000e+00  4.336809e-21
bigcom77         0.000000e+00  0.000000e+00
bigcom79         0.000000e+00  0.000000e+00
bigcom80         0.000000e+00  0.000000e+00
bigcom82         0.000000e+00  0.000000e+00
bigcom83         0.000000e+00  0.000000e+00
bigcom84         0.000000e+00  0.000000e+00
bigcom85         0.000000e+00  0.000000e+00
bigcom87         0.000000e+00  0.000000e+00
bigcom89         0.000000e+00  0.000000e+00
bigcom91         0.000000e+00  2.775558e-19
bigcom92         0.000000e+00  1.409463e-19
bigcom93         0.000000e+00  0.000000e+00
bigcom96         0.000000e+00  0.000000e+00
bigcom97         0.000000e+00  0.000000e+00
bigcom98         0.000000e+00  0.000000e+00
bigcom99         0.000000e+00  0.000000e+00
bigcom101        0.000000e+00  0.000000e+00
bigcom104        0.000000e+00  0.000000e+00
bigcom106        0.000000e+00  0.000000e+00
bigcom109        0.000000e+00  6.938894e-19
bigcom113        0.000000e+00  8.673617e-21
bigcom116        0.000000e+00  0.000000e+00
bigcom120        0.000000e+00  1.387779e-19
bigcom123        0.000000e+00  0.000000e+00
bigcom126        0.000000e+00  0.000000e+00
bigcom127        0.000000e+00  8.673617e-21
bigcom137        0.000000e+00  1.387779e-19
bigcom139        0.000000e+00  0.000000e+00
bigcom140        0.000000e+00  0.000000e+00
bigcom143        0.000000e+00  5.551115e-19
bigcom145        0.000000e+00  0.000000e+00
bigcom146        0.000000e+00  0.000000e+00
bigcom147       -1.531035e-04  8.883868e-02
bigcom149        0.000000e+00  0.000000e+00
bigcom153        0.000000e+00  0.000000e+00
bigcom154        0.000000e+00  0.000000e+00
bigcom156        0.000000e+00  0.000000e+00
bigcom157        0.000000e+00  0.000000e+00
bigcom158        0.000000e+00  0.000000e+00
bigcom160        0.000000e+00  0.000000e+00
bigcom161        0.000000e+00  0.000000e+00
bigcom162        0.000000e+00  0.000000e+00
bigcom164        0.000000e+00  5.551115e-19
bigcom166        0.000000e+00  0.000000e+00
bigcom167       -1.063152e-05  3.460993e-01
bigcom171        5.199480e-04  1.547319e+00
bigcom173        0.000000e+00  0.000000e+00
bigcom175        0.000000e+00  0.000000e+00
bigcom176        0.000000e+00  0.000000e+00
bigcom177        0.000000e+00  0.000000e+00
bigcom178        0.000000e+00  0.000000e+00
bigcom180       -6.035496e-06  8.266926e-01
bigcom181        0.000000e+00  0.000000e+00
bigcom184        0.000000e+00  4.336809e-21
bigcom186        0.000000e+00  0.000000e+00
bigcom187        0.000000e+00  0.000000e+00
bigcom189        0.000000e+00  1.387779e-19
bigcom194        0.000000e+00  1.387779e-19
bigcom195        0.000000e+00  0.000000e+00
bigcom196       -1.332954e-05  5.058373e-01
bigcom204        0.000000e+00  0.000000e+00
bigcom205        0.000000e+00  0.000000e+00
bigcom212        0.000000e+00  0.000000e+00
bigcom214        0.000000e+00  5.551115e-19
bigcom222        0.000000e+00  0.000000e+00
bigcom223        0.000000e+00  5.572799e-19
bigcom226        0.000000e+00  0.000000e+00
bigcom227        0.000000e+00  0.000000e+00
bigcom229        0.000000e+00  0.000000e+00
bigcom233        0.000000e+00  0.000000e+00
bigcom236        0.000000e+00  0.000000e+00
bigcom237        0.000000e+00  0.000000e+00
bigcom246        0.000000e+00  0.000000e+00
bigcom248        0.000000e+00  4.163336e-19
bigcom249        0.000000e+00  0.000000e+00
bigcom250        0.000000e+00  0.000000e+00
bigcom254        0.000000e+00  0.000000e+00
bigcom266        0.000000e+00  1.387779e-19
bigcom269        0.000000e+00  0.000000e+00
bigcom272        0.000000e+00  0.000000e+00
bigcom274        0.000000e+00  4.336809e-21
bigcom281        0.000000e+00  0.000000e+00
bigcom291        0.000000e+00  0.000000e+00
bigcom292        0.000000e+00  0.000000e+00
bigcom295        0.000000e+00  1.387779e-19
bigcom299        0.000000e+00  0.000000e+00
bigcom301        0.000000e+00  1.387779e-19
bigcom306        0.000000e+00  0.000000e+00
bigcom309        0.000000e+00  0.000000e+00
bigcom314        0.000000e+00  0.000000e+00
bigcom321        0.000000e+00  0.000000e+00
bigcom341        0.000000e+00  0.000000e+00
bigcom350        0.000000e+00  1.387779e-19
bigcom353        0.000000e+00  0.000000e+00
bigcom359        0.000000e+00  0.000000e+00
bigcom363        0.000000e+00  0.000000e+00
bigcom365        0.000000e+00  0.000000e+00
bigcom385        0.000000e+00  0.000000e+00
bigcom386        0.000000e+00  0.000000e+00
bigcom408        6.032301e-06  3.663792e-01
bigcom412        3.770368e-04  1.717128e+00
bigcom480        0.000000e+00  0.000000e+00
spin_vertex      2.925816e-04  1.459995e+00
membership_s1    1.972678e-04  1.894336e-01
membership_s3    0.000000e+00  0.000000e+00
membership_s4    0.000000e+00  1.563420e-18
membership_s5    0.000000e+00  8.673617e-21
membership_s6    0.000000e+00  6.505213e-21
membership_s7    1.499700e-06  2.287946e-02
membership_s8    0.000000e+00  0.000000e+00
membership_s9    0.000000e+00  1.110223e-18
membership_s11   0.000000e+00  0.000000e+00
membership_s12   0.000000e+00  0.000000e+00
membership_s14   0.000000e+00  0.000000e+00
membership_s15  -6.990430e-05  9.093993e-02
membership_s16   0.000000e+00  0.000000e+00
membership_s17   0.000000e+00  3.252607e-21
membership_s18   0.000000e+00  0.000000e+00
membership_s20   0.000000e+00  0.000000e+00
membership_s21   0.000000e+00  1.387779e-19
membership_s22   0.000000e+00  0.000000e+00
membership_s24   0.000000e+00  0.000000e+00
membership_s25   0.000000e+00  4.163336e-19
membership_s26   0.000000e+00  0.000000e+00
membership_s27   4.885392e-05  1.626452e-02
membership_s28   0.000000e+00  0.000000e+00
membership_s30   4.161270e-04  7.911826e-02
membership_s31   0.000000e+00  1.301043e-20
membership_s32  -3.177134e-05  1.198339e-01
membership_s33   0.000000e+00  0.000000e+00
membership_s36   0.000000e+00  1.192622e-20
membership_s37   0.000000e+00  4.163336e-19
V1               1.303855e-03  7.367001e-01
V2               1.681621e-03  9.317683e-01
pdi             -4.266184e-06  3.281946e-02
adhesion         1.927441e-02  1.090913e+00
cohesion         1.996769e-02  7.825370e-01
inner            1.259612e-03  5.725638e-01
outer            8.121170e-04  7.374235e-01
ioratio          2.902588e-03  7.017087e-01
comsize          1.710566e-03  1.020300e+00
[1] "Dataset: med_CT Model GLM, run: 2 of 10 2015-06-15 19:53:20"
[1] "glmnet variable coefficients"
                     [,1]          [,2]
(Intercept)     -4.415989 -1.695668e+02
graph0           0.000000 -2.390348e-02
graph1           0.000000  1.455355e-04
graph2           0.000000 -5.496197e-04
graph3           0.000000 -3.163152e-06
graph4           0.000000 -1.559184e-07
graph5           0.000000 -2.128074e-03
graph6           0.000000  0.000000e+00
graph7           0.000000  2.792156e-05
graph8           0.000000  1.884264e-03
graph9           0.000000  7.268966e-08
graph10          0.000000  6.005259e-12
graph11          0.000000 -1.540213e-09
graph12          0.000000  0.000000e+00
graph13          0.000000  1.924816e-09
graph14          0.000000  8.426489e-08
graph15          0.000000 -4.704751e-05
graph16          0.000000 -9.075872e-07
graph17          0.000000  0.000000e+00
graph18          0.000000  5.217022e-05
graph19          0.000000 -2.197747e-06
graph20          0.000000 -9.723599e-06
graph21          0.000000  8.064392e-06
graph22          0.000000 -3.191984e-05
graph23          0.000000  0.000000e+00
graph24          0.000000 -2.539124e-05
graph25          0.000000  4.141870e-04
graph26          0.000000  0.000000e+00
graph27          0.000000 -1.182582e-04
graph28          0.000000  0.000000e+00
graph29          0.000000 -5.048417e-03
orbit0           0.000000 -2.471784e-02
orbit1           0.000000  1.758100e-04
orbit2           0.000000 -4.366907e-09
orbit3           0.000000 -3.164588e-04
orbit4           0.000000 -2.897418e-05
orbit5           0.000000  1.333204e-05
orbit6           0.000000 -2.431664e-07
orbit7           0.000000  0.000000e+00
orbit8           0.000000 -1.852137e-03
orbit9           0.000000  1.242807e-05
orbit10          0.000000 -1.523161e-05
orbit11          0.000000  3.540150e-03
orbit12          0.000000  1.686635e-03
orbit13          0.000000 -6.271528e-03
orbit14          0.000000  2.156848e-03
orbit15          0.000000  8.702160e-09
orbit16          0.000000  1.084216e-06
orbit17          0.000000  1.792358e-07
orbit18          0.000000 -1.950455e-08
orbit19          0.000000  0.000000e+00
orbit20          0.000000  1.444486e-07
orbit21          0.000000 -2.725299e-06
orbit22          0.000000 -1.758926e-09
orbit23          0.000000 -4.395249e-05
orbit24          0.000000  2.304381e-06
orbit25          0.000000 -3.810351e-07
orbit26          0.000000 -2.659956e-06
orbit27          0.000000  1.693807e-05
orbit28          0.000000 -1.086336e-05
orbit29          0.000000  1.454984e-07
orbit30          0.000000 -2.723668e-05
orbit31          0.000000  2.168370e-07
orbit32          0.000000  2.258147e-08
orbit33          0.000000  0.000000e+00
orbit34          0.000000 -4.796823e-05
orbit35          0.000000 -4.886717e-06
orbit36          0.000000 -1.907136e-06
orbit37          0.000000 -1.062775e-06
orbit38          0.000000  1.583928e-04
orbit39          0.000000 -2.065189e-05
orbit40          0.000000  3.508990e-06
orbit41          0.000000 -2.915335e-05
orbit42          0.000000  1.429049e-04
orbit43          0.000000  5.474995e-05
orbit44          0.000000 -4.135617e-03
orbit45          0.000000 -1.631435e-05
orbit46          0.000000  9.889814e-09
orbit47          0.000000  7.186341e-05
orbit48          0.000000 -3.020772e-05
orbit49          0.000000 -1.474391e-05
orbit50          0.000000 -1.489454e-05
orbit51          0.000000  1.269584e-04
orbit52          0.000000  4.327260e-05
orbit53          0.000000 -7.172382e-05
orbit54          0.000000 -3.403417e-05
orbit55          0.000000  1.188187e-03
orbit56          0.000000  1.122034e-04
orbit57          0.000000 -9.575971e-05
orbit58          0.000000 -3.327197e-04
orbit59          0.000000 -3.313549e-05
orbit60          0.000000 -1.327349e-04
orbit61          0.000000  3.891717e-05
orbit62          0.000000  8.167167e-04
orbit63          0.000000  3.946556e-04
orbit64          0.000000  9.216922e-04
orbit65          0.000000  3.435009e-04
orbit66          0.000000 -1.905055e-03
orbit67          0.000000  8.201480e-03
orbit68          0.000000 -1.362536e-03
orbit69          0.000000  2.901257e-03
orbit70          0.000000  7.500203e-03
orbit71          0.000000 -5.785149e-03
orbit72          0.000000 -4.843837e-03
AP               0.000000  4.988418e-01
bet              0.000000  9.221787e-06
ecc              0.000000 -8.469312e-03
eccrad           0.000000 -5.106622e-02
close            0.000000  0.000000e+00
constraint       0.000000  8.261826e-02
coreness         0.000000 -1.019875e-01
knn              0.000000  9.758028e-03
hubscore         0.000000 -1.017215e+01
pagerank         0.000000 -6.047430e+00
trans            0.000000 -3.928651e-01
evcent           0.000000 -2.054770e+01
first            0.000000 -1.779173e-02
upto_second      0.000000 -1.205926e-04
upto_third       0.000000 -2.026310e-05
upto_fourth      0.000000  0.000000e+00
upto_fifth       0.000000  4.653903e-03
upto_sixth       0.000000  5.790804e-03
second           0.000000 -1.061530e-04
third            0.000000 -4.021868e-05
fourth           0.000000  2.319611e-04
fifth            0.000000  0.000000e+00
sixth            0.000000 -7.755720e-03
ratio1           0.000000 -7.505293e-03
ratio2           0.000000  1.354907e-02
ratio3           0.000000 -2.931830e-02
ratio4           0.000000 -2.164674e+00
ratio5           0.000000  1.874124e+01
ratio6           0.000000 -8.974548e-02
selfinter        0.000000  9.471043e-01
walktrap_vertex  0.000000 -7.392944e-01
bigcom1          0.000000  2.053366e-01
bigcom2          0.000000 -5.410769e-01
bigcom3          0.000000  1.121888e+00
bigcom4          0.000000  1.339251e-01
bigcom6          0.000000 -9.202163e-01
bigcom8          0.000000  5.222250e-01
bigcom9          0.000000 -1.365834e-01
bigcom11         0.000000 -8.302470e-01
bigcom13         0.000000 -9.489686e-01
bigcom15         0.000000 -6.844360e-01
bigcom16         0.000000 -4.871446e-01
bigcom21         0.000000  3.245039e-01
bigcom22         0.000000 -5.766534e-02
bigcom24         0.000000 -3.229726e-02
bigcom26         0.000000 -1.552559e+00
bigcom28         0.000000  9.155465e-01
bigcom30         0.000000 -2.987465e+00
bigcom31         0.000000  0.000000e+00
bigcom32         0.000000  3.808444e+00
bigcom33         0.000000 -1.721843e+00
bigcom34         0.000000  0.000000e+00
bigcom36         0.000000 -8.435307e-01
bigcom37         0.000000 -5.351934e-01
bigcom38         0.000000 -8.683267e-02
bigcom39         0.000000 -6.292406e-01
bigcom40         0.000000  5.723584e-01
bigcom43         0.000000 -6.632261e-01
bigcom44         0.000000  0.000000e+00
bigcom46         0.000000 -5.146578e-01
bigcom47         0.000000 -1.604922e-02
bigcom49         0.000000 -3.118808e-01
bigcom50         0.000000 -7.479164e-01
bigcom51         0.000000 -3.389679e-01
bigcom52         0.000000 -1.304216e+00
bigcom54         0.000000  0.000000e+00
bigcom56         0.000000 -1.663256e+00
bigcom62         0.000000 -4.134007e-01
bigcom66         0.000000  0.000000e+00
bigcom68         0.000000  0.000000e+00
bigcom69         0.000000 -8.187982e-02
bigcom71         0.000000  0.000000e+00
bigcom72         0.000000  0.000000e+00
bigcom73         0.000000 -2.994903e-01
bigcom74         0.000000 -8.284411e-01
bigcom75         0.000000  0.000000e+00
bigcom76         0.000000 -1.797916e-01
bigcom77         0.000000 -1.059817e+00
bigcom79         0.000000 -1.089285e+00
bigcom80         0.000000  0.000000e+00
bigcom82         0.000000 -1.009060e+00
bigcom83         0.000000  0.000000e+00
bigcom84         0.000000 -1.128785e+00
bigcom85         0.000000 -2.900121e-01
bigcom87         0.000000 -2.602445e-01
bigcom89         0.000000  0.000000e+00
bigcom91         0.000000 -1.096426e+00
bigcom92         0.000000  0.000000e+00
bigcom93         0.000000  0.000000e+00
bigcom96         0.000000 -1.008504e+00
bigcom97         0.000000 -1.624969e+00
bigcom98         0.000000 -1.116841e+00
bigcom99         0.000000  0.000000e+00
bigcom101        0.000000  0.000000e+00
bigcom104        0.000000 -1.754234e+00
bigcom106        0.000000 -2.699030e-01
bigcom109        0.000000 -4.503251e-01
bigcom113        0.000000 -4.481961e-01
bigcom116        0.000000 -4.151591e-01
bigcom120        0.000000  0.000000e+00
bigcom123        0.000000 -4.109470e-02
bigcom126        0.000000  0.000000e+00
bigcom127        0.000000 -1.289737e+00
bigcom137        0.000000 -1.954195e+00
bigcom139        0.000000 -5.417797e-01
bigcom140        0.000000 -3.847663e-01
bigcom143        0.000000  0.000000e+00
bigcom145        0.000000  0.000000e+00
bigcom146        0.000000  0.000000e+00
bigcom147        0.000000  3.349566e+00
bigcom149        0.000000 -1.834675e-01
bigcom153        0.000000 -7.652249e-02
bigcom154        0.000000  0.000000e+00
bigcom156        0.000000 -4.526046e-01
bigcom157        0.000000  0.000000e+00
bigcom158        0.000000  0.000000e+00
bigcom160        0.000000 -8.339920e-02
bigcom161        0.000000 -1.154001e-01
bigcom162        0.000000 -6.613828e-01
bigcom164        0.000000 -5.795052e-01
bigcom166        0.000000 -7.404594e-01
bigcom167        0.000000  2.629527e+00
bigcom171        0.000000  3.976701e+00
bigcom173        0.000000 -2.246698e-01
bigcom175        0.000000 -3.310768e-01
bigcom176        0.000000  0.000000e+00
bigcom177        0.000000  0.000000e+00
bigcom178        0.000000 -1.233731e+00
bigcom180        0.000000  4.975673e+00
bigcom181        0.000000  0.000000e+00
bigcom184        0.000000 -1.453549e+00
bigcom186        0.000000 -8.566633e-01
bigcom187        0.000000 -1.506068e+00
bigcom189        0.000000  0.000000e+00
bigcom194        0.000000 -3.843040e-01
bigcom195        0.000000 -2.558128e-01
bigcom196        0.000000  2.892397e+00
bigcom204        0.000000  0.000000e+00
bigcom205        0.000000 -2.936499e-01
bigcom212        0.000000 -5.112682e-02
bigcom214        0.000000 -5.225783e-03
bigcom222        0.000000  0.000000e+00
bigcom223        0.000000 -1.171918e+00
bigcom226        0.000000 -1.841547e-01
bigcom227        0.000000  0.000000e+00
bigcom229        0.000000  0.000000e+00
bigcom233        0.000000  0.000000e+00
bigcom236        0.000000  0.000000e+00
bigcom237        0.000000 -8.168625e-01
bigcom246        0.000000 -5.070469e-01
bigcom248        0.000000 -1.307144e+00
bigcom249        0.000000 -5.669896e-01
bigcom250        0.000000  0.000000e+00
bigcom254        0.000000 -5.054050e-01
bigcom266        0.000000 -9.914331e-01
bigcom269        0.000000  0.000000e+00
bigcom272        0.000000  0.000000e+00
bigcom274        0.000000  0.000000e+00
bigcom281        0.000000 -1.766686e-02
bigcom291        0.000000 -1.886189e-01
bigcom292        0.000000 -1.390541e-01
bigcom295        0.000000 -2.782235e-01
bigcom299        0.000000 -1.264448e+00
bigcom301        0.000000  0.000000e+00
bigcom306        0.000000  0.000000e+00
bigcom309        0.000000  0.000000e+00
bigcom314        0.000000 -3.041856e-01
bigcom321        0.000000 -1.070416e+00
bigcom341        0.000000 -4.434178e-01
bigcom350        0.000000 -1.688673e-01
bigcom353        0.000000  0.000000e+00
bigcom359        0.000000 -1.405941e+00
bigcom363        0.000000  0.000000e+00
bigcom365        0.000000 -2.876355e-01
bigcom385        0.000000 -6.909226e-01
bigcom386        0.000000  0.000000e+00
bigcom408        0.000000  3.537499e+00
bigcom412        0.000000  7.794931e+00
bigcom480        0.000000  0.000000e+00
spin_vertex      0.000000 -1.328279e+00
membership_s1    0.000000  9.116050e-02
membership_s3    0.000000  0.000000e+00
membership_s4    0.000000  0.000000e+00
membership_s5    0.000000 -1.759199e-01
membership_s6    0.000000 -1.232045e+00
membership_s7    0.000000  5.393773e-01
membership_s8    0.000000 -5.304209e-01
membership_s9    0.000000 -1.945272e-01
membership_s11   0.000000  0.000000e+00
membership_s12   0.000000 -5.022433e-01
membership_s14   0.000000 -8.558840e-01
membership_s15   0.000000  1.484964e+00
membership_s16   0.000000  0.000000e+00
membership_s17   0.000000 -4.095291e-01
membership_s18   0.000000 -7.511913e-01
membership_s20   0.000000  0.000000e+00
membership_s21   0.000000 -1.351098e+00
membership_s22   0.000000 -1.740416e-01
membership_s24   0.000000 -8.132797e-01
membership_s25   0.000000 -2.709315e-01
membership_s26   0.000000  0.000000e+00
membership_s27   0.000000  1.319762e-01
membership_s28   0.000000  0.000000e+00
membership_s30   0.000000  1.001024e+00
membership_s31   0.000000 -1.313429e+00
membership_s32   0.000000  1.252585e+00
membership_s33   0.000000  0.000000e+00
membership_s36   0.000000 -9.765958e-01
membership_s37   0.000000 -3.614220e-01
V1               0.000000 -6.291092e+00
V2               0.000000  1.704678e+00
pdi              0.000000 -7.284843e+03
adhesion         0.000000 -3.213158e-04
cohesion         0.000000  1.178985e-03
inner            0.000000  7.458741e-06
outer            0.000000  1.077939e-04
ioratio          0.000000  1.686187e+00
comsize          0.000000  3.457842e-04
[1] "Dataset: med_CT Model GBM, run: 3 of 10 2015-06-15 19:54:48"
Iter   TrainDeviance   ValidDeviance   StepSize   Improve
     1        0.1219             nan     0.0100    0.0003
     2        0.1193             nan     0.0100    0.0005
     3        0.1178             nan     0.0100    0.0001
     4        0.1161             nan     0.0100    0.0002
     5        0.1144             nan     0.0100    0.0003
     6        0.1132             nan     0.0100    0.0002
     7        0.1116             nan     0.0100    0.0000
     8        0.1097             nan     0.0100    0.0002
     9        0.1081             nan     0.0100    0.0002
    10        0.1066             nan     0.0100    0.0000
    20        0.0948             nan     0.0100    0.0000
    40        0.0789             nan     0.0100    0.0000
    60        0.0681             nan     0.0100   -0.0000
    80        0.0601             nan     0.0100   -0.0000
    98        0.0544             nan     0.0100   -0.0000

[1] "GBM variable coefficients"
                            var    rel.inf
orbit62                 orbit62 8.20058926
ratio5                   ratio5 4.90761703
orbit65                 orbit65 4.00510436
comsize                 comsize 3.50136682
V1                           V1 3.17837888
outer                     outer 3.01118122
pagerank               pagerank 2.70072272
adhesion               adhesion 2.59038557
orbit4                   orbit4 2.25846768
inner                     inner 2.14373501
walktrap_vertex walktrap_vertex 1.99538448
V2                           V2 1.95315508
knn                         knn 1.60108675
ioratio                 ioratio 1.55544384
graph20                 graph20 1.53982169
orbit56                 orbit56 1.51055182
orbit32                 orbit32 1.42620118
orbit39                 orbit39 1.28616485
selfinter             selfinter 1.26745123
graph22                 graph22 1.24638484
graph18                 graph18 1.24255658
spin_vertex         spin_vertex 1.23362527
orbit51                 orbit51 1.19321864
graph21                 graph21 1.14921481
graph25                 graph25 1.07539928
orbit63                 orbit63 1.01528244
trans                     trans 1.01166016
ratio2                   ratio2 0.96388359
bigcom28               bigcom28 0.95325990
orbit28                 orbit28 0.89393974
graph26                 graph26 0.88833858
graph5                   graph5 0.87921187
orbit44                 orbit44 0.86340847
graph23                 graph23 0.84342591
orbit18                 orbit18 0.83846811
ratio1                   ratio1 0.79634004
graph6                   graph6 0.78216001
orbit55                 orbit55 0.75395707
orbit37                 orbit37 0.73352139
ratio4                   ratio4 0.73176097
orbit29                 orbit29 0.73123220
bet                         bet 0.72142037
orbit47                 orbit47 0.71708385
orbit17                 orbit17 0.69256151
orbit42                 orbit42 0.68923318
orbit21                 orbit21 0.68507883
graph13                 graph13 0.64690605
orbit40                 orbit40 0.63314702
graph17                 graph17 0.62973980
orbit45                 orbit45 0.58410898
cohesion               cohesion 0.57729724
membership_s30   membership_s30 0.56749658
graph11                 graph11 0.55357538
graph2                   graph2 0.52957444
graph10                 graph10 0.52922831
graph19                 graph19 0.52174979
orbit50                 orbit50 0.51268540
orbit20                 orbit20 0.48361089
orbit30                 orbit30 0.47390755
graph29                 graph29 0.47344258
orbit53                 orbit53 0.45074743
orbit13                 orbit13 0.44244732
orbit31                 orbit31 0.44119675
orbit25                 orbit25 0.43374147
graph8                   graph8 0.42485613
orbit48                 orbit48 0.42071363
third                     third 0.41887656
orbit43                 orbit43 0.41395357
graph4                   graph4 0.41038760
orbit38                 orbit38 0.40837443
orbit49                 orbit49 0.39521118
orbit58                 orbit58 0.39382335
orbit66                 orbit66 0.37816893
orbit46                 orbit46 0.36929787
graph15                 graph15 0.36718550
ecc                         ecc 0.36642468
graph3                   graph3 0.35471402
orbit27                 orbit27 0.34733600
graph27                 graph27 0.34471004
orbit69                 orbit69 0.34223512
bigcom21               bigcom21 0.33850265
sixth                     sixth 0.31889100
graph28                 graph28 0.31574219
orbit26                 orbit26 0.30533230
orbit12                 orbit12 0.30238407
membership_s1     membership_s1 0.29792404
orbit5                   orbit5 0.29664804
orbit57                 orbit57 0.29472150
orbit33                 orbit33 0.28693036
graph7                   graph7 0.27892785
hubscore               hubscore 0.27364500
graph24                 graph24 0.27315270
membership_s32   membership_s32 0.24709534
orbit61                 orbit61 0.24132916
graph14                 graph14 0.23258377
ratio6                   ratio6 0.22738755
graph16                 graph16 0.21638152
fourth                   fourth 0.19798169
orbit60                 orbit60 0.19410096
evcent                   evcent 0.19192604
orbit67                 orbit67 0.19170505
graph9                   graph9 0.19160222
bigcom3                 bigcom3 0.18748410
orbit11                 orbit11 0.18597685
orbit19                 orbit19 0.18472705
membership_s15   membership_s15 0.17587743
orbit41                 orbit41 0.17337408
close                     close 0.16900667
orbit7                   orbit7 0.16427224
orbit54                 orbit54 0.16228532
orbit10                 orbit10 0.15882920
bigcom147             bigcom147 0.15004309
ratio3                   ratio3 0.14809737
orbit71                 orbit71 0.14770147
upto_second         upto_second 0.13848197
orbit35                 orbit35 0.13818828
orbit64                 orbit64 0.11320487
orbit24                 orbit24 0.11155402
orbit52                 orbit52 0.10736862
graph1                   graph1 0.10610833
orbit23                 orbit23 0.09278117
second                   second 0.09081730
constraint           constraint 0.08922026
orbit70                 orbit70 0.08372045
orbit16                 orbit16 0.07866885
orbit15                 orbit15 0.07741981
orbit59                 orbit59 0.06201303
upto_sixth           upto_sixth 0.04484858
orbit36                 orbit36 0.04341614
orbit6                   orbit6 0.04298835
graph0                   graph0 0.04031462
orbit2                   orbit2 0.03871439
orbit68                 orbit68 0.03739491
graph12                 graph12 0.03710460
orbit9                   orbit9 0.03611860
membership_s5     membership_s5 0.03405386
membership_s7     membership_s7 0.01836371
bigcom1                 bigcom1 0.01525672
orbit0                   orbit0 0.00000000
orbit1                   orbit1 0.00000000
orbit3                   orbit3 0.00000000
orbit8                   orbit8 0.00000000
orbit14                 orbit14 0.00000000
orbit22                 orbit22 0.00000000
orbit34                 orbit34 0.00000000
orbit72                 orbit72 0.00000000
AP                           AP 0.00000000
eccrad                   eccrad 0.00000000
coreness               coreness 0.00000000
first                     first 0.00000000
upto_third           upto_third 0.00000000
upto_fourth         upto_fourth 0.00000000
upto_fifth           upto_fifth 0.00000000
fifth                     fifth 0.00000000
bigcom2                 bigcom2 0.00000000
bigcom4                 bigcom4 0.00000000
bigcom6                 bigcom6 0.00000000
bigcom8                 bigcom8 0.00000000
bigcom9                 bigcom9 0.00000000
bigcom11               bigcom11 0.00000000
bigcom13               bigcom13 0.00000000
bigcom15               bigcom15 0.00000000
bigcom16               bigcom16 0.00000000
bigcom22               bigcom22 0.00000000
bigcom24               bigcom24 0.00000000
bigcom26               bigcom26 0.00000000
bigcom30               bigcom30 0.00000000
bigcom31               bigcom31 0.00000000
bigcom32               bigcom32 0.00000000
bigcom33               bigcom33 0.00000000
bigcom34               bigcom34 0.00000000
bigcom36               bigcom36 0.00000000
bigcom37               bigcom37 0.00000000
bigcom38               bigcom38 0.00000000
bigcom39               bigcom39 0.00000000
bigcom40               bigcom40 0.00000000
bigcom43               bigcom43 0.00000000
bigcom44               bigcom44 0.00000000
bigcom46               bigcom46 0.00000000
bigcom47               bigcom47 0.00000000
bigcom49               bigcom49 0.00000000
bigcom50               bigcom50 0.00000000
bigcom51               bigcom51 0.00000000
bigcom52               bigcom52 0.00000000
bigcom54               bigcom54 0.00000000
bigcom56               bigcom56 0.00000000
bigcom62               bigcom62 0.00000000
bigcom66               bigcom66 0.00000000
bigcom68               bigcom68 0.00000000
bigcom69               bigcom69 0.00000000
bigcom71               bigcom71 0.00000000
bigcom72               bigcom72 0.00000000
bigcom73               bigcom73 0.00000000
bigcom74               bigcom74 0.00000000
bigcom75               bigcom75 0.00000000
bigcom76               bigcom76 0.00000000
bigcom77               bigcom77 0.00000000
bigcom79               bigcom79 0.00000000
bigcom80               bigcom80 0.00000000
bigcom82               bigcom82 0.00000000
bigcom83               bigcom83 0.00000000
bigcom84               bigcom84 0.00000000
bigcom85               bigcom85 0.00000000
bigcom87               bigcom87 0.00000000
bigcom89               bigcom89 0.00000000
bigcom91               bigcom91 0.00000000
bigcom92               bigcom92 0.00000000
bigcom93               bigcom93 0.00000000
bigcom96               bigcom96 0.00000000
bigcom97               bigcom97 0.00000000
bigcom98               bigcom98 0.00000000
bigcom99               bigcom99 0.00000000
bigcom101             bigcom101 0.00000000
bigcom104             bigcom104 0.00000000
bigcom106             bigcom106 0.00000000
bigcom109             bigcom109 0.00000000
bigcom113             bigcom113 0.00000000
bigcom116             bigcom116 0.00000000
bigcom120             bigcom120 0.00000000
bigcom123             bigcom123 0.00000000
bigcom126             bigcom126 0.00000000
bigcom127             bigcom127 0.00000000
bigcom137             bigcom137 0.00000000
bigcom139             bigcom139 0.00000000
bigcom140             bigcom140 0.00000000
bigcom143             bigcom143 0.00000000
bigcom145             bigcom145 0.00000000
bigcom146             bigcom146 0.00000000
bigcom149             bigcom149 0.00000000
bigcom153             bigcom153 0.00000000
bigcom154             bigcom154 0.00000000
bigcom156             bigcom156 0.00000000
bigcom157             bigcom157 0.00000000
bigcom158             bigcom158 0.00000000
bigcom160             bigcom160 0.00000000
bigcom161             bigcom161 0.00000000
bigcom162             bigcom162 0.00000000
bigcom164             bigcom164 0.00000000
bigcom166             bigcom166 0.00000000
bigcom167             bigcom167 0.00000000
bigcom171             bigcom171 0.00000000
bigcom173             bigcom173 0.00000000
bigcom175             bigcom175 0.00000000
bigcom176             bigcom176 0.00000000
bigcom177             bigcom177 0.00000000
bigcom178             bigcom178 0.00000000
bigcom180             bigcom180 0.00000000
bigcom181             bigcom181 0.00000000
bigcom184             bigcom184 0.00000000
bigcom186             bigcom186 0.00000000
bigcom187             bigcom187 0.00000000
bigcom189             bigcom189 0.00000000
bigcom194             bigcom194 0.00000000
bigcom195             bigcom195 0.00000000
bigcom196             bigcom196 0.00000000
bigcom204             bigcom204 0.00000000
bigcom205             bigcom205 0.00000000
bigcom212             bigcom212 0.00000000
bigcom214             bigcom214 0.00000000
bigcom222             bigcom222 0.00000000
bigcom223             bigcom223 0.00000000
bigcom226             bigcom226 0.00000000
bigcom227             bigcom227 0.00000000
bigcom229             bigcom229 0.00000000
bigcom233             bigcom233 0.00000000
bigcom236             bigcom236 0.00000000
bigcom237             bigcom237 0.00000000
bigcom246             bigcom246 0.00000000
bigcom248             bigcom248 0.00000000
bigcom249             bigcom249 0.00000000
bigcom250             bigcom250 0.00000000
bigcom254             bigcom254 0.00000000
bigcom266             bigcom266 0.00000000
bigcom269             bigcom269 0.00000000
bigcom272             bigcom272 0.00000000
bigcom274             bigcom274 0.00000000
bigcom281             bigcom281 0.00000000
bigcom291             bigcom291 0.00000000
bigcom292             bigcom292 0.00000000
bigcom295             bigcom295 0.00000000
bigcom299             bigcom299 0.00000000
bigcom301             bigcom301 0.00000000
bigcom306             bigcom306 0.00000000
bigcom309             bigcom309 0.00000000
bigcom314             bigcom314 0.00000000
bigcom321             bigcom321 0.00000000
bigcom341             bigcom341 0.00000000
bigcom350             bigcom350 0.00000000
bigcom353             bigcom353 0.00000000
bigcom359             bigcom359 0.00000000
bigcom363             bigcom363 0.00000000
bigcom365             bigcom365 0.00000000
bigcom385             bigcom385 0.00000000
bigcom386             bigcom386 0.00000000
bigcom408             bigcom408 0.00000000
bigcom412             bigcom412 0.00000000
bigcom480             bigcom480 0.00000000
membership_s3     membership_s3 0.00000000
membership_s4     membership_s4 0.00000000
membership_s6     membership_s6 0.00000000
membership_s8     membership_s8 0.00000000
membership_s9     membership_s9 0.00000000
membership_s11   membership_s11 0.00000000
membership_s12   membership_s12 0.00000000
membership_s14   membership_s14 0.00000000
membership_s16   membership_s16 0.00000000
membership_s17   membership_s17 0.00000000
membership_s18   membership_s18 0.00000000
membership_s20   membership_s20 0.00000000
membership_s21   membership_s21 0.00000000
membership_s22   membership_s22 0.00000000
membership_s24   membership_s24 0.00000000
membership_s25   membership_s25 0.00000000
membership_s26   membership_s26 0.00000000
membership_s27   membership_s27 0.00000000
membership_s28   membership_s28 0.00000000
membership_s31   membership_s31 0.00000000
membership_s33   membership_s33 0.00000000
membership_s36   membership_s36 0.00000000
membership_s37   membership_s37 0.00000000
pdi                         pdi 0.00000000
[1] "Dataset: med_CT Model RF, run: 3 of 10 2015-06-15 19:55:27"
     |      Out-of-bag   |
Tree |      MSE  %Var(y) |
   1 |  0.01865   165.43 |
   2 |  0.02156   191.30 |
   3 |  0.01864   165.40 |
   4 |   0.0176   156.16 |
   5 |  0.01535   136.16 |
   6 |  0.01586   140.65 |
   7 |  0.01582   140.32 |
   8 |  0.01566   138.88 |
   9 |  0.01481   131.39 |
  10 |  0.01427   126.60 |
  11 |  0.01382   122.60 |
  12 |  0.01374   121.92 |
  13 |  0.01335   118.41 |
  14 |  0.01312   116.40 |
  15 |  0.01275   113.06 |
  16 |  0.01266   112.33 |
  17 |  0.01275   113.14 |
  18 |  0.01255   111.29 |
  19 |  0.01243   110.27 |
  20 |  0.01226   108.78 |
  21 |  0.01221   108.36 |
  22 |  0.01218   108.03 |
  23 |  0.01204   106.82 |
  24 |    0.012   106.44 |
  25 |  0.01202   106.64 |
  26 |  0.01202   106.67 |
  27 |  0.01199   106.32 |
  28 |  0.01203   106.68 |
  29 |  0.01201   106.56 |
  30 |  0.01199   106.39 |
  31 |  0.01199   106.40 |
  32 |  0.01196   106.07 |
  33 |  0.01192   105.71 |
  34 |  0.01188   105.43 |
  35 |  0.01189   105.47 |
  36 |  0.01187   105.31 |
  37 |  0.01183   104.93 |
  38 |  0.01182   104.89 |
  39 |  0.01179   104.63 |
  40 |  0.01178   104.51 |
  41 |  0.01174   104.12 |
  42 |  0.01177   104.42 |
  43 |  0.01179   104.58 |
  44 |  0.01181   104.77 |
  45 |  0.01182   104.81 |
  46 |  0.01182   104.87 |
  47 |  0.01183   104.98 |
  48 |  0.01184   105.01 |
  49 |  0.01182   104.84 |
  50 |  0.01178   104.50 |
  51 |  0.01176   104.36 |
  52 |  0.01175   104.26 |
  53 |  0.01177   104.41 |
  54 |  0.01179   104.59 |
  55 |   0.0118   104.63 |
  56 |   0.0118   104.64 |
  57 |  0.01177   104.43 |
  58 |  0.01177   104.39 |
  59 |   0.0118   104.67 |
  60 |   0.0118   104.69 |
  61 |  0.01181   104.79 |
  62 |  0.01183   104.96 |
  63 |  0.01182   104.81 |
  64 |  0.01178   104.54 |
  65 |  0.01177   104.41 |
  66 |  0.01177   104.42 |
  67 |  0.01176   104.31 |
  68 |  0.01177   104.38 |
  69 |  0.01176   104.29 |
  70 |  0.01172   103.93 |
  71 |  0.01168   103.64 |
  72 |  0.01167   103.56 |
  73 |  0.01167   103.52 |
  74 |  0.01167   103.52 |
  75 |  0.01166   103.44 |
  76 |  0.01164   103.26 |
  77 |  0.01159   102.85 |
  78 |  0.01158   102.72 |
  79 |  0.01155   102.49 |
  80 |  0.01155   102.45 |
  81 |  0.01154   102.33 |
  82 |  0.01154   102.39 |
  83 |  0.01153   102.25 |
  84 |  0.01154   102.35 |
  85 |  0.01152   102.17 |
  86 |  0.01151   102.14 |
  87 |  0.01149   101.95 |
  88 |  0.01149   101.91 |
  89 |  0.01148   101.86 |
  90 |  0.01148   101.83 |
  91 |  0.01148   101.82 |
  92 |  0.01148   101.88 |
  93 |  0.01149   101.90 |
  94 |  0.01149   101.90 |
  95 |  0.01149   101.89 |
  96 |  0.01148   101.85 |
  97 |  0.01148   101.85 |
  98 |  0.01147   101.72 |
  99 |  0.01148   101.88 |
 100 |  0.01148   101.81 |
[1] "Random Forest variable coefficients"
                      %IncMSE IncNodePurity
graph5           1.478707e-03  3.488503e-01
graph6           2.403613e-03  1.966833e-01
graph7           4.034578e-03  2.130971e-01
graph8           1.418530e-04  1.264132e-01
graph9           5.250692e-05  4.779942e-02
graph10          1.622421e-03  1.462374e-01
graph11          1.715283e-03  1.820841e-01
graph12          1.429829e-03  1.663537e-01
graph13          1.344055e-04  1.340205e-01
graph14          6.474813e-04  2.025771e-01
graph15          3.149967e-04  1.267871e-01
graph16          1.250384e-03  1.552450e-01
graph17          1.576730e-03  2.422816e-01
graph18          5.861156e-04  1.730060e-01
graph19          8.201324e-04  3.970952e-01
graph20          8.110742e-04  4.695025e-01
graph21          1.091695e-04  2.490754e-01
graph22          5.510055e-03  4.405668e-01
graph23          5.455079e-03  2.990187e-01
graph24          4.554917e-04  9.790250e-02
graph25          3.090306e-03  1.124706e+00
graph26          2.405145e-03  1.651268e-01
graph27          1.500798e-03  2.370706e-01
graph28          5.003366e-04  1.146082e-01
graph29          1.282197e-04  2.924771e-02
orbit0           3.652246e-06  7.528739e-02
orbit1           9.000362e-04  1.897482e-01
orbit2           2.288821e-04  1.126770e-01
orbit3           9.741996e-05  4.974709e-02
orbit4           5.001348e-04  1.694205e-01
orbit5          -6.537349e-06  7.704854e-02
orbit6           1.926315e-03  1.430690e-01
orbit7           2.769659e-04  1.490526e-01
orbit8           1.542483e-03  3.352451e-01
orbit9           6.289539e-04  1.047265e-01
orbit10          9.364853e-04  1.727087e-01
orbit11          5.566518e-04  1.205643e-01
orbit12          3.373210e-04  1.909454e-01
orbit13          4.392748e-04  1.209602e-01
orbit14          1.792191e-04  1.951311e-01
orbit15          1.741413e-03  1.658368e-01
orbit16          1.062540e-03  1.428218e-01
orbit17          1.064168e-03  1.814254e-01
orbit18          4.094786e-04  4.550351e-01
orbit19          7.869839e-04  1.709287e-01
orbit20          1.573147e-03  3.419156e-01
orbit21          1.317376e-03  3.303782e-01
orbit22          5.659352e-04  2.655237e-01
orbit23          3.053945e-04  2.199203e-01
orbit24          2.332468e-03  3.283935e-01
orbit25          5.695026e-04  2.686328e-01
orbit26          3.479189e-04  1.105521e-01
orbit27          3.483986e-04  2.188453e-01
orbit28          5.315017e-04  1.697668e-01
orbit29          1.286504e-03  1.398174e-01
orbit30          1.871090e-04  1.857718e-01
orbit31          1.644303e-04  1.650007e-01
orbit32          5.679521e-04  1.006758e-01
orbit33          3.059178e-05  5.663407e-02
orbit34          2.183821e-04  6.758483e-02
orbit35          7.620417e-04  3.433639e-01
orbit36          2.218840e-04  2.411068e-01
orbit37          1.606160e-03  2.326470e-01
orbit38          4.155280e-05  1.296653e-01
orbit39          1.727201e-03  1.492733e-01
orbit40          1.040557e-03  2.439593e-01
orbit41          1.514062e-04  2.248287e-01
orbit42          7.757503e-04  2.265041e-01
orbit43          1.134967e-03  1.569362e-01
orbit44          6.986135e-04  4.738843e-01
orbit45          2.627974e-03  3.280792e-01
orbit46          1.361329e-03  1.105408e-01
orbit47          1.240398e-03  7.894890e-02
orbit48          5.925431e-04  9.062055e-02
orbit49          1.164218e-03  7.096308e-01
orbit50          9.251212e-04  2.964838e-01
orbit51          2.817978e-03  5.090163e-01
orbit52          1.072907e-03  8.777956e-02
orbit53          2.119072e-04  1.191262e-01
orbit54          2.701767e-03  2.333620e-01
orbit55          7.709228e-04  3.420508e-01
orbit56          1.306598e-02  3.440414e-01
orbit57          8.010855e-04  1.376456e-01
orbit58          9.225949e-04  2.237956e-01
orbit59          1.446834e-03  2.101622e-01
orbit60          9.385393e-04  7.146098e-02
orbit61          4.131740e-05  2.378573e-01
orbit62          5.175388e-03  1.599785e+00
orbit63          8.703850e-04  3.420203e-01
orbit64          6.929011e-04  3.376933e-01
orbit65          5.062401e-03  4.515579e-01
orbit66          6.286221e-05  1.959334e-01
orbit67          8.030691e-04  1.666640e-01
orbit68          1.750654e-03  1.935710e-01
orbit69          4.839241e-04  2.294574e-01
orbit70          1.734013e-04  8.957002e-02
orbit71          1.805556e-04  1.239451e-01
orbit72          9.546656e-06  8.906160e-03
AP               2.306805e-07  6.401814e-03
bet              1.742588e-04  6.279002e-01
ecc             -7.633537e-06  4.686279e-02
eccrad           4.702431e-05  1.311946e-01
close            1.075464e-03  1.323030e-01
constraint       6.085157e-04  2.998282e-01
coreness         2.607675e-04  2.324465e-01
knn              1.615242e-03  3.172733e-01
hubscore         5.701939e-04  1.239346e-01
pagerank         4.143616e-04  8.938654e-01
trans            6.092563e-04  5.439122e-01
evcent           1.616212e-03  1.239228e-01
first            1.200513e-04  7.809879e-02
upto_second      1.810513e-03  2.076120e-01
upto_third       5.504256e-04  1.428776e-01
upto_fourth      6.830358e-04  5.857293e-02
upto_fifth       1.437742e-03  1.581436e-01
upto_sixth       4.795630e-04  2.077651e-01
second           5.681744e-04  1.176036e-01
third            4.434418e-04  3.994197e-01
fourth           1.098257e-03  2.378635e-01
fifth            2.509192e-04  2.850152e-01
sixth            2.076902e-03  2.866071e-01
ratio1           1.518804e-03  4.123588e-01
ratio2           1.800868e-03  5.671967e-01
ratio3           4.004166e-04  2.706074e-01
ratio4           8.884546e-05  4.505347e-01
ratio5           2.715900e-03  1.374553e+00
ratio6           1.014580e-03  2.594833e-01
selfinter        5.399019e-05  1.235329e-01
walktrap_vertex  2.346424e-04  2.979622e-01
bigcom1          1.935601e-04  1.003625e-01
bigcom2          0.000000e+00  0.000000e+00
bigcom3          1.602358e-04  2.266965e-01
bigcom4          2.061801e-05  4.331986e-02
bigcom6          0.000000e+00  0.000000e+00
bigcom8          0.000000e+00  1.333333e-02
bigcom9          0.000000e+00  0.000000e+00
bigcom11         0.000000e+00  0.000000e+00
bigcom13         0.000000e+00  0.000000e+00
bigcom15         0.000000e+00  0.000000e+00
bigcom16         0.000000e+00  0.000000e+00
bigcom21         9.295976e-05  2.451647e-02
bigcom22         0.000000e+00  0.000000e+00
bigcom24         0.000000e+00  0.000000e+00
bigcom26         0.000000e+00  0.000000e+00
bigcom28         9.759971e-05  3.171722e-01
bigcom30         0.000000e+00  0.000000e+00
bigcom31         0.000000e+00  0.000000e+00
bigcom32        -9.502564e-05  1.794067e-01
bigcom33         0.000000e+00  0.000000e+00
bigcom34         0.000000e+00  0.000000e+00
bigcom36         0.000000e+00  0.000000e+00
bigcom37         0.000000e+00  0.000000e+00
bigcom38         0.000000e+00  0.000000e+00
bigcom39         0.000000e+00  0.000000e+00
bigcom40        -3.749348e-06  5.930742e-04
bigcom43         0.000000e+00  0.000000e+00
bigcom44         0.000000e+00  0.000000e+00
bigcom46         0.000000e+00  3.469447e-20
bigcom47         0.000000e+00  6.938894e-20
bigcom49         0.000000e+00  0.000000e+00
bigcom50         0.000000e+00  0.000000e+00
bigcom51         0.000000e+00  0.000000e+00
bigcom52         0.000000e+00  0.000000e+00
bigcom54         0.000000e+00  0.000000e+00
bigcom56         0.000000e+00  6.938894e-20
bigcom62         0.000000e+00  0.000000e+00
bigcom66         0.000000e+00  0.000000e+00
bigcom68         0.000000e+00  0.000000e+00
bigcom69         0.000000e+00  0.000000e+00
bigcom71         0.000000e+00  0.000000e+00
bigcom72         0.000000e+00  0.000000e+00
bigcom73         0.000000e+00  0.000000e+00
bigcom74         0.000000e+00  6.938894e-20
bigcom75         0.000000e+00  1.040834e-19
bigcom76         0.000000e+00  0.000000e+00
bigcom77         0.000000e+00  0.000000e+00
bigcom79         0.000000e+00  0.000000e+00
bigcom80         0.000000e+00  0.000000e+00
bigcom82         0.000000e+00  0.000000e+00
bigcom83         0.000000e+00  0.000000e+00
bigcom84         0.000000e+00  6.938894e-20
bigcom85         0.000000e+00  0.000000e+00
bigcom87         0.000000e+00  0.000000e+00
bigcom89         0.000000e+00  0.000000e+00
bigcom91         0.000000e+00  0.000000e+00
bigcom92         0.000000e+00  0.000000e+00
bigcom93         0.000000e+00  0.000000e+00
bigcom96         0.000000e+00  0.000000e+00
bigcom97         0.000000e+00  6.938894e-20
bigcom98         0.000000e+00  0.000000e+00
bigcom99         0.000000e+00  0.000000e+00
bigcom101        0.000000e+00  6.938894e-20
bigcom104        0.000000e+00  0.000000e+00
bigcom106        0.000000e+00  3.469447e-20
bigcom109        0.000000e+00  0.000000e+00
bigcom113        0.000000e+00  0.000000e+00
bigcom116        0.000000e+00  0.000000e+00
bigcom120        0.000000e+00  0.000000e+00
bigcom123        0.000000e+00  0.000000e+00
bigcom126        0.000000e+00  0.000000e+00
bigcom127        0.000000e+00  0.000000e+00
bigcom137        0.000000e+00  0.000000e+00
bigcom139        0.000000e+00  0.000000e+00
bigcom140        0.000000e+00  0.000000e+00
bigcom143        0.000000e+00  0.000000e+00
bigcom145        0.000000e+00  0.000000e+00
bigcom146        0.000000e+00  0.000000e+00
bigcom147       -1.170559e-04  9.708107e-02
bigcom149        0.000000e+00  6.938894e-20
bigcom153        0.000000e+00  0.000000e+00
bigcom154        0.000000e+00  0.000000e+00
bigcom156        0.000000e+00  6.938894e-20
bigcom157        0.000000e+00  0.000000e+00
bigcom158        0.000000e+00  0.000000e+00
bigcom160        0.000000e+00  0.000000e+00
bigcom161        0.000000e+00  0.000000e+00
bigcom162        0.000000e+00  0.000000e+00
bigcom164        0.000000e+00  0.000000e+00
bigcom166        0.000000e+00  0.000000e+00
bigcom167        0.000000e+00  0.000000e+00
bigcom171        9.296700e-04  2.554915e+00
bigcom173        0.000000e+00  0.000000e+00
bigcom175        0.000000e+00  0.000000e+00
bigcom176        0.000000e+00  0.000000e+00
bigcom177        0.000000e+00  0.000000e+00
bigcom178        0.000000e+00  0.000000e+00
bigcom180        5.910165e-06  9.015986e-01
bigcom181        0.000000e+00  0.000000e+00
bigcom184        0.000000e+00  0.000000e+00
bigcom186        0.000000e+00  0.000000e+00
bigcom187        0.000000e+00  0.000000e+00
bigcom189        0.000000e+00  0.000000e+00
bigcom194        0.000000e+00  0.000000e+00
bigcom195        0.000000e+00  0.000000e+00
bigcom196       -2.010605e-05  6.235963e-01
bigcom204        0.000000e+00  0.000000e+00
bigcom205        0.000000e+00  0.000000e+00
bigcom212        0.000000e+00  0.000000e+00
bigcom214        0.000000e+00  0.000000e+00
bigcom222        0.000000e+00  0.000000e+00
bigcom223        0.000000e+00  0.000000e+00
bigcom226        0.000000e+00  0.000000e+00
bigcom227        0.000000e+00  0.000000e+00
bigcom229        0.000000e+00  0.000000e+00
bigcom233        0.000000e+00  0.000000e+00
bigcom236        0.000000e+00  0.000000e+00
bigcom237        0.000000e+00  0.000000e+00
bigcom246        0.000000e+00  0.000000e+00
bigcom248        0.000000e+00  6.938894e-20
bigcom249        0.000000e+00  0.000000e+00
bigcom250        0.000000e+00  3.469447e-20
bigcom254        0.000000e+00  0.000000e+00
bigcom266        0.000000e+00  0.000000e+00
bigcom269        0.000000e+00  0.000000e+00
bigcom272        0.000000e+00  0.000000e+00
bigcom274        0.000000e+00  3.469447e-20
bigcom281        0.000000e+00  0.000000e+00
bigcom291        0.000000e+00  0.000000e+00
bigcom292        0.000000e+00  0.000000e+00
bigcom295        0.000000e+00  0.000000e+00
bigcom299        0.000000e+00  0.000000e+00
bigcom301        0.000000e+00  0.000000e+00
bigcom306        0.000000e+00  0.000000e+00
bigcom309        0.000000e+00  0.000000e+00
bigcom314        0.000000e+00  0.000000e+00
bigcom321        0.000000e+00  0.000000e+00
bigcom341        0.000000e+00  0.000000e+00
bigcom350        0.000000e+00  0.000000e+00
bigcom353        0.000000e+00  0.000000e+00
bigcom359        0.000000e+00  6.938894e-20
bigcom363        0.000000e+00  0.000000e+00
bigcom365        0.000000e+00  0.000000e+00
bigcom385        0.000000e+00  0.000000e+00
bigcom386        0.000000e+00  0.000000e+00
bigcom408        0.000000e+00  6.109816e-01
bigcom412        3.041989e-04  1.883564e+00
bigcom480        0.000000e+00  0.000000e+00
spin_vertex      1.331859e-04  1.111236e+00
membership_s1    1.794440e-04  1.090704e-01
membership_s3    0.000000e+00  0.000000e+00
membership_s4    0.000000e+00  3.560606e-02
membership_s5    1.918536e-05  1.586298e-02
membership_s6    0.000000e+00  0.000000e+00
membership_s7   -1.462819e-06  4.096079e-02
membership_s8    0.000000e+00  0.000000e+00
membership_s9    0.000000e+00  0.000000e+00
membership_s11   0.000000e+00  0.000000e+00
membership_s12   0.000000e+00  0.000000e+00
membership_s14   0.000000e+00  0.000000e+00
membership_s15  -3.630299e-05  7.010110e-02
membership_s16   0.000000e+00  0.000000e+00
membership_s17   0.000000e+00  0.000000e+00
membership_s18   0.000000e+00  3.469447e-20
membership_s20   0.000000e+00  0.000000e+00
membership_s21   0.000000e+00  6.938894e-20
membership_s22   0.000000e+00  0.000000e+00
membership_s24   0.000000e+00  0.000000e+00
membership_s25   0.000000e+00  0.000000e+00
membership_s26   0.000000e+00  0.000000e+00
membership_s27   0.000000e+00  0.000000e+00
membership_s28   0.000000e+00  0.000000e+00
membership_s30   9.466896e-05  5.823216e-02
membership_s31   0.000000e+00  0.000000e+00
membership_s32   6.038471e-05  1.600714e-01
membership_s33   0.000000e+00  0.000000e+00
membership_s36   0.000000e+00  0.000000e+00
membership_s37   0.000000e+00  0.000000e+00
V1               7.892201e-04  7.858163e-01
V2               1.165472e-03  1.299819e+00
pdi              5.861665e-06  4.553162e-05
adhesion         9.424525e-03  6.765682e-01
cohesion         1.021212e-02  5.266104e-01
inner            3.875271e-03  7.530136e-01
outer            9.827091e-04  6.419195e-01
ioratio          4.656404e-03  6.013265e-01
comsize          2.122944e-03  8.303241e-01
[1] "Dataset: med_CT Model GLM, run: 3 of 10 2015-06-15 19:56:50"
[1] "glmnet variable coefficients"
                     [,1]          [,2]
(Intercept)     -4.462432 -1.987659e+01
graph0           0.000000  6.088468e-03
graph1           0.000000  0.000000e+00
graph2           0.000000  6.771249e-03
graph3           0.000000 -3.360816e-06
graph4           0.000000 -3.868819e-08
graph5           0.000000 -1.155721e-03
graph6           0.000000  0.000000e+00
graph7           0.000000  1.660473e-08
graph8           0.000000  1.780048e-03
graph9           0.000000  4.016172e-08
graph10          0.000000  0.000000e+00
graph11          0.000000 -1.068304e-09
graph12          0.000000  0.000000e+00
graph13          0.000000  0.000000e+00
graph14          0.000000  3.226313e-08
graph15          0.000000 -2.790786e-05
graph16          0.000000 -6.441006e-08
graph17          0.000000  0.000000e+00
graph18          0.000000  3.001911e-05
graph19          0.000000  0.000000e+00
graph20          0.000000 -2.128068e-05
graph21          0.000000  2.877323e-08
graph22          0.000000 -6.374860e-05
graph23          0.000000  0.000000e+00
graph24          0.000000 -3.480517e-05
graph25          0.000000  1.178305e-04
graph26          0.000000  0.000000e+00
graph27          0.000000  0.000000e+00
graph28          0.000000  0.000000e+00
graph29          0.000000 -6.639241e-03
orbit0           0.000000  9.369227e-03
orbit1           0.000000  0.000000e+00
orbit2           0.000000  2.151250e-04
orbit3           0.000000  6.746859e-03
orbit4           0.000000 -2.456481e-05
orbit5           0.000000  3.437529e-06
orbit6           0.000000 -2.742017e-08
orbit7           0.000000  1.012995e-05
orbit8           0.000000 -8.714333e-04
orbit9           0.000000  2.502871e-04
orbit10          0.000000  0.000000e+00
orbit11          0.000000  1.144861e-03
orbit12          0.000000  1.290230e-03
orbit13          0.000000 -1.354723e-02
orbit14          0.000000  2.787647e-03
orbit15          0.000000  1.094512e-09
orbit16          0.000000  1.835237e-07
orbit17          0.000000  3.827446e-07
orbit18          0.000000  1.684087e-09
orbit19          0.000000 -1.481215e-13
orbit20          0.000000  9.413069e-08
orbit21          0.000000 -1.086602e-06
orbit22          0.000000 -1.191107e-09
orbit23          0.000000 -6.129365e-05
orbit24          0.000000  5.780133e-07
orbit25          0.000000 -4.405797e-07
orbit26          0.000000 -4.551951e-07
orbit27          0.000000  1.089887e-05
orbit28          0.000000 -7.377113e-06
orbit29          0.000000 -1.463927e-06
orbit30          0.000000 -2.714222e-05
orbit31          0.000000  5.645689e-08
orbit32          0.000000  1.776581e-08
orbit33          0.000000 -2.774829e-05
orbit34          0.000000 -2.777082e-05
orbit35          0.000000 -1.814522e-06
orbit36          0.000000  2.217127e-06
orbit37          0.000000 -2.389151e-06
orbit38          0.000000  1.414312e-04
orbit39          0.000000 -1.136740e-05
orbit40          0.000000  5.875332e-06
orbit41          0.000000 -1.641416e-05
orbit42          0.000000 -2.893774e-05
orbit43          0.000000  2.621497e-05
orbit44          0.000000 -2.415412e-03
orbit45          0.000000 -2.026321e-06
orbit46          0.000000  1.266754e-05
orbit47          0.000000  6.145770e-05
orbit48          0.000000 -1.993908e-05
orbit49          0.000000 -2.387592e-05
orbit50          0.000000 -9.036029e-05
orbit51          0.000000  6.908356e-05
orbit52          0.000000 -2.693902e-05
orbit53          0.000000  5.140746e-05
orbit54          0.000000 -9.677880e-05
orbit55          0.000000  2.223369e-03
orbit56          0.000000  3.457608e-05
orbit57          0.000000 -4.375909e-05
orbit58          0.000000  8.085919e-04
orbit59          0.000000 -5.343261e-05
orbit60          0.000000 -1.564131e-04
orbit61          0.000000  7.043334e-04
orbit62          0.000000  4.065156e-04
orbit63          0.000000  2.507876e-04
orbit64          0.000000  2.276849e-03
orbit65          0.000000  7.834600e-04
orbit66          0.000000 -9.826883e-04
orbit67          0.000000  8.763119e-03
orbit68          0.000000 -3.758744e-04
orbit69          0.000000  8.414481e-03
orbit70          0.000000  1.172628e-03
orbit71          0.000000 -1.388208e-02
orbit72          0.000000 -5.866102e-03
AP               0.000000  3.153220e-01
bet              0.000000  8.590318e-06
ecc              0.000000  1.577388e-01
eccrad           0.000000  9.601555e-01
close            0.000000 -6.602078e-01
constraint       0.000000  6.412052e-02
coreness         0.000000 -1.055455e-01
knn              0.000000  1.984481e-04
hubscore         0.000000 -8.109422e-03
pagerank         0.000000 -5.263606e+01
trans            0.000000 -2.713769e-01
evcent           0.000000 -7.756882e-01
first            0.000000  7.084442e-03
upto_second      0.000000 -1.001051e-05
upto_third       0.000000 -2.138474e-05
upto_fourth      0.000000 -1.209598e-08
upto_fifth       0.000000  3.679077e-03
upto_sixth       0.000000 -4.287869e-03
second           0.000000 -5.489773e-06
third            0.000000 -2.597118e-05
fourth           0.000000  5.605477e-05
fifth            0.000000  2.477892e-05
sixth            0.000000 -8.805479e-03
ratio1           0.000000 -6.257752e-04
ratio2           0.000000  2.253861e-02
ratio3           0.000000  2.622888e-02
ratio4           0.000000 -1.040106e+01
ratio5           0.000000  1.641744e+01
ratio6           0.000000 -1.170715e-02
selfinter        0.000000  9.294356e-01
walktrap_vertex  0.000000 -4.757551e-01
bigcom1          0.000000  4.884428e-01
bigcom2          0.000000  0.000000e+00
bigcom3          0.000000  9.737648e-01
bigcom4          0.000000  3.403992e-01
bigcom6          0.000000 -3.221649e-01
bigcom8          0.000000 -3.607228e+00
bigcom9          0.000000 -1.075655e-01
bigcom11         0.000000 -8.650251e-01
bigcom13         0.000000 -4.205967e-01
bigcom15         0.000000 -3.614742e-01
bigcom16         0.000000 -5.316285e-01
bigcom21         0.000000  7.835427e-01
bigcom22         0.000000 -1.428833e+00
bigcom24         0.000000 -2.524104e-01
bigcom26         0.000000 -9.702130e-01
bigcom28         0.000000  1.351968e+00
bigcom30         0.000000 -1.843092e+00
bigcom31         0.000000  0.000000e+00
bigcom32         0.000000  3.736573e+00
bigcom33         0.000000  0.000000e+00
bigcom34         0.000000  0.000000e+00
bigcom36         0.000000 -5.179001e-01
bigcom37         0.000000 -2.741710e-01
bigcom38         0.000000 -1.158269e-01
bigcom39         0.000000 -4.525101e-01
bigcom40         0.000000  6.725458e-01
bigcom43         0.000000  0.000000e+00
bigcom44         0.000000  0.000000e+00
bigcom46         0.000000 -5.398111e-01
bigcom47         0.000000 -7.485854e-02
bigcom49         0.000000 -3.392944e-01
bigcom50         0.000000 -5.313631e-01
bigcom51         0.000000 -5.913331e-01
bigcom52         0.000000 -9.635717e-01
bigcom54         0.000000  0.000000e+00
bigcom56         0.000000 -7.239603e-01
bigcom62         0.000000 -4.464403e-01
bigcom66         0.000000  0.000000e+00
bigcom68         0.000000  0.000000e+00
bigcom69         0.000000  0.000000e+00
bigcom71         0.000000  0.000000e+00
bigcom72         0.000000  0.000000e+00
bigcom73         0.000000 -5.765701e-01
bigcom74         0.000000 -3.861277e-01
bigcom75         0.000000 -1.263651e-01
bigcom76         0.000000 -3.819511e-02
bigcom77         0.000000 -6.168439e-01
bigcom79         0.000000 -5.425468e-01
bigcom80         0.000000 -4.555180e-02
bigcom82         0.000000 -5.903661e-01
bigcom83         0.000000  0.000000e+00
bigcom84         0.000000 -8.330833e-01
bigcom85         0.000000 -2.848232e-01
bigcom87         0.000000 -2.822146e-01
bigcom89         0.000000  0.000000e+00
bigcom91         0.000000 -6.569927e-01
bigcom92         0.000000  0.000000e+00
bigcom93         0.000000  0.000000e+00
bigcom96         0.000000 -5.749078e-01
bigcom97         0.000000 -7.982791e-01
bigcom98         0.000000 -1.099320e+00
bigcom99         0.000000  0.000000e+00
bigcom101        0.000000  0.000000e+00
bigcom104        0.000000 -1.058949e+00
bigcom106        0.000000 -4.906991e-01
bigcom109        0.000000 -2.610092e-01
bigcom113        0.000000 -5.050046e-01
bigcom116        0.000000 -6.544910e-01
bigcom120        0.000000  0.000000e+00
bigcom123        0.000000 -1.593663e-01
bigcom126        0.000000  0.000000e+00
bigcom127        0.000000 -6.656304e-01
bigcom137        0.000000 -1.032791e+00
bigcom139        0.000000 -7.072630e-01
bigcom140        0.000000 -1.079972e-01
bigcom143        0.000000  0.000000e+00
bigcom145        0.000000  0.000000e+00
bigcom146        0.000000  0.000000e+00
bigcom147        0.000000  3.334525e+00
bigcom149        0.000000 -2.573595e-01
bigcom153        0.000000 -1.388641e-01
bigcom154        0.000000  0.000000e+00
bigcom156        0.000000 -6.017198e-01
bigcom157        0.000000  0.000000e+00
bigcom158        0.000000  0.000000e+00
bigcom160        0.000000 -1.529734e-01
bigcom161        0.000000 -3.623473e-01
bigcom162        0.000000 -5.090790e-01
bigcom164        0.000000 -6.046175e-01
bigcom166        0.000000 -3.556160e-01
bigcom167        0.000000 -7.271354e-01
bigcom171        0.000000  4.978852e+00
bigcom173        0.000000 -1.319408e-03
bigcom175        0.000000 -1.778580e-01
bigcom176        0.000000 -1.445560e-01
bigcom177        0.000000 -2.287003e-02
bigcom178        0.000000 -1.048132e+00
bigcom180        0.000000  4.939401e+00
bigcom181        0.000000  0.000000e+00
bigcom184        0.000000 -7.515191e-02
bigcom186        0.000000 -8.937866e-01
bigcom187        0.000000 -1.184985e+00
bigcom189        0.000000  0.000000e+00
bigcom194        0.000000 -2.436546e-01
bigcom195        0.000000 -1.506430e-01
bigcom196        0.000000  3.561724e+00
bigcom204        0.000000  0.000000e+00
bigcom205        0.000000 -4.017300e-01
bigcom212        0.000000 -5.574313e-02
bigcom214        0.000000  0.000000e+00
bigcom222        0.000000  0.000000e+00
bigcom223        0.000000 -1.902538e-01
bigcom226        0.000000 -1.832658e-01
bigcom227        0.000000  0.000000e+00
bigcom229        0.000000  0.000000e+00
bigcom233        0.000000  0.000000e+00
bigcom236        0.000000  0.000000e+00
bigcom237        0.000000 -4.113476e-01
bigcom246        0.000000 -5.944018e-02
bigcom248        0.000000 -1.151975e+00
bigcom249        0.000000 -7.558406e-02
bigcom250        0.000000  0.000000e+00
bigcom254        0.000000 -3.630975e-01
bigcom266        0.000000 -5.081696e-01
bigcom269        0.000000  0.000000e+00
bigcom272        0.000000  0.000000e+00
bigcom274        0.000000  0.000000e+00
bigcom281        0.000000 -1.156125e-01
bigcom291        0.000000 -1.224888e-02
bigcom292        0.000000 -6.175319e-01
bigcom295        0.000000 -2.505261e-01
bigcom299        0.000000 -7.489596e-01
bigcom301        0.000000  0.000000e+00
bigcom306        0.000000  0.000000e+00
bigcom309        0.000000  0.000000e+00
bigcom314        0.000000 -2.078943e-01
bigcom321        0.000000 -4.948091e-01
bigcom341        0.000000  0.000000e+00
bigcom350        0.000000 -9.621165e-02
bigcom353        0.000000  0.000000e+00
bigcom359        0.000000 -8.340308e-01
bigcom363        0.000000  0.000000e+00
bigcom365        0.000000 -5.120187e-01
bigcom385        0.000000 -3.758944e-01
bigcom386        0.000000  0.000000e+00
bigcom408        0.000000  3.277065e+00
bigcom412        0.000000  8.113068e+00
bigcom480        0.000000  0.000000e+00
spin_vertex      0.000000 -9.023767e-01
membership_s1    0.000000  2.395312e-01
membership_s3    0.000000  0.000000e+00
membership_s4    0.000000  1.297135e-01
membership_s5    0.000000  0.000000e+00
membership_s6    0.000000 -1.198158e+00
membership_s7    0.000000  4.496888e-01
membership_s8    0.000000 -2.638556e-01
membership_s9    0.000000 -3.303541e-02
membership_s11   0.000000  0.000000e+00
membership_s12   0.000000 -1.483937e-01
membership_s14   0.000000 -4.407347e-01
membership_s15   0.000000  1.395959e+00
membership_s16   0.000000  0.000000e+00
membership_s17   0.000000 -2.513079e-01
membership_s18   0.000000 -7.610528e-01
membership_s20   0.000000  0.000000e+00
membership_s21   0.000000 -7.701627e-01
membership_s22   0.000000 -9.709002e-02
membership_s24   0.000000 -5.963017e-01
membership_s25   0.000000 -2.578563e-01
membership_s26   0.000000  0.000000e+00
membership_s27   0.000000 -1.312560e+00
membership_s28   0.000000  0.000000e+00
membership_s30   0.000000  4.328160e-01
membership_s31   0.000000 -1.192123e+00
membership_s32   0.000000  1.142388e+00
membership_s33   0.000000  0.000000e+00
membership_s36   0.000000 -9.231032e-01
membership_s37   0.000000 -4.677632e-01
V1               0.000000 -6.424407e+00
V2               0.000000  3.552042e-01
pdi              0.000000 -4.967386e+03
adhesion         0.000000 -3.458445e-04
cohesion         0.000000  6.283633e-04
inner            0.000000 -1.954502e-06
outer            0.000000  1.252746e-04
ioratio          0.000000  1.706024e+00
comsize          0.000000  5.169377e-04
[1] "Dataset: med_CT Model GBM, run: 4 of 10 2015-06-15 19:58:07"
Iter   TrainDeviance   ValidDeviance   StepSize   Improve
     1        0.1341             nan     0.0100    0.0001
     2        0.1315             nan     0.0100    0.0003
     3        0.1298             nan     0.0100    0.0004
     4        0.1282             nan     0.0100    0.0002
     5        0.1259             nan     0.0100    0.0001
     6        0.1234             nan     0.0100   -0.0000
     7        0.1221             nan     0.0100    0.0000
     8        0.1200             nan     0.0100    0.0001
     9        0.1184             nan     0.0100    0.0001
    10        0.1167             nan     0.0100    0.0002
    20        0.1044             nan     0.0100    0.0001
    40        0.0881             nan     0.0100    0.0000
    60        0.0775             nan     0.0100   -0.0000
    80        0.0692             nan     0.0100   -0.0000
    98        0.0629             nan     0.0100   -0.0001

[1] "GBM variable coefficients"
                            var    rel.inf
orbit62                 orbit62 7.36674364
orbit65                 orbit65 5.72326406
ratio5                   ratio5 3.57393095
comsize                 comsize 3.34589255
V1                           V1 2.98248425
walktrap_vertex walktrap_vertex 2.93207342
outer                     outer 2.86303120
V2                           V2 2.83142343
inner                     inner 2.69527995
pagerank               pagerank 2.58025746
adhesion               adhesion 1.85659353
ioratio                 ioratio 1.84390884
orbit56                 orbit56 1.84140497
trans                     trans 1.72784022
bigcom28               bigcom28 1.70172478
graph22                 graph22 1.68815436
knn                         knn 1.68715151
orbit51                 orbit51 1.66907863
spin_vertex         spin_vertex 1.39952581
bet                         bet 1.37340821
selfinter             selfinter 1.26431968
orbit50                 orbit50 1.20235465
orbit28                 orbit28 1.14153904
orbit24                 orbit24 1.06382275
sixth                     sixth 1.01619050
orbit18                 orbit18 0.98392640
graph19                 graph19 0.98124425
graph14                 graph14 0.89144480
orbit30                 orbit30 0.87423962
orbit55                 orbit55 0.87093312
ratio2                   ratio2 0.84889649
orbit63                 orbit63 0.84426985
orbit69                 orbit69 0.82837436
ratio4                   ratio4 0.82754193
graph23                 graph23 0.79529284
third                     third 0.79457545
graph20                 graph20 0.78555211
graph21                 graph21 0.77155328
orbit67                 orbit67 0.73413842
cohesion               cohesion 0.69171624
membership_s30   membership_s30 0.68999760
orbit38                 orbit38 0.66895603
orbit40                 orbit40 0.66357694
orbit41                 orbit41 0.63363427
graph5                   graph5 0.61101997
orbit33                 orbit33 0.58777898
ratio1                   ratio1 0.58030125
graph25                 graph25 0.57943259
orbit45                 orbit45 0.56832932
orbit44                 orbit44 0.55778903
graph26                 graph26 0.54651337
orbit25                 orbit25 0.54427744
orbit13                 orbit13 0.52164376
orbit5                   orbit5 0.52094789
orbit52                 orbit52 0.51292134
orbit70                 orbit70 0.50601750
orbit20                 orbit20 0.50580030
graph18                 graph18 0.48649115
orbit64                 orbit64 0.48547687
orbit53                 orbit53 0.47771729
graph6                   graph6 0.47640705
orbit47                 orbit47 0.45478600
orbit42                 orbit42 0.44742729
graph3                   graph3 0.42905934
graph10                 graph10 0.42770524
fourth                   fourth 0.42646290
upto_fifth           upto_fifth 0.42597138
orbit49                 orbit49 0.41122894
orbit10                 orbit10 0.41056369
orbit37                 orbit37 0.39597444
orbit39                 orbit39 0.38567395
graph11                 graph11 0.37362654
graph13                 graph13 0.36915971
orbit12                 orbit12 0.36337479
orbit17                 orbit17 0.35453869
orbit15                 orbit15 0.33649586
orbit60                 orbit60 0.33280324
orbit46                 orbit46 0.32881101
orbit32                 orbit32 0.32331440
orbit21                 orbit21 0.31984255
upto_second         upto_second 0.30802555
graph16                 graph16 0.30489948
orbit71                 orbit71 0.30344205
orbit36                 orbit36 0.29365180
graph2                   graph2 0.28478329
orbit29                 orbit29 0.28462271
orbit19                 orbit19 0.27359793
upto_sixth           upto_sixth 0.27336296
graph27                 graph27 0.27056400
orbit9                   orbit9 0.26824356
orbit31                 orbit31 0.26733484
bigcom3                 bigcom3 0.26067719
graph4                   graph4 0.25830148
graph1                   graph1 0.25777179
orbit66                 orbit66 0.25671486
graph7                   graph7 0.24899276
membership_s32   membership_s32 0.24248539
upto_fourth         upto_fourth 0.23675196
ratio6                   ratio6 0.23382060
orbit68                 orbit68 0.21914206
graph28                 graph28 0.21254177
coreness               coreness 0.20352249
ecc                         ecc 0.19167677
graph8                   graph8 0.19062789
orbit1                   orbit1 0.18959945
orbit2                   orbit2 0.18663328
orbit23                 orbit23 0.17390581
orbit27                 orbit27 0.17110922
graph29                 graph29 0.17093741
bigcom21               bigcom21 0.16948117
orbit58                 orbit58 0.16209534
close                     close 0.15580724
orbit16                 orbit16 0.13978532
orbit7                   orbit7 0.13326349
membership_s15   membership_s15 0.11363386
orbit43                 orbit43 0.10258502
graph17                 graph17 0.10037089
graph15                 graph15 0.09205628
orbit48                 orbit48 0.08988654
orbit54                 orbit54 0.08574904
bigcom147             bigcom147 0.07961447
graph24                 graph24 0.07707184
orbit11                 orbit11 0.06318133
hubscore               hubscore 0.06086384
membership_s1     membership_s1 0.05865832
orbit35                 orbit35 0.05700198
ratio3                   ratio3 0.05259883
orbit57                 orbit57 0.04916814
constraint           constraint 0.04614605
membership_s5     membership_s5 0.03272872
bigcom4                 bigcom4 0.02826190
graph0                   graph0 0.02582439
orbit4                   orbit4 0.02374834
graph12                 graph12 0.01414714
orbit26                 orbit26 0.01158270
graph9                   graph9 0.00000000
orbit0                   orbit0 0.00000000
orbit3                   orbit3 0.00000000
orbit6                   orbit6 0.00000000
orbit8                   orbit8 0.00000000
orbit14                 orbit14 0.00000000
orbit22                 orbit22 0.00000000
orbit34                 orbit34 0.00000000
orbit59                 orbit59 0.00000000
orbit61                 orbit61 0.00000000
orbit72                 orbit72 0.00000000
AP                           AP 0.00000000
eccrad                   eccrad 0.00000000
evcent                   evcent 0.00000000
first                     first 0.00000000
upto_third           upto_third 0.00000000
second                   second 0.00000000
fifth                     fifth 0.00000000
bigcom1                 bigcom1 0.00000000
bigcom2                 bigcom2 0.00000000
bigcom6                 bigcom6 0.00000000
bigcom8                 bigcom8 0.00000000
bigcom9                 bigcom9 0.00000000
bigcom11               bigcom11 0.00000000
bigcom13               bigcom13 0.00000000
bigcom15               bigcom15 0.00000000
bigcom16               bigcom16 0.00000000
bigcom22               bigcom22 0.00000000
bigcom24               bigcom24 0.00000000
bigcom26               bigcom26 0.00000000
bigcom30               bigcom30 0.00000000
bigcom31               bigcom31 0.00000000
bigcom32               bigcom32 0.00000000
bigcom33               bigcom33 0.00000000
bigcom34               bigcom34 0.00000000
bigcom36               bigcom36 0.00000000
bigcom37               bigcom37 0.00000000
bigcom38               bigcom38 0.00000000
bigcom39               bigcom39 0.00000000
bigcom40               bigcom40 0.00000000
bigcom43               bigcom43 0.00000000
bigcom44               bigcom44 0.00000000
bigcom46               bigcom46 0.00000000
bigcom47               bigcom47 0.00000000
bigcom49               bigcom49 0.00000000
bigcom50               bigcom50 0.00000000
bigcom51               bigcom51 0.00000000
bigcom52               bigcom52 0.00000000
bigcom54               bigcom54 0.00000000
bigcom56               bigcom56 0.00000000
bigcom62               bigcom62 0.00000000
bigcom66               bigcom66 0.00000000
bigcom68               bigcom68 0.00000000
bigcom69               bigcom69 0.00000000
bigcom71               bigcom71 0.00000000
bigcom72               bigcom72 0.00000000
bigcom73               bigcom73 0.00000000
bigcom74               bigcom74 0.00000000
bigcom75               bigcom75 0.00000000
bigcom76               bigcom76 0.00000000
bigcom77               bigcom77 0.00000000
bigcom79               bigcom79 0.00000000
bigcom80               bigcom80 0.00000000
bigcom82               bigcom82 0.00000000
bigcom83               bigcom83 0.00000000
bigcom84               bigcom84 0.00000000
bigcom85               bigcom85 0.00000000
bigcom87               bigcom87 0.00000000
bigcom89               bigcom89 0.00000000
bigcom91               bigcom91 0.00000000
bigcom92               bigcom92 0.00000000
bigcom93               bigcom93 0.00000000
bigcom96               bigcom96 0.00000000
bigcom97               bigcom97 0.00000000
bigcom98               bigcom98 0.00000000
bigcom99               bigcom99 0.00000000
bigcom101             bigcom101 0.00000000
bigcom104             bigcom104 0.00000000
bigcom106             bigcom106 0.00000000
bigcom109             bigcom109 0.00000000
bigcom113             bigcom113 0.00000000
bigcom116             bigcom116 0.00000000
bigcom120             bigcom120 0.00000000
bigcom123             bigcom123 0.00000000
bigcom126             bigcom126 0.00000000
bigcom127             bigcom127 0.00000000
bigcom137             bigcom137 0.00000000
bigcom139             bigcom139 0.00000000
bigcom140             bigcom140 0.00000000
bigcom143             bigcom143 0.00000000
bigcom145             bigcom145 0.00000000
bigcom146             bigcom146 0.00000000
bigcom149             bigcom149 0.00000000
bigcom153             bigcom153 0.00000000
bigcom154             bigcom154 0.00000000
bigcom156             bigcom156 0.00000000
bigcom157             bigcom157 0.00000000
bigcom158             bigcom158 0.00000000
bigcom160             bigcom160 0.00000000
bigcom161             bigcom161 0.00000000
bigcom162             bigcom162 0.00000000
bigcom164             bigcom164 0.00000000
bigcom166             bigcom166 0.00000000
bigcom167             bigcom167 0.00000000
bigcom171             bigcom171 0.00000000
bigcom173             bigcom173 0.00000000
bigcom175             bigcom175 0.00000000
bigcom176             bigcom176 0.00000000
bigcom177             bigcom177 0.00000000
bigcom178             bigcom178 0.00000000
bigcom180             bigcom180 0.00000000
bigcom181             bigcom181 0.00000000
bigcom184             bigcom184 0.00000000
bigcom186             bigcom186 0.00000000
bigcom187             bigcom187 0.00000000
bigcom189             bigcom189 0.00000000
bigcom194             bigcom194 0.00000000
bigcom195             bigcom195 0.00000000
bigcom196             bigcom196 0.00000000
bigcom204             bigcom204 0.00000000
bigcom205             bigcom205 0.00000000
bigcom212             bigcom212 0.00000000
bigcom214             bigcom214 0.00000000
bigcom222             bigcom222 0.00000000
bigcom223             bigcom223 0.00000000
bigcom226             bigcom226 0.00000000
bigcom227             bigcom227 0.00000000
bigcom229             bigcom229 0.00000000
bigcom233             bigcom233 0.00000000
bigcom236             bigcom236 0.00000000
bigcom237             bigcom237 0.00000000
bigcom246             bigcom246 0.00000000
bigcom248             bigcom248 0.00000000
bigcom249             bigcom249 0.00000000
bigcom250             bigcom250 0.00000000
bigcom254             bigcom254 0.00000000
bigcom266             bigcom266 0.00000000
bigcom269             bigcom269 0.00000000
bigcom272             bigcom272 0.00000000
bigcom274             bigcom274 0.00000000
bigcom281             bigcom281 0.00000000
bigcom291             bigcom291 0.00000000
bigcom292             bigcom292 0.00000000
bigcom295             bigcom295 0.00000000
bigcom299             bigcom299 0.00000000
bigcom301             bigcom301 0.00000000
bigcom306             bigcom306 0.00000000
bigcom309             bigcom309 0.00000000
bigcom314             bigcom314 0.00000000
bigcom321             bigcom321 0.00000000
bigcom341             bigcom341 0.00000000
bigcom350             bigcom350 0.00000000
bigcom353             bigcom353 0.00000000
bigcom359             bigcom359 0.00000000
bigcom363             bigcom363 0.00000000
bigcom365             bigcom365 0.00000000
bigcom385             bigcom385 0.00000000
bigcom386             bigcom386 0.00000000
bigcom408             bigcom408 0.00000000
bigcom412             bigcom412 0.00000000
bigcom480             bigcom480 0.00000000
membership_s3     membership_s3 0.00000000
membership_s4     membership_s4 0.00000000
membership_s6     membership_s6 0.00000000
membership_s7     membership_s7 0.00000000
membership_s8     membership_s8 0.00000000
membership_s9     membership_s9 0.00000000
membership_s11   membership_s11 0.00000000
membership_s12   membership_s12 0.00000000
membership_s14   membership_s14 0.00000000
membership_s16   membership_s16 0.00000000
membership_s17   membership_s17 0.00000000
membership_s18   membership_s18 0.00000000
membership_s20   membership_s20 0.00000000
membership_s21   membership_s21 0.00000000
membership_s22   membership_s22 0.00000000
membership_s24   membership_s24 0.00000000
membership_s25   membership_s25 0.00000000
membership_s26   membership_s26 0.00000000
membership_s27   membership_s27 0.00000000
membership_s28   membership_s28 0.00000000
membership_s31   membership_s31 0.00000000
membership_s33   membership_s33 0.00000000
membership_s36   membership_s36 0.00000000
membership_s37   membership_s37 0.00000000
pdi                         pdi 0.00000000
[1] "Dataset: med_CT Model RF, run: 4 of 10 2015-06-15 19:58:45"
     |      Out-of-bag   |
Tree |      MSE  %Var(y) |
   1 |  0.02378   189.49 |
   2 |  0.02161   172.23 |
   3 |  0.01986   158.26 |
   4 |  0.01993   158.82 |
   5 |   0.0202   161.01 |
   6 |  0.01916   152.66 |
   7 |  0.01885   150.20 |
   8 |  0.01782   141.99 |
   9 |  0.01655   131.91 |
  10 |  0.01621   129.21 |
  11 |  0.01601   127.57 |
  12 |  0.01517   120.88 |
  13 |  0.01483   118.16 |
  14 |  0.01455   115.93 |
  15 |  0.01465   116.77 |
  16 |  0.01445   115.19 |
  17 |  0.01411   112.44 |
  18 |  0.01401   111.65 |
  19 |  0.01398   111.37 |
  20 |  0.01397   111.35 |
  21 |  0.01391   110.87 |
  22 |  0.01384   110.29 |
  23 |  0.01372   109.33 |
  24 |  0.01369   109.07 |
  25 |  0.01375   109.54 |
  26 |  0.01372   109.30 |
  27 |  0.01359   108.28 |
  28 |  0.01362   108.56 |
  29 |  0.01358   108.26 |
  30 |  0.01354   107.92 |
  31 |  0.01349   107.48 |
  32 |  0.01342   106.98 |
  33 |   0.0134   106.76 |
  34 |  0.01326   105.64 |
  35 |  0.01321   105.27 |
  36 |  0.01312   104.52 |
  37 |  0.01311   104.49 |
  38 |  0.01311   104.49 |
  39 |  0.01313   104.67 |
  40 |  0.01313   104.61 |
  41 |  0.01312   104.53 |
  42 |  0.01316   104.90 |
  43 |  0.01306   104.09 |
  44 |  0.01309   104.35 |
  45 |  0.01306   104.04 |
  46 |  0.01304   103.94 |
  47 |  0.01302   103.76 |
  48 |  0.01303   103.80 |
  49 |  0.01299   103.53 |
  50 |  0.01297   103.38 |
  51 |  0.01295   103.17 |
  52 |  0.01292   102.94 |
  53 |  0.01288   102.67 |
  54 |  0.01286   102.46 |
  55 |  0.01284   102.30 |
  56 |  0.01283   102.27 |
  57 |  0.01286   102.50 |
  58 |  0.01283   102.20 |
  59 |  0.01281   102.09 |
  60 |  0.01284   102.33 |
  61 |  0.01282   102.14 |
  62 |   0.0128   102.01 |
  63 |  0.01278   101.86 |
  64 |  0.01278   101.86 |
  65 |  0.01278   101.87 |
  66 |  0.01281   102.09 |
  67 |   0.0128   101.97 |
  68 |  0.01279   101.90 |
  69 |  0.01273   101.48 |
  70 |  0.01274   101.49 |
  71 |  0.01277   101.73 |
  72 |  0.01274   101.56 |
  73 |  0.01272   101.36 |
  74 |  0.01272   101.36 |
  75 |  0.01272   101.37 |
  76 |  0.01273   101.46 |
  77 |  0.01272   101.36 |
  78 |  0.01274   101.54 |
  79 |  0.01274   101.53 |
  80 |  0.01273   101.42 |
  81 |  0.01272   101.37 |
  82 |   0.0127   101.23 |
  83 |   0.0127   101.23 |
  84 |  0.01269   101.17 |
  85 |  0.01269   101.17 |
  86 |  0.01269   101.12 |
  87 |  0.01266   100.91 |
  88 |  0.01267   100.98 |
  89 |  0.01265   100.82 |
  90 |  0.01266   100.90 |
  91 |  0.01268   101.02 |
  92 |  0.01265   100.78 |
  93 |  0.01265   100.81 |
  94 |  0.01265   100.80 |
  95 |  0.01263   100.65 |
  96 |  0.01262   100.57 |
  97 |  0.01261   100.48 |
  98 |   0.0126   100.41 |
  99 |  0.01259   100.36 |
 100 |  0.01258   100.25 |
[1] "Random Forest variable coefficients"
                      %IncMSE IncNodePurity
graph5           1.162233e-03  2.907908e-01
graph6           2.562535e-03  1.733262e-01
graph7           4.877908e-03  4.622016e-01
graph8           1.913822e-04  1.609774e-01
graph9           1.533357e-04  7.928352e-02
graph10          2.590164e-03  4.013330e-01
graph11          1.663833e-03  2.762272e-01
graph12          3.577730e-04  1.730501e-01
graph13          1.055397e-04  1.127993e-01
graph14          1.569688e-03  3.772002e-01
graph15          1.811757e-03  2.400089e-01
graph16          1.317140e-03  1.980421e-01
graph17          2.140317e-03  2.891568e-01
graph18          8.601921e-04  1.029500e-01
graph19          4.295545e-04  5.279203e-02
graph20          3.926721e-03  6.141072e-01
graph21          9.766697e-04  3.083319e-01
graph22          2.043782e-03  3.207787e-01
graph23          4.228284e-03  3.313465e-01
graph24          1.470280e-03  1.999355e-01
graph25          2.811151e-03  7.618862e-01
graph26          3.649867e-03  2.489008e-01
graph27          2.222720e-03  3.232394e-01
graph28          2.134763e-03  1.340588e-01
graph29          3.141459e-04  7.593234e-02
orbit0           2.964891e-04  5.968082e-02
orbit1           1.595181e-03  1.434966e-01
orbit2           1.787926e-04  1.481250e-01
orbit3           7.780812e-04  2.000463e-01
orbit4           3.937512e-04  9.571908e-02
orbit5           8.116188e-04  2.854796e-01
orbit6           9.295776e-04  1.930438e-01
orbit7           1.362834e-03  3.628618e-01
orbit8           2.617365e-03  2.621869e-01
orbit9           2.322215e-03  2.454742e-01
orbit10          1.262923e-03  2.044578e-01
orbit11          1.033178e-03  2.720526e-01
orbit12          2.057906e-03  3.390648e-01
orbit13          4.560459e-04  2.197005e-01
orbit14          1.952189e-04  1.899529e-01
orbit15          1.274277e-04  1.681647e-01
orbit16          2.019117e-04  2.162475e-01
orbit17          1.258778e-03  1.884306e-01
orbit18          2.746080e-04  3.946023e-01
orbit19          2.091530e-03  2.914447e-01
orbit20          1.460642e-03  3.372766e-01
orbit21          2.265516e-03  3.068206e-01
orbit22          1.446032e-03  2.131594e-01
orbit23          1.461683e-03  1.672328e-01
orbit24          3.135400e-03  4.188052e-01
orbit25          1.961880e-03  2.221057e-01
orbit26          2.815416e-04  2.118314e-01
orbit27          1.005707e-03  2.593615e-01
orbit28          1.284468e-03  2.150311e-01
orbit29          2.516243e-03  4.040901e-01
orbit30          8.063670e-04  2.018659e-01
orbit31          1.693701e-03  1.473980e-01
orbit32          1.070784e-03  3.342478e-01
orbit33          4.690463e-04  3.125576e-01
orbit34          1.572716e-03  1.964253e-01
orbit35          3.062746e-03  2.919897e-01
orbit36          3.300345e-04  4.822010e-01
orbit37          1.016789e-03  2.206738e-01
orbit38          9.174762e-04  2.707750e-01
orbit39          1.354346e-03  1.969954e-01
orbit40          1.825070e-03  3.116760e-01
orbit41          5.085719e-04  1.843610e-01
orbit42          2.970052e-04  3.781903e-01
orbit43          5.706619e-04  1.779713e-01
orbit44          9.339784e-05  1.880975e-01
orbit45          3.888372e-03  4.190415e-01
orbit46          7.903813e-04  2.635521e-01
orbit47          2.511366e-03  3.617861e-01
orbit48          2.012471e-04  1.315814e-01
orbit49          4.364867e-03  7.403342e-01
orbit50          1.151670e-03  4.137189e-01
orbit51          1.909731e-03  4.855163e-01
orbit52          4.108663e-04  2.823088e-01
orbit53          3.755364e-04  2.133637e-01
orbit54          1.290678e-03  4.661352e-01
orbit55          7.950942e-04  3.844497e-01
orbit56          1.596552e-02  6.915452e-01
orbit57          8.444669e-04  1.516310e-01
orbit58          4.755761e-04  1.381923e-01
orbit59          4.411621e-03  3.654028e-01
orbit60          7.918963e-05  1.437786e-01
orbit61          2.710943e-04  2.958846e-01
orbit62          5.940076e-03  1.335668e+00
orbit63          1.000073e-03  4.487820e-01
orbit64          2.095678e-04  2.921878e-01
orbit65          6.975443e-03  7.660414e-01
orbit66          6.752030e-04  1.841897e-01
orbit67          3.880378e-04  1.158073e-01
orbit68          1.342247e-03  2.162872e-01
orbit69          8.250002e-04  1.682700e-01
orbit70          2.879919e-03  3.356760e-01
orbit71          1.605831e-04  1.020896e-01
orbit72          3.176193e-04  1.286575e-01
AP              -7.387555e-06  6.024369e-02
bet              5.479525e-04  6.743013e-01
ecc             -3.604130e-07  5.632933e-02
eccrad          -7.644041e-06  1.020603e-01
close            1.673552e-03  1.626921e-01
constraint       7.126696e-04  3.122787e-01
coreness         8.398027e-05  2.371052e-01
knn              1.440920e-03  5.629459e-01
hubscore         6.099741e-04  8.163111e-02
pagerank         1.955253e-04  8.230898e-01
trans            8.508997e-04  5.295307e-01
evcent           1.620814e-03  2.536736e-01
first           -1.017864e-05  3.744691e-02
upto_second      3.927395e-04  1.866774e-01
upto_third       2.133937e-04  5.011412e-02
upto_fourth      4.634673e-04  1.354801e-01
upto_fifth       6.328867e-04  1.294303e-01
upto_sixth       4.119007e-05  2.113235e-01
second           1.650270e-03  2.210490e-01
third            2.108987e-03  6.200117e-01
fourth           9.358474e-05  2.115526e-01
fifth            6.160261e-04  2.153910e-01
sixth            2.985480e-03  2.442765e-01
ratio1           2.314525e-03  4.815902e-01
ratio2           1.951609e-03  3.888887e-01
ratio3           9.513436e-04  1.353067e-01
ratio4           5.174465e-04  4.502631e-01
ratio5           2.885856e-03  1.295694e+00
ratio6           2.518450e-04  2.359406e-01
selfinter        1.176011e-05  2.373925e-01
walktrap_vertex  2.901554e-04  5.135202e-01
bigcom1          4.105528e-05  4.162191e-02
bigcom2          0.000000e+00  1.387779e-19
bigcom3          1.259058e-04  3.504586e-01
bigcom4          2.003765e-05  5.348802e-02
bigcom6          0.000000e+00  0.000000e+00
bigcom8          2.361646e-05  1.506090e-02
bigcom9          0.000000e+00  2.775558e-19
bigcom11         0.000000e+00  0.000000e+00
bigcom13         0.000000e+00  0.000000e+00
bigcom15         0.000000e+00  2.775558e-19
bigcom16         0.000000e+00  0.000000e+00
bigcom21         1.970643e-05  7.014328e-02
bigcom22         0.000000e+00  1.232293e-02
bigcom24         0.000000e+00  0.000000e+00
bigcom26         0.000000e+00  2.602085e-20
bigcom28         2.806440e-04  4.052914e-01
bigcom30         0.000000e+00  1.734723e-20
bigcom31         0.000000e+00  0.000000e+00
bigcom32        -9.186186e-05  2.378307e-01
bigcom33         0.000000e+00  0.000000e+00
bigcom34         0.000000e+00  0.000000e+00
bigcom36         0.000000e+00  1.387779e-19
bigcom37         0.000000e+00  1.387779e-19
bigcom38         0.000000e+00  0.000000e+00
bigcom39         0.000000e+00  1.387779e-19
bigcom40         2.349136e-05  2.201350e-02
bigcom43         0.000000e+00  2.775558e-19
bigcom44         0.000000e+00  0.000000e+00
bigcom46         0.000000e+00  2.775558e-19
bigcom47         0.000000e+00  0.000000e+00
bigcom49         0.000000e+00  2.775558e-19
bigcom50         0.000000e+00  0.000000e+00
bigcom51         0.000000e+00  0.000000e+00
bigcom52         0.000000e+00  0.000000e+00
bigcom54         0.000000e+00  0.000000e+00
bigcom56         0.000000e+00  0.000000e+00
bigcom62         0.000000e+00  0.000000e+00
bigcom66         0.000000e+00  0.000000e+00
bigcom68         0.000000e+00  0.000000e+00
bigcom69         0.000000e+00  2.775558e-19
bigcom71         0.000000e+00  0.000000e+00
bigcom72         0.000000e+00  0.000000e+00
bigcom73         0.000000e+00  0.000000e+00
bigcom74         0.000000e+00  2.949030e-19
bigcom75         0.000000e+00  2.775558e-19
bigcom76         0.000000e+00  2.775558e-19
bigcom77         0.000000e+00  0.000000e+00
bigcom79         0.000000e+00  1.474515e-19
bigcom80         0.000000e+00  0.000000e+00
bigcom82         0.000000e+00  2.775558e-19
bigcom83         0.000000e+00  0.000000e+00
bigcom84         0.000000e+00  1.387779e-19
bigcom85         0.000000e+00  0.000000e+00
bigcom87         0.000000e+00  4.336809e-21
bigcom89         0.000000e+00  0.000000e+00
bigcom91         0.000000e+00  2.775558e-19
bigcom92         0.000000e+00  0.000000e+00
bigcom93         0.000000e+00  0.000000e+00
bigcom96         0.000000e+00  0.000000e+00
bigcom97         0.000000e+00  2.775558e-19
bigcom98         0.000000e+00  0.000000e+00
bigcom99         0.000000e+00  0.000000e+00
bigcom101        0.000000e+00  2.775558e-19
bigcom104        0.000000e+00  0.000000e+00
bigcom106        0.000000e+00  0.000000e+00
bigcom109        0.000000e+00  0.000000e+00
bigcom113        0.000000e+00  0.000000e+00
bigcom116        0.000000e+00  1.387779e-19
bigcom120        0.000000e+00  4.336809e-21
bigcom123        0.000000e+00  1.387779e-19
bigcom126        0.000000e+00  1.387779e-19
bigcom127        0.000000e+00  2.775558e-19
bigcom137        0.000000e+00  2.775558e-19
bigcom139        0.000000e+00  1.387779e-19
bigcom140        0.000000e+00  2.775558e-19
bigcom143        0.000000e+00  0.000000e+00
bigcom145        0.000000e+00  0.000000e+00
bigcom146        0.000000e+00  1.387779e-19
bigcom147       -5.181527e-05  7.488890e-02
bigcom149        0.000000e+00  1.387779e-19
bigcom153        0.000000e+00  1.387779e-19
bigcom154        0.000000e+00  0.000000e+00
bigcom156        0.000000e+00  2.775558e-19
bigcom157        0.000000e+00  0.000000e+00
bigcom158        0.000000e+00  1.387779e-19
bigcom160        0.000000e+00  0.000000e+00
bigcom161        0.000000e+00  1.387779e-19
bigcom162        0.000000e+00  2.775558e-19
bigcom164        0.000000e+00  0.000000e+00
bigcom166        0.000000e+00  0.000000e+00
bigcom167        8.531605e-05  3.021325e-01
bigcom171        1.042995e-03  2.549719e+00
bigcom173        0.000000e+00  0.000000e+00
bigcom175        0.000000e+00  1.387779e-19
bigcom176        0.000000e+00  0.000000e+00
bigcom177        0.000000e+00  0.000000e+00
bigcom178        0.000000e+00  0.000000e+00
bigcom180        0.000000e+00  1.039209e+00
bigcom181        0.000000e+00  1.387779e-19
bigcom184        0.000000e+00  8.673617e-21
bigcom186        0.000000e+00  0.000000e+00
bigcom187        0.000000e+00  4.163336e-19
bigcom189        0.000000e+00  8.326673e-19
bigcom194        0.000000e+00  1.387779e-19
bigcom195        0.000000e+00  0.000000e+00
bigcom196       -4.965394e-05  4.757743e-01
bigcom204        0.000000e+00  0.000000e+00
bigcom205        0.000000e+00  2.775558e-19
bigcom212        0.000000e+00  2.862294e-19
bigcom214        0.000000e+00  5.551115e-19
bigcom222        0.000000e+00  0.000000e+00
bigcom223        0.000000e+00  0.000000e+00
bigcom226        0.000000e+00  0.000000e+00
bigcom227        0.000000e+00  2.775558e-19
bigcom229        0.000000e+00  0.000000e+00
bigcom233        0.000000e+00  0.000000e+00
bigcom236        0.000000e+00  0.000000e+00
bigcom237        0.000000e+00  1.387779e-19
bigcom246        0.000000e+00  0.000000e+00
bigcom248        0.000000e+00  6.938894e-19
bigcom249        0.000000e+00  0.000000e+00
bigcom250        0.000000e+00  0.000000e+00
bigcom254        0.000000e+00  0.000000e+00
bigcom266        0.000000e+00  1.387779e-19
bigcom269        0.000000e+00  0.000000e+00
bigcom272        0.000000e+00  0.000000e+00
bigcom274        0.000000e+00  0.000000e+00
bigcom281        0.000000e+00  1.387779e-19
bigcom291        0.000000e+00  0.000000e+00
bigcom292        0.000000e+00  2.775558e-19
bigcom295        0.000000e+00  8.673617e-21
bigcom299        0.000000e+00  2.775558e-19
bigcom301        0.000000e+00  2.775558e-19
bigcom306        0.000000e+00  2.775558e-19
bigcom309        0.000000e+00  0.000000e+00
bigcom314        0.000000e+00  1.387779e-19
bigcom321        0.000000e+00  0.000000e+00
bigcom341        0.000000e+00  0.000000e+00
bigcom350        0.000000e+00  0.000000e+00
bigcom353        0.000000e+00  0.000000e+00
bigcom359        0.000000e+00  0.000000e+00
bigcom363        0.000000e+00  0.000000e+00
bigcom365        0.000000e+00  1.387779e-19
bigcom385        0.000000e+00  0.000000e+00
bigcom386        0.000000e+00  0.000000e+00
bigcom408       -3.929264e-22  2.266246e-01
bigcom412        2.894733e-04  1.708426e+00
bigcom480        0.000000e+00  0.000000e+00
spin_vertex      5.410653e-04  1.111147e+00
membership_s1    1.152022e-04  1.351453e-01
membership_s3    0.000000e+00  0.000000e+00
membership_s4    0.000000e+00  2.125036e-18
membership_s5    1.474530e-04  1.605345e-03
membership_s6    0.000000e+00  5.204170e-20
membership_s7   -1.757317e-05  1.753370e-02
membership_s8    0.000000e+00  0.000000e+00
membership_s9    0.000000e+00  0.000000e+00
membership_s11   0.000000e+00  0.000000e+00
membership_s12   0.000000e+00  0.000000e+00
membership_s14   0.000000e+00  0.000000e+00
membership_s15  -1.000536e-04  7.473468e-02
membership_s16   0.000000e+00  2.775558e-19
membership_s17   0.000000e+00  4.250073e-19
membership_s18   0.000000e+00  2.818926e-19
membership_s20   0.000000e+00  1.387779e-19
membership_s21   0.000000e+00  2.602085e-20
membership_s22   0.000000e+00  2.775558e-19
membership_s24   0.000000e+00  0.000000e+00
membership_s25   0.000000e+00  2.862294e-19
membership_s26   0.000000e+00  0.000000e+00
membership_s27   5.686418e-05  4.961408e-02
membership_s28   0.000000e+00  0.000000e+00
membership_s30   6.290946e-05  4.140957e-02
membership_s31   0.000000e+00  3.469447e-20
membership_s32   2.287463e-05  1.167475e-01
membership_s33   0.000000e+00  0.000000e+00
membership_s36   0.000000e+00  1.387779e-19
membership_s37   0.000000e+00  3.035766e-19
V1               1.698443e-03  7.762302e-01
V2               1.299040e-03  1.082482e+00
pdi             -1.984773e-05  6.116139e-02
adhesion         1.334467e-02  6.666276e-01
cohesion         1.282067e-02  8.264403e-01
inner            2.233743e-03  7.516531e-01
outer            1.687582e-03  8.789584e-01
ioratio          3.298631e-03  7.051969e-01
comsize          1.741159e-03  7.305521e-01
[1] "Dataset: med_CT Model GLM, run: 4 of 10 2015-06-15 20:00:24"
[1] "glmnet variable coefficients"
                     [,1]          [,2]
(Intercept)     -4.352572 -4.120008e+02
graph0           0.000000  4.157559e-03
graph1           0.000000  2.318999e-05
graph2           0.000000  4.089079e-04
graph3           0.000000  0.000000e+00
graph4           0.000000 -2.256793e-09
graph5           0.000000 -8.756772e-04
graph6           0.000000  0.000000e+00
graph7           0.000000  3.440012e-04
graph8           0.000000  1.091898e-03
graph9           0.000000  1.435730e-09
graph10          0.000000  0.000000e+00
graph11          0.000000 -5.647554e-10
graph12          0.000000  1.052596e-07
graph13          0.000000  0.000000e+00
graph14          0.000000  1.531550e-08
graph15          0.000000 -3.367771e-07
graph16          0.000000 -3.331422e-07
graph17          0.000000  0.000000e+00
graph18          0.000000  2.416156e-05
graph19          0.000000  0.000000e+00
graph20          0.000000 -2.057881e-05
graph21          0.000000  1.490783e-05
graph22          0.000000 -3.037183e-05
graph23          0.000000  0.000000e+00
graph24          0.000000 -3.552421e-05
graph25          0.000000  1.033874e-05
graph26          0.000000  0.000000e+00
graph27          0.000000  0.000000e+00
graph28          0.000000  0.000000e+00
graph29          0.000000 -8.064279e-03
orbit0           0.000000  4.568312e-03
orbit1           0.000000  1.559832e-05
orbit2           0.000000  1.680108e-04
orbit3           0.000000  0.000000e+00
orbit4           0.000000 -1.161573e-05
orbit5           0.000000  7.513478e-06
orbit6           0.000000 -1.458928e-09
orbit7           0.000000  0.000000e+00
orbit8           0.000000 -7.362518e-04
orbit9           0.000000  1.175624e-05
orbit10          0.000000 -6.811799e-06
orbit11          0.000000  5.615928e-04
orbit12          0.000000  2.142436e-03
orbit13          0.000000 -7.319584e-03
orbit14          0.000000  8.868509e-04
orbit15          0.000000  2.111212e-08
orbit16          0.000000  0.000000e+00
orbit17          0.000000  6.899404e-08
orbit18          0.000000 -6.979276e-09
orbit19          0.000000  0.000000e+00
orbit20          0.000000  5.820990e-08
orbit21          0.000000 -9.524015e-08
orbit22          0.000000 -6.175869e-10
orbit23          0.000000 -7.791762e-05
orbit24          0.000000  3.069764e-07
orbit25          0.000000  2.647671e-10
orbit26          0.000000  1.564505e-06
orbit27          0.000000  5.346890e-06
orbit28          0.000000 -2.176970e-06
orbit29          0.000000 -1.585465e-07
orbit30          0.000000 -3.604460e-05
orbit31          0.000000  3.549233e-08
orbit32          0.000000  1.702459e-09
orbit33          0.000000 -6.584783e-05
orbit34          0.000000  0.000000e+00
orbit35          0.000000 -5.768687e-06
orbit36          0.000000  1.008212e-07
orbit37          0.000000 -1.053735e-06
orbit38          0.000000  1.124251e-04
orbit39          0.000000 -5.073540e-06
orbit40          0.000000  8.804579e-07
orbit41          0.000000 -1.069877e-05
orbit42          0.000000  2.503205e-04
orbit43          0.000000  2.160961e-05
orbit44          0.000000 -9.165209e-04
orbit45          0.000000  0.000000e+00
orbit46          0.000000  1.040280e-05
orbit47          0.000000 -1.778989e-05
orbit48          0.000000 -6.772212e-06
orbit49          0.000000 -2.731885e-05
orbit50          0.000000 -2.716742e-05
orbit51          0.000000  4.836155e-05
orbit52          0.000000  1.243250e-05
orbit53          0.000000  5.655335e-05
orbit54          0.000000 -3.225083e-05
orbit55          0.000000  1.741294e-03
orbit56          0.000000  8.309146e-05
orbit57          0.000000 -2.845770e-05
orbit58          0.000000  7.034649e-04
orbit59          0.000000 -6.194610e-05
orbit60          0.000000 -1.810851e-04
orbit61          0.000000  4.981542e-04
orbit62          0.000000  7.296663e-04
orbit63          0.000000  1.970156e-06
orbit64          0.000000  1.219232e-03
orbit65          0.000000  3.166255e-04
orbit66          0.000000 -1.383698e-03
orbit67          0.000000  6.401211e-03
orbit68          0.000000 -5.764774e-04
orbit69          0.000000  6.535339e-03
orbit70          0.000000  4.679831e-03
orbit71          0.000000 -9.304734e-03
orbit72          0.000000 -7.691475e-03
AP               0.000000  1.984490e-01
bet              0.000000  4.278986e-06
ecc              0.000000  5.525153e-02
eccrad           0.000000  3.393890e-01
close            0.000000  0.000000e+00
constraint       0.000000  9.231889e-01
coreness         0.000000 -1.091341e-01
knn              0.000000  4.798398e-03
hubscore         0.000000 -2.997095e+00
pagerank         0.000000 -7.620990e+00
trans            0.000000 -3.411543e-01
evcent           0.000000 -1.210703e-04
first            0.000000  6.567680e-03
upto_second      0.000000  0.000000e+00
upto_third       0.000000 -4.707782e-08
upto_fourth      0.000000  0.000000e+00
upto_fifth       0.000000  4.764700e-03
upto_sixth       0.000000  2.504533e-02
second           0.000000  0.000000e+00
third            0.000000 -6.736773e-05
fourth           0.000000  6.410295e-05
fifth            0.000000  0.000000e+00
sixth            0.000000 -4.983084e-03
ratio1           0.000000 -2.649212e-03
ratio2           0.000000  5.488155e-03
ratio3           0.000000  0.000000e+00
ratio4           0.000000 -4.301124e+00
ratio5           0.000000  1.271290e+01
ratio6           0.000000 -7.255711e-03
selfinter        0.000000  8.400441e-01
walktrap_vertex  0.000000 -4.664013e-01
bigcom1          0.000000  2.391545e-01
bigcom2          0.000000 -1.038937e-01
bigcom3          0.000000  1.015990e+00
bigcom4          0.000000  1.250143e-01
bigcom6          0.000000 -6.508634e-01
bigcom8          0.000000  2.178125e-01
bigcom9          0.000000 -3.492561e-02
bigcom11         0.000000 -3.271738e-01
bigcom13         0.000000 -4.691134e-01
bigcom15         0.000000 -4.397433e-01
bigcom16         0.000000 -3.832734e-01
bigcom21         0.000000  2.012930e-01
bigcom22         0.000000 -2.200897e-02
bigcom24         0.000000 -8.518919e-02
bigcom26         0.000000 -1.013519e+00
bigcom28         0.000000  1.175089e+00
bigcom30         0.000000 -1.719802e+00
bigcom31         0.000000  0.000000e+00
bigcom32         0.000000  3.969817e+00
bigcom33         0.000000 -9.655673e-01
bigcom34         0.000000  0.000000e+00
bigcom36         0.000000 -6.188973e-01
bigcom37         0.000000 -2.982722e-01
bigcom38         0.000000  0.000000e+00
bigcom39         0.000000 -3.317786e-01
bigcom40         0.000000  6.918183e-01
bigcom43         0.000000 -2.925530e-01
bigcom44         0.000000  0.000000e+00
bigcom46         0.000000 -1.181029e-01
bigcom47         0.000000  0.000000e+00
bigcom49         0.000000 -1.014292e-01
bigcom50         0.000000 -3.196434e-01
bigcom51         0.000000 -1.500202e-01
bigcom52         0.000000 -7.127237e-01
bigcom54         0.000000  0.000000e+00
bigcom56         0.000000 -5.684074e-01
bigcom62         0.000000 -1.782943e-03
bigcom66         0.000000  0.000000e+00
bigcom68         0.000000  0.000000e+00
bigcom69         0.000000 -9.308197e-02
bigcom71         0.000000  0.000000e+00
bigcom72         0.000000  0.000000e+00
bigcom73         0.000000 -1.488952e-01
bigcom74         0.000000 -3.875189e-01
bigcom75         0.000000 -4.081618e-02
bigcom76         0.000000 -1.023187e-01
bigcom77         0.000000 -4.762829e-01
bigcom79         0.000000 -6.083927e-01
bigcom80         0.000000  0.000000e+00
bigcom82         0.000000 -5.899820e-01
bigcom83         0.000000  0.000000e+00
bigcom84         0.000000 -6.974888e-01
bigcom85         0.000000 -3.767855e-01
bigcom87         0.000000 -2.410524e-02
bigcom89         0.000000  0.000000e+00
bigcom91         0.000000 -4.634104e-01
bigcom92         0.000000  0.000000e+00
bigcom93         0.000000  0.000000e+00
bigcom96         0.000000 -3.001989e-01
bigcom97         0.000000 -5.494145e-01
bigcom98         0.000000 -7.654713e-01
bigcom99         0.000000  0.000000e+00
bigcom101        0.000000  0.000000e+00
bigcom104        0.000000 -1.216994e+00
bigcom106        0.000000 -4.218310e-02
bigcom109        0.000000 -2.774356e-01
bigcom113        0.000000 -2.629205e-01
bigcom116        0.000000 -1.829901e-01
bigcom120        0.000000  0.000000e+00
bigcom123        0.000000  0.000000e+00
bigcom126        0.000000  0.000000e+00
bigcom127        0.000000 -6.320724e-01
bigcom137        0.000000 -1.119227e+00
bigcom139        0.000000 -1.023425e-01
bigcom140        0.000000 -1.465329e-01
bigcom143        0.000000  0.000000e+00
bigcom145        0.000000  0.000000e+00
bigcom146        0.000000  0.000000e+00
bigcom147        0.000000  2.779332e+00
bigcom149        0.000000 -2.655500e-01
bigcom153        0.000000  0.000000e+00
bigcom154        0.000000  0.000000e+00
bigcom156        0.000000 -1.813737e-02
bigcom157        0.000000  0.000000e+00
bigcom158        0.000000  0.000000e+00
bigcom160        0.000000  0.000000e+00
bigcom161        0.000000 -2.911224e-01
bigcom162        0.000000 -3.273877e-01
bigcom164        0.000000 -3.661905e-01
bigcom166        0.000000 -3.534213e-01
bigcom167        0.000000  2.515499e+00
bigcom171        0.000000  4.498147e+00
bigcom173        0.000000 -2.770102e-02
bigcom175        0.000000 -1.052088e-01
bigcom176        0.000000  0.000000e+00
bigcom177        0.000000 -3.074330e-01
bigcom178        0.000000 -2.644732e-01
bigcom180        0.000000  7.718497e+00
bigcom181        0.000000  0.000000e+00
bigcom184        0.000000 -6.581872e-01
bigcom186        0.000000 -8.599681e-01
bigcom187        0.000000 -9.393779e-01
bigcom189        0.000000  0.000000e+00
bigcom194        0.000000 -9.453653e-02
bigcom195        0.000000  0.000000e+00
bigcom196        0.000000  2.815706e+00
bigcom204        0.000000  0.000000e+00
bigcom205        0.000000 -4.283143e-02
bigcom212        0.000000 -2.717218e-02
bigcom214        0.000000 -5.331088e-05
bigcom222        0.000000  0.000000e+00
bigcom223        0.000000 -1.004344e+00
bigcom226        0.000000 -4.114510e-02
bigcom227        0.000000  0.000000e+00
bigcom229        0.000000  0.000000e+00
bigcom233        0.000000  0.000000e+00
bigcom236        0.000000  0.000000e+00
bigcom237        0.000000 -4.258924e-01
bigcom246        0.000000 -8.568533e-02
bigcom248        0.000000 -1.243579e+00
bigcom249        0.000000 -2.740617e-02
bigcom250        0.000000  0.000000e+00
bigcom254        0.000000 -1.491142e-01
bigcom266        0.000000 -6.523417e-01
bigcom269        0.000000  0.000000e+00
bigcom272        0.000000  0.000000e+00
bigcom274        0.000000  0.000000e+00
bigcom281        0.000000  0.000000e+00
bigcom291        0.000000 -6.864434e-03
bigcom292        0.000000 -3.315220e-01
bigcom295        0.000000 -1.940745e-03
bigcom299        0.000000 -7.119401e-01
bigcom301        0.000000  0.000000e+00
bigcom306        0.000000  0.000000e+00
bigcom309        0.000000  0.000000e+00
bigcom314        0.000000 -7.751379e-03
bigcom321        0.000000 -6.607849e-01
bigcom341        0.000000 -6.384490e-02
bigcom350        0.000000 -2.171915e-04
bigcom353        0.000000  0.000000e+00
bigcom359        0.000000 -7.919121e-01
bigcom363        0.000000  0.000000e+00
bigcom365        0.000000 -5.675693e-02
bigcom385        0.000000 -2.341954e-01
bigcom386        0.000000  0.000000e+00
bigcom408        0.000000  3.417748e+00
bigcom412        0.000000  7.566009e+00
bigcom480        0.000000  0.000000e+00
spin_vertex      0.000000 -1.161627e+00
membership_s1    0.000000 -6.773110e-02
membership_s3    0.000000  0.000000e+00
membership_s4    0.000000  0.000000e+00
membership_s5    0.000000  1.499863e-01
membership_s6    0.000000 -9.852661e-01
membership_s7    0.000000  3.869233e-01
membership_s8    0.000000 -2.896924e-01
membership_s9    0.000000 -1.830904e-02
membership_s11   0.000000  0.000000e+00
membership_s12   0.000000 -2.060748e-01
membership_s14   0.000000 -4.331732e-01
membership_s15   0.000000  1.371662e+00
membership_s16   0.000000  0.000000e+00
membership_s17   0.000000 -7.019396e-02
membership_s18   0.000000 -6.175959e-01
membership_s20   0.000000  0.000000e+00
membership_s21   0.000000 -9.473946e-01
membership_s22   0.000000 -9.834220e-02
membership_s24   0.000000 -4.089767e-01
membership_s25   0.000000 -5.774709e-02
membership_s26   0.000000  0.000000e+00
membership_s27   0.000000  6.292047e-02
membership_s28   0.000000 -1.020417e-01
membership_s30   0.000000  7.854735e-01
membership_s31   0.000000 -9.586297e-01
membership_s32   0.000000  1.110871e+00
membership_s33   0.000000  0.000000e+00
membership_s36   0.000000 -8.492824e-01
membership_s37   0.000000 -3.287823e-01
V1               0.000000 -1.689857e+00
V2               0.000000  1.322906e+00
pdi              0.000000 -3.853946e+03
adhesion         0.000000 -1.445564e-04
cohesion         0.000000  4.657811e-04
inner            0.000000 -1.147876e-05
outer            0.000000 -2.022126e-07
ioratio          0.000000  8.131199e-02
comsize          0.000000  1.749480e-04
[1] "Dataset: med_CT Model GBM, run: 5 of 10 2015-06-15 20:01:26"
Iter   TrainDeviance   ValidDeviance   StepSize   Improve
     1        0.1179             nan     0.0100    0.0002
     2        0.1146             nan     0.0100    0.0006
     3        0.1130             nan     0.0100    0.0002
     4        0.1112             nan     0.0100    0.0004
     5        0.1089             nan     0.0100    0.0002
     6        0.1067             nan     0.0100    0.0003
     7        0.1049             nan     0.0100    0.0002
     8        0.1031             nan     0.0100    0.0001
     9        0.1017             nan     0.0100    0.0000
    10        0.1005             nan     0.0100    0.0002
    20        0.0892             nan     0.0100    0.0000
    40        0.0740             nan     0.0100    0.0001
    60        0.0638             nan     0.0100    0.0000
    80        0.0558             nan     0.0100   -0.0000
    98        0.0501             nan     0.0100   -0.0000

[1] "GBM variable coefficients"
                            var     rel.inf
orbit65                 orbit65 9.505246343
ratio5                   ratio5 4.813501003
orbit62                 orbit62 4.129537691
V2                           V2 3.470670223
graph22                 graph22 2.973142033
comsize                 comsize 2.852279078
pagerank               pagerank 2.821688954
orbit51                 orbit51 2.150275142
ioratio                 ioratio 2.035472711
inner                     inner 1.863392757
graph19                 graph19 1.823862102
spin_vertex         spin_vertex 1.804920112
orbit18                 orbit18 1.791599009
adhesion               adhesion 1.688689622
outer                     outer 1.677620264
graph20                 graph20 1.653643279
knn                         knn 1.650068893
graph25                 graph25 1.649525442
cohesion               cohesion 1.561964136
orbit56                 orbit56 1.535064929
walktrap_vertex walktrap_vertex 1.514218207
V1                           V1 1.511076402
ratio2                   ratio2 1.475440685
bet                         bet 1.453017371
upto_fifth           upto_fifth 1.273990186
orbit30                 orbit30 1.196543669
orbit46                 orbit46 1.170289935
orbit50                 orbit50 1.166315714
third                     third 1.097538941
orbit63                 orbit63 0.936562591
orbit45                 orbit45 0.887565649
ratio1                   ratio1 0.825596741
orbit49                 orbit49 0.823141109
graph29                 graph29 0.784213548
selfinter             selfinter 0.779311157
orbit24                 orbit24 0.759133821
orbit64                 orbit64 0.758152535
graph13                 graph13 0.748610652
graph10                 graph10 0.726796006
orbit40                 orbit40 0.719198113
trans                     trans 0.712049049
ratio4                   ratio4 0.689871690
graph23                 graph23 0.669462928
constraint           constraint 0.652675569
bigcom3                 bigcom3 0.652634677
orbit35                 orbit35 0.639828898
orbit28                 orbit28 0.609503773
orbit69                 orbit69 0.601750595
membership_s30   membership_s30 0.566006095
orbit54                 orbit54 0.554060805
graph17                 graph17 0.552182228
graph4                   graph4 0.546496861
orbit70                 orbit70 0.543676449
orbit60                 orbit60 0.531844444
orbit17                 orbit17 0.528255781
orbit20                 orbit20 0.527078819
orbit26                 orbit26 0.516667995
orbit41                 orbit41 0.497159256
orbit39                 orbit39 0.482770442
graph26                 graph26 0.472992977
graph28                 graph28 0.469749180
orbit27                 orbit27 0.469561259
graph6                   graph6 0.469414626
orbit4                   orbit4 0.464750821
orbit57                 orbit57 0.462537039
sixth                     sixth 0.448141025
orbit68                 orbit68 0.444399691
orbit32                 orbit32 0.436675306
graph27                 graph27 0.409526173
orbit33                 orbit33 0.406370219
graph16                 graph16 0.385336697
bigcom28               bigcom28 0.371479079
graph12                 graph12 0.367748193
graph14                 graph14 0.357455951
ratio6                   ratio6 0.325345222
orbit19                 orbit19 0.304899372
graph18                 graph18 0.303841229
orbit21                 orbit21 0.303232850
ratio3                   ratio3 0.292733073
orbit25                 orbit25 0.288064279
orbit38                 orbit38 0.270333133
graph21                 graph21 0.269206099
orbit7                   orbit7 0.267966727
orbit1                   orbit1 0.265120001
bigcom21               bigcom21 0.263276685
graph5                   graph5 0.262591058
orbit9                   orbit9 0.255137879
orbit29                 orbit29 0.246398881
orbit59                 orbit59 0.234588428
orbit66                 orbit66 0.217191934
orbit11                 orbit11 0.211709886
membership_s15   membership_s15 0.206857218
orbit71                 orbit71 0.193313246
fourth                   fourth 0.190379384
orbit53                 orbit53 0.173745204
orbit23                 orbit23 0.173445914
orbit47                 orbit47 0.172635407
orbit36                 orbit36 0.170547283
orbit61                 orbit61 0.163050321
orbit5                   orbit5 0.155146033
orbit52                 orbit52 0.150950462
orbit44                 orbit44 0.140555894
upto_second         upto_second 0.132873689
graph8                   graph8 0.130993656
orbit31                 orbit31 0.117620370
upto_fourth         upto_fourth 0.115768395
second                   second 0.112558993
membership_s32   membership_s32 0.105347000
orbit13                 orbit13 0.099306071
orbit37                 orbit37 0.089926722
graph9                   graph9 0.087713803
orbit10                 orbit10 0.083788395
orbit58                 orbit58 0.077597578
orbit2                   orbit2 0.075360934
graph24                 graph24 0.071332048
membership_s1     membership_s1 0.061526285
graph11                 graph11 0.056160982
hubscore               hubscore 0.052185559
orbit43                 orbit43 0.051007575
coreness               coreness 0.050346575
orbit16                 orbit16 0.049191194
graph2                   graph2 0.046622805
bigcom1                 bigcom1 0.043489670
AP                           AP 0.037096796
orbit12                 orbit12 0.025651676
graph15                 graph15 0.025111155
bigcom40               bigcom40 0.020815731
bigcom147             bigcom147 0.020639043
orbit67                 orbit67 0.018427006
membership_s5     membership_s5 0.017814597
orbit55                 orbit55 0.016961094
orbit6                   orbit6 0.015222036
ecc                         ecc 0.014982857
bigcom4                 bigcom4 0.010791690
graph7                   graph7 0.010332503
orbit42                 orbit42 0.008944005
bigcom8                 bigcom8 0.003582294
membership_s27   membership_s27 0.001654772
graph0                   graph0 0.000000000
graph1                   graph1 0.000000000
graph3                   graph3 0.000000000
orbit0                   orbit0 0.000000000
orbit3                   orbit3 0.000000000
orbit8                   orbit8 0.000000000
orbit14                 orbit14 0.000000000
orbit15                 orbit15 0.000000000
orbit22                 orbit22 0.000000000
orbit34                 orbit34 0.000000000
orbit48                 orbit48 0.000000000
orbit72                 orbit72 0.000000000
eccrad                   eccrad 0.000000000
close                     close 0.000000000
evcent                   evcent 0.000000000
first                     first 0.000000000
upto_third           upto_third 0.000000000
upto_sixth           upto_sixth 0.000000000
fifth                     fifth 0.000000000
bigcom2                 bigcom2 0.000000000
bigcom6                 bigcom6 0.000000000
bigcom9                 bigcom9 0.000000000
bigcom11               bigcom11 0.000000000
bigcom13               bigcom13 0.000000000
bigcom15               bigcom15 0.000000000
bigcom16               bigcom16 0.000000000
bigcom22               bigcom22 0.000000000
bigcom24               bigcom24 0.000000000
bigcom26               bigcom26 0.000000000
bigcom30               bigcom30 0.000000000
bigcom31               bigcom31 0.000000000
bigcom32               bigcom32 0.000000000
bigcom33               bigcom33 0.000000000
bigcom34               bigcom34 0.000000000
bigcom36               bigcom36 0.000000000
bigcom37               bigcom37 0.000000000
bigcom38               bigcom38 0.000000000
bigcom39               bigcom39 0.000000000
bigcom43               bigcom43 0.000000000
bigcom44               bigcom44 0.000000000
bigcom46               bigcom46 0.000000000
bigcom47               bigcom47 0.000000000
bigcom49               bigcom49 0.000000000
bigcom50               bigcom50 0.000000000
bigcom51               bigcom51 0.000000000
bigcom52               bigcom52 0.000000000
bigcom54               bigcom54 0.000000000
bigcom56               bigcom56 0.000000000
bigcom62               bigcom62 0.000000000
bigcom66               bigcom66 0.000000000
bigcom68               bigcom68 0.000000000
bigcom69               bigcom69 0.000000000
bigcom71               bigcom71 0.000000000
bigcom72               bigcom72 0.000000000
bigcom73               bigcom73 0.000000000
bigcom74               bigcom74 0.000000000
bigcom75               bigcom75 0.000000000
bigcom76               bigcom76 0.000000000
bigcom77               bigcom77 0.000000000
bigcom79               bigcom79 0.000000000
bigcom80               bigcom80 0.000000000
bigcom82               bigcom82 0.000000000
bigcom83               bigcom83 0.000000000
bigcom84               bigcom84 0.000000000
bigcom85               bigcom85 0.000000000
bigcom87               bigcom87 0.000000000
bigcom89               bigcom89 0.000000000
bigcom91               bigcom91 0.000000000
bigcom92               bigcom92 0.000000000
bigcom93               bigcom93 0.000000000
bigcom96               bigcom96 0.000000000
bigcom97               bigcom97 0.000000000
bigcom98               bigcom98 0.000000000
bigcom99               bigcom99 0.000000000
bigcom101             bigcom101 0.000000000
bigcom104             bigcom104 0.000000000
bigcom106             bigcom106 0.000000000
bigcom109             bigcom109 0.000000000
bigcom113             bigcom113 0.000000000
bigcom116             bigcom116 0.000000000
bigcom120             bigcom120 0.000000000
bigcom123             bigcom123 0.000000000
bigcom126             bigcom126 0.000000000
bigcom127             bigcom127 0.000000000
bigcom137             bigcom137 0.000000000
bigcom139             bigcom139 0.000000000
bigcom140             bigcom140 0.000000000
bigcom143             bigcom143 0.000000000
bigcom145             bigcom145 0.000000000
bigcom146             bigcom146 0.000000000
bigcom149             bigcom149 0.000000000
bigcom153             bigcom153 0.000000000
bigcom154             bigcom154 0.000000000
bigcom156             bigcom156 0.000000000
bigcom157             bigcom157 0.000000000
bigcom158             bigcom158 0.000000000
bigcom160             bigcom160 0.000000000
bigcom161             bigcom161 0.000000000
bigcom162             bigcom162 0.000000000
bigcom164             bigcom164 0.000000000
bigcom166             bigcom166 0.000000000
bigcom167             bigcom167 0.000000000
bigcom171             bigcom171 0.000000000
bigcom173             bigcom173 0.000000000
bigcom175             bigcom175 0.000000000
bigcom176             bigcom176 0.000000000
bigcom177             bigcom177 0.000000000
bigcom178             bigcom178 0.000000000
bigcom180             bigcom180 0.000000000
bigcom181             bigcom181 0.000000000
bigcom184             bigcom184 0.000000000
bigcom186             bigcom186 0.000000000
bigcom187             bigcom187 0.000000000
bigcom189             bigcom189 0.000000000
bigcom194             bigcom194 0.000000000
bigcom195             bigcom195 0.000000000
bigcom196             bigcom196 0.000000000
bigcom204             bigcom204 0.000000000
bigcom205             bigcom205 0.000000000
bigcom212             bigcom212 0.000000000
bigcom214             bigcom214 0.000000000
bigcom222             bigcom222 0.000000000
bigcom223             bigcom223 0.000000000
bigcom226             bigcom226 0.000000000
bigcom227             bigcom227 0.000000000
bigcom229             bigcom229 0.000000000
bigcom233             bigcom233 0.000000000
bigcom236             bigcom236 0.000000000
bigcom237             bigcom237 0.000000000
bigcom246             bigcom246 0.000000000
bigcom248             bigcom248 0.000000000
bigcom249             bigcom249 0.000000000
bigcom250             bigcom250 0.000000000
bigcom254             bigcom254 0.000000000
bigcom266             bigcom266 0.000000000
bigcom269             bigcom269 0.000000000
bigcom272             bigcom272 0.000000000
bigcom274             bigcom274 0.000000000
bigcom281             bigcom281 0.000000000
bigcom291             bigcom291 0.000000000
bigcom292             bigcom292 0.000000000
bigcom295             bigcom295 0.000000000
bigcom299             bigcom299 0.000000000
bigcom301             bigcom301 0.000000000
bigcom306             bigcom306 0.000000000
bigcom309             bigcom309 0.000000000
bigcom314             bigcom314 0.000000000
bigcom321             bigcom321 0.000000000
bigcom341             bigcom341 0.000000000
bigcom350             bigcom350 0.000000000
bigcom353             bigcom353 0.000000000
bigcom359             bigcom359 0.000000000
bigcom363             bigcom363 0.000000000
bigcom365             bigcom365 0.000000000
bigcom385             bigcom385 0.000000000
bigcom386             bigcom386 0.000000000
bigcom408             bigcom408 0.000000000
bigcom412             bigcom412 0.000000000
bigcom480             bigcom480 0.000000000
membership_s3     membership_s3 0.000000000
membership_s4     membership_s4 0.000000000
membership_s6     membership_s6 0.000000000
membership_s7     membership_s7 0.000000000
membership_s8     membership_s8 0.000000000
membership_s9     membership_s9 0.000000000
membership_s11   membership_s11 0.000000000
membership_s12   membership_s12 0.000000000
membership_s14   membership_s14 0.000000000
membership_s16   membership_s16 0.000000000
membership_s17   membership_s17 0.000000000
membership_s18   membership_s18 0.000000000
membership_s20   membership_s20 0.000000000
membership_s21   membership_s21 0.000000000
membership_s22   membership_s22 0.000000000
membership_s24   membership_s24 0.000000000
membership_s25   membership_s25 0.000000000
membership_s26   membership_s26 0.000000000
membership_s28   membership_s28 0.000000000
membership_s31   membership_s31 0.000000000
membership_s33   membership_s33 0.000000000
membership_s36   membership_s36 0.000000000
membership_s37   membership_s37 0.000000000
pdi                         pdi 0.000000000
[1] "Dataset: med_CT Model RF, run: 5 of 10 2015-06-15 20:02:04"
     |      Out-of-bag   |
Tree |      MSE  %Var(y) |
   1 |  0.02132   198.59 |
   2 |  0.01837   171.05 |
   3 |   0.0183   170.43 |
   4 |  0.01859   173.13 |
   5 |  0.01693   157.67 |
   6 |  0.01643   152.99 |
   7 |   0.0164   152.72 |
   8 |  0.01545   143.87 |
   9 |  0.01512   140.80 |
  10 |  0.01455   135.53 |
  11 |  0.01421   132.35 |
  12 |  0.01393   129.75 |
  13 |  0.01354   126.09 |
  14 |  0.01365   127.13 |
  15 |  0.01352   125.95 |
  16 |  0.01309   121.90 |
  17 |  0.01307   121.69 |
  18 |  0.01278   119.06 |
  19 |  0.01267   117.97 |
  20 |  0.01238   115.32 |
  21 |  0.01228   114.36 |
  22 |  0.01218   113.45 |
  23 |   0.0121   112.71 |
  24 |  0.01202   111.96 |
  25 |  0.01203   112.01 |
  26 |  0.01197   111.45 |
  27 |  0.01189   110.77 |
  28 |  0.01173   109.28 |
  29 |   0.0117   109.00 |
  30 |  0.01164   108.43 |
  31 |  0.01161   108.13 |
  32 |  0.01159   107.92 |
  33 |  0.01152   107.25 |
  34 |  0.01147   106.81 |
  35 |  0.01151   107.21 |
  36 |  0.01148   106.94 |
  37 |  0.01155   107.53 |
  38 |   0.0115   107.11 |
  39 |  0.01142   106.36 |
  40 |  0.01137   105.86 |
  41 |  0.01136   105.76 |
  42 |  0.01131   105.37 |
  43 |  0.01139   106.03 |
  44 |  0.01135   105.72 |
  45 |  0.01136   105.84 |
  46 |  0.01135   105.74 |
  47 |   0.0113   105.26 |
  48 |  0.01133   105.48 |
  49 |  0.01133   105.55 |
  50 |  0.01135   105.75 |
  51 |  0.01134   105.65 |
  52 |  0.01131   105.31 |
  53 |  0.01129   105.11 |
  54 |  0.01129   105.17 |
  55 |  0.01126   104.84 |
  56 |  0.01122   104.50 |
  57 |   0.0112   104.34 |
  58 |  0.01119   104.17 |
  59 |  0.01122   104.46 |
  60 |  0.01124   104.72 |
  61 |  0.01122   104.47 |
  62 |  0.01123   104.59 |
  63 |  0.01126   104.90 |
  64 |  0.01124   104.72 |
  65 |  0.01124   104.70 |
  66 |  0.01125   104.79 |
  67 |  0.01124   104.68 |
  68 |  0.01123   104.61 |
  69 |  0.01121   104.44 |
  70 |  0.01116   103.97 |
  71 |  0.01118   104.10 |
  72 |  0.01117   104.03 |
  73 |  0.01117   104.01 |
  74 |  0.01117   103.99 |
  75 |  0.01115   103.84 |
  76 |  0.01114   103.79 |
  77 |  0.01114   103.74 |
  78 |  0.01114   103.76 |
  79 |  0.01113   103.63 |
  80 |  0.01112   103.57 |
  81 |   0.0111   103.41 |
  82 |  0.01111   103.43 |
  83 |  0.01111   103.51 |
  84 |  0.01113   103.66 |
  85 |  0.01111   103.47 |
  86 |   0.0111   103.36 |
  87 |   0.0111   103.38 |
  88 |   0.0111   103.35 |
  89 |   0.0111   103.42 |
  90 |  0.01111   103.48 |
  91 |  0.01111   103.50 |
  92 |  0.01111   103.47 |
  93 |   0.0111   103.41 |
  94 |   0.0111   103.35 |
  95 |  0.01108   103.17 |
  96 |  0.01107   103.07 |
  97 |  0.01106   103.02 |
  98 |  0.01106   103.02 |
  99 |  0.01107   103.09 |
 100 |  0.01106   103.01 |
[1] "Random Forest variable coefficients"
                      %IncMSE IncNodePurity
graph5           3.166444e-03  3.153068e-01
graph6           7.527857e-04  2.038353e-01
graph7           1.920342e-03  2.800033e-01
graph8           4.358217e-04  4.689000e-02
graph9           4.440361e-04  1.668156e-01
graph10          2.160936e-05  6.418385e-02
graph11          9.471658e-04  1.882618e-01
graph12          1.132025e-03  1.351777e-01
graph13          1.432165e-03  1.332099e-01
graph14          1.740751e-03  2.777702e-01
graph15          2.183720e-03  2.522059e-01
graph16          2.445656e-03  3.095018e-01
graph17          3.866070e-04  2.478286e-01
graph18          3.932650e-04  1.561684e-01
graph19          4.727581e-04  2.640739e-01
graph20          7.845331e-03  6.540328e-01
graph21          3.444606e-03  3.360129e-01
graph22          1.204153e-03  3.455444e-01
graph23          4.328968e-03  2.787212e-01
graph24          1.520381e-03  1.642637e-01
graph25          1.418922e-03  8.457911e-01
graph26          1.767314e-03  2.714167e-01
graph27          2.306725e-03  2.283962e-01
graph28          1.084089e-03  1.413015e-01
graph29          4.819282e-04  9.585228e-02
orbit0           4.693367e-05  5.221272e-02
orbit1           6.694184e-04  1.008632e-01
orbit2           2.215385e-04  1.083645e-01
orbit3           9.390671e-04  2.121334e-01
orbit4           1.391919e-03  1.127626e-01
orbit5           4.366627e-04  1.580473e-01
orbit6           3.853114e-04  1.206137e-01
orbit7           3.268101e-04  1.764586e-01
orbit8           4.648811e-03  3.090053e-01
orbit9           4.995309e-04  2.529308e-01
orbit10          1.410510e-03  1.192914e-01
orbit11          4.014045e-04  8.133805e-02
orbit12          3.395971e-03  2.182075e-01
orbit13          1.794732e-04  1.180082e-01
orbit14          2.820697e-04  1.242576e-01
orbit15          2.219935e-04  1.363453e-01
orbit16          1.745009e-03  2.008576e-01
orbit17          4.813925e-04  2.302657e-01
orbit18          3.756412e-04  4.401410e-01
orbit19          8.877305e-04  1.570805e-01
orbit20          9.450664e-04  1.660821e-01
orbit21          2.649706e-04  6.703401e-02
orbit22          9.305784e-04  2.618335e-01
orbit23          1.128239e-03  1.757837e-01
orbit24          5.280341e-03  3.228886e-01
orbit25          1.903206e-03  1.122118e-01
orbit26          1.499402e-03  2.104838e-01
orbit27          1.416957e-03  2.973285e-01
orbit28          4.500909e-04  1.928817e-01
orbit29          1.526017e-03  1.777190e-01
orbit30          6.998756e-04  1.894361e-01
orbit31          2.788491e-04  1.852608e-01
orbit32          1.095397e-03  1.545885e-01
orbit33          1.442200e-04  8.705682e-02
orbit34          2.659246e-03  2.505226e-01
orbit35          9.844258e-04  2.786708e-01
orbit36          3.904384e-04  3.033396e-01
orbit37          1.800280e-03  3.012572e-01
orbit38          1.871304e-03  2.029245e-01
orbit39          1.574014e-03  2.760540e-01
orbit40          2.146155e-03  3.127394e-01
orbit41          1.669324e-04  1.038764e-01
orbit42          3.945252e-04  6.617775e-02
orbit43          1.023886e-03  1.301224e-01
orbit44         -2.125662e-05  2.510846e-01
orbit45          2.314973e-03  2.626687e-01
orbit46          5.895684e-04  2.452171e-01
orbit47          1.671292e-03  2.849654e-01
orbit48          2.434204e-04  1.104172e-01
orbit49          6.672332e-03  5.706589e-01
orbit50          8.937511e-04  1.825299e-01
orbit51          4.650988e-03  4.911081e-01
orbit52          1.942171e-03  1.354076e-01
orbit53          9.645807e-04  2.221646e-01
orbit54          1.073179e-03  4.848674e-01
orbit55          4.653310e-04  1.351450e-01
orbit56          1.216337e-02  6.402186e-01
orbit57          7.047848e-04  9.476366e-02
orbit58          1.380060e-03  3.266029e-01
orbit59          2.338322e-03  3.484549e-01
orbit60          2.676360e-04  9.229041e-02
orbit61          1.334959e-04  1.808056e-01
orbit62          1.172592e-02  1.322051e+00
orbit63          9.277588e-04  5.555345e-01
orbit64          1.541184e-04  1.986881e-01
orbit65          5.380361e-03  7.484739e-01
orbit66          7.188933e-04  3.304432e-01
orbit67          8.043384e-04  1.176010e-01
orbit68          1.554947e-03  2.544470e-01
orbit69          1.178941e-04  9.298394e-02
orbit70          1.154276e-03  3.070181e-01
orbit71          4.242087e-04  1.334543e-01
orbit72          2.941509e-04  8.492461e-02
AP              -3.207659e-06  1.691709e-02
bet              5.823885e-04  6.660712e-01
ecc              1.255211e-05  2.427872e-02
eccrad           1.649393e-06  6.009933e-02
close            4.942219e-04  1.464060e-01
constraint       1.433798e-03  3.662922e-01
coreness         3.455879e-04  2.379949e-01
knn              1.177787e-03  4.558098e-01
hubscore         4.040080e-04  9.304345e-02
pagerank         2.556244e-04  7.824165e-01
trans            1.104899e-03  3.779861e-01
evcent           1.410256e-03  2.253914e-01
first            1.439800e-04  6.490586e-02
upto_second      6.320843e-04  1.768273e-01
upto_third       6.916445e-04  1.617498e-01
upto_fourth      6.859052e-05  8.156349e-02
upto_fifth       7.401737e-04  1.032348e-01
upto_sixth       5.783969e-04  8.529772e-02
second           1.046491e-03  1.418005e-01
third            3.213717e-03  7.784203e-01
fourth           6.544255e-04  2.898189e-01
fifth            6.333583e-04  1.402196e-01
sixth            1.907584e-03  1.874730e-01
ratio1           2.068319e-03  3.970639e-01
ratio2           3.191696e-03  5.942440e-01
ratio3           9.970526e-04  1.688721e-01
ratio4           4.993170e-04  2.880439e-01
ratio5           1.664032e-03  1.119431e+00
ratio6           1.507232e-03  1.753642e-01
selfinter        1.554818e-05  1.066642e-01
walktrap_vertex  2.422694e-04  3.167669e-01
bigcom1          1.481027e-04  9.384975e-02
bigcom2          0.000000e+00  0.000000e+00
bigcom3          3.058851e-04  2.758897e-01
bigcom4          0.000000e+00  1.301043e-20
bigcom6          0.000000e+00  0.000000e+00
bigcom8         -1.588663e-06  1.089682e-02
bigcom9          0.000000e+00  0.000000e+00
bigcom11         0.000000e+00  0.000000e+00
bigcom13         0.000000e+00  0.000000e+00
bigcom15         0.000000e+00  0.000000e+00
bigcom16         0.000000e+00  1.110223e-18
bigcom21         6.998059e-05  7.903988e-02
bigcom22        -8.250375e-06  5.799530e-03
bigcom24         0.000000e+00  0.000000e+00
bigcom26         0.000000e+00  0.000000e+00
bigcom28         9.709599e-05  1.492696e-01
bigcom30         0.000000e+00  0.000000e+00
bigcom31         0.000000e+00  5.551115e-19
bigcom32        -7.163030e-05  1.808913e-01
bigcom33         0.000000e+00  0.000000e+00
bigcom34         0.000000e+00  0.000000e+00
bigcom36         0.000000e+00  0.000000e+00
bigcom37         0.000000e+00  0.000000e+00
bigcom38         0.000000e+00  0.000000e+00
bigcom39         0.000000e+00  0.000000e+00
bigcom40         5.922865e-06  2.421741e-02
bigcom43         0.000000e+00  0.000000e+00
bigcom44         0.000000e+00  0.000000e+00
bigcom46         0.000000e+00  0.000000e+00
bigcom47         0.000000e+00  5.551115e-19
bigcom49         0.000000e+00  0.000000e+00
bigcom50         0.000000e+00  0.000000e+00
bigcom51         0.000000e+00  0.000000e+00
bigcom52         0.000000e+00  0.000000e+00
bigcom54         0.000000e+00  0.000000e+00
bigcom56         0.000000e+00  0.000000e+00
bigcom62         0.000000e+00  5.551115e-19
bigcom66         0.000000e+00  0.000000e+00
bigcom68         0.000000e+00  0.000000e+00
bigcom69         0.000000e+00  0.000000e+00
bigcom71         0.000000e+00  0.000000e+00
bigcom72         0.000000e+00  0.000000e+00
bigcom73         0.000000e+00  0.000000e+00
bigcom74         0.000000e+00  0.000000e+00
bigcom75         0.000000e+00  0.000000e+00
bigcom76         0.000000e+00  0.000000e+00
bigcom77         0.000000e+00  0.000000e+00
bigcom79         0.000000e+00  0.000000e+00
bigcom80         0.000000e+00  0.000000e+00
bigcom82         0.000000e+00  8.326673e-19
bigcom83         0.000000e+00  0.000000e+00
bigcom84         0.000000e+00  0.000000e+00
bigcom85         0.000000e+00  0.000000e+00
bigcom87         0.000000e+00  0.000000e+00
bigcom89         0.000000e+00  0.000000e+00
bigcom91         0.000000e+00  0.000000e+00
bigcom92         0.000000e+00  0.000000e+00
bigcom93         0.000000e+00  2.775558e-19
bigcom96         0.000000e+00  0.000000e+00
bigcom97         0.000000e+00  0.000000e+00
bigcom98         0.000000e+00  0.000000e+00
bigcom99         0.000000e+00  0.000000e+00
bigcom101        0.000000e+00  0.000000e+00
bigcom104        0.000000e+00  0.000000e+00
bigcom106        0.000000e+00  0.000000e+00
bigcom109        0.000000e+00  5.551115e-19
bigcom113        0.000000e+00  0.000000e+00
bigcom116        0.000000e+00  0.000000e+00
bigcom120        0.000000e+00  5.551115e-19
bigcom123        0.000000e+00  0.000000e+00
bigcom126        0.000000e+00  0.000000e+00
bigcom127        0.000000e+00  0.000000e+00
bigcom137        0.000000e+00  0.000000e+00
bigcom139        0.000000e+00  0.000000e+00
bigcom140        0.000000e+00  0.000000e+00
bigcom143        0.000000e+00  0.000000e+00
bigcom145        0.000000e+00  0.000000e+00
bigcom146        0.000000e+00  0.000000e+00
bigcom147       -1.147412e-04  1.188275e-01
bigcom149        0.000000e+00  2.775558e-19
bigcom153        0.000000e+00  0.000000e+00
bigcom154        0.000000e+00  0.000000e+00
bigcom156        0.000000e+00  5.551115e-19
bigcom157        0.000000e+00  0.000000e+00
bigcom158        0.000000e+00  0.000000e+00
bigcom160        0.000000e+00  0.000000e+00
bigcom161        0.000000e+00  0.000000e+00
bigcom162        0.000000e+00  0.000000e+00
bigcom164        0.000000e+00  0.000000e+00
bigcom166        0.000000e+00  0.000000e+00
bigcom167        7.586725e-05  3.008661e-01
bigcom171        7.256761e-04  1.939531e+00
bigcom173        0.000000e+00  0.000000e+00
bigcom175        0.000000e+00  1.110223e-18
bigcom176        0.000000e+00  5.551115e-19
bigcom177        0.000000e+00  0.000000e+00
bigcom178        0.000000e+00  0.000000e+00
bigcom180       -1.188354e-05  7.625798e-01
bigcom181        0.000000e+00  0.000000e+00
bigcom184        0.000000e+00  0.000000e+00
bigcom186        0.000000e+00  0.000000e+00
bigcom187        0.000000e+00  0.000000e+00
bigcom189        0.000000e+00  0.000000e+00
bigcom194        0.000000e+00  0.000000e+00
bigcom195        0.000000e+00  0.000000e+00
bigcom196        0.000000e+00  0.000000e+00
bigcom204        0.000000e+00  0.000000e+00
bigcom205        0.000000e+00  0.000000e+00
bigcom212        0.000000e+00  0.000000e+00
bigcom214        0.000000e+00  0.000000e+00
bigcom222        0.000000e+00  0.000000e+00
bigcom223        0.000000e+00  3.469447e-20
bigcom226        0.000000e+00  0.000000e+00
bigcom227        0.000000e+00  0.000000e+00
bigcom229        0.000000e+00  0.000000e+00
bigcom233        0.000000e+00  0.000000e+00
bigcom236        0.000000e+00  5.551115e-19
bigcom237        0.000000e+00  0.000000e+00
bigcom246        0.000000e+00  0.000000e+00
bigcom248        0.000000e+00  0.000000e+00
bigcom249        0.000000e+00  0.000000e+00
bigcom250        0.000000e+00  0.000000e+00
bigcom254        0.000000e+00  0.000000e+00
bigcom266        0.000000e+00  0.000000e+00
bigcom269        0.000000e+00  0.000000e+00
bigcom272        0.000000e+00  0.000000e+00
bigcom274        0.000000e+00  0.000000e+00
bigcom281        0.000000e+00  0.000000e+00
bigcom291        0.000000e+00  0.000000e+00
bigcom292        0.000000e+00  0.000000e+00
bigcom295        0.000000e+00  0.000000e+00
bigcom299        0.000000e+00  0.000000e+00
bigcom301        0.000000e+00  0.000000e+00
bigcom306        0.000000e+00  0.000000e+00
bigcom309        0.000000e+00  0.000000e+00
bigcom314        0.000000e+00  0.000000e+00
bigcom321        0.000000e+00  0.000000e+00
bigcom341        0.000000e+00  0.000000e+00
bigcom350        0.000000e+00  0.000000e+00
bigcom353        0.000000e+00  0.000000e+00
bigcom359        0.000000e+00  0.000000e+00
bigcom363        0.000000e+00  0.000000e+00
bigcom365        0.000000e+00  0.000000e+00
bigcom385        0.000000e+00  0.000000e+00
bigcom386        0.000000e+00  1.734723e-20
bigcom408        0.000000e+00  0.000000e+00
bigcom412        0.000000e+00  6.530870e-01
bigcom480        0.000000e+00  0.000000e+00
spin_vertex      4.285689e-05  9.182789e-01
membership_s1    5.020919e-05  1.551862e-01
membership_s3    0.000000e+00  0.000000e+00
membership_s4    0.000000e+00  8.916479e-18
membership_s5    2.950782e-05  2.418922e-02
membership_s6    0.000000e+00  0.000000e+00
membership_s7   -1.183432e-05  1.432222e-02
membership_s8    0.000000e+00  0.000000e+00
membership_s9    0.000000e+00  0.000000e+00
membership_s11   0.000000e+00  0.000000e+00
membership_s12   0.000000e+00  0.000000e+00
membership_s14   0.000000e+00  0.000000e+00
membership_s15   2.199243e-06  1.023581e-01
membership_s16   0.000000e+00  0.000000e+00
membership_s17   0.000000e+00  5.551115e-19
membership_s18   0.000000e+00  4.336809e-21
membership_s20   0.000000e+00  0.000000e+00
membership_s21   0.000000e+00  0.000000e+00
membership_s22   0.000000e+00  0.000000e+00
membership_s24   0.000000e+00  2.775558e-19
membership_s25   0.000000e+00  0.000000e+00
membership_s26   0.000000e+00  0.000000e+00
membership_s27   1.098320e-04  4.726062e-02
membership_s28   0.000000e+00  0.000000e+00
membership_s30   2.082625e-04  5.149648e-02
membership_s31   0.000000e+00  3.469447e-20
membership_s32   1.292946e-05  1.594584e-01
membership_s33   0.000000e+00  0.000000e+00
membership_s36   0.000000e+00  0.000000e+00
membership_s37   0.000000e+00  0.000000e+00
V1               8.754079e-04  6.558541e-01
V2               1.417330e-03  8.326515e-01
pdi              2.333646e-05  5.343878e-02
adhesion         1.343553e-02  7.627736e-01
cohesion         1.189067e-02  4.814223e-01
inner            2.004567e-03  5.451385e-01
outer            1.319747e-03  2.267397e-01
ioratio          3.677622e-03  6.034580e-01
comsize          2.270270e-03  5.377242e-01
[1] "Dataset: med_CT Model GLM, run: 5 of 10 2015-06-15 20:03:14"
[1] "glmnet variable coefficients"
                     [,1]          [,2]
(Intercept)     -4.512177  9.031560e+01
graph0           0.000000  8.674283e-03
graph1           0.000000  7.063459e-07
graph2           0.000000  2.052970e-03
graph3           0.000000 -2.616694e-06
graph4           0.000000 -1.520426e-10
graph5           0.000000 -1.181992e-03
graph6           0.000000  0.000000e+00
graph7           0.000000  1.960919e-04
graph8           0.000000  4.701893e-03
graph9           0.000000  1.136987e-12
graph10          0.000000  0.000000e+00
graph11          0.000000 -3.385724e-10
graph12          0.000000  1.204084e-07
graph13          0.000000  0.000000e+00
graph14          0.000000  4.388421e-09
graph15          0.000000  0.000000e+00
graph16          0.000000 -1.929628e-10
graph17          0.000000  0.000000e+00
graph18          0.000000  2.503715e-05
graph19          0.000000  0.000000e+00
graph20          0.000000 -1.014800e-05
graph21          0.000000  1.079674e-05
graph22          0.000000 -2.721997e-05
graph23          0.000000  0.000000e+00
graph24          0.000000 -2.072199e-05
graph25          0.000000  3.086292e-04
graph26          0.000000  0.000000e+00
graph27          0.000000 -1.158824e-04
graph28          0.000000  0.000000e+00
graph29          0.000000 -1.182360e-02
orbit0           0.000000  7.365575e-03
orbit1           0.000000  2.576767e-06
orbit2           0.000000  3.674258e-10
orbit3           0.000000  1.775500e-03
orbit4           0.000000 -1.125638e-05
orbit5           0.000000  0.000000e+00
orbit6           0.000000 -7.760282e-12
orbit7           0.000000  0.000000e+00
orbit8           0.000000 -8.946436e-04
orbit9           0.000000  4.042442e-05
orbit10          0.000000  0.000000e+00
orbit11          0.000000  2.367747e-04
orbit12          0.000000  2.159909e-03
orbit13          0.000000 -5.218403e-03
orbit14          0.000000  5.040073e-03
orbit15          0.000000 -1.260354e-08
orbit16          0.000000  2.943774e-08
orbit17          0.000000  1.424216e-07
orbit18          0.000000  6.360168e-10
orbit19          0.000000  0.000000e+00
orbit20          0.000000  1.868935e-08
orbit21          0.000000 -6.584786e-07
orbit22          0.000000 -3.156445e-10
orbit23          0.000000 -3.734987e-05
orbit24          0.000000  6.524652e-07
orbit25          0.000000  1.627253e-08
orbit26          0.000000  6.825277e-06
orbit27          0.000000  5.488600e-06
orbit28          0.000000 -1.804406e-07
orbit29          0.000000 -2.809777e-06
orbit30          0.000000 -3.851825e-05
orbit31          0.000000  8.570971e-09
orbit32          0.000000  8.198875e-09
orbit33          0.000000 -2.005946e-05
orbit34          0.000000  0.000000e+00
orbit35          0.000000 -2.975865e-06
orbit36          0.000000  9.333704e-08
orbit37          0.000000 -1.606469e-06
orbit38          0.000000  1.348191e-04
orbit39          0.000000 -9.696446e-06
orbit40          0.000000  1.875909e-06
orbit41          0.000000 -4.409952e-06
orbit42          0.000000 -4.265988e-04
orbit43          0.000000  2.889887e-05
orbit44          0.000000 -4.370221e-04
orbit45          0.000000 -8.351510e-07
orbit46          0.000000  5.324751e-06
orbit47          0.000000 -7.429396e-05
orbit48          0.000000  1.103755e-05
orbit49          0.000000 -8.486529e-06
orbit50          0.000000 -3.057926e-04
orbit51          0.000000  7.274255e-05
orbit52          0.000000  1.150121e-05
orbit53          0.000000  7.134743e-06
orbit54          0.000000 -2.061920e-05
orbit55          0.000000  1.031944e-04
orbit56          0.000000  8.495006e-05
orbit57          0.000000 -5.537143e-05
orbit58          0.000000  1.609268e-03
orbit59          0.000000 -1.817513e-05
orbit60          0.000000 -4.133909e-05
orbit61          0.000000  1.037792e-03
orbit62          0.000000  5.996078e-04
orbit63          0.000000  5.631983e-04
orbit64          0.000000  4.756966e-04
orbit65          0.000000  2.883044e-04
orbit66          0.000000 -1.334865e-03
orbit67          0.000000  7.555269e-03
orbit68          0.000000 -1.444455e-03
orbit69          0.000000  6.117430e-03
orbit70          0.000000  5.171826e-03
orbit71          0.000000 -8.608228e-03
orbit72          0.000000 -1.147859e-02
AP               0.000000  4.993173e-01
bet              0.000000  4.085744e-06
ecc              0.000000  5.376737e-02
eccrad           0.000000  3.313458e-01
close            0.000000  0.000000e+00
constraint       0.000000  1.751308e+00
coreness         0.000000 -1.282217e-01
knn              0.000000  4.170553e-03
hubscore         0.000000 -2.558469e+01
pagerank         0.000000 -1.117872e+00
trans            0.000000 -3.306464e-01
evcent           0.000000 -1.957299e+01
first            0.000000  1.360437e-02
upto_second      0.000000 -4.870801e-07
upto_third       0.000000 -2.603538e-05
upto_fourth      0.000000  1.996184e-05
upto_fifth       0.000000  1.003083e-02
upto_sixth       0.000000 -1.847794e-02
second           0.000000 -1.623060e-06
third            0.000000 -8.924367e-06
fourth           0.000000  4.392898e-05
fifth            0.000000 -2.277646e-05
sixth            0.000000 -1.998464e-02
ratio1           0.000000 -2.675741e-03
ratio2           0.000000  2.007213e-02
ratio3           0.000000  0.000000e+00
ratio4           0.000000 -3.384970e-01
ratio5           0.000000  2.114280e+01
ratio6           0.000000 -3.095065e-02
selfinter        0.000000  6.526282e-01
walktrap_vertex  0.000000 -4.200112e-01
bigcom1          0.000000  2.487300e-01
bigcom2          0.000000  0.000000e+00
bigcom3          0.000000  1.279468e+00
bigcom4          0.000000  4.106608e-02
bigcom6          0.000000 -1.149442e-01
bigcom8          0.000000  3.935397e-01
bigcom9          0.000000  0.000000e+00
bigcom11         0.000000 -3.210434e-01
bigcom13         0.000000 -3.220684e-01
bigcom15         0.000000 -5.249946e-01
bigcom16         0.000000 -5.355002e-01
bigcom21         0.000000  2.654301e-01
bigcom22         0.000000 -6.807272e-02
bigcom24         0.000000 -1.802642e-01
bigcom26         0.000000 -9.957551e-01
bigcom28         0.000000  9.264503e-01
bigcom30         0.000000 -1.783994e+00
bigcom31         0.000000  0.000000e+00
bigcom32         0.000000  3.993174e+00
bigcom33         0.000000 -1.457193e+00
bigcom34         0.000000 -4.439656e-02
bigcom36         0.000000 -6.520066e-01
bigcom37         0.000000 -4.151305e-01
bigcom38         0.000000 -7.695901e-02
bigcom39         0.000000 -4.784271e-01
bigcom40         0.000000  6.515164e-01
bigcom43         0.000000 -3.959485e-01
bigcom44         0.000000  0.000000e+00
bigcom46         0.000000 -2.138882e-01
bigcom47         0.000000  0.000000e+00
bigcom49         0.000000 -1.788392e-01
bigcom50         0.000000 -5.392454e-01
bigcom51         0.000000 -3.066977e-01
bigcom52         0.000000 -9.791751e-01
bigcom54         0.000000  0.000000e+00
bigcom56         0.000000 -9.980763e-01
bigcom62         0.000000 -9.491301e-02
bigcom66         0.000000  0.000000e+00
bigcom68         0.000000  0.000000e+00
bigcom69         0.000000  0.000000e+00
bigcom71         0.000000  0.000000e+00
bigcom72         0.000000  0.000000e+00
bigcom73         0.000000 -2.145967e-01
bigcom74         0.000000 -4.661608e-01
bigcom75         0.000000 -2.650527e-02
bigcom76         0.000000 -3.785420e-02
bigcom77         0.000000 -3.595760e-01
bigcom79         0.000000 -7.692064e-01
bigcom80         0.000000 -7.545482e-03
bigcom82         0.000000 -4.259655e-02
bigcom83         0.000000  0.000000e+00
bigcom84         0.000000 -8.960923e-01
bigcom85         0.000000 -6.236684e-01
bigcom87         0.000000 -6.202453e-02
bigcom89         0.000000  0.000000e+00
bigcom91         0.000000 -5.585705e-01
bigcom92         0.000000  0.000000e+00
bigcom93         0.000000  0.000000e+00
bigcom96         0.000000 -5.059721e-01
bigcom97         0.000000 -9.280931e-01
bigcom98         0.000000 -1.111899e+00
bigcom99         0.000000  0.000000e+00
bigcom101        0.000000  0.000000e+00
bigcom104        0.000000 -1.441753e+00
bigcom106        0.000000  0.000000e+00
bigcom109        0.000000 -3.086654e-01
bigcom113        0.000000  0.000000e+00
bigcom116        0.000000 -1.151341e-01
bigcom120        0.000000  0.000000e+00
bigcom123        0.000000  0.000000e+00
bigcom126        0.000000  0.000000e+00
bigcom127        0.000000 -8.514991e-01
bigcom137        0.000000 -1.052927e+00
bigcom139        0.000000 -1.742497e-01
bigcom140        0.000000 -9.546417e-02
bigcom143        0.000000  0.000000e+00
bigcom145        0.000000  0.000000e+00
bigcom146        0.000000  0.000000e+00
bigcom147        0.000000  2.892391e+00
bigcom149        0.000000 -4.790771e-01
bigcom153        0.000000 -2.885886e-03
bigcom154        0.000000  0.000000e+00
bigcom156        0.000000 -1.076432e-01
bigcom157        0.000000  0.000000e+00
bigcom158        0.000000  0.000000e+00
bigcom160        0.000000 -2.390933e-02
bigcom161        0.000000 -3.434606e-01
bigcom162        0.000000 -2.750635e-01
bigcom164        0.000000 -4.096138e-01
bigcom166        0.000000 -4.658654e-01
bigcom167        0.000000  2.678511e+00
bigcom171        0.000000  4.609186e+00
bigcom173        0.000000  0.000000e+00
bigcom175        0.000000 -3.946116e-01
bigcom176        0.000000 -2.087410e-02
bigcom177        0.000000 -3.239525e-01
bigcom178        0.000000 -1.076632e+00
bigcom180        0.000000  4.657905e+00
bigcom181        0.000000  0.000000e+00
bigcom184        0.000000 -1.003225e+00
bigcom186        0.000000 -8.798113e-01
bigcom187        0.000000 -1.217789e+00
bigcom189        0.000000  0.000000e+00
bigcom194        0.000000 -1.338241e-01
bigcom195        0.000000 -3.351731e-01
bigcom196        0.000000 -1.309686e+00
bigcom204        0.000000  0.000000e+00
bigcom205        0.000000  0.000000e+00
bigcom212        0.000000 -1.334394e-01
bigcom214        0.000000  0.000000e+00
bigcom222        0.000000  0.000000e+00
bigcom223        0.000000 -1.011223e+00
bigcom226        0.000000 -5.376041e-02
bigcom227        0.000000 -6.607017e-03
bigcom229        0.000000  0.000000e+00
bigcom233        0.000000  0.000000e+00
bigcom236        0.000000  0.000000e+00
bigcom237        0.000000 -5.428366e-01
bigcom246        0.000000 -2.245961e-01
bigcom248        0.000000 -1.217994e+00
bigcom249        0.000000 -4.055602e-02
bigcom250        0.000000  0.000000e+00
bigcom254        0.000000 -2.166113e-01
bigcom266        0.000000 -6.290994e-01
bigcom269        0.000000  0.000000e+00
bigcom272        0.000000  0.000000e+00
bigcom274        0.000000  0.000000e+00
bigcom281        0.000000  0.000000e+00
bigcom291        0.000000 -5.116621e-04
bigcom292        0.000000 -4.341784e-01
bigcom295        0.000000 -1.678397e-02
bigcom299        0.000000 -7.720595e-01
bigcom301        0.000000  0.000000e+00
bigcom306        0.000000  0.000000e+00
bigcom309        0.000000  0.000000e+00
bigcom314        0.000000 -4.092308e-02
bigcom321        0.000000 -8.505674e-01
bigcom341        0.000000 -1.012356e-01
bigcom350        0.000000 -8.730282e-03
bigcom353        0.000000  0.000000e+00
bigcom359        0.000000 -9.042609e-01
bigcom363        0.000000  0.000000e+00
bigcom365        0.000000 -5.753108e-02
bigcom385        0.000000 -6.241876e-01
bigcom386        0.000000  0.000000e+00
bigcom408        0.000000  0.000000e+00
bigcom412        0.000000  6.322125e+00
bigcom480        0.000000  0.000000e+00
spin_vertex      0.000000 -1.435436e+00
membership_s1    0.000000 -1.813121e-01
membership_s3    0.000000  0.000000e+00
membership_s4    0.000000  4.525663e-02
membership_s5    0.000000  2.406703e-01
membership_s6    0.000000 -1.134701e+00
membership_s7    0.000000  3.793007e-01
membership_s8    0.000000 -4.120027e-01
membership_s9    0.000000 -1.799252e-03
membership_s11   0.000000  0.000000e+00
membership_s12   0.000000 -3.130927e-01
membership_s14   0.000000 -5.529388e-01
membership_s15   0.000000  1.226033e+00
membership_s16   0.000000  0.000000e+00
membership_s17   0.000000 -3.092721e-01
membership_s18   0.000000 -6.457214e-01
membership_s20   0.000000  0.000000e+00
membership_s21   0.000000 -1.094066e+00
membership_s22   0.000000 -1.511610e-01
membership_s24   0.000000 -5.322606e-01
membership_s25   0.000000 -3.576835e-01
membership_s26   0.000000  0.000000e+00
membership_s27   0.000000  0.000000e+00
membership_s28   0.000000  0.000000e+00
membership_s30   0.000000  6.969423e-01
membership_s31   0.000000 -1.074976e+00
membership_s32   0.000000  1.140653e+00
membership_s33   0.000000  0.000000e+00
membership_s36   0.000000 -9.274902e-01
membership_s37   0.000000 -3.867467e-01
V1               0.000000 -1.531192e+00
V2               0.000000  1.340788e+00
pdi              0.000000 -5.153761e+03
adhesion         0.000000 -1.477046e-04
cohesion         0.000000  3.335142e-04
inner            0.000000 -1.545787e-05
outer            0.000000  2.854613e-04
ioratio          0.000000  8.474615e-01
comsize          0.000000  9.009970e-04
[1] "Dataset: med_CT Model GBM, run: 6 of 10 2015-06-15 20:04:13"
Iter   TrainDeviance   ValidDeviance   StepSize   Improve
     1        0.1318             nan     0.0100    0.0003
     2        0.1300             nan     0.0100    0.0003
     3        0.1271             nan     0.0100    0.0004
     4        0.1246             nan     0.0100    0.0004
     5        0.1228             nan     0.0100    0.0002
     6        0.1209             nan     0.0100    0.0001
     7        0.1191             nan     0.0100    0.0004
     8        0.1180             nan     0.0100    0.0002
     9        0.1167             nan     0.0100    0.0001
    10        0.1152             nan     0.0100    0.0001
    20        0.1037             nan     0.0100   -0.0000
    40        0.0868             nan     0.0100    0.0002
    60        0.0755             nan     0.0100    0.0000
    80        0.0669             nan     0.0100   -0.0000
    98        0.0610             nan     0.0100   -0.0000

[1] "GBM variable coefficients"
                            var     rel.inf
orbit65                 orbit65 6.434786112
orbit62                 orbit62 5.744600902
outer                     outer 3.891137871
comsize                 comsize 3.372635105
pagerank               pagerank 3.201457694
ratio5                   ratio5 2.934125059
V2                           V2 2.650048251
ioratio                 ioratio 2.384311325
V1                           V1 2.160140009
orbit45                 orbit45 1.977034143
orbit63                 orbit63 1.910557938
knn                         knn 1.890234433
cohesion               cohesion 1.771838549
bigcom28               bigcom28 1.701002011
orbit51                 orbit51 1.506252756
ratio2                   ratio2 1.501667737
inner                     inner 1.494101327
graph20                 graph20 1.473245188
graph25                 graph25 1.469525742
bet                         bet 1.439336754
adhesion               adhesion 1.356334221
graph21                 graph21 1.353034163
orbit56                 orbit56 1.316040071
orbit28                 orbit28 1.276815346
graph22                 graph22 1.211868510
graph5                   graph5 1.209361410
spin_vertex         spin_vertex 1.178908736
orbit50                 orbit50 1.137564380
walktrap_vertex walktrap_vertex 1.128091526
ratio1                   ratio1 1.115415929
third                     third 1.016533744
trans                     trans 1.013575205
orbit40                 orbit40 0.971043515
graph19                 graph19 0.944138642
orbit46                 orbit46 0.910759367
orbit24                 orbit24 0.882886080
selfinter             selfinter 0.823054859
orbit27                 orbit27 0.816114036
orbit42                 orbit42 0.764472476
orbit44                 orbit44 0.731134284
graph18                 graph18 0.712393587
orbit60                 orbit60 0.711819942
orbit47                 orbit47 0.684718930
orbit57                 orbit57 0.648564014
orbit55                 orbit55 0.609521140
membership_s30   membership_s30 0.596889291
orbit30                 orbit30 0.575738040
graph10                 graph10 0.570928614
orbit64                 orbit64 0.543482791
orbit18                 orbit18 0.539780953
bigcom3                 bigcom3 0.529744844
graph28                 graph28 0.526072818
orbit49                 orbit49 0.523239920
orbit70                 orbit70 0.512606302
orbit20                 orbit20 0.507017060
close                     close 0.505106433
graph15                 graph15 0.504062915
orbit5                   orbit5 0.480776672
orbit39                 orbit39 0.477893265
orbit38                 orbit38 0.447774098
orbit13                 orbit13 0.438346090
graph7                   graph7 0.437014330
graph12                 graph12 0.412984048
orbit36                 orbit36 0.412321405
graph16                 graph16 0.395142232
upto_fifth           upto_fifth 0.380030255
orbit17                 orbit17 0.374043526
orbit1                   orbit1 0.363732503
ratio6                   ratio6 0.361289619
ratio4                   ratio4 0.360477192
graph27                 graph27 0.355775704
graph17                 graph17 0.355687072
orbit69                 orbit69 0.343961346
orbit25                 orbit25 0.339688368
orbit48                 orbit48 0.327603362
orbit32                 orbit32 0.323032848
graph24                 graph24 0.320873136
upto_fourth         upto_fourth 0.320126164
orbit26                 orbit26 0.319886465
graph1                   graph1 0.307984882
graph23                 graph23 0.307366530
orbit35                 orbit35 0.306396594
graph26                 graph26 0.306395339
orbit10                 orbit10 0.301565850
fourth                   fourth 0.300867123
graph6                   graph6 0.288566148
bigcom4                 bigcom4 0.286913253
orbit43                 orbit43 0.284462682
membership_s32   membership_s32 0.278238577
second                   second 0.273714685
orbit33                 orbit33 0.270214130
ecc                         ecc 0.267494056
orbit16                 orbit16 0.265999060
orbit29                 orbit29 0.264353398
upto_second         upto_second 0.260403968
membership_s1     membership_s1 0.213725713
orbit52                 orbit52 0.206483568
orbit11                 orbit11 0.203007330
sixth                     sixth 0.200045590
orbit54                 orbit54 0.200005167
orbit19                 orbit19 0.194865592
orbit58                 orbit58 0.192310853
graph9                   graph9 0.174928914
upto_sixth           upto_sixth 0.171110105
bigcom21               bigcom21 0.160294802
graph14                 graph14 0.158350813
orbit12                 orbit12 0.157457308
graph13                 graph13 0.151940370
orbit67                 orbit67 0.150057009
orbit53                 orbit53 0.148392185
graph11                 graph11 0.143904961
hubscore               hubscore 0.142251078
orbit23                 orbit23 0.140388110
membership_s5     membership_s5 0.134010263
membership_s15   membership_s15 0.131555952
orbit15                 orbit15 0.130228247
evcent                   evcent 0.125831103
orbit68                 orbit68 0.124389932
graph2                   graph2 0.123773952
orbit66                 orbit66 0.122972168
upto_third           upto_third 0.114367649
graph8                   graph8 0.107578220
orbit21                 orbit21 0.105910314
orbit31                 orbit31 0.102676294
orbit37                 orbit37 0.095544877
orbit2                   orbit2 0.094489026
orbit41                 orbit41 0.093181811
coreness               coreness 0.073438702
constraint           constraint 0.068550331
bigcom147             bigcom147 0.063714584
orbit59                 orbit59 0.060881167
graph29                 graph29 0.042441803
orbit7                   orbit7 0.042066567
orbit9                   orbit9 0.030565254
orbit71                 orbit71 0.026500080
bigcom40               bigcom40 0.026391813
orbit22                 orbit22 0.024222521
bigcom1                 bigcom1 0.019340931
ratio3                   ratio3 0.017918598
membership_s27   membership_s27 0.001669398
graph0                   graph0 0.000000000
graph3                   graph3 0.000000000
graph4                   graph4 0.000000000
orbit0                   orbit0 0.000000000
orbit3                   orbit3 0.000000000
orbit4                   orbit4 0.000000000
orbit6                   orbit6 0.000000000
orbit8                   orbit8 0.000000000
orbit14                 orbit14 0.000000000
orbit34                 orbit34 0.000000000
orbit61                 orbit61 0.000000000
orbit72                 orbit72 0.000000000
AP                           AP 0.000000000
eccrad                   eccrad 0.000000000
first                     first 0.000000000
fifth                     fifth 0.000000000
bigcom2                 bigcom2 0.000000000
bigcom6                 bigcom6 0.000000000
bigcom8                 bigcom8 0.000000000
bigcom9                 bigcom9 0.000000000
bigcom11               bigcom11 0.000000000
bigcom13               bigcom13 0.000000000
bigcom15               bigcom15 0.000000000
bigcom16               bigcom16 0.000000000
bigcom22               bigcom22 0.000000000
bigcom24               bigcom24 0.000000000
bigcom26               bigcom26 0.000000000
bigcom30               bigcom30 0.000000000
bigcom31               bigcom31 0.000000000
bigcom32               bigcom32 0.000000000
bigcom33               bigcom33 0.000000000
bigcom34               bigcom34 0.000000000
bigcom36               bigcom36 0.000000000
bigcom37               bigcom37 0.000000000
bigcom38               bigcom38 0.000000000
bigcom39               bigcom39 0.000000000
bigcom43               bigcom43 0.000000000
bigcom44               bigcom44 0.000000000
bigcom46               bigcom46 0.000000000
bigcom47               bigcom47 0.000000000
bigcom49               bigcom49 0.000000000
bigcom50               bigcom50 0.000000000
bigcom51               bigcom51 0.000000000
bigcom52               bigcom52 0.000000000
bigcom54               bigcom54 0.000000000
bigcom56               bigcom56 0.000000000
bigcom62               bigcom62 0.000000000
bigcom66               bigcom66 0.000000000
bigcom68               bigcom68 0.000000000
bigcom69               bigcom69 0.000000000
bigcom71               bigcom71 0.000000000
bigcom72               bigcom72 0.000000000
bigcom73               bigcom73 0.000000000
bigcom74               bigcom74 0.000000000
bigcom75               bigcom75 0.000000000
bigcom76               bigcom76 0.000000000
bigcom77               bigcom77 0.000000000
bigcom79               bigcom79 0.000000000
bigcom80               bigcom80 0.000000000
bigcom82               bigcom82 0.000000000
bigcom83               bigcom83 0.000000000
bigcom84               bigcom84 0.000000000
bigcom85               bigcom85 0.000000000
bigcom87               bigcom87 0.000000000
bigcom89               bigcom89 0.000000000
bigcom91               bigcom91 0.000000000
bigcom92               bigcom92 0.000000000
bigcom93               bigcom93 0.000000000
bigcom96               bigcom96 0.000000000
bigcom97               bigcom97 0.000000000
bigcom98               bigcom98 0.000000000
bigcom99               bigcom99 0.000000000
bigcom101             bigcom101 0.000000000
bigcom104             bigcom104 0.000000000
bigcom106             bigcom106 0.000000000
bigcom109             bigcom109 0.000000000
bigcom113             bigcom113 0.000000000
bigcom116             bigcom116 0.000000000
bigcom120             bigcom120 0.000000000
bigcom123             bigcom123 0.000000000
bigcom126             bigcom126 0.000000000
bigcom127             bigcom127 0.000000000
bigcom137             bigcom137 0.000000000
bigcom139             bigcom139 0.000000000
bigcom140             bigcom140 0.000000000
bigcom143             bigcom143 0.000000000
bigcom145             bigcom145 0.000000000
bigcom146             bigcom146 0.000000000
bigcom149             bigcom149 0.000000000
bigcom153             bigcom153 0.000000000
bigcom154             bigcom154 0.000000000
bigcom156             bigcom156 0.000000000
bigcom157             bigcom157 0.000000000
bigcom158             bigcom158 0.000000000
bigcom160             bigcom160 0.000000000
bigcom161             bigcom161 0.000000000
bigcom162             bigcom162 0.000000000
bigcom164             bigcom164 0.000000000
bigcom166             bigcom166 0.000000000
bigcom167             bigcom167 0.000000000
bigcom171             bigcom171 0.000000000
bigcom173             bigcom173 0.000000000
bigcom175             bigcom175 0.000000000
bigcom176             bigcom176 0.000000000
bigcom177             bigcom177 0.000000000
bigcom178             bigcom178 0.000000000
bigcom180             bigcom180 0.000000000
bigcom181             bigcom181 0.000000000
bigcom184             bigcom184 0.000000000
bigcom186             bigcom186 0.000000000
bigcom187             bigcom187 0.000000000
bigcom189             bigcom189 0.000000000
bigcom194             bigcom194 0.000000000
bigcom195             bigcom195 0.000000000
bigcom196             bigcom196 0.000000000
bigcom204             bigcom204 0.000000000
bigcom205             bigcom205 0.000000000
bigcom212             bigcom212 0.000000000
bigcom214             bigcom214 0.000000000
bigcom222             bigcom222 0.000000000
bigcom223             bigcom223 0.000000000
bigcom226             bigcom226 0.000000000
bigcom227             bigcom227 0.000000000
bigcom229             bigcom229 0.000000000
bigcom233             bigcom233 0.000000000
bigcom236             bigcom236 0.000000000
bigcom237             bigcom237 0.000000000
bigcom246             bigcom246 0.000000000
bigcom248             bigcom248 0.000000000
bigcom249             bigcom249 0.000000000
bigcom250             bigcom250 0.000000000
bigcom254             bigcom254 0.000000000
bigcom266             bigcom266 0.000000000
bigcom269             bigcom269 0.000000000
bigcom272             bigcom272 0.000000000
bigcom274             bigcom274 0.000000000
bigcom281             bigcom281 0.000000000
bigcom291             bigcom291 0.000000000
bigcom292             bigcom292 0.000000000
bigcom295             bigcom295 0.000000000
bigcom299             bigcom299 0.000000000
bigcom301             bigcom301 0.000000000
bigcom306             bigcom306 0.000000000
bigcom309             bigcom309 0.000000000
bigcom314             bigcom314 0.000000000
bigcom321             bigcom321 0.000000000
bigcom341             bigcom341 0.000000000
bigcom350             bigcom350 0.000000000
bigcom353             bigcom353 0.000000000
bigcom359             bigcom359 0.000000000
bigcom363             bigcom363 0.000000000
bigcom365             bigcom365 0.000000000
bigcom385             bigcom385 0.000000000
bigcom386             bigcom386 0.000000000
bigcom408             bigcom408 0.000000000
bigcom412             bigcom412 0.000000000
bigcom480             bigcom480 0.000000000
membership_s3     membership_s3 0.000000000
membership_s4     membership_s4 0.000000000
membership_s6     membership_s6 0.000000000
membership_s7     membership_s7 0.000000000
membership_s8     membership_s8 0.000000000
membership_s9     membership_s9 0.000000000
membership_s11   membership_s11 0.000000000
membership_s12   membership_s12 0.000000000
membership_s14   membership_s14 0.000000000
membership_s16   membership_s16 0.000000000
membership_s17   membership_s17 0.000000000
membership_s18   membership_s18 0.000000000
membership_s20   membership_s20 0.000000000
membership_s21   membership_s21 0.000000000
membership_s22   membership_s22 0.000000000
membership_s24   membership_s24 0.000000000
membership_s25   membership_s25 0.000000000
membership_s26   membership_s26 0.000000000
membership_s28   membership_s28 0.000000000
membership_s31   membership_s31 0.000000000
membership_s33   membership_s33 0.000000000
membership_s36   membership_s36 0.000000000
membership_s37   membership_s37 0.000000000
pdi                         pdi 0.000000000
[1] "Dataset: med_CT Model RF, run: 6 of 10 2015-06-15 20:04:53"
     |      Out-of-bag   |
Tree |      MSE  %Var(y) |
   1 |  0.01994   162.43 |
   2 |  0.02121   172.76 |
   3 |  0.02324   189.33 |
   4 |  0.02113   172.07 |
   5 |  0.02226   181.31 |
   6 |  0.01895   154.38 |
   7 |  0.01897   154.51 |
   8 |  0.01781   145.03 |
   9 |  0.01672   136.22 |
  10 |  0.01614   131.49 |
  11 |  0.01605   130.70 |
  12 |  0.01563   127.28 |
  13 |  0.01553   126.47 |
  14 |   0.0151   122.99 |
  15 |  0.01498   122.05 |
  16 |  0.01451   118.22 |
  17 |  0.01446   117.81 |
  18 |  0.01423   115.87 |
  19 |  0.01413   115.09 |
  20 |  0.01389   113.13 |
  21 |  0.01371   111.65 |
  22 |  0.01361   110.82 |
  23 |  0.01367   111.30 |
  24 |  0.01363   111.02 |
  25 |  0.01352   110.11 |
  26 |  0.01355   110.38 |
  27 |  0.01344   109.50 |
  28 |   0.0133   108.33 |
  29 |  0.01328   108.19 |
  30 |  0.01326   108.02 |
  31 |  0.01327   108.08 |
  32 |  0.01325   107.88 |
  33 |  0.01333   108.61 |
  34 |  0.01328   108.16 |
  35 |   0.0132   107.50 |
  36 |  0.01315   107.14 |
  37 |  0.01315   107.10 |
  38 |  0.01314   107.03 |
  39 |  0.01308   106.53 |
  40 |  0.01304   106.21 |
  41 |    0.013   105.87 |
  42 |  0.01303   106.17 |
  43 |  0.01299   105.81 |
  44 |  0.01296   105.55 |
  45 |  0.01297   105.67 |
  46 |  0.01297   105.67 |
  47 |  0.01296   105.59 |
  48 |  0.01295   105.44 |
  49 |  0.01294   105.43 |
  50 |  0.01288   104.90 |
  51 |  0.01288   104.90 |
  52 |  0.01284   104.58 |
  53 |   0.0128   104.27 |
  54 |   0.0128   104.28 |
  55 |  0.01281   104.30 |
  56 |   0.0128   104.28 |
  57 |  0.01279   104.21 |
  58 |   0.0128   104.23 |
  59 |  0.01282   104.43 |
  60 |   0.0128   104.28 |
  61 |   0.0128   104.22 |
  62 |  0.01277   104.02 |
  63 |  0.01277   103.99 |
  64 |  0.01276   103.95 |
  65 |  0.01275   103.81 |
  66 |  0.01276   103.97 |
  67 |  0.01277   103.99 |
  68 |  0.01278   104.06 |
  69 |  0.01279   104.16 |
  70 |  0.01279   104.16 |
  71 |  0.01275   103.87 |
  72 |  0.01275   103.81 |
  73 |  0.01274   103.79 |
  74 |  0.01272   103.64 |
  75 |  0.01272   103.59 |
  76 |  0.01269   103.39 |
  77 |  0.01267   103.22 |
  78 |  0.01267   103.20 |
  79 |  0.01269   103.33 |
  80 |  0.01269   103.34 |
  81 |   0.0127   103.48 |
  82 |  0.01267   103.16 |
  83 |  0.01266   103.15 |
  84 |  0.01268   103.25 |
  85 |  0.01265   103.07 |
  86 |  0.01264   102.98 |
  87 |  0.01265   103.07 |
  88 |  0.01266   103.11 |
  89 |  0.01264   102.93 |
  90 |  0.01264   102.92 |
  91 |   0.0126   102.61 |
  92 |   0.0126   102.64 |
  93 |   0.0126   102.61 |
  94 |  0.01261   102.73 |
  95 |  0.01261   102.68 |
  96 |   0.0126   102.65 |
  97 |  0.01258   102.44 |
  98 |  0.01257   102.36 |
  99 |  0.01258   102.43 |
 100 |  0.01256   102.30 |
[1] "Random Forest variable coefficients"
                      %IncMSE IncNodePurity
graph5           3.651538e-03  2.690573e-01
graph6           1.839387e-03  1.211181e-01
graph7           4.072944e-03  4.425118e-01
graph8           4.299303e-04  1.057585e-01
graph9           3.606877e-04  2.049495e-01
graph10          2.147800e-03  1.870644e-01
graph11          1.012418e-03  2.782948e-01
graph12          8.645407e-04  1.961130e-01
graph13          2.894910e-04  1.930207e-01
graph14          1.058967e-03  8.534837e-02
graph15          5.473161e-04  1.757818e-01
graph16          1.001933e-03  2.470267e-01
graph17          1.160397e-03  2.943568e-01
graph18          2.807643e-03  2.582184e-01
graph19          7.684401e-04  2.304201e-01
graph20          2.386467e-03  7.518088e-01
graph21          4.850740e-04  1.944533e-01
graph22          5.545034e-03  5.166321e-01
graph23          3.431362e-03  3.413524e-01
graph24          2.357787e-03  1.248571e-01
graph25          1.667309e-03  8.257754e-01
graph26          4.851347e-03  2.945800e-01
graph27          2.226584e-03  2.043535e-01
graph28          1.253833e-03  9.487620e-02
graph29          5.716619e-05  6.280342e-02
orbit0           2.294936e-04  7.330581e-02
orbit1           3.079364e-03  1.521985e-01
orbit2           5.434622e-04  1.002830e-01
orbit3           1.219852e-03  1.469004e-01
orbit4           4.966345e-04  1.549378e-01
orbit5           4.680011e-04  2.514585e-01
orbit6           1.534416e-03  2.242517e-01
orbit7           1.346458e-03  3.652269e-01
orbit8           3.170122e-03  3.545393e-01
orbit9           1.030871e-03  1.327181e-01
orbit10          9.033457e-04  2.266869e-01
orbit11          5.249349e-04  2.183894e-01
orbit12          1.310099e-03  2.598194e-01
orbit13          1.697887e-04  1.402589e-01
orbit14          2.520874e-04  1.540052e-01
orbit15          4.397533e-04  3.271294e-01
orbit16          1.596795e-03  1.644024e-01
orbit17          1.725613e-03  3.102597e-01
orbit18          2.403735e-04  3.869226e-01
orbit19          2.450542e-03  2.816802e-01
orbit20          2.357920e-03  3.412672e-01
orbit21          1.556556e-03  2.390421e-01
orbit22          1.742777e-03  1.731200e-01
orbit23          1.362803e-03  3.250025e-01
orbit24          2.613784e-03  3.659388e-01
orbit25          9.530544e-04  2.371059e-01
orbit26          7.496548e-04  1.197555e-01
orbit27          2.900219e-03  3.131918e-01
orbit28          3.356164e-04  2.008001e-01
orbit29          8.253285e-04  3.079300e-01
orbit30          3.478928e-04  1.079925e-01
orbit31          1.533344e-03  1.873394e-01
orbit32          7.012730e-04  2.200997e-01
orbit33          8.497217e-04  1.998254e-01
orbit34          1.962206e-04  2.054484e-01
orbit35          7.574152e-04  2.077442e-01
orbit36          3.414696e-04  4.801258e-01
orbit37          1.832092e-03  2.828386e-01
orbit38          9.138829e-05  1.622389e-01
orbit39          1.423511e-03  2.202806e-01
orbit40          7.568099e-04  2.836758e-01
orbit41          8.123364e-04  3.281663e-01
orbit42          8.010692e-04  2.663152e-01
orbit43          2.026375e-03  1.665115e-01
orbit44          6.481924e-05  2.777282e-01
orbit45          1.392870e-03  2.310618e-01
orbit46          3.567080e-03  4.956165e-01
orbit47          2.097026e-03  2.577522e-01
orbit48          4.903551e-04  9.852272e-02
orbit49          2.704629e-03  7.041469e-01
orbit50          1.157358e-03  4.452235e-01
orbit51          2.552442e-03  5.805589e-01
orbit52          1.178004e-03  2.120921e-01
orbit53          7.897962e-04  1.768289e-01
orbit54          4.810165e-03  4.893756e-01
orbit55          2.902305e-04  2.700611e-01
orbit56          1.117157e-02  6.319978e-01
orbit57          1.625465e-03  1.194082e-01
orbit58          3.580716e-04  2.190157e-01
orbit59          3.364485e-03  2.797287e-01
orbit60          8.490857e-04  1.928135e-01
orbit61          9.728138e-05  8.935675e-02
orbit62          7.029372e-03  1.455385e+00
orbit63          7.893594e-04  6.044162e-01
orbit64          2.920806e-04  3.277374e-01
orbit65          4.560931e-03  8.439359e-01
orbit66          3.199424e-04  8.364674e-02
orbit67          3.946224e-04  1.151925e-01
orbit68          1.423105e-03  2.498205e-01
orbit69          3.257405e-04  6.383772e-02
orbit70          4.288558e-03  1.724576e-01
orbit71          2.156831e-04  1.508542e-01
orbit72          2.806421e-04  1.151998e-01
AP               4.961040e-05  2.962286e-02
bet              5.220996e-04  6.091625e-01
ecc              4.478012e-05  7.967395e-02
eccrad           6.495406e-05  5.740726e-02
close            4.560494e-04  1.310154e-01
constraint       1.524826e-03  4.219042e-01
coreness         1.619783e-04  2.947586e-01
knn              3.209110e-03  5.873356e-01
hubscore         5.106089e-04  1.991386e-01
pagerank         2.986828e-04  7.746998e-01
trans            1.218285e-03  4.435839e-01
evcent           7.178786e-04  1.425539e-01
first            2.371113e-05  4.732904e-02
upto_second      1.171132e-03  1.110952e-01
upto_third       5.262913e-04  1.173664e-01
upto_fourth      6.792495e-04  1.026027e-01
upto_fifth       2.534266e-04  1.583034e-01
upto_sixth       5.426213e-04  2.396868e-01
second           1.313988e-03  2.388735e-01
third            1.842686e-03  5.461383e-01
fourth           9.365204e-04  3.111632e-01
fifth            1.016896e-03  3.574429e-01
sixth            1.328813e-03  2.407313e-01
ratio1           1.655806e-03  5.217158e-01
ratio2           3.062857e-03  4.184545e-01
ratio3           4.355772e-04  3.179663e-01
ratio4           8.100836e-04  3.713720e-01
ratio5           9.906978e-04  1.305796e+00
ratio6           1.555615e-03  3.985390e-01
selfinter       -6.070240e-05  7.139573e-02
walktrap_vertex  1.222588e-04  5.203764e-01
bigcom1          5.081897e-05  2.389438e-02
bigcom2          0.000000e+00  0.000000e+00
bigcom3          1.000986e-04  2.650218e-01
bigcom4          4.725011e-05  7.512922e-02
bigcom6          0.000000e+00  0.000000e+00
bigcom8         -5.934718e-06  1.266706e-02
bigcom9          0.000000e+00  3.577867e-20
bigcom11         0.000000e+00  3.469447e-20
bigcom13         0.000000e+00  2.168404e-21
bigcom15         0.000000e+00  0.000000e+00
bigcom16         0.000000e+00  5.204170e-20
bigcom21         1.683604e-05  5.307848e-02
bigcom22         0.000000e+00  7.294411e-03
bigcom24         0.000000e+00  0.000000e+00
bigcom26         0.000000e+00  7.372575e-20
bigcom28         2.507165e-04  4.613495e-01
bigcom30         0.000000e+00  1.994932e-19
bigcom31         0.000000e+00  3.469447e-20
bigcom32         0.000000e+00  0.000000e+00
bigcom33         0.000000e+00  0.000000e+00
bigcom34         0.000000e+00  0.000000e+00
bigcom36         0.000000e+00  0.000000e+00
bigcom37         0.000000e+00  0.000000e+00
bigcom38         0.000000e+00  0.000000e+00
bigcom39         0.000000e+00  1.734723e-20
bigcom40         4.217075e-05  4.880023e-03
bigcom43         0.000000e+00  4.336809e-21
bigcom44         0.000000e+00  5.312591e-20
bigcom46         0.000000e+00  0.000000e+00
bigcom47         0.000000e+00  4.336809e-21
bigcom49         0.000000e+00  1.734723e-20
bigcom50         0.000000e+00  0.000000e+00
bigcom51         0.000000e+00  0.000000e+00
bigcom52         0.000000e+00  2.168404e-20
bigcom54         0.000000e+00  0.000000e+00
bigcom56         0.000000e+00  5.637851e-20
bigcom62         0.000000e+00  0.000000e+00
bigcom66         0.000000e+00  0.000000e+00
bigcom68         0.000000e+00  0.000000e+00
bigcom69         0.000000e+00  4.336809e-21
bigcom71         0.000000e+00  0.000000e+00
bigcom72         0.000000e+00  1.734723e-20
bigcom73         0.000000e+00  0.000000e+00
bigcom74         0.000000e+00  1.084202e-21
bigcom75         0.000000e+00  0.000000e+00
bigcom76         0.000000e+00  3.469447e-20
bigcom77         0.000000e+00  1.734723e-20
bigcom79         0.000000e+00  1.734723e-20
bigcom80         0.000000e+00  0.000000e+00
bigcom82         0.000000e+00  0.000000e+00
bigcom83         0.000000e+00  0.000000e+00
bigcom84         0.000000e+00  0.000000e+00
bigcom85         0.000000e+00  0.000000e+00
bigcom87         0.000000e+00  1.734723e-20
bigcom89         0.000000e+00  0.000000e+00
bigcom91         0.000000e+00  3.469447e-20
bigcom92         0.000000e+00  2.168404e-21
bigcom93         0.000000e+00  0.000000e+00
bigcom96         0.000000e+00  1.734723e-20
bigcom97         0.000000e+00  0.000000e+00
bigcom98         0.000000e+00  0.000000e+00
bigcom99         0.000000e+00  0.000000e+00
bigcom101        0.000000e+00  0.000000e+00
bigcom104        0.000000e+00  0.000000e+00
bigcom106        0.000000e+00  0.000000e+00
bigcom109        0.000000e+00  0.000000e+00
bigcom113        0.000000e+00  0.000000e+00
bigcom116        0.000000e+00  3.686287e-20
bigcom120        0.000000e+00  3.469447e-20
bigcom123        0.000000e+00  0.000000e+00
bigcom126        0.000000e+00  0.000000e+00
bigcom127        0.000000e+00  0.000000e+00
bigcom137        0.000000e+00  4.336809e-21
bigcom139        0.000000e+00  0.000000e+00
bigcom140        0.000000e+00  0.000000e+00
bigcom143        0.000000e+00  0.000000e+00
bigcom145        0.000000e+00  0.000000e+00
bigcom146        0.000000e+00  0.000000e+00
bigcom147       -8.722953e-05  5.797236e-02
bigcom149        0.000000e+00  0.000000e+00
bigcom153        0.000000e+00  1.734723e-20
bigcom154        0.000000e+00  0.000000e+00
bigcom156        0.000000e+00  1.734723e-20
bigcom157        0.000000e+00  4.336809e-21
bigcom158        0.000000e+00  0.000000e+00
bigcom160        0.000000e+00  0.000000e+00
bigcom161        0.000000e+00  0.000000e+00
bigcom162        0.000000e+00  1.734723e-20
bigcom164        0.000000e+00  0.000000e+00
bigcom166        0.000000e+00  0.000000e+00
bigcom167        4.370781e-05  2.575966e-01
bigcom171        3.635298e-04  1.724480e+00
bigcom173        0.000000e+00  0.000000e+00
bigcom175        0.000000e+00  1.734723e-20
bigcom176        0.000000e+00  0.000000e+00
bigcom177        0.000000e+00  0.000000e+00
bigcom178        0.000000e+00  0.000000e+00
bigcom180       -5.899705e-06  7.312314e-01
bigcom181        0.000000e+00  1.734723e-20
bigcom184        0.000000e+00  0.000000e+00
bigcom186        0.000000e+00  0.000000e+00
bigcom187        0.000000e+00  0.000000e+00
bigcom189        0.000000e+00  1.734723e-20
bigcom194        0.000000e+00  0.000000e+00
bigcom195        0.000000e+00  0.000000e+00
bigcom196       -1.873699e-05  5.313847e-01
bigcom204        0.000000e+00  0.000000e+00
bigcom205        0.000000e+00  0.000000e+00
bigcom212        0.000000e+00  1.734723e-20
bigcom214        0.000000e+00  0.000000e+00
bigcom222        0.000000e+00  1.734723e-20
bigcom223        0.000000e+00  0.000000e+00
bigcom226        0.000000e+00  1.734723e-20
bigcom227        0.000000e+00  0.000000e+00
bigcom229        0.000000e+00  0.000000e+00
bigcom233        0.000000e+00  0.000000e+00
bigcom236        0.000000e+00  0.000000e+00
bigcom237        0.000000e+00  1.734723e-20
bigcom246        0.000000e+00  0.000000e+00
bigcom248        0.000000e+00  1.734723e-20
bigcom249        0.000000e+00  2.710505e-20
bigcom250        0.000000e+00  1.734723e-20
bigcom254        0.000000e+00  1.734723e-20
bigcom266        0.000000e+00  1.734723e-20
bigcom269        0.000000e+00  0.000000e+00
bigcom272        0.000000e+00  0.000000e+00
bigcom274        0.000000e+00  4.336809e-21
bigcom281        0.000000e+00  0.000000e+00
bigcom291        0.000000e+00  1.734723e-20
bigcom292        0.000000e+00  0.000000e+00
bigcom295        0.000000e+00  0.000000e+00
bigcom299        0.000000e+00  0.000000e+00
bigcom301        0.000000e+00  0.000000e+00
bigcom306        0.000000e+00  0.000000e+00
bigcom309        0.000000e+00  0.000000e+00
bigcom314        0.000000e+00  0.000000e+00
bigcom321        0.000000e+00  0.000000e+00
bigcom341        0.000000e+00  0.000000e+00
bigcom350        0.000000e+00  0.000000e+00
bigcom353        0.000000e+00  0.000000e+00
bigcom359        0.000000e+00  0.000000e+00
bigcom363        0.000000e+00  0.000000e+00
bigcom365        0.000000e+00  1.734723e-20
bigcom385        0.000000e+00  1.734723e-20
bigcom386        0.000000e+00  4.336809e-21
bigcom408        3.720572e-06  4.196507e-01
bigcom412        4.249391e-04  1.792483e+00
bigcom480        0.000000e+00  0.000000e+00
spin_vertex      3.138325e-04  1.273012e+00
membership_s1    7.257584e-05  1.174179e-01
membership_s3    0.000000e+00  0.000000e+00
membership_s4    5.977286e-06  9.333333e-03
membership_s5    4.841075e-05  2.929975e-02
membership_s6    0.000000e+00  8.673617e-20
membership_s7    1.235125e-05  1.920050e-02
membership_s8    0.000000e+00  0.000000e+00
membership_s9    0.000000e+00  1.734723e-20
membership_s11   0.000000e+00  0.000000e+00
membership_s12   0.000000e+00  0.000000e+00
membership_s14   0.000000e+00  8.673617e-20
membership_s15  -3.106547e-05  7.580641e-02
membership_s16   0.000000e+00  0.000000e+00
membership_s17   0.000000e+00  1.734723e-20
membership_s18   0.000000e+00  6.938894e-20
membership_s20   0.000000e+00  0.000000e+00
membership_s21   0.000000e+00  1.951564e-20
membership_s22   0.000000e+00  1.734723e-20
membership_s24   0.000000e+00  5.204170e-20
membership_s25   0.000000e+00  1.734723e-20
membership_s26   0.000000e+00  0.000000e+00
membership_s27   2.700652e-05  1.241636e-02
membership_s28   0.000000e+00  0.000000e+00
membership_s30   2.272764e-04  6.563409e-02
membership_s31   0.000000e+00  3.610393e-19
membership_s32   3.942902e-05  3.504869e-02
membership_s33   0.000000e+00  0.000000e+00
membership_s36   0.000000e+00  9.305707e-18
membership_s37   0.000000e+00  3.469447e-20
V1               1.088328e-03  7.092846e-01
V2               1.615608e-03  1.032418e+00
pdi             -1.046317e-05  6.783164e-02
adhesion         1.467243e-02  8.344337e-01
cohesion         1.538361e-02  7.011102e-01
inner            1.618783e-03  7.311792e-01
outer            1.255146e-03  7.500968e-01
ioratio          3.923490e-03  6.337567e-01
comsize          1.759135e-03  6.921122e-01
[1] "Dataset: med_CT Model GLM, run: 6 of 10 2015-06-15 20:07:06"
[1] "glmnet variable coefficients"
                     [,1]          [,2]
(Intercept)     -4.374984  2.354522e+02
graph0           0.000000  1.232003e-02
graph1           0.000000  3.114844e-07
graph2           0.000000  3.223583e-04
graph3           0.000000 -2.170323e-06
graph4           0.000000  0.000000e+00
graph5           0.000000 -1.259534e-03
graph6           0.000000  0.000000e+00
graph7           0.000000  4.113581e-04
graph8           0.000000  0.000000e+00
graph9           0.000000  3.282757e-09
graph10          0.000000  0.000000e+00
graph11          0.000000 -5.995603e-10
graph12          0.000000  1.359268e-09
graph13          0.000000  0.000000e+00
graph14          0.000000  1.711696e-08
graph15          0.000000 -1.353835e-05
graph16          0.000000 -6.016829e-07
graph17          0.000000  0.000000e+00
graph18          0.000000  2.963040e-05
graph19          0.000000  0.000000e+00
graph20          0.000000 -2.888152e-05
graph21          0.000000  1.451085e-05
graph22          0.000000 -2.728922e-05
graph23          0.000000  0.000000e+00
graph24          0.000000 -4.440002e-05
graph25          0.000000  1.084125e-04
graph26          0.000000  0.000000e+00
graph27          0.000000  0.000000e+00
graph28          0.000000  0.000000e+00
graph29          0.000000 -1.126340e-02
orbit0           0.000000  1.069577e-02
orbit1           0.000000  6.802774e-07
orbit2           0.000000  1.292173e-05
orbit3           0.000000  1.947780e-04
orbit4           0.000000 -1.625210e-05
orbit5           0.000000  0.000000e+00
orbit6           0.000000  0.000000e+00
orbit7           0.000000  0.000000e+00
orbit8           0.000000 -9.884748e-04
orbit9           0.000000  7.355177e-08
orbit10          0.000000 -2.003242e-06
orbit11          0.000000  2.104677e-03
orbit12          0.000000  2.652931e-03
orbit13          0.000000 -7.290369e-03
orbit14          0.000000  0.000000e+00
orbit15          0.000000  3.222139e-10
orbit16          0.000000  7.116293e-08
orbit17          0.000000  3.884864e-07
orbit18          0.000000 -9.133451e-09
orbit19          0.000000  0.000000e+00
orbit20          0.000000  7.513903e-08
orbit21          0.000000 -2.118580e-07
orbit22          0.000000 -6.767597e-10
orbit23          0.000000 -3.553225e-05
orbit24          0.000000  8.778880e-07
orbit25          0.000000 -2.430997e-07
orbit26          0.000000  9.254824e-08
orbit27          0.000000  8.943393e-06
orbit28          0.000000 -1.644296e-06
orbit29          0.000000 -9.637429e-07
orbit30          0.000000 -3.288726e-05
orbit31          0.000000  8.011200e-08
orbit32          0.000000  0.000000e+00
orbit33          0.000000 -1.223797e-04
orbit34          0.000000 -8.604567e-06
orbit35          0.000000 -5.613686e-06
orbit36          0.000000  2.234143e-07
orbit37          0.000000 -1.562383e-06
orbit38          0.000000  1.442769e-04
orbit39          0.000000 -8.696184e-06
orbit40          0.000000  2.542855e-06
orbit41          0.000000 -9.050419e-06
orbit42          0.000000  8.029134e-05
orbit43          0.000000  2.902879e-05
orbit44          0.000000 -1.451974e-03
orbit45          0.000000  3.884912e-07
orbit46          0.000000  4.820428e-06
orbit47          0.000000 -6.385642e-05
orbit48          0.000000 -1.077568e-05
orbit49          0.000000 -3.215827e-05
orbit50          0.000000 -9.521403e-05
orbit51          0.000000  7.419182e-05
orbit52          0.000000  3.849434e-05
orbit53          0.000000  0.000000e+00
orbit54          0.000000 -3.293269e-05
orbit55          0.000000  6.274592e-04
orbit56          0.000000  6.768524e-05
orbit57          0.000000 -3.227205e-05
orbit58          0.000000  1.321764e-03
orbit59          0.000000 -1.079537e-04
orbit60          0.000000  0.000000e+00
orbit61          0.000000  9.884226e-05
orbit62          0.000000  9.992621e-04
orbit63          0.000000  5.456191e-05
orbit64          0.000000  1.417152e-03
orbit65          0.000000  2.058091e-04
orbit66          0.000000 -1.437522e-03
orbit67          0.000000  7.335647e-03
orbit68          0.000000 -7.631304e-04
orbit69          0.000000  1.348375e-03
orbit70          0.000000  4.975492e-03
orbit71          0.000000 -8.198876e-03
orbit72          0.000000 -1.064572e-02
AP               0.000000  2.869877e-01
bet              0.000000 -2.395354e-06
ecc              0.000000  6.118921e-02
eccrad           0.000000  3.781980e-01
close            0.000000  0.000000e+00
constraint       0.000000  8.959594e-01
coreness         0.000000 -1.510382e-01
knn              0.000000  6.979006e-03
hubscore         0.000000 -2.443837e+00
pagerank         0.000000 -4.510562e+00
trans            0.000000 -5.709481e-01
evcent           0.000000 -1.357686e-01
first            0.000000  1.217453e-02
upto_second      0.000000 -1.045073e-04
upto_third       0.000000 -8.646463e-06
upto_fourth      0.000000  0.000000e+00
upto_fifth       0.000000  2.659999e-03
upto_sixth       0.000000 -2.189736e-02
second           0.000000 -7.040821e-05
third            0.000000  0.000000e+00
fourth           0.000000  1.014343e-04
fifth            0.000000  0.000000e+00
sixth            0.000000 -1.025503e-02
ratio1           0.000000 -4.658745e-03
ratio2           0.000000  1.112073e-02
ratio3           0.000000  0.000000e+00
ratio4           0.000000 -6.731851e+00
ratio5           0.000000  9.546747e+00
ratio6           0.000000 -3.817344e-02
selfinter        0.000000  8.071023e-01
walktrap_vertex  0.000000 -3.694528e-01
bigcom1          0.000000  2.666852e-01
bigcom2          0.000000 -2.946434e-01
bigcom3          0.000000  1.130284e+00
bigcom4          0.000000  1.095949e-01
bigcom6          0.000000 -6.961950e-01
bigcom8          0.000000  2.370980e-01
bigcom9          0.000000 -1.144773e-01
bigcom11         0.000000 -5.088124e-01
bigcom13         0.000000 -3.309444e-01
bigcom15         0.000000 -5.481480e-01
bigcom16         0.000000 -4.748717e-01
bigcom21         0.000000  3.523760e-01
bigcom22         0.000000  4.344391e-02
bigcom24         0.000000 -1.980277e-01
bigcom26         0.000000 -1.230465e+00
bigcom28         0.000000  1.008620e+00
bigcom30         0.000000 -2.017141e+00
bigcom31         0.000000  0.000000e+00
bigcom32         0.000000 -9.384207e-02
bigcom33         0.000000 -1.017904e+00
bigcom34         0.000000 -8.773877e-03
bigcom36         0.000000 -6.825123e-01
bigcom37         0.000000 -2.805724e-01
bigcom38         0.000000  0.000000e+00
bigcom39         0.000000 -4.653423e-01
bigcom40         0.000000  7.151594e-01
bigcom43         0.000000 -3.999964e-01
bigcom44         0.000000  0.000000e+00
bigcom46         0.000000 -3.375341e-01
bigcom47         0.000000 -2.898576e-04
bigcom49         0.000000 -1.673578e-01
bigcom50         0.000000  0.000000e+00
bigcom51         0.000000 -2.047320e-01
bigcom52         0.000000 -9.230272e-01
bigcom54         0.000000  0.000000e+00
bigcom56         0.000000 -1.166787e+00
bigcom62         0.000000 -2.050907e-01
bigcom66         0.000000  0.000000e+00
bigcom68         0.000000  0.000000e+00
bigcom69         0.000000 -2.001044e-01
bigcom71         0.000000  0.000000e+00
bigcom72         0.000000  0.000000e+00
bigcom73         0.000000 -3.278440e-01
bigcom74         0.000000 -5.912213e-01
bigcom75         0.000000 -4.370123e-02
bigcom76         0.000000 -1.399767e-01
bigcom77         0.000000 -7.265651e-01
bigcom79         0.000000 -6.115042e-01
bigcom80         0.000000 -5.513173e-04
bigcom82         0.000000 -5.191692e-01
bigcom83         0.000000  0.000000e+00
bigcom84         0.000000 -4.290124e-01
bigcom85         0.000000 -1.730561e-02
bigcom87         0.000000 -1.038057e-01
bigcom89         0.000000  0.000000e+00
bigcom91         0.000000 -5.042441e-01
bigcom92         0.000000  0.000000e+00
bigcom93         0.000000  0.000000e+00
bigcom96         0.000000 -6.242489e-01
bigcom97         0.000000 -9.006245e-01
bigcom98         0.000000 -1.043490e+00
bigcom99         0.000000  0.000000e+00
bigcom101        0.000000  0.000000e+00
bigcom104        0.000000 -1.287085e+00
bigcom106        0.000000 -2.972098e-02
bigcom109        0.000000 -4.215227e-01
bigcom113        0.000000 -5.679298e-01
bigcom116        0.000000 -3.773230e-01
bigcom120        0.000000  0.000000e+00
bigcom123        0.000000  0.000000e+00
bigcom126        0.000000  0.000000e+00
bigcom127        0.000000 -9.125965e-01
bigcom137        0.000000 -1.099929e+00
bigcom139        0.000000 -3.079869e-01
bigcom140        0.000000 -1.079224e-01
bigcom143        0.000000  0.000000e+00
bigcom145        0.000000  0.000000e+00
bigcom146        0.000000  0.000000e+00
bigcom147        0.000000  2.808923e+00
bigcom149        0.000000 -2.272313e-01
bigcom153        0.000000 -1.916903e-02
bigcom154        0.000000  0.000000e+00
bigcom156        0.000000 -4.058395e-02
bigcom157        0.000000  0.000000e+00
bigcom158        0.000000  0.000000e+00
bigcom160        0.000000 -7.156476e-02
bigcom161        0.000000 -4.853882e-01
bigcom162        0.000000 -3.408025e-01
bigcom164        0.000000 -2.847708e-01
bigcom166        0.000000 -4.939001e-01
bigcom167        0.000000  2.421012e+00
bigcom171        0.000000  4.083514e+00
bigcom173        0.000000  0.000000e+00
bigcom175        0.000000 -2.343737e-01
bigcom176        0.000000 -6.574037e-02
bigcom177        0.000000 -8.585123e-02
bigcom178        0.000000 -1.009597e+00
bigcom180        0.000000  4.665528e+00
bigcom181        0.000000  0.000000e+00
bigcom184        0.000000 -1.130717e+00
bigcom186        0.000000 -9.711077e-01
bigcom187        0.000000 -1.089558e+00
bigcom189        0.000000  0.000000e+00
bigcom194        0.000000 -1.599075e-02
bigcom195        0.000000 -2.474585e-01
bigcom196        0.000000  3.167949e+00
bigcom204        0.000000  0.000000e+00
bigcom205        0.000000 -2.331490e-01
bigcom212        0.000000 -8.318291e-02
bigcom214        0.000000 -3.553239e-02
bigcom222        0.000000  0.000000e+00
bigcom223        0.000000 -1.025265e+00
bigcom226        0.000000 -9.971626e-02
bigcom227        0.000000 -2.418711e-06
bigcom229        0.000000  0.000000e+00
bigcom233        0.000000  0.000000e+00
bigcom236        0.000000  0.000000e+00
bigcom237        0.000000 -6.048366e-01
bigcom246        0.000000 -2.612180e-01
bigcom248        0.000000 -1.377902e+00
bigcom249        0.000000 -1.216402e-01
bigcom250        0.000000  0.000000e+00
bigcom254        0.000000 -2.245728e-01
bigcom266        0.000000 -4.595149e-01
bigcom269        0.000000  0.000000e+00
bigcom272        0.000000  0.000000e+00
bigcom274        0.000000  0.000000e+00
bigcom281        0.000000 -7.490378e-02
bigcom291        0.000000  0.000000e+00
bigcom292        0.000000 -4.542069e-01
bigcom295        0.000000 -9.186753e-02
bigcom299        0.000000 -3.264091e-01
bigcom301        0.000000  0.000000e+00
bigcom306        0.000000  0.000000e+00
bigcom309        0.000000  0.000000e+00
bigcom314        0.000000 -1.029499e-01
bigcom321        0.000000 -6.836355e-01
bigcom341        0.000000 -2.894118e-02
bigcom350        0.000000 -7.434382e-02
bigcom353        0.000000  0.000000e+00
bigcom359        0.000000 -9.411735e-01
bigcom363        0.000000  0.000000e+00
bigcom365        0.000000 -3.040390e-01
bigcom385        0.000000 -6.804358e-01
bigcom386        0.000000  0.000000e+00
bigcom408        0.000000  3.326449e+00
bigcom412        0.000000  7.487937e+00
bigcom480        0.000000  0.000000e+00
spin_vertex      0.000000 -1.203545e+00
membership_s1    0.000000 -2.213772e-02
membership_s3    0.000000  0.000000e+00
membership_s4    0.000000  0.000000e+00
membership_s5    0.000000  1.199925e-01
membership_s6    0.000000 -1.000987e+00
membership_s7    0.000000  3.164196e-01
membership_s8    0.000000 -2.682295e-01
membership_s9    0.000000 -4.591515e-03
membership_s11   0.000000  0.000000e+00
membership_s12   0.000000 -2.867077e-01
membership_s14   0.000000 -3.328469e-01
membership_s15   0.000000  1.191083e+00
membership_s16   0.000000  0.000000e+00
membership_s17   0.000000 -7.211464e-02
membership_s18   0.000000 -6.993050e-01
membership_s20   0.000000  0.000000e+00
membership_s21   0.000000 -1.108748e+00
membership_s22   0.000000 -1.325340e-01
membership_s24   0.000000 -6.330303e-01
membership_s25   0.000000 -3.676632e-01
membership_s26   0.000000  0.000000e+00
membership_s27   0.000000  5.349109e-02
membership_s28   0.000000  0.000000e+00
membership_s30   0.000000  7.743358e-01
membership_s31   0.000000 -1.107752e+00
membership_s32   0.000000  8.364488e-01
membership_s33   0.000000  0.000000e+00
membership_s36   0.000000 -8.771885e-01
membership_s37   0.000000 -4.620848e-01
V1               0.000000 -1.234747e+00
V2               0.000000  8.828160e-01
pdi              0.000000 -4.338314e+03
adhesion         0.000000 -1.868114e-04
cohesion         0.000000  6.095224e-04
inner            0.000000  0.000000e+00
outer            0.000000  1.126943e-04
ioratio          0.000000  6.221345e-01
comsize          0.000000  5.004450e-04
[1] "Dataset: med_CT Model GBM, run: 7 of 10 2015-06-15 20:08:10"
Iter   TrainDeviance   ValidDeviance   StepSize   Improve
     1        0.1250             nan     0.0100    0.0007
     2        0.1231             nan     0.0100    0.0001
     3        0.1209             nan     0.0100    0.0002
     4        0.1193             nan     0.0100   -0.0001
     5        0.1177             nan     0.0100    0.0001
     6        0.1159             nan     0.0100    0.0004
     7        0.1139             nan     0.0100    0.0004
     8        0.1121             nan     0.0100    0.0002
     9        0.1104             nan     0.0100    0.0002
    10        0.1089             nan     0.0100    0.0000
    20        0.0961             nan     0.0100    0.0000
    40        0.0804             nan     0.0100    0.0001
    60        0.0699             nan     0.0100   -0.0000
    80        0.0616             nan     0.0100    0.0000
    98        0.0558             nan     0.0100   -0.0000

[1] "GBM variable coefficients"
                            var     rel.inf
orbit65                 orbit65 6.440903397
comsize                 comsize 4.225102313
outer                     outer 4.000571982
pagerank               pagerank 3.127564983
V1                           V1 2.677799945
V2                           V2 2.457002431
adhesion               adhesion 2.324627034
graph21                 graph21 2.128386034
knn                         knn 2.111147971
bigcom28               bigcom28 2.048682157
orbit56                 orbit56 2.043553404
orbit18                 orbit18 2.038307636
bet                         bet 2.004786729
graph25                 graph25 1.938867253
trans                     trans 1.820337916
selfinter             selfinter 1.776479256
spin_vertex         spin_vertex 1.633034122
orbit62                 orbit62 1.608910600
ioratio                 ioratio 1.468281589
orbit63                 orbit63 1.426951252
ratio5                   ratio5 1.401472330
walktrap_vertex walktrap_vertex 1.382361938
cohesion               cohesion 1.365985544
orbit44                 orbit44 1.336144083
graph5                   graph5 1.208465991
orbit46                 orbit46 1.114479064
orbit45                 orbit45 1.105742057
ratio2                   ratio2 1.098016974
graph20                 graph20 1.092614561
graph22                 graph22 1.079847975
ratio4                   ratio4 1.035706049
orbit30                 orbit30 1.026998430
orbit55                 orbit55 1.010339911
ratio1                   ratio1 0.906134793
third                     third 0.889013937
orbit28                 orbit28 0.866386906
orbit36                 orbit36 0.851083978
orbit27                 orbit27 0.843699302
orbit24                 orbit24 0.814985598
inner                     inner 0.762360003
orbit26                 orbit26 0.742793078
orbit69                 orbit69 0.715321130
membership_s30   membership_s30 0.712585098
orbit51                 orbit51 0.710632675
orbit25                 orbit25 0.706096390
graph19                 graph19 0.697148324
bigcom3                 bigcom3 0.695412159
orbit37                 orbit37 0.688805614
orbit13                 orbit13 0.685175297
orbit39                 orbit39 0.674203242
upto_fifth           upto_fifth 0.672988071
graph28                 graph28 0.657248312
orbit35                 orbit35 0.653881749
orbit53                 orbit53 0.648711015
graph7                   graph7 0.624540080
graph11                 graph11 0.573443454
graph23                 graph23 0.570467998
orbit50                 orbit50 0.555992640
ratio6                   ratio6 0.552082259
orbit33                 orbit33 0.539055068
graph2                   graph2 0.538775569
orbit5                   orbit5 0.523855472
orbit32                 orbit32 0.484918991
graph16                 graph16 0.484717478
orbit64                 orbit64 0.471351264
graph17                 graph17 0.464422719
graph10                 graph10 0.455573699
orbit31                 orbit31 0.449659412
orbit21                 orbit21 0.442890234
orbit19                 orbit19 0.430423295
sixth                     sixth 0.423082538
orbit20                 orbit20 0.418534378
hubscore               hubscore 0.404814445
graph15                 graph15 0.379541303
orbit15                 orbit15 0.361916268
membership_s1     membership_s1 0.359277068
graph26                 graph26 0.355842546
orbit1                   orbit1 0.352703377
graph13                 graph13 0.334234263
orbit17                 orbit17 0.330830035
orbit40                 orbit40 0.330473873
orbit42                 orbit42 0.325308480
orbit4                   orbit4 0.318208009
orbit47                 orbit47 0.317296286
constraint           constraint 0.303693858
orbit57                 orbit57 0.296673089
membership_s32   membership_s32 0.293395582
orbit2                   orbit2 0.283610382
graph18                 graph18 0.254347516
graph24                 graph24 0.253262623
orbit70                 orbit70 0.249500814
orbit67                 orbit67 0.249264807
orbit11                 orbit11 0.212976220
upto_fourth         upto_fourth 0.211350170
bigcom4                 bigcom4 0.198102991
orbit49                 orbit49 0.196826978
orbit41                 orbit41 0.193152775
orbit52                 orbit52 0.182161886
orbit38                 orbit38 0.178146513
graph6                   graph6 0.174480884
orbit71                 orbit71 0.167336761
graph4                   graph4 0.163759834
orbit23                 orbit23 0.161179225
orbit58                 orbit58 0.153481378
graph14                 graph14 0.139655247
membership_s15   membership_s15 0.136365049
graph8                   graph8 0.132581016
ratio3                   ratio3 0.126839832
upto_third           upto_third 0.120514317
orbit68                 orbit68 0.118130688
orbit7                   orbit7 0.117304600
close                     close 0.108338927
orbit66                 orbit66 0.108109030
graph0                   graph0 0.105559842
orbit12                 orbit12 0.104310386
graph27                 graph27 0.102657818
orbit16                 orbit16 0.087394039
coreness               coreness 0.079699954
graph12                 graph12 0.073973908
graph9                   graph9 0.064242794
orbit10                 orbit10 0.063534289
orbit59                 orbit59 0.060465689
orbit54                 orbit54 0.056892201
graph3                   graph3 0.055878547
orbit61                 orbit61 0.045360192
AP                           AP 0.042184821
upto_sixth           upto_sixth 0.040835969
bigcom1                 bigcom1 0.040220977
fourth                   fourth 0.035254466
orbit48                 orbit48 0.026433384
orbit60                 orbit60 0.021192410
second                   second 0.017150454
bigcom147             bigcom147 0.016209647
orbit29                 orbit29 0.014174899
graph1                   graph1 0.013465053
membership_s5     membership_s5 0.010777732
orbit9                   orbit9 0.009215461
graph29                 graph29 0.000000000
orbit0                   orbit0 0.000000000
orbit3                   orbit3 0.000000000
orbit6                   orbit6 0.000000000
orbit8                   orbit8 0.000000000
orbit14                 orbit14 0.000000000
orbit22                 orbit22 0.000000000
orbit34                 orbit34 0.000000000
orbit43                 orbit43 0.000000000
orbit72                 orbit72 0.000000000
ecc                         ecc 0.000000000
eccrad                   eccrad 0.000000000
evcent                   evcent 0.000000000
first                     first 0.000000000
upto_second         upto_second 0.000000000
fifth                     fifth 0.000000000
bigcom2                 bigcom2 0.000000000
bigcom6                 bigcom6 0.000000000
bigcom8                 bigcom8 0.000000000
bigcom9                 bigcom9 0.000000000
bigcom11               bigcom11 0.000000000
bigcom13               bigcom13 0.000000000
bigcom15               bigcom15 0.000000000
bigcom16               bigcom16 0.000000000
bigcom21               bigcom21 0.000000000
bigcom22               bigcom22 0.000000000
bigcom24               bigcom24 0.000000000
bigcom26               bigcom26 0.000000000
bigcom30               bigcom30 0.000000000
bigcom31               bigcom31 0.000000000
bigcom32               bigcom32 0.000000000
bigcom33               bigcom33 0.000000000
bigcom34               bigcom34 0.000000000
bigcom36               bigcom36 0.000000000
bigcom37               bigcom37 0.000000000
bigcom38               bigcom38 0.000000000
bigcom39               bigcom39 0.000000000
bigcom40               bigcom40 0.000000000
bigcom43               bigcom43 0.000000000
bigcom44               bigcom44 0.000000000
bigcom46               bigcom46 0.000000000
bigcom47               bigcom47 0.000000000
bigcom49               bigcom49 0.000000000
bigcom50               bigcom50 0.000000000
bigcom51               bigcom51 0.000000000
bigcom52               bigcom52 0.000000000
bigcom54               bigcom54 0.000000000
bigcom56               bigcom56 0.000000000
bigcom62               bigcom62 0.000000000
bigcom66               bigcom66 0.000000000
bigcom68               bigcom68 0.000000000
bigcom69               bigcom69 0.000000000
bigcom71               bigcom71 0.000000000
bigcom72               bigcom72 0.000000000
bigcom73               bigcom73 0.000000000
bigcom74               bigcom74 0.000000000
bigcom75               bigcom75 0.000000000
bigcom76               bigcom76 0.000000000
bigcom77               bigcom77 0.000000000
bigcom79               bigcom79 0.000000000
bigcom80               bigcom80 0.000000000
bigcom82               bigcom82 0.000000000
bigcom83               bigcom83 0.000000000
bigcom84               bigcom84 0.000000000
bigcom85               bigcom85 0.000000000
bigcom87               bigcom87 0.000000000
bigcom89               bigcom89 0.000000000
bigcom91               bigcom91 0.000000000
bigcom92               bigcom92 0.000000000
bigcom93               bigcom93 0.000000000
bigcom96               bigcom96 0.000000000
bigcom97               bigcom97 0.000000000
bigcom98               bigcom98 0.000000000
bigcom99               bigcom99 0.000000000
bigcom101             bigcom101 0.000000000
bigcom104             bigcom104 0.000000000
bigcom106             bigcom106 0.000000000
bigcom109             bigcom109 0.000000000
bigcom113             bigcom113 0.000000000
bigcom116             bigcom116 0.000000000
bigcom120             bigcom120 0.000000000
bigcom123             bigcom123 0.000000000
bigcom126             bigcom126 0.000000000
bigcom127             bigcom127 0.000000000
bigcom137             bigcom137 0.000000000
bigcom139             bigcom139 0.000000000
bigcom140             bigcom140 0.000000000
bigcom143             bigcom143 0.000000000
bigcom145             bigcom145 0.000000000
bigcom146             bigcom146 0.000000000
bigcom149             bigcom149 0.000000000
bigcom153             bigcom153 0.000000000
bigcom154             bigcom154 0.000000000
bigcom156             bigcom156 0.000000000
bigcom157             bigcom157 0.000000000
bigcom158             bigcom158 0.000000000
bigcom160             bigcom160 0.000000000
bigcom161             bigcom161 0.000000000
bigcom162             bigcom162 0.000000000
bigcom164             bigcom164 0.000000000
bigcom166             bigcom166 0.000000000
bigcom167             bigcom167 0.000000000
bigcom171             bigcom171 0.000000000
bigcom173             bigcom173 0.000000000
bigcom175             bigcom175 0.000000000
bigcom176             bigcom176 0.000000000
bigcom177             bigcom177 0.000000000
bigcom178             bigcom178 0.000000000
bigcom180             bigcom180 0.000000000
bigcom181             bigcom181 0.000000000
bigcom184             bigcom184 0.000000000
bigcom186             bigcom186 0.000000000
bigcom187             bigcom187 0.000000000
bigcom189             bigcom189 0.000000000
bigcom194             bigcom194 0.000000000
bigcom195             bigcom195 0.000000000
bigcom196             bigcom196 0.000000000
bigcom204             bigcom204 0.000000000
bigcom205             bigcom205 0.000000000
bigcom212             bigcom212 0.000000000
bigcom214             bigcom214 0.000000000
bigcom222             bigcom222 0.000000000
bigcom223             bigcom223 0.000000000
bigcom226             bigcom226 0.000000000
bigcom227             bigcom227 0.000000000
bigcom229             bigcom229 0.000000000
bigcom233             bigcom233 0.000000000
bigcom236             bigcom236 0.000000000
bigcom237             bigcom237 0.000000000
bigcom246             bigcom246 0.000000000
bigcom248             bigcom248 0.000000000
bigcom249             bigcom249 0.000000000
bigcom250             bigcom250 0.000000000
bigcom254             bigcom254 0.000000000
bigcom266             bigcom266 0.000000000
bigcom269             bigcom269 0.000000000
bigcom272             bigcom272 0.000000000
bigcom274             bigcom274 0.000000000
bigcom281             bigcom281 0.000000000
bigcom291             bigcom291 0.000000000
bigcom292             bigcom292 0.000000000
bigcom295             bigcom295 0.000000000
bigcom299             bigcom299 0.000000000
bigcom301             bigcom301 0.000000000
bigcom306             bigcom306 0.000000000
bigcom309             bigcom309 0.000000000
bigcom314             bigcom314 0.000000000
bigcom321             bigcom321 0.000000000
bigcom341             bigcom341 0.000000000
bigcom350             bigcom350 0.000000000
bigcom353             bigcom353 0.000000000
bigcom359             bigcom359 0.000000000
bigcom363             bigcom363 0.000000000
bigcom365             bigcom365 0.000000000
bigcom385             bigcom385 0.000000000
bigcom386             bigcom386 0.000000000
bigcom408             bigcom408 0.000000000
bigcom412             bigcom412 0.000000000
bigcom480             bigcom480 0.000000000
membership_s3     membership_s3 0.000000000
membership_s4     membership_s4 0.000000000
membership_s6     membership_s6 0.000000000
membership_s7     membership_s7 0.000000000
membership_s8     membership_s8 0.000000000
membership_s9     membership_s9 0.000000000
membership_s11   membership_s11 0.000000000
membership_s12   membership_s12 0.000000000
membership_s14   membership_s14 0.000000000
membership_s16   membership_s16 0.000000000
membership_s17   membership_s17 0.000000000
membership_s18   membership_s18 0.000000000
membership_s20   membership_s20 0.000000000
membership_s21   membership_s21 0.000000000
membership_s22   membership_s22 0.000000000
membership_s24   membership_s24 0.000000000
membership_s25   membership_s25 0.000000000
membership_s26   membership_s26 0.000000000
membership_s27   membership_s27 0.000000000
membership_s28   membership_s28 0.000000000
membership_s31   membership_s31 0.000000000
membership_s33   membership_s33 0.000000000
membership_s36   membership_s36 0.000000000
membership_s37   membership_s37 0.000000000
pdi                         pdi 0.000000000
[1] "Dataset: med_CT Model RF, run: 7 of 10 2015-06-15 20:08:50"
     |      Out-of-bag   |
Tree |      MSE  %Var(y) |
   1 |  0.02703   233.20 |
   2 |  0.02491   214.87 |
   3 |   0.0228   196.74 |
   4 |  0.02136   184.25 |
   5 |  0.01825   157.47 |
   6 |  0.01677   144.71 |
   7 |   0.0159   137.17 |
   8 |  0.01566   135.10 |
   9 |  0.01543   133.12 |
  10 |  0.01517   130.84 |
  11 |  0.01478   127.50 |
  12 |  0.01443   124.46 |
  13 |  0.01427   123.07 |
  14 |   0.0141   121.62 |
  15 |  0.01384   119.44 |
  16 |  0.01363   117.60 |
  17 |  0.01367   117.89 |
  18 |  0.01372   118.40 |
  19 |   0.0137   118.18 |
  20 |  0.01357   117.11 |
  21 |  0.01339   115.53 |
  22 |  0.01343   115.85 |
  23 |  0.01348   116.28 |
  24 |  0.01338   115.46 |
  25 |  0.01336   115.22 |
  26 |  0.01326   114.39 |
  27 |  0.01321   113.99 |
  28 |  0.01321   113.98 |
  29 |  0.01307   112.76 |
  30 |  0.01301   112.23 |
  31 |  0.01302   112.34 |
  32 |  0.01298   111.95 |
  33 |  0.01295   111.73 |
  34 |  0.01293   111.56 |
  35 |  0.01291   111.36 |
  36 |  0.01283   110.67 |
  37 |  0.01284   110.75 |
  38 |  0.01279   110.33 |
  39 |  0.01267   109.31 |
  40 |  0.01258   108.55 |
  41 |  0.01258   108.55 |
  42 |  0.01259   108.61 |
  43 |  0.01254   108.19 |
  44 |  0.01251   107.91 |
  45 |  0.01246   107.51 |
  46 |  0.01244   107.29 |
  47 |  0.01243   107.27 |
  48 |  0.01244   107.28 |
  49 |  0.01241   107.07 |
  50 |  0.01234   106.49 |
  51 |  0.01232   106.32 |
  52 |  0.01231   106.22 |
  53 |  0.01228   105.98 |
  54 |  0.01227   105.89 |
  55 |  0.01224   105.60 |
  56 |  0.01222   105.41 |
  57 |  0.01218   105.11 |
  58 |  0.01218   105.10 |
  59 |  0.01217   105.00 |
  60 |  0.01215   104.85 |
  61 |  0.01216   104.87 |
  62 |  0.01216   104.92 |
  63 |  0.01214   104.73 |
  64 |  0.01211   104.49 |
  65 |   0.0121   104.35 |
  66 |   0.0121   104.43 |
  67 |  0.01208   104.21 |
  68 |   0.0121   104.38 |
  69 |  0.01209   104.30 |
  70 |  0.01207   104.16 |
  71 |  0.01204   103.88 |
  72 |  0.01206   104.02 |
  73 |  0.01206   104.07 |
  74 |  0.01206   104.05 |
  75 |  0.01205   103.97 |
  76 |  0.01206   104.06 |
  77 |  0.01205   103.99 |
  78 |  0.01203   103.79 |
  79 |  0.01205   103.92 |
  80 |  0.01204   103.84 |
  81 |    0.012   103.51 |
  82 |    0.012   103.49 |
  83 |  0.01201   103.64 |
  84 |    0.012   103.50 |
  85 |  0.01198   103.39 |
  86 |  0.01198   103.36 |
  87 |  0.01197   103.23 |
  88 |  0.01194   102.97 |
  89 |  0.01193   102.89 |
  90 |  0.01192   102.80 |
  91 |  0.01191   102.72 |
  92 |   0.0119   102.65 |
  93 |  0.01189   102.58 |
  94 |  0.01189   102.54 |
  95 |   0.0119   102.63 |
  96 |  0.01189   102.58 |
  97 |   0.0119   102.68 |
  98 |  0.01191   102.71 |
  99 |  0.01191   102.73 |
 100 |   0.0119   102.70 |
[1] "Random Forest variable coefficients"
                      %IncMSE IncNodePurity
graph5           2.640569e-03  3.320716e-01
graph6           1.956580e-03  1.818522e-01
graph7           2.362516e-03  3.187269e-01
graph8           3.662922e-04  1.082649e-01
graph9           2.985949e-05  1.035899e-01
graph10          2.117639e-03  1.608174e-01
graph11          1.892344e-03  2.081916e-01
graph12          4.831435e-04  2.108220e-01
graph13          5.726480e-04  1.398265e-01
graph14          2.822972e-04  1.548042e-01
graph15          2.338830e-03  4.281715e-01
graph16          1.720740e-03  2.982099e-01
graph17          6.045061e-04  2.954840e-01
graph18          6.457943e-04  3.267164e-01
graph19          1.107287e-03  1.737749e-01
graph20          4.920013e-03  5.640888e-01
graph21          1.393785e-03  2.397645e-01
graph22          1.603505e-03  4.901363e-01
graph23          1.122231e-03  1.507388e-01
graph24          2.974066e-04  1.586862e-01
graph25          1.638597e-03  6.138427e-01
graph26          6.086845e-04  1.797842e-01
graph27          5.487163e-04  1.666198e-01
graph28          6.832387e-04  2.203531e-01
graph29          1.183704e-04  1.183255e-01
orbit0           6.222565e-05  7.250592e-02
orbit1           1.044131e-03  2.017724e-01
orbit2           6.187897e-04  2.300262e-01
orbit3           8.535303e-04  6.137592e-02
orbit4           1.242378e-03  1.254529e-01
orbit5           1.768178e-03  1.119355e-01
orbit6           1.813603e-03  1.134684e-01
orbit7           1.444941e-03  2.196152e-01
orbit8           1.732193e-03  1.712404e-01
orbit9           4.701127e-04  1.935774e-01
orbit10          4.484523e-04  2.795317e-01
orbit11          5.600742e-04  2.193955e-01
orbit12          1.982326e-04  2.117328e-01
orbit13          2.441928e-04  1.078174e-01
orbit14          1.856045e-04  7.154189e-02
orbit15          6.167738e-04  1.672323e-01
orbit16          1.154537e-03  3.032071e-01
orbit17          9.919236e-04  1.178975e-01
orbit18          6.522361e-04  5.386189e-01
orbit19          1.725871e-03  2.535398e-01
orbit20          1.737309e-03  3.057354e-01
orbit21          1.541307e-03  3.375366e-01
orbit22          1.143759e-03  1.578701e-01
orbit23          7.800530e-04  2.165208e-01
orbit24          2.383182e-03  4.200514e-01
orbit25          6.413204e-04  2.226645e-01
orbit26          1.168814e-03  9.265358e-02
orbit27          1.711176e-03  3.745784e-01
orbit28          1.069318e-03  3.202522e-01
orbit29          6.796404e-04  1.787810e-01
orbit30          3.791057e-04  2.181550e-01
orbit31          1.314415e-03  1.034993e-01
orbit32          6.665745e-04  2.943103e-01
orbit33          5.913517e-04  1.785643e-01
orbit34          1.248206e-03  1.518608e-01
orbit35          1.979094e-03  1.504421e-01
orbit36          4.910346e-04  3.400914e-01
orbit37          1.656860e-03  1.472378e-01
orbit38          4.960810e-04  1.859289e-01
orbit39          1.656202e-03  2.286352e-01
orbit40          7.471879e-04  1.960059e-01
orbit41          2.052105e-04  1.328869e-01
orbit42          7.892688e-04  1.869183e-01
orbit43          8.062420e-04  1.512269e-01
orbit44          2.753902e-04  2.882378e-01
orbit45          1.226134e-03  3.393979e-01
orbit46          1.869268e-03  2.826691e-01
orbit47          7.621644e-04  2.229907e-01
orbit48          4.297793e-04  1.273289e-01
orbit49          2.751261e-03  4.531161e-01
orbit50          1.799818e-03  4.042434e-01
orbit51          3.508581e-03  2.723990e-01
orbit52          1.447362e-04  1.109564e-01
orbit53          1.057095e-03  1.889796e-01
orbit54          1.492532e-03  3.382989e-01
orbit55          4.871396e-04  2.077125e-01
orbit56          1.104837e-02  4.327864e-01
orbit57          2.890138e-04  7.242388e-02
orbit58          2.405525e-04  1.320910e-01
orbit59          1.308079e-03  3.550482e-01
orbit60          6.449373e-05  9.767388e-02
orbit61          1.317447e-04  1.984446e-01
orbit62          5.090080e-03  9.558163e-01
orbit63          7.883259e-04  3.003134e-01
orbit64          1.067995e-03  3.768020e-01
orbit65          4.466600e-03  7.095425e-01
orbit66          3.304301e-04  1.459483e-01
orbit67          7.481163e-04  1.325010e-01
orbit68          5.768560e-04  3.549426e-01
orbit69          5.255800e-04  1.303574e-01
orbit70          1.413650e-03  3.022340e-01
orbit71          3.042388e-04  1.170814e-01
orbit72          8.013452e-05  1.197613e-01
AP              -6.045390e-06  2.413114e-02
bet              4.812332e-04  6.130035e-01
ecc              4.359585e-05  1.537374e-01
eccrad          -6.654086e-05  5.260248e-02
close            7.271370e-04  1.128966e-01
constraint       2.254654e-03  2.240257e-01
coreness         1.710380e-04  1.917074e-01
knn              1.446883e-03  4.140447e-01
hubscore         5.912334e-05  8.616342e-02
pagerank         1.403047e-04  7.079825e-01
trans            5.413683e-04  4.305910e-01
evcent           3.189931e-04  1.636659e-01
first            2.512309e-04  1.134388e-01
upto_second      4.304463e-04  2.167000e-01
upto_third       4.821105e-04  1.522626e-01
upto_fourth      1.898234e-04  1.120749e-01
upto_fifth       2.986400e-04  1.308122e-01
upto_sixth       2.271301e-04  1.470334e-01
second           1.824093e-04  1.112005e-01
third            2.807993e-03  5.990427e-01
fourth           1.162587e-03  2.448616e-01
fifth            6.702699e-04  2.448875e-01
sixth            5.925518e-04  1.708178e-01
ratio1           8.371274e-04  3.716863e-01
ratio2           1.468028e-03  5.132782e-01
ratio3           2.447314e-03  3.725231e-01
ratio4           1.224911e-03  4.292393e-01
ratio5           8.877142e-04  7.700885e-01
ratio6           3.406279e-04  1.952553e-01
selfinter       -4.116625e-05  1.960468e-01
walktrap_vertex  2.036541e-04  6.847683e-01
bigcom1          4.223968e-04  1.146181e-01
bigcom2          0.000000e+00  0.000000e+00
bigcom3          3.292096e-05  2.848812e-01
bigcom4          5.588635e-05  9.295619e-02
bigcom6          0.000000e+00  4.336809e-21
bigcom8         -3.028198e-06  5.321286e-02
bigcom9          0.000000e+00  6.505213e-21
bigcom11         0.000000e+00  1.084202e-21
bigcom13         0.000000e+00  8.673617e-21
bigcom15         0.000000e+00  4.336809e-21
bigcom16         0.000000e+00  0.000000e+00
bigcom21         0.000000e+00  8.673617e-21
bigcom22        -1.097195e-05  7.876173e-04
bigcom24         0.000000e+00  0.000000e+00
bigcom26         0.000000e+00  8.673617e-21
bigcom28         2.336238e-04  3.557945e-01
bigcom30         0.000000e+00  3.686287e-20
bigcom31         0.000000e+00  0.000000e+00
bigcom32        -4.377335e-05  2.252844e-01
bigcom33         0.000000e+00  0.000000e+00
bigcom34         0.000000e+00  0.000000e+00
bigcom36         0.000000e+00  4.336809e-21
bigcom37         0.000000e+00  0.000000e+00
bigcom38         0.000000e+00  0.000000e+00
bigcom39         0.000000e+00  0.000000e+00
bigcom40         1.153403e-05  9.807187e-03
bigcom43         0.000000e+00  0.000000e+00
bigcom44         0.000000e+00  1.734723e-20
bigcom46         0.000000e+00  0.000000e+00
bigcom47         0.000000e+00  1.734723e-20
bigcom49         0.000000e+00  8.673617e-21
bigcom50         0.000000e+00  0.000000e+00
bigcom51         0.000000e+00  0.000000e+00
bigcom52         0.000000e+00  0.000000e+00
bigcom54         0.000000e+00  0.000000e+00
bigcom56         0.000000e+00  0.000000e+00
bigcom62         0.000000e+00  0.000000e+00
bigcom66         0.000000e+00  4.336809e-21
bigcom68         0.000000e+00  0.000000e+00
bigcom69         0.000000e+00  0.000000e+00
bigcom71         0.000000e+00  0.000000e+00
bigcom72         0.000000e+00  0.000000e+00
bigcom73         0.000000e+00  1.192622e-20
bigcom74         0.000000e+00  0.000000e+00
bigcom75         0.000000e+00  0.000000e+00
bigcom76         0.000000e+00  0.000000e+00
bigcom77         0.000000e+00  1.301043e-20
bigcom79         0.000000e+00  8.673617e-21
bigcom80         0.000000e+00  1.734723e-20
bigcom82         0.000000e+00  0.000000e+00
bigcom83         0.000000e+00  0.000000e+00
bigcom84         0.000000e+00  1.734723e-20
bigcom85         0.000000e+00  0.000000e+00
bigcom87         0.000000e+00  8.673617e-21
bigcom89         0.000000e+00  0.000000e+00
bigcom91         0.000000e+00  0.000000e+00
bigcom92         0.000000e+00  7.589415e-21
bigcom93         0.000000e+00  0.000000e+00
bigcom96         0.000000e+00  4.336809e-21
bigcom97         0.000000e+00  8.673617e-21
bigcom98         0.000000e+00  0.000000e+00
bigcom99         0.000000e+00  0.000000e+00
bigcom101        0.000000e+00  1.734723e-20
bigcom104        0.000000e+00  0.000000e+00
bigcom106        0.000000e+00  0.000000e+00
bigcom109        0.000000e+00  0.000000e+00
bigcom113        0.000000e+00  4.336809e-21
bigcom116        0.000000e+00  1.734723e-20
bigcom120        0.000000e+00  0.000000e+00
bigcom123        0.000000e+00  0.000000e+00
bigcom126        0.000000e+00  0.000000e+00
bigcom127        0.000000e+00  1.734723e-20
bigcom137        0.000000e+00  0.000000e+00
bigcom139        0.000000e+00  0.000000e+00
bigcom140        0.000000e+00  0.000000e+00
bigcom143        0.000000e+00  0.000000e+00
bigcom145        0.000000e+00  0.000000e+00
bigcom146        0.000000e+00  0.000000e+00
bigcom147       -8.557075e-05  9.777131e-02
bigcom149        0.000000e+00  0.000000e+00
bigcom153        0.000000e+00  0.000000e+00
bigcom154        0.000000e+00  0.000000e+00
bigcom156        0.000000e+00  1.084202e-21
bigcom157        0.000000e+00  0.000000e+00
bigcom158        0.000000e+00  0.000000e+00
bigcom160        0.000000e+00  0.000000e+00
bigcom161        0.000000e+00  0.000000e+00
bigcom162        0.000000e+00  0.000000e+00
bigcom164        0.000000e+00  0.000000e+00
bigcom166        0.000000e+00  0.000000e+00
bigcom167        5.853796e-06  3.490679e-01
bigcom171        7.913831e-04  3.002170e+00
bigcom173        0.000000e+00  0.000000e+00
bigcom175        0.000000e+00  0.000000e+00
bigcom176        0.000000e+00  0.000000e+00
bigcom177        0.000000e+00  0.000000e+00
bigcom178        0.000000e+00  0.000000e+00
bigcom180        0.000000e+00  7.974888e-01
bigcom181        0.000000e+00  3.252607e-21
bigcom184        0.000000e+00  0.000000e+00
bigcom186        0.000000e+00  8.673617e-21
bigcom187        0.000000e+00  0.000000e+00
bigcom189        0.000000e+00  0.000000e+00
bigcom194        0.000000e+00  0.000000e+00
bigcom195        0.000000e+00  0.000000e+00
bigcom196       -4.236239e-05  4.274208e-01
bigcom204        0.000000e+00  0.000000e+00
bigcom205        0.000000e+00  0.000000e+00
bigcom212        0.000000e+00  0.000000e+00
bigcom214        0.000000e+00  0.000000e+00
bigcom222        0.000000e+00  0.000000e+00
bigcom223        0.000000e+00  0.000000e+00
bigcom226        0.000000e+00  0.000000e+00
bigcom227        0.000000e+00  0.000000e+00
bigcom229        0.000000e+00  0.000000e+00
bigcom233        0.000000e+00  3.252607e-21
bigcom236        0.000000e+00  0.000000e+00
bigcom237        0.000000e+00  0.000000e+00
bigcom246        0.000000e+00  0.000000e+00
bigcom248        0.000000e+00  0.000000e+00
bigcom249        0.000000e+00  0.000000e+00
bigcom250        0.000000e+00  8.673617e-21
bigcom254        0.000000e+00  0.000000e+00
bigcom266        0.000000e+00  0.000000e+00
bigcom269        0.000000e+00  0.000000e+00
bigcom272        0.000000e+00  0.000000e+00
bigcom274        0.000000e+00  5.421011e-21
bigcom281        0.000000e+00  0.000000e+00
bigcom291        0.000000e+00  4.336809e-21
bigcom292        0.000000e+00  4.336809e-21
bigcom295        0.000000e+00  4.336809e-21
bigcom299        0.000000e+00  0.000000e+00
bigcom301        0.000000e+00  0.000000e+00
bigcom306        0.000000e+00  0.000000e+00
bigcom309        0.000000e+00  0.000000e+00
bigcom314        0.000000e+00  0.000000e+00
bigcom321        0.000000e+00  0.000000e+00
bigcom341        0.000000e+00  0.000000e+00
bigcom350        0.000000e+00  0.000000e+00
bigcom353        0.000000e+00  1.734723e-20
bigcom359        0.000000e+00  4.336809e-21
bigcom363        0.000000e+00  0.000000e+00
bigcom365        0.000000e+00  0.000000e+00
bigcom385        0.000000e+00  0.000000e+00
bigcom386        0.000000e+00  0.000000e+00
bigcom408       -2.372102e-05  5.624422e-01
bigcom412        0.000000e+00  8.034794e-01
bigcom480        0.000000e+00  0.000000e+00
spin_vertex      6.191666e-04  1.392036e+00
membership_s1    1.653729e-06  8.946068e-02
membership_s3    0.000000e+00  0.000000e+00
membership_s4    0.000000e+00  4.662069e-20
membership_s5    7.644263e-05  1.114322e-01
membership_s6    0.000000e+00  4.119968e-20
membership_s7   -7.046944e-06  6.015589e-03
membership_s8    0.000000e+00  0.000000e+00
membership_s9    0.000000e+00  0.000000e+00
membership_s11   0.000000e+00  8.673617e-21
membership_s12   0.000000e+00  0.000000e+00
membership_s14   0.000000e+00  0.000000e+00
membership_s15   1.646359e-05  5.123929e-02
membership_s16   0.000000e+00  0.000000e+00
membership_s17   0.000000e+00  0.000000e+00
membership_s18   0.000000e+00  1.843144e-20
membership_s20   0.000000e+00  0.000000e+00
membership_s21   0.000000e+00  1.734723e-20
membership_s22   0.000000e+00  0.000000e+00
membership_s24   0.000000e+00  1.734723e-20
membership_s25   0.000000e+00  8.673617e-21
membership_s26   0.000000e+00  0.000000e+00
membership_s27   8.790833e-05  5.603058e-02
membership_s28   0.000000e+00  4.336809e-21
membership_s30   6.448021e-04  1.218780e-01
membership_s31   0.000000e+00  3.903128e-20
membership_s32   4.898113e-05  1.777899e-01
membership_s33   0.000000e+00  0.000000e+00
membership_s36   0.000000e+00  4.553649e-20
membership_s37   0.000000e+00  0.000000e+00
V1               7.597261e-04  7.344819e-01
V2               1.663237e-03  1.192357e+00
pdi             -1.184505e-05  3.418703e-02
adhesion         1.752523e-02  7.779629e-01
cohesion         1.613297e-02  7.685003e-01
inner            1.865045e-03  5.006576e-01
outer            2.733486e-03  7.371368e-01
ioratio          2.846281e-03  5.978999e-01
comsize          3.390801e-03  7.321262e-01
[1] "Dataset: med_CT Model GLM, run: 7 of 10 2015-06-15 20:10:15"
[1] "glmnet variable coefficients"
                     [,1]          [,2]
(Intercept)     -4.433898  2.014993e+02
graph0           0.000000  1.292206e-04
graph1           0.000000  1.287117e-06
graph2           0.000000  0.000000e+00
graph3           0.000000 -2.779872e-06
graph4           0.000000 -3.938484e-09
graph5           0.000000 -6.540296e-04
graph6           0.000000  0.000000e+00
graph7           0.000000  6.342921e-04
graph8           0.000000  3.276061e-03
graph9           0.000000  4.696059e-08
graph10          0.000000  0.000000e+00
graph11          0.000000 -4.890538e-10
graph12          0.000000  3.270063e-07
graph13          0.000000  0.000000e+00
graph14          0.000000  1.400554e-08
graph15          0.000000 -1.343122e-05
graph16          0.000000 -1.063802e-06
graph17          0.000000  0.000000e+00
graph18          0.000000  1.581220e-05
graph19          0.000000  0.000000e+00
graph20          0.000000 -2.894710e-05
graph21          0.000000  1.532929e-05
graph22          0.000000 -2.829162e-05
graph23          0.000000  0.000000e+00
graph24          0.000000 -1.281660e-05
graph25          0.000000  1.599613e-04
graph26          0.000000  0.000000e+00
graph27          0.000000 -2.487552e-04
graph28          0.000000  0.000000e+00
graph29          0.000000 -1.137467e-02
orbit0           0.000000  1.334562e-03
orbit1           0.000000  6.427245e-08
orbit2           0.000000  6.623113e-04
orbit3           0.000000  0.000000e+00
orbit4           0.000000 -2.481218e-05
orbit5           0.000000  5.635221e-06
orbit6           0.000000 -3.945345e-09
orbit7           0.000000  0.000000e+00
orbit8           0.000000 -6.582716e-04
orbit9           0.000000  0.000000e+00
orbit10          0.000000 -1.141094e-05
orbit11          0.000000  1.959249e-03
orbit12          0.000000  2.923833e-03
orbit13          0.000000 -1.076534e-02
orbit14          0.000000  3.410901e-03
orbit15          0.000000  1.184846e-10
orbit16          0.000000  1.612022e-07
orbit17          0.000000  7.192305e-07
orbit18          0.000000 -8.243287e-09
orbit19          0.000000 -4.760116e-09
orbit20          0.000000  6.748804e-08
orbit21          0.000000 -1.209774e-06
orbit22          0.000000 -4.694201e-10
orbit23          0.000000 -4.147337e-05
orbit24          0.000000  6.377983e-07
orbit25          0.000000  3.667888e-08
orbit26          0.000000  5.584924e-07
orbit27          0.000000  1.266734e-05
orbit28          0.000000 -3.153780e-07
orbit29          0.000000  0.000000e+00
orbit30          0.000000 -4.190751e-05
orbit31          0.000000  2.481083e-08
orbit32          0.000000  1.363939e-08
orbit33          0.000000  3.559982e-06
orbit34          0.000000 -1.757841e-05
orbit35          0.000000 -5.964246e-06
orbit36          0.000000  5.173432e-07
orbit37          0.000000 -2.538183e-06
orbit38          0.000000  7.120861e-05
orbit39          0.000000 -5.332245e-06
orbit40          0.000000  2.816196e-07
orbit41          0.000000 -4.055741e-06
orbit42          0.000000  8.367205e-05
orbit43          0.000000  1.197665e-05
orbit44          0.000000 -3.187866e-03
orbit45          0.000000  4.234822e-06
orbit46          0.000000 -1.012872e-05
orbit47          0.000000 -1.504907e-04
orbit48          0.000000 -3.100058e-06
orbit49          0.000000 -2.845238e-05
orbit50          0.000000 -1.338303e-04
orbit51          0.000000  1.408179e-04
orbit52          0.000000  4.288312e-07
orbit53          0.000000  1.879193e-04
orbit54          0.000000 -2.907768e-05
orbit55          0.000000  1.773116e-03
orbit56          0.000000  5.040741e-05
orbit57          0.000000 -9.057743e-05
orbit58          0.000000  1.585620e-03
orbit59          0.000000 -6.261335e-05
orbit60          0.000000  3.069078e-10
orbit61          0.000000  8.357839e-04
orbit62          0.000000  2.339268e-04
orbit63          0.000000  3.779776e-04
orbit64          0.000000  1.327415e-03
orbit65          0.000000  4.558828e-04
orbit66          0.000000 -1.187806e-03
orbit67          0.000000  7.607762e-03
orbit68          0.000000 -1.680510e-03
orbit69          0.000000  6.250945e-03
orbit70          0.000000  4.506249e-03
orbit71          0.000000 -9.763983e-03
orbit72          0.000000 -1.116147e-02
AP               0.000000  3.981602e-01
bet              0.000000  6.230576e-06
ecc              0.000000  2.826311e-02
eccrad           0.000000  1.847886e-01
close            0.000000 -2.028894e+00
constraint       0.000000  2.943710e-01
coreness         0.000000 -1.301382e-01
knn              0.000000  4.379391e-03
hubscore         0.000000 -1.128763e+00
pagerank         0.000000  0.000000e+00
trans            0.000000 -2.937177e-01
evcent           0.000000 -1.586922e-02
first            0.000000  0.000000e+00
upto_second      0.000000 -8.535102e-05
upto_third       0.000000 -3.433905e-06
upto_fourth      0.000000  0.000000e+00
upto_fifth       0.000000  1.581296e-03
upto_sixth       0.000000 -1.851835e-02
second           0.000000 -7.981647e-05
third            0.000000  0.000000e+00
fourth           0.000000  9.113363e-05
fifth            0.000000  0.000000e+00
sixth            0.000000 -7.495651e-03
ratio1           0.000000 -3.001914e-03
ratio2           0.000000  1.473808e-02
ratio3           0.000000 -2.963153e-02
ratio4           0.000000 -1.156364e+01
ratio5           0.000000  3.549964e+00
ratio6           0.000000 -5.299279e-03
selfinter        0.000000  1.025367e+00
walktrap_vertex  0.000000 -5.846563e-01
bigcom1          0.000000  5.385108e-01
bigcom2          0.000000 -1.130028e-01
bigcom3          0.000000  1.224992e+00
bigcom4          0.000000  3.247679e-01
bigcom6          0.000000 -6.109725e-01
bigcom8          0.000000  7.146041e-01
bigcom9          0.000000  0.000000e+00
bigcom11         0.000000 -3.518772e-01
bigcom13         0.000000 -5.679510e-01
bigcom15         0.000000 -2.672963e-01
bigcom16         0.000000 -3.908076e-01
bigcom21         0.000000 -1.445561e+00
bigcom22         0.000000  1.547450e-01
bigcom24         0.000000 -7.842354e-02
bigcom26         0.000000 -9.919558e-01
bigcom28         0.000000  1.258998e+00
bigcom30         0.000000 -1.656758e+00
bigcom31         0.000000  0.000000e+00
bigcom32         0.000000  4.163815e+00
bigcom33         0.000000 -1.237246e+00
bigcom34         0.000000  0.000000e+00
bigcom36         0.000000 -2.526763e-01
bigcom37         0.000000 -3.270636e-01
bigcom38         0.000000  0.000000e+00
bigcom39         0.000000 -4.248676e-01
bigcom40         0.000000  7.811316e-01
bigcom43         0.000000 -3.793773e-01
bigcom44         0.000000  0.000000e+00
bigcom46         0.000000 -1.371648e-01
bigcom47         0.000000  0.000000e+00
bigcom49         0.000000 -7.965500e-03
bigcom50         0.000000 -4.468405e-01
bigcom51         0.000000  0.000000e+00
bigcom52         0.000000 -6.635254e-01
bigcom54         0.000000  0.000000e+00
bigcom56         0.000000 -1.035688e+00
bigcom62         0.000000 -1.765153e-01
bigcom66         0.000000  0.000000e+00
bigcom68         0.000000  0.000000e+00
bigcom69         0.000000  0.000000e+00
bigcom71         0.000000  0.000000e+00
bigcom72         0.000000  0.000000e+00
bigcom73         0.000000 -1.694438e-01
bigcom74         0.000000 -3.687108e-01
bigcom75         0.000000 -3.648472e-02
bigcom76         0.000000 -8.920674e-02
bigcom77         0.000000 -5.092120e-01
bigcom79         0.000000 -5.000369e-01
bigcom80         0.000000 -5.137665e-04
bigcom82         0.000000 -4.889504e-01
bigcom83         0.000000  0.000000e+00
bigcom84         0.000000 -5.085159e-01
bigcom85         0.000000 -1.954101e-01
bigcom87         0.000000  0.000000e+00
bigcom89         0.000000  0.000000e+00
bigcom91         0.000000 -2.053883e-01
bigcom92         0.000000  0.000000e+00
bigcom93         0.000000  0.000000e+00
bigcom96         0.000000 -4.405568e-01
bigcom97         0.000000 -8.425036e-01
bigcom98         0.000000 -9.094942e-01
bigcom99         0.000000  0.000000e+00
bigcom101        0.000000  0.000000e+00
bigcom104        0.000000 -1.160637e+00
bigcom106        0.000000 -8.214473e-02
bigcom109        0.000000 -1.369951e-01
bigcom113        0.000000 -5.035782e-01
bigcom116        0.000000 -3.232585e-02
bigcom120        0.000000  0.000000e+00
bigcom123        0.000000  0.000000e+00
bigcom126        0.000000  0.000000e+00
bigcom127        0.000000 -1.988755e-01
bigcom137        0.000000 -9.163470e-01
bigcom139        0.000000 -1.671967e-01
bigcom140        0.000000 -1.548433e-01
bigcom143        0.000000  0.000000e+00
bigcom145        0.000000  0.000000e+00
bigcom146        0.000000  0.000000e+00
bigcom147        0.000000  3.854982e+00
bigcom149        0.000000 -1.108169e-01
bigcom153        0.000000  0.000000e+00
bigcom154        0.000000  0.000000e+00
bigcom156        0.000000 -5.145870e-02
bigcom157        0.000000  0.000000e+00
bigcom158        0.000000  0.000000e+00
bigcom160        0.000000 -1.365055e-04
bigcom161        0.000000 -2.478452e-01
bigcom162        0.000000 -7.501375e-02
bigcom164        0.000000 -1.242811e-01
bigcom166        0.000000 -5.745105e-02
bigcom167        0.000000  2.587209e+00
bigcom171        0.000000  4.881248e+00
bigcom173        0.000000 -3.800180e-03
bigcom175        0.000000 -1.579783e-01
bigcom176        0.000000  0.000000e+00
bigcom177        0.000000 -2.763817e-02
bigcom178        0.000000 -8.791333e-01
bigcom180        0.000000  4.746929e+00
bigcom181        0.000000  0.000000e+00
bigcom184        0.000000  0.000000e+00
bigcom186        0.000000 -9.489169e-01
bigcom187        0.000000 -1.130759e+00
bigcom189        0.000000  0.000000e+00
bigcom194        0.000000 -4.237039e-02
bigcom195        0.000000 -9.462222e-02
bigcom196        0.000000  3.027697e+00
bigcom204        0.000000  0.000000e+00
bigcom205        0.000000 -1.437760e-01
bigcom212        0.000000 -7.535453e-02
bigcom214        0.000000  0.000000e+00
bigcom222        0.000000  0.000000e+00
bigcom223        0.000000 -1.179841e+00
bigcom226        0.000000  0.000000e+00
bigcom227        0.000000  0.000000e+00
bigcom229        0.000000  0.000000e+00
bigcom233        0.000000  0.000000e+00
bigcom236        0.000000  0.000000e+00
bigcom237        0.000000 -4.843468e-01
bigcom246        0.000000 -9.449895e-02
bigcom248        0.000000 -1.407513e+00
bigcom249        0.000000 -5.146940e-04
bigcom250        0.000000  0.000000e+00
bigcom254        0.000000 -5.331815e-04
bigcom266        0.000000 -6.274839e-01
bigcom269        0.000000  0.000000e+00
bigcom272        0.000000  0.000000e+00
bigcom274        0.000000  0.000000e+00
bigcom281        0.000000  0.000000e+00
bigcom291        0.000000 -1.004864e-02
bigcom292        0.000000 -5.638615e-01
bigcom295        0.000000 -1.242567e-02
bigcom299        0.000000 -8.746594e-01
bigcom301        0.000000  0.000000e+00
bigcom306        0.000000  0.000000e+00
bigcom309        0.000000  0.000000e+00
bigcom314        0.000000 -2.025520e-02
bigcom321        0.000000  0.000000e+00
bigcom341        0.000000 -1.274147e-01
bigcom350        0.000000  0.000000e+00
bigcom353        0.000000  0.000000e+00
bigcom359        0.000000 -8.381194e-01
bigcom363        0.000000  0.000000e+00
bigcom365        0.000000 -1.317300e-01
bigcom385        0.000000 -3.649511e-01
bigcom386        0.000000  0.000000e+00
bigcom408        0.000000  4.188022e+00
bigcom412        0.000000  7.579341e+00
bigcom480        0.000000  0.000000e+00
spin_vertex      0.000000 -1.561172e+00
membership_s1    0.000000  3.655409e-03
membership_s3    0.000000  0.000000e+00
membership_s4    0.000000 -1.073002e-01
membership_s5    0.000000  6.457715e-03
membership_s6    0.000000 -9.515953e-01
membership_s7    0.000000  4.414415e-01
membership_s8    0.000000 -3.189302e-01
membership_s9    0.000000  0.000000e+00
membership_s11   0.000000  0.000000e+00
membership_s12   0.000000 -2.144526e-01
membership_s14   0.000000 -6.274995e-01
membership_s15   0.000000  1.461920e+00
membership_s16   0.000000 -1.997131e-01
membership_s17   0.000000 -1.111412e-01
membership_s18   0.000000 -7.113535e-01
membership_s20   0.000000  0.000000e+00
membership_s21   0.000000 -1.047890e+00
membership_s22   0.000000 -4.967842e-02
membership_s24   0.000000 -5.826104e-01
membership_s25   0.000000 -4.173666e-01
membership_s26   0.000000  0.000000e+00
membership_s27   0.000000  9.278337e-02
membership_s28   0.000000  0.000000e+00
membership_s30   0.000000  8.440300e-01
membership_s31   0.000000 -9.517348e-01
membership_s32   0.000000  1.048505e+00
membership_s33   0.000000  0.000000e+00
membership_s36   0.000000 -8.102571e-01
membership_s37   0.000000 -4.549622e-01
V1               0.000000 -2.462819e+00
V2               0.000000  2.213769e-01
pdi              0.000000 -5.419394e+03
adhesion         0.000000 -1.181104e-04
cohesion         0.000000  6.962292e-04
inner            0.000000  0.000000e+00
outer            0.000000  2.762082e-04
ioratio          0.000000  7.196728e-01
comsize          0.000000  1.033274e-03
[1] "Dataset: med_CT Model GBM, run: 8 of 10 2015-06-15 20:11:37"
Iter   TrainDeviance   ValidDeviance   StepSize   Improve
     1        0.1262             nan     0.0100    0.0003
     2        0.1237             nan     0.0100    0.0001
     3        0.1217             nan     0.0100    0.0001
     4        0.1192             nan     0.0100    0.0001
     5        0.1173             nan     0.0100    0.0003
     6        0.1151             nan     0.0100    0.0003
     7        0.1134             nan     0.0100    0.0000
     8        0.1121             nan     0.0100    0.0003
     9        0.1104             nan     0.0100    0.0001
    10        0.1093             nan     0.0100    0.0000
    20        0.0974             nan     0.0100    0.0001
    40        0.0813             nan     0.0100   -0.0000
    60        0.0700             nan     0.0100   -0.0000
    80        0.0620             nan     0.0100    0.0000
    98        0.0557             nan     0.0100   -0.0000

[1] "GBM variable coefficients"
                            var     rel.inf
orbit65                 orbit65 7.066196513
comsize                 comsize 4.476335035
orbit62                 orbit62 4.404939408
ratio5                   ratio5 4.241233131
V1                           V1 3.366237418
pagerank               pagerank 3.054770440
knn                         knn 2.878638137
orbit56                 orbit56 2.560292053
graph20                 graph20 2.419736267
outer                     outer 2.149832134
orbit51                 orbit51 1.713739126
walktrap_vertex walktrap_vertex 1.677806738
trans                     trans 1.626944979
V2                           V2 1.602361348
graph18                 graph18 1.391080160
orbit63                 orbit63 1.367168026
graph25                 graph25 1.303695761
bigcom28               bigcom28 1.303012890
graph22                 graph22 1.297622191
bet                         bet 1.274081996
orbit55                 orbit55 1.207869556
ioratio                 ioratio 1.190099171
ratio4                   ratio4 1.176666027
spin_vertex         spin_vertex 1.158432721
cohesion               cohesion 1.051567314
ratio1                   ratio1 1.032787109
orbit64                 orbit64 1.013064805
orbit36                 orbit36 0.975310370
inner                     inner 0.951360963
graph29                 graph29 0.948881987
selfinter             selfinter 0.936653511
orbit50                 orbit50 0.928851075
orbit18                 orbit18 0.916356082
orbit30                 orbit30 0.858714154
orbit28                 orbit28 0.837565447
ratio2                   ratio2 0.836670381
graph5                   graph5 0.814490688
hubscore               hubscore 0.806281018
adhesion               adhesion 0.802649645
graph14                 graph14 0.751377658
third                     third 0.747706053
orbit1                   orbit1 0.747609484
orbit44                 orbit44 0.731242171
graph11                 graph11 0.730398693
orbit33                 orbit33 0.724482040
orbit24                 orbit24 0.712544457
orbit21                 orbit21 0.704011085
orbit45                 orbit45 0.698871272
orbit19                 orbit19 0.691900183
orbit39                 orbit39 0.670923002
orbit71                 orbit71 0.670804294
graph28                 graph28 0.625138752
orbit49                 orbit49 0.616622590
orbit17                 orbit17 0.614525588
graph1                   graph1 0.596404487
orbit38                 orbit38 0.587869843
orbit42                 orbit42 0.552789875
orbit57                 orbit57 0.528794418
orbit40                 orbit40 0.524441528
upto_fifth           upto_fifth 0.507127827
orbit32                 orbit32 0.498346825
orbit67                 orbit67 0.496203952
membership_s30   membership_s30 0.489465752
orbit54                 orbit54 0.478359819
graph26                 graph26 0.471496755
orbit27                 orbit27 0.470632713
graph17                 graph17 0.459847465
ratio6                   ratio6 0.448642332
orbit23                 orbit23 0.439860559
graph27                 graph27 0.438934207
orbit25                 orbit25 0.429124589
graph8                   graph8 0.425444011
orbit15                 orbit15 0.396374229
orbit10                 orbit10 0.391548538
orbit69                 orbit69 0.368418111
orbit20                 orbit20 0.353807386
sixth                     sixth 0.343664797
orbit46                 orbit46 0.340241042
graph6                   graph6 0.334437592
membership_s32   membership_s32 0.327034124
graph21                 graph21 0.315997576
graph10                 graph10 0.307166501
orbit41                 orbit41 0.298727016
graph12                 graph12 0.278760609
bigcom3                 bigcom3 0.273595220
graph23                 graph23 0.260930283
orbit47                 orbit47 0.259468546
bigcom171             bigcom171 0.257535824
orbit70                 orbit70 0.251113329
graph19                 graph19 0.246391527
orbit26                 orbit26 0.244307025
orbit52                 orbit52 0.220302238
bigcom21               bigcom21 0.218104179
fourth                   fourth 0.212356970
orbit13                 orbit13 0.211036136
orbit59                 orbit59 0.207913131
upto_second         upto_second 0.200530133
evcent                   evcent 0.192701714
fifth                     fifth 0.190104417
orbit2                   orbit2 0.188979448
orbit35                 orbit35 0.181898692
ratio3                   ratio3 0.163905593
orbit68                 orbit68 0.163283742
orbit6                   orbit6 0.161341558
graph4                   graph4 0.160493193
graph0                   graph0 0.155359428
orbit16                 orbit16 0.148898774
orbit60                 orbit60 0.145355694
membership_s15   membership_s15 0.142103443
orbit7                   orbit7 0.136729319
graph15                 graph15 0.135686170
orbit37                 orbit37 0.134350672
orbit9                   orbit9 0.120017422
orbit11                 orbit11 0.117295993
orbit12                 orbit12 0.111384052
graph13                 graph13 0.109122063
orbit58                 orbit58 0.097492145
upto_sixth           upto_sixth 0.094987501
graph2                   graph2 0.093512270
orbit61                 orbit61 0.090024308
membership_s1     membership_s1 0.089676926
constraint           constraint 0.086226179
graph24                 graph24 0.084818366
bigcom4                 bigcom4 0.083953374
second                   second 0.078665953
graph9                   graph9 0.060559415
orbit31                 orbit31 0.056653189
orbit53                 orbit53 0.041994295
orbit66                 orbit66 0.037588327
graph7                   graph7 0.035659434
orbit5                   orbit5 0.023486819
orbit43                 orbit43 0.020861369
upto_fourth         upto_fourth 0.017604129
AP                           AP 0.012365121
orbit22                 orbit22 0.006789814
orbit29                 orbit29 0.006367561
graph3                   graph3 0.000000000
graph16                 graph16 0.000000000
orbit0                   orbit0 0.000000000
orbit3                   orbit3 0.000000000
orbit4                   orbit4 0.000000000
orbit8                   orbit8 0.000000000
orbit14                 orbit14 0.000000000
orbit34                 orbit34 0.000000000
orbit48                 orbit48 0.000000000
orbit72                 orbit72 0.000000000
ecc                         ecc 0.000000000
eccrad                   eccrad 0.000000000
close                     close 0.000000000
coreness               coreness 0.000000000
first                     first 0.000000000
upto_third           upto_third 0.000000000
bigcom1                 bigcom1 0.000000000
bigcom2                 bigcom2 0.000000000
bigcom6                 bigcom6 0.000000000
bigcom8                 bigcom8 0.000000000
bigcom9                 bigcom9 0.000000000
bigcom11               bigcom11 0.000000000
bigcom13               bigcom13 0.000000000
bigcom15               bigcom15 0.000000000
bigcom16               bigcom16 0.000000000
bigcom22               bigcom22 0.000000000
bigcom24               bigcom24 0.000000000
bigcom26               bigcom26 0.000000000
bigcom30               bigcom30 0.000000000
bigcom31               bigcom31 0.000000000
bigcom32               bigcom32 0.000000000
bigcom33               bigcom33 0.000000000
bigcom34               bigcom34 0.000000000
bigcom36               bigcom36 0.000000000
bigcom37               bigcom37 0.000000000
bigcom38               bigcom38 0.000000000
bigcom39               bigcom39 0.000000000
bigcom40               bigcom40 0.000000000
bigcom43               bigcom43 0.000000000
bigcom44               bigcom44 0.000000000
bigcom46               bigcom46 0.000000000
bigcom47               bigcom47 0.000000000
bigcom49               bigcom49 0.000000000
bigcom50               bigcom50 0.000000000
bigcom51               bigcom51 0.000000000
bigcom52               bigcom52 0.000000000
bigcom54               bigcom54 0.000000000
bigcom56               bigcom56 0.000000000
bigcom62               bigcom62 0.000000000
bigcom66               bigcom66 0.000000000
bigcom68               bigcom68 0.000000000
bigcom69               bigcom69 0.000000000
bigcom71               bigcom71 0.000000000
bigcom72               bigcom72 0.000000000
bigcom73               bigcom73 0.000000000
bigcom74               bigcom74 0.000000000
bigcom75               bigcom75 0.000000000
bigcom76               bigcom76 0.000000000
bigcom77               bigcom77 0.000000000
bigcom79               bigcom79 0.000000000
bigcom80               bigcom80 0.000000000
bigcom82               bigcom82 0.000000000
bigcom83               bigcom83 0.000000000
bigcom84               bigcom84 0.000000000
bigcom85               bigcom85 0.000000000
bigcom87               bigcom87 0.000000000
bigcom89               bigcom89 0.000000000
bigcom91               bigcom91 0.000000000
bigcom92               bigcom92 0.000000000
bigcom93               bigcom93 0.000000000
bigcom96               bigcom96 0.000000000
bigcom97               bigcom97 0.000000000
bigcom98               bigcom98 0.000000000
bigcom99               bigcom99 0.000000000
bigcom101             bigcom101 0.000000000
bigcom104             bigcom104 0.000000000
bigcom106             bigcom106 0.000000000
bigcom109             bigcom109 0.000000000
bigcom113             bigcom113 0.000000000
bigcom116             bigcom116 0.000000000
bigcom120             bigcom120 0.000000000
bigcom123             bigcom123 0.000000000
bigcom126             bigcom126 0.000000000
bigcom127             bigcom127 0.000000000
bigcom137             bigcom137 0.000000000
bigcom139             bigcom139 0.000000000
bigcom140             bigcom140 0.000000000
bigcom143             bigcom143 0.000000000
bigcom145             bigcom145 0.000000000
bigcom146             bigcom146 0.000000000
bigcom147             bigcom147 0.000000000
bigcom149             bigcom149 0.000000000
bigcom153             bigcom153 0.000000000
bigcom154             bigcom154 0.000000000
bigcom156             bigcom156 0.000000000
bigcom157             bigcom157 0.000000000
bigcom158             bigcom158 0.000000000
bigcom160             bigcom160 0.000000000
bigcom161             bigcom161 0.000000000
bigcom162             bigcom162 0.000000000
bigcom164             bigcom164 0.000000000
bigcom166             bigcom166 0.000000000
bigcom167             bigcom167 0.000000000
bigcom173             bigcom173 0.000000000
bigcom175             bigcom175 0.000000000
bigcom176             bigcom176 0.000000000
bigcom177             bigcom177 0.000000000
bigcom178             bigcom178 0.000000000
bigcom180             bigcom180 0.000000000
bigcom181             bigcom181 0.000000000
bigcom184             bigcom184 0.000000000
bigcom186             bigcom186 0.000000000
bigcom187             bigcom187 0.000000000
bigcom189             bigcom189 0.000000000
bigcom194             bigcom194 0.000000000
bigcom195             bigcom195 0.000000000
bigcom196             bigcom196 0.000000000
bigcom204             bigcom204 0.000000000
bigcom205             bigcom205 0.000000000
bigcom212             bigcom212 0.000000000
bigcom214             bigcom214 0.000000000
bigcom222             bigcom222 0.000000000
bigcom223             bigcom223 0.000000000
bigcom226             bigcom226 0.000000000
bigcom227             bigcom227 0.000000000
bigcom229             bigcom229 0.000000000
bigcom233             bigcom233 0.000000000
bigcom236             bigcom236 0.000000000
bigcom237             bigcom237 0.000000000
bigcom246             bigcom246 0.000000000
bigcom248             bigcom248 0.000000000
bigcom249             bigcom249 0.000000000
bigcom250             bigcom250 0.000000000
bigcom254             bigcom254 0.000000000
bigcom266             bigcom266 0.000000000
bigcom269             bigcom269 0.000000000
bigcom272             bigcom272 0.000000000
bigcom274             bigcom274 0.000000000
bigcom281             bigcom281 0.000000000
bigcom291             bigcom291 0.000000000
bigcom292             bigcom292 0.000000000
bigcom295             bigcom295 0.000000000
bigcom299             bigcom299 0.000000000
bigcom301             bigcom301 0.000000000
bigcom306             bigcom306 0.000000000
bigcom309             bigcom309 0.000000000
bigcom314             bigcom314 0.000000000
bigcom321             bigcom321 0.000000000
bigcom341             bigcom341 0.000000000
bigcom350             bigcom350 0.000000000
bigcom353             bigcom353 0.000000000
bigcom359             bigcom359 0.000000000
bigcom363             bigcom363 0.000000000
bigcom365             bigcom365 0.000000000
bigcom385             bigcom385 0.000000000
bigcom386             bigcom386 0.000000000
bigcom408             bigcom408 0.000000000
bigcom412             bigcom412 0.000000000
bigcom480             bigcom480 0.000000000
membership_s3     membership_s3 0.000000000
membership_s4     membership_s4 0.000000000
membership_s5     membership_s5 0.000000000
membership_s6     membership_s6 0.000000000
membership_s7     membership_s7 0.000000000
membership_s8     membership_s8 0.000000000
membership_s9     membership_s9 0.000000000
membership_s11   membership_s11 0.000000000
membership_s12   membership_s12 0.000000000
membership_s14   membership_s14 0.000000000
membership_s16   membership_s16 0.000000000
membership_s17   membership_s17 0.000000000
membership_s18   membership_s18 0.000000000
membership_s20   membership_s20 0.000000000
membership_s21   membership_s21 0.000000000
membership_s22   membership_s22 0.000000000
membership_s24   membership_s24 0.000000000
membership_s25   membership_s25 0.000000000
membership_s26   membership_s26 0.000000000
membership_s27   membership_s27 0.000000000
membership_s28   membership_s28 0.000000000
membership_s31   membership_s31 0.000000000
membership_s33   membership_s33 0.000000000
membership_s36   membership_s36 0.000000000
membership_s37   membership_s37 0.000000000
pdi                         pdi 0.000000000
[1] "Dataset: med_CT Model RF, run: 8 of 10 2015-06-15 20:12:16"
     |      Out-of-bag   |
Tree |      MSE  %Var(y) |
   1 |  0.02449   209.60 |
   2 |  0.02311   197.78 |
   3 |  0.02077   177.72 |
   4 |  0.01989   170.21 |
   5 |  0.01909   163.34 |
   6 |  0.01828   156.46 |
   7 |  0.01738   148.70 |
   8 |  0.01624   138.99 |
   9 |  0.01595   136.46 |
  10 |  0.01563   133.78 |
  11 |  0.01512   129.37 |
  12 |  0.01471   125.89 |
  13 |  0.01445   123.69 |
  14 |  0.01418   121.31 |
  15 |  0.01402   119.94 |
  16 |  0.01387   118.72 |
  17 |  0.01389   118.89 |
  18 |  0.01372   117.39 |
  19 |  0.01368   117.08 |
  20 |  0.01353   115.74 |
  21 |  0.01339   114.60 |
  22 |  0.01325   113.43 |
  23 |   0.0133   113.82 |
  24 |  0.01314   112.43 |
  25 |  0.01313   112.40 |
  26 |  0.01318   112.83 |
  27 |  0.01305   111.68 |
  28 |  0.01297   111.02 |
  29 |  0.01294   110.72 |
  30 |  0.01292   110.57 |
  31 |  0.01292   110.55 |
  32 |  0.01289   110.30 |
  33 |  0.01285   109.96 |
  34 |  0.01284   109.87 |
  35 |  0.01284   109.88 |
  36 |   0.0128   109.54 |
  37 |  0.01281   109.59 |
  38 |  0.01272   108.87 |
  39 |  0.01271   108.80 |
  40 |  0.01269   108.63 |
  41 |  0.01263   108.08 |
  42 |  0.01258   107.66 |
  43 |  0.01257   107.60 |
  44 |  0.01255   107.43 |
  45 |  0.01252   107.17 |
  46 |  0.01253   107.19 |
  47 |  0.01251   107.07 |
  48 |  0.01247   106.70 |
  49 |  0.01245   106.57 |
  50 |  0.01242   106.27 |
  51 |  0.01245   106.58 |
  52 |  0.01242   106.29 |
  53 |  0.01238   105.90 |
  54 |  0.01234   105.57 |
  55 |  0.01231   105.31 |
  56 |  0.01228   105.05 |
  57 |   0.0123   105.27 |
  58 |  0.01231   105.34 |
  59 |  0.01232   105.45 |
  60 |  0.01231   105.33 |
  61 |  0.01235   105.70 |
  62 |  0.01235   105.67 |
  63 |  0.01228   105.13 |
  64 |  0.01227   105.03 |
  65 |  0.01228   105.09 |
  66 |  0.01229   105.14 |
  67 |  0.01226   104.89 |
  68 |  0.01223   104.64 |
  69 |   0.0122   104.40 |
  70 |  0.01221   104.52 |
  71 |  0.01218   104.23 |
  72 |  0.01218   104.21 |
  73 |  0.01218   104.21 |
  74 |  0.01216   104.10 |
  75 |  0.01218   104.23 |
  76 |  0.01217   104.18 |
  77 |  0.01216   104.04 |
  78 |  0.01216   104.10 |
  79 |  0.01212   103.75 |
  80 |  0.01214   103.85 |
  81 |  0.01216   104.05 |
  82 |  0.01218   104.22 |
  83 |  0.01217   104.14 |
  84 |  0.01219   104.33 |
  85 |  0.01219   104.28 |
  86 |  0.01219   104.28 |
  87 |  0.01218   104.21 |
  88 |  0.01217   104.11 |
  89 |  0.01215   103.98 |
  90 |  0.01213   103.76 |
  91 |  0.01209   103.46 |
  92 |  0.01209   103.47 |
  93 |  0.01211   103.59 |
  94 |   0.0121   103.54 |
  95 |  0.01206   103.24 |
  96 |  0.01205   103.12 |
  97 |  0.01204   103.07 |
  98 |  0.01206   103.20 |
  99 |  0.01207   103.27 |
 100 |  0.01205   103.12 |
[1] "Random Forest variable coefficients"
                      %IncMSE IncNodePurity
graph5           2.386485e-03  2.740080e-01
graph6           8.533556e-04  1.558937e-01
graph7           2.905692e-03  2.717976e-01
graph8           1.512837e-04  1.626475e-01
graph9           1.585024e-03  1.967911e-01
graph10          1.596683e-03  3.902524e-01
graph11          1.741955e-03  2.532442e-01
graph12          1.570151e-03  1.502855e-01
graph13          2.660151e-04  1.329360e-01
graph14          1.231544e-03  2.220778e-01
graph15          2.967112e-03  2.502589e-01
graph16          1.499121e-03  1.711906e-01
graph17          1.435552e-03  1.839833e-01
graph18          2.519842e-03  2.587497e-01
graph19          2.556047e-03  1.257772e-01
graph20          1.850343e-03  4.950878e-01
graph21          6.098845e-04  2.760184e-01
graph22          2.625800e-03  5.789679e-01
graph23          3.947651e-03  2.550886e-01
graph24          2.808670e-03  3.962620e-01
graph25          3.517046e-03  7.468450e-01
graph26          4.376820e-03  2.170835e-01
graph27          1.750698e-03  2.957751e-01
graph28          1.533458e-03  1.797613e-01
graph29          6.445406e-04  6.578521e-02
orbit0           2.876404e-05  4.921110e-02
orbit1           2.073593e-03  2.946292e-01
orbit2           2.298967e-04  7.485215e-02
orbit3           3.432365e-04  1.844557e-01
orbit4           8.863355e-04  1.082257e-01
orbit5           8.249868e-04  2.442626e-01
orbit6           1.535025e-03  1.869613e-01
orbit7           6.616161e-04  1.696322e-01
orbit8           3.879577e-03  3.148136e-01
orbit9           3.357400e-04  1.979787e-01
orbit10          7.137189e-04  2.535151e-01
orbit11          1.339000e-03  1.074669e-01
orbit12          2.950073e-03  2.297938e-01
orbit13          3.637578e-04  1.449056e-01
orbit14          3.016063e-04  1.139124e-01
orbit15          2.849456e-04  1.930304e-01
orbit16          5.872868e-04  2.125849e-01
orbit17          2.469945e-03  3.893102e-01
orbit18          7.306338e-04  4.375158e-01
orbit19          2.273747e-03  2.297063e-01
orbit20          2.091932e-03  2.205465e-01
orbit21          7.781746e-04  3.269039e-01
orbit22          1.867050e-03  3.070332e-01
orbit23          7.948432e-04  2.988759e-01
orbit24          4.727940e-03  2.658129e-01
orbit25          7.860936e-04  1.165278e-01
orbit26          6.690979e-04  2.107880e-01
orbit27          3.148135e-03  3.018668e-01
orbit28          2.793228e-03  1.782207e-01
orbit29          2.010284e-03  2.037654e-01
orbit30          1.818881e-03  2.083091e-01
orbit31          7.248861e-04  8.986091e-02
orbit32          1.435950e-03  2.034379e-01
orbit33          2.236588e-03  1.830246e-01
orbit34          2.433191e-03  1.711723e-01
orbit35          2.564007e-03  2.596832e-01
orbit36          5.594280e-04  3.689600e-01
orbit37          1.415782e-03  2.502922e-01
orbit38          4.745406e-04  2.381477e-01
orbit39          2.299066e-03  3.571834e-01
orbit40          1.524251e-03  3.236373e-01
orbit41          5.705544e-04  3.408298e-01
orbit42          3.567368e-05  1.594450e-01
orbit43          1.202446e-03  3.597532e-01
orbit44          1.987756e-04  2.929490e-01
orbit45          4.256194e-03  4.628552e-01
orbit46          9.108724e-04  2.158425e-01
orbit47          1.060544e-03  2.364759e-01
orbit48          2.308913e-04  1.961777e-01
orbit49          1.657548e-03  3.797831e-01
orbit50          1.624738e-03  3.837013e-01
orbit51          4.087441e-03  3.432997e-01
orbit52          2.137866e-04  2.458550e-01
orbit53          3.229994e-04  2.082030e-01
orbit54          2.397026e-03  3.551929e-01
orbit55          2.425336e-04  1.133631e-01
orbit56          1.238456e-02  7.493297e-01
orbit57          1.207814e-03  2.686115e-01
orbit58          5.797015e-04  1.688189e-01
orbit59          6.121544e-04  3.400856e-01
orbit60          6.894523e-04  1.409373e-01
orbit61          1.668811e-04  2.473741e-01
orbit62          5.167823e-03  1.243798e+00
orbit63          1.135150e-03  4.383266e-01
orbit64          7.238467e-04  3.363294e-01
orbit65          6.245047e-03  9.624283e-01
orbit66          3.315741e-04  2.479505e-01
orbit67          7.814290e-04  1.774144e-01
orbit68          2.275706e-03  2.517953e-01
orbit69          2.804964e-04  7.886377e-02
orbit70          2.529380e-03  3.592541e-01
orbit71          5.556380e-04  6.462457e-02
orbit72          1.700307e-04  4.024892e-02
AP               5.432982e-06  6.098246e-03
bet              1.506198e-04  5.827672e-01
ecc              2.382009e-05  5.009729e-02
eccrad          -5.469565e-05  3.063834e-02
close            2.282316e-04  9.809276e-02
constraint       1.309770e-03  3.959319e-01
coreness         2.955970e-04  2.468185e-01
knn              2.026994e-03  4.250632e-01
hubscore         0.000000e+00  4.100000e-02
pagerank         2.077421e-04  6.845387e-01
trans            1.573638e-03  6.805405e-01
evcent           8.500636e-04  1.388708e-01
first            5.991273e-05  8.318790e-02
upto_second      3.317181e-04  1.704035e-01
upto_third       6.132699e-04  1.023947e-01
upto_fourth      2.529895e-04  1.602449e-01
upto_fifth       3.555831e-04  1.510463e-01
upto_sixth       3.487301e-04  1.402682e-01
second           1.471569e-03  1.346179e-01
third            2.177488e-03  6.632641e-01
fourth           2.977302e-04  2.020029e-01
fifth            1.355626e-03  2.799679e-01
sixth            2.242445e-03  2.447145e-01
ratio1           2.843233e-03  4.709115e-01
ratio2           4.825578e-03  5.808385e-01
ratio3           9.257599e-04  3.553437e-01
ratio4           7.959183e-04  4.845346e-01
ratio5           1.099310e-03  1.219850e+00
ratio6           1.757231e-03  3.479772e-01
selfinter       -4.187783e-06  2.246652e-01
walktrap_vertex  3.056495e-04  5.816669e-01
bigcom1          0.000000e+00  3.903128e-20
bigcom2          0.000000e+00  0.000000e+00
bigcom3          2.500892e-04  1.709461e-01
bigcom4          6.512799e-05  6.809232e-02
bigcom6          0.000000e+00  4.336809e-21
bigcom8         -3.501010e-06  3.020826e-02
bigcom9          0.000000e+00  8.673617e-21
bigcom11         0.000000e+00  0.000000e+00
bigcom13         0.000000e+00  0.000000e+00
bigcom15         0.000000e+00  0.000000e+00
bigcom16         0.000000e+00  0.000000e+00
bigcom21         3.748019e-05  6.765532e-02
bigcom22         0.000000e+00  1.666667e-02
bigcom24         0.000000e+00  0.000000e+00
bigcom26         0.000000e+00  8.673617e-21
bigcom28         3.440692e-04  3.288344e-01
bigcom30         0.000000e+00  2.493665e-20
bigcom31         0.000000e+00  0.000000e+00
bigcom32        -1.950172e-05  3.659804e-01
bigcom33         0.000000e+00  0.000000e+00
bigcom34         0.000000e+00  0.000000e+00
bigcom36         0.000000e+00  0.000000e+00
bigcom37         0.000000e+00  3.469447e-20
bigcom38         0.000000e+00  0.000000e+00
bigcom39         0.000000e+00  3.903128e-20
bigcom40         5.276186e-05  3.504886e-03
bigcom43         0.000000e+00  2.168404e-21
bigcom44         0.000000e+00  8.673617e-21
bigcom46         0.000000e+00  6.938894e-20
bigcom47         0.000000e+00  4.336809e-21
bigcom49         0.000000e+00  0.000000e+00
bigcom50         0.000000e+00  0.000000e+00
bigcom51         0.000000e+00  5.204170e-20
bigcom52         0.000000e+00  0.000000e+00
bigcom54         0.000000e+00  3.469447e-20
bigcom56         0.000000e+00  5.204170e-20
bigcom62         0.000000e+00  0.000000e+00
bigcom66         0.000000e+00  0.000000e+00
bigcom68         0.000000e+00  0.000000e+00
bigcom69         0.000000e+00  3.469447e-20
bigcom71         0.000000e+00  0.000000e+00
bigcom72         0.000000e+00  0.000000e+00
bigcom73         0.000000e+00  8.673617e-21
bigcom74         0.000000e+00  0.000000e+00
bigcom75         0.000000e+00  0.000000e+00
bigcom76         0.000000e+00  0.000000e+00
bigcom77         0.000000e+00  3.469447e-20
bigcom79         0.000000e+00  0.000000e+00
bigcom80         0.000000e+00  0.000000e+00
bigcom82         0.000000e+00  8.673617e-21
bigcom83         0.000000e+00  0.000000e+00
bigcom84         0.000000e+00  0.000000e+00
bigcom85         0.000000e+00  3.469447e-20
bigcom87         0.000000e+00  3.469447e-20
bigcom89         0.000000e+00  0.000000e+00
bigcom91         0.000000e+00  0.000000e+00
bigcom92         0.000000e+00  2.168404e-21
bigcom93         0.000000e+00  0.000000e+00
bigcom96         0.000000e+00  3.469447e-20
bigcom97         0.000000e+00  8.673617e-21
bigcom98         0.000000e+00  0.000000e+00
bigcom99         0.000000e+00  0.000000e+00
bigcom101        0.000000e+00  0.000000e+00
bigcom104        0.000000e+00  0.000000e+00
bigcom106        0.000000e+00  8.673617e-21
bigcom109        0.000000e+00  0.000000e+00
bigcom113        0.000000e+00  0.000000e+00
bigcom116        0.000000e+00  3.469447e-20
bigcom120        0.000000e+00  0.000000e+00
bigcom123        0.000000e+00  0.000000e+00
bigcom126        0.000000e+00  0.000000e+00
bigcom127        0.000000e+00  0.000000e+00
bigcom137        0.000000e+00  7.589415e-20
bigcom139        0.000000e+00  0.000000e+00
bigcom140        0.000000e+00  0.000000e+00
bigcom143        0.000000e+00  0.000000e+00
bigcom145        0.000000e+00  0.000000e+00
bigcom146        0.000000e+00  0.000000e+00
bigcom147        0.000000e+00  3.903128e-20
bigcom149        0.000000e+00  0.000000e+00
bigcom153        0.000000e+00  3.469447e-20
bigcom154        0.000000e+00  0.000000e+00
bigcom156        0.000000e+00  5.204170e-20
bigcom157        0.000000e+00  0.000000e+00
bigcom158        0.000000e+00  0.000000e+00
bigcom160        0.000000e+00  0.000000e+00
bigcom161        0.000000e+00  0.000000e+00
bigcom162        0.000000e+00  8.673617e-21
bigcom164        0.000000e+00  0.000000e+00
bigcom166        0.000000e+00  0.000000e+00
bigcom167        5.564114e-06  2.889539e-01
bigcom171        5.306318e-04  1.531989e+00
bigcom173        0.000000e+00  0.000000e+00
bigcom175        0.000000e+00  0.000000e+00
bigcom176        0.000000e+00  0.000000e+00
bigcom177        0.000000e+00  0.000000e+00
bigcom178        0.000000e+00  0.000000e+00
bigcom180        0.000000e+00  0.000000e+00
bigcom181        0.000000e+00  3.469447e-20
bigcom184        0.000000e+00  0.000000e+00
bigcom186        0.000000e+00  6.505213e-21
bigcom187        0.000000e+00  0.000000e+00
bigcom189        0.000000e+00  0.000000e+00
bigcom194        0.000000e+00  0.000000e+00
bigcom195        0.000000e+00  0.000000e+00
bigcom196       -2.124502e-05  3.826093e-01
bigcom204        0.000000e+00  0.000000e+00
bigcom205        0.000000e+00  0.000000e+00
bigcom212        0.000000e+00  0.000000e+00
bigcom214        0.000000e+00  0.000000e+00
bigcom222        0.000000e+00  0.000000e+00
bigcom223        0.000000e+00  6.505213e-21
bigcom226        0.000000e+00  0.000000e+00
bigcom227        0.000000e+00  0.000000e+00
bigcom229        0.000000e+00  0.000000e+00
bigcom233        0.000000e+00  0.000000e+00
bigcom236        0.000000e+00  0.000000e+00
bigcom237        0.000000e+00  0.000000e+00
bigcom246        0.000000e+00  0.000000e+00
bigcom248        0.000000e+00  0.000000e+00
bigcom249        0.000000e+00  6.505213e-21
bigcom250        0.000000e+00  5.204170e-20
bigcom254        0.000000e+00  3.469447e-20
bigcom266        0.000000e+00  8.673617e-21
bigcom269        0.000000e+00  0.000000e+00
bigcom272        0.000000e+00  0.000000e+00
bigcom274        0.000000e+00  1.517883e-20
bigcom281        0.000000e+00  0.000000e+00
bigcom291        0.000000e+00  3.469447e-20
bigcom292        0.000000e+00  0.000000e+00
bigcom295        0.000000e+00  0.000000e+00
bigcom299        0.000000e+00  0.000000e+00
bigcom301        0.000000e+00  0.000000e+00
bigcom306        0.000000e+00  0.000000e+00
bigcom309        0.000000e+00  2.168404e-21
bigcom314        0.000000e+00  0.000000e+00
bigcom321        0.000000e+00  0.000000e+00
bigcom341        0.000000e+00  0.000000e+00
bigcom350        0.000000e+00  0.000000e+00
bigcom353        0.000000e+00  0.000000e+00
bigcom359        0.000000e+00  0.000000e+00
bigcom363        0.000000e+00  4.336809e-21
bigcom365        0.000000e+00  0.000000e+00
bigcom385        0.000000e+00  0.000000e+00
bigcom386        0.000000e+00  0.000000e+00
bigcom408       -4.654387e-06  3.778737e-01
bigcom412        2.626554e-04  1.521486e+00
bigcom480        0.000000e+00  0.000000e+00
spin_vertex      4.145028e-04  1.128118e+00
membership_s1    4.768194e-05  1.084485e-01
membership_s3    0.000000e+00  6.505213e-21
membership_s4    0.000000e+00  1.301043e-20
membership_s5    1.860954e-05  9.669459e-03
membership_s6    0.000000e+00  5.637851e-20
membership_s7   -3.644206e-05  3.309978e-02
membership_s8    0.000000e+00  8.673617e-21
membership_s9    0.000000e+00  0.000000e+00
membership_s11   0.000000e+00  0.000000e+00
membership_s12   0.000000e+00  0.000000e+00
membership_s14   0.000000e+00  4.336809e-21
membership_s15  -5.721959e-05  5.287222e-02
membership_s16   0.000000e+00  0.000000e+00
membership_s17   0.000000e+00  0.000000e+00
membership_s18   0.000000e+00  3.035766e-20
membership_s20   0.000000e+00  0.000000e+00
membership_s21   0.000000e+00  4.336809e-21
membership_s22   0.000000e+00  1.517883e-20
membership_s24   0.000000e+00  0.000000e+00
membership_s25   0.000000e+00  3.686287e-20
membership_s26   0.000000e+00  0.000000e+00
membership_s27   3.453670e-05  2.051357e-02
membership_s28   0.000000e+00  8.673617e-21
membership_s30   1.660636e-04  1.524890e-01
membership_s31   0.000000e+00  4.770490e-20
membership_s32   6.828181e-06  1.832193e-01
membership_s33   0.000000e+00  0.000000e+00
membership_s36   0.000000e+00  8.239937e-20
membership_s37   0.000000e+00  2.385245e-20
V1               1.015284e-03  7.077082e-01
V2               3.730293e-04  6.635007e-01
pdi              0.000000e+00  6.179952e-20
adhesion         1.336785e-02  8.100240e-01
cohesion         1.347778e-02  6.769888e-01
inner            5.334666e-04  5.263841e-01
outer            1.337640e-03  6.490903e-01
ioratio          2.680064e-03  7.054441e-01
comsize          2.213737e-03  9.700571e-01
[1] "Dataset: med_CT Model GLM, run: 8 of 10 2015-06-15 20:13:46"
[1] "glmnet variable coefficients"
                     [,1]          [,2]
(Intercept)     -4.425608  1.701398e+02
graph0           0.000000 -3.843559e-03
graph1           0.000000  1.012532e-04
graph2           0.000000  6.233471e-03
graph3           0.000000 -3.420564e-06
graph4           0.000000 -6.717802e-08
graph5           0.000000 -1.554559e-03
graph6           0.000000  0.000000e+00
graph7           0.000000 -4.705763e-07
graph8           0.000000 -6.622657e-03
graph9           0.000000  6.935376e-08
graph10          0.000000  6.746623e-09
graph11          0.000000 -2.071649e-09
graph12          0.000000  3.686560e-09
graph13          0.000000  0.000000e+00
graph14          0.000000  1.059917e-07
graph15          0.000000 -9.903838e-06
graph16          0.000000 -1.459542e-06
graph17          0.000000  0.000000e+00
graph18          0.000000  4.073411e-05
graph19          0.000000  0.000000e+00
graph20          0.000000 -2.544668e-05
graph21          0.000000  2.998428e-05
graph22          0.000000 -3.341020e-05
graph23          0.000000  0.000000e+00
graph24          0.000000 -6.571091e-05
graph25          0.000000  1.970539e-04
graph26          0.000000  0.000000e+00
graph27          0.000000  2.276667e-05
graph28          0.000000  0.000000e+00
graph29          0.000000 -2.417640e-02
orbit0           0.000000 -9.671997e-03
orbit1           0.000000  8.896491e-05
orbit2           0.000000  3.530990e-04
orbit3           0.000000  3.882431e-03
orbit4           0.000000 -3.264656e-05
orbit5           0.000000  2.870534e-05
orbit6           0.000000 -7.094665e-08
orbit7           0.000000  1.934144e-04
orbit8           0.000000 -1.298765e-03
orbit9           0.000000  4.251743e-05
orbit10          0.000000 -4.648515e-05
orbit11          0.000000  1.987769e-03
orbit12          0.000000  2.306437e-03
orbit13          0.000000 -2.141416e-02
orbit14          0.000000  0.000000e+00
orbit15          0.000000  1.917832e-07
orbit16          0.000000  2.375550e-07
orbit17          0.000000  1.287793e-07
orbit18          0.000000 -6.480982e-09
orbit19          0.000000  0.000000e+00
orbit20          0.000000  1.344864e-07
orbit21          0.000000 -4.069423e-06
orbit22          0.000000 -1.855714e-09
orbit23          0.000000 -3.555263e-05
orbit24          0.000000  1.553897e-06
orbit25          0.000000 -1.154487e-07
orbit26          0.000000 -5.600764e-06
orbit27          0.000000  1.316499e-05
orbit28          0.000000 -6.048512e-07
orbit29          0.000000  2.800089e-07
orbit30          0.000000 -2.880919e-05
orbit31          0.000000  2.169101e-07
orbit32          0.000000  4.793246e-08
orbit33          0.000000  3.956941e-09
orbit34          0.000000 -1.176228e-05
orbit35          0.000000 -1.494040e-05
orbit36          0.000000  9.349962e-07
orbit37          0.000000 -1.155102e-06
orbit38          0.000000  1.549407e-04
orbit39          0.000000 -1.304433e-05
orbit40          0.000000  2.651359e-06
orbit41          0.000000 -1.541539e-05
orbit42          0.000000 -1.494586e-05
orbit43          0.000000  4.074695e-05
orbit44          0.000000 -2.441375e-03
orbit45          0.000000  4.385216e-06
orbit46          0.000000  1.301366e-06
orbit47          0.000000 -5.271487e-05
orbit48          0.000000 -1.254901e-05
orbit49          0.000000 -2.508148e-05
orbit50          0.000000 -1.136125e-04
orbit51          0.000000  6.032355e-05
orbit52          0.000000  7.304658e-05
orbit53          0.000000  1.449827e-04
orbit54          0.000000 -3.554875e-05
orbit55          0.000000  3.126338e-03
orbit56          0.000000  9.355906e-05
orbit57          0.000000 -3.861708e-05
orbit58          0.000000  4.560145e-04
orbit59          0.000000 -7.450812e-05
orbit60          0.000000 -2.367339e-04
orbit61          0.000000  9.755048e-05
orbit62          0.000000  8.465023e-04
orbit63          0.000000  1.135025e-04
orbit64          0.000000  1.394510e-03
orbit65          0.000000  3.346750e-04
orbit66          0.000000 -1.530538e-03
orbit67          0.000000  1.534042e-02
orbit68          0.000000 -6.081471e-04
orbit69          0.000000  9.126023e-03
orbit70          0.000000  8.082255e-03
orbit71          0.000000 -1.410505e-02
orbit72          0.000000 -2.351139e-02
AP               0.000000  3.223202e-01
bet              0.000000  5.678599e-06
ecc              0.000000  1.456466e-02
eccrad           0.000000  8.348010e-02
close            0.000000  0.000000e+00
constraint       0.000000  1.941110e+00
coreness         0.000000 -1.329200e-01
knn              0.000000  7.977606e-03
hubscore         0.000000 -4.811836e+00
pagerank         0.000000 -8.344588e+00
trans            0.000000 -4.773577e-01
evcent           0.000000 -3.621701e-01
first            0.000000 -2.585053e-03
upto_second      0.000000 -2.118267e-04
upto_third       0.000000 -1.115521e-05
upto_fourth      0.000000 -1.271659e-09
upto_fifth       0.000000  4.981839e-03
upto_sixth       0.000000 -2.071420e-02
second           0.000000 -1.654934e-04
third            0.000000 -1.815634e-06
fourth           0.000000  7.718142e-05
fifth            0.000000  1.342487e-04
sixth            0.000000 -1.090308e-02
ratio1           0.000000 -7.016789e-03
ratio2           0.000000  9.618386e-03
ratio3           0.000000  2.313372e-02
ratio4           0.000000 -2.759962e+00
ratio5           0.000000  1.247034e+01
ratio6           0.000000 -3.571600e-02
selfinter        0.000000  8.391689e-01
walktrap_vertex  0.000000 -7.504930e-01
bigcom1          0.000000  3.718589e-02
bigcom2          0.000000 -4.536757e-01
bigcom3          0.000000  1.032081e+00
bigcom4          0.000000  2.954940e-01
bigcom6          0.000000 -1.110246e+00
bigcom8          0.000000  3.980557e-01
bigcom9          0.000000 -2.020990e-01
bigcom11         0.000000 -5.851240e-01
bigcom13         0.000000 -8.062517e-01
bigcom15         0.000000 -4.900563e-01
bigcom16         0.000000 -6.155382e-01
bigcom21         0.000000  2.811850e-01
bigcom22         0.000000  3.469888e-02
bigcom24         0.000000 -4.181969e-01
bigcom26         0.000000 -1.291133e+00
bigcom28         0.000000  1.168763e+00
bigcom30         0.000000 -2.589662e+00
bigcom31         0.000000  0.000000e+00
bigcom32         0.000000  4.832485e+00
bigcom33         0.000000 -1.752343e+00
bigcom34         0.000000  0.000000e+00
bigcom36         0.000000 -1.034166e+00
bigcom37         0.000000 -5.461439e-01
bigcom38         0.000000 -5.525469e-02
bigcom39         0.000000 -5.087735e-01
bigcom40         0.000000  8.270384e-01
bigcom43         0.000000 -6.484180e-01
bigcom44         0.000000  0.000000e+00
bigcom46         0.000000 -3.444011e-01
bigcom47         0.000000  0.000000e+00
bigcom49         0.000000 -3.806053e-01
bigcom50         0.000000 -6.566073e-01
bigcom51         0.000000 -2.438884e-01
bigcom52         0.000000 -9.301464e-01
bigcom54         0.000000  0.000000e+00
bigcom56         0.000000 -1.637852e+00
bigcom62         0.000000 -3.659827e-01
bigcom66         0.000000  0.000000e+00
bigcom68         0.000000 -2.653342e-02
bigcom69         0.000000 -1.892405e-01
bigcom71         0.000000  0.000000e+00
bigcom72         0.000000  0.000000e+00
bigcom73         0.000000 -3.438051e-01
bigcom74         0.000000 -6.345775e-01
bigcom75         0.000000 -8.079556e-02
bigcom76         0.000000 -2.184873e-01
bigcom77         0.000000 -7.758347e-01
bigcom79         0.000000 -1.138159e+00
bigcom80         0.000000 -1.067086e-01
bigcom82         0.000000 -9.222553e-01
bigcom83         0.000000  0.000000e+00
bigcom84         0.000000 -1.084141e+00
bigcom85         0.000000 -6.066524e-01
bigcom87         0.000000 -2.011774e-01
bigcom89         0.000000  0.000000e+00
bigcom91         0.000000 -3.515604e-01
bigcom92         0.000000  0.000000e+00
bigcom93         0.000000  0.000000e+00
bigcom96         0.000000 -6.459952e-01
bigcom97         0.000000 -1.336621e+00
bigcom98         0.000000 -1.402399e+00
bigcom99         0.000000  0.000000e+00
bigcom101        0.000000  0.000000e+00
bigcom104        0.000000 -1.671153e+00
bigcom106        0.000000 -2.205965e-01
bigcom109        0.000000 -5.666348e-01
bigcom113        0.000000 -4.252366e-01
bigcom116        0.000000 -3.274434e-01
bigcom120        0.000000  0.000000e+00
bigcom123        0.000000  0.000000e+00
bigcom126        0.000000  0.000000e+00
bigcom127        0.000000 -1.152153e+00
bigcom137        0.000000 -1.388788e+00
bigcom139        0.000000 -4.900380e-01
bigcom140        0.000000 -6.290474e-01
bigcom143        0.000000  0.000000e+00
bigcom145        0.000000  0.000000e+00
bigcom146        0.000000  0.000000e+00
bigcom147        0.000000  0.000000e+00
bigcom149        0.000000 -5.215748e-01
bigcom153        0.000000 -1.035082e-01
bigcom154        0.000000  0.000000e+00
bigcom156        0.000000 -3.247384e-01
bigcom157        0.000000  0.000000e+00
bigcom158        0.000000  0.000000e+00
bigcom160        0.000000 -6.690376e-02
bigcom161        0.000000 -5.918787e-01
bigcom162        0.000000 -6.741285e-01
bigcom164        0.000000 -5.078230e-01
bigcom166        0.000000 -7.427427e-01
bigcom167        0.000000  2.799196e+00
bigcom171        0.000000  4.322421e+00
bigcom173        0.000000 -2.547975e-02
bigcom175        0.000000 -3.397357e-01
bigcom176        0.000000 -2.318995e-02
bigcom177        0.000000  0.000000e+00
bigcom178        0.000000 -1.288804e+00
bigcom180        0.000000 -8.418715e-02
bigcom181        0.000000  0.000000e+00
bigcom184        0.000000 -1.313486e+00
bigcom186        0.000000 -1.334069e+00
bigcom187        0.000000 -1.434146e+00
bigcom189        0.000000  0.000000e+00
bigcom194        0.000000 -4.211672e-01
bigcom195        0.000000 -4.898361e-01
bigcom196        0.000000  2.993474e+00
bigcom204        0.000000  0.000000e+00
bigcom205        0.000000 -4.696472e-01
bigcom212        0.000000 -2.098678e-01
bigcom214        0.000000 -6.444240e-02
bigcom222        0.000000 -1.564896e-02
bigcom223        0.000000 -1.391040e+00
bigcom226        0.000000 -2.247266e-01
bigcom227        0.000000  0.000000e+00
bigcom229        0.000000  0.000000e+00
bigcom233        0.000000  0.000000e+00
bigcom236        0.000000  0.000000e+00
bigcom237        0.000000 -8.486330e-01
bigcom246        0.000000 -4.770367e-01
bigcom248        0.000000 -1.692696e+00
bigcom249        0.000000 -2.253919e-01
bigcom250        0.000000  0.000000e+00
bigcom254        0.000000 -5.506169e-01
bigcom266        0.000000 -9.116376e-01
bigcom269        0.000000  0.000000e+00
bigcom272        0.000000  0.000000e+00
bigcom274        0.000000  0.000000e+00
bigcom281        0.000000  0.000000e+00
bigcom291        0.000000 -2.312526e-01
bigcom292        0.000000 -8.194691e-01
bigcom295        0.000000 -6.408771e-02
bigcom299        0.000000 -1.068761e+00
bigcom301        0.000000 -2.693139e-02
bigcom306        0.000000  0.000000e+00
bigcom309        0.000000  0.000000e+00
bigcom314        0.000000 -4.512227e-02
bigcom321        0.000000 -1.194954e+00
bigcom341        0.000000 -3.788420e-01
bigcom350        0.000000 -1.302201e-01
bigcom353        0.000000  0.000000e+00
bigcom359        0.000000 -9.858695e-01
bigcom363        0.000000  0.000000e+00
bigcom365        0.000000  0.000000e+00
bigcom385        0.000000 -6.770621e-01
bigcom386        0.000000  0.000000e+00
bigcom408        0.000000  3.698131e+00
bigcom412        0.000000  8.373070e+00
bigcom480        0.000000  0.000000e+00
spin_vertex      0.000000 -1.543429e+00
membership_s1    0.000000 -5.941156e-02
membership_s3    0.000000  0.000000e+00
membership_s4    0.000000  7.587213e-03
membership_s5    0.000000  1.274640e-01
membership_s6    0.000000 -1.425425e+00
membership_s7    0.000000  4.675110e-01
membership_s8    0.000000 -5.407806e-01
membership_s9    0.000000 -3.458682e-01
membership_s11   0.000000 -1.162380e-01
membership_s12   0.000000 -5.439652e-01
membership_s14   0.000000 -1.027004e+00
membership_s15   0.000000  1.320817e+00
membership_s16   0.000000  0.000000e+00
membership_s17   0.000000 -3.752477e-01
membership_s18   0.000000 -1.103748e+00
membership_s20   0.000000  0.000000e+00
membership_s21   0.000000 -1.441279e+00
membership_s22   0.000000 -2.306068e-01
membership_s24   0.000000 -6.376344e-01
membership_s25   0.000000 -4.617431e-01
membership_s26   0.000000  0.000000e+00
membership_s27   0.000000  3.478405e-02
membership_s28   0.000000 -5.571990e-02
membership_s30   0.000000  7.953893e-01
membership_s31   0.000000 -1.411063e+00
membership_s32   0.000000  1.219423e+00
membership_s33   0.000000  0.000000e+00
membership_s36   0.000000 -1.009588e+00
membership_s37   0.000000 -6.280301e-01
V1               0.000000 -9.424404e+00
V2               0.000000  1.540085e+00
pdi              0.000000 -7.436313e+03
adhesion         0.000000 -2.670520e-04
cohesion         0.000000  1.116709e-03
inner            0.000000 -6.857569e-06
outer            0.000000  4.957678e-04
ioratio          0.000000  5.492502e+00
comsize          0.000000  8.717286e-04
[1] "Dataset: med_CT Model GBM, run: 9 of 10 2015-06-15 20:15:38"
Iter   TrainDeviance   ValidDeviance   StepSize   Improve
     1        0.1272             nan     0.0100    0.0004
     2        0.1245             nan     0.0100    0.0002
     3        0.1225             nan     0.0100    0.0004
     4        0.1193             nan     0.0100    0.0005
     5        0.1173             nan     0.0100    0.0002
     6        0.1157             nan     0.0100    0.0004
     7        0.1141             nan     0.0100    0.0001
     8        0.1126             nan     0.0100    0.0001
     9        0.1111             nan     0.0100    0.0001
    10        0.1095             nan     0.0100    0.0001
    20        0.0970             nan     0.0100    0.0001
    40        0.0806             nan     0.0100   -0.0000
    60        0.0690             nan     0.0100   -0.0000
    80        0.0611             nan     0.0100   -0.0000
    98        0.0549             nan     0.0100    0.0000

[1] "GBM variable coefficients"
                            var     rel.inf
orbit62                 orbit62 6.846534268
orbit65                 orbit65 4.087029359
comsize                 comsize 3.904894943
pagerank               pagerank 3.849232144
ratio5                   ratio5 3.400905854
outer                     outer 3.317631938
knn                         knn 2.357450369
adhesion               adhesion 2.130910654
bet                         bet 2.097957720
V2                           V2 2.010838042
bigcom28               bigcom28 1.968712896
graph22                 graph22 1.900606606
spin_vertex         spin_vertex 1.824853351
trans                     trans 1.627977596
V1                           V1 1.530035612
cohesion               cohesion 1.487179245
graph21                 graph21 1.469557899
orbit28                 orbit28 1.382003553
orbit56                 orbit56 1.326727123
orbit39                 orbit39 1.274866533
orbit51                 orbit51 1.256841551
ratio2                   ratio2 1.240642472
ioratio                 ioratio 1.207974779
orbit46                 orbit46 1.143070558
orbit54                 orbit54 1.116956409
selfinter             selfinter 1.090614031
orbit53                 orbit53 1.089646279
graph19                 graph19 1.087591053
inner                     inner 1.080279280
graph6                   graph6 1.068651042
walktrap_vertex walktrap_vertex 1.055148731
orbit63                 orbit63 0.981893966
third                     third 0.939372515
orbit45                 orbit45 0.916230238
orbit64                 orbit64 0.908465289
graph11                 graph11 0.884199937
ratio1                   ratio1 0.841485113
orbit37                 orbit37 0.831929573
orbit40                 orbit40 0.831399239
graph16                 graph16 0.829167954
upto_fifth           upto_fifth 0.792707555
orbit55                 orbit55 0.790342209
orbit50                 orbit50 0.760551793
graph20                 graph20 0.743105817
graph10                 graph10 0.734634840
orbit25                 orbit25 0.711401282
graph14                 graph14 0.700366787
orbit10                 orbit10 0.691493737
orbit18                 orbit18 0.687223062
orbit49                 orbit49 0.614411982
orbit70                 orbit70 0.606133288
orbit17                 orbit17 0.593812968
orbit12                 orbit12 0.569484813
sixth                     sixth 0.552520664
ratio4                   ratio4 0.547682401
upto_second         upto_second 0.538546822
orbit42                 orbit42 0.536758433
ratio6                   ratio6 0.522920924
orbit24                 orbit24 0.517673153
membership_s30   membership_s30 0.512939420
orbit60                 orbit60 0.499429884
graph28                 graph28 0.488750820
orbit47                 orbit47 0.488643294
orbit36                 orbit36 0.481070165
orbit30                 orbit30 0.475136482
graph17                 graph17 0.471054327
graph13                 graph13 0.454552316
graph7                   graph7 0.443806504
bigcom3                 bigcom3 0.430604825
ratio3                   ratio3 0.421882929
orbit20                 orbit20 0.414523998
graph26                 graph26 0.412561760
upto_sixth           upto_sixth 0.409939454
orbit27                 orbit27 0.398374431
graph3                   graph3 0.388946445
orbit66                 orbit66 0.383666800
orbit13                 orbit13 0.379801759
orbit48                 orbit48 0.375831744
membership_s1     membership_s1 0.357528272
orbit26                 orbit26 0.324487921
orbit35                 orbit35 0.321530335
membership_s32   membership_s32 0.320318087
orbit4                   orbit4 0.316125945
orbit41                 orbit41 0.309607829
graph23                 graph23 0.309447078
orbit23                 orbit23 0.303655277
orbit11                 orbit11 0.294763712
ecc                         ecc 0.283525994
graph2                   graph2 0.259739939
graph1                   graph1 0.258787080
orbit38                 orbit38 0.257447492
orbit5                   orbit5 0.257384304
fourth                   fourth 0.254771599
orbit58                 orbit58 0.249000251
graph18                 graph18 0.235392603
graph5                   graph5 0.223281169
orbit9                   orbit9 0.222486556
orbit21                 orbit21 0.218247050
graph12                 graph12 0.214878994
orbit16                 orbit16 0.212604435
bigcom21               bigcom21 0.201701466
orbit69                 orbit69 0.197549800
orbit32                 orbit32 0.190243310
orbit57                 orbit57 0.189152313
graph29                 graph29 0.178042542
graph27                 graph27 0.176397712
orbit44                 orbit44 0.170685922
graph9                   graph9 0.163733935
graph4                   graph4 0.147143902
orbit33                 orbit33 0.146832298
bigcom4                 bigcom4 0.137137621
graph25                 graph25 0.136797910
orbit67                 orbit67 0.111384565
orbit15                 orbit15 0.099118409
orbit52                 orbit52 0.096606216
constraint           constraint 0.094735000
graph15                 graph15 0.084957951
graph24                 graph24 0.073398502
orbit59                 orbit59 0.073221896
graph8                   graph8 0.072140202
orbit29                 orbit29 0.069576465
membership_s5     membership_s5 0.065481287
hubscore               hubscore 0.065420922
coreness               coreness 0.065140925
orbit61                 orbit61 0.045477967
orbit31                 orbit31 0.042119315
bigcom1                 bigcom1 0.036231588
orbit7                   orbit7 0.033645660
orbit1                   orbit1 0.025676149
bigcom22               bigcom22 0.016865706
orbit2                   orbit2 0.016515631
bigcom147             bigcom147 0.014967957
orbit68                 orbit68 0.014810539
membership_s27   membership_s27 0.001320894
graph0                   graph0 0.000000000
orbit0                   orbit0 0.000000000
orbit3                   orbit3 0.000000000
orbit6                   orbit6 0.000000000
orbit8                   orbit8 0.000000000
orbit14                 orbit14 0.000000000
orbit19                 orbit19 0.000000000
orbit22                 orbit22 0.000000000
orbit34                 orbit34 0.000000000
orbit43                 orbit43 0.000000000
orbit71                 orbit71 0.000000000
orbit72                 orbit72 0.000000000
AP                           AP 0.000000000
eccrad                   eccrad 0.000000000
close                     close 0.000000000
evcent                   evcent 0.000000000
first                     first 0.000000000
upto_third           upto_third 0.000000000
upto_fourth         upto_fourth 0.000000000
second                   second 0.000000000
fifth                     fifth 0.000000000
bigcom2                 bigcom2 0.000000000
bigcom6                 bigcom6 0.000000000
bigcom8                 bigcom8 0.000000000
bigcom9                 bigcom9 0.000000000
bigcom11               bigcom11 0.000000000
bigcom13               bigcom13 0.000000000
bigcom15               bigcom15 0.000000000
bigcom16               bigcom16 0.000000000
bigcom24               bigcom24 0.000000000
bigcom26               bigcom26 0.000000000
bigcom30               bigcom30 0.000000000
bigcom31               bigcom31 0.000000000
bigcom32               bigcom32 0.000000000
bigcom33               bigcom33 0.000000000
bigcom34               bigcom34 0.000000000
bigcom36               bigcom36 0.000000000
bigcom37               bigcom37 0.000000000
bigcom38               bigcom38 0.000000000
bigcom39               bigcom39 0.000000000
bigcom40               bigcom40 0.000000000
bigcom43               bigcom43 0.000000000
bigcom44               bigcom44 0.000000000
bigcom46               bigcom46 0.000000000
bigcom47               bigcom47 0.000000000
bigcom49               bigcom49 0.000000000
bigcom50               bigcom50 0.000000000
bigcom51               bigcom51 0.000000000
bigcom52               bigcom52 0.000000000
bigcom54               bigcom54 0.000000000
bigcom56               bigcom56 0.000000000
bigcom62               bigcom62 0.000000000
bigcom66               bigcom66 0.000000000
bigcom68               bigcom68 0.000000000
bigcom69               bigcom69 0.000000000
bigcom71               bigcom71 0.000000000
bigcom72               bigcom72 0.000000000
bigcom73               bigcom73 0.000000000
bigcom74               bigcom74 0.000000000
bigcom75               bigcom75 0.000000000
bigcom76               bigcom76 0.000000000
bigcom77               bigcom77 0.000000000
bigcom79               bigcom79 0.000000000
bigcom80               bigcom80 0.000000000
bigcom82               bigcom82 0.000000000
bigcom83               bigcom83 0.000000000
bigcom84               bigcom84 0.000000000
bigcom85               bigcom85 0.000000000
bigcom87               bigcom87 0.000000000
bigcom89               bigcom89 0.000000000
bigcom91               bigcom91 0.000000000
bigcom92               bigcom92 0.000000000
bigcom93               bigcom93 0.000000000
bigcom96               bigcom96 0.000000000
bigcom97               bigcom97 0.000000000
bigcom98               bigcom98 0.000000000
bigcom99               bigcom99 0.000000000
bigcom101             bigcom101 0.000000000
bigcom104             bigcom104 0.000000000
bigcom106             bigcom106 0.000000000
bigcom109             bigcom109 0.000000000
bigcom113             bigcom113 0.000000000
bigcom116             bigcom116 0.000000000
bigcom120             bigcom120 0.000000000
bigcom123             bigcom123 0.000000000
bigcom126             bigcom126 0.000000000
bigcom127             bigcom127 0.000000000
bigcom137             bigcom137 0.000000000
bigcom139             bigcom139 0.000000000
bigcom140             bigcom140 0.000000000
bigcom143             bigcom143 0.000000000
bigcom145             bigcom145 0.000000000
bigcom146             bigcom146 0.000000000
bigcom149             bigcom149 0.000000000
bigcom153             bigcom153 0.000000000
bigcom154             bigcom154 0.000000000
bigcom156             bigcom156 0.000000000
bigcom157             bigcom157 0.000000000
bigcom158             bigcom158 0.000000000
bigcom160             bigcom160 0.000000000
bigcom161             bigcom161 0.000000000
bigcom162             bigcom162 0.000000000
bigcom164             bigcom164 0.000000000
bigcom166             bigcom166 0.000000000
bigcom167             bigcom167 0.000000000
bigcom171             bigcom171 0.000000000
bigcom173             bigcom173 0.000000000
bigcom175             bigcom175 0.000000000
bigcom176             bigcom176 0.000000000
bigcom177             bigcom177 0.000000000
bigcom178             bigcom178 0.000000000
bigcom180             bigcom180 0.000000000
bigcom181             bigcom181 0.000000000
bigcom184             bigcom184 0.000000000
bigcom186             bigcom186 0.000000000
bigcom187             bigcom187 0.000000000
bigcom189             bigcom189 0.000000000
bigcom194             bigcom194 0.000000000
bigcom195             bigcom195 0.000000000
bigcom196             bigcom196 0.000000000
bigcom204             bigcom204 0.000000000
bigcom205             bigcom205 0.000000000
bigcom212             bigcom212 0.000000000
bigcom214             bigcom214 0.000000000
bigcom222             bigcom222 0.000000000
bigcom223             bigcom223 0.000000000
bigcom226             bigcom226 0.000000000
bigcom227             bigcom227 0.000000000
bigcom229             bigcom229 0.000000000
bigcom233             bigcom233 0.000000000
bigcom236             bigcom236 0.000000000
bigcom237             bigcom237 0.000000000
bigcom246             bigcom246 0.000000000
bigcom248             bigcom248 0.000000000
bigcom249             bigcom249 0.000000000
bigcom250             bigcom250 0.000000000
bigcom254             bigcom254 0.000000000
bigcom266             bigcom266 0.000000000
bigcom269             bigcom269 0.000000000
bigcom272             bigcom272 0.000000000
bigcom274             bigcom274 0.000000000
bigcom281             bigcom281 0.000000000
bigcom291             bigcom291 0.000000000
bigcom292             bigcom292 0.000000000
bigcom295             bigcom295 0.000000000
bigcom299             bigcom299 0.000000000
bigcom301             bigcom301 0.000000000
bigcom306             bigcom306 0.000000000
bigcom309             bigcom309 0.000000000
bigcom314             bigcom314 0.000000000
bigcom321             bigcom321 0.000000000
bigcom341             bigcom341 0.000000000
bigcom350             bigcom350 0.000000000
bigcom353             bigcom353 0.000000000
bigcom359             bigcom359 0.000000000
bigcom363             bigcom363 0.000000000
bigcom365             bigcom365 0.000000000
bigcom385             bigcom385 0.000000000
bigcom386             bigcom386 0.000000000
bigcom408             bigcom408 0.000000000
bigcom412             bigcom412 0.000000000
bigcom480             bigcom480 0.000000000
membership_s3     membership_s3 0.000000000
membership_s4     membership_s4 0.000000000
membership_s6     membership_s6 0.000000000
membership_s7     membership_s7 0.000000000
membership_s8     membership_s8 0.000000000
membership_s9     membership_s9 0.000000000
membership_s11   membership_s11 0.000000000
membership_s12   membership_s12 0.000000000
membership_s14   membership_s14 0.000000000
membership_s15   membership_s15 0.000000000
membership_s16   membership_s16 0.000000000
membership_s17   membership_s17 0.000000000
membership_s18   membership_s18 0.000000000
membership_s20   membership_s20 0.000000000
membership_s21   membership_s21 0.000000000
membership_s22   membership_s22 0.000000000
membership_s24   membership_s24 0.000000000
membership_s25   membership_s25 0.000000000
membership_s26   membership_s26 0.000000000
membership_s28   membership_s28 0.000000000
membership_s31   membership_s31 0.000000000
membership_s33   membership_s33 0.000000000
membership_s36   membership_s36 0.000000000
membership_s37   membership_s37 0.000000000
pdi                         pdi 0.000000000
[1] "Dataset: med_CT Model RF, run: 9 of 10 2015-06-15 20:16:16"
     |      Out-of-bag   |
Tree |      MSE  %Var(y) |
   1 |  0.02491   211.20 |
   2 |  0.02343   198.68 |
   3 |  0.02008   170.25 |
   4 |   0.0179   151.78 |
   5 |  0.01724   146.15 |
   6 |    0.017   144.12 |
   7 |  0.01625   137.79 |
   8 |  0.01537   130.35 |
   9 |  0.01527   129.44 |
  10 |  0.01483   125.71 |
  11 |  0.01431   121.30 |
  12 |   0.0144   122.08 |
  13 |  0.01431   121.33 |
  14 |  0.01401   118.84 |
  15 |  0.01356   115.01 |
  16 |  0.01334   113.09 |
  17 |  0.01318   111.72 |
  18 |  0.01295   109.83 |
  19 |  0.01296   109.88 |
  20 |  0.01285   109.00 |
  21 |  0.01276   108.23 |
  22 |  0.01279   108.42 |
  23 |  0.01258   106.69 |
  24 |  0.01238   104.99 |
  25 |  0.01234   104.62 |
  26 |  0.01223   103.73 |
  27 |  0.01222   103.61 |
  28 |  0.01224   103.82 |
  29 |  0.01226   103.95 |
  30 |  0.01214   102.92 |
  31 |  0.01215   103.02 |
  32 |  0.01216   103.09 |
  33 |  0.01204   102.11 |
  34 |  0.01201   101.83 |
  35 |  0.01198   101.59 |
  36 |  0.01204   102.05 |
  37 |  0.01205   102.14 |
  38 |  0.01203   102.03 |
  39 |  0.01205   102.22 |
  40 |  0.01205   102.21 |
  41 |  0.01199   101.63 |
  42 |  0.01201   101.88 |
  43 |  0.01199   101.71 |
  44 |  0.01198   101.56 |
  45 |  0.01198   101.56 |
  46 |  0.01199   101.66 |
  47 |  0.01198   101.58 |
  48 |  0.01195   101.30 |
  49 |  0.01189   100.81 |
  50 |  0.01186   100.52 |
  51 |   0.0119   100.88 |
  52 |  0.01186   100.57 |
  53 |  0.01185   100.46 |
  54 |  0.01184   100.41 |
  55 |  0.01186   100.60 |
  56 |  0.01188   100.74 |
  57 |   0.0119   100.89 |
  58 |  0.01189   100.80 |
  59 |  0.01188   100.70 |
  60 |  0.01185   100.49 |
  61 |  0.01185   100.45 |
  62 |  0.01182   100.21 |
  63 |   0.0118   100.06 |
  64 |  0.01181   100.12 |
  65 |  0.01178    99.91 |
  66 |   0.0118   100.02 |
  67 |  0.01178    99.88 |
  68 |  0.01177    99.80 |
  69 |  0.01177    99.83 |
  70 |  0.01179    99.93 |
  71 |  0.01175    99.65 |
  72 |  0.01173    99.49 |
  73 |  0.01172    99.37 |
  74 |  0.01171    99.33 |
  75 |   0.0117    99.23 |
  76 |  0.01168    99.03 |
  77 |  0.01168    99.00 |
  78 |  0.01166    98.87 |
  79 |  0.01165    98.80 |
  80 |  0.01164    98.73 |
  81 |  0.01166    98.84 |
  82 |  0.01164    98.70 |
  83 |  0.01165    98.77 |
  84 |  0.01164    98.70 |
  85 |  0.01164    98.73 |
  86 |  0.01163    98.60 |
  87 |  0.01161    98.43 |
  88 |  0.01159    98.29 |
  89 |  0.01159    98.28 |
  90 |   0.0116    98.37 |
  91 |  0.01159    98.27 |
  92 |   0.0116    98.32 |
  93 |   0.0116    98.34 |
  94 |  0.01158    98.19 |
  95 |  0.01158    98.19 |
  96 |  0.01154    97.86 |
  97 |  0.01155    97.97 |
  98 |  0.01155    97.96 |
  99 |  0.01157    98.09 |
 100 |  0.01157    98.14 |
[1] "Random Forest variable coefficients"
                      %IncMSE IncNodePurity
graph5           1.192120e-03  2.633156e-01
graph6           7.497311e-04  2.737717e-01
graph7           3.774475e-03  1.897191e-01
graph8           1.801091e-04  9.931075e-02
graph9           4.144428e-05  7.852862e-02
graph10          1.431194e-03  2.459257e-01
graph11          1.454733e-03  2.915112e-01
graph12          5.438001e-04  1.248360e-01
graph13          2.557629e-03  1.327183e-01
graph14          3.065109e-04  1.955433e-01
graph15          1.417762e-04  1.556885e-01
graph16          1.525301e-03  2.703997e-01
graph17          7.703594e-04  1.724807e-01
graph18          1.707873e-03  2.250041e-01
graph19          1.360518e-03  1.304530e-01
graph20          3.913130e-03  8.359011e-01
graph21          7.236081e-04  3.050787e-01
graph22          1.271856e-03  5.955307e-01
graph23          3.073201e-03  3.085749e-01
graph24          5.390105e-04  2.275435e-01
graph25          1.679477e-03  4.030333e-01
graph26          1.085415e-03  3.148387e-01
graph27          1.110281e-03  3.232238e-01
graph28          1.375889e-03  2.613628e-01
graph29          1.376261e-04  1.079052e-01
orbit0           5.563598e-05  1.748801e-02
orbit1           1.703495e-03  1.459047e-01
orbit2           3.469212e-04  2.136284e-01
orbit3           1.063263e-03  2.548199e-01
orbit4           7.526339e-04  1.174198e-01
orbit5           3.333204e-04  1.234686e-01
orbit6           6.971621e-04  1.786182e-01
orbit7           5.292285e-04  1.688596e-01
orbit8           1.036562e-03  3.330992e-01
orbit9           3.805682e-04  1.510781e-01
orbit10          6.447374e-04  2.139103e-01
orbit11          7.371619e-05  8.317182e-02
orbit12          1.171718e-03  1.838495e-01
orbit13          2.939628e-04  1.899984e-01
orbit14          2.259666e-04  1.171981e-01
orbit15          4.175450e-04  9.818368e-02
orbit16          3.893885e-04  3.064388e-01
orbit17          2.192306e-04  2.142292e-01
orbit18          2.079759e-04  4.978013e-01
orbit19          1.302466e-03  2.367300e-01
orbit20          8.237648e-04  4.079220e-01
orbit21          6.316330e-04  2.591746e-01
orbit22          8.491147e-04  2.015644e-01
orbit23          8.200790e-04  2.028437e-01
orbit24          2.806669e-03  2.465813e-01
orbit25          5.304571e-04  8.763827e-02
orbit26          5.109938e-04  1.421317e-01
orbit27          2.094968e-03  4.722240e-01
orbit28          6.059358e-04  2.298613e-01
orbit29          3.507375e-04  1.579035e-01
orbit30          4.629551e-04  3.344903e-01
orbit31          4.693869e-04  1.418887e-01
orbit32          4.996020e-04  1.741876e-01
orbit33          2.997443e-04  2.581619e-01
orbit34          9.529579e-04  7.840817e-02
orbit35          8.544812e-04  8.596599e-02
orbit36          2.239887e-04  4.633169e-01
orbit37          3.753598e-04  9.931276e-02
orbit38          3.153583e-05  3.942113e-01
orbit39          1.594059e-03  2.204370e-01
orbit40          1.148575e-03  1.869651e-01
orbit41          9.362281e-04  2.217563e-01
orbit42          9.662466e-04  1.593385e-01
orbit43          7.475777e-04  6.598013e-02
orbit44          1.401506e-04  2.299894e-01
orbit45          2.374245e-03  3.226079e-01
orbit46          1.212180e-03  2.114530e-01
orbit47          4.435102e-04  2.006782e-01
orbit48          8.198021e-04  1.534456e-01
orbit49          4.419433e-03  7.537100e-01
orbit50          6.408293e-04  4.677278e-01
orbit51          1.973723e-03  5.445741e-01
orbit52          5.229929e-04  1.947249e-01
orbit53          7.824425e-04  2.870921e-01
orbit54          1.136798e-03  3.331837e-01
orbit55          6.841531e-04  3.452571e-01
orbit56          8.845934e-03  5.616203e-01
orbit57          6.514554e-04  1.772687e-01
orbit58          1.605092e-03  1.651635e-01
orbit59          2.057384e-03  2.149857e-01
orbit60          1.074417e-04  1.144582e-01
orbit61          3.632850e-04  3.579127e-01
orbit62          8.318265e-03  1.130404e+00
orbit63          7.666869e-04  4.038984e-01
orbit64          5.894834e-04  4.589870e-01
orbit65          2.489266e-03  6.687435e-01
orbit66          1.442450e-04  1.409832e-01
orbit67          1.366714e-04  1.098296e-01
orbit68          2.611551e-03  2.752557e-01
orbit69          4.020491e-04  1.420036e-01
orbit70          2.629813e-03  2.443577e-01
orbit71          3.836395e-04  1.666888e-01
orbit72          1.218039e-04  4.288644e-02
AP               2.479660e-07  2.055177e-02
bet              3.828860e-04  6.335204e-01
ecc              6.657689e-05  1.441178e-01
eccrad           7.015814e-05  1.516181e-01
close            8.439086e-05  8.216193e-02
constraint       6.686332e-04  2.339319e-01
coreness        -5.562545e-06  1.064303e-01
knn              1.361617e-03  4.402724e-01
hubscore         1.821563e-03  1.051252e-01
pagerank         4.197371e-04  7.573034e-01
trans            1.281914e-03  5.681986e-01
evcent           5.839838e-04  1.456994e-01
first            4.633639e-05  5.069397e-02
upto_second      4.699994e-04  1.743919e-01
upto_third       2.622752e-05  1.168486e-01
upto_fourth      7.504328e-04  1.662382e-01
upto_fifth       8.133042e-04  1.243601e-01
upto_sixth       1.544031e-04  1.702890e-01
second           1.412099e-03  1.139808e-01
third            1.106346e-03  6.407183e-01
fourth           1.691224e-03  3.309906e-01
fifth            9.999690e-04  2.464802e-01
sixth            1.080681e-03  2.247508e-01
ratio1           1.842877e-03  4.497126e-01
ratio2           4.606979e-03  5.445501e-01
ratio3           7.721230e-04  2.981176e-01
ratio4           7.631736e-04  4.438985e-01
ratio5           1.720087e-03  1.291353e+00
ratio6           6.660857e-04  2.122515e-01
selfinter       -1.783829e-05  2.553183e-01
walktrap_vertex  1.742620e-04  3.174115e-01
bigcom1          1.757767e-04  1.194485e-01
bigcom2          0.000000e+00  0.000000e+00
bigcom3          1.907093e-04  3.445527e-01
bigcom4          5.998800e-06  2.055204e-02
bigcom6          0.000000e+00  0.000000e+00
bigcom8          3.010330e-05  4.223345e-03
bigcom9          0.000000e+00  0.000000e+00
bigcom11         0.000000e+00  0.000000e+00
bigcom13         0.000000e+00  0.000000e+00
bigcom15         0.000000e+00  0.000000e+00
bigcom16         0.000000e+00  0.000000e+00
bigcom21         5.059059e-05  4.303039e-02
bigcom22         1.186046e-05  2.087199e-02
bigcom24         0.000000e+00  0.000000e+00
bigcom26         0.000000e+00  0.000000e+00
bigcom28         4.171963e-04  4.461074e-01
bigcom30         0.000000e+00  0.000000e+00
bigcom31         0.000000e+00  0.000000e+00
bigcom32        -7.105424e-05  1.973903e-01
bigcom33         0.000000e+00  0.000000e+00
bigcom34         0.000000e+00  0.000000e+00
bigcom36         0.000000e+00  0.000000e+00
bigcom37         0.000000e+00  0.000000e+00
bigcom38         0.000000e+00  0.000000e+00
bigcom39         0.000000e+00  0.000000e+00
bigcom40         3.040983e-05  1.919139e-02
bigcom43         0.000000e+00  0.000000e+00
bigcom44         0.000000e+00  0.000000e+00
bigcom46         0.000000e+00  0.000000e+00
bigcom47         0.000000e+00  0.000000e+00
bigcom49         0.000000e+00  0.000000e+00
bigcom50         0.000000e+00  0.000000e+00
bigcom51         0.000000e+00  0.000000e+00
bigcom52         0.000000e+00  0.000000e+00
bigcom54         0.000000e+00  0.000000e+00
bigcom56         0.000000e+00  0.000000e+00
bigcom62         0.000000e+00  0.000000e+00
bigcom66         0.000000e+00  0.000000e+00
bigcom68         0.000000e+00  0.000000e+00
bigcom69         0.000000e+00  0.000000e+00
bigcom71         0.000000e+00  0.000000e+00
bigcom72         0.000000e+00  0.000000e+00
bigcom73         0.000000e+00  0.000000e+00
bigcom74         0.000000e+00  0.000000e+00
bigcom75         0.000000e+00  0.000000e+00
bigcom76         0.000000e+00  0.000000e+00
bigcom77         0.000000e+00  0.000000e+00
bigcom79         0.000000e+00  0.000000e+00
bigcom80         0.000000e+00  0.000000e+00
bigcom82         0.000000e+00  0.000000e+00
bigcom83         0.000000e+00  0.000000e+00
bigcom84         0.000000e+00  0.000000e+00
bigcom85         0.000000e+00  0.000000e+00
bigcom87         0.000000e+00  1.084202e-21
bigcom89         0.000000e+00  0.000000e+00
bigcom91         0.000000e+00  0.000000e+00
bigcom92         0.000000e+00  0.000000e+00
bigcom93         0.000000e+00  0.000000e+00
bigcom96         0.000000e+00  0.000000e+00
bigcom97         0.000000e+00  0.000000e+00
bigcom98         0.000000e+00  0.000000e+00
bigcom99         0.000000e+00  0.000000e+00
bigcom101        0.000000e+00  0.000000e+00
bigcom104        0.000000e+00  0.000000e+00
bigcom106        0.000000e+00  0.000000e+00
bigcom109        0.000000e+00  0.000000e+00
bigcom113        0.000000e+00  0.000000e+00
bigcom116        0.000000e+00  0.000000e+00
bigcom120        0.000000e+00  0.000000e+00
bigcom123        0.000000e+00  0.000000e+00
bigcom126        0.000000e+00  0.000000e+00
bigcom127        0.000000e+00  0.000000e+00
bigcom137        0.000000e+00  0.000000e+00
bigcom139        0.000000e+00  0.000000e+00
bigcom140        0.000000e+00  0.000000e+00
bigcom143        0.000000e+00  0.000000e+00
bigcom145        0.000000e+00  0.000000e+00
bigcom146        0.000000e+00  0.000000e+00
bigcom147       -9.811750e-05  5.974843e-02
bigcom149        0.000000e+00  0.000000e+00
bigcom153        0.000000e+00  0.000000e+00
bigcom154        0.000000e+00  0.000000e+00
bigcom156        0.000000e+00  0.000000e+00
bigcom157        0.000000e+00  0.000000e+00
bigcom158        0.000000e+00  0.000000e+00
bigcom160        0.000000e+00  0.000000e+00
bigcom161        0.000000e+00  0.000000e+00
bigcom162        0.000000e+00  0.000000e+00
bigcom164        0.000000e+00  0.000000e+00
bigcom166        0.000000e+00  0.000000e+00
bigcom167        7.760465e-05  4.410241e-01
bigcom171        8.046379e-04  2.252402e+00
bigcom173        0.000000e+00  0.000000e+00
bigcom175        0.000000e+00  0.000000e+00
bigcom176        0.000000e+00  0.000000e+00
bigcom177        0.000000e+00  0.000000e+00
bigcom178        0.000000e+00  0.000000e+00
bigcom180        0.000000e+00  5.302661e-01
bigcom181        0.000000e+00  0.000000e+00
bigcom184        0.000000e+00  0.000000e+00
bigcom186        0.000000e+00  0.000000e+00
bigcom187        0.000000e+00  0.000000e+00
bigcom189        0.000000e+00  0.000000e+00
bigcom194        0.000000e+00  0.000000e+00
bigcom195        0.000000e+00  0.000000e+00
bigcom196       -2.131373e-05  4.457596e-01
bigcom204        0.000000e+00  0.000000e+00
bigcom205        0.000000e+00  0.000000e+00
bigcom212        0.000000e+00  0.000000e+00
bigcom214        0.000000e+00  0.000000e+00
bigcom222        0.000000e+00  0.000000e+00
bigcom223        0.000000e+00  0.000000e+00
bigcom226        0.000000e+00  0.000000e+00
bigcom227        0.000000e+00  0.000000e+00
bigcom229        0.000000e+00  0.000000e+00
bigcom233        0.000000e+00  0.000000e+00
bigcom236        0.000000e+00  0.000000e+00
bigcom237        0.000000e+00  0.000000e+00
bigcom246        0.000000e+00  0.000000e+00
bigcom248        0.000000e+00  1.387779e-19
bigcom249        0.000000e+00  0.000000e+00
bigcom250        0.000000e+00  0.000000e+00
bigcom254        0.000000e+00  0.000000e+00
bigcom266        0.000000e+00  0.000000e+00
bigcom269        0.000000e+00  0.000000e+00
bigcom272        0.000000e+00  0.000000e+00
bigcom274        0.000000e+00  0.000000e+00
bigcom281        0.000000e+00  0.000000e+00
bigcom291        0.000000e+00  0.000000e+00
bigcom292        0.000000e+00  0.000000e+00
bigcom295        0.000000e+00  0.000000e+00
bigcom299        0.000000e+00  0.000000e+00
bigcom301        0.000000e+00  0.000000e+00
bigcom306        0.000000e+00  0.000000e+00
bigcom309        0.000000e+00  0.000000e+00
bigcom314        0.000000e+00  0.000000e+00
bigcom321        0.000000e+00  0.000000e+00
bigcom341        0.000000e+00  0.000000e+00
bigcom350        0.000000e+00  0.000000e+00
bigcom353        0.000000e+00  0.000000e+00
bigcom359        0.000000e+00  0.000000e+00
bigcom363        0.000000e+00  0.000000e+00
bigcom365        0.000000e+00  0.000000e+00
bigcom385        0.000000e+00  0.000000e+00
bigcom386        0.000000e+00  0.000000e+00
bigcom408        5.977286e-06  2.420886e-01
bigcom412        4.102205e-04  1.340020e+00
bigcom480        0.000000e+00  0.000000e+00
spin_vertex      2.010641e-04  8.093923e-01
membership_s1    9.056353e-05  1.069282e-01
membership_s3    0.000000e+00  0.000000e+00
membership_s4    0.000000e+00  0.000000e+00
membership_s5    3.142505e-05  6.912031e-02
membership_s6    0.000000e+00  0.000000e+00
membership_s7    0.000000e+00  0.000000e+00
membership_s8    0.000000e+00  0.000000e+00
membership_s9    0.000000e+00  0.000000e+00
membership_s11   0.000000e+00  0.000000e+00
membership_s12   0.000000e+00  0.000000e+00
membership_s14   0.000000e+00  0.000000e+00
membership_s15   0.000000e+00  0.000000e+00
membership_s16   0.000000e+00  0.000000e+00
membership_s17   0.000000e+00  0.000000e+00
membership_s18   0.000000e+00  0.000000e+00
membership_s20   0.000000e+00  0.000000e+00
membership_s21   0.000000e+00  0.000000e+00
membership_s22   0.000000e+00  0.000000e+00
membership_s24   0.000000e+00  0.000000e+00
membership_s25   0.000000e+00  0.000000e+00
membership_s26   0.000000e+00  0.000000e+00
membership_s27   6.355956e-05  4.071269e-02
membership_s28   0.000000e+00  0.000000e+00
membership_s30   5.460172e-04  1.102429e-01
membership_s31   0.000000e+00  1.084202e-21
membership_s32   5.949689e-05  8.313387e-02
membership_s33   0.000000e+00  0.000000e+00
membership_s36   0.000000e+00  0.000000e+00
membership_s37   0.000000e+00  0.000000e+00
V1               6.926951e-04  5.215035e-01
V2               1.580313e-03  1.245468e+00
pdi              0.000000e+00  1.322629e-04
adhesion         1.742492e-02  8.977164e-01
cohesion         1.960854e-02  8.752159e-01
inner            2.078568e-03  5.728605e-01
outer            1.245434e-03  5.954135e-01
ioratio          2.833893e-03  7.007247e-01
comsize          2.035141e-03  9.677625e-01
[1] "Dataset: med_CT Model GLM, run: 9 of 10 2015-06-15 20:17:36"
[1] "glmnet variable coefficients"
                     [,1]          [,2]
(Intercept)     -4.416208  1.465955e+02
graph0           0.000000  0.000000e+00
graph1           0.000000  0.000000e+00
graph2           0.000000  6.148782e-04
graph3           0.000000 -1.599353e-06
graph4           0.000000  0.000000e+00
graph5           0.000000 -8.885924e-04
graph6           0.000000  0.000000e+00
graph7           0.000000  3.675373e-04
graph8           0.000000  3.156879e-03
graph9           0.000000  1.377498e-08
graph10          0.000000  0.000000e+00
graph11          0.000000 -1.633061e-10
graph12          0.000000  9.715081e-08
graph13          0.000000  0.000000e+00
graph14          0.000000  2.589712e-09
graph15          0.000000 -9.104918e-06
graph16          0.000000 -5.725081e-07
graph17          0.000000 -6.103864e-07
graph18          0.000000  2.618628e-05
graph19          0.000000  0.000000e+00
graph20          0.000000 -1.200647e-05
graph21          0.000000  1.744947e-05
graph22          0.000000 -2.760752e-05
graph23          0.000000  3.647040e-06
graph24          0.000000 -2.677519e-05
graph25          0.000000  1.314405e-04
graph26          0.000000  0.000000e+00
graph27          0.000000 -2.838630e-04
graph28          0.000000  0.000000e+00
graph29          0.000000 -1.270947e-02
orbit0           0.000000  0.000000e+00
orbit1           0.000000  0.000000e+00
orbit2           0.000000  0.000000e+00
orbit3           0.000000  8.560309e-05
orbit4           0.000000 -1.437947e-06
orbit5           0.000000 -1.622615e-06
orbit6           0.000000  0.000000e+00
orbit7           0.000000  6.305483e-06
orbit8           0.000000 -8.271978e-04
orbit9           0.000000  1.916785e-05
orbit10          0.000000  0.000000e+00
orbit11          0.000000  9.290490e-04
orbit12          0.000000  1.809633e-03
orbit13          0.000000 -5.495759e-03
orbit14          0.000000  2.963376e-03
orbit15          0.000000  3.205706e-08
orbit16          0.000000  9.744026e-09
orbit17          0.000000  1.081025e-07
orbit18          0.000000 -3.242831e-10
orbit19          0.000000  0.000000e+00
orbit20          0.000000  7.444768e-08
orbit21          0.000000 -2.045963e-06
orbit22          0.000000 -1.739976e-10
orbit23          0.000000  1.427865e-06
orbit24          0.000000  1.217293e-07
orbit25          0.000000  3.865220e-07
orbit26          0.000000 -2.271664e-06
orbit27          0.000000  6.787067e-06
orbit28          0.000000  1.947494e-06
orbit29          0.000000 -1.716726e-06
orbit30          0.000000 -2.204265e-05
orbit31          0.000000  1.123217e-08
orbit32          0.000000  0.000000e+00
orbit33          0.000000  3.281683e-05
orbit34          0.000000 -4.859011e-06
orbit35          0.000000 -5.029976e-06
orbit36          0.000000 -3.795490e-07
orbit37          0.000000 -3.552428e-07
orbit38          0.000000  8.384513e-05
orbit39          0.000000 -1.784492e-06
orbit40          0.000000 -7.825670e-07
orbit41          0.000000 -1.562259e-05
orbit42          0.000000  2.038443e-04
orbit43          0.000000  2.329460e-05
orbit44          0.000000 -2.577364e-03
orbit45          0.000000 -5.138542e-06
orbit46          0.000000  8.271043e-06
orbit47          0.000000 -4.181877e-05
orbit48          0.000000 -9.163830e-06
orbit49          0.000000 -2.360204e-05
orbit50          0.000000 -1.881938e-08
orbit51          0.000000  6.001646e-05
orbit52          0.000000  2.579617e-05
orbit53          0.000000  1.140966e-04
orbit54          0.000000 -1.460765e-05
orbit55          0.000000  1.271083e-04
orbit56          0.000000  5.127281e-07
orbit57          0.000000  1.403540e-05
orbit58          0.000000  3.281926e-04
orbit59          0.000000 -5.372938e-05
orbit60          0.000000 -1.815055e-05
orbit61          0.000000  6.290767e-04
orbit62          0.000000  7.922743e-04
orbit63          0.000000  1.676074e-05
orbit64          0.000000  7.848046e-04
orbit65          0.000000  2.261845e-04
orbit66          0.000000 -1.323294e-03
orbit67          0.000000  5.414349e-03
orbit68          0.000000 -9.956233e-04
orbit69          0.000000  1.046471e-02
orbit70          0.000000  4.560915e-03
orbit71          0.000000 -8.049146e-03
orbit72          0.000000 -1.221449e-02
AP               0.000000 -7.308374e-02
bet              0.000000  5.058106e-06
ecc              0.000000  1.406224e-02
eccrad           0.000000  9.629860e-02
close            0.000000  0.000000e+00
constraint       0.000000  0.000000e+00
coreness         0.000000 -1.221148e-01
knn              0.000000  1.874241e-03
hubscore         0.000000 -5.044884e-01
pagerank         0.000000 -1.824649e+00
trans            0.000000  2.971916e-02
evcent           0.000000  0.000000e+00
first            0.000000  0.000000e+00
upto_second      0.000000  0.000000e+00
upto_third       0.000000  0.000000e+00
upto_fourth      0.000000  0.000000e+00
upto_fifth       0.000000  2.985144e-03
upto_sixth       0.000000 -1.570874e-02
second           0.000000  0.000000e+00
third            0.000000 -6.726580e-05
fourth           0.000000  1.474727e-07
fifth            0.000000  2.825285e-06
sixth            0.000000 -8.670150e-03
ratio1           0.000000 -3.331719e-03
ratio2           0.000000  1.044786e-02
ratio3           0.000000  0.000000e+00
ratio4           0.000000 -5.446457e+00
ratio5           0.000000  8.590376e+00
ratio6           0.000000 -1.363163e-02
selfinter        0.000000  7.610142e-01
walktrap_vertex  0.000000 -2.297747e-01
bigcom1          0.000000  3.996651e-01
bigcom2          0.000000  0.000000e+00
bigcom3          0.000000  1.406579e+00
bigcom4          0.000000  4.060450e-01
bigcom6          0.000000 -2.385096e-01
bigcom8          0.000000  7.458783e-01
bigcom9          0.000000  0.000000e+00
bigcom11         0.000000 -5.396709e-02
bigcom13         0.000000 -8.474684e-02
bigcom15         0.000000  0.000000e+00
bigcom16         0.000000 -1.505051e-02
bigcom21         0.000000  6.833498e-01
bigcom22         0.000000  3.569011e-01
bigcom24         0.000000  0.000000e+00
bigcom26         0.000000 -5.654363e-01
bigcom28         0.000000  1.701143e+00
bigcom30         0.000000 -1.283034e+00
bigcom31         0.000000  0.000000e+00
bigcom32         0.000000  4.083531e+00
bigcom33         0.000000 -5.833997e-01
bigcom34         0.000000  0.000000e+00
bigcom36         0.000000 -2.249206e-01
bigcom37         0.000000 -5.592227e-02
bigcom38         0.000000  0.000000e+00
bigcom39         0.000000  0.000000e+00
bigcom40         0.000000  1.062918e+00
bigcom43         0.000000  0.000000e+00
bigcom44         0.000000  0.000000e+00
bigcom46         0.000000  0.000000e+00
bigcom47         0.000000  0.000000e+00
bigcom49         0.000000  0.000000e+00
bigcom50         0.000000 -8.365900e-02
bigcom51         0.000000  0.000000e+00
bigcom52         0.000000 -3.482950e-01
bigcom54         0.000000  0.000000e+00
bigcom56         0.000000 -4.613595e-01
bigcom62         0.000000  0.000000e+00
bigcom66         0.000000  0.000000e+00
bigcom68         0.000000  0.000000e+00
bigcom69         0.000000  0.000000e+00
bigcom71         0.000000  0.000000e+00
bigcom72         0.000000  0.000000e+00
bigcom73         0.000000  0.000000e+00
bigcom74         0.000000 -2.938411e-02
bigcom75         0.000000  0.000000e+00
bigcom76         0.000000  0.000000e+00
bigcom77         0.000000 -1.391701e-01
bigcom79         0.000000  0.000000e+00
bigcom80         0.000000  0.000000e+00
bigcom82         0.000000 -2.158018e-01
bigcom83         0.000000  0.000000e+00
bigcom84         0.000000 -2.654252e-01
bigcom85         0.000000  0.000000e+00
bigcom87         0.000000  0.000000e+00
bigcom89         0.000000  0.000000e+00
bigcom91         0.000000 -4.613723e-02
bigcom92         0.000000  0.000000e+00
bigcom93         0.000000  0.000000e+00
bigcom96         0.000000 -7.525482e-04
bigcom97         0.000000 -3.666575e-01
bigcom98         0.000000 -4.721078e-01
bigcom99         0.000000  0.000000e+00
bigcom101        0.000000  0.000000e+00
bigcom104        0.000000 -6.107642e-01
bigcom106        0.000000  0.000000e+00
bigcom109        0.000000  0.000000e+00
bigcom113        0.000000  0.000000e+00
bigcom116        0.000000  0.000000e+00
bigcom120        0.000000  0.000000e+00
bigcom123        0.000000  0.000000e+00
bigcom126        0.000000  0.000000e+00
bigcom127        0.000000 -3.402206e-01
bigcom137        0.000000 -5.501830e-01
bigcom139        0.000000  0.000000e+00
bigcom140        0.000000  0.000000e+00
bigcom143        0.000000  0.000000e+00
bigcom145        0.000000  0.000000e+00
bigcom146        0.000000  0.000000e+00
bigcom147        0.000000  3.285143e+00
bigcom149        0.000000  0.000000e+00
bigcom153        0.000000  0.000000e+00
bigcom154        0.000000  0.000000e+00
bigcom156        0.000000  0.000000e+00
bigcom157        0.000000  0.000000e+00
bigcom158        0.000000  0.000000e+00
bigcom160        0.000000  0.000000e+00
bigcom161        0.000000  0.000000e+00
bigcom162        0.000000  0.000000e+00
[truncated: 115,678 more chars]
