# Supplementary material for: Distinctive Behaviors of Druggable Proteins in Cellular Networks
Source: PLoS Comput Biol. 2015 Dec 23;11(12):e1004597. doi: 10.1371/journal.pcbi.1004597 (PMC4689399; doi:10.1371/journal.pcbi.1004597)
Supplement: S1 File — (ZIP) [file pcbi.1004597.s004.zip › S1_File/direct.20150613.ppi.optimised_Target_results_med_targets.txt]

[[1]]
[1] "med_targets"

[1] "Dataset: med_targets Model GBM, run: 1 of 10 2015-06-15 19:42:08"
Iter   TrainDeviance   ValidDeviance   StepSize   Improve
     1        0.2911             nan     0.0100    0.0008
     2        0.2879             nan     0.0100    0.0005
     3        0.2845             nan     0.0100    0.0007
     4        0.2820             nan     0.0100    0.0001
     5        0.2792             nan     0.0100    0.0006
     6        0.2768             nan     0.0100    0.0004
     7        0.2747             nan     0.0100    0.0004
     8        0.2723             nan     0.0100    0.0004
     9        0.2706             nan     0.0100    0.0004
    10        0.2689             nan     0.0100    0.0003
    20        0.2530             nan     0.0100    0.0001
    40        0.2330             nan     0.0100    0.0001
    60        0.2172             nan     0.0100    0.0000
    80        0.2052             nan     0.0100   -0.0000
   100        0.1950             nan     0.0100    0.0000
   120        0.1861             nan     0.0100    0.0000
   140        0.1787             nan     0.0100    0.0000
   160        0.1713             nan     0.0100    0.0000
   180        0.1652             nan     0.0100    0.0000
   194        0.1605             nan     0.0100   -0.0000

[1] "GBM variable coefficients"
                            var     rel.inf
bigcom30               bigcom30 4.934843066
comsize                 comsize 4.886871382
ratio5                   ratio5 3.663236278
membership_s32   membership_s32 3.594377996
bet                         bet 2.579934806
orbit18                 orbit18 2.505725381
walktrap_vertex walktrap_vertex 2.420045339
outer                     outer 2.384087508
V2                           V2 2.297548699
trans                     trans 2.095687572
spin_vertex         spin_vertex 1.891286512
third                     third 1.865063134
orbit62                 orbit62 1.736516606
V1                           V1 1.715512679
pagerank               pagerank 1.659150734
adhesion               adhesion 1.653670226
bigcom171             bigcom171 1.585183656
inner                     inner 1.571007150
cohesion               cohesion 1.432847966
graph20                 graph20 1.298538724
graph23                 graph23 1.257001679
orbit50                 orbit50 1.180154366
orbit30                 orbit30 1.146823126
orbit51                 orbit51 1.109851725
bigcom46               bigcom46 1.102478350
ioratio                 ioratio 1.068411471
ratio4                   ratio4 1.049466381
graph22                 graph22 1.037226901
knn                         knn 1.035862650
graph25                 graph25 0.983986240
orbit56                 orbit56 0.963240113
graph19                 graph19 0.936544851
orbit63                 orbit63 0.929815492
graph10                 graph10 0.881470621
graph1                   graph1 0.880223698
graph5                   graph5 0.877030546
bigcom52               bigcom52 0.871424790
orbit36                 orbit36 0.849994342
constraint           constraint 0.843101409
bigcom28               bigcom28 0.797961107
graph6                   graph6 0.792533210
graph7                   graph7 0.773194075
graph4                   graph4 0.695952120
graph11                 graph11 0.692242103
orbit64                 orbit64 0.659971356
ratio2                   ratio2 0.654353955
orbit45                 orbit45 0.627365811
fourth                   fourth 0.602394582
orbit65                 orbit65 0.591669766
orbit38                 orbit38 0.585550712
upto_fifth           upto_fifth 0.567103773
graph9                   graph9 0.560889990
graph3                   graph3 0.549520293
graph15                 graph15 0.545239348
orbit40                 orbit40 0.533208851
orbit39                 orbit39 0.526880586
orbit46                 orbit46 0.516681083
membership_s30   membership_s30 0.511542444
orbit28                 orbit28 0.506365988
graph24                 graph24 0.500360129
orbit54                 orbit54 0.489044972
graph2                   graph2 0.449066365
sixth                     sixth 0.446617674
orbit13                 orbit13 0.443072655
orbit52                 orbit52 0.441035043
upto_sixth           upto_sixth 0.438847012
orbit24                 orbit24 0.425482784
orbit11                 orbit11 0.422577646
orbit69                 orbit69 0.419110715
graph26                 graph26 0.399819703
orbit49                 orbit49 0.393555593
orbit33                 orbit33 0.389818133
graph18                 graph18 0.381394732
orbit15                 orbit15 0.378533357
orbit10                 orbit10 0.366867800
graph0                   graph0 0.364983447
selfinter             selfinter 0.364788126
graph27                 graph27 0.362080742
orbit37                 orbit37 0.361552127
orbit27                 orbit27 0.360782140
orbit53                 orbit53 0.356726282
ratio1                   ratio1 0.353354098
orbit32                 orbit32 0.343347297
graph17                 graph17 0.337256619
coreness               coreness 0.331381579
orbit60                 orbit60 0.331344206
graph21                 graph21 0.328418819
orbit20                 orbit20 0.326439920
ratio6                   ratio6 0.316475021
orbit29                 orbit29 0.300562392
orbit31                 orbit31 0.295156055
graph16                 graph16 0.288277765
ecc                         ecc 0.280318741
graph12                 graph12 0.278730446
graph13                 graph13 0.272544618
graph8                   graph8 0.263633027
close                     close 0.262444259
orbit1                   orbit1 0.250173531
orbit41                 orbit41 0.236288025
orbit44                 orbit44 0.228073247
orbit21                 orbit21 0.227078550
orbit48                 orbit48 0.223028363
orbit16                 orbit16 0.219180860
hubscore               hubscore 0.213925181
orbit47                 orbit47 0.210160371
orbit26                 orbit26 0.197575941
orbit70                 orbit70 0.197059197
orbit66                 orbit66 0.193492565
orbit61                 orbit61 0.193276275
orbit19                 orbit19 0.188440980
bigcom196             bigcom196 0.183762173
orbit7                   orbit7 0.182218071
bigcom26               bigcom26 0.182027397
fifth                     fifth 0.180812773
orbit57                 orbit57 0.179496856
orbit55                 orbit55 0.172923784
orbit59                 orbit59 0.170582714
orbit12                 orbit12 0.164576591
orbit67                 orbit67 0.163589561
bigcom3                 bigcom3 0.144383117
orbit58                 orbit58 0.144163225
orbit25                 orbit25 0.143019842
upto_fourth         upto_fourth 0.138187535
orbit2                   orbit2 0.135216469
graph14                 graph14 0.125740399
membership_s1     membership_s1 0.123335395
orbit4                   orbit4 0.123245867
orbit9                   orbit9 0.121377863
orbit5                   orbit5 0.115429397
orbit35                 orbit35 0.111736701
orbit23                 orbit23 0.108117046
orbit17                 orbit17 0.107496875
graph28                 graph28 0.093794554
bigcom6                 bigcom6 0.083120239
orbit42                 orbit42 0.081886559
upto_second         upto_second 0.075670304
bigcom38               bigcom38 0.069360475
ratio3                   ratio3 0.067750022
orbit68                 orbit68 0.064234284
bigcom4                 bigcom4 0.063077204
graph29                 graph29 0.062928923
second                   second 0.055033507
bigcom75               bigcom75 0.053059538
bigcom291             bigcom291 0.051555156
evcent                   evcent 0.045664252
upto_third           upto_third 0.040856018
bigcom32               bigcom32 0.037874685
bigcom116             bigcom116 0.030018798
bigcom11               bigcom11 0.025900821
membership_s15   membership_s15 0.024006151
orbit22                 orbit22 0.014368521
AP                           AP 0.012968516
membership_s21   membership_s21 0.009260644
bigcom92               bigcom92 0.006750736
orbit0                   orbit0 0.000000000
orbit3                   orbit3 0.000000000
orbit6                   orbit6 0.000000000
orbit8                   orbit8 0.000000000
orbit14                 orbit14 0.000000000
orbit34                 orbit34 0.000000000
orbit43                 orbit43 0.000000000
orbit71                 orbit71 0.000000000
orbit72                 orbit72 0.000000000
eccrad                   eccrad 0.000000000
first                     first 0.000000000
bigcom1                 bigcom1 0.000000000
bigcom2                 bigcom2 0.000000000
bigcom8                 bigcom8 0.000000000
bigcom9                 bigcom9 0.000000000
bigcom13               bigcom13 0.000000000
bigcom15               bigcom15 0.000000000
bigcom16               bigcom16 0.000000000
bigcom21               bigcom21 0.000000000
bigcom22               bigcom22 0.000000000
bigcom24               bigcom24 0.000000000
bigcom31               bigcom31 0.000000000
bigcom33               bigcom33 0.000000000
bigcom34               bigcom34 0.000000000
bigcom36               bigcom36 0.000000000
bigcom37               bigcom37 0.000000000
bigcom39               bigcom39 0.000000000
bigcom40               bigcom40 0.000000000
bigcom43               bigcom43 0.000000000
bigcom44               bigcom44 0.000000000
bigcom47               bigcom47 0.000000000
bigcom49               bigcom49 0.000000000
bigcom50               bigcom50 0.000000000
bigcom51               bigcom51 0.000000000
bigcom54               bigcom54 0.000000000
bigcom56               bigcom56 0.000000000
bigcom62               bigcom62 0.000000000
bigcom66               bigcom66 0.000000000
bigcom68               bigcom68 0.000000000
bigcom69               bigcom69 0.000000000
bigcom71               bigcom71 0.000000000
bigcom72               bigcom72 0.000000000
bigcom73               bigcom73 0.000000000
bigcom74               bigcom74 0.000000000
bigcom76               bigcom76 0.000000000
bigcom77               bigcom77 0.000000000
bigcom79               bigcom79 0.000000000
bigcom80               bigcom80 0.000000000
bigcom82               bigcom82 0.000000000
bigcom83               bigcom83 0.000000000
bigcom84               bigcom84 0.000000000
bigcom85               bigcom85 0.000000000
bigcom87               bigcom87 0.000000000
bigcom89               bigcom89 0.000000000
bigcom91               bigcom91 0.000000000
bigcom93               bigcom93 0.000000000
bigcom96               bigcom96 0.000000000
bigcom97               bigcom97 0.000000000
bigcom98               bigcom98 0.000000000
bigcom99               bigcom99 0.000000000
bigcom101             bigcom101 0.000000000
bigcom104             bigcom104 0.000000000
bigcom106             bigcom106 0.000000000
bigcom109             bigcom109 0.000000000
bigcom113             bigcom113 0.000000000
bigcom120             bigcom120 0.000000000
bigcom123             bigcom123 0.000000000
bigcom126             bigcom126 0.000000000
bigcom127             bigcom127 0.000000000
bigcom137             bigcom137 0.000000000
bigcom139             bigcom139 0.000000000
bigcom140             bigcom140 0.000000000
bigcom143             bigcom143 0.000000000
bigcom145             bigcom145 0.000000000
bigcom146             bigcom146 0.000000000
bigcom147             bigcom147 0.000000000
bigcom149             bigcom149 0.000000000
bigcom153             bigcom153 0.000000000
bigcom154             bigcom154 0.000000000
bigcom156             bigcom156 0.000000000
bigcom157             bigcom157 0.000000000
bigcom158             bigcom158 0.000000000
bigcom160             bigcom160 0.000000000
bigcom161             bigcom161 0.000000000
bigcom162             bigcom162 0.000000000
bigcom164             bigcom164 0.000000000
bigcom166             bigcom166 0.000000000
bigcom167             bigcom167 0.000000000
bigcom173             bigcom173 0.000000000
bigcom175             bigcom175 0.000000000
bigcom176             bigcom176 0.000000000
bigcom177             bigcom177 0.000000000
bigcom178             bigcom178 0.000000000
bigcom180             bigcom180 0.000000000
bigcom181             bigcom181 0.000000000
bigcom184             bigcom184 0.000000000
bigcom186             bigcom186 0.000000000
bigcom187             bigcom187 0.000000000
bigcom189             bigcom189 0.000000000
bigcom194             bigcom194 0.000000000
bigcom195             bigcom195 0.000000000
bigcom204             bigcom204 0.000000000
bigcom205             bigcom205 0.000000000
bigcom212             bigcom212 0.000000000
bigcom214             bigcom214 0.000000000
bigcom222             bigcom222 0.000000000
bigcom223             bigcom223 0.000000000
bigcom226             bigcom226 0.000000000
bigcom227             bigcom227 0.000000000
bigcom229             bigcom229 0.000000000
bigcom233             bigcom233 0.000000000
bigcom236             bigcom236 0.000000000
bigcom237             bigcom237 0.000000000
bigcom246             bigcom246 0.000000000
bigcom248             bigcom248 0.000000000
bigcom249             bigcom249 0.000000000
bigcom250             bigcom250 0.000000000
bigcom254             bigcom254 0.000000000
bigcom266             bigcom266 0.000000000
bigcom269             bigcom269 0.000000000
bigcom272             bigcom272 0.000000000
bigcom274             bigcom274 0.000000000
bigcom281             bigcom281 0.000000000
bigcom292             bigcom292 0.000000000
bigcom295             bigcom295 0.000000000
bigcom299             bigcom299 0.000000000
bigcom301             bigcom301 0.000000000
bigcom306             bigcom306 0.000000000
bigcom309             bigcom309 0.000000000
bigcom314             bigcom314 0.000000000
bigcom321             bigcom321 0.000000000
bigcom341             bigcom341 0.000000000
bigcom350             bigcom350 0.000000000
bigcom353             bigcom353 0.000000000
bigcom359             bigcom359 0.000000000
bigcom363             bigcom363 0.000000000
bigcom365             bigcom365 0.000000000
bigcom385             bigcom385 0.000000000
bigcom386             bigcom386 0.000000000
bigcom408             bigcom408 0.000000000
bigcom412             bigcom412 0.000000000
bigcom480             bigcom480 0.000000000
membership_s3     membership_s3 0.000000000
membership_s4     membership_s4 0.000000000
membership_s5     membership_s5 0.000000000
membership_s6     membership_s6 0.000000000
membership_s7     membership_s7 0.000000000
membership_s8     membership_s8 0.000000000
membership_s9     membership_s9 0.000000000
membership_s11   membership_s11 0.000000000
membership_s12   membership_s12 0.000000000
membership_s14   membership_s14 0.000000000
membership_s16   membership_s16 0.000000000
membership_s17   membership_s17 0.000000000
membership_s18   membership_s18 0.000000000
membership_s20   membership_s20 0.000000000
membership_s22   membership_s22 0.000000000
membership_s24   membership_s24 0.000000000
membership_s25   membership_s25 0.000000000
membership_s26   membership_s26 0.000000000
membership_s27   membership_s27 0.000000000
membership_s28   membership_s28 0.000000000
membership_s31   membership_s31 0.000000000
membership_s33   membership_s33 0.000000000
membership_s36   membership_s36 0.000000000
membership_s37   membership_s37 0.000000000
pdi                         pdi 0.000000000
[1] "Dataset: med_targets Model RF, run: 1 of 10 2015-06-15 19:43:21"
     |      Out-of-bag   |
Tree |      MSE  %Var(y) |
   1 |  0.06613   202.86 |
   2 |   0.0578   177.31 |
   3 |  0.05362   164.48 |
   4 |  0.05033   154.40 |
   5 |  0.04955   152.01 |
   6 |  0.04688   143.80 |
   7 |  0.04579   140.48 |
   8 |  0.04402   135.03 |
   9 |  0.04229   129.72 |
  10 |  0.04103   125.87 |
  11 |  0.04033   123.73 |
  12 |  0.03932   120.62 |
  13 |  0.03818   117.11 |
  14 |  0.03791   116.31 |
  15 |  0.03709   113.79 |
  16 |  0.03672   112.65 |
  17 |  0.03645   111.82 |
  18 |  0.03594   110.26 |
  19 |  0.03586   109.99 |
  20 |  0.03552   108.97 |
  21 |  0.03523   108.08 |
  22 |  0.03513   107.76 |
  23 |  0.03492   107.12 |
  24 |  0.03473   106.54 |
  25 |  0.03459   106.12 |
  26 |  0.03425   105.08 |
  27 |  0.03409   104.56 |
  28 |  0.03392   104.05 |
  29 |  0.03381   103.71 |
  30 |   0.0336   103.07 |
  31 |  0.03366   103.26 |
  32 |  0.03364   103.20 |
  33 |  0.03356   102.95 |
  34 |  0.03341   102.47 |
  35 |  0.03326   102.02 |
  36 |  0.03322   101.89 |
  37 |  0.03319   101.80 |
  38 |  0.03319   101.80 |
  39 |  0.03315   101.70 |
  40 |  0.03308   101.48 |
  41 |  0.03306   101.40 |
  42 |  0.03304   101.37 |
  43 |  0.03293   101.03 |
  44 |  0.03291   100.96 |
  45 |  0.03287   100.84 |
  46 |  0.03289   100.88 |
  47 |  0.03292   100.99 |
  48 |  0.03298   101.16 |
  49 |  0.03292   100.99 |
  50 |   0.0329   100.92 |
  51 |  0.03282   100.67 |
  52 |  0.03275   100.46 |
  53 |  0.03277   100.54 |
  54 |  0.03274   100.45 |
  55 |  0.03273   100.39 |
  56 |  0.03271   100.34 |
  57 |  0.03264   100.13 |
  58 |  0.03265   100.17 |
  59 |  0.03256    99.89 |
  60 |  0.03257    99.91 |
  61 |  0.03251    99.73 |
  62 |  0.03255    99.86 |
  63 |  0.03252    99.76 |
  64 |  0.03255    99.84 |
  65 |  0.03254    99.81 |
  66 |  0.03251    99.73 |
  67 |  0.03248    99.63 |
  68 |  0.03247    99.60 |
  69 |  0.03245    99.54 |
  70 |  0.03245    99.55 |
  71 |  0.03245    99.53 |
  72 |  0.03247    99.61 |
  73 |  0.03249    99.68 |
  74 |  0.03248    99.62 |
  75 |  0.03249    99.67 |
  76 |  0.03249    99.66 |
  77 |  0.03246    99.57 |
  78 |  0.03243    99.50 |
  79 |  0.03245    99.55 |
  80 |  0.03245    99.55 |
  81 |  0.03247    99.60 |
  82 |  0.03248    99.64 |
  83 |  0.03245    99.54 |
  84 |  0.03241    99.41 |
  85 |  0.03243    99.48 |
  86 |  0.03239    99.35 |
  87 |  0.03236    99.28 |
  88 |  0.03235    99.22 |
  89 |  0.03237    99.29 |
  90 |  0.03237    99.30 |
  91 |  0.03236    99.26 |
  92 |  0.03238    99.32 |
  93 |  0.03238    99.33 |
  94 |   0.0324    99.40 |
  95 |  0.03239    99.36 |
  96 |  0.03235    99.24 |
  97 |  0.03236    99.28 |
  98 |   0.0324    99.40 |
  99 |  0.03237    99.29 |
 100 |  0.03237    99.30 |
[1] "Random Forest variable coefficients"
                      %IncMSE IncNodePurity
graph5           1.546749e-03  5.966225e-01
graph6           1.545671e-03  3.151397e-01
graph7           2.316460e-03  7.201906e-01
graph8           2.504569e-04  1.983974e-01
graph9           1.212123e-03  4.531414e-01
graph10          9.527121e-04  6.471229e-01
graph11          1.897861e-03  7.514880e-01
graph12          2.031489e-03  5.470603e-01
graph13          1.844959e-03  5.136856e-01
graph14          8.969016e-04  5.011347e-01
graph15          2.163977e-03  4.165651e-01
graph16          1.908906e-03  5.583893e-01
graph17          1.184106e-03  8.563219e-01
graph18          7.866805e-04  4.818592e-01
graph19          8.679186e-04  6.980239e-01
graph20          3.629072e-03  1.293824e+00
graph21          6.814681e-04  6.315705e-01
graph22          1.431983e-03  8.737841e-01
graph23          3.724261e-03  8.266416e-01
graph24          1.413247e-03  5.176024e-01
graph25          1.683189e-03  9.550542e-01
graph26          2.119758e-03  5.496050e-01
graph27          1.677907e-03  3.727838e-01
graph28          3.939581e-04  3.363797e-01
graph29          5.753086e-05  1.946593e-01
orbit0           8.176562e-05  2.460535e-01
orbit1           1.552924e-03  4.570862e-01
orbit2           8.243939e-04  5.762272e-01
orbit3           6.276159e-04  4.126253e-01
orbit4           5.918652e-04  5.199220e-01
orbit5           2.435540e-03  5.912030e-01
orbit6           1.374328e-03  6.140089e-01
orbit7           1.217703e-03  8.035252e-01
orbit8           1.284720e-03  8.364820e-01
orbit9           1.021778e-03  4.871299e-01
orbit10          1.474653e-03  5.726092e-01
orbit11          6.163679e-04  5.263213e-01
orbit12          1.871529e-03  7.393576e-01
orbit13          8.217000e-04  4.096199e-01
orbit14          1.897867e-04  1.949204e-01
orbit15          6.955336e-04  4.510191e-01
orbit16          1.101077e-03  5.980338e-01
orbit17          3.364768e-03  6.365150e-01
orbit18          1.536553e-03  1.526338e+00
orbit19          7.972374e-04  3.302998e-01
orbit20          2.090469e-03  7.966332e-01
orbit21          1.766534e-03  8.961182e-01
orbit22          9.816825e-04  7.126910e-01
orbit23          1.658120e-03  8.125081e-01
orbit24          2.636678e-03  9.371360e-01
orbit25          1.159265e-03  7.031871e-01
orbit26          1.999510e-03  7.705841e-01
orbit27          1.805458e-03  8.033591e-01
orbit28          1.759625e-03  8.811597e-01
orbit29          9.296746e-04  5.340244e-01
orbit30          1.489462e-03  7.286069e-01
orbit31          5.030810e-04  6.702103e-01
orbit32          1.231033e-03  5.488880e-01
orbit33          1.130736e-03  4.408322e-01
orbit34          1.393052e-03  4.415406e-01
orbit35          1.446448e-03  4.710604e-01
orbit36          1.324535e-03  8.219569e-01
orbit37          1.353439e-03  7.115087e-01
orbit38          1.259064e-03  9.519840e-01
orbit39          1.340230e-03  8.793655e-01
orbit40          2.595006e-03  6.448543e-01
orbit41          1.170048e-03  5.632617e-01
orbit42          8.802071e-04  5.518641e-01
orbit43          1.344437e-03  3.224243e-01
orbit44          1.413898e-03  4.570622e-01
orbit45          1.989634e-03  8.868410e-01
orbit46          1.894862e-03  8.334851e-01
orbit47          3.104209e-03  7.135605e-01
orbit48          1.157418e-03  7.471040e-01
orbit49          4.448029e-03  1.216173e+00
orbit50          1.192247e-03  9.726954e-01
orbit51          1.072633e-03  8.552593e-01
orbit52          1.468138e-03  7.334277e-01
orbit53          8.747058e-04  5.177978e-01
orbit54          1.680260e-03  6.191690e-01
orbit55          6.584617e-04  4.138438e-01
orbit56          5.365462e-03  1.580361e+00
orbit57          3.681822e-04  3.924813e-01
orbit58          1.503856e-04  4.403481e-01
orbit59          9.688449e-04  4.728229e-01
orbit60          1.423679e-03  3.634808e-01
orbit61          8.592515e-04  5.758793e-01
orbit62          5.451077e-03  1.617479e+00
orbit63          2.156738e-03  1.045793e+00
orbit64          1.313768e-03  9.019291e-01
orbit65          3.656508e-03  7.202351e-01
orbit66          1.217454e-03  3.281088e-01
orbit67          6.090541e-04  2.698102e-01
orbit68          2.111020e-03  3.713506e-01
orbit69          3.976814e-04  4.019247e-01
orbit70          7.064617e-04  5.080223e-01
orbit71          1.626825e-04  1.943498e-01
orbit72          1.645428e-04  8.609782e-02
AP               9.795056e-05  1.411009e-01
bet              6.376397e-04  2.114383e+00
ecc              1.051448e-04  1.902532e-01
eccrad           1.953228e-04  3.118731e-01
close            4.916385e-04  2.428367e-01
constraint       2.451392e-03  1.434696e+00
coreness         9.954176e-04  4.392536e-01
knn              9.885579e-04  8.386180e-01
hubscore         6.778862e-04  3.622166e-01
pagerank         9.068639e-04  1.724913e+00
trans            1.189808e-03  1.161610e+00
evcent           1.235742e-03  3.754027e-01
first            2.212330e-04  3.364607e-01
upto_second      8.335459e-04  4.387334e-01
upto_third       6.198522e-04  2.865404e-01
upto_fourth      8.173581e-04  2.198277e-01
upto_fifth       1.523237e-03  7.340518e-01
upto_sixth       8.291271e-04  5.368017e-01
second           9.808545e-04  3.886405e-01
third            4.824209e-03  1.911221e+00
fourth           2.925463e-03  8.321073e-01
fifth            1.165717e-03  5.725892e-01
sixth            1.249343e-03  6.518969e-01
ratio1           2.046079e-03  7.423747e-01
ratio2           1.946879e-03  8.014099e-01
ratio3           2.109682e-03  9.073755e-01
ratio4           4.033760e-03  1.535827e+00
ratio5           2.769839e-03  3.943433e+00
ratio6           3.688749e-03  9.528738e-01
selfinter        2.063367e-04  5.690836e-01
walktrap_vertex  4.353468e-04  1.533451e+00
bigcom1          9.494570e-05  7.244256e-02
bigcom2          0.000000e+00  0.000000e+00
bigcom3          1.100723e-04  3.205694e-01
bigcom4          1.466466e-04  6.267447e-02
bigcom6         -4.888886e-05  3.210527e-01
bigcom8          3.742690e-06  8.234450e-03
bigcom9          0.000000e+00  0.000000e+00
bigcom11        -9.283935e-06  1.699700e-01
bigcom13         0.000000e+00  5.551115e-19
bigcom15         0.000000e+00  0.000000e+00
bigcom16         0.000000e+00  0.000000e+00
bigcom21        -2.715589e-05  7.269059e-02
bigcom22         5.959147e-05  1.013596e-01
bigcom24         0.000000e+00  0.000000e+00
bigcom26         7.621526e-04  5.328736e-01
bigcom28         7.060919e-04  6.989789e-01
bigcom30         2.795868e-03  3.921549e+00
bigcom31         0.000000e+00  0.000000e+00
bigcom32        -7.234370e-05  2.270095e-01
bigcom33        -1.179736e-05  3.649972e-01
bigcom34         0.000000e+00  0.000000e+00
bigcom36         0.000000e+00  0.000000e+00
bigcom37         0.000000e+00  0.000000e+00
bigcom38        -4.123665e-05  6.384513e-01
bigcom39         0.000000e+00  0.000000e+00
bigcom40         1.180638e-05  9.399667e-03
bigcom43         0.000000e+00  0.000000e+00
bigcom44         0.000000e+00  1.110223e-18
bigcom46        -1.070052e-04  8.043589e-01
bigcom47         0.000000e+00  0.000000e+00
bigcom49         0.000000e+00  0.000000e+00
bigcom50         0.000000e+00  0.000000e+00
bigcom51         0.000000e+00  0.000000e+00
bigcom52        -6.281731e-05  1.106202e+00
bigcom54         0.000000e+00  0.000000e+00
bigcom56         0.000000e+00  0.000000e+00
bigcom62         0.000000e+00  0.000000e+00
bigcom66         0.000000e+00  0.000000e+00
bigcom68         0.000000e+00  0.000000e+00
bigcom69         0.000000e+00  0.000000e+00
bigcom71         0.000000e+00  0.000000e+00
bigcom72         0.000000e+00  0.000000e+00
bigcom73         0.000000e+00  0.000000e+00
bigcom74         0.000000e+00  0.000000e+00
bigcom75        -5.428590e-05  4.767223e-01
bigcom76         0.000000e+00  0.000000e+00
bigcom77         0.000000e+00  8.333333e-03
bigcom79         0.000000e+00  0.000000e+00
bigcom80         0.000000e+00  0.000000e+00
bigcom82         0.000000e+00  0.000000e+00
bigcom83         0.000000e+00  0.000000e+00
bigcom84         0.000000e+00  0.000000e+00
bigcom85         0.000000e+00  0.000000e+00
bigcom87         0.000000e+00  0.000000e+00
bigcom89         0.000000e+00  0.000000e+00
bigcom91        -1.335008e-05  2.121900e-01
bigcom92        -8.828909e-05  1.104030e-01
bigcom93         0.000000e+00  0.000000e+00
bigcom96         0.000000e+00  0.000000e+00
bigcom97         0.000000e+00  0.000000e+00
bigcom98         0.000000e+00  0.000000e+00
bigcom99         0.000000e+00  0.000000e+00
bigcom101        0.000000e+00  0.000000e+00
bigcom104        0.000000e+00  0.000000e+00
bigcom106        0.000000e+00  0.000000e+00
bigcom109        0.000000e+00  0.000000e+00
bigcom113        0.000000e+00  0.000000e+00
bigcom116        3.194627e-05  3.077954e-02
bigcom120        0.000000e+00  0.000000e+00
bigcom123        0.000000e+00  0.000000e+00
bigcom126        0.000000e+00  0.000000e+00
bigcom127        0.000000e+00  0.000000e+00
bigcom137        0.000000e+00  0.000000e+00
bigcom139        0.000000e+00  0.000000e+00
bigcom140        0.000000e+00  0.000000e+00
bigcom143        0.000000e+00  0.000000e+00
bigcom145        0.000000e+00  0.000000e+00
bigcom146        0.000000e+00  0.000000e+00
bigcom147       -1.139780e-04  6.890678e-02
bigcom149        0.000000e+00  0.000000e+00
bigcom153        0.000000e+00  0.000000e+00
bigcom154        0.000000e+00  0.000000e+00
bigcom156        0.000000e+00  0.000000e+00
bigcom157        0.000000e+00  0.000000e+00
bigcom158        0.000000e+00  0.000000e+00
bigcom160        0.000000e+00  0.000000e+00
bigcom161        0.000000e+00  0.000000e+00
bigcom162        0.000000e+00  0.000000e+00
bigcom164        0.000000e+00  0.000000e+00
bigcom166        0.000000e+00  0.000000e+00
bigcom167        6.483751e-05  3.175376e-01
bigcom171        2.742305e-04  1.522580e+00
bigcom173        0.000000e+00  0.000000e+00
bigcom175        0.000000e+00  0.000000e+00
bigcom176        0.000000e+00  0.000000e+00
bigcom177        0.000000e+00  0.000000e+00
bigcom178        0.000000e+00  0.000000e+00
bigcom180       -8.568092e-06  6.735406e-01
bigcom181       -8.179575e-05  2.471998e-01
bigcom184        0.000000e+00  0.000000e+00
bigcom186       -1.168985e-05  6.387378e-01
bigcom187       -1.721058e-05  3.553459e-01
bigcom189        0.000000e+00  0.000000e+00
bigcom194        0.000000e+00  0.000000e+00
bigcom195        0.000000e+00  0.000000e+00
bigcom196        1.135082e-04  1.220330e+00
bigcom204        0.000000e+00  0.000000e+00
bigcom205        0.000000e+00  0.000000e+00
bigcom212        0.000000e+00  0.000000e+00
bigcom214        0.000000e+00  0.000000e+00
bigcom222        0.000000e+00  0.000000e+00
bigcom223        0.000000e+00  0.000000e+00
bigcom226        0.000000e+00  0.000000e+00
bigcom227        0.000000e+00  0.000000e+00
bigcom229        0.000000e+00  0.000000e+00
bigcom233        0.000000e+00  0.000000e+00
bigcom236        0.000000e+00  0.000000e+00
bigcom237        0.000000e+00  0.000000e+00
bigcom246        0.000000e+00  0.000000e+00
bigcom248        0.000000e+00  0.000000e+00
bigcom249        0.000000e+00  0.000000e+00
bigcom250        0.000000e+00  0.000000e+00
bigcom254        0.000000e+00  0.000000e+00
bigcom266        0.000000e+00  0.000000e+00
bigcom269        0.000000e+00  0.000000e+00
bigcom272        0.000000e+00  0.000000e+00
bigcom274        0.000000e+00  0.000000e+00
bigcom281        0.000000e+00  0.000000e+00
bigcom291        6.954408e-05  7.494381e-01
bigcom292        0.000000e+00  0.000000e+00
bigcom295        0.000000e+00  0.000000e+00
bigcom299        0.000000e+00  0.000000e+00
bigcom301        0.000000e+00  0.000000e+00
bigcom306        0.000000e+00  0.000000e+00
bigcom309        0.000000e+00  0.000000e+00
bigcom314        0.000000e+00  0.000000e+00
bigcom321        0.000000e+00  0.000000e+00
bigcom341        0.000000e+00  0.000000e+00
bigcom350        0.000000e+00  0.000000e+00
bigcom353        0.000000e+00  0.000000e+00
bigcom359        0.000000e+00  0.000000e+00
bigcom363        0.000000e+00  0.000000e+00
bigcom365        0.000000e+00  0.000000e+00
bigcom385        2.339358e-05  7.264266e-01
bigcom386        0.000000e+00  0.000000e+00
bigcom408        5.858231e-06  1.102863e-01
bigcom412        2.003241e-04  1.212149e+00
bigcom480        0.000000e+00  0.000000e+00
spin_vertex      5.320249e-04  2.646713e+00
membership_s1    2.542609e-04  2.544410e-01
membership_s3    0.000000e+00  0.000000e+00
membership_s4   -5.783690e-06  8.888889e-03
membership_s5    2.420811e-04  6.128194e-02
membership_s6    2.644616e-05  4.903275e-02
membership_s7    2.651403e-04  2.877088e-01
membership_s8    0.000000e+00  0.000000e+00
membership_s9    0.000000e+00  0.000000e+00
membership_s11   0.000000e+00  0.000000e+00
membership_s12   0.000000e+00  0.000000e+00
membership_s14   0.000000e+00  0.000000e+00
membership_s15   6.147796e-05  1.903152e-01
membership_s16   0.000000e+00  0.000000e+00
membership_s17   0.000000e+00  0.000000e+00
membership_s18   0.000000e+00  0.000000e+00
membership_s20   0.000000e+00  0.000000e+00
membership_s21  -3.035218e-05  1.471906e-01
membership_s22   0.000000e+00  0.000000e+00
membership_s24   0.000000e+00  5.551115e-19
membership_s25   7.639290e-05  1.433039e-01
membership_s26   0.000000e+00  0.000000e+00
membership_s27   2.759387e-05  9.645990e-02
membership_s28   0.000000e+00  0.000000e+00
membership_s30   1.713721e-04  3.662059e-01
membership_s31   2.338073e-05  6.385388e-02
membership_s32   1.957096e-03  2.241106e+00
membership_s33   0.000000e+00  0.000000e+00
membership_s36   0.000000e+00  0.000000e+00
membership_s37   0.000000e+00  0.000000e+00
V1               2.495281e-03  2.041557e+00
V2               3.042405e-03  3.158661e+00
pdi              6.035555e-05  2.479078e-01
adhesion         4.013283e-02  2.581771e+00
cohesion         3.550739e-02  2.861850e+00
inner            8.599623e-03  2.206616e+00
outer            1.123665e-02  3.321730e+00
ioratio          9.884281e-03  2.353719e+00
comsize          1.793956e-02  4.510640e+00
[1] "Dataset: med_targets Model GLM, run: 1 of 10 2015-06-15 19:45:20"
[1] "glmnet variable coefficients"
                         [,1]          [,2]
(Intercept)     -3.354840e+00 -1.119152e+02
graph0           7.955466e-40 -4.003595e-04
graph1          -1.935635e-42 -9.625070e-06
graph2           3.713437e-40 -1.320118e-04
graph3           7.385811e-44 -1.098889e-07
graph4          -8.243588e-45 -6.674800e-09
graph5           8.968420e-42 -3.150476e-05
graph6           5.279886e-43  2.575624e-07
graph7           2.990008e-41  7.144439e-06
graph8           8.306504e-41 -7.252223e-04
graph9           1.062346e-45 -3.581718e-09
graph10         -1.019361e-46 -6.410896e-11
graph11         -1.359589e-47 -1.288665e-11
graph12          5.678306e-45  9.573362e-09
graph13          2.971782e-44 -1.987012e-08
graph14         -7.714570e-46  1.277912e-09
graph15          8.591114e-43  1.136036e-06
graph16          1.027195e-47 -4.755718e-08
graph17          1.624750e-44 -2.270563e-08
graph18          4.703623e-43 -4.770652e-07
graph19          2.514372e-43  2.168014e-07
graph20         -8.308243e-44 -1.615417e-06
graph21          1.219859e-42  2.829161e-06
graph22          3.816493e-43 -5.530225e-06
graph23          1.152302e-42 -4.226908e-07
graph24          2.366381e-42  8.748363e-07
graph25          1.269180e-41  3.171453e-05
graph26          8.777420e-42  2.218884e-06
graph27          5.866461e-41  3.045178e-05
graph28          3.822857e-41  3.564010e-05
graph29         -4.600167e-41 -9.427028e-04
orbit0           7.955466e-40 -3.852458e-04
orbit1          -2.555159e-42 -9.895012e-06
orbit2           5.148961e-41 -5.582191e-05
orbit3           3.713437e-40 -1.209517e-04
orbit4           1.190651e-43 -2.744974e-07
orbit5           1.464656e-43  1.369849e-07
orbit6          -8.249389e-45 -6.708991e-09
orbit7           5.674258e-42 -9.629696e-06
orbit8           8.968420e-42 -3.109378e-05
orbit9           1.937500e-42  2.970602e-06
orbit10          5.166918e-43 -2.789433e-07
orbit11          3.395031e-41  4.925844e-09
orbit12          3.424003e-41  1.070475e-05
orbit13          1.228124e-40  1.960172e-06
orbit14          8.306504e-41 -7.191487e-04
orbit15          2.028371e-45 -8.137623e-09
orbit16          8.904689e-45  1.218816e-09
orbit17         -2.282230e-46 -1.379409e-08
orbit18          9.869461e-46 -2.038974e-09
orbit19         -2.235949e-46 -1.498357e-10
orbit20         -2.434045e-46  8.677874e-10
orbit21          2.476364e-44  1.167064e-08
orbit22         -1.359594e-47 -1.299979e-11
orbit23          8.289774e-43 -1.435276e-06
orbit24          1.319373e-44  1.256880e-08
orbit25          2.805317e-45  2.085693e-08
orbit26          8.429901e-44  2.382118e-07
orbit27          1.095977e-43  2.075284e-07
orbit28          2.043824e-43  2.918387e-07
orbit29          4.608126e-44 -8.816178e-08
orbit30          1.978266e-43 -1.893757e-06
orbit31         -1.879209e-45 -9.838211e-10
orbit32         -8.438473e-46  4.991026e-09
orbit33          3.739173e-42 -1.334805e-05
orbit34          8.591114e-43  1.217805e-06
orbit35         -9.969234e-45 -1.882528e-07
orbit36          2.075097e-43  3.452421e-07
orbit37         -6.916302e-45 -8.763402e-08
orbit38          8.704917e-43  2.946752e-06
orbit39          9.459552e-44  6.175590e-08
orbit40          1.423201e-44 -3.446905e-08
orbit41          2.175013e-43 -1.465928e-06
orbit42          1.485514e-41  3.508857e-05
orbit43          4.702380e-43 -4.431933e-07
orbit44          7.322739e-41 -7.747638e-05
orbit45          6.972960e-43  1.662888e-06
orbit46          6.283340e-43  2.232074e-07
orbit47          3.708382e-42  1.729844e-06
orbit48          4.683897e-43 -4.544087e-07
orbit49         -1.171761e-43 -1.637440e-06
orbit50          7.043730e-42 -3.082423e-05
orbit51          2.575340e-42  8.199342e-06
orbit52          2.637091e-42  2.765112e-06
orbit53          5.860874e-42  9.655125e-06
orbit54          3.637300e-43 -5.552223e-06
orbit55          6.272699e-41  1.708307e-05
orbit56          4.943957e-42  1.747347e-05
orbit57          7.084323e-43 -5.014711e-06
orbit58          2.342856e-41  3.157925e-05
orbit59          3.206175e-42  1.508278e-06
orbit60          7.775351e-42 -8.918541e-07
orbit61          9.918351e-41  3.317217e-04
orbit62          3.193541e-41  6.736482e-05
orbit63          4.061071e-41  7.273159e-05
orbit64          2.280232e-41  8.410934e-05
orbit65          2.649547e-41  3.454956e-05
orbit66          1.030507e-41 -1.841884e-05
orbit67          4.601466e-41  8.296475e-05
orbit68          6.226772e-41  2.632529e-05
orbit69          4.375980e-40  9.200855e-04
orbit70          6.289073e-41  1.826887e-04
orbit71          3.415062e-41 -5.854028e-04
orbit72         -4.600167e-41 -9.458904e-04
AP              -2.342186e-40 -3.490908e-02
bet              7.326629e-43  6.133495e-06
ecc              1.107169e-38  4.193569e-02
eccrad           6.643016e-38  2.512409e-01
close           -5.312191e-38 -9.488675e-02
constraint      -8.378494e-38  6.151822e-02
coreness         8.945649e-40 -4.953330e-03
knn             -8.342220e-41 -2.722870e-04
hubscore         3.286289e-37  1.861340e-01
pagerank        -5.301845e-37 -4.100412e+00
trans           -8.095039e-39 -1.384196e-02
evcent           3.140267e-37  1.640586e-01
first            7.955466e-40 -3.781175e-04
upto_second     -4.934595e-42 -1.159110e-05
upto_third       7.976596e-44  4.029120e-08
upto_fourth      3.406431e-42  4.131413e-06
upto_fifth       4.560282e-41  3.047290e-04
upto_sixth       1.916326e-40  7.510952e-03
second          -5.009582e-42 -1.168722e-05
third            1.977941e-42  4.292045e-06
fourth           1.229879e-43  2.992934e-07
fifth           -3.654312e-42 -2.643693e-06
sixth           -5.240729e-41 -2.768345e-04
ratio1          -9.468492e-41 -2.744064e-04
ratio2           1.617438e-40 -3.541616e-04
ratio3          -1.076104e-39  7.389874e-03
ratio4          -4.802860e-38 -2.135940e-01
ratio5           2.618660e-37  1.719648e+00
ratio6          -5.156314e-40 -2.805409e-03
selfinter        2.428469e-38  1.330042e-01
walktrap_vertex -3.478488e-38 -1.608774e-01
bigcom1         -3.591795e-38 -1.603463e-01
bigcom2         -3.410731e-38 -3.370724e-01
bigcom3          2.842210e-38  1.804265e-01
bigcom4         -1.496800e-38 -2.156180e-02
bigcom6          1.681242e-37  9.039962e-01
bigcom8         -2.798928e-38 -2.032067e-01
bigcom9         -3.423327e-38 -2.103448e-01
bigcom11         4.374526e-38  2.860602e-01
bigcom13        -3.415906e-38 -3.316422e-01
bigcom15        -3.418129e-38 -2.144814e-01
bigcom16        -3.411469e-38 -1.566751e-01
bigcom21        -1.503982e-39 -7.225169e-02
bigcom22         1.948574e-38  7.755506e-02
bigcom24        -3.410731e-38 -2.550193e-01
bigcom26         6.146996e-38  3.118329e-01
bigcom28         8.799719e-38  2.925157e-01
bigcom30         2.695264e-37  8.691674e-01
bigcom31        -3.409993e-38 -2.233158e-01
bigcom32         1.344468e-37  7.987280e-01
bigcom33         4.711765e-37  1.327164e+00
bigcom34        -3.408517e-38 -2.969448e-01
bigcom36        -3.411469e-38 -3.405725e-01
bigcom37        -3.409255e-38 -3.166955e-01
bigcom38         3.028190e-37  1.307303e+00
bigcom39        -3.420355e-38 -2.892050e-01
bigcom40        -2.359301e-38 -4.060800e-02
bigcom43        -3.410731e-38 -3.195781e-01
bigcom44        -3.470067e-38 -1.114341e-01
bigcom46         2.695354e-37  1.074201e+00
bigcom47        -3.413686e-38 -3.774693e-01
bigcom49        -3.412208e-38 -2.492294e-01
bigcom50        -3.409255e-38 -4.367377e-01
bigcom51        -3.409255e-38 -3.091782e-01
bigcom52         4.713805e-37  1.292063e+00
bigcom54         0.000000e+00  0.000000e+00
bigcom56        -3.417388e-38 -4.128172e-01
bigcom62        -3.409993e-38 -3.367453e-01
bigcom66        -3.408517e-38 -3.160035e-01
bigcom68        -3.409255e-38 -2.305442e-01
bigcom69        -3.413686e-38 -3.651124e-01
bigcom71         0.000000e+00  0.000000e+00
bigcom72        -3.408517e-38 -1.387673e-01
bigcom73        -3.419613e-38 -3.754041e-01
bigcom74        -3.415166e-38 -3.848094e-01
bigcom75         3.028190e-37  1.091114e+00
bigcom76        -3.411469e-38 -2.841086e-01
bigcom77        -3.412208e-38 -4.573884e-01
bigcom79        -3.409255e-38 -4.232173e-01
bigcom80        -3.412208e-38 -3.591907e-01
bigcom82        -3.409993e-38 -3.856682e-01
bigcom83        -3.409255e-38 -1.533857e-01
bigcom84        -3.412208e-38 -4.182986e-01
bigcom85        -3.409255e-38 -2.893645e-01
bigcom87        -3.412208e-38 -3.656271e-01
bigcom89        -3.408517e-38 -2.007168e-01
bigcom91         7.830806e-38  3.730194e-01
bigcom92         2.212505e-38  4.748875e-01
bigcom93        -3.408517e-38 -1.240573e-01
bigcom96        -3.409993e-38 -4.207884e-01
bigcom97        -3.410731e-38 -4.702302e-01
bigcom98         0.000000e+00  0.000000e+00
bigcom99         0.000000e+00  0.000000e+00
bigcom101       -3.415166e-38 -2.201810e-01
bigcom104       -3.409255e-38 -4.356423e-01
bigcom106       -3.409255e-38 -4.353580e-01
bigcom109       -3.409255e-38 -2.605864e-01
bigcom113       -3.409255e-38 -4.016268e-01
bigcom116       -2.529652e-39  7.715370e-03
bigcom120       -3.409993e-38 -1.569399e-01
bigcom123       -3.409255e-38 -2.764490e-01
bigcom126       -3.409255e-38 -1.827978e-01
bigcom127       -3.411469e-38 -2.894654e-01
bigcom137       -3.412208e-38 -4.783543e-01
bigcom139       -3.408517e-38 -3.044989e-01
bigcom140       -3.409993e-38 -3.382375e-01
bigcom143       -3.408517e-38 -2.349247e-01
bigcom145       -3.408517e-38 -2.130866e-01
bigcom146       -3.409993e-38 -2.837915e-01
bigcom147        2.915439e-38  4.761299e-01
bigcom149       -3.410731e-38 -2.966616e-01
bigcom153       -3.412947e-38 -2.752396e-01
bigcom154        0.000000e+00  0.000000e+00
bigcom156       -3.411469e-38 -3.456888e-01
bigcom157       -3.417388e-38 -4.772897e-01
bigcom158       -3.409255e-38 -3.216154e-01
bigcom160        0.000000e+00  0.000000e+00
bigcom161       -3.409255e-38 -3.262452e-01
bigcom162       -3.409255e-38 -2.929254e-01
bigcom164       -3.408517e-38 -3.736088e-01
bigcom166       -3.412208e-38 -2.936860e-01
bigcom167        5.022763e-38  2.652125e-01
bigcom171        3.707644e-37  1.166599e+00
bigcom173       -3.409255e-38 -4.260066e-01
bigcom175       -3.408517e-38 -2.659222e-01
bigcom176       -3.408517e-38 -2.319822e-01
bigcom177       -3.409255e-38 -2.790714e-01
bigcom178       -3.409255e-38 -4.749398e-01
bigcom180        4.711765e-37  1.802792e+00
bigcom181        6.707736e-38  6.403834e-01
bigcom184       -3.409993e-38 -4.016271e-01
bigcom186        4.711765e-37  1.220366e+00
bigcom187        4.711765e-37  1.113226e+00
bigcom189       -3.411469e-38 -2.475166e-01
bigcom194       -3.409993e-38 -2.668035e-01
bigcom195       -3.408517e-38 -3.116122e-01
bigcom196        6.397379e-37  1.572306e+00
bigcom204        0.000000e+00  0.000000e+00
bigcom205       -3.409255e-38 -3.762551e-01
bigcom212       -3.409255e-38 -2.862361e-01
bigcom214       -3.408517e-38 -2.594406e-01
bigcom222       -3.409255e-38 -2.220063e-01
bigcom223       -3.412208e-38 -3.465130e-01
bigcom226       -3.409255e-38 -2.126900e-01
bigcom227       -3.409255e-38 -3.077336e-01
bigcom229       -3.408517e-38 -1.599223e-01
bigcom233       -3.409993e-38 -2.770148e-01
bigcom236       -3.408517e-38 -1.500652e-01
bigcom237       -3.410731e-38 -3.487052e-01
bigcom246       -3.414426e-38 -2.877553e-01
bigcom248       -3.415906e-38 -3.668414e-01
bigcom249       -3.409993e-38 -3.149429e-01
bigcom250       -3.417388e-38 -1.570916e-01
bigcom254       -3.409255e-38 -2.299071e-01
bigcom266       -3.409993e-38 -4.152878e-01
bigcom269        0.000000e+00  0.000000e+00
bigcom272       -3.408517e-38 -2.919644e-01
bigcom274       -3.426305e-38 -1.823030e-01
bigcom281       -3.411469e-38 -2.359029e-01
bigcom291        2.186366e-37  1.300258e+00
bigcom292       -3.409255e-38 -3.894601e-01
bigcom295       -3.412208e-38 -3.366232e-01
bigcom299       -3.409255e-38 -4.390474e-01
bigcom301       -3.413686e-38 -2.252274e-01
bigcom306       -3.408517e-38 -1.519119e-01
bigcom309       -3.408517e-38 -4.420909e-01
bigcom314       -3.410731e-38 -3.355080e-01
bigcom321       -3.408517e-38 -4.895309e-01
bigcom341       -3.409255e-38 -3.301430e-01
bigcom350       -3.409993e-38 -3.771132e-01
bigcom353       -3.408517e-38 -2.496541e-01
bigcom359       -3.409255e-38 -4.641839e-01
bigcom363       -3.408517e-38 -3.495496e-01
bigcom365       -3.410731e-38 -4.083481e-01
bigcom385        4.711765e-37  1.468854e+00
bigcom386       -3.409993e-38 -1.474098e-01
bigcom408        3.028190e-37  9.834483e-01
bigcom412        9.764455e-37  2.452592e+00
bigcom480       -3.408517e-38 -2.650359e-01
spin_vertex      1.285452e-38 -6.502497e-02
membership_s1    1.416046e-38  5.370641e-02
membership_s3   -3.408517e-38 -6.836384e-02
membership_s4   -2.731938e-38 -1.202150e-01
membership_s5   -1.337213e-38 -1.798114e-02
membership_s6   -2.706881e-38 -1.127233e-01
membership_s7   -2.120811e-38  2.480234e-03
membership_s8   -3.409255e-38 -3.166314e-01
membership_s9   -3.409993e-38 -4.303381e-01
membership_s11  -3.409255e-38 -3.152286e-01
membership_s12  -3.411469e-38 -3.102319e-01
membership_s14  -3.409993e-38 -4.038107e-01
membership_s15   3.372734e-39  2.370885e-01
membership_s16  -3.410731e-38 -1.696267e-01
membership_s17  -3.408517e-38 -3.803928e-01
membership_s18  -3.437517e-38 -2.395063e-01
membership_s20  -3.408517e-38 -4.115871e-01
membership_s21  -5.257569e-39 -9.129419e-02
membership_s22  -3.416647e-38 -2.436342e-01
membership_s24  -3.417388e-38 -2.273865e-01
membership_s25   2.915439e-38  6.709750e-01
membership_s26   0.000000e+00  0.000000e+00
membership_s27  -1.659626e-38  2.031774e-02
membership_s28  -3.409255e-38 -3.561032e-01
membership_s30   5.534048e-38  1.803327e-01
membership_s31  -2.103104e-38 -1.562009e-01
membership_s32   9.561881e-38  4.125602e-01
membership_s33  -3.408517e-38 -2.607982e-01
membership_s36  -3.980191e-38 -2.016479e-01
membership_s37  -3.425560e-38 -2.148650e-01
V1               9.279048e-38  2.207794e-01
V2              -2.669444e-38 -1.880161e-01
pdi             -1.883038e-36 -3.080081e+02
adhesion        -2.821278e-41 -6.707335e-05
cohesion         5.640578e-41  1.333551e-04
inner            1.334585e-42  5.761057e-06
outer           -2.675622e-41 -5.699507e-05
ioratio         -2.191481e-37 -6.230992e-01
comsize          1.025991e-40  3.296088e-04
[1] "Dataset: med_targets Model GBM, run: 2 of 10 2015-06-15 19:46:06"
Iter   TrainDeviance   ValidDeviance   StepSize   Improve
     1        0.2892             nan     0.0100    0.0008
     2        0.2859             nan     0.0100    0.0002
     3        0.2832             nan     0.0100    0.0003
     4        0.2805             nan     0.0100    0.0004
     5        0.2779             nan     0.0100    0.0003
     6        0.2758             nan     0.0100    0.0004
     7        0.2734             nan     0.0100    0.0003
     8        0.2711             nan     0.0100    0.0004
     9        0.2692             nan     0.0100    0.0002
    10        0.2675             nan     0.0100    0.0003
    20        0.2519             nan     0.0100    0.0001
    40        0.2302             nan     0.0100    0.0001
    60        0.2142             nan     0.0100    0.0001
    80        0.2021             nan     0.0100    0.0001
   100        0.1916             nan     0.0100    0.0000
   120        0.1824             nan     0.0100   -0.0000
   140        0.1742             nan     0.0100    0.0000
   160        0.1673             nan     0.0100   -0.0000
   180        0.1601             nan     0.0100   -0.0000
   194        0.1561             nan     0.0100   -0.0000

[1] "GBM variable coefficients"
                            var     rel.inf
comsize                 comsize 5.578027869
membership_s32   membership_s32 3.714523620
V2                           V2 2.964085609
outer                     outer 2.480935943
graph20                 graph20 2.200149415
adhesion               adhesion 1.967317401
ratio5                   ratio5 1.934271095
bigcom30               bigcom30 1.885703585
pagerank               pagerank 1.812986154
inner                     inner 1.802187677
trans                     trans 1.660431755
cohesion               cohesion 1.635706776
orbit50                 orbit50 1.579067028
orbit65                 orbit65 1.572433392
orbit56                 orbit56 1.566418941
bet                         bet 1.538647819
walktrap_vertex walktrap_vertex 1.490816920
bigcom171             bigcom171 1.486850411
ioratio                 ioratio 1.486231888
V1                           V1 1.474491806
third                     third 1.473629191
orbit62                 orbit62 1.435806678
spin_vertex         spin_vertex 1.433371307
graph5                   graph5 1.401396020
graph22                 graph22 1.329663630
orbit18                 orbit18 1.312678581
orbit63                 orbit63 1.311520981
graph7                   graph7 1.294381050
graph1                   graph1 1.189470252
knn                         knn 1.134722149
orbit69                 orbit69 1.071697659
fourth                   fourth 0.964490785
bigcom46               bigcom46 0.961867174
orbit51                 orbit51 0.943502311
constraint           constraint 0.904131945
graph10                 graph10 0.897434513
bigcom52               bigcom52 0.886823352
orbit64                 orbit64 0.821658031
graph23                 graph23 0.808100374
ratio4                   ratio4 0.772342340
bigcom28               bigcom28 0.766791329
orbit28                 orbit28 0.766579480
graph4                   graph4 0.748924359
orbit36                 orbit36 0.747529480
orbit40                 orbit40 0.701443495
ratio2                   ratio2 0.687351402
orbit33                 orbit33 0.670072136
graph27                 graph27 0.650584319
orbit39                 orbit39 0.619340722
orbit30                 orbit30 0.618770755
orbit45                 orbit45 0.618376945
graph11                 graph11 0.615354549
graph2                   graph2 0.608606631
orbit24                 orbit24 0.605622763
upto_fifth           upto_fifth 0.602334382
graph19                 graph19 0.597956750
orbit38                 orbit38 0.593870499
graph15                 graph15 0.588833874
orbit54                 orbit54 0.582811968
orbit41                 orbit41 0.570865747
graph26                 graph26 0.540563637
orbit52                 orbit52 0.528651626
graph25                 graph25 0.525805407
orbit49                 orbit49 0.508179178
graph3                   graph3 0.507363778
graph13                 graph13 0.499911236
graph17                 graph17 0.485201076
graph24                 graph24 0.481571381
coreness               coreness 0.462929734
orbit46                 orbit46 0.461280104
graph21                 graph21 0.445293396
graph12                 graph12 0.418295499
orbit44                 orbit44 0.390278358
graph28                 graph28 0.381323249
orbit61                 orbit61 0.380533797
orbit13                 orbit13 0.373665665
orbit58                 orbit58 0.371124764
ratio1                   ratio1 0.371028891
orbit42                 orbit42 0.367501659
selfinter             selfinter 0.367077664
graph18                 graph18 0.363587688
orbit47                 orbit47 0.360753836
bigcom3                 bigcom3 0.351014363
bigcom11               bigcom11 0.350608141
orbit37                 orbit37 0.349139479
membership_s30   membership_s30 0.339990599
orbit31                 orbit31 0.326046339
orbit20                 orbit20 0.318602544
graph16                 graph16 0.311887544
orbit11                 orbit11 0.285279617
orbit16                 orbit16 0.284499847
orbit27                 orbit27 0.281963906
close                     close 0.278449449
orbit17                 orbit17 0.273407302
sixth                     sixth 0.272996417
orbit19                 orbit19 0.267609136
orbit9                   orbit9 0.267234261
orbit2                   orbit2 0.264755857
orbit26                 orbit26 0.261134189
orbit7                   orbit7 0.258632664
orbit57                 orbit57 0.254806318
orbit32                 orbit32 0.251798718
bigcom26               bigcom26 0.250236600
graph6                   graph6 0.248883845
orbit48                 orbit48 0.247836959
orbit59                 orbit59 0.245035213
graph9                   graph9 0.239563285
graph14                 graph14 0.229838565
graph29                 graph29 0.225424222
upto_second         upto_second 0.219200803
orbit70                 orbit70 0.215901135
orbit60                 orbit60 0.213694490
graph8                   graph8 0.212966438
orbit21                 orbit21 0.204857354
orbit10                 orbit10 0.202373084
graph0                   graph0 0.201646731
orbit55                 orbit55 0.193374333
fifth                     fifth 0.179621828
orbit68                 orbit68 0.179180789
upto_sixth           upto_sixth 0.175973008
ratio6                   ratio6 0.175413611
orbit4                   orbit4 0.171420880
ecc                         ecc 0.171126210
orbit5                   orbit5 0.168563594
orbit29                 orbit29 0.166031223
orbit12                 orbit12 0.164435923
orbit35                 orbit35 0.163109867
orbit66                 orbit66 0.160684282
membership_s1     membership_s1 0.158850195
orbit53                 orbit53 0.157659956
bigcom4                 bigcom4 0.153750967
orbit25                 orbit25 0.148298993
orbit67                 orbit67 0.137411319
evcent                   evcent 0.131320835
bigcom6                 bigcom6 0.129328510
upto_fourth         upto_fourth 0.126591131
orbit71                 orbit71 0.121151073
orbit6                   orbit6 0.114972430
orbit1                   orbit1 0.113114482
bigcom38               bigcom38 0.112030686
ratio3                   ratio3 0.100389823
orbit23                 orbit23 0.079340855
upto_third           upto_third 0.068319108
AP                           AP 0.065216538
bigcom291             bigcom291 0.063865697
orbit15                 orbit15 0.063332644
bigcom196             bigcom196 0.050453846
bigcom22               bigcom22 0.024057194
bigcom167             bigcom167 0.022843477
bigcom147             bigcom147 0.014354955
second                   second 0.014222811
bigcom92               bigcom92 0.012187683
bigcom32               bigcom32 0.006767193
orbit0                   orbit0 0.000000000
orbit3                   orbit3 0.000000000
orbit8                   orbit8 0.000000000
orbit14                 orbit14 0.000000000
orbit22                 orbit22 0.000000000
orbit34                 orbit34 0.000000000
orbit43                 orbit43 0.000000000
orbit72                 orbit72 0.000000000
eccrad                   eccrad 0.000000000
hubscore               hubscore 0.000000000
first                     first 0.000000000
bigcom1                 bigcom1 0.000000000
bigcom2                 bigcom2 0.000000000
bigcom8                 bigcom8 0.000000000
bigcom9                 bigcom9 0.000000000
bigcom13               bigcom13 0.000000000
bigcom15               bigcom15 0.000000000
bigcom16               bigcom16 0.000000000
bigcom21               bigcom21 0.000000000
bigcom24               bigcom24 0.000000000
bigcom31               bigcom31 0.000000000
bigcom33               bigcom33 0.000000000
bigcom34               bigcom34 0.000000000
bigcom36               bigcom36 0.000000000
bigcom37               bigcom37 0.000000000
bigcom39               bigcom39 0.000000000
bigcom40               bigcom40 0.000000000
bigcom43               bigcom43 0.000000000
bigcom44               bigcom44 0.000000000
bigcom47               bigcom47 0.000000000
bigcom49               bigcom49 0.000000000
bigcom50               bigcom50 0.000000000
bigcom51               bigcom51 0.000000000
bigcom54               bigcom54 0.000000000
bigcom56               bigcom56 0.000000000
bigcom62               bigcom62 0.000000000
bigcom66               bigcom66 0.000000000
bigcom68               bigcom68 0.000000000
bigcom69               bigcom69 0.000000000
bigcom71               bigcom71 0.000000000
bigcom72               bigcom72 0.000000000
bigcom73               bigcom73 0.000000000
bigcom74               bigcom74 0.000000000
bigcom75               bigcom75 0.000000000
bigcom76               bigcom76 0.000000000
bigcom77               bigcom77 0.000000000
bigcom79               bigcom79 0.000000000
bigcom80               bigcom80 0.000000000
bigcom82               bigcom82 0.000000000
bigcom83               bigcom83 0.000000000
bigcom84               bigcom84 0.000000000
bigcom85               bigcom85 0.000000000
bigcom87               bigcom87 0.000000000
bigcom89               bigcom89 0.000000000
bigcom91               bigcom91 0.000000000
bigcom93               bigcom93 0.000000000
bigcom96               bigcom96 0.000000000
bigcom97               bigcom97 0.000000000
bigcom98               bigcom98 0.000000000
bigcom99               bigcom99 0.000000000
bigcom101             bigcom101 0.000000000
bigcom104             bigcom104 0.000000000
bigcom106             bigcom106 0.000000000
bigcom109             bigcom109 0.000000000
bigcom113             bigcom113 0.000000000
bigcom116             bigcom116 0.000000000
bigcom120             bigcom120 0.000000000
bigcom123             bigcom123 0.000000000
bigcom126             bigcom126 0.000000000
bigcom127             bigcom127 0.000000000
bigcom137             bigcom137 0.000000000
bigcom139             bigcom139 0.000000000
bigcom140             bigcom140 0.000000000
bigcom143             bigcom143 0.000000000
bigcom145             bigcom145 0.000000000
bigcom146             bigcom146 0.000000000
bigcom149             bigcom149 0.000000000
bigcom153             bigcom153 0.000000000
bigcom154             bigcom154 0.000000000
bigcom156             bigcom156 0.000000000
bigcom157             bigcom157 0.000000000
bigcom158             bigcom158 0.000000000
bigcom160             bigcom160 0.000000000
bigcom161             bigcom161 0.000000000
bigcom162             bigcom162 0.000000000
bigcom164             bigcom164 0.000000000
bigcom166             bigcom166 0.000000000
bigcom173             bigcom173 0.000000000
bigcom175             bigcom175 0.000000000
bigcom176             bigcom176 0.000000000
bigcom177             bigcom177 0.000000000
bigcom178             bigcom178 0.000000000
bigcom180             bigcom180 0.000000000
bigcom181             bigcom181 0.000000000
bigcom184             bigcom184 0.000000000
bigcom186             bigcom186 0.000000000
bigcom187             bigcom187 0.000000000
bigcom189             bigcom189 0.000000000
bigcom194             bigcom194 0.000000000
bigcom195             bigcom195 0.000000000
bigcom204             bigcom204 0.000000000
bigcom205             bigcom205 0.000000000
bigcom212             bigcom212 0.000000000
bigcom214             bigcom214 0.000000000
bigcom222             bigcom222 0.000000000
bigcom223             bigcom223 0.000000000
bigcom226             bigcom226 0.000000000
bigcom227             bigcom227 0.000000000
bigcom229             bigcom229 0.000000000
bigcom233             bigcom233 0.000000000
bigcom236             bigcom236 0.000000000
bigcom237             bigcom237 0.000000000
bigcom246             bigcom246 0.000000000
bigcom248             bigcom248 0.000000000
bigcom249             bigcom249 0.000000000
bigcom250             bigcom250 0.000000000
bigcom254             bigcom254 0.000000000
bigcom266             bigcom266 0.000000000
bigcom269             bigcom269 0.000000000
bigcom272             bigcom272 0.000000000
bigcom274             bigcom274 0.000000000
bigcom281             bigcom281 0.000000000
bigcom292             bigcom292 0.000000000
bigcom295             bigcom295 0.000000000
bigcom299             bigcom299 0.000000000
bigcom301             bigcom301 0.000000000
bigcom306             bigcom306 0.000000000
bigcom309             bigcom309 0.000000000
bigcom314             bigcom314 0.000000000
bigcom321             bigcom321 0.000000000
bigcom341             bigcom341 0.000000000
bigcom350             bigcom350 0.000000000
bigcom353             bigcom353 0.000000000
bigcom359             bigcom359 0.000000000
bigcom363             bigcom363 0.000000000
bigcom365             bigcom365 0.000000000
bigcom385             bigcom385 0.000000000
bigcom386             bigcom386 0.000000000
bigcom408             bigcom408 0.000000000
bigcom412             bigcom412 0.000000000
bigcom480             bigcom480 0.000000000
membership_s3     membership_s3 0.000000000
membership_s4     membership_s4 0.000000000
membership_s5     membership_s5 0.000000000
membership_s6     membership_s6 0.000000000
membership_s7     membership_s7 0.000000000
membership_s8     membership_s8 0.000000000
membership_s9     membership_s9 0.000000000
membership_s11   membership_s11 0.000000000
membership_s12   membership_s12 0.000000000
membership_s14   membership_s14 0.000000000
membership_s15   membership_s15 0.000000000
membership_s16   membership_s16 0.000000000
membership_s17   membership_s17 0.000000000
membership_s18   membership_s18 0.000000000
membership_s20   membership_s20 0.000000000
membership_s21   membership_s21 0.000000000
membership_s22   membership_s22 0.000000000
membership_s24   membership_s24 0.000000000
membership_s25   membership_s25 0.000000000
membership_s26   membership_s26 0.000000000
membership_s27   membership_s27 0.000000000
membership_s28   membership_s28 0.000000000
membership_s31   membership_s31 0.000000000
membership_s33   membership_s33 0.000000000
membership_s36   membership_s36 0.000000000
membership_s37   membership_s37 0.000000000
pdi                         pdi 0.000000000
[1] "Dataset: med_targets Model RF, run: 2 of 10 2015-06-15 19:47:19"
     |      Out-of-bag   |
Tree |      MSE  %Var(y) |
   1 |  0.06548   202.66 |
   2 |  0.06055   187.39 |
   3 |  0.05582   172.76 |
   4 |  0.05409   167.40 |
   5 |   0.0535   165.58 |
   6 |  0.05144   159.20 |
   7 |  0.04782   148.02 |
   8 |  0.04611   142.70 |
   9 |  0.04485   138.80 |
  10 |  0.04354   134.75 |
  11 |  0.04228   130.86 |
  12 |  0.04108   127.13 |
  13 |  0.04008   124.05 |
  14 |  0.03925   121.48 |
  15 |  0.03861   119.49 |
  16 |  0.03842   118.92 |
  17 |   0.0381   117.90 |
  18 |  0.03776   116.86 |
  19 |  0.03733   115.53 |
  20 |   0.0372   115.12 |
  21 |  0.03662   113.35 |
  22 |  0.03638   112.61 |
  23 |  0.03614   111.85 |
  24 |  0.03584   110.93 |
  25 |  0.03585   110.96 |
  26 |   0.0356   110.19 |
  27 |  0.03552   109.93 |
  28 |  0.03535   109.40 |
  29 |  0.03507   108.54 |
  30 |  0.03502   108.40 |
  31 |  0.03488   107.94 |
  32 |  0.03484   107.84 |
  33 |  0.03475   107.55 |
  34 |   0.0346   107.10 |
  35 |  0.03451   106.80 |
  36 |  0.03446   106.66 |
  37 |  0.03434   106.28 |
  38 |  0.03422   105.91 |
  39 |  0.03408   105.47 |
  40 |  0.03404   105.36 |
  41 |  0.03404   105.35 |
  42 |  0.03408   105.48 |
  43 |  0.03402   105.30 |
  44 |  0.03405   105.38 |
  45 |  0.03396   105.12 |
  46 |  0.03394   105.05 |
  47 |  0.03393   105.02 |
  48 |  0.03397   105.13 |
  49 |  0.03391   104.95 |
  50 |  0.03378   104.55 |
  51 |  0.03383   104.70 |
  52 |  0.03384   104.74 |
  53 |  0.03382   104.67 |
  54 |  0.03378   104.56 |
  55 |  0.03372   104.35 |
  56 |   0.0337   104.29 |
  57 |  0.03365   104.15 |
  58 |  0.03357   103.90 |
  59 |  0.03357   103.91 |
  60 |  0.03343   103.47 |
  61 |  0.03337   103.28 |
  62 |  0.03342   103.43 |
  63 |  0.03342   103.44 |
  64 |  0.03346   103.55 |
  65 |  0.03342   103.45 |
  66 |  0.03342   103.45 |
  67 |  0.03343   103.48 |
  68 |  0.03342   103.45 |
  69 |  0.03342   103.42 |
  70 |  0.03337   103.27 |
  71 |  0.03337   103.28 |
  72 |  0.03332   103.11 |
  73 |  0.03328   103.00 |
  74 |  0.03326   102.94 |
  75 |  0.03325   102.90 |
  76 |  0.03315   102.60 |
  77 |  0.03311   102.49 |
  78 |  0.03314   102.57 |
  79 |  0.03311   102.49 |
  80 |  0.03309   102.43 |
  81 |  0.03311   102.48 |
  82 |  0.03305   102.29 |
  83 |  0.03303   102.22 |
  84 |  0.03307   102.36 |
  85 |    0.033   102.14 |
  86 |  0.03293   101.93 |
  87 |  0.03292   101.88 |
  88 |  0.03291   101.84 |
  89 |  0.03285   101.66 |
  90 |  0.03287   101.74 |
  91 |  0.03282   101.59 |
  92 |  0.03281   101.55 |
  93 |   0.0328   101.53 |
  94 |  0.03281   101.55 |
  95 |  0.03281   101.54 |
  96 |  0.03277   101.43 |
  97 |  0.03277   101.43 |
  98 |  0.03277   101.43 |
  99 |  0.03275   101.36 |
 100 |  0.03273   101.31 |
[1] "Random Forest variable coefficients"
                      %IncMSE IncNodePurity
graph5           2.186900e-03  9.404978e-01
graph6           2.918805e-04  3.372075e-01
graph7           8.183915e-04  5.268868e-01
graph8           3.718570e-04  1.890108e-01
graph9           1.032953e-03  2.239133e-01
graph10          2.259699e-03  9.964891e-01
graph11          2.119897e-03  8.134309e-01
graph12          2.129890e-03  6.491997e-01
graph13          4.363276e-04  3.406182e-01
graph14          1.041611e-03  5.298747e-01
graph15          1.990927e-03  7.056694e-01
graph16          1.801002e-03  4.466871e-01
graph17          9.939397e-04  5.323210e-01
graph18          1.125163e-03  4.372807e-01
graph19          9.852175e-04  6.532378e-01
graph20          5.528210e-03  1.494143e+00
graph21          1.663779e-03  6.942508e-01
graph22          8.658200e-04  9.843008e-01
graph23          2.975812e-03  8.797980e-01
graph24          1.204855e-03  4.195920e-01
graph25          1.374462e-03  9.096405e-01
graph26          1.790395e-03  5.296302e-01
graph27          7.558641e-04  6.053974e-01
graph28          5.305538e-04  4.146840e-01
graph29          7.317470e-05  2.210628e-01
orbit0           1.133136e-04  2.956414e-01
orbit1           1.282538e-03  4.749028e-01
orbit2           2.159764e-03  5.191539e-01
orbit3           3.522136e-04  4.580136e-01
orbit4           8.586604e-04  3.421892e-01
orbit5           1.629081e-03  3.843339e-01
orbit6           1.492016e-03  4.346890e-01
orbit7           3.423617e-03  4.750232e-01
orbit8           2.860496e-03  1.093408e+00
orbit9           8.795094e-04  4.855691e-01
orbit10          8.437950e-04  2.922084e-01
orbit11          6.003605e-04  4.979823e-01
orbit12          1.854360e-03  6.398253e-01
orbit13          5.288268e-04  5.811825e-01
orbit14          5.233328e-04  2.197777e-01
orbit15          8.745376e-04  5.830398e-01
orbit16          7.984906e-04  6.203317e-01
orbit17          1.274288e-03  5.483045e-01
orbit18          1.895324e-03  1.524423e+00
orbit19          1.862373e-03  5.241834e-01
orbit20          4.059014e-03  6.187664e-01
orbit21          1.564508e-03  6.307220e-01
orbit22          3.723217e-03  6.626340e-01
orbit23          2.325395e-03  7.448608e-01
orbit24          1.726456e-03  1.297706e+00
orbit25          1.367810e-03  6.003476e-01
orbit26          5.990930e-04  4.258501e-01
orbit27          1.451709e-03  6.587858e-01
orbit28          8.683143e-04  8.200481e-01
orbit29          5.974532e-04  4.377339e-01
orbit30          9.763672e-04  6.062886e-01
orbit31          1.483397e-03  9.747494e-01
orbit32          1.227481e-03  4.219270e-01
orbit33          6.317984e-04  5.595757e-01
orbit34          1.809946e-03  2.417625e-01
orbit35          7.127779e-04  4.659915e-01
orbit36          9.116938e-04  8.595773e-01
orbit37          2.174835e-03  7.660321e-01
orbit38          2.519817e-03  9.706526e-01
orbit39          1.508220e-03  9.459084e-01
orbit40          1.007356e-03  7.568017e-01
orbit41          3.233235e-04  4.123623e-01
orbit42          4.966396e-04  6.168915e-01
orbit43          1.624295e-03  1.349715e-01
orbit44          5.924993e-04  4.375945e-01
orbit45          1.491968e-03  9.343835e-01
orbit46          3.288017e-04  6.183421e-01
orbit47          1.875592e-03  7.794357e-01
orbit48          1.025557e-03  3.960815e-01
orbit49          5.635905e-03  1.256235e+00
orbit50          2.260233e-03  1.327554e+00
orbit51          1.268041e-03  1.092175e+00
orbit52          2.689290e-03  5.609018e-01
orbit53          5.139270e-04  4.274797e-01
orbit54          1.454051e-03  1.341848e+00
orbit55          5.056247e-04  5.875954e-01
orbit56          2.655077e-03  1.512192e+00
orbit57          3.466371e-04  3.111282e-01
orbit58          2.683757e-04  4.215030e-01
orbit59          2.398848e-03  5.405618e-01
orbit60          1.543534e-03  4.325585e-01
orbit61          3.473681e-04  5.699474e-01
orbit62          2.607350e-03  1.746609e+00
orbit63          2.257751e-03  1.257180e+00
orbit64          1.186119e-03  7.513629e-01
orbit65          2.716479e-03  1.215273e+00
orbit66          2.679094e-04  3.432096e-01
orbit67          4.094636e-04  2.181344e-01
orbit68          1.626967e-03  5.562281e-01
orbit69          6.243938e-04  7.345275e-01
orbit70          7.781629e-04  5.737529e-01
orbit71          4.030899e-04  2.162529e-01
orbit72          5.188098e-05  2.107378e-01
AP               5.481047e-06  1.440031e-01
bet              7.717938e-04  2.089987e+00
ecc              9.555737e-05  1.856961e-01
eccrad           1.097427e-04  1.115310e-01
close            4.426968e-04  3.679473e-01
constraint       1.052702e-03  1.161901e+00
coreness         8.796292e-04  4.280728e-01
knn              2.558968e-03  8.000677e-01
hubscore         5.101480e-04  3.771459e-01
pagerank         1.236911e-03  1.468602e+00
trans            1.280785e-03  1.890877e+00
evcent           3.870107e-04  1.980777e-01
first            1.218339e-04  3.022556e-01
upto_second      9.388856e-04  2.837845e-01
upto_third       2.647108e-04  4.148305e-01
upto_fourth      6.226796e-04  3.247741e-01
upto_fifth       6.822531e-04  4.048394e-01
upto_sixth       1.150355e-03  6.328592e-01
second           1.106570e-03  4.032260e-01
third            2.635127e-03  1.822200e+00
fourth           1.453794e-03  7.049953e-01
fifth            2.005337e-03  7.100309e-01
sixth            1.838293e-03  8.841483e-01
ratio1           1.583137e-03  9.539886e-01
ratio2           7.440771e-04  8.879362e-01
ratio3           1.015653e-03  6.769178e-01
ratio4           2.324180e-03  1.451974e+00
ratio5           3.516101e-03  3.875645e+00
ratio6           7.050145e-04  8.036582e-01
selfinter        1.527744e-04  3.062892e-01
walktrap_vertex  3.743788e-04  1.584730e+00
bigcom1          1.239990e-04  7.317425e-02
bigcom2          0.000000e+00  0.000000e+00
bigcom3          3.790809e-04  4.701520e-01
bigcom4          3.182140e-04  1.688309e-01
bigcom6         -4.269847e-05  4.637250e-01
bigcom8          1.510597e-05  2.680896e-03
bigcom9          0.000000e+00  0.000000e+00
bigcom11         3.549770e-05  3.716407e-01
bigcom13         0.000000e+00  0.000000e+00
bigcom15         0.000000e+00  6.938894e-20
bigcom16         0.000000e+00  0.000000e+00
bigcom21         1.466188e-05  2.729527e-02
bigcom22         4.287195e-05  1.213614e-01
bigcom24         0.000000e+00  0.000000e+00
bigcom26         4.870006e-04  4.854174e-01
bigcom28         6.311699e-04  5.998185e-01
bigcom30         1.716777e-03  2.021461e+00
bigcom31         0.000000e+00  0.000000e+00
bigcom32        -6.434762e-05  9.564929e-02
bigcom33         2.577384e-07  3.784619e-01
bigcom34         0.000000e+00  0.000000e+00
bigcom36         0.000000e+00  0.000000e+00
bigcom37         0.000000e+00  0.000000e+00
bigcom38        -2.760700e-05  5.059427e-01
bigcom39         0.000000e+00  0.000000e+00
bigcom40         2.900232e-05  1.628164e-05
bigcom43         0.000000e+00  0.000000e+00
bigcom44         1.360584e-04  7.385173e-02
bigcom46        -9.785574e-05  6.825498e-01
bigcom47         0.000000e+00  0.000000e+00
bigcom49         0.000000e+00  0.000000e+00
bigcom50         0.000000e+00  0.000000e+00
bigcom51         0.000000e+00  0.000000e+00
bigcom52        -2.692193e-06  1.118028e+00
bigcom54         0.000000e+00  0.000000e+00
bigcom56         0.000000e+00  8.571429e-03
bigcom62         0.000000e+00  0.000000e+00
bigcom66         0.000000e+00  0.000000e+00
bigcom68         0.000000e+00  0.000000e+00
bigcom69         0.000000e+00  0.000000e+00
bigcom71         0.000000e+00  0.000000e+00
bigcom72         0.000000e+00  0.000000e+00
bigcom73         0.000000e+00  0.000000e+00
bigcom74         0.000000e+00  0.000000e+00
bigcom75        -1.619639e-05  5.693878e-01
bigcom76         0.000000e+00  0.000000e+00
bigcom77         0.000000e+00  2.775558e-19
bigcom79         0.000000e+00  0.000000e+00
bigcom80         0.000000e+00  0.000000e+00
bigcom82         0.000000e+00  0.000000e+00
bigcom83         0.000000e+00  0.000000e+00
bigcom84         0.000000e+00  0.000000e+00
bigcom85         0.000000e+00  0.000000e+00
bigcom87         0.000000e+00  0.000000e+00
bigcom89         0.000000e+00  0.000000e+00
bigcom91        -1.608122e-06  1.446410e-01
bigcom92        -8.496289e-05  1.499229e-01
bigcom93         0.000000e+00  0.000000e+00
bigcom96         0.000000e+00  0.000000e+00
bigcom97         0.000000e+00  0.000000e+00
bigcom98         0.000000e+00  0.000000e+00
bigcom99         0.000000e+00  0.000000e+00
bigcom101        0.000000e+00  0.000000e+00
bigcom104        0.000000e+00  0.000000e+00
bigcom106        0.000000e+00  0.000000e+00
bigcom109        0.000000e+00  0.000000e+00
bigcom113        0.000000e+00  0.000000e+00
bigcom116        0.000000e+00  1.110223e-18
bigcom120        0.000000e+00  0.000000e+00
bigcom123        0.000000e+00  0.000000e+00
bigcom126        0.000000e+00  0.000000e+00
bigcom127        0.000000e+00  0.000000e+00
bigcom137        0.000000e+00  0.000000e+00
bigcom139        0.000000e+00  0.000000e+00
bigcom140        0.000000e+00  0.000000e+00
bigcom143        0.000000e+00  0.000000e+00
bigcom145        0.000000e+00  0.000000e+00
bigcom146        0.000000e+00  0.000000e+00
bigcom147       -1.694029e-04  6.978978e-02
bigcom149        0.000000e+00  0.000000e+00
bigcom153        0.000000e+00  0.000000e+00
bigcom154        0.000000e+00  0.000000e+00
bigcom156        0.000000e+00  0.000000e+00
bigcom157        0.000000e+00  0.000000e+00
bigcom158        0.000000e+00  0.000000e+00
bigcom160        0.000000e+00  0.000000e+00
bigcom161        0.000000e+00  0.000000e+00
bigcom162        0.000000e+00  0.000000e+00
bigcom164        0.000000e+00  0.000000e+00
bigcom166        0.000000e+00  3.469447e-20
bigcom167        3.962281e-05  2.401524e-01
bigcom171        7.728409e-05  1.298108e+00
bigcom173        0.000000e+00  0.000000e+00
bigcom175        0.000000e+00  1.387779e-19
bigcom176        0.000000e+00  0.000000e+00
bigcom177        0.000000e+00  0.000000e+00
bigcom178        0.000000e+00  0.000000e+00
bigcom180       -1.784406e-05  7.550915e-01
bigcom181        0.000000e+00  0.000000e+00
bigcom184        0.000000e+00  0.000000e+00
bigcom186        0.000000e+00  9.499880e-01
bigcom187       -5.786959e-06  2.830968e-01
bigcom189        0.000000e+00  0.000000e+00
bigcom194        0.000000e+00  0.000000e+00
bigcom195        0.000000e+00  0.000000e+00
bigcom196        5.534025e-05  1.203404e+00
bigcom204        0.000000e+00  0.000000e+00
bigcom205        0.000000e+00  5.551115e-19
bigcom212        0.000000e+00  0.000000e+00
bigcom214        0.000000e+00  0.000000e+00
bigcom222        0.000000e+00  0.000000e+00
bigcom223        0.000000e+00  6.938894e-20
bigcom226        0.000000e+00  0.000000e+00
bigcom227        0.000000e+00  0.000000e+00
bigcom229        0.000000e+00  0.000000e+00
bigcom233        0.000000e+00  0.000000e+00
bigcom236        0.000000e+00  0.000000e+00
bigcom237        0.000000e+00  0.000000e+00
bigcom246        0.000000e+00  0.000000e+00
bigcom248        0.000000e+00  1.387779e-18
bigcom249        0.000000e+00  0.000000e+00
bigcom250        0.000000e+00  0.000000e+00
bigcom254        0.000000e+00  0.000000e+00
bigcom266        0.000000e+00  0.000000e+00
bigcom269        0.000000e+00  0.000000e+00
bigcom272        0.000000e+00  0.000000e+00
bigcom274        0.000000e+00  0.000000e+00
bigcom281        0.000000e+00  0.000000e+00
bigcom291       -7.492081e-05  7.605138e-01
bigcom292        0.000000e+00  0.000000e+00
bigcom295        0.000000e+00  0.000000e+00
bigcom299        0.000000e+00  0.000000e+00
bigcom301        0.000000e+00  0.000000e+00
bigcom306        0.000000e+00  0.000000e+00
bigcom309        0.000000e+00  0.000000e+00
bigcom314        0.000000e+00  0.000000e+00
bigcom321        0.000000e+00  0.000000e+00
bigcom341        0.000000e+00  0.000000e+00
bigcom350        0.000000e+00  0.000000e+00
bigcom353        0.000000e+00  0.000000e+00
bigcom359        0.000000e+00  0.000000e+00
bigcom363        0.000000e+00  0.000000e+00
bigcom365        0.000000e+00  0.000000e+00
bigcom385        2.382272e-05  7.303259e-01
bigcom386        0.000000e+00  0.000000e+00
bigcom408       -1.899520e-05  8.600068e-02
bigcom412        1.300034e-04  1.135282e+00
bigcom480        0.000000e+00  0.000000e+00
spin_vertex      7.123599e-04  2.381770e+00
membership_s1    2.223523e-04  3.378562e-01
membership_s3    0.000000e+00  0.000000e+00
membership_s4    0.000000e+00  1.387779e-19
membership_s5    5.477271e-05  1.305551e-01
membership_s6    6.002625e-05  3.665782e-02
membership_s7    8.654703e-05  1.651579e-01
membership_s8    0.000000e+00  0.000000e+00
membership_s9    0.000000e+00  0.000000e+00
membership_s11   0.000000e+00  0.000000e+00
membership_s12   0.000000e+00  8.888889e-03
membership_s14   0.000000e+00  0.000000e+00
membership_s15  -4.209639e-05  2.452323e-01
membership_s16   0.000000e+00  0.000000e+00
membership_s17   0.000000e+00  0.000000e+00
membership_s18   0.000000e+00  0.000000e+00
membership_s20   0.000000e+00  0.000000e+00
membership_s21  -6.483084e-05  1.163999e-01
membership_s22   0.000000e+00  0.000000e+00
membership_s24   0.000000e+00  0.000000e+00
membership_s25   8.704339e-07  7.196405e-02
membership_s26   0.000000e+00  0.000000e+00
membership_s27   2.821416e-05  1.225159e-01
membership_s28   0.000000e+00  0.000000e+00
membership_s30   2.859331e-04  2.024534e-01
membership_s31   0.000000e+00  4.336809e-18
membership_s32   2.596482e-03  2.354237e+00
membership_s33   0.000000e+00  0.000000e+00
membership_s36   0.000000e+00  1.387779e-19
membership_s37   0.000000e+00  0.000000e+00
V1               4.400512e-03  1.697116e+00
V2               2.610881e-03  3.032157e+00
pdi              4.347794e-05  3.188748e-01
adhesion         2.179970e-02  3.027182e+00
cohesion         1.761453e-02  2.640600e+00
inner            8.708637e-03  2.938623e+00
outer            1.270865e-02  2.931267e+00
ioratio          5.866422e-03  2.247243e+00
comsize          2.283883e-02  5.269900e+00
[1] "Dataset: med_targets Model GLM, run: 2 of 10 2015-06-15 19:49:16"
[1] "glmnet variable coefficients"
                         [,1]          [,2]
(Intercept)     -3.364381e+00 -7.389140e+01
graph0           4.736287e-40 -7.919748e-04
graph1          -4.135070e-42 -8.710917e-06
graph2           2.856035e-40  5.592048e-04
graph3           9.826386e-45 -8.862610e-08
graph4          -1.021527e-44 -1.411739e-08
graph5           3.769176e-42 -4.031794e-05
graph6           2.103601e-43  7.076472e-07
graph7           2.613760e-41  1.964597e-05
graph8           2.721734e-41 -8.553172e-04
graph9          -9.784798e-47 -4.830983e-09
graph10         -1.822348e-46 -5.190441e-11
graph11         -1.651438e-47 -2.975305e-11
graph12          2.648621e-45  9.776351e-09
graph13          1.856316e-44  8.073232e-09
graph14         -1.061226e-45  1.352390e-09
graph15          2.643288e-43 -1.586668e-06
graph16         -1.029464e-44 -4.267654e-08
graph17          6.815533e-45  1.144138e-08
graph18          2.733920e-43 -1.783742e-08
graph19          1.916151e-43  1.446566e-07
graph20         -1.913073e-43 -1.413305e-06
graph21          8.803965e-43  2.672199e-06
graph22          3.414012e-43 -5.106188e-06
graph23          8.495433e-43 -1.901077e-06
graph24          2.112442e-42  8.867519e-07
graph25          1.085073e-41  3.551760e-05
graph26          8.507267e-42  7.064941e-06
graph27          5.287894e-41  1.161601e-05
graph28          3.393891e-41  7.476807e-05
graph29         -7.498351e-41 -9.520919e-04
orbit0           4.736287e-40 -7.743377e-04
orbit1          -4.729109e-42 -8.668398e-06
orbit2           2.734801e-41 -7.977950e-05
orbit3           2.856035e-40  5.713866e-04
orbit4           3.491417e-44 -1.992371e-07
orbit5          -4.418271e-44  4.117535e-08
orbit6          -1.021858e-44 -1.412344e-08
orbit7           2.535502e-42 -1.148795e-05
orbit8           3.769176e-42 -3.989804e-05
orbit9           9.960796e-43  1.866449e-06
orbit10          1.089164e-43  9.742605e-07
orbit11          2.412747e-41  4.290936e-05
orbit12          3.077836e-41  1.931908e-05
orbit13          8.806778e-41  1.466503e-04
orbit14          2.721734e-41 -8.531400e-04
orbit15          3.571394e-46 -5.652630e-09
orbit16          3.630113e-45 -3.935563e-09
orbit17         -4.653187e-45 -3.385568e-08
orbit18          6.043887e-46 -2.152497e-09
orbit19         -3.083963e-46 -2.199036e-10
orbit20         -4.746014e-46  1.407545e-09
orbit21          2.246082e-45 -4.445405e-08
orbit22         -1.651440e-47 -2.979228e-11
orbit23          2.963338e-43 -9.467353e-07
orbit24          8.213042e-45  1.313786e-08
orbit25         -2.542807e-45  1.814470e-08
orbit26          3.889936e-44  3.281635e-07
orbit27          6.623399e-44  3.425923e-07
orbit28          1.041333e-43  1.679856e-07
orbit29          3.184060e-44 -3.375575e-08
orbit30          5.984109e-44 -1.565316e-06
orbit31         -2.443830e-45 -2.296864e-09
orbit32         -1.258295e-45  6.544915e-09
orbit33          2.152064e-42 -1.235198e-05
orbit34          2.643288e-43 -1.541338e-06
orbit35         -3.896002e-44 -1.268288e-07
orbit36          1.116629e-43  4.010779e-08
orbit37         -2.069904e-44 -7.461574e-08
orbit38          3.548761e-43  1.192470e-06
orbit39          4.782663e-44 -3.496055e-08
orbit40          4.477783e-45  4.313832e-08
orbit41          9.105233e-44 -1.560244e-06
orbit42          1.078854e-41  4.663899e-05
orbit43          2.731376e-43  1.207729e-08
orbit44          4.877332e-41 -2.055080e-04
orbit45          5.114942e-43  1.367319e-06
orbit46          5.386765e-43  3.517245e-07
orbit47          2.812536e-42  7.830548e-07
orbit48          2.384132e-43 -1.205267e-06
orbit49         -2.276786e-43 -1.435570e-06
orbit50          4.999267e-42 -2.643573e-05
orbit51          1.883851e-42  8.224263e-06
orbit52          1.962231e-42  2.269361e-06
orbit53          3.566348e-42  4.174807e-06
orbit54          3.281968e-43 -5.178236e-06
orbit55          4.581527e-41  1.448373e-04
orbit56          4.000120e-42  1.231594e-05
orbit57          3.991231e-43 -6.343627e-06
orbit58          1.471622e-41 -8.191354e-06
orbit59          2.973603e-42  2.922617e-06
orbit60          5.913786e-42 -1.386819e-05
orbit61          6.335276e-41  2.798297e-04
orbit62          2.817449e-41  9.477203e-05
orbit63          3.713216e-41  1.020225e-04
orbit64          1.686015e-41  6.243322e-05
orbit65          2.772591e-41  6.972630e-05
orbit66          8.689195e-42 -2.534011e-05
orbit67          2.669744e-41  2.014489e-05
orbit68          5.721571e-41  1.305650e-05
orbit69          2.066761e-40 -3.110177e-04
orbit70          6.204121e-41  2.700170e-04
orbit71          7.317370e-42 -5.588060e-04
orbit72         -7.498351e-41 -9.552051e-04
AP              -6.279095e-39 -7.970779e-02
bet              4.822877e-43  4.596354e-06
ecc              1.373242e-38  4.219106e-02
eccrad           8.239450e-38  2.529387e-01
close           -1.649784e-37 -1.120592e-01
constraint      -5.412967e-38  6.061750e-02
coreness         3.713129e-40 -5.701544e-03
knn             -9.063291e-41 -2.928841e-04
hubscore         1.252200e-37  5.059387e-01
pagerank        -5.312402e-37 -3.914944e+00
trans           -1.363213e-39 -1.178263e-02
evcent           1.091421e-37  3.864905e-01
first            4.736287e-40 -7.708438e-04
upto_second     -7.296508e-42 -1.019082e-05
upto_third      -1.023987e-42 -1.055120e-06
upto_fourth     -1.726983e-42 -2.064092e-05
upto_fifth      -1.477106e-41  3.478935e-04
upto_sixth      -5.958397e-40  4.642851e-03
second          -7.364594e-42 -1.026122e-05
third            6.492670e-43  1.589254e-06
fourth           1.389377e-42  1.126823e-07
fifth            1.904777e-42  2.628201e-05
sixth            1.088639e-41 -3.598019e-04
ratio1          -1.020582e-40 -2.936730e-04
ratio2           1.801719e-40 -1.829341e-03
ratio3           1.561231e-39  2.283275e-02
ratio4          -1.095672e-38 -1.834811e-01
ratio5           2.073433e-37  1.935278e+00
ratio6          -1.027585e-40 -2.611374e-03
selfinter        2.101777e-38  1.238449e-01
walktrap_vertex -3.213023e-38 -1.617501e-01
bigcom1         -3.517588e-38 -1.700448e-01
bigcom2         -3.380173e-38 -3.320498e-01
bigcom3          4.241262e-38  2.340712e-01
bigcom4         -1.668738e-38 -3.843618e-02
bigcom6          1.684380e-37  9.030031e-01
bigcom8         -2.788779e-38 -2.028023e-01
bigcom9         -3.392706e-38 -2.167137e-01
bigcom11         1.219793e-37  5.876075e-01
bigcom13        -3.384586e-38 -3.485031e-01
bigcom15        -3.386796e-38 -2.260826e-01
bigcom16        -3.381643e-38 -2.487650e-01
bigcom21        -9.563261e-41 -9.445469e-02
bigcom22         3.066311e-38  1.066616e-01
bigcom24        -3.378705e-38 -2.314032e-01
bigcom26         8.518955e-38  4.402970e-01
bigcom28         9.480925e-38  3.128366e-01
bigcom30         2.058368e-37  6.616211e-01
bigcom31        -3.377971e-38 -2.639801e-01
bigcom32         1.107033e-37  6.188251e-01
bigcom33         4.714901e-37  1.332386e+00
bigcom34        -3.377237e-38 -2.916336e-01
bigcom36        -3.379439e-38 -3.961470e-01
bigcom37        -3.377971e-38 -3.307382e-01
bigcom38         3.031327e-37  1.420161e+00
bigcom39        -3.391226e-38 -3.287512e-01
bigcom40        -2.675109e-38 -8.135933e-02
bigcom43        -3.380908e-38 -3.062768e-01
bigcom44        -2.361945e-38  1.194566e-01
bigcom46         2.422956e-37  9.724780e-01
bigcom47        -3.382378e-38 -4.118168e-01
bigcom49        -3.379439e-38 -2.307438e-01
bigcom50        -3.377971e-38 -4.386590e-01
bigcom51        -3.377971e-38 -3.387646e-01
bigcom52         4.716950e-37  1.312697e+00
bigcom54        -3.377237e-38 -1.766817e-01
bigcom56        -3.386796e-38 -4.406461e-01
bigcom62        -3.378705e-38 -3.749645e-01
bigcom66        -3.377237e-38 -3.395032e-01
bigcom68        -3.378705e-38 -2.536545e-01
bigcom69        -3.382378e-38 -4.026882e-01
bigcom71        -3.377237e-38 -1.616714e-01
bigcom72        -3.377237e-38 -1.386733e-01
bigcom73        -3.388272e-38 -4.175970e-01
bigcom74        -3.383849e-38 -4.124314e-01
bigcom75         4.714901e-37  1.365054e+00
bigcom76        -3.380908e-38 -2.773841e-01
bigcom77        -3.380908e-38 -4.624288e-01
bigcom79        -3.377971e-38 -5.047883e-01
bigcom80        -3.380908e-38 -4.659304e-01
bigcom82        -3.378705e-38 -4.239167e-01
bigcom83         0.000000e+00  0.000000e+00
bigcom84        -3.378705e-38 -5.212391e-01
bigcom85        -3.377971e-38 -3.547760e-01
bigcom87        -3.381643e-38 -4.068781e-01
bigcom89        -3.377237e-38 -2.118930e-01
bigcom91         7.862199e-38  3.271157e-01
bigcom92         2.574767e-38  5.361490e-01
bigcom93        -3.377237e-38 -9.010983e-02
bigcom96        -3.378705e-38 -4.418768e-01
bigcom97        -3.380908e-38 -4.946202e-01
bigcom98        -3.377237e-38 -5.437950e-01
bigcom99         0.000000e+00  0.000000e+00
bigcom101       -3.386059e-38 -2.302396e-01
bigcom104       -3.377971e-38 -4.987540e-01
bigcom106       -3.377971e-38 -4.932052e-01
bigcom109       -3.377237e-38 -2.862948e-01
bigcom113       -3.377971e-38 -4.151034e-01
bigcom116       -3.400121e-38 -4.046470e-01
bigcom120       -3.378705e-38 -3.154786e-01
bigcom123       -3.377971e-38 -3.186873e-01
bigcom126       -3.377971e-38 -2.082335e-01
bigcom127       -3.380908e-38 -3.276201e-01
bigcom137       -3.381643e-38 -5.146592e-01
bigcom139       -3.378705e-38 -3.361733e-01
bigcom140       -3.378705e-38 -4.046244e-01
bigcom143       -3.377237e-38 -3.720275e-01
bigcom145       -3.377971e-38 -2.914202e-01
bigcom146       -3.378705e-38 -3.205243e-01
bigcom147        3.850203e-38  5.836059e-01
bigcom149       -3.378705e-38 -2.929282e-01
bigcom153       -3.382378e-38 -3.280615e-01
bigcom154       -3.377237e-38 -1.652611e-01
bigcom156       -3.380173e-38 -4.158189e-01
bigcom157       -3.386059e-38 -4.419159e-01
bigcom158       -3.377971e-38 -3.461214e-01
bigcom160       -3.377237e-38 -4.249353e-01
bigcom161       -3.377971e-38 -3.028812e-01
bigcom162       -3.377971e-38 -3.241704e-01
bigcom164       -3.377237e-38 -3.687263e-01
bigcom166       -3.380908e-38 -3.037508e-01
bigcom167        6.739134e-38  2.930087e-01
bigcom171        3.710808e-37  1.216930e+00
bigcom173       -3.377971e-38 -4.273103e-01
bigcom175       -3.377971e-38 -2.103522e-01
bigcom176        0.000000e+00  0.000000e+00
bigcom177       -3.377237e-38 -2.829979e-01
bigcom178       -3.377971e-38 -4.694586e-01
bigcom180        4.714901e-37  1.927742e+00
bigcom181       -3.382378e-38 -2.716246e-01
bigcom184       -3.378705e-38 -4.241148e-01
bigcom186        9.765479e-37  2.686116e+00
bigcom187        4.714901e-37  1.082333e+00
bigcom189       -3.380908e-38 -2.475574e-01
bigcom194       -3.378705e-38 -3.081557e-01
bigcom195       -3.377237e-38 -3.251702e-01
bigcom196        6.400524e-37  1.554253e+00
bigcom204        0.000000e+00  0.000000e+00
bigcom205       -3.377971e-38 -4.159890e-01
bigcom212       -3.377237e-38 -3.726585e-01
bigcom214       -3.377237e-38 -2.682011e-01
bigcom222        0.000000e+00  0.000000e+00
bigcom223       -3.380173e-38 -3.697442e-01
bigcom226       -3.378705e-38 -2.525998e-01
bigcom227       -3.377971e-38 -2.174147e-01
bigcom229       -3.377237e-38 -1.944367e-01
bigcom233       -3.378705e-38 -3.761621e-01
bigcom236       -3.377237e-38 -1.530562e-01
bigcom237       -3.379439e-38 -3.639667e-01
bigcom246       -3.383113e-38 -3.085937e-01
bigcom248       -3.383849e-38 -4.093708e-01
bigcom249       -3.379439e-38 -3.608569e-01
bigcom250       -3.386059e-38 -1.794950e-01
bigcom254       -3.377237e-38 -2.297757e-01
bigcom266       -3.378705e-38 -4.755820e-01
bigcom269        0.000000e+00  0.000000e+00
bigcom272       -3.377237e-38 -2.885806e-01
bigcom274       -3.395668e-38 -1.848364e-01
bigcom281       -3.380173e-38 -2.511928e-01
bigcom291        1.684380e-37  1.073804e+00
bigcom292       -3.377237e-38 -3.515248e-01
bigcom295       -3.380908e-38 -4.034148e-01
bigcom299       -3.377971e-38 -4.748229e-01
bigcom301       -3.382378e-38 -2.279214e-01
bigcom306       -3.377237e-38 -1.735380e-01
bigcom309       -3.377237e-38 -4.238427e-01
bigcom314       -3.379439e-38 -3.858325e-01
bigcom321       -3.377237e-38 -5.724278e-01
bigcom341       -3.377971e-38 -3.502952e-01
bigcom350       -3.377971e-38 -4.529041e-01
bigcom353       -3.377971e-38 -2.857803e-01
bigcom359       -3.377237e-38 -5.587887e-01
bigcom363       -3.377237e-38 -3.587022e-01
bigcom365       -3.378705e-38 -4.803536e-01
bigcom385        4.714901e-37  1.488224e+00
bigcom386       -3.378705e-38 -1.652618e-01
bigcom408        3.031327e-37  1.036033e+00
bigcom412        9.767600e-37  2.516297e+00
bigcom480       -3.377237e-38 -2.689366e-01
spin_vertex      1.305203e-38 -1.493725e-01
membership_s1    2.362936e-38  1.103787e-01
membership_s3   -3.377237e-38 -2.888953e-01
membership_s4   -2.960327e-38 -1.323909e-01
membership_s5   -1.592771e-38 -5.248642e-02
membership_s6   -2.654320e-38 -1.022838e-01
membership_s7   -1.997101e-38  1.679566e-02
membership_s8   -3.377971e-38 -3.306629e-01
membership_s9   -3.378705e-38 -4.857216e-01
membership_s11  -3.377971e-38 -4.544191e-01
membership_s12  -3.380908e-38 -3.262816e-01
membership_s14  -3.379439e-38 -4.568963e-01
membership_s15   6.711841e-39  2.681883e-01
membership_s16  -3.380173e-38 -2.137377e-01
membership_s17  -3.377237e-38 -3.789491e-01
membership_s18  -3.407570e-38 -2.646555e-01
membership_s20  -3.377237e-38 -3.987559e-01
membership_s21  -7.243182e-39 -1.229904e-01
membership_s22  -3.384586e-38 -2.831545e-01
membership_s24  -3.387534e-38 -2.438405e-01
membership_s25   2.574767e-38  5.685871e-01
membership_s26   0.000000e+00  0.000000e+00
membership_s27  -1.988484e-38 -1.144666e-02
membership_s28  -3.378705e-38 -3.979106e-01
membership_s30   5.303089e-38  1.714392e-01
membership_s31  -2.571487e-38 -2.121445e-01
membership_s32   9.435474e-38  4.720358e-01
membership_s33  -3.377237e-38 -3.026008e-01
membership_s36  -3.775923e-38 -1.890295e-01
membership_s37  -3.393446e-38 -2.124813e-01
V1               1.047525e-37  3.260121e-01
V2              -4.433406e-38 -3.528680e-01
pdi             -2.033666e-35 -2.041791e+02
adhesion        -2.790527e-41 -6.334188e-05
cohesion         5.581317e-41  1.261593e-04
inner            1.057575e-42  6.570929e-06
outer           -2.887502e-41 -5.947289e-05
ioratio         -2.109291e-37 -6.248411e-01
comsize          1.063899e-40  3.832693e-04
[1] "Dataset: med_targets Model GBM, run: 3 of 10 2015-06-15 19:50:18"
Iter   TrainDeviance   ValidDeviance   StepSize   Improve
     1        0.2875             nan     0.0100    0.0007
     2        0.2841             nan     0.0100    0.0007
     3        0.2811             nan     0.0100    0.0004
     4        0.2776             nan     0.0100    0.0008
     5        0.2749             nan     0.0100    0.0005
     6        0.2727             nan     0.0100    0.0008
     7        0.2705             nan     0.0100    0.0006
     8        0.2685             nan     0.0100    0.0003
     9        0.2666             nan     0.0100    0.0002
    10        0.2645             nan     0.0100    0.0003
    20        0.2494             nan     0.0100    0.0002
    40        0.2293             nan     0.0100    0.0000
    60        0.2127             nan     0.0100    0.0001
    80        0.2009             nan     0.0100   -0.0000
   100        0.1909             nan     0.0100    0.0000
   120        0.1811             nan     0.0100    0.0000
   140        0.1738             nan     0.0100   -0.0000
   160        0.1661             nan     0.0100    0.0000
   180        0.1590             nan     0.0100   -0.0000
   194        0.1546             nan     0.0100   -0.0000

[1] "GBM variable coefficients"
                            var    rel.inf
comsize                 comsize 5.63897588
bigcom30               bigcom30 4.43179366
ratio5                   ratio5 3.05765283
V2                           V2 2.78704791
bigcom171             bigcom171 2.68915852
bet                         bet 2.32718180
outer                     outer 2.26352700
trans                     trans 2.20121531
inner                     inner 2.13770532
membership_s32   membership_s32 2.09254792
orbit62                 orbit62 2.09057804
orbit18                 orbit18 1.88117293
adhesion               adhesion 1.64429848
V1                           V1 1.62522997
cohesion               cohesion 1.58441396
graph20                 graph20 1.49241743
spin_vertex         spin_vertex 1.49014562
ioratio                 ioratio 1.48445503
walktrap_vertex walktrap_vertex 1.48332212
bigcom46               bigcom46 1.43959411
graph23                 graph23 1.39015989
graph5                   graph5 1.34669240
ratio4                   ratio4 1.29950707
graph4                   graph4 1.20921675
third                     third 1.17112339
graph25                 graph25 1.02713257
orbit50                 orbit50 0.98834470
graph12                 graph12 0.98169124
orbit38                 orbit38 0.96363489
graph22                 graph22 0.95929328
bigcom52               bigcom52 0.94326256
pagerank               pagerank 0.90264898
orbit45                 orbit45 0.87467364
graph10                 graph10 0.87167471
orbit30                 orbit30 0.85253323
graph6                   graph6 0.77751530
constraint           constraint 0.76382555
graph1                   graph1 0.75555555
bigcom28               bigcom28 0.75165093
orbit36                 orbit36 0.71998842
graph15                 graph15 0.71782642
graph26                 graph26 0.70740091
orbit39                 orbit39 0.70226209
upto_fifth           upto_fifth 0.66866558
knn                         knn 0.64139815
orbit65                 orbit65 0.64119128
orbit44                 orbit44 0.63729348
orbit61                 orbit61 0.62233524
graph3                   graph3 0.61980229
graph7                   graph7 0.59709594
orbit56                 orbit56 0.59619033
ratio2                   ratio2 0.59484019
orbit46                 orbit46 0.57482011
orbit25                 orbit25 0.57182421
sixth                     sixth 0.56344801
graph0                   graph0 0.55392536
fourth                   fourth 0.54978869
graph19                 graph19 0.54441907
orbit63                 orbit63 0.53296831
bigcom11               bigcom11 0.53027794
ecc                         ecc 0.52975107
graph2                   graph2 0.51308519
orbit49                 orbit49 0.49689794
orbit40                 orbit40 0.48082315
graph24                 graph24 0.47973264
graph11                 graph11 0.47916370
ratio6                   ratio6 0.47063118
orbit55                 orbit55 0.46964143
graph13                 graph13 0.46120394
orbit20                 orbit20 0.44453046
orbit29                 orbit29 0.44036620
selfinter             selfinter 0.43549736
orbit69                 orbit69 0.43285708
orbit24                 orbit24 0.42704959
orbit48                 orbit48 0.42049193
graph16                 graph16 0.41755120
orbit51                 orbit51 0.41109210
graph27                 graph27 0.40697581
graph17                 graph17 0.40610986
orbit47                 orbit47 0.40082898
orbit21                 orbit21 0.39940622
upto_sixth           upto_sixth 0.38630170
orbit54                 orbit54 0.37779916
orbit28                 orbit28 0.36562746
orbit52                 orbit52 0.36324105
graph21                 graph21 0.36167644
orbit2                   orbit2 0.34122737
graph9                   graph9 0.33845978
orbit11                 orbit11 0.33570760
coreness               coreness 0.33426610
orbit66                 orbit66 0.33369407
orbit35                 orbit35 0.32891233
orbit41                 orbit41 0.32860118
ratio1                   ratio1 0.31102760
orbit64                 orbit64 0.30468872
orbit5                   orbit5 0.30233812
orbit33                 orbit33 0.30221684
orbit9                   orbit9 0.29567232
orbit26                 orbit26 0.29125024
orbit13                 orbit13 0.27723442
orbit16                 orbit16 0.27090697
orbit32                 orbit32 0.26671292
graph8                   graph8 0.26549368
orbit37                 orbit37 0.25018189
orbit10                 orbit10 0.24029283
orbit15                 orbit15 0.23945285
orbit42                 orbit42 0.23197082
graph18                 graph18 0.22883036
orbit53                 orbit53 0.22651098
orbit67                 orbit67 0.21927605
orbit68                 orbit68 0.21030923
orbit1                   orbit1 0.20083306
orbit7                   orbit7 0.20050011
orbit31                 orbit31 0.19694026
orbit4                   orbit4 0.19624749
orbit19                 orbit19 0.18720634
AP                           AP 0.18624612
orbit27                 orbit27 0.17430138
orbit17                 orbit17 0.17063446
evcent                   evcent 0.16836452
graph14                 graph14 0.15687425
bigcom4                 bigcom4 0.15138957
orbit23                 orbit23 0.13500248
membership_s30   membership_s30 0.12589698
bigcom6                 bigcom6 0.12587481
ratio3                   ratio3 0.12503483
fifth                     fifth 0.12287231
close                     close 0.11538333
upto_fourth         upto_fourth 0.11185689
bigcom38               bigcom38 0.11174599
membership_s1     membership_s1 0.11165273
orbit70                 orbit70 0.09466120
graph28                 graph28 0.09337070
orbit59                 orbit59 0.09168410
upto_second         upto_second 0.08715443
bigcom3                 bigcom3 0.08600830
hubscore               hubscore 0.06832834
orbit58                 orbit58 0.05835534
orbit60                 orbit60 0.05788875
membership_s15   membership_s15 0.04733732
orbit12                 orbit12 0.04180519
orbit57                 orbit57 0.03922439
second                   second 0.03489892
orbit6                   orbit6 0.03355379
bigcom291             bigcom291 0.03188616
bigcom181             bigcom181 0.02709446
bigcom32               bigcom32 0.02623620
membership_s5     membership_s5 0.02577022
graph29                 graph29 0.02567414
bigcom147             bigcom147 0.02103793
orbit71                 orbit71 0.01927158
orbit0                   orbit0 0.00000000
orbit3                   orbit3 0.00000000
orbit8                   orbit8 0.00000000
orbit14                 orbit14 0.00000000
orbit22                 orbit22 0.00000000
orbit34                 orbit34 0.00000000
orbit43                 orbit43 0.00000000
orbit72                 orbit72 0.00000000
eccrad                   eccrad 0.00000000
first                     first 0.00000000
upto_third           upto_third 0.00000000
bigcom1                 bigcom1 0.00000000
bigcom2                 bigcom2 0.00000000
bigcom8                 bigcom8 0.00000000
bigcom9                 bigcom9 0.00000000
bigcom13               bigcom13 0.00000000
bigcom15               bigcom15 0.00000000
bigcom16               bigcom16 0.00000000
bigcom21               bigcom21 0.00000000
bigcom22               bigcom22 0.00000000
bigcom24               bigcom24 0.00000000
bigcom26               bigcom26 0.00000000
bigcom31               bigcom31 0.00000000
bigcom33               bigcom33 0.00000000
bigcom34               bigcom34 0.00000000
bigcom36               bigcom36 0.00000000
bigcom37               bigcom37 0.00000000
bigcom39               bigcom39 0.00000000
bigcom40               bigcom40 0.00000000
bigcom43               bigcom43 0.00000000
bigcom44               bigcom44 0.00000000
bigcom47               bigcom47 0.00000000
bigcom49               bigcom49 0.00000000
bigcom50               bigcom50 0.00000000
bigcom51               bigcom51 0.00000000
bigcom54               bigcom54 0.00000000
bigcom56               bigcom56 0.00000000
bigcom62               bigcom62 0.00000000
bigcom66               bigcom66 0.00000000
bigcom68               bigcom68 0.00000000
bigcom69               bigcom69 0.00000000
bigcom71               bigcom71 0.00000000
bigcom72               bigcom72 0.00000000
bigcom73               bigcom73 0.00000000
bigcom74               bigcom74 0.00000000
bigcom75               bigcom75 0.00000000
bigcom76               bigcom76 0.00000000
bigcom77               bigcom77 0.00000000
bigcom79               bigcom79 0.00000000
bigcom80               bigcom80 0.00000000
bigcom82               bigcom82 0.00000000
bigcom83               bigcom83 0.00000000
bigcom84               bigcom84 0.00000000
bigcom85               bigcom85 0.00000000
bigcom87               bigcom87 0.00000000
bigcom89               bigcom89 0.00000000
bigcom91               bigcom91 0.00000000
bigcom92               bigcom92 0.00000000
bigcom93               bigcom93 0.00000000
bigcom96               bigcom96 0.00000000
bigcom97               bigcom97 0.00000000
bigcom98               bigcom98 0.00000000
bigcom99               bigcom99 0.00000000
bigcom101             bigcom101 0.00000000
bigcom104             bigcom104 0.00000000
bigcom106             bigcom106 0.00000000
bigcom109             bigcom109 0.00000000
bigcom113             bigcom113 0.00000000
bigcom116             bigcom116 0.00000000
bigcom120             bigcom120 0.00000000
bigcom123             bigcom123 0.00000000
bigcom126             bigcom126 0.00000000
bigcom127             bigcom127 0.00000000
bigcom137             bigcom137 0.00000000
bigcom139             bigcom139 0.00000000
bigcom140             bigcom140 0.00000000
bigcom143             bigcom143 0.00000000
bigcom145             bigcom145 0.00000000
bigcom146             bigcom146 0.00000000
bigcom149             bigcom149 0.00000000
bigcom153             bigcom153 0.00000000
bigcom154             bigcom154 0.00000000
bigcom156             bigcom156 0.00000000
bigcom157             bigcom157 0.00000000
bigcom158             bigcom158 0.00000000
bigcom160             bigcom160 0.00000000
bigcom161             bigcom161 0.00000000
bigcom162             bigcom162 0.00000000
bigcom164             bigcom164 0.00000000
bigcom166             bigcom166 0.00000000
bigcom167             bigcom167 0.00000000
bigcom173             bigcom173 0.00000000
bigcom175             bigcom175 0.00000000
bigcom176             bigcom176 0.00000000
bigcom177             bigcom177 0.00000000
bigcom178             bigcom178 0.00000000
bigcom180             bigcom180 0.00000000
bigcom184             bigcom184 0.00000000
bigcom186             bigcom186 0.00000000
bigcom187             bigcom187 0.00000000
bigcom189             bigcom189 0.00000000
bigcom194             bigcom194 0.00000000
bigcom195             bigcom195 0.00000000
bigcom196             bigcom196 0.00000000
bigcom204             bigcom204 0.00000000
bigcom205             bigcom205 0.00000000
bigcom212             bigcom212 0.00000000
bigcom214             bigcom214 0.00000000
bigcom222             bigcom222 0.00000000
bigcom223             bigcom223 0.00000000
bigcom226             bigcom226 0.00000000
bigcom227             bigcom227 0.00000000
bigcom229             bigcom229 0.00000000
bigcom233             bigcom233 0.00000000
bigcom236             bigcom236 0.00000000
bigcom237             bigcom237 0.00000000
bigcom246             bigcom246 0.00000000
bigcom248             bigcom248 0.00000000
bigcom249             bigcom249 0.00000000
bigcom250             bigcom250 0.00000000
bigcom254             bigcom254 0.00000000
bigcom266             bigcom266 0.00000000
bigcom269             bigcom269 0.00000000
bigcom272             bigcom272 0.00000000
bigcom274             bigcom274 0.00000000
bigcom281             bigcom281 0.00000000
bigcom292             bigcom292 0.00000000
bigcom295             bigcom295 0.00000000
bigcom299             bigcom299 0.00000000
bigcom301             bigcom301 0.00000000
bigcom306             bigcom306 0.00000000
bigcom309             bigcom309 0.00000000
bigcom314             bigcom314 0.00000000
bigcom321             bigcom321 0.00000000
bigcom341             bigcom341 0.00000000
bigcom350             bigcom350 0.00000000
bigcom353             bigcom353 0.00000000
bigcom359             bigcom359 0.00000000
bigcom363             bigcom363 0.00000000
bigcom365             bigcom365 0.00000000
bigcom385             bigcom385 0.00000000
bigcom386             bigcom386 0.00000000
bigcom408             bigcom408 0.00000000
bigcom412             bigcom412 0.00000000
bigcom480             bigcom480 0.00000000
membership_s3     membership_s3 0.00000000
membership_s4     membership_s4 0.00000000
membership_s6     membership_s6 0.00000000
membership_s7     membership_s7 0.00000000
membership_s8     membership_s8 0.00000000
membership_s9     membership_s9 0.00000000
membership_s11   membership_s11 0.00000000
membership_s12   membership_s12 0.00000000
membership_s14   membership_s14 0.00000000
membership_s16   membership_s16 0.00000000
membership_s17   membership_s17 0.00000000
membership_s18   membership_s18 0.00000000
membership_s20   membership_s20 0.00000000
membership_s21   membership_s21 0.00000000
membership_s22   membership_s22 0.00000000
membership_s24   membership_s24 0.00000000
membership_s25   membership_s25 0.00000000
membership_s26   membership_s26 0.00000000
membership_s27   membership_s27 0.00000000
membership_s28   membership_s28 0.00000000
membership_s31   membership_s31 0.00000000
membership_s33   membership_s33 0.00000000
membership_s36   membership_s36 0.00000000
membership_s37   membership_s37 0.00000000
pdi                         pdi 0.00000000
[1] "Dataset: med_targets Model RF, run: 3 of 10 2015-06-15 19:51:32"
     |      Out-of-bag   |
Tree |      MSE  %Var(y) |
   1 |  0.06566   204.96 |
   2 |  0.06163   192.38 |
   3 |  0.05574   174.00 |
   4 |  0.05384   168.07 |
   5 |  0.05057   157.87 |
   6 |  0.04819   150.42 |
   7 |  0.04659   145.45 |
   8 |  0.04511   140.82 |
   9 |  0.04369   136.38 |
  10 |  0.04308   134.48 |
  11 |  0.04239   132.32 |
  12 |  0.04042   126.18 |
  13 |  0.03953   123.38 |
  14 |  0.03918   122.30 |
  15 |   0.0383   119.55 |
  16 |  0.03814   119.06 |
  17 |  0.03775   117.84 |
  18 |   0.0374   116.76 |
  19 |  0.03718   116.07 |
  20 |  0.03672   114.64 |
  21 |  0.03645   113.79 |
  22 |  0.03627   113.21 |
  23 |  0.03588   112.00 |
  24 |  0.03565   111.29 |
  25 |   0.0354   110.51 |
  26 |  0.03528   110.13 |
  27 |  0.03511   109.61 |
  28 |  0.03492   109.02 |
  29 |  0.03482   108.71 |
  30 |  0.03482   108.70 |
  31 |  0.03488   108.87 |
  32 |  0.03471   108.36 |
  33 |  0.03471   108.34 |
  34 |  0.03461   108.05 |
  35 |  0.03461   108.05 |
  36 |  0.03448   107.62 |
  37 |  0.03432   107.12 |
  38 |  0.03433   107.17 |
  39 |  0.03421   106.80 |
  40 |  0.03411   106.47 |
  41 |  0.03398   106.08 |
  42 |  0.03385   105.67 |
  43 |  0.03374   105.33 |
  44 |  0.03372   105.26 |
  45 |  0.03358   104.81 |
  46 |  0.03358   104.84 |
  47 |   0.0335   104.59 |
  48 |  0.03341   104.28 |
  49 |  0.03331   103.98 |
  50 |  0.03327   103.86 |
  51 |   0.0332   103.62 |
  52 |  0.03311   103.37 |
  53 |  0.03309   103.28 |
  54 |  0.03306   103.19 |
  55 |  0.03301   103.04 |
  56 |  0.03302   103.07 |
  57 |  0.03295   102.87 |
  58 |  0.03288   102.65 |
  59 |  0.03295   102.85 |
  60 |  0.03292   102.75 |
  61 |  0.03284   102.51 |
  62 |  0.03284   102.52 |
  63 |  0.03285   102.56 |
  64 |  0.03284   102.50 |
  65 |  0.03281   102.43 |
  66 |  0.03281   102.41 |
  67 |   0.0328   102.40 |
  68 |  0.03283   102.48 |
  69 |  0.03275   102.24 |
  70 |  0.03269   102.05 |
  71 |  0.03267   101.99 |
  72 |  0.03266   101.96 |
  73 |  0.03265   101.93 |
  74 |  0.03265   101.93 |
  75 |  0.03265   101.93 |
  76 |  0.03267   101.97 |
  77 |  0.03263   101.85 |
  78 |  0.03261   101.80 |
  79 |  0.03261   101.79 |
  80 |  0.03261   101.79 |
  81 |  0.03264   101.90 |
  82 |  0.03259   101.75 |
  83 |   0.0326   101.78 |
  84 |  0.03259   101.74 |
  85 |  0.03254   101.59 |
  86 |  0.03256   101.64 |
  87 |  0.03259   101.73 |
  88 |  0.03264   101.89 |
  89 |  0.03265   101.91 |
  90 |  0.03262   101.82 |
  91 |   0.0326   101.76 |
  92 |   0.0326   101.75 |
  93 |  0.03255   101.62 |
  94 |  0.03254   101.59 |
  95 |  0.03252   101.50 |
  96 |  0.03252   101.51 |
  97 |  0.03249   101.42 |
  98 |  0.03247   101.37 |
  99 |  0.03249   101.41 |
 100 |  0.03252   101.52 |
[1] "Random Forest variable coefficients"
                      %IncMSE IncNodePurity
graph5           3.444658e-03  9.727028e-01
graph6           3.611007e-04  4.547104e-01
graph7           1.427433e-03  6.867004e-01
graph8           2.478295e-04  1.902122e-01
graph9           7.223230e-04  4.539318e-01
graph10          2.160003e-03  8.013671e-01
graph11          3.811105e-04  7.051127e-01
graph12          1.193715e-03  4.740139e-01
graph13          1.066409e-03  3.249694e-01
graph14          1.910240e-03  5.902951e-01
graph15          1.209835e-03  5.627065e-01
graph16          1.683794e-03  5.668222e-01
graph17          1.504759e-03  7.756227e-01
graph18          1.861871e-04  3.330837e-01
graph19          2.551328e-03  6.954870e-01
graph20          6.540814e-03  1.648999e+00
graph21          8.459639e-04  6.968338e-01
graph22          2.326891e-03  7.136849e-01
graph23          2.751331e-03  9.455673e-01
graph24          4.559926e-04  4.826007e-01
graph25          1.649609e-03  1.208360e+00
graph26          1.537340e-03  4.669041e-01
graph27          2.714546e-03  6.169986e-01
graph28          5.744908e-04  3.397115e-01
graph29          4.972018e-05  8.475834e-02
orbit0           1.841297e-04  2.180104e-01
orbit1           1.953057e-03  4.116619e-01
orbit2           8.030615e-04  5.425575e-01
orbit3           1.019795e-04  3.276053e-01
orbit4           1.211253e-03  5.083034e-01
orbit5           8.221372e-04  5.095892e-01
orbit6           1.517018e-03  5.424180e-01
orbit7           3.636394e-04  5.756251e-01
orbit8           3.386221e-03  7.633325e-01
orbit9           1.143401e-03  4.246725e-01
orbit10          1.191379e-03  4.421896e-01
orbit11          7.822924e-04  6.491076e-01
orbit12          2.170128e-03  5.116428e-01
orbit13          4.623326e-04  5.187332e-01
orbit14          3.297341e-04  1.881181e-01
orbit15          5.505951e-04  5.660377e-01
orbit16          1.109890e-03  5.926065e-01
orbit17          2.673923e-03  8.887193e-01
orbit18          3.019784e-03  1.432440e+00
orbit19          5.877061e-04  4.752556e-01
orbit20          1.816841e-03  8.785602e-01
orbit21          6.322208e-04  5.229175e-01
orbit22          1.099801e-03  7.516193e-01
orbit23          1.541190e-03  7.503701e-01
orbit24          2.317791e-03  1.325582e+00
orbit25          1.242414e-03  4.390878e-01
orbit26          3.050939e-04  3.385316e-01
orbit27          1.316244e-03  4.856921e-01
orbit28          1.630338e-03  9.104458e-01
orbit29          4.859364e-04  5.460729e-01
orbit30          1.429757e-03  9.843403e-01
orbit31          1.558331e-03  7.350066e-01
orbit32          1.236743e-03  4.108073e-01
orbit33          5.462456e-04  4.739936e-01
orbit34          1.098026e-03  4.660648e-01
orbit35          1.603342e-03  5.578310e-01
orbit36          1.377610e-03  1.052878e+00
orbit37          1.862726e-03  6.739570e-01
orbit38          2.285767e-03  1.013527e+00
orbit39          1.819974e-03  1.230072e+00
orbit40          6.936602e-04  6.811705e-01
orbit41          7.782734e-04  4.870002e-01
orbit42          1.337934e-03  6.465702e-01
orbit43          4.003699e-04  4.287107e-01
orbit44          7.197437e-04  5.584562e-01
orbit45          1.807840e-03  1.062940e+00
orbit46          1.044366e-03  7.640139e-01
orbit47          1.610316e-03  6.321711e-01
orbit48          3.009604e-04  3.434828e-01
orbit49          6.566880e-03  1.647030e+00
orbit50          1.030027e-03  6.992322e-01
orbit51          1.861632e-03  7.673673e-01
orbit52          9.131262e-04  5.265922e-01
orbit53          7.365331e-04  5.051326e-01
orbit54          1.890933e-03  7.016490e-01
orbit55          5.438997e-04  6.675881e-01
orbit56          3.337479e-03  1.639034e+00
orbit57          7.693849e-04  3.368737e-01
orbit58          5.103128e-04  3.252462e-01
orbit59          7.109584e-04  5.918506e-01
orbit60          2.413493e-04  3.969279e-01
orbit61          4.424750e-04  5.977188e-01
orbit62          3.084671e-03  1.646430e+00
orbit63          1.195530e-03  8.738958e-01
orbit64          1.315368e-03  7.265736e-01
orbit65          2.695581e-03  8.798743e-01
orbit66          4.075263e-04  3.333981e-01
orbit67          3.532883e-04  1.948812e-01
orbit68          2.722341e-03  4.412705e-01
orbit69          8.564015e-04  8.529971e-01
orbit70          6.742417e-04  4.492676e-01
orbit71          4.467897e-04  2.177293e-01
orbit72          9.149147e-05  1.628984e-01
AP               4.147440e-05  1.385629e-01
bet              3.933124e-04  1.821284e+00
ecc              2.326552e-04  1.769400e-01
eccrad           3.613048e-05  1.664396e-01
close            2.810947e-04  4.397588e-01
constraint       1.792393e-03  1.080813e+00
coreness         5.029177e-04  6.623033e-01
knn              2.370147e-03  9.425052e-01
hubscore         9.469158e-04  5.206388e-01
pagerank         7.157394e-04  1.828419e+00
trans            1.080421e-03  1.666844e+00
evcent           5.143762e-04  5.061394e-01
first            1.369242e-04  1.417842e-01
upto_second      1.216013e-03  5.583126e-01
upto_third       8.898073e-04  4.613856e-01
upto_fourth      1.047838e-03  4.987331e-01
upto_fifth       1.270089e-03  5.121564e-01
upto_sixth       3.845877e-04  7.604902e-01
second           1.745494e-03  5.266455e-01
third            3.874679e-03  1.589439e+00
fourth           7.899163e-04  6.601947e-01
fifth            1.103008e-03  5.951024e-01
sixth            1.895722e-03  7.033095e-01
ratio1           1.640277e-03  8.025953e-01
ratio2           1.460218e-03  9.885447e-01
ratio3           2.574776e-03  6.547398e-01
ratio4           3.344474e-03  1.457416e+00
ratio5           2.206355e-03  3.808917e+00
ratio6           1.860265e-03  1.074769e+00
selfinter        5.266140e-05  4.535490e-01
walktrap_vertex  5.382794e-04  2.010471e+00
bigcom1          5.274091e-05  4.519081e-02
bigcom2          0.000000e+00  3.469447e-20
bigcom3          6.308130e-04  2.142054e-01
bigcom4          5.804004e-05  1.756691e-01
bigcom6         -1.078756e-05  3.025514e-01
bigcom8          0.000000e+00  7.806256e-19
bigcom9          0.000000e+00  6.071532e-19
bigcom11         3.707748e-05  4.581233e-01
bigcom13         0.000000e+00  1.734723e-20
bigcom15         0.000000e+00  9.285714e-03
bigcom16         0.000000e+00  6.696033e-18
bigcom21         1.229204e-05  3.660338e-02
bigcom22         1.963978e-04  1.157838e-01
bigcom24         0.000000e+00  1.682682e-18
bigcom26         5.060994e-05  1.412810e-01
bigcom28         4.715204e-04  4.821577e-01
bigcom30         2.515178e-03  3.295411e+00
bigcom31         0.000000e+00  1.110223e-18
bigcom32        -1.052475e-04  1.498371e-01
bigcom33         0.000000e+00  1.734723e-20
bigcom34         0.000000e+00  0.000000e+00
bigcom36         0.000000e+00  0.000000e+00
bigcom37         0.000000e+00  0.000000e+00
bigcom38        -4.873126e-05  5.771376e-01
bigcom39         0.000000e+00  1.231654e-18
bigcom40         0.000000e+00  1.335737e-18
bigcom43         0.000000e+00  5.204170e-20
bigcom44         6.061758e-06  4.071233e-02
bigcom46        -1.174214e-04  1.015054e+00
bigcom47         0.000000e+00  1.179612e-18
bigcom49         0.000000e+00  0.000000e+00
bigcom50         0.000000e+00  1.110223e-18
bigcom51         0.000000e+00  2.220446e-18
bigcom52        -9.146236e-05  1.241675e+00
bigcom54         0.000000e+00  0.000000e+00
bigcom56         0.000000e+00  5.724587e-19
bigcom62         0.000000e+00  0.000000e+00
bigcom66         0.000000e+00  0.000000e+00
bigcom68         0.000000e+00  0.000000e+00
bigcom69         0.000000e+00  8.673617e-20
bigcom71         0.000000e+00  0.000000e+00
bigcom72         0.000000e+00  0.000000e+00
bigcom73         0.000000e+00  6.418477e-19
bigcom74         0.000000e+00  8.750000e-03
bigcom75        -2.440696e-05  2.334562e-01
bigcom76         0.000000e+00  1.110223e-18
bigcom77         0.000000e+00  0.000000e+00
bigcom79         0.000000e+00  0.000000e+00
bigcom80         0.000000e+00  1.144917e-18
bigcom82         0.000000e+00  5.551115e-19
bigcom83         0.000000e+00  3.469447e-20
bigcom84         0.000000e+00  0.000000e+00
bigcom85         0.000000e+00  2.237793e-18
bigcom87         0.000000e+00  5.724587e-19
bigcom89         0.000000e+00  0.000000e+00
bigcom91         5.308103e-05  2.769888e-01
bigcom92        -1.157930e-04  8.447039e-02
bigcom93         0.000000e+00  0.000000e+00
bigcom96         0.000000e+00  0.000000e+00
bigcom97         0.000000e+00  6.245005e-19
bigcom98         0.000000e+00  2.237793e-18
bigcom99         0.000000e+00  0.000000e+00
bigcom101        0.000000e+00  2.792905e-18
bigcom104        0.000000e+00  0.000000e+00
bigcom106        0.000000e+00  0.000000e+00
bigcom109        0.000000e+00  5.551115e-19
bigcom113        0.000000e+00  1.040834e-19
bigcom116       -9.059884e-06  6.668735e-02
bigcom120        0.000000e+00  5.724587e-19
bigcom123        0.000000e+00  7.806256e-20
bigcom126        0.000000e+00  0.000000e+00
bigcom127        0.000000e+00  1.734723e-20
bigcom137        0.000000e+00  5.724587e-19
bigcom139        0.000000e+00  5.551115e-19
bigcom140        0.000000e+00  1.110223e-18
bigcom143        0.000000e+00  3.469447e-20
bigcom145        0.000000e+00  0.000000e+00
bigcom146        0.000000e+00  1.040834e-19
bigcom147       -1.413205e-04  9.401509e-02
bigcom149        0.000000e+00  1.734723e-20
bigcom153        0.000000e+00  1.734723e-20
bigcom154        0.000000e+00  0.000000e+00
bigcom156        0.000000e+00  0.000000e+00
bigcom157        0.000000e+00  6.071532e-19
bigcom158        0.000000e+00  1.110223e-18
bigcom160        0.000000e+00  5.551115e-19
bigcom161        0.000000e+00  5.724587e-19
bigcom162        0.000000e+00  1.734723e-20
bigcom164        0.000000e+00  1.110223e-18
bigcom166        0.000000e+00  3.469447e-20
bigcom167        0.000000e+00  1.127570e-18
bigcom171        2.469340e-04  2.324723e+00
bigcom173        0.000000e+00  1.734723e-20
bigcom175        0.000000e+00  0.000000e+00
bigcom176        0.000000e+00  0.000000e+00
bigcom177        0.000000e+00  1.734723e-20
bigcom178        0.000000e+00  5.551115e-19
bigcom180       -2.589290e-05  6.622238e-01
bigcom181       -7.125079e-05  1.912215e-01
bigcom184        0.000000e+00  0.000000e+00
bigcom186       -1.495104e-05  6.534751e-01
bigcom187       -4.108553e-05  4.308996e-01
bigcom189        0.000000e+00  8.673617e-20
bigcom194        0.000000e+00  1.734723e-20
bigcom195        0.000000e+00  0.000000e+00
bigcom196        1.105561e-04  1.202217e+00
bigcom204        0.000000e+00  0.000000e+00
bigcom205        0.000000e+00  3.330669e-18
bigcom212        0.000000e+00  0.000000e+00
bigcom214        0.000000e+00  0.000000e+00
bigcom222        0.000000e+00  1.734723e-20
bigcom223        0.000000e+00  2.237793e-18
bigcom226        0.000000e+00  1.110223e-18
bigcom227        0.000000e+00  5.551115e-19
bigcom229        0.000000e+00  0.000000e+00
bigcom233        0.000000e+00  0.000000e+00
bigcom236        0.000000e+00  0.000000e+00
bigcom237        0.000000e+00  1.127570e-18
bigcom246        0.000000e+00  2.367898e-18
bigcom248        0.000000e+00  3.469447e-20
bigcom249        0.000000e+00  3.469447e-20
bigcom250        0.000000e+00  6.938894e-20
bigcom254        0.000000e+00  0.000000e+00
bigcom266        0.000000e+00  0.000000e+00
bigcom269        0.000000e+00  0.000000e+00
bigcom272        0.000000e+00  5.551115e-19
bigcom274        0.000000e+00  1.474515e-19
bigcom281        0.000000e+00  6.123574e-18
bigcom291        1.878699e-06  6.674733e-01
bigcom292        0.000000e+00  1.734723e-20
bigcom295        0.000000e+00  3.469447e-20
bigcom299        0.000000e+00  0.000000e+00
bigcom301        0.000000e+00  5.551115e-19
bigcom306        0.000000e+00  0.000000e+00
bigcom309        0.000000e+00  0.000000e+00
bigcom314        0.000000e+00  3.330669e-18
bigcom321        0.000000e+00  0.000000e+00
bigcom341        0.000000e+00  1.110223e-18
bigcom350        0.000000e+00  5.204170e-20
bigcom353        0.000000e+00  4.440892e-18
bigcom359        0.000000e+00  0.000000e+00
bigcom363        0.000000e+00  5.898060e-19
bigcom365        0.000000e+00  1.734723e-20
bigcom385        6.018668e-06  7.532429e-01
bigcom386        0.000000e+00  1.734723e-20
bigcom408       -1.101289e-05  1.168379e-01
bigcom412        1.694205e-04  1.282533e+00
bigcom480        0.000000e+00  0.000000e+00
spin_vertex      4.237658e-04  2.259433e+00
membership_s1    5.892704e-04  3.361821e-01
membership_s3    0.000000e+00  5.204170e-20
membership_s4    0.000000e+00  1.500000e-02
membership_s5    1.338932e-04  1.320042e-01
membership_s6    7.952659e-05  1.417503e-01
membership_s7    2.458500e-04  1.800632e-01
membership_s8    0.000000e+00  1.665335e-18
membership_s9    0.000000e+00  5.898060e-19
membership_s11   0.000000e+00  1.734723e-20
membership_s12   0.000000e+00  0.000000e+00
membership_s14   0.000000e+00  5.204170e-20
membership_s15  -2.231392e-05  2.029945e-01
membership_s16   0.000000e+00  3.382711e-18
membership_s17   0.000000e+00  0.000000e+00
membership_s18   0.000000e+00  1.717376e-18
membership_s20   0.000000e+00  1.734723e-20
membership_s21  -1.996649e-05  1.538766e-01
membership_s22   0.000000e+00  6.938894e-20
membership_s24   0.000000e+00  2.220446e-18
membership_s25   8.368037e-06  6.421831e-02
membership_s26   0.000000e+00  0.000000e+00
membership_s27  -7.304930e-06  1.019813e-01
membership_s28   0.000000e+00  5.724587e-19
membership_s30   2.454832e-04  1.598617e-01
membership_s31   0.000000e+00  1.428571e-02
membership_s32   1.469144e-03  1.439706e+00
membership_s33   0.000000e+00  0.000000e+00
membership_s36   0.000000e+00  1.110223e-18
membership_s37   0.000000e+00  1.162265e-18
V1               4.637349e-03  2.009409e+00
V2               3.165952e-03  3.271196e+00
pdi              1.034407e-04  3.305987e-01
adhesion         1.827354e-02  2.340011e+00
cohesion         1.846957e-02  2.229388e+00
inner            1.141293e-02  2.553193e+00
outer            8.082206e-03  3.316043e+00
ioratio          1.220419e-02  2.011805e+00
comsize          1.483485e-02  4.789572e+00
[1] "Dataset: med_targets Model GLM, run: 3 of 10 2015-06-15 19:54:05"
[1] "glmnet variable coefficients"
                         [,1]          [,2]
(Intercept)     -3.373546e+00 -5.979204e+01
graph0           7.973553e-40 -7.847915e-04
graph1          -2.334448e-42 -9.530990e-06
graph2           4.189143e-40  9.983487e-06
graph3           7.350178e-44 -1.823903e-08
graph4          -9.119174e-45 -8.318970e-09
graph5           1.071482e-41 -2.743165e-05
graph6           5.847674e-43  4.277449e-07
graph7           3.349559e-41 -2.299448e-06
graph8           1.011193e-40 -7.969518e-04
graph9           1.064798e-45 -3.228875e-09
graph10         -1.151879e-46  7.110766e-11
graph11         -1.507984e-47 -1.739832e-11
graph12          5.807037e-45  6.093660e-09
graph13          3.269190e-44 -4.702511e-09
graph14         -8.237513e-46  2.213926e-09
graph15          9.240420e-43  4.203871e-07
graph16          1.394815e-45 -4.326174e-08
graph17          1.929148e-44  4.025639e-10
graph18          5.698082e-43  5.322005e-08
graph19          2.725366e-43  1.524200e-07
graph20          1.253909e-44 -1.229825e-06
graph21          1.362729e-42  2.611292e-06
graph22          3.913807e-43 -7.485427e-06
graph23          1.264844e-42 -1.157156e-06
graph24          2.724216e-42  1.001873e-06
graph25          1.533484e-41  4.068388e-05
graph26          1.015366e-41  1.834505e-06
graph27          7.400731e-41  7.824469e-05
graph28          4.491827e-41  4.571999e-05
graph29         -4.544723e-41 -9.813016e-04
orbit0           7.973553e-40 -7.643079e-04
orbit1          -2.975544e-42 -9.465332e-06
orbit2           5.019276e-41 -8.946756e-05
orbit3           4.189143e-40  2.348808e-05
orbit4           1.162135e-43 -1.456938e-07
orbit5           1.532499e-43  3.935279e-07
orbit6          -9.124634e-45 -8.359221e-09
orbit7           5.230848e-42 -1.473637e-05
orbit8           1.071482e-41 -2.696837e-05
orbit9           1.863007e-42  3.061473e-06
orbit10          6.568306e-43  7.233337e-08
orbit11          3.625697e-41 -5.572647e-06
orbit12          3.742057e-41 -4.275261e-06
orbit13          1.524073e-40  4.425687e-05
orbit14          1.011193e-40 -7.913677e-04
orbit15          1.980897e-45 -5.006208e-09
orbit16          9.248372e-45  8.301752e-09
orbit17         -2.459207e-46 -2.486478e-08
orbit18          1.024560e-45 -7.074662e-10
orbit19         -2.501633e-46 -1.308590e-10
orbit20         -2.577281e-46  1.679184e-09
orbit21          2.543568e-44  3.271281e-08
orbit22         -1.507988e-47 -1.752489e-11
orbit23          7.127097e-43 -1.999101e-06
orbit24          1.262958e-44  2.740302e-09
orbit25          4.189402e-45  2.129899e-08
orbit26          9.434876e-44  2.329475e-07
orbit27          1.073814e-43  3.079879e-07
orbit28          2.189202e-43  5.057192e-07
orbit29          5.329245e-44 -8.472754e-08
orbit30          2.459026e-43 -1.762685e-06
orbit31         -2.079828e-45 -4.855388e-10
orbit32         -8.336072e-46  7.672184e-09
orbit33          3.690785e-42 -1.887709e-05
orbit34          9.240420e-43  4.935109e-07
orbit35         -1.071160e-44 -8.139450e-08
orbit36          2.375032e-43  3.489652e-07
orbit37         -4.460586e-45 -9.718075e-08
orbit38          9.245029e-43  2.984793e-06
orbit39          9.027269e-44  9.849154e-08
orbit40          1.960018e-44  4.270559e-09
orbit41          3.154523e-43 -1.804194e-06
orbit42          1.672303e-41  2.620346e-05
orbit43          5.695350e-43  8.455738e-08
orbit44          8.734286e-41 -3.833572e-05
orbit45          6.694647e-43  1.307756e-06
orbit46          7.042324e-43  2.413322e-07
orbit47          3.992924e-42  1.692943e-06
orbit48          5.919444e-43 -8.062846e-07
orbit49         -1.584041e-44 -1.154059e-06
orbit50          8.282531e-42 -4.890049e-05
orbit51          2.837949e-42  7.698332e-06
orbit52          2.969148e-42  2.116374e-06
orbit53          6.844012e-42  1.015951e-05
orbit54          3.687378e-43 -7.533393e-06
orbit55          8.467433e-41  5.752554e-05
orbit56          4.742012e-42  1.485924e-05
orbit57          9.121047e-43 -5.906486e-06
orbit58          2.336320e-41  2.715706e-05
orbit59          3.592211e-42  1.567966e-06
orbit60          9.791587e-42  1.205292e-07
orbit61          1.268641e-40  3.944301e-04
orbit62          3.779050e-41  9.239461e-05
orbit63          4.685210e-41  7.926678e-05
orbit64          2.884546e-41  1.078110e-04
orbit65          2.863219e-41  2.254873e-05
orbit66          1.247828e-41 -1.325650e-05
orbit67          5.953870e-41  1.076936e-04
orbit68          7.799452e-41  7.961494e-05
orbit69          5.834044e-40  6.999034e-04
orbit70          6.992738e-41  2.030255e-04
orbit71          4.751247e-41 -6.494148e-04
orbit72         -4.544723e-41 -9.838875e-04
AP               1.447167e-39 -2.401713e-02
bet              6.781106e-43  5.104955e-06
ecc              1.373669e-38  5.265560e-02
eccrad           8.242012e-38  3.155184e-01
close           -1.362222e-37 -2.106494e-01
constraint      -8.520156e-38 -7.077658e-02
coreness         9.969408e-40 -2.692243e-03
knn             -9.746333e-41 -3.788909e-04
hubscore         3.288427e-37  4.526348e-01
pagerank        -5.005702e-37 -4.032888e+00
trans           -1.328609e-38 -1.012650e-01
evcent           3.122499e-37  3.694641e-01
first            7.973553e-40 -7.712939e-04
upto_second     -5.708641e-42 -1.064753e-05
upto_third      -9.657155e-43 -2.291087e-06
upto_fourth     -4.523948e-42 -3.303994e-05
upto_fifth      -4.975943e-41  2.419883e-04
upto_sixth      -9.352447e-40  3.669866e-03
second          -5.788169e-42 -1.071462e-05
third            1.653805e-43 -7.211207e-07
fourth           1.101015e-42  1.047943e-06
fifth            4.920541e-42  4.001472e-05
sixth            4.899411e-41 -2.433620e-04
ratio1          -1.107527e-40 -3.717642e-04
ratio2           1.741926e-40 -5.124977e-04
ratio3           2.585893e-39  1.815943e-02
ratio4           1.450425e-38 -1.912586e-01
ratio5           2.600794e-37  2.143736e+00
ratio6           8.851801e-41 -1.454786e-03
selfinter        2.444559e-38  1.237536e-01
walktrap_vertex -3.202612e-38 -1.253995e-01
bigcom1         -3.488804e-38 -1.542045e-01
bigcom2         -3.350324e-38 -3.292473e-01
bigcom3          3.338152e-38  1.849158e-01
bigcom4         -1.478903e-38 -1.445346e-02
bigcom6          1.687345e-37  9.777427e-01
bigcom8         -3.450656e-38 -3.569778e-01
bigcom9         -3.362636e-38 -2.115724e-01
bigcom11         1.352321e-37  6.394196e-01
bigcom13        -3.355383e-38 -3.166242e-01
bigcom15        -3.356831e-38 -2.126851e-01
bigcom16        -3.351046e-38 -2.111258e-01
bigcom21        -4.642129e-39 -1.464355e-02
bigcom22         1.845773e-38  1.474049e-01
bigcom24        -3.348882e-38 -2.636609e-01
bigcom26         3.665230e-38  2.038355e-01
bigcom28         8.641077e-38  2.829870e-01
bigcom30         2.497456e-37  9.173732e-01
bigcom31        -3.348161e-38 -2.269787e-01
bigcom32         1.110001e-37  6.027017e-01
bigcom33        -3.347440e-38 -3.143726e-01
bigcom34         0.000000e+00  0.000000e+00
bigcom36        -3.350324e-38 -3.021002e-01
bigcom37        -3.347440e-38 -2.918319e-01
bigcom38         3.034290e-37  1.353487e+00
bigcom39        -3.360457e-38 -3.268053e-01
bigcom40        -2.481922e-38 -7.012326e-02
bigcom43        -3.351046e-38 -2.815949e-01
bigcom44        -2.281385e-38  1.689282e-01
bigcom46         3.040180e-37  1.098925e+00
bigcom47        -3.353213e-38 -4.305698e-01
bigcom49        -3.351046e-38 -2.517836e-01
bigcom50        -3.347440e-38 -4.882169e-01
bigcom51        -3.347440e-38 -3.958802e-01
bigcom52         4.719895e-37  1.333720e+00
bigcom54        -3.347440e-38 -1.689835e-01
bigcom56        -3.356831e-38 -3.985477e-01
bigcom62        -3.348882e-38 -4.028468e-01
bigcom66        -3.347440e-38 -3.568837e-01
bigcom68        -3.348882e-38 -2.538550e-01
bigcom69        -3.351768e-38 -4.043669e-01
bigcom71        -3.347440e-38 -1.465847e-01
bigcom72        -3.347440e-38 -1.362344e-01
bigcom73        -3.358281e-38 -4.293064e-01
bigcom74        -3.353936e-38 -3.804980e-01
bigcom75         3.034290e-37  9.810804e-01
bigcom76        -3.350324e-38 -2.764459e-01
bigcom77        -3.351768e-38 -4.320347e-01
bigcom79        -3.348161e-38 -4.455515e-01
bigcom80        -3.351046e-38 -4.970982e-01
bigcom82        -3.348882e-38 -3.284601e-01
bigcom83        -3.348161e-38 -1.355782e-01
bigcom84        -3.351046e-38 -3.880688e-01
bigcom85        -3.347440e-38 -2.562332e-01
bigcom87        -3.351046e-38 -4.107804e-01
bigcom89        -3.347440e-38 -2.500546e-01
bigcom91         7.891906e-38  4.908413e-01
bigcom92         1.711148e-38  4.663221e-01
bigcom93        -3.347440e-38 -9.032941e-02
bigcom96        -3.348161e-38 -4.120051e-01
bigcom97        -3.351046e-38 -4.588226e-01
bigcom98        -3.347440e-38 -4.313433e-01
bigcom99         0.000000e+00  0.000000e+00
bigcom101       -3.355383e-38 -2.322400e-01
bigcom104       -3.348161e-38 -3.832821e-01
bigcom106       -3.348161e-38 -5.275135e-01
bigcom109       -3.348161e-38 -2.566944e-01
bigcom113       -3.348161e-38 -4.423336e-01
bigcom116        2.041492e-40 -3.317470e-02
bigcom120       -3.348882e-38 -3.693292e-01
bigcom123       -3.348161e-38 -3.188168e-01
bigcom126       -3.347440e-38 -2.056522e-01
bigcom127       -3.351046e-38 -2.940598e-01
bigcom137       -3.351046e-38 -4.427527e-01
bigcom139       -3.348882e-38 -3.555287e-01
bigcom140       -3.348882e-38 -3.811860e-01
bigcom143       -3.347440e-38 -4.518861e-01
bigcom145       -3.348882e-38 -2.535801e-01
bigcom146       -3.348882e-38 -3.283189e-01
bigcom147        3.398253e-38  5.503513e-01
bigcom149       -3.349603e-38 -2.800942e-01
bigcom153       -3.352490e-38 -3.479410e-01
bigcom154       -3.347440e-38 -1.342924e-01
bigcom156       -3.350324e-38 -4.116844e-01
bigcom157       -3.355383e-38 -4.312729e-01
bigcom158       -3.347440e-38 -3.581532e-01
bigcom160       -3.347440e-38 -4.287425e-01
bigcom161       -3.348882e-38 -3.212862e-01
bigcom162       -3.348161e-38 -3.141613e-01
bigcom164       -3.347440e-38 -3.674683e-01
bigcom166       -3.351046e-38 -2.958721e-01
bigcom167       -3.353936e-38 -4.939586e-01
bigcom171        4.726001e-37  1.442451e+00
bigcom173       -3.348161e-38 -4.346033e-01
bigcom175       -3.348161e-38 -1.869563e-01
bigcom176       -3.347440e-38 -2.652777e-01
bigcom177       -3.348161e-38 -2.699068e-01
bigcom178       -3.348161e-38 -4.512249e-01
bigcom180        4.717863e-37  1.949283e+00
bigcom181        7.891906e-38  7.104269e-01
bigcom184       -3.348882e-38 -3.771640e-01
bigcom186        4.717863e-37  1.297814e+00
bigcom187        4.717863e-37  1.250403e+00
bigcom189       -3.350324e-38 -2.168424e-01
bigcom194       -3.348882e-38 -2.871449e-01
bigcom195       -3.347440e-38 -3.043888e-01
bigcom196        9.770542e-37  2.542864e+00
bigcom204        0.000000e+00  0.000000e+00
bigcom205       -3.348161e-38 -3.939692e-01
bigcom212       -3.347440e-38 -2.391218e-01
bigcom214       -3.347440e-38 -2.583902e-01
bigcom222       -3.348161e-38 -2.379308e-01
bigcom223       -3.349603e-38 -3.437425e-01
bigcom226       -3.348882e-38 -2.439363e-01
bigcom227       -3.348882e-38 -2.676508e-01
bigcom229       -3.347440e-38 -1.627299e-01
bigcom233       -3.348882e-38 -3.988307e-01
bigcom236       -3.347440e-38 -1.310167e-01
bigcom237       -3.348882e-38 -3.442485e-01
bigcom246       -3.352490e-38 -2.948455e-01
bigcom248       -3.353936e-38 -3.748525e-01
bigcom249       -3.348882e-38 -3.617148e-01
bigcom250       -3.356107e-38 -1.627326e-01
bigcom254       -3.348161e-38 -2.314853e-01
bigcom266       -3.348882e-38 -4.088400e-01
bigcom269        0.000000e+00  0.000000e+00
bigcom272       -3.347440e-38 -3.278509e-01
bigcom274       -3.365546e-38 -1.887807e-01
bigcom281       -3.350324e-38 -2.336711e-01
bigcom291        2.192467e-37  1.218223e+00
bigcom292       -3.347440e-38 -4.831623e-01
bigcom295       -3.350324e-38 -4.140228e-01
bigcom299       -3.348161e-38 -4.537385e-01
bigcom301       -3.352490e-38 -2.109453e-01
bigcom306        0.000000e+00  0.000000e+00
bigcom309       -3.347440e-38 -4.777236e-01
bigcom314       -3.348882e-38 -4.093640e-01
bigcom321       -3.347440e-38 -4.382773e-01
bigcom341       -3.348161e-38 -3.359705e-01
bigcom350       -3.348882e-38 -3.828729e-01
bigcom353       -3.348161e-38 -2.627959e-01
bigcom359       -3.348161e-38 -4.524727e-01
bigcom363       -3.347440e-38 -3.553160e-01
bigcom365       -3.349603e-38 -5.007115e-01
bigcom385        4.717863e-37  1.483788e+00
bigcom386       -3.348882e-38 -1.641550e-01
bigcom408        4.717863e-37  1.263228e+00
bigcom412        9.770542e-37  2.540485e+00
bigcom480       -3.347440e-38 -2.814380e-01
spin_vertex      2.040209e-38 -2.867761e-02
membership_s1    2.851721e-38  1.530332e-01
membership_s3   -3.347440e-38 -4.323755e-01
membership_s4   -2.665065e-38 -1.130558e-01
membership_s5   -1.536747e-38 -5.467135e-02
membership_s6   -2.623036e-38 -7.286717e-02
membership_s7   -1.925638e-38  2.728414e-02
membership_s8   -3.347440e-38 -2.917634e-01
membership_s9   -3.348882e-38 -5.433905e-01
membership_s11  -3.348161e-38 -4.321035e-01
membership_s12  -3.349603e-38 -2.963897e-01
membership_s14  -3.349603e-38 -4.263673e-01
membership_s15   6.212772e-39  2.699124e-01
membership_s16  -3.350324e-38 -2.089337e-01
membership_s17  -3.347440e-38 -4.405674e-01
membership_s18  -3.377237e-38 -2.481308e-01
membership_s20  -3.347440e-38 -4.069408e-01
membership_s21  -1.914728e-39 -5.789738e-02
membership_s22  -3.355383e-38 -2.741934e-01
membership_s24  -3.356831e-38 -2.467103e-01
membership_s25   2.976658e-38  5.895561e-01
membership_s26   0.000000e+00  0.000000e+00
membership_s27  -2.028694e-38 -2.707882e-02
membership_s28  -3.348882e-38 -3.866797e-01
membership_s30   5.135896e-38  1.601909e-01
membership_s31  -2.045778e-38 -1.754655e-01
membership_s32   7.325410e-38  2.933095e-01
membership_s33  -3.347440e-38 -3.389980e-01
membership_s36  -3.725826e-38 -1.732454e-01
membership_s37  -3.364091e-38 -2.173869e-01
V1               1.050019e-37  3.112483e-01
V2              -3.657583e-38 -4.130019e-01
pdi              5.528403e-36 -1.763790e+02
adhesion        -2.840867e-41 -7.252812e-05
cohesion         5.680264e-41  1.438251e-04
inner            1.246905e-42  9.805854e-06
outer           -2.850813e-41 -6.391169e-05
ioratio         -2.202310e-37 -7.884192e-01
comsize          1.052895e-40  3.397675e-04
[1] "Dataset: med_targets Model GBM, run: 4 of 10 2015-06-15 19:54:53"
Iter   TrainDeviance   ValidDeviance   StepSize   Improve
     1        0.3016             nan     0.0100    0.0008
     2        0.2980             nan     0.0100    0.0008
     3        0.2956             nan     0.0100    0.0005
     4        0.2928             nan     0.0100    0.0005
     5        0.2898             nan     0.0100    0.0004
     6        0.2870             nan     0.0100    0.0001
     7        0.2845             nan     0.0100    0.0004
     8        0.2824             nan     0.0100    0.0003
     9        0.2804             nan     0.0100    0.0002
    10        0.2785             nan     0.0100    0.0004
    20        0.2627             nan     0.0100    0.0002
    40        0.2408             nan     0.0100    0.0002
    60        0.2243             nan     0.0100    0.0001
    80        0.2115             nan     0.0100    0.0000
   100        0.2010             nan     0.0100    0.0000
   120        0.1917             nan     0.0100   -0.0000
   140        0.1830             nan     0.0100    0.0000
   160        0.1761             nan     0.0100   -0.0000
   180        0.1693             nan     0.0100    0.0000
   194        0.1647             nan     0.0100    0.0000

[1] "GBM variable coefficients"
                            var     rel.inf
comsize                 comsize 4.996075275
bigcom30               bigcom30 3.407914274
membership_s32   membership_s32 3.238023354
V2                           V2 2.942710683
ratio5                   ratio5 2.459921829
outer                     outer 2.389467256
bigcom171             bigcom171 2.198323742
bet                         bet 2.187681690
walktrap_vertex walktrap_vertex 2.056686021
V1                           V1 2.014029878
trans                     trans 1.995377168
pagerank               pagerank 1.949660317
cohesion               cohesion 1.945884401
adhesion               adhesion 1.803271266
orbit18                 orbit18 1.618338139
inner                     inner 1.451329724
spin_vertex         spin_vertex 1.440937739
bigcom46               bigcom46 1.433523522
orbit50                 orbit50 1.431598089
orbit65                 orbit65 1.329498866
fourth                   fourth 1.311900132
orbit56                 orbit56 1.311228986
graph25                 graph25 1.293088669
third                     third 1.254925227
ratio4                   ratio4 1.198427887
knn                         knn 1.171173140
ioratio                 ioratio 1.160981463
graph22                 graph22 1.027353041
graph7                   graph7 1.024114053
orbit24                 orbit24 1.001268149
orbit40                 orbit40 0.978224243
orbit36                 orbit36 0.970994275
graph19                 graph19 0.949793806
graph20                 graph20 0.935435981
orbit30                 orbit30 0.909843891
orbit45                 orbit45 0.889749494
graph4                   graph4 0.876709879
ratio1                   ratio1 0.847448046
orbit62                 orbit62 0.826448139
bigcom28               bigcom28 0.820402243
graph1                   graph1 0.810917512
graph23                 graph23 0.789517474
graph11                 graph11 0.723744683
orbit44                 orbit44 0.718546161
orbit28                 orbit28 0.674201166
orbit63                 orbit63 0.662955227
graph12                 graph12 0.655829987
orbit33                 orbit33 0.639416468
constraint           constraint 0.633144871
graph2                   graph2 0.614548997
orbit46                 orbit46 0.611970649
graph3                   graph3 0.606313088
orbit39                 orbit39 0.605277141
membership_s30   membership_s30 0.593021335
orbit54                 orbit54 0.592577561
graph6                   graph6 0.566504943
orbit38                 orbit38 0.549955054
graph5                   graph5 0.541527149
orbit69                 orbit69 0.535925430
graph10                 graph10 0.521151441
graph9                   graph9 0.518846132
orbit2                   orbit2 0.509723699
graph18                 graph18 0.508373076
orbit37                 orbit37 0.472056134
orbit55                 orbit55 0.472012575
orbit64                 orbit64 0.464234497
orbit47                 orbit47 0.455899537
graph15                 graph15 0.455700545
upto_sixth           upto_sixth 0.454172345
orbit52                 orbit52 0.451634149
graph26                 graph26 0.436214161
orbit70                 orbit70 0.430218957
ratio6                   ratio6 0.419026199
orbit35                 orbit35 0.418553733
orbit11                 orbit11 0.408052131
orbit25                 orbit25 0.396735385
selfinter             selfinter 0.394306423
orbit20                 orbit20 0.392543336
orbit53                 orbit53 0.382870093
close                     close 0.378395492
orbit49                 orbit49 0.375305236
graph14                 graph14 0.371493286
graph17                 graph17 0.370855307
bigcom11               bigcom11 0.369766754
ratio2                   ratio2 0.365357513
graph13                 graph13 0.362543455
orbit17                 orbit17 0.360790441
coreness               coreness 0.355446875
orbit12                 orbit12 0.355085115
orbit13                 orbit13 0.350919103
graph24                 graph24 0.347627544
upto_fifth           upto_fifth 0.346260379
graph0                   graph0 0.340259867
orbit15                 orbit15 0.338928019
orbit32                 orbit32 0.287046939
orbit26                 orbit26 0.283995536
orbit61                 orbit61 0.283878947
orbit10                 orbit10 0.281247232
graph16                 graph16 0.279299828
graph21                 graph21 0.272497347
orbit29                 orbit29 0.271434716
graph29                 graph29 0.260732392
sixth                     sixth 0.259392674
orbit5                   orbit5 0.253318634
orbit42                 orbit42 0.244476607
orbit66                 orbit66 0.237336153
orbit9                   orbit9 0.231833949
fifth                     fifth 0.230271549
orbit51                 orbit51 0.227132534
graph8                   graph8 0.226352832
orbit41                 orbit41 0.216338176
orbit16                 orbit16 0.206454373
graph27                 graph27 0.205073401
orbit21                 orbit21 0.204017540
orbit31                 orbit31 0.202182481
orbit67                 orbit67 0.197747730
orbit59                 orbit59 0.197469840
orbit27                 orbit27 0.186285427
bigcom26               bigcom26 0.181480082
orbit58                 orbit58 0.176825566
orbit60                 orbit60 0.174296801
orbit48                 orbit48 0.171622134
orbit68                 orbit68 0.169756133
upto_second         upto_second 0.151569278
ratio3                   ratio3 0.142107652
orbit19                 orbit19 0.135216539
upto_third           upto_third 0.134614603
bigcom4                 bigcom4 0.115552519
orbit7                   orbit7 0.109544485
orbit71                 orbit71 0.108332200
graph28                 graph28 0.107728274
membership_s1     membership_s1 0.102505329
bigcom196             bigcom196 0.098841801
orbit57                 orbit57 0.098609026
orbit4                   orbit4 0.080444248
orbit6                   orbit6 0.075942870
AP                           AP 0.066462595
ecc                         ecc 0.064615591
bigcom291             bigcom291 0.049227036
orbit1                   orbit1 0.041300753
upto_fourth         upto_fourth 0.033538673
hubscore               hubscore 0.029087318
bigcom32               bigcom32 0.018799509
orbit23                 orbit23 0.018318357
bigcom181             bigcom181 0.018121380
bigcom3                 bigcom3 0.015342892
bigcom22               bigcom22 0.011241609
membership_s15   membership_s15 0.009446214
membership_s21   membership_s21 0.008533708
bigcom52               bigcom52 0.008140186
orbit0                   orbit0 0.000000000
orbit3                   orbit3 0.000000000
orbit8                   orbit8 0.000000000
orbit14                 orbit14 0.000000000
orbit22                 orbit22 0.000000000
orbit34                 orbit34 0.000000000
orbit43                 orbit43 0.000000000
orbit72                 orbit72 0.000000000
eccrad                   eccrad 0.000000000
evcent                   evcent 0.000000000
first                     first 0.000000000
second                   second 0.000000000
bigcom1                 bigcom1 0.000000000
bigcom2                 bigcom2 0.000000000
bigcom6                 bigcom6 0.000000000
bigcom8                 bigcom8 0.000000000
bigcom9                 bigcom9 0.000000000
bigcom13               bigcom13 0.000000000
bigcom15               bigcom15 0.000000000
bigcom16               bigcom16 0.000000000
bigcom21               bigcom21 0.000000000
bigcom24               bigcom24 0.000000000
bigcom31               bigcom31 0.000000000
bigcom33               bigcom33 0.000000000
bigcom34               bigcom34 0.000000000
bigcom36               bigcom36 0.000000000
bigcom37               bigcom37 0.000000000
bigcom38               bigcom38 0.000000000
bigcom39               bigcom39 0.000000000
bigcom40               bigcom40 0.000000000
bigcom43               bigcom43 0.000000000
bigcom44               bigcom44 0.000000000
bigcom47               bigcom47 0.000000000
bigcom49               bigcom49 0.000000000
bigcom50               bigcom50 0.000000000
bigcom51               bigcom51 0.000000000
bigcom54               bigcom54 0.000000000
bigcom56               bigcom56 0.000000000
bigcom62               bigcom62 0.000000000
bigcom66               bigcom66 0.000000000
bigcom68               bigcom68 0.000000000
bigcom69               bigcom69 0.000000000
bigcom71               bigcom71 0.000000000
bigcom72               bigcom72 0.000000000
bigcom73               bigcom73 0.000000000
bigcom74               bigcom74 0.000000000
bigcom75               bigcom75 0.000000000
bigcom76               bigcom76 0.000000000
bigcom77               bigcom77 0.000000000
bigcom79               bigcom79 0.000000000
bigcom80               bigcom80 0.000000000
bigcom82               bigcom82 0.000000000
bigcom83               bigcom83 0.000000000
bigcom84               bigcom84 0.000000000
bigcom85               bigcom85 0.000000000
bigcom87               bigcom87 0.000000000
bigcom89               bigcom89 0.000000000
bigcom91               bigcom91 0.000000000
bigcom92               bigcom92 0.000000000
bigcom93               bigcom93 0.000000000
bigcom96               bigcom96 0.000000000
bigcom97               bigcom97 0.000000000
bigcom98               bigcom98 0.000000000
bigcom99               bigcom99 0.000000000
bigcom101             bigcom101 0.000000000
bigcom104             bigcom104 0.000000000
bigcom106             bigcom106 0.000000000
bigcom109             bigcom109 0.000000000
bigcom113             bigcom113 0.000000000
bigcom116             bigcom116 0.000000000
bigcom120             bigcom120 0.000000000
bigcom123             bigcom123 0.000000000
bigcom126             bigcom126 0.000000000
bigcom127             bigcom127 0.000000000
bigcom137             bigcom137 0.000000000
bigcom139             bigcom139 0.000000000
bigcom140             bigcom140 0.000000000
bigcom143             bigcom143 0.000000000
bigcom145             bigcom145 0.000000000
bigcom146             bigcom146 0.000000000
bigcom147             bigcom147 0.000000000
bigcom149             bigcom149 0.000000000
bigcom153             bigcom153 0.000000000
bigcom154             bigcom154 0.000000000
bigcom156             bigcom156 0.000000000
bigcom157             bigcom157 0.000000000
bigcom158             bigcom158 0.000000000
bigcom160             bigcom160 0.000000000
bigcom161             bigcom161 0.000000000
bigcom162             bigcom162 0.000000000
bigcom164             bigcom164 0.000000000
bigcom166             bigcom166 0.000000000
bigcom167             bigcom167 0.000000000
bigcom173             bigcom173 0.000000000
bigcom175             bigcom175 0.000000000
bigcom176             bigcom176 0.000000000
bigcom177             bigcom177 0.000000000
bigcom178             bigcom178 0.000000000
bigcom180             bigcom180 0.000000000
bigcom184             bigcom184 0.000000000
bigcom186             bigcom186 0.000000000
bigcom187             bigcom187 0.000000000
bigcom189             bigcom189 0.000000000
bigcom194             bigcom194 0.000000000
bigcom195             bigcom195 0.000000000
bigcom204             bigcom204 0.000000000
bigcom205             bigcom205 0.000000000
bigcom212             bigcom212 0.000000000
bigcom214             bigcom214 0.000000000
bigcom222             bigcom222 0.000000000
bigcom223             bigcom223 0.000000000
bigcom226             bigcom226 0.000000000
bigcom227             bigcom227 0.000000000
bigcom229             bigcom229 0.000000000
bigcom233             bigcom233 0.000000000
bigcom236             bigcom236 0.000000000
bigcom237             bigcom237 0.000000000
bigcom246             bigcom246 0.000000000
bigcom248             bigcom248 0.000000000
bigcom249             bigcom249 0.000000000
bigcom250             bigcom250 0.000000000
bigcom254             bigcom254 0.000000000
bigcom266             bigcom266 0.000000000
bigcom269             bigcom269 0.000000000
bigcom272             bigcom272 0.000000000
bigcom274             bigcom274 0.000000000
bigcom281             bigcom281 0.000000000
bigcom292             bigcom292 0.000000000
bigcom295             bigcom295 0.000000000
bigcom299             bigcom299 0.000000000
bigcom301             bigcom301 0.000000000
bigcom306             bigcom306 0.000000000
bigcom309             bigcom309 0.000000000
bigcom314             bigcom314 0.000000000
bigcom321             bigcom321 0.000000000
bigcom341             bigcom341 0.000000000
bigcom350             bigcom350 0.000000000
bigcom353             bigcom353 0.000000000
bigcom359             bigcom359 0.000000000
bigcom363             bigcom363 0.000000000
bigcom365             bigcom365 0.000000000
bigcom385             bigcom385 0.000000000
bigcom386             bigcom386 0.000000000
bigcom408             bigcom408 0.000000000
bigcom412             bigcom412 0.000000000
bigcom480             bigcom480 0.000000000
membership_s3     membership_s3 0.000000000
membership_s4     membership_s4 0.000000000
membership_s5     membership_s5 0.000000000
membership_s6     membership_s6 0.000000000
membership_s7     membership_s7 0.000000000
membership_s8     membership_s8 0.000000000
membership_s9     membership_s9 0.000000000
membership_s11   membership_s11 0.000000000
membership_s12   membership_s12 0.000000000
membership_s14   membership_s14 0.000000000
membership_s16   membership_s16 0.000000000
membership_s17   membership_s17 0.000000000
membership_s18   membership_s18 0.000000000
membership_s20   membership_s20 0.000000000
membership_s22   membership_s22 0.000000000
membership_s24   membership_s24 0.000000000
membership_s25   membership_s25 0.000000000
membership_s26   membership_s26 0.000000000
membership_s27   membership_s27 0.000000000
membership_s28   membership_s28 0.000000000
membership_s31   membership_s31 0.000000000
membership_s33   membership_s33 0.000000000
membership_s36   membership_s36 0.000000000
membership_s37   membership_s37 0.000000000
pdi                         pdi 0.000000000
[1] "Dataset: med_targets Model RF, run: 4 of 10 2015-06-15 19:56:03"
     |      Out-of-bag   |
Tree |      MSE  %Var(y) |
   1 |  0.06359   186.60 |
   2 |  0.06153   180.55 |
   3 |  0.05855   171.79 |
   4 |  0.05734   168.24 |
   5 |   0.0562   164.90 |
   6 |  0.05239   153.71 |
   7 |  0.05092   149.40 |
   8 |  0.04878   143.12 |
   9 |  0.04685   137.46 |
  10 |  0.04498   131.97 |
  11 |  0.04351   127.68 |
  12 |  0.04289   125.86 |
  13 |   0.0422   123.84 |
  14 |   0.0418   122.64 |
  15 |  0.04095   120.15 |
  16 |  0.04047   118.74 |
  17 |  0.03991   117.12 |
  18 |  0.03938   115.56 |
  19 |  0.03897   114.35 |
  20 |  0.03905   114.58 |
  21 |  0.03893   114.21 |
  22 |  0.03853   113.05 |
  23 |  0.03814   111.90 |
  24 |  0.03804   111.62 |
  25 |  0.03789   111.18 |
  26 |  0.03763   110.40 |
  27 |  0.03736   109.63 |
  28 |  0.03738   109.67 |
  29 |  0.03737   109.65 |
  30 |  0.03724   109.27 |
  31 |  0.03708   108.80 |
  32 |  0.03694   108.40 |
  33 |   0.0368   107.99 |
  34 |  0.03675   107.82 |
  35 |  0.03657   107.31 |
  36 |   0.0365   107.09 |
  37 |  0.03647   107.00 |
  38 |  0.03629   106.47 |
  39 |  0.03619   106.18 |
  40 |  0.03614   106.05 |
  41 |  0.03607   105.83 |
  42 |  0.03606   105.82 |
  43 |  0.03606   105.79 |
  44 |    0.036   105.63 |
  45 |  0.03606   105.81 |
  46 |  0.03608   105.87 |
  47 |  0.03602   105.69 |
  48 |  0.03596   105.51 |
  49 |  0.03581   105.09 |
  50 |  0.03575   104.90 |
  51 |  0.03572   104.81 |
  52 |  0.03571   104.77 |
  53 |  0.03572   104.80 |
  54 |  0.03566   104.63 |
  55 |  0.03558   104.40 |
  56 |  0.03555   104.30 |
  57 |  0.03551   104.19 |
  58 |  0.03547   104.07 |
  59 |  0.03544   103.98 |
  60 |   0.0354   103.88 |
  61 |  0.03534   103.69 |
  62 |  0.03534   103.68 |
  63 |  0.03533   103.66 |
  64 |  0.03528   103.52 |
  65 |  0.03527   103.50 |
  66 |  0.03529   103.56 |
  67 |  0.03521   103.31 |
  68 |  0.03527   103.50 |
  69 |  0.03526   103.45 |
  70 |  0.03523   103.37 |
  71 |  0.03519   103.24 |
  72 |  0.03512   103.06 |
  73 |  0.03513   103.09 |
  74 |  0.03511   103.02 |
  75 |  0.03506   102.88 |
  76 |  0.03503   102.78 |
  77 |  0.03504   102.82 |
  78 |  0.03499   102.67 |
  79 |  0.03496   102.57 |
  80 |  0.03494   102.53 |
  81 |  0.03496   102.57 |
  82 |  0.03501   102.73 |
  83 |  0.03499   102.66 |
  84 |  0.03494   102.52 |
  85 |  0.03495   102.56 |
  86 |  0.03496   102.56 |
  87 |  0.03498   102.64 |
  88 |  0.03502   102.76 |
  89 |    0.035   102.69 |
  90 |  0.03505   102.84 |
  91 |  0.03506   102.86 |
  92 |  0.03506   102.86 |
  93 |  0.03504   102.81 |
  94 |  0.03501   102.73 |
  95 |  0.03501   102.72 |
  96 |  0.03495   102.56 |
  97 |  0.03492   102.47 |
  98 |  0.03487   102.31 |
  99 |  0.03483   102.19 |
 100 |  0.03482   102.17 |
[1] "Random Forest variable coefficients"
                      %IncMSE IncNodePurity
graph5           1.168205e-03  8.254823e-01
graph6           6.670978e-04  4.501704e-01
graph7           2.229531e-03  5.875509e-01
graph8           4.495417e-04  2.705130e-01
graph9           5.626297e-04  5.184658e-01
graph10          1.783820e-03  8.872200e-01
graph11          1.950317e-03  1.010063e+00
graph12          6.678201e-04  5.774808e-01
graph13          6.726195e-04  5.627918e-01
graph14          1.179761e-03  5.991345e-01
graph15          7.153517e-04  5.623728e-01
graph16          9.439874e-04  6.386790e-01
graph17          1.146339e-03  5.277326e-01
graph18          1.548810e-03  5.644750e-01
graph19          1.410092e-03  6.217360e-01
graph20          4.041563e-03  1.357896e+00
graph21          1.850387e-03  8.132304e-01
graph22          6.251342e-04  8.929389e-01
graph23          3.197260e-03  9.030892e-01
graph24          2.665902e-03  7.329120e-01
graph25          3.106926e-03  1.213384e+00
graph26          2.156845e-03  6.140441e-01
graph27          2.214677e-03  5.481619e-01
graph28          5.998290e-04  2.890290e-01
graph29          4.590433e-04  1.728475e-01
orbit0           6.973026e-05  2.272332e-01
orbit1           6.592274e-04  2.582505e-01
orbit2           1.995168e-03  5.713642e-01
orbit3           7.272480e-04  4.834400e-01
orbit4           4.801680e-04  4.274204e-01
orbit5           9.677146e-04  3.814544e-01
orbit6           5.406933e-04  5.056026e-01
orbit7           1.662681e-03  9.060547e-01
orbit8           3.316216e-03  7.591728e-01
orbit9           1.156345e-03  6.236823e-01
orbit10          3.478663e-04  5.758451e-01
orbit11          4.574548e-04  7.493473e-01
orbit12          1.750073e-03  6.996697e-01
orbit13          6.284702e-04  7.076784e-01
orbit14          2.983900e-04  2.297682e-01
orbit15          1.192043e-03  6.136135e-01
orbit16          1.092424e-03  7.408415e-01
orbit17          1.040184e-03  5.769189e-01
orbit18          2.593031e-03  1.854177e+00
orbit19          1.208813e-03  7.400298e-01
orbit20          1.196929e-03  7.134255e-01
orbit21          9.355062e-04  9.024729e-01
orbit22          8.296844e-04  6.840671e-01
orbit23          1.164076e-03  8.595447e-01
orbit24          2.330185e-03  1.282487e+00
orbit25          1.575786e-03  6.840655e-01
orbit26          7.992427e-04  7.279963e-01
orbit27          1.165917e-03  8.863082e-01
orbit28          1.245134e-03  6.136859e-01
orbit29          9.635197e-04  7.464857e-01
orbit30          1.425439e-03  8.082711e-01
orbit31          1.017070e-03  7.481280e-01
orbit32          1.725839e-03  5.407878e-01
orbit33          6.763642e-04  6.499765e-01
orbit34          7.076680e-04  4.043859e-01
orbit35          1.953209e-03  6.920105e-01
orbit36          1.697560e-03  1.263020e+00
orbit37          1.989171e-03  9.024266e-01
orbit38          1.264438e-03  6.553215e-01
orbit39          1.174591e-03  9.637334e-01
orbit40          1.432551e-03  7.514521e-01
orbit41          8.818351e-04  4.917072e-01
orbit42          8.415088e-04  9.109544e-01
orbit43          1.605918e-03  4.302813e-01
orbit44          5.291599e-04  6.525440e-01
orbit45          2.801736e-03  9.269593e-01
orbit46          1.011386e-03  7.909625e-01
orbit47          2.194711e-03  7.516711e-01
orbit48          1.093896e-03  8.283952e-01
orbit49          4.183338e-03  1.276300e+00
orbit50          1.387524e-03  9.459653e-01
orbit51          1.652808e-03  1.207309e+00
orbit52          1.537727e-03  5.826380e-01
orbit53          9.321780e-04  5.531976e-01
orbit54          1.551275e-03  1.006256e+00
orbit55          9.982084e-04  5.821939e-01
orbit56          4.853832e-03  2.007768e+00
orbit57          1.066592e-03  2.351355e-01
orbit58          5.948918e-04  4.432194e-01
orbit59          1.490406e-03  6.874452e-01
orbit60          9.776593e-04  4.683892e-01
orbit61          1.366095e-03  6.338023e-01
orbit62          3.893250e-03  1.487005e+00
orbit63          1.253695e-03  1.396386e+00
orbit64          2.184323e-03  8.911716e-01
orbit65          3.773386e-03  9.555148e-01
orbit66          1.002838e-03  4.866908e-01
orbit67          8.039487e-04  3.287958e-01
orbit68          2.172239e-03  6.810260e-01
orbit69          1.444065e-03  8.211213e-01
orbit70          1.166577e-03  5.284042e-01
orbit71          4.946295e-04  3.032119e-01
orbit72          8.330331e-05  1.395147e-01
AP               3.592847e-05  1.500469e-01
bet              5.562037e-04  1.596412e+00
ecc              2.287691e-06  2.425227e-01
eccrad           1.879493e-06  1.977496e-01
close            4.592285e-04  2.777966e-01
constraint       1.382073e-03  9.689236e-01
coreness         7.356984e-04  7.643600e-01
knn              2.156405e-03  1.570338e+00
hubscore         6.177425e-04  4.090956e-01
pagerank         8.324987e-04  2.277333e+00
trans            1.363503e-03  1.685177e+00
evcent           3.900392e-04  4.716860e-01
first            6.817077e-05  2.945327e-01
upto_second      9.273151e-04  4.004064e-01
upto_third       1.406376e-03  5.830667e-01
upto_fourth      1.367905e-03  3.111949e-01
upto_fifth       5.751969e-04  2.740715e-01
upto_sixth       3.390089e-04  6.168444e-01
second           5.874426e-04  3.537102e-01
third            4.113301e-03  1.721583e+00
fourth           7.889193e-04  8.673916e-01
fifth            1.181283e-03  4.610947e-01
sixth            1.077827e-03  7.933645e-01
ratio1           1.008036e-03  9.888508e-01
ratio2           1.058781e-03  7.810869e-01
ratio3           1.652271e-03  8.541184e-01
ratio4           2.150895e-03  1.109354e+00
ratio5           2.073248e-03  3.313592e+00
ratio6           1.498744e-03  1.114761e+00
selfinter        1.655160e-04  5.264761e-01
walktrap_vertex  4.309567e-04  1.505166e+00
bigcom1          4.732811e-05  5.227932e-02
bigcom2          0.000000e+00  1.387779e-19
bigcom3          4.344599e-04  2.792975e-01
bigcom4         -5.938574e-05  1.413715e-01
bigcom6          0.000000e+00  0.000000e+00
bigcom8         -4.451039e-06  2.473203e-04
bigcom9          0.000000e+00  0.000000e+00
bigcom11        -2.450824e-05  4.963376e-01
bigcom13         0.000000e+00  1.387779e-19
bigcom15         0.000000e+00  5.551115e-19
bigcom16         0.000000e+00  0.000000e+00
bigcom21        -5.153987e-06  7.277254e-02
bigcom22         3.995367e-05  1.983462e-01
bigcom24         0.000000e+00  5.551115e-19
bigcom26         5.343654e-04  5.353059e-01
bigcom28         4.399170e-04  6.806380e-01
bigcom30         2.306236e-03  3.730510e+00
bigcom31         0.000000e+00  0.000000e+00
bigcom32        -8.796985e-05  1.117492e-01
bigcom33         1.195977e-05  3.143046e-01
bigcom34         0.000000e+00  0.000000e+00
bigcom36         0.000000e+00  0.000000e+00
bigcom37         0.000000e+00  0.000000e+00
bigcom38        -4.676707e-05  6.310204e-01
bigcom39         0.000000e+00  1.110223e-18
bigcom40         4.250851e-06  3.051305e-02
bigcom43         0.000000e+00  1.387779e-19
bigcom44         2.720234e-05  3.310167e-02
bigcom46        -1.386686e-04  1.031014e+00
bigcom47         0.000000e+00  0.000000e+00
bigcom49         0.000000e+00  0.000000e+00
bigcom50         0.000000e+00  1.387779e-19
bigcom51         0.000000e+00  1.387779e-19
bigcom52        -6.486055e-05  5.094925e-01
bigcom54         0.000000e+00  0.000000e+00
bigcom56         0.000000e+00  5.551115e-19
bigcom62         0.000000e+00  0.000000e+00
bigcom66         0.000000e+00  1.387779e-19
bigcom68         0.000000e+00  0.000000e+00
bigcom69         0.000000e+00  6.938894e-19
bigcom71         0.000000e+00  0.000000e+00
bigcom72         0.000000e+00  0.000000e+00
bigcom73         0.000000e+00  2.775558e-19
bigcom74         0.000000e+00  0.000000e+00
bigcom75        -5.676434e-05  3.155222e-01
bigcom76         0.000000e+00  0.000000e+00
bigcom77         0.000000e+00  1.387779e-19
bigcom79         0.000000e+00  2.775558e-19
bigcom80         0.000000e+00  1.387779e-19
bigcom82         0.000000e+00  2.775558e-19
bigcom83         0.000000e+00  5.551115e-19
bigcom84         0.000000e+00  0.000000e+00
bigcom85         0.000000e+00  0.000000e+00
bigcom87         0.000000e+00  0.000000e+00
bigcom89         0.000000e+00  0.000000e+00
bigcom91        -4.107981e-06  2.312132e-01
bigcom92        -1.533062e-04  1.147711e-01
bigcom93         0.000000e+00  0.000000e+00
bigcom96         0.000000e+00  0.000000e+00
bigcom97         0.000000e+00  1.387779e-19
bigcom98         0.000000e+00  1.387779e-19
bigcom99         0.000000e+00  0.000000e+00
bigcom101        0.000000e+00  2.775558e-19
bigcom104        0.000000e+00  0.000000e+00
bigcom106        0.000000e+00  0.000000e+00
bigcom109        0.000000e+00  0.000000e+00
bigcom113        0.000000e+00  0.000000e+00
bigcom116       -5.727377e-06  3.811177e-02
bigcom120        0.000000e+00  0.000000e+00
bigcom123        0.000000e+00  0.000000e+00
bigcom126        0.000000e+00  0.000000e+00
bigcom127        0.000000e+00  0.000000e+00
bigcom137        0.000000e+00  0.000000e+00
bigcom139        0.000000e+00  0.000000e+00
bigcom140        0.000000e+00  0.000000e+00
bigcom143        0.000000e+00  0.000000e+00
bigcom145        0.000000e+00  1.387779e-19
bigcom146        0.000000e+00  0.000000e+00
bigcom147       -1.481367e-04  7.144720e-02
bigcom149        0.000000e+00  0.000000e+00
bigcom153        0.000000e+00  0.000000e+00
bigcom154        0.000000e+00  0.000000e+00
bigcom156        0.000000e+00  0.000000e+00
bigcom157        0.000000e+00  0.000000e+00
bigcom158        0.000000e+00  0.000000e+00
bigcom160        0.000000e+00  0.000000e+00
bigcom161        0.000000e+00  1.387779e-19
bigcom162        0.000000e+00  1.387779e-19
bigcom164        0.000000e+00  0.000000e+00
bigcom166        0.000000e+00  0.000000e+00
bigcom167        2.149161e-05  3.309255e-01
bigcom171        2.020532e-04  1.578000e+00
bigcom173        0.000000e+00  0.000000e+00
bigcom175        0.000000e+00  0.000000e+00
bigcom176        0.000000e+00  0.000000e+00
bigcom177        0.000000e+00  0.000000e+00
bigcom178        0.000000e+00  0.000000e+00
bigcom180        0.000000e+00  8.584598e-01
bigcom181       -3.557614e-05  2.407233e-01
bigcom184        0.000000e+00  0.000000e+00
bigcom186       -5.650359e-06  6.983120e-01
bigcom187       -7.254092e-06  3.954512e-01
bigcom189        0.000000e+00  0.000000e+00
bigcom194        0.000000e+00  0.000000e+00
bigcom195        0.000000e+00  0.000000e+00
bigcom196        3.560079e-05  5.342464e-01
bigcom204        0.000000e+00  0.000000e+00
bigcom205        0.000000e+00  0.000000e+00
bigcom212        0.000000e+00  0.000000e+00
bigcom214        0.000000e+00  0.000000e+00
bigcom222        0.000000e+00  0.000000e+00
bigcom223        0.000000e+00  0.000000e+00
bigcom226        0.000000e+00  0.000000e+00
bigcom227        0.000000e+00  0.000000e+00
bigcom229        0.000000e+00  0.000000e+00
bigcom233        0.000000e+00  0.000000e+00
bigcom236        0.000000e+00  0.000000e+00
bigcom237        0.000000e+00  0.000000e+00
bigcom246        0.000000e+00  5.551115e-19
bigcom248        0.000000e+00  2.775558e-19
bigcom249        0.000000e+00  0.000000e+00
bigcom250        0.000000e+00  0.000000e+00
bigcom254        0.000000e+00  0.000000e+00
bigcom266        0.000000e+00  2.775558e-19
bigcom269        0.000000e+00  0.000000e+00
bigcom272        0.000000e+00  0.000000e+00
bigcom274        0.000000e+00  0.000000e+00
bigcom281        0.000000e+00  1.387779e-19
bigcom291        3.025932e-06  7.035470e-01
bigcom292        0.000000e+00  0.000000e+00
bigcom295        0.000000e+00  6.938894e-19
bigcom299        0.000000e+00  0.000000e+00
bigcom301        0.000000e+00  0.000000e+00
bigcom306        0.000000e+00  0.000000e+00
bigcom309        0.000000e+00  2.775558e-19
bigcom314        0.000000e+00  0.000000e+00
bigcom321        0.000000e+00  0.000000e+00
bigcom341        0.000000e+00  0.000000e+00
bigcom350        0.000000e+00  0.000000e+00
bigcom353        0.000000e+00  0.000000e+00
bigcom359        0.000000e+00  0.000000e+00
bigcom363        0.000000e+00  0.000000e+00
bigcom365        0.000000e+00  0.000000e+00
bigcom385        0.000000e+00  6.511977e-01
bigcom386        0.000000e+00  1.387779e-19
bigcom408       -1.796442e-05  1.743543e-01
bigcom412        1.136286e-04  1.188075e+00
bigcom480        0.000000e+00  0.000000e+00
spin_vertex      5.088061e-04  2.368587e+00
membership_s1    5.468886e-04  4.985523e-01
membership_s3    0.000000e+00  0.000000e+00
membership_s4    0.000000e+00  9.090909e-03
membership_s5    3.516334e-04  1.955216e-01
membership_s6    7.552718e-05  1.029782e-01
membership_s7    1.859138e-04  1.458070e-01
membership_s8    0.000000e+00  0.000000e+00
membership_s9    0.000000e+00  0.000000e+00
membership_s11   0.000000e+00  0.000000e+00
membership_s12   0.000000e+00  0.000000e+00
membership_s14   0.000000e+00  0.000000e+00
membership_s15  -3.966252e-05  8.564307e-02
membership_s16   0.000000e+00  0.000000e+00
membership_s17   0.000000e+00  0.000000e+00
membership_s18   0.000000e+00  4.163336e-19
membership_s20   0.000000e+00  0.000000e+00
membership_s21  -2.794605e-05  1.081499e-01
membership_s22   0.000000e+00  1.387779e-19
membership_s24   0.000000e+00  0.000000e+00
membership_s25   0.000000e+00  1.387779e-19
membership_s26   0.000000e+00  0.000000e+00
membership_s27   1.000114e-04  5.601064e-02
membership_s28   0.000000e+00  5.551115e-19
membership_s30   3.088583e-04  4.026425e-01
membership_s31   0.000000e+00  1.978261e-02
membership_s32   2.016169e-03  2.421155e+00
membership_s33   0.000000e+00  0.000000e+00
membership_s36   0.000000e+00  6.765422e-19
membership_s37   0.000000e+00  1.387779e-19
V1               4.090094e-03  2.043752e+00
V2               2.912990e-03  3.066337e+00
pdi             -1.510944e-05  2.214325e-01
adhesion         2.643309e-02  3.025572e+00
cohesion         2.743546e-02  2.577960e+00
inner            9.035304e-03  2.340407e+00
outer            4.327814e-03  3.161510e+00
ioratio          1.125240e-02  1.917508e+00
comsize          1.217666e-02  5.261353e+00
[1] "Dataset: med_targets Model GLM, run: 4 of 10 2015-06-15 19:58:42"
[1] "glmnet variable coefficients"
                         [,1]          [,2]
(Intercept)     -3.307065e+00 -6.796027e+01
graph0           6.505795e-40 -1.173768e-03
graph1          -2.587853e-42 -7.522943e-06
graph2           3.991475e-40 -2.025612e-05
graph3           6.198861e-44 -8.093009e-08
graph4          -9.651145e-45 -9.038163e-09
graph5           1.077282e-41 -3.050511e-05
graph6           5.647943e-43  4.478032e-07
graph7           3.548960e-41  1.548016e-05
graph8           8.107795e-41 -9.477691e-04
graph9           8.932421e-46 -3.484881e-09
graph10         -1.411025e-46 -1.440837e-10
graph11         -1.572403e-47 -1.528867e-11
graph12          5.683024e-45  1.061706e-08
graph13          3.105031e-44 -7.588841e-09
graph14         -9.653594e-46  8.643104e-10
graph15          8.590608e-43  1.156772e-06
graph16         -1.237544e-45 -5.930698e-08
graph17          1.845977e-44 -2.814434e-08
graph18          5.298957e-43 -2.424083e-07
graph19          2.735490e-43  2.909230e-07
graph20         -2.438971e-44 -1.872141e-06
graph21          1.322626e-42  2.666343e-06
graph22          6.163675e-43 -6.342982e-06
graph23          1.251664e-42 -4.183638e-07
graph24          2.684171e-42  1.178743e-07
graph25          1.450376e-41  3.471656e-05
graph26          1.030031e-41  2.343106e-06
graph27          6.889574e-41  3.941314e-05
graph28          4.664436e-41  7.356135e-05
graph29         -5.904699e-41 -1.106534e-03
orbit0           6.505795e-40 -1.154402e-03
orbit1          -3.182612e-42 -7.335677e-06
orbit2           4.184426e-41 -8.207522e-05
orbit3           3.991475e-40 -7.344026e-06
orbit4           1.060875e-43 -2.453597e-07
orbit5           1.015442e-43  2.650013e-07
orbit6          -9.656197e-45 -9.043315e-09
orbit7           4.464695e-42 -1.011936e-05
orbit8           1.077282e-41 -3.000082e-05
orbit9           1.899262e-42  3.126025e-06
orbit10          6.036080e-43  8.349280e-08
orbit11          3.416047e-41  4.237437e-06
orbit12          4.110392e-41  1.934358e-05
orbit13          1.346463e-40  5.376409e-05
orbit14          8.107795e-41 -9.426815e-04
orbit15          1.837439e-45 -6.938191e-09
orbit16          7.883486e-45  3.400507e-09
orbit17         -9.216008e-46 -1.810265e-08
orbit18          9.305124e-46 -1.274476e-09
orbit19         -2.751787e-46 -3.112516e-10
orbit20         -3.658897e-46  6.139318e-10
orbit21          1.979121e-44  3.551275e-08
orbit22         -1.572407e-47 -1.534501e-11
orbit23          6.203101e-43 -7.952071e-07
orbit24          1.266501e-44  8.344554e-09
orbit25          3.568844e-45  3.328523e-08
orbit26          8.375700e-44  2.629344e-07
orbit27          1.034428e-43  2.169598e-07
orbit28          1.900961e-43  3.261071e-07
orbit29          5.225286e-44 -5.529278e-08
orbit30          1.885800e-43 -2.099980e-06
orbit31         -2.287960e-45 -2.255757e-09
orbit32         -1.080695e-45  4.961050e-09
orbit33          3.479481e-42 -1.658994e-05
orbit34          8.590608e-43  1.239230e-06
orbit35         -1.661544e-44 -2.075387e-07
orbit36          2.127918e-43  2.281764e-07
orbit37         -8.688308e-45 -1.065934e-07
orbit38          9.409245e-43  3.791865e-06
orbit39          9.044886e-44  7.945631e-08
orbit40          1.837057e-44 -4.826687e-08
orbit41          2.643738e-43 -1.445445e-06
orbit42          1.570003e-41  4.387605e-05
orbit43          5.300547e-43 -2.068124e-07
orbit44          7.707853e-41 -8.891927e-05
orbit45          7.015784e-43  1.465584e-06
orbit46          7.229487e-43  7.240396e-07
orbit47          3.960677e-42  1.148736e-06
orbit48          5.158028e-43 -2.214974e-07
orbit49         -5.666761e-44 -1.911221e-06
orbit50          8.567167e-42 -3.376134e-05
orbit51          2.731124e-42  7.499468e-06
orbit52          2.989053e-42  2.746750e-06
orbit53          6.421158e-42  1.078143e-05
orbit54          5.977571e-43 -6.410855e-06
orbit55          7.358932e-41  1.125179e-04
orbit56          5.309880e-42  2.291192e-05
orbit57          7.858684e-43 -6.478720e-06
orbit58          2.112168e-41  2.777726e-07
orbit59          3.639154e-42  6.193891e-07
orbit60          8.928824e-42 -5.570761e-06
orbit61          1.036437e-40  3.466901e-04
orbit62          3.646975e-41  7.017315e-05
orbit63          4.844075e-41  8.800558e-05
orbit64          2.631125e-41  9.410361e-05
orbit65          3.094242e-41  4.562453e-05
orbit66          1.234740e-41 -2.617882e-05
orbit67          4.698036e-41  3.514995e-05
orbit68          7.316015e-41  3.587892e-05
orbit69          4.675300e-40  8.572899e-04
orbit70          7.514321e-41  2.701997e-04
orbit71          3.661142e-41 -7.529061e-04
orbit72         -5.904699e-41 -1.110317e-03
AP              -6.308918e-39 -6.853515e-02
bet              5.789222e-43  5.605976e-06
ecc              1.359618e-38  4.910025e-02
eccrad           8.157708e-38  2.942618e-01
close           -1.449701e-37 -2.268125e-01
constraint      -5.772302e-38  1.650509e-01
coreness         7.848998e-40 -5.326419e-03
knn             -8.947860e-41 -2.302627e-04
hubscore         3.097637e-37  1.445167e-01
pagerank        -5.593585e-37 -3.910556e+00
trans            2.518794e-39 -2.580116e-03
evcent           2.948836e-37  1.046423e-01
first            6.505795e-40 -1.152683e-03
upto_second     -6.153021e-42 -8.273236e-06
upto_third      -1.019644e-42 -3.307152e-06
upto_fourth     -3.608087e-42 -2.478772e-05
upto_fifth      -3.112228e-41  2.769912e-04
upto_sixth      -6.814558e-40  4.314230e-03
second          -6.226683e-42 -8.307301e-06
third            2.010265e-43 -3.577725e-06
fourth           1.248094e-42  3.130744e-06
fifth            3.977300e-42  3.058451e-05
sixth            2.951450e-41 -2.790928e-04
ratio1          -1.042178e-40 -2.152263e-04
ratio2           1.233128e-40 -2.581322e-03
ratio3           2.594068e-39  2.417653e-02
ratio4           2.603935e-39 -2.807853e-01
ratio5           2.007437e-37  1.737456e+00
ratio6           5.329488e-41 -1.988724e-03
selfinter        2.222320e-38  1.115197e-01
walktrap_vertex -3.441225e-38 -1.611219e-01
bigcom1         -3.753424e-38 -1.649496e-01
bigcom2         -3.572494e-38 -3.247127e-01
bigcom3          2.674367e-38  1.457270e-01
bigcom4         -1.670967e-38 -2.400530e-02
bigcom6         -3.570954e-38 -3.864039e-01
bigcom8         -2.947472e-38 -1.977866e-01
bigcom9         -3.583313e-38 -1.956328e-01
bigcom11         1.330075e-37  5.821388e-01
bigcom13        -3.579442e-38 -3.255918e-01
bigcom15        -3.577896e-38 -2.322289e-01
bigcom16        -3.574036e-38 -2.487310e-01
bigcom21        -5.113696e-39 -1.274327e-01
bigcom22         2.672057e-38  9.866198e-02
bigcom24        -3.571724e-38 -2.393215e-01
bigcom26         7.583894e-38  3.555031e-01
bigcom28         9.679603e-38  2.752943e-01
bigcom30         2.587795e-37  7.895656e-01
bigcom31        -3.570185e-38 -1.616155e-01
bigcom32         1.087777e-37  6.038390e-01
bigcom33         4.695664e-37  1.334646e+00
bigcom34        -3.569415e-38 -2.877869e-01
bigcom36        -3.572494e-38 -3.820718e-01
bigcom37        -3.570185e-38 -3.180126e-01
bigcom38         4.695664e-37  1.725655e+00
bigcom39        -3.584864e-38 -3.128738e-01
bigcom40        -2.584881e-38 -5.193962e-02
bigcom43        -3.573265e-38 -2.759182e-01
bigcom44        -2.424691e-38  1.269242e-01
bigcom46         3.017940e-37  1.088174e+00
bigcom47        -3.574807e-38 -4.087011e-01
bigcom49        -3.574036e-38 -2.333673e-01
bigcom50        -3.570185e-38 -4.274555e-01
bigcom51        -3.570185e-38 -3.344731e-01
bigcom52         3.012085e-37  9.233123e-01
bigcom54        -3.569415e-38 -1.921979e-01
bigcom56        -3.578669e-38 -3.807582e-01
bigcom62        -3.570185e-38 -3.629308e-01
bigcom66        -3.569415e-38 -3.251019e-01
bigcom68        -3.570954e-38 -2.449417e-01
bigcom69        -3.575579e-38 -4.320318e-01
bigcom71        -3.569415e-38 -1.707041e-01
bigcom72         0.000000e+00  0.000000e+00
bigcom73        -3.580215e-38 -4.237799e-01
bigcom74        -3.576351e-38 -4.078011e-01
bigcom75         3.012085e-37  9.940269e-01
bigcom76        -3.573265e-38 -2.633995e-01
bigcom77        -3.573265e-38 -4.378327e-01
bigcom79        -3.570185e-38 -4.967659e-01
bigcom80        -3.573265e-38 -4.764763e-01
bigcom82        -3.570954e-38 -4.095473e-01
bigcom83        -3.570185e-38 -1.683722e-01
bigcom84        -3.573265e-38 -4.533202e-01
bigcom85        -3.570185e-38 -3.297970e-01
bigcom87        -3.573265e-38 -4.051333e-01
bigcom89        -3.569415e-38 -1.971068e-01
bigcom91         9.073253e-38  3.984413e-01
bigcom92         1.488271e-38  4.931688e-01
bigcom93        -3.569415e-38 -1.225110e-01
bigcom96        -3.570185e-38 -4.403678e-01
bigcom97        -3.572494e-38 -4.757071e-01
bigcom98        -3.569415e-38 -5.351461e-01
bigcom99         0.000000e+00  0.000000e+00
bigcom101       -3.579442e-38 -2.239721e-01
bigcom104       -3.570185e-38 -4.716159e-01
bigcom106       -3.570185e-38 -5.287114e-01
bigcom109       -3.570185e-38 -2.701319e-01
bigcom113       -3.570185e-38 -3.236940e-01
bigcom116       -4.149412e-39 -3.748429e-02
bigcom120       -3.570954e-38 -3.519991e-01
bigcom123       -3.570185e-38 -3.035475e-01
bigcom126       -3.570185e-38 -1.955556e-01
bigcom127       -3.573265e-38 -3.105729e-01
bigcom137       -3.572494e-38 -5.252840e-01
bigcom139       -3.570954e-38 -3.356617e-01
bigcom140       -3.570954e-38 -3.728046e-01
bigcom143       -3.569415e-38 -3.886298e-01
bigcom145       -3.570954e-38 -2.571662e-01
bigcom146       -3.570185e-38 -3.280340e-01
bigcom147        2.753977e-38  4.847602e-01
bigcom149       -3.571724e-38 -3.062804e-01
bigcom153       -3.574807e-38 -3.349036e-01
bigcom154       -3.569415e-38 -1.607845e-01
bigcom156       -3.571724e-38 -3.653871e-01
bigcom157       -3.579442e-38 -1.350256e-01
bigcom158       -3.570185e-38 -3.356785e-01
bigcom160       -3.569415e-38 -4.210404e-01
bigcom161       -3.570954e-38 -3.320295e-01
bigcom162       -3.570185e-38 -2.764285e-01
bigcom164       -3.569415e-38 -3.703629e-01
bigcom166       -3.573265e-38 -2.924460e-01
bigcom167        5.627425e-38  2.525307e-01
bigcom171        4.703773e-37  1.344493e+00
bigcom173       -3.570185e-38 -4.278894e-01
bigcom175       -3.570185e-38 -2.512379e-01
bigcom176       -3.569415e-38 -2.390446e-01
bigcom177       -3.570185e-38 -2.745680e-01
bigcom178       -3.569415e-38 -3.519065e-01
bigcom180        9.746245e-37  2.866953e+00
bigcom181        7.669568e-38  7.761748e-01
bigcom184       -3.570954e-38 -3.652414e-01
bigcom186        4.695664e-37  1.130627e+00
bigcom187        4.695664e-37  1.094281e+00
bigcom189       -3.572494e-38 -2.632066e-01
bigcom194       -3.570954e-38 -2.612759e-01
bigcom195        0.000000e+00  0.000000e+00
bigcom196        6.381266e-37  1.525013e+00
bigcom204        0.000000e+00  0.000000e+00
bigcom205       -3.570185e-38 -3.815479e-01
bigcom212       -3.570185e-38 -2.544603e-01
bigcom214       -3.569415e-38 -2.460362e-01
bigcom222       -3.570185e-38 -2.022604e-01
bigcom223       -3.572494e-38 -2.920729e-01
bigcom226       -3.570954e-38 -2.548628e-01
bigcom227       -3.570954e-38 -2.683818e-01
bigcom229       -3.569415e-38 -1.999516e-01
bigcom233       -3.570185e-38 -4.057443e-01
bigcom236       -3.569415e-38 -1.601194e-01
bigcom237       -3.571724e-38 -3.347551e-01
bigcom246       -3.575579e-38 -2.713277e-01
bigcom248       -3.576351e-38 -3.206238e-01
bigcom249       -3.571724e-38 -3.476605e-01
bigcom250       -3.577896e-38 -1.748257e-01
bigcom254       -3.570185e-38 -2.315496e-01
bigcom266       -3.570954e-38 -4.665726e-01
bigcom269        0.000000e+00  0.000000e+00
bigcom272       -3.569415e-38 -2.472089e-01
bigcom274       -3.588747e-38 -1.769549e-01
bigcom281       -3.572494e-38 -2.424701e-01
bigcom291        1.665131e-37  1.063378e+00
bigcom292       -3.570185e-38 -4.016356e-01
bigcom295       -3.572494e-38 -4.036165e-01
bigcom299       -3.569415e-38 -5.431665e-01
bigcom301       -3.574807e-38 -2.289011e-01
bigcom306       -3.569415e-38 -1.538683e-01
bigcom309       -3.569415e-38 -3.943187e-01
bigcom314       -3.571724e-38 -3.723264e-01
bigcom321       -3.569415e-38 -5.377557e-01
bigcom341       -3.570185e-38 -3.020289e-01
bigcom350       -3.570954e-38 -3.993928e-01
bigcom353       -3.570185e-38 -2.751863e-01
bigcom359       -3.570185e-38 -4.771938e-01
bigcom363       -3.569415e-38 -3.190948e-01
bigcom365       -3.571724e-38 -4.884041e-01
bigcom385        9.746245e-37  2.623056e+00
bigcom386       -3.570954e-38 -1.672841e-01
bigcom408        3.012085e-37  9.648583e-01
bigcom412        9.748346e-37  2.446281e+00
bigcom480        0.000000e+00  0.000000e+00
spin_vertex      2.483541e-38 -4.969886e-02
membership_s1    2.525401e-38  1.367434e-01
membership_s3   -3.569415e-38 -3.333759e-01
membership_s4   -2.941224e-38 -1.302766e-01
membership_s5   -1.537783e-38 -1.194730e-02
membership_s6   -2.822207e-38 -1.041038e-01
membership_s7   -2.617179e-38 -4.393756e-02
membership_s8   -3.570185e-38 -3.179563e-01
membership_s9   -3.570954e-38 -5.047249e-01
membership_s11  -3.569415e-38 -2.884545e-01
membership_s12  -3.573265e-38 -3.094030e-01
membership_s14  -3.571724e-38 -4.430519e-01
membership_s15  -1.386514e-38  7.555595e-02
membership_s16  -3.572494e-38 -2.077738e-01
membership_s17  -3.569415e-38 -3.366931e-01
membership_s18  -3.602013e-38 -2.500423e-01
membership_s20  -3.569415e-38 -4.042826e-01
membership_s21  -6.878296e-39 -8.013790e-02
membership_s22  -3.578669e-38 -2.643556e-01
membership_s24  -3.580989e-38 -2.325166e-01
membership_s25  -3.581764e-38 -1.934544e-01
membership_s26   0.000000e+00  0.000000e+00
membership_s27  -2.550777e-38 -4.956831e-02
membership_s28  -3.570185e-38 -2.511883e-01
membership_s30   6.002513e-38  2.119032e-01
membership_s31  -2.787224e-38 -2.604661e-01
membership_s32   1.001586e-37  4.692858e-01
membership_s33  -3.569415e-38 -3.210183e-01
membership_s36  -3.986802e-38 -1.852634e-01
membership_s37  -3.585640e-38 -2.205420e-01
V1               1.020688e-37  1.764719e-01
V2              -1.137536e-38 -1.897518e-02
pdi             -2.366644e-35 -2.834617e+02
adhesion        -2.954367e-41 -6.831356e-05
cohesion         5.908628e-41  1.365469e-04
inner            8.218369e-43  2.221406e-06
outer           -3.178678e-41 -7.512620e-05
ioratio         -2.154866e-37 -5.304218e-01
comsize          1.104576e-40  2.811995e-04
[1] "Dataset: med_targets Model GBM, run: 5 of 10 2015-06-15 19:59:43"
Iter   TrainDeviance   ValidDeviance   StepSize   Improve
     1        0.2843             nan     0.0100    0.0006
     2        0.2808             nan     0.0100    0.0003
     3        0.2777             nan     0.0100    0.0007
     4        0.2751             nan     0.0100    0.0007
     5        0.2716             nan     0.0100    0.0007
     6        0.2697             nan     0.0100    0.0002
     7        0.2676             nan     0.0100    0.0002
     8        0.2657             nan     0.0100    0.0004
     9        0.2635             nan     0.0100    0.0005
    10        0.2617             nan     0.0100    0.0002
    20        0.2461             nan     0.0100    0.0004
    40        0.2254             nan     0.0100    0.0001
    60        0.2102             nan     0.0100    0.0001
    80        0.1981             nan     0.0100   -0.0001
   100        0.1878             nan     0.0100   -0.0000
   120        0.1789             nan     0.0100    0.0000
   140        0.1710             nan     0.0100    0.0000
   160        0.1640             nan     0.0100    0.0000
   180        0.1568             nan     0.0100   -0.0000
   194        0.1521             nan     0.0100   -0.0000

[1] "GBM variable coefficients"
                            var     rel.inf
comsize                 comsize 5.357349301
bigcom30               bigcom30 4.279834548
V2                           V2 2.878445387
membership_s32   membership_s32 2.454883062
ratio5                   ratio5 2.340582755
V1                           V1 2.250465308
outer                     outer 2.138901998
bet                         bet 2.003665561
adhesion               adhesion 1.917223461
bigcom171             bigcom171 1.909308032
trans                     trans 1.899981204
inner                     inner 1.852073541
third                     third 1.846458020
ratio4                   ratio4 1.843468342
orbit63                 orbit63 1.753364122
graph22                 graph22 1.750127929
spin_vertex         spin_vertex 1.692455946
pagerank               pagerank 1.647710857
cohesion               cohesion 1.552898274
orbit18                 orbit18 1.463216090
orbit65                 orbit65 1.412276557
walktrap_vertex walktrap_vertex 1.411331748
graph25                 graph25 1.404695430
orbit62                 orbit62 1.372416055
graph5                   graph5 1.311350144
bigcom46               bigcom46 1.285845005
ioratio                 ioratio 1.256912999
graph11                 graph11 1.243263327
orbit56                 orbit56 1.144051228
graph20                 graph20 1.136096761
orbit36                 orbit36 1.117176954
constraint           constraint 1.081312607
graph23                 graph23 0.987310084
graph4                   graph4 0.937986640
orbit50                 orbit50 0.928488078
orbit38                 orbit38 0.829480244
graph12                 graph12 0.823868636
bigcom52               bigcom52 0.788505386
ratio1                   ratio1 0.768717620
knn                         knn 0.759657964
graph7                   graph7 0.744527444
ratio2                   ratio2 0.706782935
orbit30                 orbit30 0.704272479
orbit44                 orbit44 0.696301753
graph10                 graph10 0.696139560
graph21                 graph21 0.664652360
graph24                 graph24 0.664559595
orbit70                 orbit70 0.653420551
graph19                 graph19 0.626448827
orbit47                 orbit47 0.590530798
graph2                   graph2 0.590363161
orbit51                 orbit51 0.588006149
graph3                   graph3 0.587112975
orbit52                 orbit52 0.585780887
orbit46                 orbit46 0.568166215
orbit59                 orbit59 0.537797315
graph17                 graph17 0.535690722
orbit45                 orbit45 0.534945790
graph1                   graph1 0.533510005
graph13                 graph13 0.511234542
orbit24                 orbit24 0.506418772
graph26                 graph26 0.494591746
orbit28                 orbit28 0.482589801
graph9                   graph9 0.480357573
orbit39                 orbit39 0.479636067
orbit40                 orbit40 0.448055854
sixth                     sixth 0.436117136
orbit21                 orbit21 0.429887830
orbit69                 orbit69 0.426182639
orbit19                 orbit19 0.425442106
orbit15                 orbit15 0.409914521
graph15                 graph15 0.394796405
orbit33                 orbit33 0.390200956
upto_fifth           upto_fifth 0.390168895
orbit17                 orbit17 0.385589868
ratio6                   ratio6 0.375709989
graph8                   graph8 0.367747490
bigcom28               bigcom28 0.362897467
orbit12                 orbit12 0.359657013
graph16                 graph16 0.357039420
orbit49                 orbit49 0.349086367
orbit41                 orbit41 0.343707336
orbit48                 orbit48 0.335601887
orbit61                 orbit61 0.310424849
graph18                 graph18 0.309939064
orbit23                 orbit23 0.304757945
fifth                     fifth 0.298271078
orbit64                 orbit64 0.292893426
orbit26                 orbit26 0.291764298
graph28                 graph28 0.286031540
orbit27                 orbit27 0.281406654
graph6                   graph6 0.272264002
orbit13                 orbit13 0.267444055
fourth                   fourth 0.262511665
graph27                 graph27 0.260206986
orbit9                   orbit9 0.260067015
ratio3                   ratio3 0.256528790
orbit37                 orbit37 0.249523970
upto_fourth         upto_fourth 0.249160885
upto_third           upto_third 0.246235280
orbit53                 orbit53 0.241593450
coreness               coreness 0.241356380
orbit32                 orbit32 0.229317945
upto_second         upto_second 0.225528450
close                     close 0.223159051
selfinter             selfinter 0.221263750
bigcom26               bigcom26 0.218563822
membership_s30   membership_s30 0.212270026
bigcom3                 bigcom3 0.208553400
orbit5                   orbit5 0.201246773
orbit20                 orbit20 0.200566911
graph14                 graph14 0.199307188
orbit42                 orbit42 0.199244253
orbit35                 orbit35 0.197483989
orbit7                   orbit7 0.187775491
orbit57                 orbit57 0.183513820
orbit25                 orbit25 0.175320496
graph0                   graph0 0.172184599
orbit2                   orbit2 0.169407480
orbit58                 orbit58 0.165377861
orbit11                 orbit11 0.164131619
orbit54                 orbit54 0.162745671
orbit29                 orbit29 0.158448379
orbit16                 orbit16 0.156828610
upto_sixth           upto_sixth 0.152625586
orbit10                 orbit10 0.147377879
graph29                 graph29 0.140062382
orbit55                 orbit55 0.134758754
orbit4                   orbit4 0.115575537
bigcom38               bigcom38 0.112936468
bigcom6                 bigcom6 0.112838555
orbit31                 orbit31 0.112713842
orbit68                 orbit68 0.102176898
orbit1                   orbit1 0.088425032
orbit67                 orbit67 0.078116134
bigcom4                 bigcom4 0.073620770
orbit6                   orbit6 0.073136450
ecc                         ecc 0.067562921
bigcom291             bigcom291 0.062253887
bigcom11               bigcom11 0.057572989
orbit66                 orbit66 0.057411942
bigcom181             bigcom181 0.043796888
bigcom22               bigcom22 0.043398876
second                   second 0.042670026
bigcom32               bigcom32 0.038049816
membership_s5     membership_s5 0.037440493
membership_s1     membership_s1 0.021125750
AP                           AP 0.020428562
membership_s31   membership_s31 0.019325484
membership_s15   membership_s15 0.015067794
bigcom147             bigcom147 0.011910951
pdi                         pdi 0.011478932
bigcom167             bigcom167 0.006721085
orbit0                   orbit0 0.000000000
orbit3                   orbit3 0.000000000
orbit8                   orbit8 0.000000000
orbit14                 orbit14 0.000000000
orbit22                 orbit22 0.000000000
orbit34                 orbit34 0.000000000
orbit43                 orbit43 0.000000000
orbit60                 orbit60 0.000000000
orbit71                 orbit71 0.000000000
orbit72                 orbit72 0.000000000
eccrad                   eccrad 0.000000000
hubscore               hubscore 0.000000000
evcent                   evcent 0.000000000
first                     first 0.000000000
bigcom1                 bigcom1 0.000000000
bigcom2                 bigcom2 0.000000000
bigcom8                 bigcom8 0.000000000
bigcom9                 bigcom9 0.000000000
bigcom13               bigcom13 0.000000000
bigcom15               bigcom15 0.000000000
bigcom16               bigcom16 0.000000000
bigcom21               bigcom21 0.000000000
bigcom24               bigcom24 0.000000000
bigcom31               bigcom31 0.000000000
bigcom33               bigcom33 0.000000000
bigcom34               bigcom34 0.000000000
bigcom36               bigcom36 0.000000000
bigcom37               bigcom37 0.000000000
bigcom39               bigcom39 0.000000000
bigcom40               bigcom40 0.000000000
bigcom43               bigcom43 0.000000000
bigcom44               bigcom44 0.000000000
bigcom47               bigcom47 0.000000000
bigcom49               bigcom49 0.000000000
bigcom50               bigcom50 0.000000000
bigcom51               bigcom51 0.000000000
bigcom54               bigcom54 0.000000000
bigcom56               bigcom56 0.000000000
bigcom62               bigcom62 0.000000000
bigcom66               bigcom66 0.000000000
bigcom68               bigcom68 0.000000000
bigcom69               bigcom69 0.000000000
bigcom71               bigcom71 0.000000000
bigcom72               bigcom72 0.000000000
bigcom73               bigcom73 0.000000000
bigcom74               bigcom74 0.000000000
bigcom75               bigcom75 0.000000000
bigcom76               bigcom76 0.000000000
bigcom77               bigcom77 0.000000000
bigcom79               bigcom79 0.000000000
bigcom80               bigcom80 0.000000000
bigcom82               bigcom82 0.000000000
bigcom83               bigcom83 0.000000000
bigcom84               bigcom84 0.000000000
bigcom85               bigcom85 0.000000000
bigcom87               bigcom87 0.000000000
bigcom89               bigcom89 0.000000000
bigcom91               bigcom91 0.000000000
bigcom92               bigcom92 0.000000000
bigcom93               bigcom93 0.000000000
bigcom96               bigcom96 0.000000000
bigcom97               bigcom97 0.000000000
bigcom98               bigcom98 0.000000000
bigcom99               bigcom99 0.000000000
bigcom101             bigcom101 0.000000000
bigcom104             bigcom104 0.000000000
bigcom106             bigcom106 0.000000000
bigcom109             bigcom109 0.000000000
bigcom113             bigcom113 0.000000000
bigcom116             bigcom116 0.000000000
bigcom120             bigcom120 0.000000000
bigcom123             bigcom123 0.000000000
bigcom126             bigcom126 0.000000000
bigcom127             bigcom127 0.000000000
bigcom137             bigcom137 0.000000000
bigcom139             bigcom139 0.000000000
bigcom140             bigcom140 0.000000000
bigcom143             bigcom143 0.000000000
bigcom145             bigcom145 0.000000000
bigcom146             bigcom146 0.000000000
bigcom149             bigcom149 0.000000000
bigcom153             bigcom153 0.000000000
bigcom154             bigcom154 0.000000000
bigcom156             bigcom156 0.000000000
bigcom157             bigcom157 0.000000000
bigcom158             bigcom158 0.000000000
bigcom160             bigcom160 0.000000000
bigcom161             bigcom161 0.000000000
bigcom162             bigcom162 0.000000000
bigcom164             bigcom164 0.000000000
bigcom166             bigcom166 0.000000000
bigcom173             bigcom173 0.000000000
bigcom175             bigcom175 0.000000000
bigcom176             bigcom176 0.000000000
bigcom177             bigcom177 0.000000000
bigcom178             bigcom178 0.000000000
bigcom180             bigcom180 0.000000000
bigcom184             bigcom184 0.000000000
bigcom186             bigcom186 0.000000000
bigcom187             bigcom187 0.000000000
bigcom189             bigcom189 0.000000000
bigcom194             bigcom194 0.000000000
bigcom195             bigcom195 0.000000000
bigcom196             bigcom196 0.000000000
bigcom204             bigcom204 0.000000000
bigcom205             bigcom205 0.000000000
bigcom212             bigcom212 0.000000000
bigcom214             bigcom214 0.000000000
bigcom222             bigcom222 0.000000000
bigcom223             bigcom223 0.000000000
bigcom226             bigcom226 0.000000000
bigcom227             bigcom227 0.000000000
bigcom229             bigcom229 0.000000000
bigcom233             bigcom233 0.000000000
bigcom236             bigcom236 0.000000000
bigcom237             bigcom237 0.000000000
bigcom246             bigcom246 0.000000000
bigcom248             bigcom248 0.000000000
bigcom249             bigcom249 0.000000000
bigcom250             bigcom250 0.000000000
bigcom254             bigcom254 0.000000000
bigcom266             bigcom266 0.000000000
bigcom269             bigcom269 0.000000000
bigcom272             bigcom272 0.000000000
bigcom274             bigcom274 0.000000000
bigcom281             bigcom281 0.000000000
bigcom292             bigcom292 0.000000000
bigcom295             bigcom295 0.000000000
bigcom299             bigcom299 0.000000000
bigcom301             bigcom301 0.000000000
bigcom306             bigcom306 0.000000000
bigcom309             bigcom309 0.000000000
bigcom314             bigcom314 0.000000000
bigcom321             bigcom321 0.000000000
bigcom341             bigcom341 0.000000000
bigcom350             bigcom350 0.000000000
bigcom353             bigcom353 0.000000000
bigcom359             bigcom359 0.000000000
bigcom363             bigcom363 0.000000000
bigcom365             bigcom365 0.000000000
bigcom385             bigcom385 0.000000000
bigcom386             bigcom386 0.000000000
bigcom408             bigcom408 0.000000000
bigcom412             bigcom412 0.000000000
bigcom480             bigcom480 0.000000000
membership_s3     membership_s3 0.000000000
membership_s4     membership_s4 0.000000000
membership_s6     membership_s6 0.000000000
membership_s7     membership_s7 0.000000000
membership_s8     membership_s8 0.000000000
membership_s9     membership_s9 0.000000000
membership_s11   membership_s11 0.000000000
membership_s12   membership_s12 0.000000000
membership_s14   membership_s14 0.000000000
membership_s16   membership_s16 0.000000000
membership_s17   membership_s17 0.000000000
membership_s18   membership_s18 0.000000000
membership_s20   membership_s20 0.000000000
membership_s21   membership_s21 0.000000000
membership_s22   membership_s22 0.000000000
membership_s24   membership_s24 0.000000000
membership_s25   membership_s25 0.000000000
membership_s26   membership_s26 0.000000000
membership_s27   membership_s27 0.000000000
membership_s28   membership_s28 0.000000000
membership_s33   membership_s33 0.000000000
membership_s36   membership_s36 0.000000000
membership_s37   membership_s37 0.000000000
[1] "Dataset: med_targets Model RF, run: 5 of 10 2015-06-15 20:00:55"
     |      Out-of-bag   |
Tree |      MSE  %Var(y) |
   1 |   0.0619   195.21 |
   2 |  0.06119   192.97 |
   3 |  0.05625   177.39 |
   4 |  0.05734   180.83 |
   5 |  0.05288   166.77 |
   6 |  0.05086   160.39 |
   7 |  0.04663   147.05 |
   8 |  0.04342   136.95 |
   9 |  0.04212   132.83 |
  10 |  0.04105   129.47 |
  11 |  0.04022   126.83 |
  12 |  0.03932   124.01 |
  13 |  0.03866   121.92 |
  14 |  0.03818   120.42 |
  15 |  0.03718   117.27 |
  16 |  0.03723   117.43 |
  17 |   0.0367   115.76 |
  18 |  0.03625   114.33 |
  19 |  0.03578   112.84 |
  20 |  0.03564   112.41 |
  21 |   0.0355   111.97 |
  22 |  0.03532   111.40 |
  23 |  0.03522   111.06 |
  24 |  0.03509   110.68 |
  25 |  0.03497   110.29 |
  26 |  0.03504   110.52 |
  27 |  0.03492   110.11 |
  28 |  0.03486   109.94 |
  29 |  0.03479   109.73 |
  30 |  0.03462   109.19 |
  31 |  0.03452   108.86 |
  32 |  0.03451   108.83 |
  33 |  0.03432   108.22 |
  34 |  0.03428   108.11 |
  35 |  0.03414   107.65 |
  36 |  0.03414   107.68 |
  37 |  0.03403   107.31 |
  38 |  0.03391   106.94 |
  39 |  0.03378   106.53 |
  40 |   0.0337   106.29 |
  41 |   0.0338   106.60 |
  42 |  0.03372   106.34 |
  43 |  0.03361   106.01 |
  44 |  0.03359   105.93 |
  45 |  0.03348   105.59 |
  46 |  0.03347   105.55 |
  47 |  0.03352   105.72 |
  48 |  0.03346   105.52 |
  49 |  0.03351   105.67 |
  50 |   0.0335   105.65 |
  51 |  0.03347   105.56 |
  52 |  0.03338   105.28 |
  53 |  0.03339   105.30 |
  54 |  0.03337   105.24 |
  55 |  0.03328   104.96 |
  56 |   0.0333   105.02 |
  57 |   0.0333   105.01 |
  58 |  0.03331   105.05 |
  59 |  0.03321   104.73 |
  60 |  0.03312   104.46 |
  61 |  0.03316   104.59 |
  62 |  0.03313   104.47 |
  63 |  0.03313   104.50 |
  64 |  0.03311   104.43 |
  65 |  0.03315   104.56 |
  66 |  0.03313   104.50 |
  67 |  0.03312   104.44 |
  68 |  0.03313   104.48 |
  69 |  0.03309   104.35 |
  70 |   0.0331   104.38 |
  71 |  0.03312   104.44 |
  72 |   0.0331   104.40 |
  73 |  0.03307   104.30 |
  74 |  0.03301   104.10 |
  75 |  0.03301   104.11 |
  76 |  0.03301   104.10 |
  77 |  0.03298   104.00 |
  78 |  0.03292   103.83 |
  79 |  0.03294   103.88 |
  80 |  0.03292   103.81 |
  81 |  0.03295   103.93 |
  82 |  0.03296   103.94 |
  83 |  0.03292   103.82 |
  84 |  0.03294   103.87 |
  85 |  0.03284   103.58 |
  86 |  0.03282   103.49 |
  87 |  0.03281   103.46 |
  88 |  0.03279   103.41 |
  89 |  0.03278   103.38 |
  90 |  0.03277   103.35 |
  91 |  0.03277   103.35 |
  92 |  0.03277   103.34 |
  93 |  0.03274   103.26 |
  94 |  0.03272   103.20 |
  95 |  0.03274   103.27 |
  96 |  0.03273   103.21 |
  97 |  0.03273   103.21 |
  98 |  0.03272   103.20 |
  99 |  0.03273   103.21 |
 100 |  0.03267   103.03 |
[1] "Random Forest variable coefficients"
                      %IncMSE IncNodePurity
graph5           2.444625e-03  7.852618e-01
graph6           8.788471e-04  4.468428e-01
graph7           1.767983e-03  4.592624e-01
graph8           1.380562e-04  2.110342e-01
graph9           2.258887e-03  3.205712e-01
graph10          7.343697e-04  5.814998e-01
graph11          8.902815e-04  8.713396e-01
graph12          1.895374e-03  5.248653e-01
graph13          6.183161e-04  4.915948e-01
graph14          1.541883e-03  4.680464e-01
graph15          5.695549e-04  2.347807e-01
graph16          1.167056e-03  5.459448e-01
graph17          1.510403e-03  5.600339e-01
graph18          5.722684e-04  3.294469e-01
graph19          1.551496e-03  7.676828e-01
graph20          4.647065e-03  1.499435e+00
graph21          1.948488e-03  6.832102e-01
graph22          2.208518e-03  8.893051e-01
graph23          3.855120e-03  9.917875e-01
graph24          2.857103e-03  6.580441e-01
graph25          1.489600e-03  9.553327e-01
graph26          1.760289e-03  7.277825e-01
graph27          1.371497e-03  5.013397e-01
graph28          7.020326e-04  4.880224e-01
graph29          8.297230e-05  2.986686e-01
orbit0           3.809294e-04  1.843557e-01
orbit1           1.756540e-03  6.947224e-01
orbit2           1.086641e-03  3.581550e-01
orbit3           4.892575e-04  3.330078e-01
orbit4           9.381648e-04  5.613125e-01
orbit5           1.756906e-03  5.126243e-01
orbit6           1.470130e-03  7.028259e-01
orbit7           1.679208e-03  6.591336e-01
orbit8           1.558422e-03  7.321012e-01
orbit9           1.884075e-03  6.687661e-01
orbit10          9.952644e-04  4.887438e-01
orbit11          3.056521e-04  5.364506e-01
orbit12          1.312457e-03  4.889696e-01
orbit13          3.957275e-04  3.153180e-01
orbit14          2.478000e-04  2.128813e-01
orbit15          9.701160e-04  4.628063e-01
orbit16          1.220561e-03  6.443308e-01
orbit17          3.155595e-03  6.403250e-01
orbit18          3.193464e-03  1.545000e+00
orbit19          8.306091e-04  4.135897e-01
orbit20          3.829411e-03  4.925396e-01
orbit21          4.076485e-04  8.202263e-01
orbit22          1.808157e-03  8.667910e-01
orbit23          7.327970e-04  5.810030e-01
orbit24          2.333621e-03  8.291207e-01
orbit25          2.316860e-03  8.258356e-01
orbit26          7.383342e-04  6.692611e-01
orbit27          2.210946e-03  6.319881e-01
orbit28          3.501072e-04  6.139713e-01
orbit29          1.144502e-03  7.392833e-01
orbit30          1.255088e-03  9.152266e-01
orbit31          8.783181e-04  6.334536e-01
orbit32          1.883830e-03  8.636958e-01
orbit33          7.996356e-04  3.175332e-01
orbit34          1.151219e-03  6.186892e-01
orbit35          1.938156e-03  6.970631e-01
orbit36          1.433526e-03  1.113874e+00
orbit37          1.333834e-03  8.180165e-01
orbit38          3.393705e-03  5.841317e-01
orbit39          2.226885e-03  9.704073e-01
orbit40          8.973646e-04  4.047681e-01
orbit41          4.575555e-04  3.017749e-01
orbit42          3.072636e-04  5.495245e-01
orbit43          5.170504e-04  3.951968e-01
orbit44          5.614713e-04  6.237191e-01
orbit45          2.156040e-03  9.454695e-01
orbit46          1.255986e-03  7.457792e-01
orbit47          1.597280e-03  7.632473e-01
orbit48          1.061259e-03  5.524662e-01
orbit49          4.262943e-03  1.335868e+00
orbit50          9.849314e-04  1.062180e+00
orbit51          1.951001e-03  6.985786e-01
orbit52          1.441434e-03  4.649731e-01
orbit53          1.925575e-03  3.879151e-01
orbit54          1.718296e-03  1.028036e+00
orbit55          5.061480e-04  3.941265e-01
orbit56          5.129366e-03  1.398049e+00
orbit57          6.991775e-04  3.977996e-01
orbit58          2.304715e-04  3.411471e-01
orbit59          1.822553e-03  6.146247e-01
orbit60          9.972555e-04  4.553816e-01
orbit61          1.031667e-03  3.710413e-01
orbit62          2.051608e-03  1.612489e+00
orbit63          1.314647e-03  8.843895e-01
orbit64          1.251707e-03  6.559319e-01
orbit65          3.631421e-03  1.340189e+00
orbit66          1.346357e-03  3.423655e-01
orbit67          6.261888e-04  2.888634e-01
orbit68          1.892886e-03  3.199537e-01
orbit69          3.963487e-04  5.036586e-01
orbit70          1.596181e-03  8.860340e-01
orbit71          1.730210e-04  1.607007e-01
orbit72          3.772285e-04  3.118849e-01
AP               3.248552e-05  8.668484e-02
bet              5.838630e-04  1.846970e+00
ecc              8.624465e-05  1.707976e-01
eccrad           6.542492e-05  9.501653e-02
close            6.467859e-04  3.494212e-01
constraint       1.793574e-03  1.137116e+00
coreness         7.852586e-04  7.191597e-01
knn              1.103999e-03  8.417701e-01
hubscore         6.635878e-04  2.380517e-01
pagerank         6.427178e-04  1.272574e+00
trans            7.553211e-04  1.391676e+00
evcent           6.797632e-04  4.500661e-01
first            7.279588e-04  1.869741e-01
upto_second      9.832481e-04  3.796132e-01
upto_third       1.376513e-03  4.670863e-01
upto_fourth      7.925865e-04  3.743981e-01
upto_fifth       1.443827e-03  6.100688e-01
upto_sixth       6.642803e-04  7.787689e-01
second           5.758090e-04  3.370460e-01
third            3.245937e-03  1.617849e+00
fourth           1.382789e-03  7.111421e-01
fifth            1.416592e-03  6.177914e-01
sixth            1.429785e-03  8.956446e-01
ratio1           1.546131e-03  8.663683e-01
ratio2           1.237047e-03  9.588189e-01
ratio3           1.716157e-03  8.757003e-01
ratio4           4.498452e-03  1.691364e+00
ratio5           2.866325e-03  3.646630e+00
ratio6           2.334427e-03  8.468786e-01
selfinter       -1.888672e-05  2.613496e-01
walktrap_vertex  5.600359e-04  1.647097e+00
bigcom1          5.159514e-05  6.028321e-02
bigcom2          0.000000e+00  0.000000e+00
bigcom3         -6.338485e-05  2.280139e-01
bigcom4          2.291174e-05  1.159773e-01
bigcom6         -7.180360e-05  5.790994e-01
bigcom8          0.000000e+00  2.168404e-19
bigcom9          0.000000e+00  0.000000e+00
bigcom11         8.342976e-05  3.434382e-01
bigcom13         0.000000e+00  0.000000e+00
bigcom15         0.000000e+00  0.000000e+00
bigcom16         0.000000e+00  0.000000e+00
bigcom21         2.141779e-05  4.832320e-02
bigcom22        -4.058384e-05  1.102815e-01
bigcom24         0.000000e+00  0.000000e+00
bigcom26         3.399832e-04  5.195865e-01
bigcom28         6.620583e-04  2.774806e-01
bigcom30         3.050864e-03  3.364130e+00
bigcom31         0.000000e+00  0.000000e+00
bigcom32        -1.205914e-04  2.191398e-01
bigcom33        -5.812292e-06  4.496165e-01
bigcom34         0.000000e+00  3.469447e-20
bigcom36         0.000000e+00  1.734723e-20
bigcom37         0.000000e+00  0.000000e+00
bigcom38        -4.613383e-05  4.957417e-01
bigcom39         0.000000e+00  0.000000e+00
bigcom40         0.000000e+00  9.194034e-18
bigcom43         0.000000e+00  0.000000e+00
bigcom44        -2.460591e-05  4.465964e-02
bigcom46        -4.399229e-05  9.192489e-01
bigcom47         0.000000e+00  0.000000e+00
bigcom49         0.000000e+00  0.000000e+00
bigcom50         0.000000e+00  0.000000e+00
bigcom51         0.000000e+00  0.000000e+00
bigcom52        -5.161113e-05  9.182308e-01
bigcom54         0.000000e+00  0.000000e+00
bigcom56         0.000000e+00  0.000000e+00
bigcom62         0.000000e+00  0.000000e+00
bigcom66         0.000000e+00  0.000000e+00
bigcom68         0.000000e+00  0.000000e+00
bigcom69         0.000000e+00  0.000000e+00
bigcom71         0.000000e+00  2.775558e-19
bigcom72         0.000000e+00  0.000000e+00
bigcom73         0.000000e+00  0.000000e+00
bigcom74         0.000000e+00  0.000000e+00
bigcom75         0.000000e+00  1.734723e-20
bigcom76         0.000000e+00  0.000000e+00
bigcom77         0.000000e+00  0.000000e+00
bigcom79         0.000000e+00  0.000000e+00
bigcom80         0.000000e+00  0.000000e+00
bigcom82         0.000000e+00  0.000000e+00
bigcom83         0.000000e+00  0.000000e+00
bigcom84         0.000000e+00  0.000000e+00
bigcom85         0.000000e+00  0.000000e+00
bigcom87         0.000000e+00  2.775558e-19
bigcom89         0.000000e+00  0.000000e+00
bigcom91        -4.356350e-06  1.880001e-01
bigcom92         0.000000e+00  3.469447e-20
bigcom93         0.000000e+00  0.000000e+00
bigcom96         0.000000e+00  4.163336e-19
bigcom97         0.000000e+00  1.561251e-19
bigcom98         0.000000e+00  0.000000e+00
bigcom99         0.000000e+00  0.000000e+00
bigcom101        0.000000e+00  0.000000e+00
bigcom104        0.000000e+00  0.000000e+00
bigcom106        0.000000e+00  0.000000e+00
bigcom109        0.000000e+00  0.000000e+00
bigcom113        0.000000e+00  0.000000e+00
bigcom116       -3.001947e-05  2.418398e-02
bigcom120        0.000000e+00  0.000000e+00
bigcom123        0.000000e+00  0.000000e+00
bigcom126        0.000000e+00  0.000000e+00
bigcom127        0.000000e+00  2.775558e-19
bigcom137        0.000000e+00  0.000000e+00
bigcom139        0.000000e+00  0.000000e+00
bigcom140        0.000000e+00  1.387779e-19
bigcom143        0.000000e+00  0.000000e+00
bigcom145        0.000000e+00  0.000000e+00
bigcom146        0.000000e+00  3.122502e-19
bigcom147       -1.063139e-04  1.291508e-01
bigcom149        0.000000e+00  0.000000e+00
bigcom153        0.000000e+00  0.000000e+00
bigcom154        0.000000e+00  0.000000e+00
bigcom156        0.000000e+00  0.000000e+00
bigcom157        0.000000e+00  1.040834e-19
bigcom158        0.000000e+00  0.000000e+00
bigcom160        0.000000e+00  0.000000e+00
bigcom161        0.000000e+00  2.775558e-19
bigcom162        0.000000e+00  0.000000e+00
bigcom164        0.000000e+00  0.000000e+00
bigcom166        0.000000e+00  0.000000e+00
bigcom167        1.066312e-04  3.824921e-01
bigcom171        2.496225e-04  1.715840e+00
bigcom173        0.000000e+00  2.775558e-19
bigcom175        0.000000e+00  0.000000e+00
bigcom176        0.000000e+00  0.000000e+00
bigcom177        0.000000e+00  0.000000e+00
bigcom178        0.000000e+00  0.000000e+00
bigcom180       -4.718854e-05  8.614964e-01
bigcom181       -7.508437e-05  1.862905e-01
bigcom184        0.000000e+00  0.000000e+00
bigcom186       -1.185429e-05  3.836562e-01
bigcom187        0.000000e+00  6.938894e-20
bigcom189        0.000000e+00  0.000000e+00
bigcom194        0.000000e+00  0.000000e+00
bigcom195        0.000000e+00  0.000000e+00
bigcom196       -1.040593e-05  4.438026e-01
bigcom204        0.000000e+00  0.000000e+00
bigcom205        0.000000e+00  0.000000e+00
bigcom212        0.000000e+00  0.000000e+00
bigcom214        0.000000e+00  0.000000e+00
bigcom222        0.000000e+00  0.000000e+00
bigcom223        0.000000e+00  0.000000e+00
bigcom226        0.000000e+00  0.000000e+00
bigcom227        0.000000e+00  0.000000e+00
bigcom229        0.000000e+00  0.000000e+00
bigcom233        0.000000e+00  0.000000e+00
bigcom236        0.000000e+00  0.000000e+00
bigcom237        0.000000e+00  0.000000e+00
bigcom246        0.000000e+00  2.775558e-19
bigcom248        0.000000e+00  8.326673e-19
bigcom249        0.000000e+00  2.775558e-19
bigcom250        0.000000e+00  0.000000e+00
bigcom254        0.000000e+00  0.000000e+00
bigcom266        0.000000e+00  0.000000e+00
bigcom269        0.000000e+00  0.000000e+00
bigcom272        0.000000e+00  0.000000e+00
bigcom274        0.000000e+00  0.000000e+00
bigcom281        0.000000e+00  8.326673e-19
bigcom291       -2.948313e-05  5.372361e-01
bigcom292        0.000000e+00  6.938894e-20
bigcom295        0.000000e+00  0.000000e+00
bigcom299        0.000000e+00  0.000000e+00
bigcom301        0.000000e+00  0.000000e+00
bigcom306        0.000000e+00  0.000000e+00
bigcom309        0.000000e+00  0.000000e+00
bigcom314        0.000000e+00  0.000000e+00
bigcom321        0.000000e+00  0.000000e+00
bigcom341        0.000000e+00  0.000000e+00
bigcom350        0.000000e+00  0.000000e+00
bigcom353        0.000000e+00  0.000000e+00
bigcom359        0.000000e+00  2.775558e-19
bigcom363        0.000000e+00  0.000000e+00
bigcom365        0.000000e+00  0.000000e+00
bigcom385        1.164720e-05  6.559176e-01
bigcom386        0.000000e+00  1.387779e-19
bigcom408        0.000000e+00  2.775558e-19
bigcom412        0.000000e+00  3.484016e-01
bigcom480        0.000000e+00  0.000000e+00
spin_vertex      4.115060e-04  2.209131e+00
membership_s1    1.972798e-04  3.495105e-01
membership_s3    0.000000e+00  0.000000e+00
membership_s4    0.000000e+00  2.784231e-17
membership_s5    1.509671e-04  1.547151e-01
membership_s6   -1.055989e-05  4.152463e-02
membership_s7    1.333244e-05  9.187624e-02
membership_s8    0.000000e+00  0.000000e+00
membership_s9    0.000000e+00  2.775558e-19
membership_s11   0.000000e+00  0.000000e+00
membership_s12   0.000000e+00  0.000000e+00
membership_s14   0.000000e+00  3.469447e-20
membership_s15  -4.008799e-05  2.381467e-01
membership_s16   0.000000e+00  0.000000e+00
membership_s17   0.000000e+00  2.775558e-19
membership_s18   0.000000e+00  3.469447e-20
membership_s20   0.000000e+00  0.000000e+00
membership_s21  -4.034284e-05  5.921108e-02
membership_s22   0.000000e+00  2.775558e-19
membership_s24   0.000000e+00  2.775558e-19
membership_s25   4.737045e-05  6.504593e-02
membership_s26   0.000000e+00  0.000000e+00
membership_s27   4.281698e-05  1.032819e-01
membership_s28   0.000000e+00  0.000000e+00
membership_s30   7.263676e-05  2.877168e-01
membership_s31  -8.571082e-20  1.402597e-02
membership_s32   1.915949e-03  1.959442e+00
membership_s33   0.000000e+00  0.000000e+00
membership_s36   0.000000e+00  1.333333e-02
membership_s37   0.000000e+00  0.000000e+00
V1               5.794672e-03  2.225129e+00
V2               3.528858e-03  3.256699e+00
pdi             -4.336797e-05  1.979272e-01
adhesion         2.822692e-02  2.526729e+00
cohesion         2.650373e-02  2.552528e+00
inner            1.384254e-02  2.764556e+00
outer            7.128655e-03  2.666267e+00
ioratio          1.047125e-02  2.096749e+00
comsize          1.701113e-02  4.908885e+00
[1] "Dataset: med_targets Model GLM, run: 5 of 10 2015-06-15 20:02:55"
[1] "glmnet variable coefficients"
                         [,1]          [,2]
(Intercept)     -3.384503e+00 -1.444291e+01
graph0           3.289992e-40 -1.433279e-03
graph1          -3.180627e-42 -8.838822e-06
graph2           2.686150e-40 -1.462352e-04
graph3           2.900026e-44 -1.244514e-07
graph4          -9.474660e-45 -9.831170e-09
graph5           4.478347e-42 -3.604342e-05
graph6           3.352420e-43  4.934327e-07
graph7           2.834422e-41  1.158151e-05
graph8           7.743358e-41 -6.243738e-04
graph9           3.169854e-46 -3.992365e-09
graph10         -1.610192e-46 -2.493557e-10
graph11         -1.560106e-47 -1.891448e-11
graph12          4.153686e-45  7.610253e-09
graph13          2.151489e-44 -3.511114e-08
graph14         -1.024341e-45  1.080098e-09
graph15          5.622850e-43  1.369732e-06
graph16         -7.156600e-45 -6.587812e-08
graph17          1.236625e-44  2.908031e-09
graph18          3.523086e-43 -4.210755e-07
graph19          2.165922e-43  1.226366e-07
graph20         -1.970586e-43 -2.011407e-06
graph21          1.032707e-42  2.738087e-06
graph22          4.042063e-43 -5.720832e-06
graph23          1.148059e-42  1.914223e-08
graph24          2.329096e-42  1.363625e-06
graph25          1.174991e-41  3.204587e-05
graph26          9.173785e-42  5.749358e-06
graph27          5.928685e-41  3.445762e-05
graph28          4.166481e-41  8.035801e-05
graph29         -4.298731e-41 -1.055032e-03
orbit0           3.289992e-40 -1.417341e-03
orbit1          -3.624708e-42 -8.556266e-06
orbit2           1.931125e-41 -1.093585e-04
orbit3           2.686150e-40 -1.353994e-04
orbit4           6.450481e-44 -3.272660e-07
orbit5          -3.345240e-45  2.170611e-07
orbit6          -9.476919e-45 -9.845591e-09
orbit7           1.391936e-42 -1.631487e-05
orbit8           4.478347e-42 -3.562317e-05
orbit9           1.592452e-42  4.372794e-06
orbit10          2.069610e-43 -1.870157e-07
orbit11          2.453524e-41 -3.570323e-06
orbit12          3.289962e-41  1.368026e-05
orbit13          1.060546e-40  5.696913e-05
orbit14          7.743358e-41 -6.210317e-04
orbit15          9.134376e-46 -9.813961e-09
orbit16          5.002237e-45  1.156887e-08
orbit17         -2.620057e-45 -1.920655e-08
orbit18          7.517496e-46 -1.352417e-09
orbit19         -2.669427e-46 -2.533039e-10
orbit20         -5.365266e-46 -7.304476e-10
orbit21          5.670398e-45  3.091281e-08
orbit22         -1.560107e-47 -1.895662e-11
orbit23          3.116902e-44 -2.637354e-06
orbit24          1.076116e-44  9.888673e-10
orbit25          3.902856e-46  3.324923e-08
orbit26          4.359147e-44  1.710682e-07
orbit27          6.956951e-44  1.350266e-08
orbit28          1.410741e-43  4.329280e-07
orbit29          3.582277e-44 -1.142893e-07
orbit30          1.313634e-43 -1.388551e-06
orbit31         -2.168796e-45 -1.596964e-09
orbit32         -1.407893e-45  4.959295e-09
orbit33          2.211734e-42 -1.469311e-05
orbit34          5.622850e-43  1.442923e-06
orbit35         -2.043782e-44 -1.313379e-07
orbit36          1.336886e-43 -9.504766e-09
orbit37         -1.798684e-44 -1.274183e-07
orbit38          4.967267e-43  4.150715e-06
orbit39          8.720520e-44  2.340824e-07
orbit40          8.659083e-45 -1.522062e-08
orbit41          1.425710e-43 -1.179213e-06
orbit42          1.220058e-41  2.916236e-05
orbit43          3.511903e-43 -3.944239e-07
orbit44          7.389167e-41 -1.523383e-05
orbit45          5.595542e-43  9.680462e-07
orbit46          5.708411e-43 -6.522657e-09
orbit47          3.238846e-42  2.308071e-07
orbit48          3.929121e-43  8.287109e-08
orbit49         -2.219368e-43 -1.988585e-06
orbit50          1.527208e-42 -5.173713e-05
orbit51          2.111443e-42  7.495825e-06
orbit52          2.358094e-42  3.232131e-06
orbit53          5.006132e-42  1.168468e-05
orbit54          3.886573e-43 -5.728988e-06
orbit55          6.133434e-41  1.919743e-05
orbit56          4.609526e-42  2.224819e-05
orbit57          7.701320e-43 -5.603862e-06
orbit58          2.108494e-41  2.731582e-05
orbit59          3.127672e-42  2.124934e-06
orbit60          7.877475e-42  8.671176e-07
orbit61          9.216671e-41  4.088641e-04
orbit62          2.830960e-41  6.704781e-05
orbit63          3.908159e-41  9.810862e-05
orbit64          2.172689e-41  7.373448e-05
orbit65          2.721580e-41  5.889541e-05
orbit66          1.111276e-41 -2.190763e-05
orbit67          4.592069e-41  4.967133e-05
orbit68          6.337810e-41  3.375582e-05
orbit69          3.665799e-40  2.769125e-04
orbit70          7.015579e-41  2.851151e-04
orbit71          3.062719e-41 -6.476203e-04
orbit72         -4.298731e-41 -1.058701e-03
AP              -1.104656e-39 -3.061271e-02
bet              5.024019e-43  5.257964e-06
ecc              1.415535e-38  3.704713e-02
eccrad           8.493209e-38  2.222425e-01
close           -1.017881e-37  8.202250e-02
constraint      -3.416708e-38  2.422212e-01
coreness         2.442515e-40 -6.171499e-03
knn             -7.593156e-41 -2.716719e-04
hubscore         1.950957e-37 -2.261296e-01
pagerank        -5.257207e-37 -4.066553e+00
trans           -1.557597e-38 -1.354828e-01
evcent           1.829591e-37 -2.385090e-01
first            3.289992e-40 -1.405309e-03
upto_second     -5.990264e-42 -8.915338e-06
upto_third      -3.636901e-43  1.840287e-06
upto_fourth     -1.778777e-43 -1.435022e-05
upto_fifth      -6.905136e-42  2.848423e-04
upto_sixth      -6.491148e-40  1.801747e-04
second          -6.043386e-42 -8.895164e-06
third            1.423615e-42  6.751795e-06
fourth           5.272222e-43 -3.774494e-06
fifth            1.630559e-43  1.848824e-05
sixth            8.981747e-43 -3.363689e-04
ratio1          -8.572597e-41 -2.632915e-04
ratio2           2.510452e-41 -2.235252e-03
ratio3           1.367011e-39  2.021489e-02
ratio4          -2.088269e-38 -2.709308e-01
ratio5           3.094367e-37  2.503336e+00
ratio6          -8.749609e-42 -1.124153e-03
selfinter        1.708272e-38  9.696623e-02
walktrap_vertex -3.691390e-38 -1.950756e-01
bigcom1         -3.467591e-38 -1.539994e-01
bigcom2         -3.314325e-38 -3.140149e-01
bigcom3          3.984301e-38  2.383746e-01
bigcom4         -1.436706e-38 -2.418330e-02
bigcom6          3.037837e-37  1.484384e+00
bigcom8         -2.677013e-38 -1.757041e-01
bigcom9         -3.325889e-38 -1.956177e-01
bigcom11         7.927387e-38  4.446216e-01
bigcom13        -3.321543e-38 -3.207767e-01
bigcom15        -3.320097e-38 -2.052792e-01
bigcom16        -3.315766e-38 -2.446043e-01
bigcom21        -2.523429e-39 -1.202259e-01
bigcom22         2.935298e-38  1.350096e-01
bigcom24        -3.314325e-38 -2.428617e-01
bigcom26         8.021616e-38  4.049288e-01
bigcom28         7.617883e-38  2.319799e-01
bigcom30         2.528526e-37  7.788388e-01
bigcom31        -3.313605e-38 -2.312340e-01
bigcom32         1.354121e-37  7.784432e-01
bigcom33         4.721410e-37  1.311711e+00
bigcom34        -3.312166e-38 -3.189154e-01
bigcom36        -3.315046e-38 -3.645730e-01
bigcom37        -3.312886e-38 -3.168058e-01
bigcom38         3.037837e-37  1.361415e+00
bigcom39        -3.325164e-38 -2.938367e-01
bigcom40        -2.433378e-38 -5.099990e-02
bigcom43        -3.313605e-38 -3.352755e-01
bigcom44        -2.295529e-38  1.327971e-01
bigcom46         3.041802e-37  1.151745e+00
bigcom47        -3.317930e-38 -3.813510e-01
bigcom49        -3.316487e-38 -2.398882e-01
bigcom50        -3.312886e-38 -4.190256e-01
bigcom51        -3.312886e-38 -3.706569e-01
bigcom52         4.723462e-37  1.251701e+00
bigcom54        -3.312166e-38 -1.785402e-01
bigcom56        -3.320097e-38 -4.209107e-01
bigcom62        -3.313605e-38 -3.636747e-01
bigcom66        -3.312166e-38 -3.213062e-01
bigcom68        -3.313605e-38 -2.455738e-01
bigcom69        -3.317209e-38 -4.115512e-01
bigcom71        -3.312166e-38 -1.503762e-01
bigcom72        -3.312166e-38 -1.294828e-01
bigcom73        -3.323714e-38 -3.779658e-01
bigcom74        -3.316487e-38 -3.954143e-01
bigcom75        -3.312886e-38 -4.723727e-01
bigcom76        -3.315046e-38 -2.623765e-01
bigcom77        -3.315046e-38 -4.097178e-01
bigcom79        -3.312886e-38 -4.809467e-01
bigcom80        -3.316487e-38 -4.052854e-01
bigcom82        -3.312886e-38 -2.469116e-01
bigcom83        -3.312886e-38 -1.586008e-01
bigcom84        -3.315766e-38 -4.632745e-01
bigcom85        -3.312886e-38 -3.166144e-01
bigcom87        -3.315046e-38 -3.766702e-01
bigcom89        -3.312166e-38 -2.099534e-01
bigcom91         9.331022e-38  4.223965e-01
bigcom92        -3.325889e-38 -1.793113e-01
bigcom93        -3.312166e-38 -1.224952e-01
bigcom96        -3.312886e-38 -3.851346e-01
bigcom97        -3.315766e-38 -4.860491e-01
bigcom98        -3.312166e-38 -5.137624e-01
bigcom99         0.000000e+00  0.000000e+00
bigcom101       -3.320820e-38 -2.100055e-01
bigcom104       -3.312886e-38 -4.651397e-01
bigcom106       -3.312166e-38 -3.950484e-01
bigcom109       -3.312886e-38 -2.724802e-01
bigcom113       -3.312166e-38 -3.901608e-01
bigcom116       -2.523429e-39  1.466720e-02
bigcom120       -3.312886e-38 -2.934418e-01
bigcom123       -3.312166e-38 -3.733607e-01
bigcom126       -3.312886e-38 -1.995516e-01
bigcom127       -3.315766e-38 -3.106715e-01
bigcom137       -3.316487e-38 -4.905438e-01
bigcom139       -3.313605e-38 -3.027137e-01
bigcom140       -3.313605e-38 -3.569943e-01
bigcom143       -3.312166e-38 -3.301687e-01
bigcom145       -3.313605e-38 -2.592201e-01
bigcom146       -3.313605e-38 -3.000261e-01
bigcom147        4.471180e-38  6.048761e-01
bigcom149       -3.314325e-38 -3.313505e-01
bigcom153       -3.315766e-38 -2.986988e-01
bigcom154       -3.312166e-38 -1.456943e-01
bigcom156       -3.314325e-38 -4.114713e-01
bigcom157       -3.321543e-38 -3.722066e-01
bigcom158       -3.312886e-38 -3.463222e-01
bigcom160       -3.312166e-38 -3.923769e-01
bigcom161       -3.313605e-38 -3.205754e-01
bigcom162       -3.312886e-38 -2.957951e-01
bigcom164       -3.312166e-38 -3.800691e-01
bigcom166       -3.313605e-38 -2.882254e-01
bigcom167        5.885345e-38  2.712811e-01
bigcom171        4.727571e-37  1.421857e+00
bigcom173       -3.312886e-38 -4.452789e-01
bigcom175       -3.312886e-38 -2.067990e-01
bigcom176       -3.312166e-38 -2.432846e-01
bigcom177       -3.312166e-38 -2.485325e-01
bigcom178       -3.312166e-38 -5.559684e-01
bigcom180        4.721410e-37  1.846485e+00
bigcom181        6.804336e-38  6.954970e-01
bigcom184       -3.313605e-38 -3.863406e-01
bigcom186        4.721410e-37  1.149943e+00
bigcom187       -3.312166e-38 -5.996875e-01
bigcom189       -3.315046e-38 -2.491437e-01
bigcom194       -3.313605e-38 -2.647958e-01
bigcom195       -3.312166e-38 -3.366363e-01
bigcom196        4.721410e-37  1.205331e+00
bigcom204        0.000000e+00  0.000000e+00
bigcom205        0.000000e+00  0.000000e+00
bigcom212       -3.312886e-38 -3.052237e-01
bigcom214       -3.312166e-38 -2.213428e-01
bigcom222       -3.312886e-38 -2.131211e-01
bigcom223       -3.315046e-38 -3.870672e-01
bigcom226       -3.312886e-38 -2.523278e-01
bigcom227       -3.313605e-38 -2.768139e-01
bigcom229        0.000000e+00  0.000000e+00
bigcom233       -3.313605e-38 -3.006608e-01
bigcom236       -3.312166e-38 -1.570199e-01
bigcom237       -3.314325e-38 -3.455842e-01
bigcom246       -3.317930e-38 -2.901018e-01
bigcom248       -3.318652e-38 -4.219943e-01
bigcom249       -3.314325e-38 -3.285522e-01
bigcom250       -3.320820e-38 -1.619208e-01
bigcom254       -3.312886e-38 -2.287406e-01
bigcom266       -3.312886e-38 -4.888101e-01
bigcom269        0.000000e+00  0.000000e+00
bigcom272       -3.312166e-38 -2.754615e-01
bigcom274       -3.328792e-38 -1.663611e-01
bigcom281       -3.314325e-38 -2.448680e-01
bigcom291        2.196015e-37  1.156629e+00
bigcom292       -3.312886e-38 -3.934994e-01
bigcom295       -3.315046e-38 -3.693122e-01
bigcom299       -3.312886e-38 -4.588964e-01
bigcom301       -3.315046e-38 -2.102991e-01
bigcom306       -3.312166e-38 -1.538401e-01
bigcom309       -3.312166e-38 -4.273240e-01
bigcom314       -3.313605e-38 -3.038530e-01
bigcom321       -3.312166e-38 -5.554587e-01
bigcom341       -3.312886e-38 -3.032430e-01
bigcom350       -3.312886e-38 -4.365855e-01
bigcom353       -3.312886e-38 -2.546600e-01
bigcom359       -3.312886e-38 -4.826648e-01
bigcom363       -3.312166e-38 -3.472027e-01
bigcom365       -3.314325e-38 -4.346202e-01
bigcom385        4.721410e-37  1.434882e+00
bigcom386       -3.313605e-38 -1.488192e-01
bigcom408       -3.312886e-38 -3.893483e-01
bigcom412        9.771987e-37  2.156184e+00
bigcom480       -3.312166e-38 -2.470255e-01
spin_vertex      8.072519e-39 -1.132323e-01
membership_s1    1.577672e-38  6.389179e-02
membership_s3   -3.312166e-38 -3.899154e-01
membership_s4   -2.771470e-38 -1.188877e-01
membership_s5   -1.130998e-38  4.605198e-04
membership_s6   -2.573199e-38 -1.076709e-01
membership_s7   -2.300280e-38 -2.618802e-02
membership_s8   -3.312886e-38 -3.167571e-01
membership_s9   -3.313605e-38 -5.203667e-01
membership_s11  -3.312886e-38 -4.366377e-01
membership_s12  -3.315046e-38 -3.345485e-01
membership_s14  -3.314325e-38 -4.281409e-01
membership_s15   7.369569e-39  3.089031e-01
membership_s16  -3.315046e-38 -2.018972e-01
membership_s17  -3.312166e-38 -3.662537e-01
membership_s18  -3.340457e-38 -2.499416e-01
membership_s20  -3.312166e-38 -4.512527e-01
membership_s21  -5.095939e-39 -1.065333e-01
membership_s22  -3.319374e-38 -2.699294e-01
membership_s24  -3.321543e-38 -2.285694e-01
membership_s25   2.309250e-38  5.395213e-01
membership_s26   0.000000e+00  0.000000e+00
membership_s27  -1.971537e-38 -2.203303e-02
membership_s28  -3.313605e-38 -3.873549e-01
membership_s30   5.332748e-38  1.780627e-01
membership_s31  -2.493082e-38 -2.113313e-01
membership_s32   9.414021e-38  4.505127e-01
membership_s33  -3.312166e-38 -3.253866e-01
membership_s36  -3.704722e-38 -1.849119e-01
membership_s37  -3.328066e-38 -2.051939e-01
V1               9.549593e-38  2.012718e-01
V2              -4.866133e-38 -2.170291e-01
pdi             -4.767764e-36 -1.987604e+02
adhesion        -2.833928e-41 -7.449885e-05
cohesion         5.665104e-41  1.472066e-04
inner            1.365782e-42  5.629192e-06
outer           -2.669795e-41 -4.733967e-05
ioratio         -2.188938e-37 -6.210116e-01
comsize          1.050733e-40  4.006625e-04
[1] "Dataset: med_targets Model GBM, run: 6 of 10 2015-06-15 20:03:55"
Iter   TrainDeviance   ValidDeviance   StepSize   Improve
     1        0.3007             nan     0.0100    0.0007
     2        0.2976             nan     0.0100    0.0004
     3        0.2942             nan     0.0100    0.0006
     4        0.2913             nan     0.0100    0.0006
     5        0.2884             nan     0.0100    0.0007
     6        0.2858             nan     0.0100    0.0007
     7        0.2838             nan     0.0100    0.0002
     8        0.2816             nan     0.0100    0.0004
     9        0.2797             nan     0.0100    0.0003
    10        0.2773             nan     0.0100    0.0002
    20        0.2619             nan     0.0100    0.0004
    40        0.2405             nan     0.0100    0.0002
    60        0.2255             nan     0.0100    0.0001
    80        0.2123             nan     0.0100   -0.0000
   100        0.2013             nan     0.0100    0.0000
   120        0.1923             nan     0.0100    0.0000
   140        0.1849             nan     0.0100   -0.0000
   160        0.1774             nan     0.0100    0.0000
   180        0.1704             nan     0.0100   -0.0000
   194        0.1655             nan     0.0100    0.0000

[1] "GBM variable coefficients"
                            var     rel.inf
comsize                 comsize 5.928433869
bigcom30               bigcom30 3.195217139
membership_s32   membership_s32 2.665698848
ratio5                   ratio5 2.500573813
outer                     outer 2.468576182
walktrap_vertex walktrap_vertex 2.413299909
V2                           V2 2.381679539
bet                         bet 2.106065167
pagerank               pagerank 2.004114658
adhesion               adhesion 1.949043178
inner                     inner 1.938885349
bigcom171             bigcom171 1.909750044
cohesion               cohesion 1.685561046
orbit56                 orbit56 1.638445931
bigcom46               bigcom46 1.537746924
V1                           V1 1.489854876
ioratio                 ioratio 1.445296679
orbit65                 orbit65 1.432911583
trans                     trans 1.427594840
orbit30                 orbit30 1.414786989
knn                         knn 1.374882056
spin_vertex         spin_vertex 1.370566374
ratio4                   ratio4 1.356832922
orbit18                 orbit18 1.286257369
orbit62                 orbit62 1.238992670
orbit50                 orbit50 1.224197719
graph5                   graph5 1.202939327
graph7                   graph7 1.199488640
graph22                 graph22 1.125468665
graph11                 graph11 1.047561109
orbit63                 orbit63 1.044637082
graph20                 graph20 0.997320692
graph25                 graph25 0.917669709
graph12                 graph12 0.902374737
graph1                   graph1 0.889025731
orbit64                 orbit64 0.859527611
fourth                   fourth 0.854489557
orbit69                 orbit69 0.853879553
orbit36                 orbit36 0.838848469
orbit46                 orbit46 0.838132374
third                     third 0.801893952
orbit45                 orbit45 0.780367807
orbit39                 orbit39 0.763571710
upto_fifth           upto_fifth 0.745032405
graph19                 graph19 0.728840105
graph21                 graph21 0.706561184
orbit49                 orbit49 0.693442240
graph27                 graph27 0.692960834
constraint           constraint 0.682958193
orbit52                 orbit52 0.621892327
orbit54                 orbit54 0.610368142
graph17                 graph17 0.606435786
graph23                 graph23 0.599120141
graph4                   graph4 0.591842749
bigcom28               bigcom28 0.584093559
ratio1                   ratio1 0.580275990
orbit40                 orbit40 0.579150830
selfinter             selfinter 0.577394835
graph10                 graph10 0.564446814
orbit17                 orbit17 0.555643980
coreness               coreness 0.549991988
orbit31                 orbit31 0.547304722
orbit24                 orbit24 0.539127958
graph2                   graph2 0.515969622
orbit38                 orbit38 0.482541599
ecc                         ecc 0.481618264
ratio6                   ratio6 0.477514756
ratio2                   ratio2 0.477140007
graph6                   graph6 0.468422597
orbit61                 orbit61 0.461505622
graph24                 graph24 0.458315524
graph15                 graph15 0.450296758
orbit47                 orbit47 0.440815253
orbit51                 orbit51 0.437703080
orbit10                 orbit10 0.432750968
graph14                 graph14 0.428248243
orbit37                 orbit37 0.414364448
orbit27                 orbit27 0.409254955
bigcom26               bigcom26 0.407157871
orbit11                 orbit11 0.392144834
orbit70                 orbit70 0.389231534
upto_sixth           upto_sixth 0.378357311
orbit28                 orbit28 0.360303537
graph3                   graph3 0.354666974
orbit5                   orbit5 0.354457262
orbit20                 orbit20 0.348412924
sixth                     sixth 0.346328418
graph18                 graph18 0.338258043
orbit13                 orbit13 0.324921737
orbit41                 orbit41 0.324505121
orbit9                   orbit9 0.320268755
graph26                 graph26 0.319586232
close                     close 0.316935425
orbit12                 orbit12 0.312388974
membership_s30   membership_s30 0.310836959
orbit44                 orbit44 0.305962607
ratio3                   ratio3 0.280859776
orbit7                   orbit7 0.276581040
orbit55                 orbit55 0.271132164
orbit32                 orbit32 0.265861995
orbit15                 orbit15 0.254513702
orbit23                 orbit23 0.251141978
bigcom11               bigcom11 0.242157261
graph28                 graph28 0.239451247
orbit26                 orbit26 0.224029605
orbit48                 orbit48 0.214312441
orbit19                 orbit19 0.208879921
orbit67                 orbit67 0.208185621
orbit35                 orbit35 0.201694081
orbit53                 orbit53 0.190361544
orbit42                 orbit42 0.189733634
orbit57                 orbit57 0.186211595
orbit33                 orbit33 0.183595088
orbit29                 orbit29 0.176467639
graph0                   graph0 0.175391335
graph16                 graph16 0.171276185
graph8                   graph8 0.169526805
orbit59                 orbit59 0.168743428
orbit58                 orbit58 0.160026219
orbit2                   orbit2 0.154330124
graph9                   graph9 0.146674830
orbit25                 orbit25 0.137827201
orbit60                 orbit60 0.136831386
graph13                 graph13 0.123058746
orbit6                   orbit6 0.113545399
membership_s1     membership_s1 0.113085317
fifth                     fifth 0.110563251
bigcom196             bigcom196 0.109938650
upto_second         upto_second 0.109007405
bigcom4                 bigcom4 0.108756339
orbit21                 orbit21 0.106813387
orbit4                   orbit4 0.106748363
bigcom6                 bigcom6 0.096625956
orbit16                 orbit16 0.086402189
orbit68                 orbit68 0.085707050
graph29                 graph29 0.083535847
orbit22                 orbit22 0.073344256
bigcom3                 bigcom3 0.064656044
bigcom181             bigcom181 0.044281918
bigcom22               bigcom22 0.036078246
AP                           AP 0.036006051
hubscore               hubscore 0.035261529
upto_third           upto_third 0.034090646
upto_fourth         upto_fourth 0.033891750
membership_s5     membership_s5 0.030786695
orbit66                 orbit66 0.030064658
orbit1                   orbit1 0.025233308
orbit71                 orbit71 0.010086970
bigcom75               bigcom75 0.006098793
orbit0                   orbit0 0.000000000
orbit3                   orbit3 0.000000000
orbit8                   orbit8 0.000000000
orbit14                 orbit14 0.000000000
orbit34                 orbit34 0.000000000
orbit43                 orbit43 0.000000000
orbit72                 orbit72 0.000000000
eccrad                   eccrad 0.000000000
evcent                   evcent 0.000000000
first                     first 0.000000000
second                   second 0.000000000
bigcom1                 bigcom1 0.000000000
bigcom2                 bigcom2 0.000000000
bigcom8                 bigcom8 0.000000000
bigcom9                 bigcom9 0.000000000
bigcom13               bigcom13 0.000000000
bigcom15               bigcom15 0.000000000
bigcom16               bigcom16 0.000000000
bigcom21               bigcom21 0.000000000
bigcom24               bigcom24 0.000000000
bigcom31               bigcom31 0.000000000
bigcom32               bigcom32 0.000000000
bigcom33               bigcom33 0.000000000
bigcom34               bigcom34 0.000000000
bigcom36               bigcom36 0.000000000
bigcom37               bigcom37 0.000000000
bigcom38               bigcom38 0.000000000
bigcom39               bigcom39 0.000000000
bigcom40               bigcom40 0.000000000
bigcom43               bigcom43 0.000000000
bigcom44               bigcom44 0.000000000
bigcom47               bigcom47 0.000000000
bigcom49               bigcom49 0.000000000
bigcom50               bigcom50 0.000000000
bigcom51               bigcom51 0.000000000
bigcom52               bigcom52 0.000000000
bigcom54               bigcom54 0.000000000
bigcom56               bigcom56 0.000000000
bigcom62               bigcom62 0.000000000
bigcom66               bigcom66 0.000000000
bigcom68               bigcom68 0.000000000
bigcom69               bigcom69 0.000000000
bigcom71               bigcom71 0.000000000
bigcom72               bigcom72 0.000000000
bigcom73               bigcom73 0.000000000
bigcom74               bigcom74 0.000000000
bigcom76               bigcom76 0.000000000
bigcom77               bigcom77 0.000000000
bigcom79               bigcom79 0.000000000
bigcom80               bigcom80 0.000000000
bigcom82               bigcom82 0.000000000
bigcom83               bigcom83 0.000000000
bigcom84               bigcom84 0.000000000
bigcom85               bigcom85 0.000000000
bigcom87               bigcom87 0.000000000
bigcom89               bigcom89 0.000000000
bigcom91               bigcom91 0.000000000
bigcom92               bigcom92 0.000000000
bigcom93               bigcom93 0.000000000
bigcom96               bigcom96 0.000000000
bigcom97               bigcom97 0.000000000
bigcom98               bigcom98 0.000000000
bigcom99               bigcom99 0.000000000
bigcom101             bigcom101 0.000000000
bigcom104             bigcom104 0.000000000
bigcom106             bigcom106 0.000000000
bigcom109             bigcom109 0.000000000
bigcom113             bigcom113 0.000000000
bigcom116             bigcom116 0.000000000
bigcom120             bigcom120 0.000000000
bigcom123             bigcom123 0.000000000
bigcom126             bigcom126 0.000000000
bigcom127             bigcom127 0.000000000
bigcom137             bigcom137 0.000000000
bigcom139             bigcom139 0.000000000
bigcom140             bigcom140 0.000000000
bigcom143             bigcom143 0.000000000
bigcom145             bigcom145 0.000000000
bigcom146             bigcom146 0.000000000
bigcom147             bigcom147 0.000000000
bigcom149             bigcom149 0.000000000
bigcom153             bigcom153 0.000000000
bigcom154             bigcom154 0.000000000
bigcom156             bigcom156 0.000000000
bigcom157             bigcom157 0.000000000
bigcom158             bigcom158 0.000000000
bigcom160             bigcom160 0.000000000
bigcom161             bigcom161 0.000000000
bigcom162             bigcom162 0.000000000
bigcom164             bigcom164 0.000000000
bigcom166             bigcom166 0.000000000
bigcom167             bigcom167 0.000000000
bigcom173             bigcom173 0.000000000
bigcom175             bigcom175 0.000000000
bigcom176             bigcom176 0.000000000
bigcom177             bigcom177 0.000000000
bigcom178             bigcom178 0.000000000
bigcom180             bigcom180 0.000000000
bigcom184             bigcom184 0.000000000
bigcom186             bigcom186 0.000000000
bigcom187             bigcom187 0.000000000
bigcom189             bigcom189 0.000000000
bigcom194             bigcom194 0.000000000
bigcom195             bigcom195 0.000000000
bigcom204             bigcom204 0.000000000
bigcom205             bigcom205 0.000000000
bigcom212             bigcom212 0.000000000
bigcom214             bigcom214 0.000000000
bigcom222             bigcom222 0.000000000
bigcom223             bigcom223 0.000000000
bigcom226             bigcom226 0.000000000
bigcom227             bigcom227 0.000000000
bigcom229             bigcom229 0.000000000
bigcom233             bigcom233 0.000000000
bigcom236             bigcom236 0.000000000
bigcom237             bigcom237 0.000000000
bigcom246             bigcom246 0.000000000
bigcom248             bigcom248 0.000000000
bigcom249             bigcom249 0.000000000
bigcom250             bigcom250 0.000000000
bigcom254             bigcom254 0.000000000
bigcom266             bigcom266 0.000000000
bigcom269             bigcom269 0.000000000
bigcom272             bigcom272 0.000000000
bigcom274             bigcom274 0.000000000
bigcom281             bigcom281 0.000000000
bigcom291             bigcom291 0.000000000
bigcom292             bigcom292 0.000000000
bigcom295             bigcom295 0.000000000
bigcom299             bigcom299 0.000000000
bigcom301             bigcom301 0.000000000
bigcom306             bigcom306 0.000000000
bigcom309             bigcom309 0.000000000
bigcom314             bigcom314 0.000000000
bigcom321             bigcom321 0.000000000
bigcom341             bigcom341 0.000000000
bigcom350             bigcom350 0.000000000
bigcom353             bigcom353 0.000000000
bigcom359             bigcom359 0.000000000
bigcom363             bigcom363 0.000000000
bigcom365             bigcom365 0.000000000
bigcom385             bigcom385 0.000000000
bigcom386             bigcom386 0.000000000
bigcom408             bigcom408 0.000000000
bigcom412             bigcom412 0.000000000
bigcom480             bigcom480 0.000000000
membership_s3     membership_s3 0.000000000
membership_s4     membership_s4 0.000000000
membership_s6     membership_s6 0.000000000
membership_s7     membership_s7 0.000000000
membership_s8     membership_s8 0.000000000
membership_s9     membership_s9 0.000000000
membership_s11   membership_s11 0.000000000
membership_s12   membership_s12 0.000000000
membership_s14   membership_s14 0.000000000
membership_s15   membership_s15 0.000000000
membership_s16   membership_s16 0.000000000
membership_s17   membership_s17 0.000000000
membership_s18   membership_s18 0.000000000
membership_s20   membership_s20 0.000000000
membership_s21   membership_s21 0.000000000
membership_s22   membership_s22 0.000000000
membership_s24   membership_s24 0.000000000
membership_s25   membership_s25 0.000000000
membership_s26   membership_s26 0.000000000
membership_s27   membership_s27 0.000000000
membership_s28   membership_s28 0.000000000
membership_s31   membership_s31 0.000000000
membership_s33   membership_s33 0.000000000
membership_s36   membership_s36 0.000000000
membership_s37   membership_s37 0.000000000
pdi                         pdi 0.000000000
[1] "Dataset: med_targets Model RF, run: 6 of 10 2015-06-15 20:05:09"
     |      Out-of-bag   |
Tree |      MSE  %Var(y) |
   1 |  0.06761   199.54 |
   2 |  0.06227   183.78 |
   3 |  0.05815   171.62 |
   4 |  0.05627   166.08 |
   5 |  0.05142   151.75 |
   6 |  0.04994   147.41 |
   7 |  0.04931   145.54 |
   8 |  0.04739   139.86 |
   9 |  0.04564   134.71 |
  10 |  0.04497   132.73 |
  11 |  0.04381   129.31 |
  12 |  0.04267   125.93 |
  13 |  0.04187   123.59 |
  14 |  0.04103   121.09 |
  15 |  0.04036   119.11 |
  16 |  0.03938   116.23 |
  17 |   0.0389   114.83 |
  18 |  0.03892   114.87 |
  19 |  0.03853   113.71 |
  20 |    0.038   112.15 |
  21 |  0.03765   111.12 |
  22 |  0.03764   111.09 |
  23 |  0.03747   110.60 |
  24 |  0.03736   110.26 |
  25 |    0.037   109.21 |
  26 |  0.03679   108.59 |
  27 |  0.03652   107.79 |
  28 |  0.03639   107.40 |
  29 |  0.03633   107.21 |
  30 |   0.0364   107.42 |
  31 |  0.03626   107.02 |
  32 |  0.03609   106.52 |
  33 |  0.03605   106.40 |
  34 |  0.03593   106.04 |
  35 |  0.03574   105.50 |
  36 |  0.03564   105.18 |
  37 |  0.03558   105.02 |
  38 |  0.03562   105.15 |
  39 |  0.03563   105.15 |
  40 |  0.03559   105.04 |
  41 |  0.03547   104.70 |
  42 |  0.03545   104.64 |
  43 |  0.03535   104.33 |
  44 |  0.03526   104.08 |
  45 |  0.03514   103.72 |
  46 |  0.03505   103.44 |
  47 |  0.03496   103.17 |
  48 |  0.03496   103.20 |
  49 |  0.03492   103.06 |
  50 |  0.03486   102.88 |
  51 |  0.03484   102.82 |
  52 |  0.03492   103.07 |
  53 |  0.03488   102.95 |
  54 |  0.03479   102.69 |
  55 |  0.03484   102.83 |
  56 |  0.03483   102.80 |
  57 |  0.03489   102.97 |
  58 |  0.03484   102.83 |
  59 |   0.0348   102.71 |
  60 |  0.03471   102.44 |
  61 |  0.03468   102.37 |
  62 |  0.03469   102.37 |
  63 |  0.03467   102.33 |
  64 |  0.03469   102.38 |
  65 |  0.03457   102.02 |
  66 |  0.03449   101.80 |
  67 |  0.03446   101.69 |
  68 |  0.03445   101.68 |
  69 |  0.03443   101.62 |
  70 |  0.03442   101.59 |
  71 |  0.03442   101.58 |
  72 |  0.03445   101.68 |
  73 |  0.03443   101.61 |
  74 |  0.03438   101.46 |
  75 |  0.03438   101.48 |
  76 |  0.03435   101.39 |
  77 |  0.03431   101.25 |
  78 |  0.03433   101.33 |
  79 |  0.03437   101.44 |
  80 |  0.03432   101.31 |
  81 |  0.03432   101.29 |
  82 |   0.0343   101.25 |
  83 |  0.03433   101.32 |
  84 |   0.0344   101.52 |
  85 |  0.03437   101.43 |
  86 |   0.0344   101.54 |
  87 |  0.03441   101.57 |
  88 |  0.03436   101.41 |
  89 |  0.03437   101.43 |
  90 |  0.03431   101.25 |
  91 |  0.03425   101.09 |
  92 |  0.03423   101.03 |
  93 |  0.03424   101.06 |
  94 |  0.03425   101.08 |
  95 |   0.0342   100.95 |
  96 |  0.03419   100.90 |
  97 |  0.03419   100.91 |
  98 |  0.03418   100.89 |
  99 |  0.03412   100.70 |
 100 |  0.03415   100.80 |
[1] "Random Forest variable coefficients"
                      %IncMSE IncNodePurity
graph5           1.401550e-03  7.604080e-01
graph6           5.249049e-04  4.417767e-01
graph7           1.280922e-03  8.406778e-01
graph8           1.702929e-04  1.987153e-01
graph9           1.907031e-03  3.556165e-01
graph10          2.463507e-03  7.001252e-01
graph11          1.508214e-03  8.245993e-01
graph12          1.270429e-03  6.666416e-01
graph13          1.350804e-03  4.732767e-01
graph14          1.065656e-03  5.689689e-01
graph15          1.026508e-03  5.395343e-01
graph16          1.755753e-03  5.412867e-01
graph17          1.137769e-03  6.894901e-01
graph18          3.391821e-04  3.316879e-01
graph19          1.006837e-03  9.361932e-01
graph20          4.766316e-03  1.206550e+00
graph21          2.571437e-03  9.823305e-01
graph22          1.557562e-03  9.146543e-01
graph23          3.526332e-03  1.352287e+00
graph24          1.270870e-03  6.191673e-01
graph25          1.238476e-03  1.350826e+00
graph26          2.219654e-03  7.524462e-01
graph27          2.303078e-03  4.517363e-01
graph28          7.289667e-04  3.745610e-01
graph29          2.597414e-04  1.329013e-01
orbit0           6.064037e-04  4.210091e-01
orbit1           1.113287e-03  4.460515e-01
orbit2           6.766357e-04  5.541553e-01
orbit3           2.168593e-04  4.692603e-01
orbit4           7.067637e-04  4.725556e-01
orbit5           1.054055e-03  6.202783e-01
orbit6           1.421423e-03  7.175612e-01
orbit7           1.213363e-03  7.743627e-01
orbit8           1.955098e-03  6.036909e-01
orbit9           1.107527e-03  4.207618e-01
orbit10          1.371925e-03  4.282091e-01
orbit11          4.993281e-04  4.333001e-01
orbit12          1.402429e-03  6.722846e-01
orbit13          7.427394e-04  6.774002e-01
orbit14          8.565951e-05  1.878217e-01
orbit15          1.518479e-03  6.035873e-01
orbit16          1.285934e-03  6.698574e-01
orbit17          1.211996e-03  6.695735e-01
orbit18          2.360214e-03  1.863892e+00
orbit19          7.480758e-04  4.883174e-01
orbit20          5.965462e-04  5.661150e-01
orbit21          2.013234e-03  8.252953e-01
orbit22          2.641042e-03  8.102122e-01
orbit23          2.359748e-03  1.025693e+00
orbit24          1.860104e-03  9.875709e-01
orbit25          1.307625e-03  5.678129e-01
orbit26          1.093934e-03  6.867240e-01
orbit27          1.913502e-03  6.631836e-01
orbit28          1.352585e-03  7.213853e-01
orbit29          8.777625e-04  4.610505e-01
orbit30          2.053519e-03  1.168536e+00
orbit31          8.369077e-04  6.092418e-01
orbit32          1.194823e-03  5.344236e-01
orbit33          4.755261e-04  3.535498e-01
orbit34          1.174346e-03  5.632324e-01
orbit35          1.867705e-03  7.614734e-01
orbit36          1.346200e-03  1.181093e+00
orbit37          1.282336e-03  5.592757e-01
orbit38          2.007261e-03  6.958029e-01
orbit39          2.346915e-03  9.825027e-01
orbit40          1.573404e-03  7.060754e-01
orbit41          3.474631e-04  3.541404e-01
orbit42          1.178274e-03  6.999061e-01
orbit43          5.399588e-04  6.092076e-01
orbit44          2.330671e-04  5.619007e-01
orbit45          2.102067e-03  1.233760e+00
orbit46          1.604852e-03  6.409143e-01
orbit47          2.913410e-03  6.559135e-01
orbit48          7.894922e-04  9.206403e-01
orbit49          4.509041e-03  1.345209e+00
orbit50          1.798082e-03  9.442947e-01
orbit51          1.839951e-03  8.469511e-01
orbit52          1.235552e-03  5.934450e-01
orbit53          7.824699e-04  3.846884e-01
orbit54          1.187435e-03  6.847299e-01
orbit55          4.292255e-04  6.593705e-01
orbit56          3.769437e-03  1.490327e+00
orbit57          1.740357e-03  2.487609e-01
orbit58          6.306216e-04  5.168443e-01
orbit59          2.671122e-03  6.516939e-01
orbit60          6.392139e-04  3.750688e-01
orbit61          1.572822e-03  4.666226e-01
orbit62          4.100008e-03  1.646996e+00
orbit63          1.147651e-03  1.115241e+00
orbit64          8.125991e-04  9.952127e-01
orbit65          2.945200e-03  1.236294e+00
orbit66          5.431448e-04  4.304643e-01
orbit67          9.697608e-04  4.185240e-01
orbit68          3.126099e-03  6.294437e-01
orbit69          8.891350e-04  7.306804e-01
orbit70          1.032614e-03  5.402250e-01
orbit71          1.864479e-04  1.971526e-01
orbit72          1.663644e-04  1.424897e-01
AP              -2.621644e-05  1.318167e-01
bet              7.745653e-04  1.662482e+00
ecc              1.647960e-04  1.381621e-01
eccrad           5.453333e-05  2.235292e-01
close            8.729857e-04  2.759028e-01
constraint       1.550444e-03  1.151387e+00
coreness         7.317948e-04  7.335779e-01
knn              1.839042e-03  1.079524e+00
hubscore         9.431040e-04  3.178306e-01
pagerank         1.044371e-03  1.645084e+00
trans            1.728505e-03  1.505344e+00
evcent           6.775447e-04  3.453503e-01
first            1.725055e-04  2.123317e-01
upto_second      9.334234e-04  4.409737e-01
upto_third       2.098047e-03  6.168473e-01
upto_fourth      1.059169e-03  4.904911e-01
upto_fifth       2.018925e-03  8.109481e-01
upto_sixth       5.854390e-04  8.391494e-01
second           7.882535e-04  5.126440e-01
third            3.030742e-03  1.713120e+00
fourth           9.828089e-04  8.947990e-01
fifth            1.758738e-03  8.591150e-01
sixth            3.184849e-03  8.542297e-01
ratio1           1.442409e-03  7.644495e-01
ratio2           1.781255e-03  8.066429e-01
ratio3           1.554398e-03  8.712731e-01
ratio4           3.851733e-03  1.614939e+00
ratio5           2.865630e-03  3.891017e+00
ratio6           1.046661e-03  9.072991e-01
selfinter        8.687361e-05  5.293652e-01
walktrap_vertex  3.987396e-04  1.832988e+00
bigcom1          1.664341e-05  3.959706e-02
bigcom2          0.000000e+00  0.000000e+00
bigcom3          4.342590e-04  4.375791e-01
bigcom4          1.178563e-04  1.344795e-01
bigcom6         -4.377001e-05  3.939183e-01
bigcom8          0.000000e+00  1.110223e-18
bigcom9          0.000000e+00  0.000000e+00
bigcom11        -3.164563e-06  3.371447e-01
bigcom13         0.000000e+00  0.000000e+00
bigcom15         0.000000e+00  0.000000e+00
bigcom16         0.000000e+00  0.000000e+00
bigcom21         4.364207e-05  6.336412e-02
bigcom22        -7.329773e-06  1.793810e-01
bigcom24         0.000000e+00  0.000000e+00
bigcom26         4.780174e-04  4.187955e-01
bigcom28         3.020854e-04  5.582513e-01
bigcom30         1.464722e-03  2.723108e+00
bigcom31         0.000000e+00  0.000000e+00
bigcom32         0.000000e+00  0.000000e+00
bigcom33        -1.722077e-05  2.761933e-01
bigcom34         0.000000e+00  0.000000e+00
bigcom36         0.000000e+00  0.000000e+00
bigcom37         0.000000e+00  0.000000e+00
bigcom38         0.000000e+00  0.000000e+00
bigcom39         0.000000e+00  0.000000e+00
bigcom40         1.187648e-05  2.396313e-02
bigcom43         0.000000e+00  0.000000e+00
bigcom44         5.851200e-05  6.192718e-02
bigcom46        -4.412369e-05  1.006617e+00
bigcom47         0.000000e+00  0.000000e+00
bigcom49         0.000000e+00  5.551115e-19
bigcom50         0.000000e+00  0.000000e+00
bigcom51         0.000000e+00  0.000000e+00
bigcom52        -7.239035e-05  4.195429e-01
bigcom54         0.000000e+00  0.000000e+00
bigcom56         0.000000e+00  0.000000e+00
bigcom62         0.000000e+00  0.000000e+00
bigcom66         0.000000e+00  0.000000e+00
bigcom68         0.000000e+00  0.000000e+00
bigcom69         0.000000e+00  0.000000e+00
bigcom71         0.000000e+00  0.000000e+00
bigcom72         0.000000e+00  0.000000e+00
bigcom73         0.000000e+00  0.000000e+00
bigcom74         0.000000e+00  0.000000e+00
bigcom75        -3.350394e-06  2.200074e-01
bigcom76         0.000000e+00  0.000000e+00
bigcom77         0.000000e+00  9.545455e-03
bigcom79         0.000000e+00  0.000000e+00
bigcom80         0.000000e+00  0.000000e+00
bigcom82         0.000000e+00  0.000000e+00
bigcom83         0.000000e+00  0.000000e+00
bigcom84         0.000000e+00  1.110223e-18
bigcom85         0.000000e+00  0.000000e+00
bigcom87         0.000000e+00  0.000000e+00
bigcom89         0.000000e+00  0.000000e+00
bigcom91         0.000000e+00  5.551115e-19
bigcom92        -9.934032e-05  1.569359e-01
bigcom93         0.000000e+00  0.000000e+00
bigcom96         0.000000e+00  0.000000e+00
bigcom97         0.000000e+00  0.000000e+00
bigcom98         0.000000e+00  0.000000e+00
bigcom99         0.000000e+00  0.000000e+00
bigcom101        0.000000e+00  0.000000e+00
bigcom104        0.000000e+00  0.000000e+00
bigcom106        0.000000e+00  0.000000e+00
bigcom109        0.000000e+00  0.000000e+00
bigcom113        0.000000e+00  0.000000e+00
bigcom116       -2.922397e-05  2.460439e-02
bigcom120        0.000000e+00  0.000000e+00
bigcom123        0.000000e+00  0.000000e+00
bigcom126        0.000000e+00  0.000000e+00
bigcom127        0.000000e+00  0.000000e+00
bigcom137        0.000000e+00  0.000000e+00
bigcom139        0.000000e+00  0.000000e+00
bigcom140        0.000000e+00  0.000000e+00
bigcom143        0.000000e+00  0.000000e+00
bigcom145        0.000000e+00  0.000000e+00
bigcom146        0.000000e+00  0.000000e+00
bigcom147       -1.206553e-04  5.021786e-02
bigcom149        0.000000e+00  0.000000e+00
bigcom153        0.000000e+00  0.000000e+00
bigcom154        0.000000e+00  0.000000e+00
bigcom156        0.000000e+00  0.000000e+00
bigcom157        0.000000e+00  0.000000e+00
bigcom158        0.000000e+00  0.000000e+00
bigcom160        0.000000e+00  0.000000e+00
bigcom161        0.000000e+00  0.000000e+00
bigcom162        0.000000e+00  0.000000e+00
bigcom164        0.000000e+00  0.000000e+00
bigcom166        0.000000e+00  0.000000e+00
bigcom167        4.555026e-05  3.574719e-01
bigcom171        2.885098e-05  1.801555e+00
bigcom173        0.000000e+00  0.000000e+00
bigcom175        0.000000e+00  0.000000e+00
bigcom176        0.000000e+00  0.000000e+00
bigcom177        0.000000e+00  0.000000e+00
bigcom178        0.000000e+00  0.000000e+00
bigcom180       -2.372718e-05  7.871601e-01
bigcom181       -1.779598e-05  2.987315e-01
bigcom184        0.000000e+00  0.000000e+00
bigcom186        2.987969e-05  6.280340e-01
bigcom187       -5.935964e-05  3.110718e-01
bigcom189        0.000000e+00  0.000000e+00
bigcom194        0.000000e+00  0.000000e+00
bigcom195        0.000000e+00  0.000000e+00
bigcom196        1.056636e-04  1.223095e+00
bigcom204        0.000000e+00  0.000000e+00
bigcom205        0.000000e+00  0.000000e+00
bigcom212        0.000000e+00  0.000000e+00
bigcom214        0.000000e+00  0.000000e+00
bigcom222        0.000000e+00  0.000000e+00
bigcom223        0.000000e+00  0.000000e+00
bigcom226        0.000000e+00  0.000000e+00
bigcom227        0.000000e+00  0.000000e+00
bigcom229        0.000000e+00  0.000000e+00
bigcom233        0.000000e+00  0.000000e+00
bigcom236        0.000000e+00  0.000000e+00
bigcom237        0.000000e+00  0.000000e+00
bigcom246        0.000000e+00  0.000000e+00
bigcom248        0.000000e+00  0.000000e+00
bigcom249        0.000000e+00  0.000000e+00
bigcom250        0.000000e+00  0.000000e+00
bigcom254        0.000000e+00  0.000000e+00
bigcom266        0.000000e+00  0.000000e+00
bigcom269        0.000000e+00  0.000000e+00
bigcom272        0.000000e+00  0.000000e+00
bigcom274        0.000000e+00  0.000000e+00
bigcom281        0.000000e+00  0.000000e+00
bigcom291        0.000000e+00  0.000000e+00
bigcom292        0.000000e+00  0.000000e+00
bigcom295        0.000000e+00  0.000000e+00
bigcom299        0.000000e+00  0.000000e+00
bigcom301        0.000000e+00  0.000000e+00
bigcom306        0.000000e+00  0.000000e+00
bigcom309        0.000000e+00  0.000000e+00
bigcom314        0.000000e+00  0.000000e+00
bigcom321        0.000000e+00  0.000000e+00
bigcom341        0.000000e+00  0.000000e+00
bigcom350        0.000000e+00  0.000000e+00
bigcom353        0.000000e+00  0.000000e+00
bigcom359        0.000000e+00  0.000000e+00
bigcom363        0.000000e+00  0.000000e+00
bigcom365        0.000000e+00  0.000000e+00
bigcom385        1.184513e-05  5.927883e-01
bigcom386        0.000000e+00  1.110223e-18
bigcom408       -7.197786e-06  1.640336e-01
bigcom412        1.504363e-04  1.518412e+00
bigcom480        0.000000e+00  0.000000e+00
spin_vertex      2.279364e-04  2.087096e+00
membership_s1    6.068198e-04  3.322043e-01
membership_s3    0.000000e+00  0.000000e+00
membership_s4    0.000000e+00  8.604228e-18
membership_s5    4.604810e-04  2.888338e-01
membership_s6    8.774249e-05  6.445461e-02
membership_s7    1.375356e-04  2.661024e-01
membership_s8    0.000000e+00  0.000000e+00
membership_s9    0.000000e+00  0.000000e+00
membership_s11   0.000000e+00  0.000000e+00
membership_s12   0.000000e+00  0.000000e+00
membership_s14   0.000000e+00  0.000000e+00
membership_s15   3.484967e-06  2.053099e-01
membership_s16   0.000000e+00  0.000000e+00
membership_s17   0.000000e+00  0.000000e+00
membership_s18   0.000000e+00  1.387779e-19
membership_s20   0.000000e+00  0.000000e+00
membership_s21  -7.664794e-05  1.353577e-01
membership_s22   0.000000e+00  0.000000e+00
membership_s24   0.000000e+00  2.775558e-19
membership_s25   2.306603e-05  1.286343e-01
membership_s26   0.000000e+00  0.000000e+00
membership_s27   1.102322e-05  1.093868e-01
membership_s28   0.000000e+00  0.000000e+00
membership_s30   3.406035e-04  2.649246e-01
membership_s31   5.375439e-07  2.475963e-02
membership_s32   1.753706e-03  1.689154e+00
membership_s33   0.000000e+00  0.000000e+00
membership_s36   0.000000e+00  0.000000e+00
membership_s37   0.000000e+00  0.000000e+00
V1               4.353379e-03  2.038274e+00
V2               3.419172e-03  3.630929e+00
pdi              1.299231e-04  3.211021e-01
adhesion         2.871020e-02  2.727933e+00
cohesion         2.754705e-02  2.792598e+00
inner            1.271577e-02  3.053457e+00
outer            9.230231e-03  3.413749e+00
ioratio          8.929425e-03  2.126605e+00
comsize          1.691513e-02  4.806132e+00
[1] "Dataset: med_targets Model GLM, run: 6 of 10 2015-06-15 20:07:06"
[1] "glmnet variable coefficients"
                         [,1]          [,2]
(Intercept)     -3.313395e+00 -3.388218e+01
graph0           8.661579e-40 -1.605260e-05
graph1          -1.840213e-42 -8.253441e-06
graph2           4.376846e-40  1.266023e-04
graph3           7.800718e-44 -1.048741e-07
graph4          -8.648938e-45 -5.724537e-09
graph5           1.108550e-41 -3.608448e-05
graph6           6.278136e-43 -1.038132e-08
graph7           3.810335e-41  2.236237e-05
graph8           8.712664e-41 -8.429540e-04
graph9           1.136913e-45 -4.080472e-09
graph10         -1.120932e-46 -2.581596e-11
graph11         -1.420656e-47 -1.117069e-11
graph12          5.996343e-45  3.732166e-09
graph13          3.416346e-44 -2.154474e-08
graph14         -8.078806e-46  1.815155e-09
graph15          9.122939e-43  3.966454e-07
graph16          1.117830e-45 -4.195982e-08
graph17          2.130536e-44 -1.727475e-08
graph18          5.699246e-43 -4.773099e-07
graph19          2.952051e-43  2.823402e-07
graph20         -3.692355e-44 -2.228749e-06
graph21          1.432027e-42  2.992411e-06
graph22          6.345087e-43 -6.342542e-06
graph23          1.346598e-42 -5.613127e-07
graph24          3.024278e-42  8.873160e-07
graph25          1.609867e-41  3.926754e-05
graph26          1.140940e-41  3.104099e-06
graph27          7.823234e-41  6.485644e-05
graph28          4.607306e-41  4.232307e-05
graph29         -5.583646e-41 -1.149427e-03
orbit0           8.661579e-40 -5.968997e-07
orbit1          -2.518031e-42 -8.837313e-06
orbit2           5.822730e-41 -7.028350e-06
orbit3           4.376846e-40  1.360551e-04
orbit4           1.232656e-43 -3.021702e-07
orbit5           1.628247e-43  2.700975e-07
orbit6          -8.655569e-45 -5.769835e-09
orbit7           6.526456e-42 -4.669592e-06
orbit8           1.108550e-41 -3.571243e-05
orbit9           2.072010e-42  2.667593e-06
orbit10          6.736672e-43 -8.570743e-07
orbit11          3.995422e-41  2.225572e-05
orbit12          4.381155e-41  2.759689e-05
orbit13          1.455833e-40  6.723178e-05
orbit14          8.712664e-41 -8.396459e-04
orbit15          2.203674e-45 -9.071949e-09
orbit16          9.563099e-45  6.490245e-09
orbit17         -3.924643e-46 -1.999446e-08
orbit18          9.102934e-46 -1.714310e-09
orbit19         -2.385076e-46 -1.632323e-10
orbit20         -2.561922e-46  1.222337e-09
orbit21          2.633746e-44  2.460421e-08
orbit22         -1.420662e-47 -1.126893e-11
orbit23          9.648795e-43 -9.517341e-07
orbit24          1.304981e-44  6.553260e-10
orbit25          3.887219e-45  1.348480e-08
orbit26          9.886477e-44  2.208261e-07
orbit27          1.131575e-43  2.354726e-07
orbit28          2.184161e-43  3.242738e-07
orbit29          5.635252e-44 -1.055983e-07
orbit30          2.482702e-43 -1.919971e-06
orbit31         -1.994157e-45 -5.571281e-10
orbit32         -8.487834e-46  6.395349e-09
orbit33          4.260491e-42 -1.592041e-05
orbit34          9.122939e-43  4.789394e-07
orbit35         -9.350277e-45 -1.746301e-07
orbit36          2.314073e-43  2.615918e-07
orbit37         -5.462142e-45 -7.369983e-08
orbit38          9.628481e-43  2.983092e-06
orbit39          9.871949e-44  1.065228e-07
orbit40          2.185149e-44 -3.342005e-08
orbit41          2.941534e-43 -1.366084e-06
orbit42          1.799991e-41  4.902676e-05
orbit43          5.697145e-43 -4.485814e-07
orbit44          8.592553e-41 -1.234098e-04
orbit45          7.247239e-43  1.480025e-06
orbit46          7.916009e-43  6.942283e-07
orbit47          4.357767e-42  8.928191e-08
orbit48          5.730274e-43 -3.078784e-07
orbit49         -7.037986e-44 -2.229592e-06
orbit50          7.918144e-42 -5.143400e-05
orbit51          2.940269e-42  8.805870e-06
orbit52          3.197839e-42  2.415585e-06
orbit53          6.987179e-42  9.657728e-06
orbit54          6.134047e-43 -6.372129e-06
orbit55          7.411779e-41  2.307185e-05
orbit56          5.292252e-42  1.938335e-05
orbit57          8.843572e-43 -6.032091e-06
orbit58          2.570712e-41  3.375247e-05
orbit59          4.031641e-42  1.406970e-06
orbit60          1.033457e-41 -3.329325e-07
orbit61          1.121184e-40  3.341882e-04
orbit62          3.872221e-41  9.524795e-05
orbit63          4.889920e-41  7.008498e-05
orbit64          3.092081e-41  1.003288e-04
orbit65          3.372737e-41  4.761201e-05
orbit66          1.334714e-41 -2.409631e-05
orbit67          4.929573e-41  3.041065e-05
orbit68          8.344791e-41  6.548278e-05
orbit69          4.971560e-40  5.737402e-04
orbit70          7.678650e-41  2.244376e-04
orbit71          3.767499e-41 -6.670966e-04
orbit72         -5.583646e-41 -1.152684e-03
AP              -7.195680e-39 -8.038601e-02
bet              6.685428e-43  5.628316e-06
ecc              1.424255e-38  6.031952e-02
eccrad           8.545527e-38  3.615312e-01
close           -1.053658e-37 -1.574852e-01
constraint      -7.792996e-38  8.699536e-02
coreness         1.002686e-39 -6.010395e-03
knn             -8.688660e-41 -2.548641e-04
hubscore         3.580469e-37  1.490905e-01
pagerank        -5.536289e-37 -3.723106e+00
trans           -6.814771e-39 -6.143936e-02
evcent           3.422499e-37  1.119093e-01
first            8.661579e-40  9.604267e-06
upto_second     -5.238689e-42 -1.051135e-05
upto_third      -6.253041e-43 -1.258963e-06
upto_fourth     -2.205626e-42 -1.356901e-05
upto_fifth      -1.818236e-41  2.714196e-04
upto_sixth      -8.693815e-40  1.715506e-03
second          -5.320816e-42 -1.063543e-05
third            6.172578e-43  1.144698e-06
fourth           7.724987e-43  9.951903e-07
fifth            2.432724e-42  1.749077e-05
sixth            1.094478e-41 -3.020229e-04
ratio1          -1.008473e-40 -2.694758e-04
ratio2          -3.982985e-42 -3.482360e-03
ratio3           3.062539e-39  3.922083e-02
ratio4          -8.017791e-39 -2.613528e-01
ratio5           1.948545e-37  1.352896e+00
ratio6          -7.299210e-41 -1.746166e-03
selfinter        2.536390e-38  1.335224e-01
walktrap_vertex -3.363028e-38 -1.661990e-01
bigcom1         -3.717005e-38 -1.744939e-01
bigcom2         -3.550017e-38 -3.331511e-01
bigcom3          4.269352e-38  2.271826e-01
bigcom4         -1.531670e-38 -3.015545e-02
bigcom6          1.667328e-37  8.885008e-01
bigcom8         -2.914408e-38 -2.143237e-01
bigcom9         -3.563240e-38 -2.412104e-01
bigcom11         1.202720e-37  5.456195e-01
bigcom13        -3.556227e-38 -3.433997e-01
bigcom15        -3.557783e-38 -2.367614e-01
bigcom16        -3.551567e-38 -2.725235e-01
bigcom21        -5.803377e-39 -1.019070e-01
bigcom22         2.694975e-38  1.588823e-01
bigcom24        -3.549242e-38 -2.717016e-01
bigcom26         7.607246e-38  3.372811e-01
bigcom28         9.002101e-38  2.464412e-01
bigcom30         2.240998e-37  7.425397e-01
bigcom31        -3.549242e-38 -2.367477e-01
bigcom32        -3.551567e-38 -3.776614e-01
bigcom33         4.697862e-37  1.420675e+00
bigcom34        -3.547693e-38 -2.929827e-01
bigcom36        -3.550017e-38 -3.922829e-01
bigcom37        -3.547693e-38 -3.294154e-01
bigcom38        -3.548467e-38 -4.393129e-01
bigcom39        -3.561679e-38 -3.297223e-01
bigcom40        -2.490564e-38 -4.815034e-02
bigcom43        -3.551567e-38 -3.119525e-01
bigcom44        -2.446024e-38  1.222711e-01
bigcom46         3.326383e-37  1.186248e+00
bigcom47        -3.553896e-38 -4.218831e-01
bigcom49        -3.552343e-38 -2.469396e-01
bigcom50        -3.547693e-38 -3.664419e-01
bigcom51        -3.548467e-38 -3.495095e-01
bigcom52         3.014284e-37  8.526569e-01
bigcom54        -3.547693e-38 -1.946922e-01
bigcom56        -3.556227e-38 -4.285394e-01
bigcom62        -3.549242e-38 -3.646783e-01
bigcom66         0.000000e+00  0.000000e+00
bigcom68        -3.549242e-38 -2.603055e-01
bigcom69        -3.553119e-38 -4.673291e-01
bigcom71        -3.547693e-38 -1.691629e-01
bigcom72        -3.547693e-38 -1.357763e-01
bigcom73        -3.558562e-38 -4.308275e-01
bigcom74        -3.553896e-38 -4.101566e-01
bigcom75         3.014284e-37  1.019362e+00
bigcom76        -3.551567e-38 -2.896292e-01
bigcom77        -3.552343e-38 -4.780533e-01
bigcom79        -3.548467e-38 -4.929722e-01
bigcom80        -3.552343e-38 -5.157578e-01
bigcom82        -3.549242e-38 -3.867324e-01
bigcom83        -3.548467e-38 -1.738985e-01
bigcom84        -3.550017e-38 -4.047384e-01
bigcom85        -3.547693e-38 -3.473415e-01
bigcom87        -3.552343e-38 -4.091775e-01
bigcom89        -3.547693e-38 -1.831614e-01
bigcom91        -3.553119e-38 -3.994475e-01
bigcom92         1.510173e-38  4.014196e-01
bigcom93        -3.547693e-38 -1.158526e-01
bigcom96        -3.549242e-38 -4.274646e-01
bigcom97        -3.550792e-38 -5.059126e-01
bigcom98        -3.547693e-38 -5.064651e-01
bigcom99         0.000000e+00  0.000000e+00
bigcom101       -3.557783e-38 -2.395092e-01
bigcom104       -3.548467e-38 -4.482828e-01
bigcom106       -3.548467e-38 -5.572294e-01
bigcom109       -3.548467e-38 -2.860227e-01
bigcom113       -3.547693e-38 -4.553058e-01
bigcom116       -4.895308e-39 -5.593864e-02
bigcom120       -3.549242e-38 -3.775799e-01
bigcom123       -3.548467e-38 -3.080170e-01
bigcom126       -3.548467e-38 -2.482433e-01
bigcom127       -3.550792e-38 -3.296159e-01
bigcom137       -3.552343e-38 -5.190139e-01
bigcom139       -3.549242e-38 -3.396744e-01
bigcom140       -3.547693e-38 -3.980299e-01
bigcom143       -3.547693e-38 -3.892069e-01
bigcom145       -3.549242e-38 -2.603737e-01
bigcom146       -3.549242e-38 -3.057766e-01
bigcom147        2.775899e-38  4.745265e-01
bigcom149       -3.548467e-38 -2.796816e-01
bigcom153       -3.551567e-38 -3.388889e-01
bigcom154       -3.547693e-38 -1.551767e-01
bigcom156       -3.550017e-38 -3.395419e-01
bigcom157       -3.556227e-38 -4.612347e-01
bigcom158       -3.547693e-38 -3.883365e-01
bigcom160       -3.547693e-38 -4.237204e-01
bigcom161       -3.548467e-38 -3.779006e-01
bigcom162       -3.548467e-38 -3.004880e-01
bigcom164       -3.547693e-38 -3.820608e-01
bigcom166       -3.550792e-38 -3.478879e-01
bigcom167        5.649370e-38  2.567568e-01
bigcom171        3.693768e-37  1.197739e+00
bigcom173       -3.548467e-38 -4.353340e-01
bigcom175       -3.548467e-38 -1.932528e-01
bigcom176       -3.547693e-38 -2.445657e-01
bigcom177       -3.548467e-38 -2.749914e-01
bigcom178       -3.548467e-38 -5.030533e-01
bigcom180        4.697862e-37  1.833289e+00
bigcom181        9.095213e-38  7.571487e-01
bigcom184       -3.548467e-38 -4.539082e-01
bigcom186        4.697862e-37  1.174343e+00
bigcom187        4.697862e-37  1.182573e+00
bigcom189       -3.550792e-38 -3.656660e-01
bigcom194       -3.548467e-38 -2.844758e-01
bigcom195       -3.547693e-38 -3.124863e-01
bigcom196        6.383492e-37  1.650787e+00
bigcom204        0.000000e+00  0.000000e+00
bigcom205       -3.548467e-38 -4.101925e-01
bigcom212       -3.548467e-38 -2.772521e-01
bigcom214       -3.547693e-38 -2.972390e-01
bigcom222       -3.548467e-38 -2.204116e-01
bigcom223       -3.550792e-38 -3.746626e-01
bigcom226       -3.549242e-38 -2.571812e-01
bigcom227       -3.549242e-38 -2.868413e-01
bigcom229       -3.547693e-38 -1.964528e-01
bigcom233       -3.549242e-38 -4.280879e-01
bigcom236       -3.547693e-38 -1.714259e-01
bigcom237       -3.550017e-38 -3.578044e-01
bigcom246       -3.552343e-38 -3.123430e-01
bigcom248       -3.553896e-38 -4.016662e-01
bigcom249       -3.550017e-38 -3.478116e-01
bigcom250       -3.557783e-38 -1.829251e-01
bigcom254       -3.548467e-38 -2.384241e-01
bigcom266       -3.548467e-38 -4.615545e-01
bigcom269        0.000000e+00  0.000000e+00
bigcom272       -3.547693e-38 -2.922720e-01
bigcom274       -3.566365e-38 -1.948807e-01
bigcom281       -3.550017e-38 -2.619137e-01
bigcom291       -3.550017e-38 -2.247814e-01
bigcom292       -3.548467e-38 -3.941592e-01
bigcom295       -3.551567e-38 -3.980486e-01
bigcom299       -3.547693e-38 -3.515789e-01
bigcom301       -3.552343e-38 -2.446725e-01
bigcom306       -3.547693e-38 -1.824704e-01
bigcom309       -3.547693e-38 -3.669596e-01
bigcom314       -3.550017e-38 -3.646712e-01
bigcom321       -3.547693e-38 -5.062150e-01
bigcom341       -3.547693e-38 -2.432307e-01
bigcom350       -3.549242e-38 -4.073137e-01
bigcom353       -3.548467e-38 -2.809194e-01
bigcom359       -3.548467e-38 -4.924062e-01
bigcom363       -3.547693e-38 -3.468916e-01
bigcom365       -3.550017e-38 -5.084864e-01
bigcom385        4.697862e-37  1.421262e+00
bigcom386       -3.549242e-38 -1.598469e-01
bigcom408        3.014284e-37  9.653562e-01
bigcom412        9.750571e-37  2.454287e+00
bigcom480       -3.547693e-38 -2.546225e-01
spin_vertex      2.228661e-38 -3.418790e-02
membership_s1    2.526608e-38  9.962619e-02
membership_s3   -3.547693e-38 -5.466988e-01
membership_s4   -3.001539e-38 -1.458745e-01
membership_s5   -1.460199e-38 -1.769672e-02
membership_s6   -2.777872e-38 -9.918325e-02
membership_s7   -2.159409e-38 -1.510214e-03
membership_s8   -3.547693e-38 -3.293443e-01
membership_s9   -3.549242e-38 -5.330024e-01
membership_s11  -3.547693e-38 -6.586610e-01
membership_s12  -3.551567e-38 -3.129832e-01
membership_s14  -3.549242e-38 -4.611255e-01
membership_s15   3.419626e-39  2.439886e-01
membership_s16  -3.550017e-38 -2.198110e-01
membership_s17  -3.547693e-38 -3.113133e-01
membership_s18  -3.578923e-38 -2.541902e-01
membership_s20   0.000000e+00  0.000000e+00
membership_s21  -5.803377e-39  9.392911e-02
membership_s22  -3.556227e-38 -2.686060e-01
membership_s24  -3.559340e-38 -2.454577e-01
membership_s25   3.197548e-38  6.322011e-01
membership_s26   0.000000e+00  0.000000e+00
membership_s27  -1.881013e-38  1.166084e-02
membership_s28  -3.549242e-38 -4.394229e-01
membership_s30   5.689468e-38  1.889368e-01
membership_s31  -2.299899e-38 -1.696169e-01
membership_s32   8.072811e-38  3.615745e-01
membership_s33  -3.547693e-38 -2.948201e-01
membership_s36  -3.967125e-38 -1.992803e-01
membership_s37  -3.565583e-38 -2.273081e-01
V1               9.707088e-38  2.316234e-01
V2              -1.646944e-38 -1.775438e-01
pdi             -3.113116e-35 -4.313492e+02
adhesion        -2.863872e-41 -6.016057e-05
cohesion         5.733720e-41  1.220510e-04
inner            9.685707e-43  6.539955e-06
outer           -3.032479e-41 -5.897778e-05
ioratio         -2.145824e-37 -6.078357e-01
comsize          1.110066e-40  3.467337e-04
[1] "Dataset: med_targets Model GBM, run: 7 of 10 2015-06-15 20:08:07"
Iter   TrainDeviance   ValidDeviance   StepSize   Improve
     1        0.2939             nan     0.0100    0.0006
     2        0.2905             nan     0.0100    0.0006
     3        0.2874             nan     0.0100    0.0010
     4        0.2844             nan     0.0100    0.0009
     5        0.2821             nan     0.0100    0.0003
     6        0.2798             nan     0.0100    0.0004
     7        0.2777             nan     0.0100    0.0002
     8        0.2751             nan     0.0100    0.0006
     9        0.2727             nan     0.0100    0.0004
    10        0.2708             nan     0.0100    0.0003
    20        0.2551             nan     0.0100    0.0003
    40        0.2344             nan     0.0100    0.0001
    60        0.2192             nan     0.0100    0.0001
    80        0.2051             nan     0.0100   -0.0000
   100        0.1948             nan     0.0100    0.0000
   120        0.1860             nan     0.0100   -0.0000
   140        0.1771             nan     0.0100   -0.0000
   160        0.1692             nan     0.0100    0.0000
   180        0.1627             nan     0.0100    0.0000
   194        0.1586             nan     0.0100    0.0000

[1] "GBM variable coefficients"
                            var     rel.inf
comsize                 comsize 6.057191082
bigcom30               bigcom30 3.905033775
bigcom171             bigcom171 3.034944257
ratio5                   ratio5 2.962065708
outer                     outer 2.617904219
membership_s32   membership_s32 2.444362718
V2                           V2 2.435959264
bet                         bet 2.126937326
cohesion               cohesion 2.086766625
walktrap_vertex walktrap_vertex 2.080657912
spin_vertex         spin_vertex 1.912124539
pagerank               pagerank 1.791466424
adhesion               adhesion 1.758494497
third                     third 1.673944310
V1                           V1 1.633673481
orbit50                 orbit50 1.558609244
graph22                 graph22 1.530213661
orbit18                 orbit18 1.511213434
trans                     trans 1.453159963
inner                     inner 1.425703914
ratio4                   ratio4 1.340643102
ratio1                   ratio1 1.200650448
ioratio                 ioratio 1.200253783
orbit62                 orbit62 1.085204068
graph20                 graph20 1.022971259
graph25                 graph25 1.001859726
bigcom46               bigcom46 0.979473770
graph1                   graph1 0.965841736
graph5                   graph5 0.948162992
orbit24                 orbit24 0.947780436
graph7                   graph7 0.944384362
graph23                 graph23 0.921906530
orbit63                 orbit63 0.917331460
orbit30                 orbit30 0.903581460
orbit36                 orbit36 0.891731944
graph19                 graph19 0.877811061
orbit65                 orbit65 0.865172884
orbit39                 orbit39 0.842391599
graph11                 graph11 0.820008730
knn                         knn 0.807195011
orbit56                 orbit56 0.806952044
ratio2                   ratio2 0.803071856
graph10                 graph10 0.782283679
coreness               coreness 0.776117108
fourth                   fourth 0.771078419
graph6                   graph6 0.748586465
bigcom52               bigcom52 0.733253361
orbit11                 orbit11 0.692511940
graph2                   graph2 0.673863283
membership_s30   membership_s30 0.669221423
graph3                   graph3 0.624790369
orbit45                 orbit45 0.622981529
orbit40                 orbit40 0.587870703
orbit61                 orbit61 0.585250361
ratio6                   ratio6 0.567422021
graph4                   graph4 0.565540955
graph24                 graph24 0.555054149
orbit70                 orbit70 0.554816593
bigcom28               bigcom28 0.505930256
orbit38                 orbit38 0.497472089
orbit33                 orbit33 0.495572263
orbit10                 orbit10 0.492440659
orbit28                 orbit28 0.470925653
constraint           constraint 0.469452377
orbit69                 orbit69 0.466349650
graph0                   graph0 0.464861690
graph18                 graph18 0.463871579
orbit48                 orbit48 0.461111757
orbit46                 orbit46 0.456554667
graph14                 graph14 0.453976258
orbit59                 orbit59 0.439089035
graph21                 graph21 0.434146494
orbit44                 orbit44 0.407653448
orbit49                 orbit49 0.402050353
graph26                 graph26 0.398571307
graph16                 graph16 0.391941403
orbit51                 orbit51 0.387579653
graph12                 graph12 0.384241689
orbit64                 orbit64 0.379004782
selfinter             selfinter 0.375724625
sixth                     sixth 0.374538195
orbit15                 orbit15 0.368679715
orbit41                 orbit41 0.368675896
bigcom11               bigcom11 0.360538781
orbit13                 orbit13 0.350143203
orbit12                 orbit12 0.342301285
orbit20                 orbit20 0.336395447
orbit2                   orbit2 0.319703194
upto_sixth           upto_sixth 0.299165843
upto_third           upto_third 0.298563130
upto_second         upto_second 0.297467103
orbit17                 orbit17 0.294486190
orbit25                 orbit25 0.287740751
orbit32                 orbit32 0.286310624
orbit21                 orbit21 0.278278708
graph15                 graph15 0.275628379
graph17                 graph17 0.271661465
upto_fifth           upto_fifth 0.260582953
fifth                     fifth 0.258720432
graph29                 graph29 0.257003021
orbit35                 orbit35 0.254079237
ecc                         ecc 0.246874931
orbit4                   orbit4 0.238257094
graph27                 graph27 0.235356683
orbit31                 orbit31 0.225256380
graph9                   graph9 0.221570931
orbit58                 orbit58 0.218360625
orbit66                 orbit66 0.214107126
upto_fourth         upto_fourth 0.206324356
graph13                 graph13 0.205459121
orbit27                 orbit27 0.196280033
orbit26                 orbit26 0.195862505
bigcom26               bigcom26 0.189275449
orbit19                 orbit19 0.184155747
orbit42                 orbit42 0.166949620
bigcom3                 bigcom3 0.159732348
close                     close 0.158683640
orbit57                 orbit57 0.153628332
orbit54                 orbit54 0.149193910
orbit67                 orbit67 0.142456567
orbit29                 orbit29 0.136847350
orbit52                 orbit52 0.131236908
bigcom196             bigcom196 0.127941065
ratio3                   ratio3 0.125922393
graph28                 graph28 0.124867565
orbit47                 orbit47 0.124397216
orbit16                 orbit16 0.117734815
bigcom6                 bigcom6 0.117005025
AP                           AP 0.114091061
orbit5                   orbit5 0.112140228
graph8                   graph8 0.106442018
bigcom4                 bigcom4 0.101191666
orbit37                 orbit37 0.099815698
membership_s1     membership_s1 0.086782321
orbit9                   orbit9 0.084626957
orbit53                 orbit53 0.080318134
orbit60                 orbit60 0.074059896
orbit55                 orbit55 0.071893059
bigcom291             bigcom291 0.071533742
orbit68                 orbit68 0.065708160
hubscore               hubscore 0.060038612
bigcom38               bigcom38 0.057033615
second                   second 0.048758434
orbit71                 orbit71 0.046141004
orbit23                 orbit23 0.045402113
orbit6                   orbit6 0.043112716
orbit7                   orbit7 0.041236593
bigcom181             bigcom181 0.039066593
membership_s27   membership_s27 0.037918707
bigcom32               bigcom32 0.018076485
membership_s15   membership_s15 0.017946535
orbit22                 orbit22 0.012755695
bigcom147             bigcom147 0.005538019
orbit0                   orbit0 0.000000000
orbit1                   orbit1 0.000000000
orbit3                   orbit3 0.000000000
orbit8                   orbit8 0.000000000
orbit14                 orbit14 0.000000000
orbit34                 orbit34 0.000000000
orbit43                 orbit43 0.000000000
orbit72                 orbit72 0.000000000
eccrad                   eccrad 0.000000000
evcent                   evcent 0.000000000
first                     first 0.000000000
bigcom1                 bigcom1 0.000000000
bigcom2                 bigcom2 0.000000000
bigcom8                 bigcom8 0.000000000
bigcom9                 bigcom9 0.000000000
bigcom13               bigcom13 0.000000000
bigcom15               bigcom15 0.000000000
bigcom16               bigcom16 0.000000000
bigcom21               bigcom21 0.000000000
bigcom22               bigcom22 0.000000000
bigcom24               bigcom24 0.000000000
bigcom31               bigcom31 0.000000000
bigcom33               bigcom33 0.000000000
bigcom34               bigcom34 0.000000000
bigcom36               bigcom36 0.000000000
bigcom37               bigcom37 0.000000000
bigcom39               bigcom39 0.000000000
bigcom40               bigcom40 0.000000000
bigcom43               bigcom43 0.000000000
bigcom44               bigcom44 0.000000000
bigcom47               bigcom47 0.000000000
bigcom49               bigcom49 0.000000000
bigcom50               bigcom50 0.000000000
bigcom51               bigcom51 0.000000000
bigcom54               bigcom54 0.000000000
bigcom56               bigcom56 0.000000000
bigcom62               bigcom62 0.000000000
bigcom66               bigcom66 0.000000000
bigcom68               bigcom68 0.000000000
bigcom69               bigcom69 0.000000000
bigcom71               bigcom71 0.000000000
bigcom72               bigcom72 0.000000000
bigcom73               bigcom73 0.000000000
bigcom74               bigcom74 0.000000000
bigcom75               bigcom75 0.000000000
bigcom76               bigcom76 0.000000000
bigcom77               bigcom77 0.000000000
bigcom79               bigcom79 0.000000000
bigcom80               bigcom80 0.000000000
bigcom82               bigcom82 0.000000000
bigcom83               bigcom83 0.000000000
bigcom84               bigcom84 0.000000000
bigcom85               bigcom85 0.000000000
bigcom87               bigcom87 0.000000000
bigcom89               bigcom89 0.000000000
bigcom91               bigcom91 0.000000000
bigcom92               bigcom92 0.000000000
bigcom93               bigcom93 0.000000000
bigcom96               bigcom96 0.000000000
bigcom97               bigcom97 0.000000000
bigcom98               bigcom98 0.000000000
bigcom99               bigcom99 0.000000000
bigcom101             bigcom101 0.000000000
bigcom104             bigcom104 0.000000000
bigcom106             bigcom106 0.000000000
bigcom109             bigcom109 0.000000000
bigcom113             bigcom113 0.000000000
bigcom116             bigcom116 0.000000000
bigcom120             bigcom120 0.000000000
bigcom123             bigcom123 0.000000000
bigcom126             bigcom126 0.000000000
bigcom127             bigcom127 0.000000000
bigcom137             bigcom137 0.000000000
bigcom139             bigcom139 0.000000000
bigcom140             bigcom140 0.000000000
bigcom143             bigcom143 0.000000000
bigcom145             bigcom145 0.000000000
bigcom146             bigcom146 0.000000000
bigcom149             bigcom149 0.000000000
bigcom153             bigcom153 0.000000000
bigcom154             bigcom154 0.000000000
bigcom156             bigcom156 0.000000000
bigcom157             bigcom157 0.000000000
bigcom158             bigcom158 0.000000000
bigcom160             bigcom160 0.000000000
bigcom161             bigcom161 0.000000000
bigcom162             bigcom162 0.000000000
bigcom164             bigcom164 0.000000000
bigcom166             bigcom166 0.000000000
bigcom167             bigcom167 0.000000000
bigcom173             bigcom173 0.000000000
bigcom175             bigcom175 0.000000000
bigcom176             bigcom176 0.000000000
bigcom177             bigcom177 0.000000000
bigcom178             bigcom178 0.000000000
bigcom180             bigcom180 0.000000000
bigcom184             bigcom184 0.000000000
bigcom186             bigcom186 0.000000000
bigcom187             bigcom187 0.000000000
bigcom189             bigcom189 0.000000000
bigcom194             bigcom194 0.000000000
bigcom195             bigcom195 0.000000000
bigcom204             bigcom204 0.000000000
bigcom205             bigcom205 0.000000000
bigcom212             bigcom212 0.000000000
bigcom214             bigcom214 0.000000000
bigcom222             bigcom222 0.000000000
bigcom223             bigcom223 0.000000000
bigcom226             bigcom226 0.000000000
bigcom227             bigcom227 0.000000000
bigcom229             bigcom229 0.000000000
bigcom233             bigcom233 0.000000000
bigcom236             bigcom236 0.000000000
bigcom237             bigcom237 0.000000000
bigcom246             bigcom246 0.000000000
bigcom248             bigcom248 0.000000000
bigcom249             bigcom249 0.000000000
bigcom250             bigcom250 0.000000000
bigcom254             bigcom254 0.000000000
bigcom266             bigcom266 0.000000000
bigcom269             bigcom269 0.000000000
bigcom272             bigcom272 0.000000000
bigcom274             bigcom274 0.000000000
bigcom281             bigcom281 0.000000000
bigcom292             bigcom292 0.000000000
bigcom295             bigcom295 0.000000000
bigcom299             bigcom299 0.000000000
bigcom301             bigcom301 0.000000000
bigcom306             bigcom306 0.000000000
bigcom309             bigcom309 0.000000000
bigcom314             bigcom314 0.000000000
bigcom321             bigcom321 0.000000000
bigcom341             bigcom341 0.000000000
bigcom350             bigcom350 0.000000000
bigcom353             bigcom353 0.000000000
bigcom359             bigcom359 0.000000000
bigcom363             bigcom363 0.000000000
bigcom365             bigcom365 0.000000000
bigcom385             bigcom385 0.000000000
bigcom386             bigcom386 0.000000000
bigcom408             bigcom408 0.000000000
bigcom412             bigcom412 0.000000000
bigcom480             bigcom480 0.000000000
membership_s3     membership_s3 0.000000000
membership_s4     membership_s4 0.000000000
membership_s5     membership_s5 0.000000000
membership_s6     membership_s6 0.000000000
membership_s7     membership_s7 0.000000000
membership_s8     membership_s8 0.000000000
membership_s9     membership_s9 0.000000000
membership_s11   membership_s11 0.000000000
membership_s12   membership_s12 0.000000000
membership_s14   membership_s14 0.000000000
membership_s16   membership_s16 0.000000000
membership_s17   membership_s17 0.000000000
membership_s18   membership_s18 0.000000000
membership_s20   membership_s20 0.000000000
membership_s21   membership_s21 0.000000000
membership_s22   membership_s22 0.000000000
membership_s24   membership_s24 0.000000000
membership_s25   membership_s25 0.000000000
membership_s26   membership_s26 0.000000000
membership_s28   membership_s28 0.000000000
membership_s31   membership_s31 0.000000000
membership_s33   membership_s33 0.000000000
membership_s36   membership_s36 0.000000000
membership_s37   membership_s37 0.000000000
pdi                         pdi 0.000000000
[1] "Dataset: med_targets Model RF, run: 7 of 10 2015-06-15 20:09:20"
     |      Out-of-bag   |
Tree |      MSE  %Var(y) |
   1 |  0.06676   202.68 |
   2 |  0.06236   189.33 |
   3 |  0.05715   173.50 |
   4 |  0.05351   162.47 |
   5 |  0.05071   153.96 |
   6 |  0.05009   152.08 |
   7 |  0.04765   144.67 |
   8 |  0.04535   137.67 |
   9 |  0.04403   133.66 |
  10 |  0.04296   130.44 |
  11 |  0.04178   126.83 |
  12 |  0.04118   125.01 |
  13 |  0.04046   122.84 |
  14 |  0.03942   119.68 |
  15 |  0.03919   118.98 |
  16 |  0.03897   118.33 |
  17 |  0.03838   116.53 |
  18 |  0.03778   114.70 |
  19 |  0.03742   113.60 |
  20 |  0.03691   112.05 |
  21 |   0.0364   110.52 |
  22 |  0.03621   109.95 |
  23 |  0.03605   109.45 |
  24 |  0.03572   108.44 |
  25 |   0.0356   108.08 |
  26 |  0.03563   108.17 |
  27 |  0.03548   107.71 |
  28 |  0.03519   106.84 |
  29 |  0.03511   106.59 |
  30 |  0.03495   106.09 |
  31 |  0.03466   105.22 |
  32 |   0.0345   104.75 |
  33 |  0.03442   104.49 |
  34 |  0.03445   104.59 |
  35 |  0.03424   103.96 |
  36 |   0.0342   103.82 |
  37 |  0.03412   103.60 |
  38 |  0.03422   103.88 |
  39 |  0.03432   104.19 |
  40 |   0.0342   103.85 |
  41 |  0.03414   103.64 |
  42 |  0.03406   103.39 |
  43 |  0.03401   103.26 |
  44 |  0.03409   103.48 |
  45 |  0.03404   103.34 |
  46 |  0.03411   103.55 |
  47 |  0.03403   103.32 |
  48 |    0.034   103.21 |
  49 |  0.03396   103.10 |
  50 |  0.03396   103.09 |
  51 |  0.03392   102.97 |
  52 |  0.03394   103.03 |
  53 |  0.03387   102.84 |
  54 |   0.0338   102.61 |
  55 |  0.03373   102.40 |
  56 |  0.03366   102.20 |
  57 |  0.03373   102.39 |
  58 |  0.03375   102.45 |
  59 |   0.0337   102.30 |
  60 |  0.03364   102.12 |
  61 |  0.03362   102.08 |
  62 |  0.03361   102.05 |
  63 |   0.0336   102.01 |
  64 |   0.0336   102.01 |
  65 |  0.03361   102.05 |
  66 |  0.03364   102.12 |
  67 |  0.03357   101.90 |
  68 |  0.03356   101.90 |
  69 |  0.03357   101.92 |
  70 |  0.03344   101.52 |
  71 |  0.03343   101.50 |
  72 |  0.03345   101.55 |
  73 |   0.0334   101.40 |
  74 |  0.03335   101.26 |
  75 |  0.03332   101.17 |
  76 |   0.0333   101.09 |
  77 |  0.03329   101.06 |
  78 |  0.03333   101.18 |
  79 |  0.03331   101.12 |
  80 |  0.03331   101.12 |
  81 |  0.03328   101.05 |
  82 |  0.03326   100.96 |
  83 |  0.03319   100.77 |
  84 |  0.03319   100.78 |
  85 |   0.0332   100.79 |
  86 |  0.03314   100.60 |
  87 |   0.0332   100.81 |
  88 |  0.03323   100.90 |
  89 |  0.03323   100.89 |
  90 |  0.03317   100.70 |
  91 |  0.03317   100.71 |
  92 |  0.03318   100.72 |
  93 |  0.03315   100.65 |
  94 |  0.03316   100.66 |
  95 |  0.03314   100.60 |
  96 |  0.03312   100.56 |
  97 |  0.03307   100.41 |
  98 |  0.03307   100.41 |
  99 |  0.03305   100.34 |
 100 |  0.03308   100.42 |
[1] "Random Forest variable coefficients"
                      %IncMSE IncNodePurity
graph5           2.613062e-03  7.460975e-01
graph6           4.055987e-04  5.369554e-01
graph7           1.380669e-03  6.586413e-01
graph8           1.717189e-04  2.126449e-01
graph9           6.692126e-04  5.215568e-01
graph10          1.209538e-03  6.449776e-01
graph11          3.034174e-03  7.833687e-01
graph12          1.626506e-03  7.626844e-01
graph13          1.004400e-03  4.528320e-01
graph14          9.024151e-04  4.345400e-01
graph15          1.317855e-03  5.228427e-01
graph16          1.548503e-03  3.503184e-01
graph17          1.640802e-03  4.325451e-01
graph18          3.910307e-04  4.570931e-01
graph19          1.336863e-03  7.129525e-01
graph20          5.634606e-03  1.155474e+00
graph21          1.087419e-03  1.013462e+00
graph22          1.264681e-03  7.902733e-01
graph23          3.433076e-03  6.859719e-01
graph24          1.264642e-03  5.378076e-01
graph25          3.091893e-03  8.322776e-01
graph26          1.141958e-03  4.857125e-01
graph27          1.432536e-03  4.568486e-01
graph28          9.755751e-04  4.676247e-01
graph29          1.448813e-04  1.935373e-01
orbit0           4.593539e-04  1.716290e-01
orbit1           6.604691e-04  4.532459e-01
orbit2           5.642410e-04  5.752163e-01
orbit3           4.004690e-04  2.655680e-01
orbit4           2.130379e-03  3.824355e-01
orbit5           8.164021e-04  5.239185e-01
orbit6           1.272809e-03  6.224222e-01
orbit7           8.585170e-04  4.780673e-01
orbit8           1.546442e-03  8.905740e-01
orbit9           1.120393e-03  5.361587e-01
orbit10          2.610962e-03  6.830362e-01
orbit11          5.097833e-04  5.109219e-01
orbit12          1.175459e-03  5.674295e-01
orbit13          5.433787e-04  6.961403e-01
orbit14          4.563938e-04  1.143040e-01
orbit15          7.210935e-04  4.185832e-01
orbit16          9.948264e-04  5.756907e-01
orbit17          1.344599e-03  4.654790e-01
orbit18          1.751266e-03  2.063479e+00
orbit19          1.597368e-03  4.550595e-01
orbit20          1.285041e-03  7.578765e-01
orbit21          9.665673e-04  7.430386e-01
orbit22          1.576882e-03  8.592310e-01
orbit23          1.338550e-03  7.518857e-01
orbit24          2.390038e-03  1.361213e+00
orbit25          9.322080e-04  6.395321e-01
orbit26          1.940268e-03  6.707942e-01
orbit27          2.033716e-03  5.874362e-01
orbit28          1.387796e-03  4.045262e-01
orbit29          8.702405e-04  4.527898e-01
orbit30          4.663406e-04  7.518483e-01
orbit31          2.344121e-03  7.805801e-01
orbit32          1.744253e-03  5.160339e-01
orbit33          5.358979e-04  5.333212e-01
orbit34          1.701611e-03  6.153332e-01
orbit35          1.774781e-03  4.785936e-01
orbit36          1.165082e-03  9.318329e-01
orbit37          2.131938e-03  6.950960e-01
orbit38          1.430493e-03  6.331398e-01
orbit39          6.619760e-04  7.252330e-01
orbit40          1.200625e-03  8.354785e-01
orbit41          8.708345e-04  5.184407e-01
orbit42          1.017823e-03  3.964687e-01
orbit43          4.195446e-04  4.658500e-01
orbit44          3.648585e-04  5.366501e-01
orbit45          3.700423e-03  9.161562e-01
orbit46          1.267503e-03  6.835420e-01
orbit47          2.358217e-03  6.037814e-01
orbit48          3.067330e-04  4.276308e-01
orbit49          4.884234e-03  1.287831e+00
orbit50          9.559909e-04  1.294897e+00
orbit51          1.395807e-03  6.465448e-01
orbit52          1.438782e-03  6.400774e-01
orbit53          8.283551e-04  6.275437e-01
orbit54          4.688441e-04  7.196078e-01
orbit55          6.824238e-04  8.081234e-01
orbit56          6.808814e-03  1.152750e+00
orbit57          5.422509e-04  1.932638e-01
orbit58          2.857370e-04  3.710230e-01
orbit59          1.068006e-03  5.069371e-01
orbit60          6.944844e-04  2.781903e-01
orbit61          9.616630e-04  7.265606e-01
orbit62          3.612550e-03  1.380339e+00
orbit63          2.238191e-03  1.281955e+00
orbit64          9.398960e-04  8.253633e-01
orbit65          2.614878e-03  8.313886e-01
orbit66          1.452310e-03  2.275824e-01
orbit67          5.137484e-04  3.983611e-01
orbit68          9.461720e-04  4.134588e-01
orbit69          7.070180e-04  5.974449e-01
orbit70          1.427175e-03  8.651342e-01
orbit71          6.406073e-04  2.259202e-01
orbit72          5.588374e-05  2.194730e-01
AP               5.023024e-05  1.220037e-01
bet              1.084565e-03  2.264923e+00
ecc              2.020622e-04  3.380700e-01
eccrad           1.036245e-04  2.699306e-01
close            6.083051e-04  3.564749e-01
constraint       1.428266e-03  1.037707e+00
coreness         9.106865e-04  7.449790e-01
knn              2.279825e-03  1.191450e+00
hubscore         1.132470e-03  4.573113e-01
pagerank         1.106768e-03  1.988211e+00
trans            9.713405e-04  1.202321e+00
evcent           1.147170e-03  4.281275e-01
first            5.791111e-05  2.075753e-01
upto_second      7.349042e-04  3.859842e-01
upto_third       6.495602e-04  3.266923e-01
upto_fourth      1.168492e-03  4.353807e-01
upto_fifth       1.146355e-03  7.845727e-01
upto_sixth       6.458289e-04  8.891163e-01
second           5.765645e-04  2.843122e-01
third            1.479556e-03  1.345555e+00
fourth           5.400722e-04  9.123878e-01
fifth            1.071599e-03  7.699098e-01
sixth            7.843383e-04  8.238901e-01
ratio1           2.534379e-03  1.151535e+00
ratio2           1.429024e-03  1.071203e+00
ratio3           9.952336e-04  8.407973e-01
ratio4           3.671980e-03  1.596326e+00
ratio5           2.569700e-03  3.712598e+00
ratio6           1.237659e-03  1.140385e+00
selfinter        2.648724e-04  3.803161e-01
walktrap_vertex  8.147735e-04  1.744515e+00
bigcom1          4.078665e-05  7.559978e-02
bigcom2          0.000000e+00  0.000000e+00
bigcom3          4.025361e-04  4.333137e-01
bigcom4          1.769990e-04  1.300436e-01
bigcom6         -4.684665e-05  3.976627e-01
bigcom8          1.167267e-05  1.638736e-02
bigcom9          0.000000e+00  3.469447e-20
bigcom11        -2.360088e-05  3.635529e-01
bigcom13         0.000000e+00  8.333333e-03
bigcom15         0.000000e+00  0.000000e+00
bigcom16         0.000000e+00  1.734723e-20
bigcom21         0.000000e+00  6.938894e-20
bigcom22         1.969670e-05  1.337116e-01
bigcom24         0.000000e+00  0.000000e+00
bigcom26         5.641121e-04  4.653816e-01
bigcom28         4.752043e-04  4.483249e-01
bigcom30         2.854006e-03  3.662356e+00
bigcom31         0.000000e+00  0.000000e+00
bigcom32        -2.863796e-05  1.548226e-01
bigcom33         1.759697e-05  3.396948e-01
bigcom34         0.000000e+00  0.000000e+00
bigcom36         0.000000e+00  0.000000e+00
bigcom37         0.000000e+00  0.000000e+00
bigcom38        -2.439023e-05  5.748235e-01
bigcom39         0.000000e+00  0.000000e+00
bigcom40         6.301510e-06  9.625850e-03
bigcom43         0.000000e+00  0.000000e+00
bigcom44         2.131279e-05  5.995035e-02
bigcom46        -1.355216e-04  5.401304e-01
bigcom47         0.000000e+00  0.000000e+00
bigcom49         0.000000e+00  0.000000e+00
bigcom50         0.000000e+00  0.000000e+00
bigcom51         0.000000e+00  0.000000e+00
bigcom52         2.609008e-05  1.088119e+00
bigcom54         0.000000e+00  0.000000e+00
bigcom56         0.000000e+00  0.000000e+00
bigcom62         0.000000e+00  0.000000e+00
bigcom66         0.000000e+00  0.000000e+00
bigcom68         0.000000e+00  0.000000e+00
bigcom69         0.000000e+00  5.204170e-20
bigcom71         0.000000e+00  0.000000e+00
bigcom72         0.000000e+00  0.000000e+00
bigcom73         0.000000e+00  9.375000e-03
bigcom74         0.000000e+00  1.734723e-20
bigcom75         2.936832e-06  2.096468e-01
bigcom76         0.000000e+00  0.000000e+00
bigcom77         0.000000e+00  0.000000e+00
bigcom79         0.000000e+00  0.000000e+00
bigcom80         0.000000e+00  0.000000e+00
bigcom82         0.000000e+00  0.000000e+00
bigcom83         0.000000e+00  0.000000e+00
bigcom84         0.000000e+00  0.000000e+00
bigcom85         0.000000e+00  0.000000e+00
bigcom87         0.000000e+00  0.000000e+00
bigcom89         0.000000e+00  0.000000e+00
bigcom91         1.834211e-06  1.547823e-01
bigcom92        -2.452136e-05  7.430933e-02
bigcom93         0.000000e+00  0.000000e+00
bigcom96         0.000000e+00  0.000000e+00
bigcom97         0.000000e+00  0.000000e+00
bigcom98         0.000000e+00  0.000000e+00
bigcom99         0.000000e+00  0.000000e+00
bigcom101        0.000000e+00  0.000000e+00
bigcom104        0.000000e+00  0.000000e+00
bigcom106        0.000000e+00  3.469447e-20
bigcom109        0.000000e+00  0.000000e+00
bigcom113        0.000000e+00  0.000000e+00
bigcom116        2.728187e-06  9.834018e-02
bigcom120        0.000000e+00  0.000000e+00
bigcom123        0.000000e+00  0.000000e+00
bigcom126        0.000000e+00  1.387779e-19
bigcom127        0.000000e+00  0.000000e+00
bigcom137        0.000000e+00  0.000000e+00
bigcom139        0.000000e+00  0.000000e+00
bigcom140        0.000000e+00  3.469447e-20
bigcom143        0.000000e+00  0.000000e+00
bigcom145        0.000000e+00  0.000000e+00
bigcom146        0.000000e+00  0.000000e+00
bigcom147       -1.771091e-04  1.645437e-01
bigcom149        0.000000e+00  0.000000e+00
bigcom153        0.000000e+00  0.000000e+00
bigcom154        0.000000e+00  0.000000e+00
bigcom156        0.000000e+00  3.469447e-20
bigcom157        0.000000e+00  1.734723e-20
bigcom158        0.000000e+00  0.000000e+00
bigcom160        0.000000e+00  0.000000e+00
bigcom161        0.000000e+00  0.000000e+00
bigcom162        0.000000e+00  0.000000e+00
bigcom164        0.000000e+00  0.000000e+00
bigcom166        0.000000e+00  3.469447e-20
bigcom167        4.692295e-05  2.150145e-01
bigcom171        4.572333e-04  2.635246e+00
bigcom173        0.000000e+00  0.000000e+00
bigcom175        0.000000e+00  0.000000e+00
bigcom176        0.000000e+00  0.000000e+00
bigcom177        0.000000e+00  0.000000e+00
bigcom178        0.000000e+00  0.000000e+00
bigcom180       -4.138921e-05  7.511341e-01
bigcom181       -1.534586e-04  3.073445e-01
bigcom184        0.000000e+00  0.000000e+00
bigcom186       -1.153814e-05  5.922697e-01
bigcom187       -2.892609e-05  3.059582e-01
bigcom189        0.000000e+00  0.000000e+00
bigcom194        0.000000e+00  0.000000e+00
bigcom195        0.000000e+00  0.000000e+00
bigcom196        9.992198e-05  8.585864e-01
bigcom204        0.000000e+00  0.000000e+00
bigcom205        0.000000e+00  0.000000e+00
bigcom212        0.000000e+00  0.000000e+00
bigcom214        0.000000e+00  0.000000e+00
bigcom222        0.000000e+00  0.000000e+00
bigcom223        0.000000e+00  0.000000e+00
bigcom226        0.000000e+00  0.000000e+00
bigcom227        0.000000e+00  0.000000e+00
bigcom229        0.000000e+00  0.000000e+00
bigcom233        0.000000e+00  0.000000e+00
bigcom236        0.000000e+00  0.000000e+00
bigcom237        0.000000e+00  0.000000e+00
bigcom246        0.000000e+00  0.000000e+00
bigcom248        0.000000e+00  0.000000e+00
bigcom249        0.000000e+00  0.000000e+00
bigcom250        0.000000e+00  0.000000e+00
bigcom254        0.000000e+00  0.000000e+00
bigcom266        0.000000e+00  0.000000e+00
bigcom269        0.000000e+00  0.000000e+00
bigcom272        0.000000e+00  0.000000e+00
bigcom274        0.000000e+00  0.000000e+00
bigcom281        0.000000e+00  6.071532e-20
bigcom291        2.058634e-06  6.048702e-01
bigcom292        0.000000e+00  0.000000e+00
bigcom295        0.000000e+00  0.000000e+00
bigcom299        0.000000e+00  0.000000e+00
bigcom301        0.000000e+00  0.000000e+00
bigcom306        0.000000e+00  0.000000e+00
bigcom309        0.000000e+00  0.000000e+00
bigcom314        0.000000e+00  0.000000e+00
bigcom321        0.000000e+00  0.000000e+00
bigcom341        0.000000e+00  0.000000e+00
bigcom350        0.000000e+00  0.000000e+00
bigcom353        0.000000e+00  0.000000e+00
bigcom359        0.000000e+00  0.000000e+00
bigcom363        0.000000e+00  0.000000e+00
bigcom365        0.000000e+00  0.000000e+00
bigcom385        5.797101e-06  5.598384e-01
bigcom386        0.000000e+00  0.000000e+00
bigcom408       -3.552429e-05  1.991189e-01
bigcom412        0.000000e+00  7.568800e-01
bigcom480        0.000000e+00  0.000000e+00
spin_vertex      4.274305e-04  2.640453e+00
membership_s1    4.342644e-04  2.186673e-01
membership_s3    0.000000e+00  8.888889e-03
membership_s4    0.000000e+00  9.800000e-03
membership_s5    1.632038e-04  1.025738e-01
membership_s6    9.650334e-05  9.092744e-02
membership_s7    2.610974e-04  2.409182e-01
membership_s8    0.000000e+00  0.000000e+00
membership_s9    0.000000e+00  0.000000e+00
membership_s11   0.000000e+00  0.000000e+00
membership_s12   0.000000e+00  5.551115e-19
membership_s14   0.000000e+00  0.000000e+00
membership_s15  -6.307564e-05  1.916774e-01
membership_s16   0.000000e+00  0.000000e+00
membership_s17   0.000000e+00  0.000000e+00
membership_s18   0.000000e+00  0.000000e+00
membership_s20   0.000000e+00  1.734723e-20
membership_s21   0.000000e+00  8.673617e-20
membership_s22   0.000000e+00  0.000000e+00
membership_s24   0.000000e+00  0.000000e+00
membership_s25   1.743737e-05  1.177968e-01
membership_s26   0.000000e+00  0.000000e+00
membership_s27   4.147359e-05  1.063192e-01
membership_s28   0.000000e+00  0.000000e+00
membership_s30   5.889792e-04  2.478291e-01
membership_s31  -8.662681e-06  1.405700e-02
membership_s32   1.463597e-03  1.975365e+00
membership_s33   0.000000e+00  0.000000e+00
membership_s36   0.000000e+00  1.734723e-19
membership_s37   0.000000e+00  5.204170e-20
V1               3.430882e-03  2.252093e+00
V2               2.278785e-03  2.855543e+00
pdi              1.294551e-04  3.737706e-01
adhesion         2.086663e-02  3.029490e+00
cohesion         2.244434e-02  3.136817e+00
inner            7.789233e-03  2.627342e+00
outer            1.035169e-02  3.467111e+00
ioratio          8.404730e-03  1.931856e+00
comsize          2.081577e-02  4.778391e+00
[1] "Dataset: med_targets Model GLM, run: 7 of 10 2015-06-15 20:11:28"
[1] "glmnet variable coefficients"
                         [,1]          [,2]
(Intercept)     -3.343739e+00 -4.411990e+01
graph0           3.926883e-40 -1.169539e-03
graph1          -4.794859e-42 -1.046901e-05
graph2           2.664632e-40 -7.737008e-05
graph3           5.816933e-45 -8.963577e-08
graph4          -1.106515e-44 -1.017057e-08
graph5           4.459495e-42 -2.448523e-05
graph6           2.344407e-44 -5.180630e-07
graph7           2.229606e-41  6.819004e-06
graph8           4.995539e-41 -8.807953e-04
graph9          -3.888173e-48 -2.704731e-09
graph10         -2.053263e-46 -1.661473e-10
graph11         -1.745600e-47 -1.716968e-11
graph12          1.202768e-45 -1.566964e-09
graph13          1.762739e-44  5.193925e-09
graph14         -1.347034e-45  3.122561e-10
graph15          5.060614e-43  1.633587e-06
graph16         -8.869225e-45 -2.914473e-08
graph17         -6.879836e-45 -1.245466e-07
graph18          1.727373e-43 -4.334292e-07
graph19          1.800222e-43  1.799413e-07
graph20         -1.518762e-43 -1.430534e-06
graph21          9.394185e-43  3.507919e-06
graph22         -1.244094e-43 -7.734971e-06
graph23          7.405825e-43 -2.169910e-06
graph24          1.964636e-42  1.652848e-06
graph25          1.118039e-41  3.401895e-05
graph26          7.677823e-42  2.970918e-06
graph27          5.623904e-41  6.729708e-05
graph28          3.593822e-41  7.680903e-05
graph29         -5.513234e-41 -1.006475e-03
orbit0           3.926883e-40 -1.146897e-03
orbit1          -5.424663e-42 -1.040736e-05
orbit2           2.399205e-41 -9.382075e-05
orbit3           2.664632e-40 -6.468834e-05
orbit4           2.323827e-44 -2.340567e-07
orbit5          -3.464944e-44  1.578729e-07
orbit6          -1.106846e-44 -1.013832e-08
orbit7           2.344941e-42 -1.080045e-05
orbit8           4.459495e-42 -2.403758e-05
orbit9           4.903917e-43  6.672711e-07
orbit10         -1.417211e-43 -1.244815e-06
orbit11          2.242223e-41 -1.757157e-05
orbit12          2.451232e-41  4.935672e-06
orbit13          1.081665e-40  1.010247e-04
orbit14          4.995539e-41 -8.753203e-04
orbit15          4.015733e-47 -8.320184e-09
orbit16          4.304011e-45  5.279766e-09
orbit17         -2.912783e-45 -5.249179e-09
orbit18          7.188753e-46 -2.007269e-09
orbit19         -3.519433e-46 -3.398417e-10
orbit20         -5.311887e-46  8.037491e-10
orbit21          6.979034e-45  3.960234e-08
orbit22         -1.745602e-47 -1.722468e-11
orbit23          3.061056e-43 -3.459513e-07
orbit24          6.673158e-45  9.281359e-09
orbit25         -6.366628e-45 -2.582091e-08
orbit26          2.723430e-44  1.385547e-07
orbit27          6.001913e-44  2.970082e-07
orbit28          1.026117e-43  2.447671e-07
orbit29          3.013227e-44 -3.959288e-08
orbit30          8.724399e-44 -1.241675e-06
orbit31         -2.845233e-45 -2.521414e-09
orbit32         -1.842757e-45  3.259062e-09
orbit33          1.903987e-42 -2.025484e-05
orbit34          5.060614e-43  1.703510e-06
orbit35         -5.157028e-44 -2.355394e-07
orbit36          1.470285e-43  3.534990e-07
orbit37         -1.684185e-44 -3.623391e-08
orbit38          4.756126e-43  2.184053e-06
orbit39          1.774697e-44  2.282811e-08
orbit40         -1.648651e-44 -2.272038e-07
orbit41          7.614268e-44 -7.078134e-07
orbit42          1.222369e-41  4.191372e-05
orbit43          1.711497e-43 -3.995611e-07
orbit44          5.224328e-41 -1.635163e-04
orbit45          4.360274e-43  1.202539e-06
orbit46          5.108943e-43  2.391768e-07
orbit47          2.347172e-42 -5.373757e-06
orbit48          3.272761e-43  2.357890e-07
orbit49         -1.751613e-43 -1.292467e-06
orbit50          2.428087e-42 -6.911827e-05
orbit51          2.031234e-42  9.793334e-06
orbit52          1.901353e-42  3.493462e-06
orbit53          4.764270e-42  1.622040e-05
orbit54         -1.482796e-43 -7.811326e-06
orbit55          6.302172e-41  1.285534e-04
orbit56          3.540681e-42  1.622593e-05
orbit57          3.767286e-43 -7.487695e-06
orbit58          1.480792e-41 -1.260534e-05
orbit59          2.615005e-42  2.344913e-06
orbit60          6.787273e-42  3.556360e-06
orbit61          9.229547e-41  3.821338e-04
orbit62          2.733706e-41  7.034294e-05
orbit63          3.471866e-41  7.870099e-05
orbit64          2.156238e-41  9.123488e-05
orbit65          2.334515e-41  4.549769e-05
orbit66          8.828464e-42 -2.059303e-05
orbit67          3.975109e-41 -3.266336e-06
orbit68          5.939395e-41  6.651131e-05
orbit69          4.346078e-40  9.452810e-04
orbit70          6.038974e-41  2.890362e-04
orbit71          2.512962e-41 -6.970688e-04
orbit72         -5.513234e-41 -1.009028e-03
AP              -3.698387e-41 -2.396212e-02
bet              5.224606e-43  4.842325e-06
ecc              1.612926e-38  5.045720e-02
eccrad           9.677556e-38  3.023687e-01
close           -2.286501e-37 -1.153621e-01
constraint      -3.930163e-38 -1.516109e-02
coreness         4.185017e-40 -3.211965e-03
knn             -9.954207e-41 -2.200970e-04
hubscore         7.252907e-38  1.358170e-01
pagerank        -5.214426e-37 -3.769366e+00
trans           -8.934525e-39 -5.549160e-04
evcent           5.720263e-38  8.687247e-02
first            3.926883e-40 -1.148451e-03
upto_second     -8.217172e-42 -1.245520e-05
upto_third      -1.734042e-42  1.023972e-07
upto_fourth     -6.408592e-42 -2.868691e-05
upto_fifth      -7.366279e-41  2.872999e-04
upto_sixth      -1.342332e-39  2.462370e-03
second          -8.286432e-42 -1.248785e-05
third           -4.044187e-43  4.711214e-06
fourth           2.121162e-42 -1.969201e-06
fifth            6.946184e-42  3.531251e-05
sixth            7.259222e-41 -3.101012e-04
ratio1          -1.102716e-40 -2.182868e-04
ratio2           2.297311e-40 -2.178825e-03
ratio3           3.450818e-39  2.553687e-02
ratio4           2.340544e-38 -2.699782e-01
ratio5           1.894631e-37  1.620490e+00
ratio6           2.698738e-40 -2.175364e-03
selfinter        2.480418e-38  1.322142e-01
walktrap_vertex -3.481372e-38 -1.713439e-01
bigcom1         -3.585789e-38 -1.617855e-01
bigcom2         -3.447519e-38 -3.205244e-01
bigcom3          3.399864e-38  2.040068e-01
bigcom4         -1.537806e-38 -2.162285e-02
bigcom6          1.677572e-37  8.910031e-01
bigcom8         -2.848323e-38 -1.817923e-01
bigcom9         -3.461062e-38 -2.131601e-01
bigcom11         1.101900e-37  5.505259e-01
bigcom13        -3.454277e-38 -3.404419e-01
bigcom15        -3.453525e-38 -2.320166e-01
bigcom16        -3.449769e-38 -2.289192e-01
bigcom21        -3.470150e-38 -4.175973e-01
bigcom22         2.027074e-38  1.180874e-01
bigcom24        -3.447519e-38 -2.500973e-01
bigcom26         7.468833e-38  3.306656e-01
bigcom28         8.368976e-38  2.458564e-01
bigcom30         2.515035e-37  8.290982e-01
bigcom31        -3.446769e-38 -2.225534e-01
bigcom32         1.340797e-37  7.213871e-01
bigcom33         4.708098e-37  1.384885e+00
bigcom34        -3.445272e-38 -2.865321e-01
bigcom36        -3.446769e-38 -2.263129e-01
bigcom37        -3.446020e-38 -3.112326e-01
bigcom38         3.024522e-37  1.615225e+00
bigcom39        -3.458797e-38 -3.087045e-01
bigcom40        -2.767743e-38 -7.064319e-02
bigcom43        -3.449018e-38 -3.022674e-01
bigcom44        -2.341435e-38  1.471913e-01
bigcom46         2.691697e-37  1.056245e+00
bigcom47        -3.449018e-38 -4.214569e-01
bigcom49        -3.449018e-38 -2.100208e-01
bigcom50        -3.446020e-38 -4.710460e-01
bigcom51        -3.446020e-38 -3.098285e-01
bigcom52         6.393721e-37  1.548422e+00
bigcom54        -3.445272e-38 -1.888047e-01
bigcom56        -3.454277e-38 -4.354119e-01
bigcom62        -3.446020e-38 -3.719495e-01
bigcom66        -3.445272e-38 -3.329090e-01
bigcom68        -3.446020e-38 -2.636915e-01
bigcom69        -3.449018e-38 -4.421052e-01
bigcom71        -3.445272e-38 -1.586229e-01
bigcom72        -3.445272e-38 -1.427132e-01
bigcom73        -3.456536e-38 -4.033504e-01
bigcom74        -3.451270e-38 -4.302598e-01
bigcom75         3.024522e-37  1.017987e+00
bigcom76        -3.448268e-38 -2.491817e-01
bigcom77        -3.449769e-38 -4.652377e-01
bigcom79        -3.446020e-38 -4.757747e-01
bigcom80        -3.448268e-38 -4.627721e-01
bigcom82        -3.446020e-38 -4.206480e-01
bigcom83        -3.446020e-38 -1.598068e-01
bigcom84        -3.449018e-38 -4.152490e-01
bigcom85        -3.446020e-38 -2.838155e-01
bigcom87        -3.449018e-38 -3.879028e-01
bigcom89         0.000000e+00  0.000000e+00
bigcom91         9.197721e-38  4.736393e-01
bigcom92         2.175655e-38  4.849070e-01
bigcom93        -3.445272e-38 -1.185964e-01
bigcom96        -3.446769e-38 -4.558379e-01
bigcom97        -3.449018e-38 -4.974752e-01
bigcom98        -3.445272e-38 -4.761917e-01
bigcom99         0.000000e+00  0.000000e+00
bigcom101       -3.453525e-38 -2.277179e-01
bigcom104       -3.446020e-38 -4.384394e-01
bigcom106       -3.446020e-38 -4.913170e-01
bigcom109       -3.446020e-38 -2.679312e-01
bigcom113       -3.446020e-38 -4.185884e-01
bigcom116       -2.899732e-39 -1.148968e-02
bigcom120       -3.446020e-38 -3.244631e-01
bigcom123       -3.445272e-38 -1.870887e-01
bigcom126       -3.446020e-38 -2.267275e-01
bigcom127       -3.446769e-38 -2.344307e-01
bigcom137       -3.449018e-38 -4.557755e-01
bigcom139       -3.446769e-38 -3.374014e-01
bigcom140       -3.446769e-38 -3.912002e-01
bigcom143        0.000000e+00  0.000000e+00
bigcom145       -3.446769e-38 -2.355457e-01
bigcom146       -3.446769e-38 -3.034123e-01
bigcom147        4.337733e-38  6.356233e-01
bigcom149       -3.447519e-38 -2.830269e-01
bigcom153       -3.449769e-38 -3.206919e-01
bigcom154       -3.445272e-38 -1.493283e-01
bigcom156       -3.448268e-38 -3.820855e-01
bigcom157       -3.452773e-38 -4.440931e-01
bigcom158       -3.446020e-38 -1.678534e-01
bigcom160       -3.445272e-38 -4.058834e-01
bigcom161       -3.446769e-38 -3.177820e-01
bigcom162       -3.445272e-38 -1.868258e-01
bigcom164       -3.445272e-38 -3.573824e-01
bigcom166       -3.448268e-38 -2.995462e-01
bigcom167        5.751956e-38  2.770019e-01
bigcom171        5.277537e-37  1.501257e+00
bigcom173       -3.445272e-38 -5.300478e-01
bigcom175       -3.446020e-38 -2.017157e-01
bigcom176       -3.445272e-38 -2.412885e-01
bigcom177       -3.446020e-38 -2.863473e-01
bigcom178       -3.446020e-38 -4.726133e-01
bigcom180        4.708098e-37  1.859001e+00
bigcom181        6.670976e-38  6.611768e-01
bigcom184       -3.445272e-38 -3.281839e-01
bigcom186        4.708098e-37  1.179803e+00
bigcom187        4.708098e-37  1.132585e+00
bigcom189       -3.449018e-38 -1.416641e-01
bigcom194       -3.446020e-38 -2.417557e-01
bigcom195       -3.445272e-38 -2.897305e-01
bigcom196        6.393721e-37  1.624495e+00
bigcom204        0.000000e+00  0.000000e+00
bigcom205       -3.446020e-38 -3.854679e-01
bigcom212       -3.446020e-38 -2.970950e-01
bigcom214       -3.445272e-38 -2.723551e-01
bigcom222       -3.446020e-38 -2.189044e-01
bigcom223       -3.449018e-38 -3.617391e-01
bigcom226       -3.446020e-38 -2.428699e-01
bigcom227       -3.446769e-38 -2.949770e-01
bigcom229       -3.445272e-38 -1.802056e-01
bigcom233       -3.446769e-38 -3.813694e-01
bigcom236        0.000000e+00  0.000000e+00
bigcom237       -3.447519e-38 -3.430354e-01
bigcom246       -3.449769e-38 -2.791257e-01
bigcom248       -3.450519e-38 -4.019360e-01
bigcom249       -3.447519e-38 -3.368370e-01
bigcom250       -3.454277e-38 -1.706592e-01
bigcom254       -3.446020e-38 -2.010006e-01
bigcom266       -3.446769e-38 -4.440799e-01
bigcom269        0.000000e+00  0.000000e+00
bigcom272       -3.445272e-38 -3.061735e-01
bigcom274       -3.463330e-38 -1.855263e-01
bigcom281       -3.448268e-38 -2.492398e-01
bigcom291        1.677572e-37  1.030172e+00
bigcom292       -3.446020e-38 -4.096489e-01
bigcom295       -3.448268e-38 -3.805505e-01
bigcom299       -3.446020e-38 -4.783261e-01
bigcom301       -3.449018e-38 -2.043714e-01
bigcom306       -3.445272e-38 -1.691233e-01
bigcom309        0.000000e+00  0.000000e+00
bigcom314       -3.447519e-38 -3.700920e-01
bigcom321        0.000000e+00  0.000000e+00
bigcom341       -3.446020e-38 -3.405050e-01
bigcom350       -3.446769e-38 -4.017601e-01
bigcom353       -3.445272e-38 -2.448193e-01
bigcom359       -3.446020e-38 -5.021411e-01
bigcom363       -3.445272e-38 -3.562863e-01
bigcom365       -3.446769e-38 -5.015085e-01
bigcom385        4.708098e-37  1.407745e+00
bigcom386       -3.446020e-38 -1.820433e-01
bigcom408        4.708098e-37  1.477285e+00
bigcom412        9.758677e-37  2.639035e+00
bigcom480       -3.445272e-38 -2.744765e-01
spin_vertex      2.089369e-38 -5.298440e-02
membership_s1    2.311854e-38  1.036958e-01
membership_s3   -3.445272e-38 -3.859263e-01
membership_s4   -3.097057e-38 -1.496342e-01
membership_s5   -1.918151e-38 -6.303975e-02
membership_s6   -2.623429e-38 -8.504844e-02
membership_s7   -2.056627e-38  1.716322e-02
membership_s8   -3.446020e-38 -3.111681e-01
membership_s9   -3.445272e-38 -5.560899e-01
membership_s11  -3.446020e-38 -4.548834e-01
membership_s12  -3.448268e-38 -3.023518e-01
membership_s14  -3.447519e-38 -4.355289e-01
membership_s15   4.455123e-39  2.589312e-01
membership_s16  -3.446769e-38 -2.343736e-01
membership_s17  -3.445272e-38 -3.726452e-01
membership_s18  -3.475474e-38 -2.482668e-01
membership_s20  -3.445272e-38 -4.005887e-01
membership_s21  -3.471669e-38 -5.461070e-01
membership_s22  -3.453525e-38 -2.397970e-01
membership_s24  -3.455030e-38 -2.391359e-01
membership_s25   3.781984e-38  6.270605e-01
membership_s26   0.000000e+00  0.000000e+00
membership_s27  -1.853853e-38  1.389009e-02
membership_s28  -3.446769e-38 -3.929342e-01
membership_s30   6.066185e-38  2.285725e-01
membership_s31  -2.156591e-38 -1.779435e-01
membership_s32   8.660845e-38  3.778597e-01
membership_s33  -3.445272e-38 -3.157544e-01
membership_s36  -3.844772e-38 -1.867729e-01
membership_s37  -3.462573e-38 -2.220912e-01
V1               1.053530e-37  1.765572e-01
V2              -8.361704e-40 -1.598709e-01
pdi             -3.033135e-37 -2.110650e+02
adhesion        -2.843749e-41 -6.282079e-05
cohesion         5.686137e-41  1.256650e-04
inner            8.337686e-43  6.648742e-06
outer           -3.042346e-41 -5.310770e-05
ioratio         -2.080936e-37 -6.137580e-01
comsize          1.143854e-40  3.729155e-04
[1] "Dataset: med_targets Model GBM, run: 8 of 10 2015-06-15 20:12:18"
Iter   TrainDeviance   ValidDeviance   StepSize   Improve
     1        0.2899             nan     0.0100    0.0006
     2        0.2862             nan     0.0100    0.0009
     3        0.2832             nan     0.0100    0.0004
     4        0.2803             nan     0.0100    0.0004
     5        0.2775             nan     0.0100    0.0005
     6        0.2753             nan     0.0100    0.0004
     7        0.2729             nan     0.0100    0.0005
     8        0.2707             nan     0.0100    0.0003
     9        0.2687             nan     0.0100    0.0002
    10        0.2669             nan     0.0100    0.0003
    20        0.2518             nan     0.0100    0.0002
    40        0.2303             nan     0.0100    0.0001
    60        0.2151             nan     0.0100    0.0000
    80        0.2028             nan     0.0100    0.0001
   100        0.1922             nan     0.0100    0.0000
   120        0.1836             nan     0.0100   -0.0000
   140        0.1759             nan     0.0100   -0.0000
   160        0.1691             nan     0.0100   -0.0000
   180        0.1622             nan     0.0100   -0.0000
   194        0.1576             nan     0.0100   -0.0000

[1] "GBM variable coefficients"
                            var    rel.inf
comsize                 comsize 5.55201045
membership_s32   membership_s32 3.26615552
bigcom30               bigcom30 2.95307925
V2                           V2 2.75816337
outer                     outer 2.57647038
ratio5                   ratio5 2.35014144
pagerank               pagerank 2.33481129
orbit56                 orbit56 2.14850969
spin_vertex         spin_vertex 2.14456996
V1                           V1 2.12554660
walktrap_vertex walktrap_vertex 2.01798800
bet                         bet 1.85190874
orbit18                 orbit18 1.79595081
bigcom171             bigcom171 1.71098601
orbit62                 orbit62 1.69302610
inner                     inner 1.62506929
adhesion               adhesion 1.61929727
cohesion               cohesion 1.50746208
bigcom46               bigcom46 1.50484420
trans                     trans 1.47470473
graph22                 graph22 1.41756477
graph20                 graph20 1.36087071
third                     third 1.34497099
orbit65                 orbit65 1.22189207
graph5                   graph5 1.20488363
orbit50                 orbit50 1.20169309
orbit63                 orbit63 1.17193504
orbit36                 orbit36 1.05286037
graph25                 graph25 1.03054032
bigcom52               bigcom52 1.00640959
ratio4                   ratio4 0.98764329
orbit38                 orbit38 0.95751284
ioratio                 ioratio 0.92323349
graph1                   graph1 0.85590475
graph6                   graph6 0.84500080
bigcom28               bigcom28 0.82706782
orbit45                 orbit45 0.82066261
orbit28                 orbit28 0.75026787
graph19                 graph19 0.72868753
orbit51                 orbit51 0.70336489
orbit24                 orbit24 0.67147372
graph26                 graph26 0.67004661
orbit30                 orbit30 0.66142523
fourth                   fourth 0.65712791
orbit25                 orbit25 0.65397674
constraint           constraint 0.64753840
orbit39                 orbit39 0.62506685
orbit27                 orbit27 0.61434790
coreness               coreness 0.60263027
orbit29                 orbit29 0.60208803
graph12                 graph12 0.59216305
graph15                 graph15 0.58089674
graph23                 graph23 0.58013618
graph13                 graph13 0.57775697
graph11                 graph11 0.57102842
ratio6                   ratio6 0.56433528
graph7                   graph7 0.55700308
orbit32                 orbit32 0.53437617
ratio2                   ratio2 0.53150936
graph2                   graph2 0.51023903
graph4                   graph4 0.50769707
graph10                 graph10 0.50766528
orbit40                 orbit40 0.50311310
graph3                   graph3 0.49881503
graph24                 graph24 0.49756493
knn                         knn 0.48117710
orbit52                 orbit52 0.47852497
orbit55                 orbit55 0.47485982
orbit64                 orbit64 0.46861226
orbit17                 orbit17 0.46371190
orbit31                 orbit31 0.46234407
orbit20                 orbit20 0.45363154
orbit5                   orbit5 0.45353930
upto_fifth           upto_fifth 0.44042957
graph18                 graph18 0.43976158
orbit44                 orbit44 0.43927205
orbit47                 orbit47 0.43854037
orbit11                 orbit11 0.39584116
orbit49                 orbit49 0.38853330
ratio3                   ratio3 0.38361628
ratio1                   ratio1 0.38080745
orbit33                 orbit33 0.37597777
graph21                 graph21 0.37018159
sixth                     sixth 0.36542871
graph27                 graph27 0.34730946
orbit70                 orbit70 0.34165076
membership_s30   membership_s30 0.31633944
bigcom11               bigcom11 0.31260230
graph17                 graph17 0.31057275
hubscore               hubscore 0.30119802
graph28                 graph28 0.29818290
orbit60                 orbit60 0.28412877
orbit54                 orbit54 0.27201319
orbit15                 orbit15 0.26893732
bigcom26               bigcom26 0.26761658
orbit4                   orbit4 0.26383339
ecc                         ecc 0.25461167
orbit42                 orbit42 0.25244902
orbit35                 orbit35 0.25232358
orbit26                 orbit26 0.24947119
graph0                   graph0 0.24396594
upto_sixth           upto_sixth 0.24277480
orbit41                 orbit41 0.22038812
orbit59                 orbit59 0.21710607
orbit57                 orbit57 0.21380365
bigcom4                 bigcom4 0.21271845
graph16                 graph16 0.21251912
graph9                   graph9 0.21117464
orbit13                 orbit13 0.21080035
graph8                   graph8 0.20728523
orbit23                 orbit23 0.20530903
orbit69                 orbit69 0.20427409
orbit16                 orbit16 0.20345249
orbit9                   orbit9 0.20113354
orbit46                 orbit46 0.19814127
orbit37                 orbit37 0.19099129
orbit2                   orbit2 0.18899646
selfinter             selfinter 0.18877279
upto_third           upto_third 0.17128451
orbit7                   orbit7 0.16803793
orbit68                 orbit68 0.16318467
orbit48                 orbit48 0.16039378
graph14                 graph14 0.15919098
orbit10                 orbit10 0.15580038
orbit61                 orbit61 0.15563803
orbit21                 orbit21 0.15166128
close                     close 0.15163523
orbit67                 orbit67 0.14706530
orbit71                 orbit71 0.14430251
orbit53                 orbit53 0.13671755
orbit12                 orbit12 0.13366996
upto_second         upto_second 0.12323011
membership_s1     membership_s1 0.11795172
bigcom3                 bigcom3 0.11692977
fifth                     fifth 0.11263701
upto_fourth         upto_fourth 0.11196842
orbit66                 orbit66 0.10994715
evcent                   evcent 0.10618640
bigcom6                 bigcom6 0.09967815
AP                           AP 0.09720867
orbit1                   orbit1 0.09662949
orbit58                 orbit58 0.09081459
graph29                 graph29 0.07490283
orbit19                 orbit19 0.06442002
bigcom291             bigcom291 0.06334689
membership_s5     membership_s5 0.05515851
bigcom196             bigcom196 0.03627417
bigcom181             bigcom181 0.03227991
bigcom32               bigcom32 0.02653260
orbit0                   orbit0 0.00000000
orbit3                   orbit3 0.00000000
orbit6                   orbit6 0.00000000
orbit8                   orbit8 0.00000000
orbit14                 orbit14 0.00000000
orbit22                 orbit22 0.00000000
orbit34                 orbit34 0.00000000
orbit43                 orbit43 0.00000000
orbit72                 orbit72 0.00000000
eccrad                   eccrad 0.00000000
first                     first 0.00000000
second                   second 0.00000000
bigcom1                 bigcom1 0.00000000
bigcom2                 bigcom2 0.00000000
bigcom8                 bigcom8 0.00000000
bigcom9                 bigcom9 0.00000000
bigcom13               bigcom13 0.00000000
bigcom15               bigcom15 0.00000000
bigcom16               bigcom16 0.00000000
bigcom21               bigcom21 0.00000000
bigcom22               bigcom22 0.00000000
bigcom24               bigcom24 0.00000000
bigcom31               bigcom31 0.00000000
bigcom33               bigcom33 0.00000000
bigcom34               bigcom34 0.00000000
bigcom36               bigcom36 0.00000000
bigcom37               bigcom37 0.00000000
bigcom38               bigcom38 0.00000000
bigcom39               bigcom39 0.00000000
bigcom40               bigcom40 0.00000000
bigcom43               bigcom43 0.00000000
bigcom44               bigcom44 0.00000000
bigcom47               bigcom47 0.00000000
bigcom49               bigcom49 0.00000000
bigcom50               bigcom50 0.00000000
bigcom51               bigcom51 0.00000000
bigcom54               bigcom54 0.00000000
bigcom56               bigcom56 0.00000000
bigcom62               bigcom62 0.00000000
bigcom66               bigcom66 0.00000000
bigcom68               bigcom68 0.00000000
bigcom69               bigcom69 0.00000000
bigcom71               bigcom71 0.00000000
bigcom72               bigcom72 0.00000000
bigcom73               bigcom73 0.00000000
bigcom74               bigcom74 0.00000000
bigcom75               bigcom75 0.00000000
bigcom76               bigcom76 0.00000000
bigcom77               bigcom77 0.00000000
bigcom79               bigcom79 0.00000000
bigcom80               bigcom80 0.00000000
bigcom82               bigcom82 0.00000000
bigcom83               bigcom83 0.00000000
bigcom84               bigcom84 0.00000000
bigcom85               bigcom85 0.00000000
bigcom87               bigcom87 0.00000000
bigcom89               bigcom89 0.00000000
bigcom91               bigcom91 0.00000000
bigcom92               bigcom92 0.00000000
bigcom93               bigcom93 0.00000000
bigcom96               bigcom96 0.00000000
bigcom97               bigcom97 0.00000000
bigcom98               bigcom98 0.00000000
bigcom99               bigcom99 0.00000000
bigcom101             bigcom101 0.00000000
bigcom104             bigcom104 0.00000000
bigcom106             bigcom106 0.00000000
bigcom109             bigcom109 0.00000000
bigcom113             bigcom113 0.00000000
bigcom116             bigcom116 0.00000000
bigcom120             bigcom120 0.00000000
bigcom123             bigcom123 0.00000000
bigcom126             bigcom126 0.00000000
bigcom127             bigcom127 0.00000000
bigcom137             bigcom137 0.00000000
bigcom139             bigcom139 0.00000000
bigcom140             bigcom140 0.00000000
bigcom143             bigcom143 0.00000000
bigcom145             bigcom145 0.00000000
bigcom146             bigcom146 0.00000000
bigcom147             bigcom147 0.00000000
bigcom149             bigcom149 0.00000000
bigcom153             bigcom153 0.00000000
bigcom154             bigcom154 0.00000000
bigcom156             bigcom156 0.00000000
bigcom157             bigcom157 0.00000000
bigcom158             bigcom158 0.00000000
bigcom160             bigcom160 0.00000000
bigcom161             bigcom161 0.00000000
bigcom162             bigcom162 0.00000000
bigcom164             bigcom164 0.00000000
bigcom166             bigcom166 0.00000000
bigcom167             bigcom167 0.00000000
bigcom173             bigcom173 0.00000000
bigcom175             bigcom175 0.00000000
bigcom176             bigcom176 0.00000000
bigcom177             bigcom177 0.00000000
bigcom178             bigcom178 0.00000000
bigcom180             bigcom180 0.00000000
bigcom184             bigcom184 0.00000000
bigcom186             bigcom186 0.00000000
bigcom187             bigcom187 0.00000000
bigcom189             bigcom189 0.00000000
bigcom194             bigcom194 0.00000000
bigcom195             bigcom195 0.00000000
bigcom204             bigcom204 0.00000000
bigcom205             bigcom205 0.00000000
bigcom212             bigcom212 0.00000000
bigcom214             bigcom214 0.00000000
bigcom222             bigcom222 0.00000000
bigcom223             bigcom223 0.00000000
bigcom226             bigcom226 0.00000000
bigcom227             bigcom227 0.00000000
bigcom229             bigcom229 0.00000000
bigcom233             bigcom233 0.00000000
bigcom236             bigcom236 0.00000000
bigcom237             bigcom237 0.00000000
bigcom246             bigcom246 0.00000000
bigcom248             bigcom248 0.00000000
bigcom249             bigcom249 0.00000000
bigcom250             bigcom250 0.00000000
bigcom254             bigcom254 0.00000000
bigcom266             bigcom266 0.00000000
bigcom269             bigcom269 0.00000000
bigcom272             bigcom272 0.00000000
bigcom274             bigcom274 0.00000000
bigcom281             bigcom281 0.00000000
bigcom292             bigcom292 0.00000000
bigcom295             bigcom295 0.00000000
bigcom299             bigcom299 0.00000000
bigcom301             bigcom301 0.00000000
bigcom306             bigcom306 0.00000000
bigcom309             bigcom309 0.00000000
bigcom314             bigcom314 0.00000000
bigcom321             bigcom321 0.00000000
bigcom341             bigcom341 0.00000000
bigcom350             bigcom350 0.00000000
bigcom353             bigcom353 0.00000000
bigcom359             bigcom359 0.00000000
bigcom363             bigcom363 0.00000000
bigcom365             bigcom365 0.00000000
bigcom385             bigcom385 0.00000000
bigcom386             bigcom386 0.00000000
bigcom408             bigcom408 0.00000000
bigcom412             bigcom412 0.00000000
bigcom480             bigcom480 0.00000000
membership_s3     membership_s3 0.00000000
membership_s4     membership_s4 0.00000000
membership_s6     membership_s6 0.00000000
membership_s7     membership_s7 0.00000000
membership_s8     membership_s8 0.00000000
membership_s9     membership_s9 0.00000000
membership_s11   membership_s11 0.00000000
membership_s12   membership_s12 0.00000000
membership_s14   membership_s14 0.00000000
membership_s15   membership_s15 0.00000000
membership_s16   membership_s16 0.00000000
membership_s17   membership_s17 0.00000000
membership_s18   membership_s18 0.00000000
membership_s20   membership_s20 0.00000000
membership_s21   membership_s21 0.00000000
membership_s22   membership_s22 0.00000000
membership_s24   membership_s24 0.00000000
membership_s25   membership_s25 0.00000000
membership_s26   membership_s26 0.00000000
membership_s27   membership_s27 0.00000000
membership_s28   membership_s28 0.00000000
membership_s31   membership_s31 0.00000000
membership_s33   membership_s33 0.00000000
membership_s36   membership_s36 0.00000000
membership_s37   membership_s37 0.00000000
pdi                         pdi 0.00000000
[1] "Dataset: med_targets Model RF, run: 8 of 10 2015-06-15 20:13:29"
     |      Out-of-bag   |
Tree |      MSE  %Var(y) |
   1 |  0.05897   181.91 |
   2 |  0.05243   161.74 |
   3 |  0.05333   164.51 |
   4 |  0.05134   158.38 |
   5 |  0.05078   156.64 |
   6 |  0.04982   153.70 |
   7 |  0.04712   145.36 |
   8 |  0.04521   139.47 |
   9 |  0.04391   135.47 |
  10 |  0.04283   132.12 |
  11 |  0.04105   126.62 |
  12 |  0.04008   123.63 |
  13 |  0.03982   122.84 |
  14 |  0.03872   119.45 |
  15 |  0.03802   117.29 |
  16 |  0.03789   116.88 |
  17 |  0.03774   116.43 |
  18 |   0.0375   115.68 |
  19 |  0.03704   114.28 |
  20 |  0.03695   113.97 |
  21 |  0.03681   113.57 |
  22 |  0.03668   113.14 |
  23 |  0.03631   112.01 |
  24 |  0.03622   111.72 |
  25 |   0.0361   111.36 |
  26 |  0.03621   111.69 |
  27 |  0.03592   110.80 |
  28 |  0.03585   110.59 |
  29 |  0.03572   110.21 |
  30 |  0.03547   109.42 |
  31 |  0.03537   109.11 |
  32 |  0.03533   108.99 |
  33 |  0.03503   108.06 |
  34 |  0.03492   107.71 |
  35 |  0.03482   107.43 |
  36 |  0.03475   107.21 |
  37 |  0.03472   107.12 |
  38 |  0.03468   106.97 |
  39 |  0.03467   106.94 |
  40 |  0.03484   107.48 |
  41 |  0.03477   107.27 |
  42 |  0.03475   107.19 |
  43 |  0.03466   106.91 |
  44 |  0.03459   106.71 |
  45 |  0.03461   106.76 |
  46 |  0.03457   106.64 |
  47 |  0.03453   106.52 |
  48 |  0.03447   106.33 |
  49 |   0.0344   106.13 |
  50 |  0.03436   105.98 |
  51 |  0.03436   106.01 |
  52 |  0.03428   105.75 |
  53 |  0.03425   105.65 |
  54 |  0.03422   105.58 |
  55 |  0.03419   105.49 |
  56 |   0.0342   105.51 |
  57 |  0.03423   105.59 |
  58 |  0.03423   105.60 |
  59 |  0.03417   105.42 |
  60 |  0.03416   105.38 |
  61 |  0.03411   105.22 |
  62 |  0.03406   105.06 |
  63 |  0.03408   105.14 |
  64 |  0.03406   105.08 |
  65 |  0.03401   104.91 |
  66 |  0.03397   104.79 |
  67 |  0.03399   104.86 |
  68 |  0.03396   104.75 |
  69 |  0.03394   104.70 |
  70 |  0.03389   104.54 |
  71 |  0.03389   104.54 |
  72 |  0.03384   104.39 |
  73 |  0.03381   104.31 |
  74 |  0.03379   104.24 |
  75 |   0.0338   104.26 |
  76 |  0.03381   104.30 |
  77 |  0.03378   104.21 |
  78 |  0.03377   104.17 |
  79 |  0.03378   104.20 |
  80 |  0.03376   104.15 |
  81 |  0.03374   104.08 |
  82 |  0.03367   103.87 |
  83 |  0.03365   103.80 |
  84 |  0.03358   103.59 |
  85 |  0.03358   103.59 |
  86 |  0.03359   103.63 |
  87 |  0.03359   103.61 |
  88 |  0.03358   103.60 |
  89 |  0.03352   103.41 |
  90 |  0.03347   103.25 |
  91 |  0.03342   103.09 |
  92 |  0.03336   102.92 |
  93 |  0.03334   102.86 |
  94 |  0.03332   102.80 |
  95 |  0.03331   102.75 |
  96 |  0.03329   102.68 |
  97 |  0.03328   102.65 |
  98 |  0.03328   102.66 |
  99 |   0.0333   102.72 |
 100 |   0.0333   102.73 |
[1] "Random Forest variable coefficients"
                      %IncMSE IncNodePurity
graph5           3.241497e-03  8.249495e-01
graph6           1.008440e-03  4.903943e-01
graph7           1.156048e-03  7.133033e-01
graph8           4.101316e-04  2.069324e-01
graph9           7.730608e-04  3.201336e-01
graph10          2.000117e-03  8.341538e-01
graph11          2.662129e-03  8.041080e-01
graph12          2.033282e-03  5.118280e-01
graph13          1.370366e-03  4.547221e-01
graph14          1.249973e-03  3.989551e-01
graph15          2.490815e-03  4.474127e-01
graph16          1.696577e-03  5.203091e-01
graph17          1.197720e-03  6.718656e-01
graph18          6.777189e-04  4.072656e-01
graph19          1.730812e-03  6.990520e-01
graph20          5.053404e-03  1.292533e+00
graph21          1.195297e-03  6.136023e-01
graph22          1.976628e-03  9.544718e-01
graph23          2.107257e-03  1.088971e+00
graph24          2.596332e-03  6.979166e-01
graph25          6.467616e-04  7.972741e-01
graph26          2.615429e-03  6.555572e-01
graph27          1.466828e-03  4.387190e-01
graph28          6.677056e-04  2.667999e-01
graph29          3.192360e-04  2.456738e-01
orbit0           5.341470e-04  1.529185e-01
orbit1           8.229247e-04  3.749713e-01
orbit2           3.116553e-04  5.146572e-01
orbit3           3.683184e-04  4.354633e-01
orbit4           7.912078e-04  6.264916e-01
orbit5           7.228217e-04  4.359876e-01
orbit6           1.844301e-03  7.123808e-01
orbit7           1.598146e-03  5.872379e-01
orbit8           4.072830e-03  6.737690e-01
orbit9           1.760272e-03  3.294527e-01
orbit10          1.052130e-03  6.064235e-01
orbit11          9.142215e-04  4.456197e-01
orbit12          1.609802e-03  9.205481e-01
orbit13          1.060252e-03  4.171706e-01
orbit14          4.752187e-04  3.594221e-01
orbit15          2.392300e-03  4.685028e-01
orbit16          1.287111e-03  6.931424e-01
orbit17          3.045722e-04  4.957164e-01
orbit18          2.619058e-03  1.801180e+00
orbit19          1.357692e-03  6.433766e-01
orbit20          1.335576e-03  5.227739e-01
orbit21          9.887909e-04  8.598452e-01
orbit22          2.331562e-03  6.855224e-01
orbit23          2.845657e-03  6.876064e-01
orbit24          4.049365e-03  1.327436e+00
orbit25          7.337370e-04  5.909543e-01
orbit26          1.149073e-03  5.132156e-01
orbit27          1.403359e-03  7.346971e-01
orbit28          1.088319e-03  5.032443e-01
orbit29          9.684426e-04  5.696792e-01
orbit30          1.064782e-03  9.497578e-01
orbit31          1.166002e-03  7.350266e-01
orbit32          1.076828e-03  5.583415e-01
orbit33          1.512546e-03  5.792117e-01
orbit34          2.447636e-03  4.211981e-01
orbit35          1.100320e-03  7.192979e-01
orbit36          1.687562e-03  1.208975e+00
orbit37          1.529423e-03  8.729596e-01
orbit38          1.851505e-03  9.449741e-01
orbit39          2.301252e-03  1.031078e+00
orbit40          1.203058e-03  8.131135e-01
orbit41          1.208377e-03  7.017392e-01
orbit42          7.830536e-04  5.862452e-01
orbit43          5.660342e-04  2.886739e-01
orbit44          6.728864e-04  4.851184e-01
orbit45          2.065282e-03  1.121320e+00
orbit46          1.395809e-03  6.668284e-01
orbit47          1.990179e-03  7.290743e-01
orbit48          8.626312e-04  3.695085e-01
orbit49          3.176660e-03  1.349480e+00
orbit50          1.189317e-03  1.050577e+00
orbit51          2.403836e-03  7.384700e-01
orbit52          1.620070e-03  5.480496e-01
orbit53          5.901423e-04  5.133239e-01
orbit54          1.489264e-03  9.127398e-01
orbit55          6.308195e-04  5.338185e-01
orbit56          5.645515e-03  2.136869e+00
orbit57          4.408418e-04  3.022201e-01
orbit58          2.825151e-04  3.664085e-01
orbit59          2.559562e-03  7.672591e-01
orbit60          9.922597e-04  4.908834e-01
orbit61          8.093157e-04  4.141764e-01
orbit62          3.912595e-03  1.509058e+00
orbit63          2.154525e-03  9.821011e-01
orbit64          1.797970e-03  7.598451e-01
orbit65          4.413539e-03  1.175968e+00
orbit66          1.700358e-03  4.418865e-01
orbit67          4.264139e-04  1.223382e-01
orbit68          1.934861e-03  4.848827e-01
orbit69          7.648287e-04  5.365316e-01
orbit70          9.110801e-04  6.287074e-01
orbit71          5.558650e-04  2.356691e-01
orbit72         -5.875503e-06  1.028296e-01
AP               9.293083e-06  1.143913e-01
bet              5.178251e-04  1.437421e+00
ecc              1.395986e-04  3.927172e-01
eccrad          -4.667334e-06  1.400216e-01
close            3.807729e-04  5.162922e-01
constraint       3.014863e-03  1.251162e+00
coreness         8.915299e-04  7.419168e-01
knn              1.596643e-03  7.479479e-01
hubscore         7.829650e-04  3.697683e-01
pagerank         9.174745e-04  1.890765e+00
trans            1.485853e-03  1.344620e+00
evcent           1.036429e-03  3.482123e-01
first            1.726361e-04  2.662345e-01
upto_second      6.499305e-04  4.174523e-01
upto_third       1.438676e-03  4.727580e-01
upto_fourth      1.487819e-03  3.530025e-01
upto_fifth       1.728338e-03  8.035779e-01
upto_sixth       4.731655e-04  6.706544e-01
second           1.011081e-03  3.749476e-01
third            4.233308e-03  1.631779e+00
fourth           6.631292e-04  9.233077e-01
fifth            1.688118e-03  7.160176e-01
sixth            3.487392e-03  8.233170e-01
ratio1           1.846085e-03  1.065160e+00
ratio2           2.256352e-03  8.827942e-01
ratio3           7.163268e-04  8.402186e-01
ratio4           2.618345e-03  1.300310e+00
ratio5           1.490484e-03  3.623871e+00
ratio6           1.030312e-03  7.906736e-01
selfinter        2.589109e-04  2.193026e-01
walktrap_vertex  3.997265e-04  1.333799e+00
bigcom1          0.000000e+00  3.380952e-02
bigcom2          0.000000e+00  0.000000e+00
bigcom3          2.674570e-04  2.745431e-01
bigcom4          9.331747e-05  6.392077e-02
bigcom6         -2.680542e-05  5.157280e-01
bigcom8         -8.463404e-06  1.141899e-02
bigcom9          0.000000e+00  1.110223e-18
bigcom11        -1.260654e-04  4.883786e-01
bigcom13         0.000000e+00  0.000000e+00
bigcom15         0.000000e+00  0.000000e+00
bigcom16         0.000000e+00  5.551115e-19
bigcom21         1.229365e-05  3.639652e-02
bigcom22        -1.259481e-05  1.572929e-01
bigcom24         0.000000e+00  0.000000e+00
bigcom26         4.770338e-04  5.336686e-01
bigcom28         1.488460e-04  5.729847e-01
bigcom30         1.862332e-03  2.567506e+00
bigcom31         0.000000e+00  0.000000e+00
bigcom32        -7.358513e-05  2.459551e-01
bigcom33        -2.786789e-07  3.293625e-01
bigcom34         0.000000e+00  0.000000e+00
bigcom36         0.000000e+00  0.000000e+00
bigcom37         0.000000e+00  0.000000e+00
bigcom38        -4.675412e-05  7.277771e-01
bigcom39         0.000000e+00  0.000000e+00
bigcom40        -1.019898e-05  1.033363e-02
bigcom43         0.000000e+00  0.000000e+00
bigcom44        -5.892116e-05  2.292077e-02
bigcom46        -1.081418e-04  1.148261e+00
bigcom47         0.000000e+00  0.000000e+00
bigcom49         0.000000e+00  0.000000e+00
bigcom50         0.000000e+00  0.000000e+00
bigcom51         0.000000e+00  0.000000e+00
bigcom52         2.268674e-05  9.658883e-01
bigcom54         0.000000e+00  1.110223e-18
bigcom56         0.000000e+00  1.665335e-18
bigcom62         0.000000e+00  0.000000e+00
bigcom66         0.000000e+00  0.000000e+00
bigcom68         0.000000e+00  1.665335e-18
bigcom69         0.000000e+00  0.000000e+00
bigcom71         0.000000e+00  0.000000e+00
bigcom72         0.000000e+00  0.000000e+00
bigcom73         0.000000e+00  4.336809e-19
bigcom74         0.000000e+00  0.000000e+00
bigcom75        -2.585441e-05  2.745678e-01
bigcom76         0.000000e+00  5.551115e-19
bigcom77         0.000000e+00  0.000000e+00
bigcom79         0.000000e+00  0.000000e+00
bigcom80         0.000000e+00  0.000000e+00
bigcom82         0.000000e+00  0.000000e+00
bigcom83         0.000000e+00  1.110223e-18
bigcom84         0.000000e+00  0.000000e+00
bigcom85         0.000000e+00  0.000000e+00
bigcom87         0.000000e+00  5.551115e-19
bigcom89         0.000000e+00  0.000000e+00
bigcom91         3.108672e-06  2.957249e-01
bigcom92        -6.866641e-05  1.197696e-01
bigcom93         0.000000e+00  0.000000e+00
bigcom96         0.000000e+00  1.734723e-20
bigcom97         0.000000e+00  0.000000e+00
bigcom98         0.000000e+00  0.000000e+00
bigcom99         0.000000e+00  0.000000e+00
bigcom101        0.000000e+00  5.551115e-19
bigcom104        0.000000e+00  0.000000e+00
bigcom106        0.000000e+00  0.000000e+00
bigcom109        0.000000e+00  0.000000e+00
bigcom113        0.000000e+00  0.000000e+00
bigcom116       -2.723918e-05  6.045988e-02
bigcom120        0.000000e+00  5.551115e-19
bigcom123        0.000000e+00  0.000000e+00
bigcom126        0.000000e+00  0.000000e+00
bigcom127        0.000000e+00  5.551115e-19
bigcom137        0.000000e+00  0.000000e+00
bigcom139        0.000000e+00  0.000000e+00
bigcom140        0.000000e+00  0.000000e+00
bigcom143        0.000000e+00  0.000000e+00
bigcom145        0.000000e+00  0.000000e+00
bigcom146        0.000000e+00  0.000000e+00
bigcom147        0.000000e+00  0.000000e+00
bigcom149        0.000000e+00  1.110223e-18
bigcom153        0.000000e+00  5.551115e-19
bigcom154        0.000000e+00  5.551115e-19
bigcom156        0.000000e+00  0.000000e+00
bigcom157        0.000000e+00  0.000000e+00
bigcom158        0.000000e+00  0.000000e+00
bigcom160        0.000000e+00  5.551115e-19
bigcom161        0.000000e+00  0.000000e+00
bigcom162        0.000000e+00  1.110223e-18
bigcom164        0.000000e+00  0.000000e+00
bigcom166        0.000000e+00  0.000000e+00
bigcom167        7.115772e-06  2.837572e-01
bigcom171        2.815953e-05  1.205689e+00
bigcom173        0.000000e+00  0.000000e+00
bigcom175        0.000000e+00  0.000000e+00
bigcom176        0.000000e+00  0.000000e+00
bigcom177        0.000000e+00  0.000000e+00
bigcom178        0.000000e+00  1.110223e-18
bigcom180        0.000000e+00  0.000000e+00
bigcom181       -9.964681e-05  3.245403e-01
bigcom184        0.000000e+00  0.000000e+00
bigcom186        1.146677e-05  8.263363e-01
bigcom187       -1.157345e-05  3.381899e-01
bigcom189        0.000000e+00  0.000000e+00
bigcom194        0.000000e+00  0.000000e+00
bigcom195        0.000000e+00  0.000000e+00
bigcom196        7.737310e-05  8.831309e-01
bigcom204        0.000000e+00  0.000000e+00
bigcom205        0.000000e+00  1.110223e-18
bigcom212        0.000000e+00  0.000000e+00
bigcom214        0.000000e+00  0.000000e+00
bigcom222        0.000000e+00  0.000000e+00
bigcom223        0.000000e+00  6.938894e-19
bigcom226        0.000000e+00  0.000000e+00
bigcom227        0.000000e+00  2.220446e-18
bigcom229        0.000000e+00  0.000000e+00
bigcom233        0.000000e+00  0.000000e+00
bigcom236        0.000000e+00  0.000000e+00
bigcom237        0.000000e+00  1.665335e-18
bigcom246        0.000000e+00  0.000000e+00
bigcom248        0.000000e+00  5.551115e-19
bigcom249        0.000000e+00  5.551115e-19
bigcom250        0.000000e+00  0.000000e+00
bigcom254        0.000000e+00  0.000000e+00
bigcom266        0.000000e+00  0.000000e+00
bigcom269        0.000000e+00  0.000000e+00
bigcom272        0.000000e+00  0.000000e+00
bigcom274        0.000000e+00  0.000000e+00
bigcom281        0.000000e+00  1.734723e-20
bigcom291       -5.954128e-05  5.814317e-01
bigcom292        0.000000e+00  0.000000e+00
bigcom295        0.000000e+00  5.551115e-19
bigcom299        0.000000e+00  0.000000e+00
bigcom301        0.000000e+00  0.000000e+00
bigcom306        0.000000e+00  0.000000e+00
bigcom309        0.000000e+00  0.000000e+00
bigcom314        0.000000e+00  5.551115e-19
bigcom321        0.000000e+00  0.000000e+00
bigcom341        0.000000e+00  0.000000e+00
bigcom350        0.000000e+00  5.551115e-19
bigcom353        0.000000e+00  0.000000e+00
bigcom359        0.000000e+00  0.000000e+00
bigcom363        0.000000e+00  0.000000e+00
bigcom365        0.000000e+00  0.000000e+00
bigcom385        1.171320e-05  6.129782e-01
bigcom386        0.000000e+00  0.000000e+00
bigcom408       -6.966224e-06  6.622884e-02
bigcom412        1.219815e-04  1.358032e+00
bigcom480        0.000000e+00  0.000000e+00
spin_vertex      3.667042e-04  2.206766e+00
membership_s1    4.378297e-04  3.085936e-01
membership_s3    0.000000e+00  0.000000e+00
membership_s4    0.000000e+00  1.428571e-02
membership_s5    2.553653e-04  2.273257e-01
membership_s6    7.809741e-05  5.644101e-02
membership_s7    4.137402e-05  1.326092e-01
membership_s8    0.000000e+00  0.000000e+00
membership_s9    0.000000e+00  0.000000e+00
membership_s11   0.000000e+00  0.000000e+00
membership_s12   0.000000e+00  0.000000e+00
membership_s14   0.000000e+00  0.000000e+00
membership_s15  -4.996926e-05  1.587236e-01
membership_s16   0.000000e+00  1.110223e-18
membership_s17   0.000000e+00  1.110223e-18
membership_s18   0.000000e+00  5.204170e-20
membership_s20   0.000000e+00  0.000000e+00
membership_s21  -6.635092e-05  1.045789e-01
membership_s22   0.000000e+00  1.734723e-20
membership_s24   0.000000e+00  0.000000e+00
membership_s25   2.341857e-05  1.319654e-01
membership_s26   0.000000e+00  0.000000e+00
membership_s27   1.583325e-05  5.058319e-02
membership_s28   0.000000e+00  0.000000e+00
membership_s30   2.283847e-04  1.416921e-01
membership_s31  -5.774657e-06  6.131394e-02
membership_s32   1.824278e-03  2.065466e+00
membership_s33   0.000000e+00  0.000000e+00
membership_s36  -1.164822e-05  1.666667e-02
membership_s37   0.000000e+00  5.551115e-19
V1               5.284276e-03  1.908269e+00
V2               1.296982e-03  2.252676e+00
pdi             -3.795424e-06  1.140800e-01
adhesion         2.860438e-02  2.628524e+00
cohesion         2.353819e-02  2.369612e+00
inner            9.686413e-03  2.935043e+00
outer            8.811498e-03  2.872663e+00
ioratio          4.772535e-03  1.907964e+00
comsize          1.778109e-02  4.514618e+00
[1] "Dataset: med_targets Model GLM, run: 8 of 10 2015-06-15 20:15:31"
[1] "glmnet variable coefficients"
                         [,1]          [,2]
(Intercept)     -3.360865e+00 -6.202276e+01
graph0           5.584803e-40 -1.487556e-03
graph1          -2.198997e-42 -1.205422e-05
graph2           3.985239e-40 -1.831618e-04
graph3           6.240882e-44 -9.109527e-08
graph4          -8.027083e-45 -4.679812e-09
graph5           8.868631e-42 -3.947863e-05
graph6           6.470010e-43  3.965925e-07
graph7           3.680686e-41  2.715106e-05
graph8           9.317588e-41 -1.025289e-03
graph9           8.394169e-46 -4.715348e-09
graph10         -1.021602e-46  2.957795e-11
graph11         -1.322673e-47 -8.479563e-12
graph12          6.505674e-45  1.247337e-08
graph13          3.201203e-44  1.888696e-09
graph14         -7.004465e-46  2.118815e-09
graph15          8.608139e-43  9.049428e-07
graph16          6.709564e-46 -6.201708e-08
graph17          2.447181e-44 -1.750539e-08
graph18          5.947555e-43 -5.512945e-08
graph19          2.837936e-43  2.854428e-07
graph20         -1.071974e-43 -2.542769e-06
graph21          1.372575e-42  3.067977e-06
graph22          6.784479e-43 -6.848339e-06
graph23          1.303617e-42 -6.731904e-07
graph24          2.883084e-42  1.222415e-06
graph25          1.424193e-41  3.916681e-05
graph26          1.083543e-41  4.490575e-06
graph27          6.964008e-41  3.953514e-05
graph28          4.721577e-41  6.767830e-05
graph29         -4.891305e-41 -1.243318e-03
orbit0           5.584803e-40 -1.466590e-03
orbit1          -2.720288e-42 -1.230499e-05
orbit2           3.691593e-41 -8.066223e-05
orbit3           3.985239e-40 -1.694083e-04
orbit4           1.032023e-43 -2.241539e-07
orbit5           1.156629e-43  1.098595e-07
orbit6          -8.031404e-45 -4.725009e-09
orbit7           3.890527e-42 -8.921974e-06
orbit8           8.868631e-42 -3.902964e-05
orbit9           2.132246e-42  3.641435e-06
orbit10          7.182544e-43 -1.954418e-07
orbit11          3.481766e-41  1.442459e-05
orbit12          4.311498e-41  3.883581e-05
orbit13          1.317577e-40 -8.947930e-06
orbit14          9.317588e-41 -1.019279e-03
orbit15          1.564196e-45 -9.260195e-09
orbit16          7.574813e-45  4.069927e-09
orbit17         -4.137315e-46 -2.536888e-08
orbit18          8.325767e-46 -1.407118e-09
orbit19         -2.166643e-46 -1.070674e-10
orbit20         -2.342331e-46  1.370650e-09
orbit21          1.971258e-44 -1.429914e-09
orbit22         -1.322676e-47 -8.586019e-12
orbit23          4.975087e-43 -1.182804e-06
orbit24          1.373665e-44  2.447652e-08
orbit25          5.582799e-45  1.389460e-08
orbit26          9.099152e-44  2.481552e-07
orbit27          9.451282e-44  2.461290e-07
orbit28          2.057900e-43  5.550127e-07
orbit29          5.504470e-44 -5.653299e-08
orbit30          2.265344e-43 -1.811602e-06
orbit31         -1.758358e-45  5.000326e-10
orbit32         -7.127832e-46  6.398170e-09
orbit33          3.656755e-42 -1.094038e-05
orbit34          8.608139e-43  9.690218e-07
orbit35         -1.081605e-44 -2.698760e-07
orbit36          2.064514e-43  3.064715e-07
orbit37         -5.273144e-45 -1.037375e-07
orbit38          7.867948e-43  1.821686e-06
orbit39          1.115810e-43  2.498928e-07
orbit40          2.618329e-44 -5.337488e-08
orbit41          3.014030e-43 -1.448084e-06
orbit42          1.561722e-41  3.748731e-05
orbit43          5.952195e-43 -1.531940e-08
orbit44          8.225412e-41 -1.276458e-04
orbit45          7.014098e-43  1.606328e-06
orbit46          7.726231e-43  9.469886e-07
orbit47          4.150178e-42  9.264808e-07
orbit48          5.368730e-43 -9.117159e-07
orbit49         -1.431393e-43 -2.643821e-06
orbit50          6.686266e-42 -3.205368e-05
orbit51          2.782469e-42  8.217643e-06
orbit52          3.221830e-42  4.100205e-06
orbit53          6.469910e-42  1.172401e-05
orbit54          6.604844e-43 -6.922375e-06
orbit55          7.469889e-41  1.328206e-04
orbit56          5.310339e-42  2.240412e-05
orbit57          8.776524e-43 -6.606380e-06
orbit58          2.480455e-41 -3.168636e-06
orbit59          3.903097e-42  2.220997e-06
orbit60          9.529253e-42 -2.075448e-06
orbit61          1.045919e-40  3.024795e-04
orbit62          3.579781e-41  9.076610e-05
orbit63          4.545828e-41  7.066060e-05
orbit64          2.574743e-41  1.051349e-04
orbit65          3.240489e-41  5.490359e-05
orbit66          1.305255e-41 -2.457315e-05
orbit67          4.676506e-41  4.326941e-05
orbit68          7.440251e-41  3.835496e-05
orbit69          4.243862e-40  4.253358e-04
orbit70          7.965349e-41  2.649887e-04
orbit71          3.350410e-41 -6.536970e-04
orbit72         -4.891305e-41 -1.247748e-03
AP              -7.220427e-39 -7.452547e-02
bet              5.888122e-43  5.727908e-06
ecc              1.191534e-38  3.921982e-02
eccrad           7.149205e-38  2.350666e-01
close           -1.415696e-37 -3.417341e-01
constraint      -4.000727e-38  2.019607e-01
coreness         6.202173e-40 -5.446112e-03
knn             -8.611285e-41 -3.464221e-04
hubscore         3.309255e-37  2.975218e-01
pagerank        -5.313952e-37 -3.561049e+00
trans            2.493691e-40 -3.371341e-02
evcent           3.154717e-37  2.391741e-01
first            5.584803e-40 -1.473529e-03
upto_second     -5.343052e-42 -1.441393e-05
upto_third      -1.132151e-42 -3.653001e-06
upto_fourth     -4.964127e-42 -2.827037e-05
upto_fifth      -4.755153e-41  2.323766e-04
upto_sixth      -8.462072e-40  3.915593e-03
second          -5.407033e-42 -1.441826e-05
third           -3.033315e-43 -2.051699e-06
fourth           1.315625e-42  3.381053e-06
fifth            5.442329e-42  3.433370e-05
sixth            4.733799e-41 -2.301861e-04
ratio1          -9.852840e-41 -3.381909e-04
ratio2           1.769595e-40 -1.898399e-03
ratio3           2.736429e-39  1.858458e-02
ratio4           1.831168e-38 -1.881457e-01
ratio5           1.692030e-37  1.556508e+00
ratio6           2.089501e-40 -1.823165e-03
selfinter        2.214475e-38  1.258731e-01
walktrap_vertex -4.035329e-38 -2.434938e-01
bigcom1         -3.739476e-38 -2.058364e-01
bigcom2         -3.391644e-38 -3.470394e-01
bigcom3          3.636368e-38  2.064880e-01
bigcom4         -1.770626e-38 -3.062347e-02
bigcom6          2.188335e-37  9.962776e-01
bigcom8         -2.760953e-38 -1.840327e-01
bigcom9         -3.401895e-38 -2.255339e-01
bigcom11         1.107536e-37  5.457683e-01
bigcom13        -3.396761e-38 -3.586294e-01
bigcom15        -3.398959e-38 -2.118191e-01
bigcom16        -3.393104e-38 -2.519565e-01
bigcom21        -5.058008e-39 -1.184332e-01
bigcom22         2.793284e-38  1.425602e-01
bigcom24        -3.390914e-38 -2.507693e-01
bigcom26         6.317587e-38  3.537784e-01
bigcom28         9.162396e-38  2.884949e-01
bigcom30         2.295551e-37  7.644268e-01
bigcom31        -3.390184e-38 -2.395662e-01
bigcom32         1.683212e-37  8.846291e-01
bigcom33         4.713732e-37  1.322944e+00
bigcom34        -3.388726e-38 -2.758361e-01
bigcom36        -3.391644e-38 -3.879908e-01
bigcom37        -3.389455e-38 -3.368170e-01
bigcom38         4.713732e-37  1.866558e+00
bigcom39        -3.401895e-38 -3.153675e-01
bigcom40        -2.340060e-38 -4.655303e-02
bigcom43        -3.392374e-38 -3.067388e-01
bigcom44        -2.269413e-38  1.528558e-01
bigcom46         3.036037e-37  1.137269e+00
bigcom47        -3.394566e-38 -4.247378e-01
bigcom49        -3.392374e-38 -2.479884e-01
bigcom50        -3.389455e-38 -4.124191e-01
bigcom51        -3.389455e-38 -3.361796e-01
bigcom52         4.715761e-37  1.368897e+00
bigcom54        -3.388726e-38 -1.887170e-01
bigcom56        -3.396761e-38 -4.300565e-01
bigcom62        -3.390184e-38 -3.828857e-01
bigcom66        -3.388726e-38 -2.818778e-01
bigcom68        -3.390184e-38 -2.561275e-01
bigcom69        -3.394566e-38 -4.155973e-01
bigcom71        -3.388726e-38 -1.907964e-01
bigcom72        -3.388726e-38 -1.387520e-01
bigcom73        -3.398959e-38 -4.306244e-01
bigcom74        -3.393104e-38 -3.778340e-01
bigcom75         3.030158e-37  9.993711e-01
bigcom76        -3.392374e-38 -2.809030e-01
bigcom77        -3.392374e-38 -4.646299e-01
bigcom79        -3.389455e-38 -5.108308e-01
bigcom80        -3.392374e-38 -4.939780e-01
bigcom82        -3.389455e-38 -4.595783e-01
bigcom83        -3.389455e-38 -1.742201e-01
bigcom84        -3.392374e-38 -4.732823e-01
bigcom85        -3.389455e-38 -3.598213e-01
bigcom87        -3.393104e-38 -4.171181e-01
bigcom89        -3.388726e-38 -2.066088e-01
bigcom91         1.105866e-37  5.517389e-01
bigcom92         1.936234e-38  5.088060e-01
bigcom93        -3.388726e-38 -1.179250e-01
bigcom96        -3.390184e-38 -4.188242e-01
bigcom97        -3.392374e-38 -4.907008e-01
bigcom98        -3.388726e-38 -5.405836e-01
bigcom99         0.000000e+00  0.000000e+00
bigcom101       -3.397494e-38 -2.321965e-01
bigcom104       -3.389455e-38 -4.789136e-01
bigcom106       -3.389455e-38 -5.353943e-01
bigcom109       -3.389455e-38 -2.821940e-01
bigcom113       -3.389455e-38 -4.030728e-01
bigcom116       -2.330350e-39 -3.332885e-02
bigcom120       -3.390184e-38 -3.762638e-01
bigcom123       -3.389455e-38 -3.280172e-01
bigcom126       -3.388726e-38 -2.582542e-01
bigcom127       -3.392374e-38 -3.216187e-01
bigcom137       -3.392374e-38 -5.431442e-01
bigcom139       -3.390184e-38 -3.429517e-01
bigcom140       -3.390184e-38 -4.218621e-01
bigcom143       -3.388726e-38 -4.125365e-01
bigcom145       -3.390184e-38 -2.664654e-01
bigcom146       -3.389455e-38 -2.987477e-01
bigcom147       -3.396761e-38 -2.103118e-01
bigcom149       -3.390914e-38 -2.941969e-01
bigcom153       -3.393835e-38 -3.437611e-01
bigcom154       -3.388726e-38 -1.767873e-01
bigcom156       -3.391644e-38 -4.288174e-01
bigcom157       -3.397494e-38 -4.294848e-01
bigcom158       -3.389455e-38 -3.640905e-01
bigcom160       -3.388726e-38 -4.328345e-01
bigcom161       -3.390184e-38 -3.373722e-01
bigcom162       -3.389455e-38 -3.475369e-01
bigcom164       -3.388726e-38 -3.916133e-01
bigcom166       -3.392374e-38 -3.299036e-01
bigcom167        5.808477e-38  2.730323e-01
bigcom171        3.709580e-37  1.234137e+00
bigcom173       -3.389455e-38 -4.360395e-01
bigcom175       -3.389455e-38 -1.962390e-01
bigcom176       -3.388726e-38 -2.287194e-01
bigcom177       -3.389455e-38 -2.616249e-01
bigcom178       -3.389455e-38 -4.747771e-01
bigcom180       -3.388726e-38 -1.632281e-01
bigcom181        6.727477e-38  6.879738e-01
bigcom184       -3.390184e-38 -4.104667e-01
bigcom186        4.713732e-37  1.181000e+00
bigcom187        4.713732e-37  1.137805e+00
bigcom189       -3.392374e-38 -2.690193e-01
bigcom194       -3.390184e-38 -3.158458e-01
bigcom195       -3.388726e-38 -3.269477e-01
bigcom196        6.399335e-37  1.539025e+00
bigcom204        0.000000e+00  0.000000e+00
bigcom205       -3.389455e-38 -4.195865e-01
bigcom212       -3.389455e-38 -3.134696e-01
bigcom214       -3.388726e-38 -2.819409e-01
bigcom222       -3.389455e-38 -2.449854e-01
bigcom223       -3.392374e-38 -4.035949e-01
bigcom226       -3.390184e-38 -2.563924e-01
bigcom227       -3.390184e-38 -2.785720e-01
bigcom229       -3.388726e-38 -2.045540e-01
bigcom233       -3.389455e-38 -3.972547e-01
bigcom236       -3.388726e-38 -1.721519e-01
bigcom237       -3.390184e-38 -3.680132e-01
bigcom246       -3.393104e-38 -3.113503e-01
bigcom248       -3.395298e-38 -4.166034e-01
bigcom249       -3.390914e-38 -3.668080e-01
bigcom250       -3.398226e-38 -1.868559e-01
bigcom254       -3.389455e-38 -2.569176e-01
bigcom266       -3.390184e-38 -4.772066e-01
bigcom269        0.000000e+00  0.000000e+00
bigcom272       -3.388726e-38 -2.946681e-01
bigcom274       -3.405571e-38 -1.811780e-01
bigcom281       -3.391644e-38 -2.400544e-01
bigcom291        1.683212e-37  1.044161e+00
bigcom292       -3.389455e-38 -4.295497e-01
bigcom295       -3.391644e-38 -4.043562e-01
bigcom299       -3.389455e-38 -4.813103e-01
bigcom301       -3.393104e-38 -2.331365e-01
bigcom306       -3.388726e-38 -1.934165e-01
bigcom309       -3.388726e-38 -3.457914e-01
bigcom314       -3.390914e-38 -3.693000e-01
bigcom321       -3.388726e-38 -5.655049e-01
bigcom341       -3.389455e-38 -3.535045e-01
bigcom350       -3.390184e-38 -4.068359e-01
bigcom353       -3.389455e-38 -2.779493e-01
bigcom359       -3.388726e-38 -3.791311e-01
bigcom363       -3.388726e-38 -3.268273e-01
bigcom365       -3.390184e-38 -5.018682e-01
bigcom385        4.713732e-37  1.513812e+00
bigcom386       -3.389455e-38 -1.569554e-01
bigcom408        3.030158e-37  9.774856e-01
bigcom412        9.766410e-37  2.551014e+00
bigcom480       -3.388726e-38 -2.437060e-01
spin_vertex      1.719131e-38 -1.045900e-01
membership_s1    2.689898e-38  1.230746e-01
membership_s3   -3.388726e-38 -3.751479e-01
membership_s4   -2.687641e-38 -1.286265e-01
membership_s5   -2.098871e-38 -6.408789e-02
membership_s6   -2.665424e-38 -1.191835e-01
membership_s7   -1.969324e-38  3.266779e-02
membership_s8   -3.389455e-38 -3.367347e-01
membership_s9   -3.390184e-38 -4.755494e-01
membership_s11  -3.389455e-38 -5.110891e-01
membership_s12  -3.392374e-38 -3.421612e-01
membership_s14  -3.390184e-38 -5.331298e-01
membership_s15   5.795379e-39  2.753106e-01
membership_s16  -3.391644e-38 -2.212712e-01
membership_s17  -3.388726e-38 -4.016689e-01
membership_s18  -3.417388e-38 -2.631085e-01
membership_s20  -3.388726e-38 -3.406506e-01
membership_s21  -7.358489e-39 -6.927173e-02
membership_s22  -3.397494e-38 -2.732540e-01
membership_s24  -3.398959e-38 -2.391953e-01
membership_s25   2.563142e-38  5.790304e-01
membership_s26   0.000000e+00  0.000000e+00
membership_s27  -2.113121e-38 -2.028091e-02
membership_s28  -3.390184e-38 -4.327074e-01
membership_s30   5.040955e-38  1.599330e-01
membership_s31  -2.124397e-38 -1.926076e-01
membership_s32   9.556283e-38  4.599991e-01
membership_s33  -3.388726e-38 -2.678985e-01
membership_s36  -3.784486e-38 -1.835157e-01
membership_s37  -3.406307e-38 -2.168852e-01
V1               9.116165e-38  1.713973e-01
V2              -3.679300e-38 -2.726579e-01
pdi             -3.991355e-35 -6.125514e+02
adhesion        -2.677395e-41 -5.421164e-05
cohesion         5.355520e-41  1.081044e-04
inner            8.694446e-43  5.994662e-06
outer           -2.825482e-41 -5.205029e-05
ioratio         -1.993624e-37 -5.492345e-01
comsize          1.055332e-40  3.687097e-04
[1] "Dataset: med_targets Model GBM, run: 9 of 10 2015-06-15 20:16:33"
Iter   TrainDeviance   ValidDeviance   StepSize   Improve
     1        0.2875             nan     0.0100    0.0006
     2        0.2831             nan     0.0100    0.0011
     3        0.2800             nan     0.0100    0.0008
     4        0.2770             nan     0.0100    0.0007
     5        0.2732             nan     0.0100    0.0006
     6        0.2708             nan     0.0100    0.0005
     7        0.2684             nan     0.0100    0.0004
     8        0.2662             nan     0.0100    0.0002
     9        0.2646             nan     0.0100    0.0002
    10        0.2623             nan     0.0100    0.0006
    20        0.2468             nan     0.0100    0.0003
    40        0.2254             nan     0.0100    0.0000
    60        0.2101             nan     0.0100    0.0000
    80        0.1984             nan     0.0100    0.0001
   100        0.1881             nan     0.0100    0.0000
   120        0.1793             nan     0.0100    0.0001
   140        0.1713             nan     0.0100    0.0000
   160        0.1637             nan     0.0100    0.0000
   180        0.1571             nan     0.0100   -0.0000
   194        0.1532             nan     0.0100   -0.0000

[1] "GBM variable coefficients"
                            var    rel.inf
comsize                 comsize 5.27201781
bigcom30               bigcom30 4.64415736
ratio5                   ratio5 2.84199751
membership_s32   membership_s32 2.52163239
V2                           V2 2.27251583
bigcom171             bigcom171 2.26800928
bet                         bet 2.15239681
outer                     outer 2.06470692
orbit62                 orbit62 1.93084361
graph20                 graph20 1.82313396
inner                     inner 1.79282457
pagerank               pagerank 1.75987477
bigcom46               bigcom46 1.74604578
cohesion               cohesion 1.71625385
V1                           V1 1.71207240
adhesion               adhesion 1.66987162
graph7                   graph7 1.62522118
orbit18                 orbit18 1.60780678
orbit50                 orbit50 1.57382501
trans                     trans 1.55786441
walktrap_vertex walktrap_vertex 1.50564806
third                     third 1.49688590
spin_vertex         spin_vertex 1.44057482
orbit45                 orbit45 1.35361595
orbit38                 orbit38 1.25503544
ratio4                   ratio4 1.12205190
graph25                 graph25 1.11963037
orbit69                 orbit69 1.07138768
orbit56                 orbit56 1.04740077
graph5                   graph5 1.04459473
graph22                 graph22 1.03989749
orbit30                 orbit30 1.03109202
knn                         knn 0.96951624
orbit39                 orbit39 0.95891127
orbit63                 orbit63 0.92329353
ioratio                 ioratio 0.91728184
orbit40                 orbit40 0.87381670
orbit46                 orbit46 0.83668994
bigcom52               bigcom52 0.82028951
constraint           constraint 0.78686751
graph1                   graph1 0.76243112
bigcom28               bigcom28 0.76021640
orbit36                 orbit36 0.75818543
orbit24                 orbit24 0.73497887
graph23                 graph23 0.73381438
selfinter             selfinter 0.70242347
graph4                   graph4 0.70169349
fourth                   fourth 0.68741263
graph15                 graph15 0.68556549
graph12                 graph12 0.67998181
graph10                 graph10 0.64537515
graph11                 graph11 0.63885055
orbit33                 orbit33 0.63332509
graph2                   graph2 0.62927322
orbit64                 orbit64 0.61935422
graph3                   graph3 0.60283688
graph0                   graph0 0.59751094
graph18                 graph18 0.54855217
orbit54                 orbit54 0.53797611
orbit17                 orbit17 0.53487822
orbit47                 orbit47 0.51865612
graph26                 graph26 0.50468807
graph6                   graph6 0.50067152
orbit25                 orbit25 0.49245406
bigcom11               bigcom11 0.47236906
orbit13                 orbit13 0.47033685
orbit28                 orbit28 0.46386103
orbit65                 orbit65 0.42087975
orbit55                 orbit55 0.41594571
graph19                 graph19 0.41482373
graph17                 graph17 0.41016539
graph9                   graph9 0.40790690
orbit49                 orbit49 0.40741887
sixth                     sixth 0.40572033
orbit11                 orbit11 0.40445318
orbit37                 orbit37 0.39526848
orbit44                 orbit44 0.39203948
orbit52                 orbit52 0.38138888
orbit32                 orbit32 0.37279634
orbit31                 orbit31 0.37020358
ratio6                   ratio6 0.36739978
orbit48                 orbit48 0.36601533
orbit51                 orbit51 0.35988852
upto_fifth           upto_fifth 0.35225863
orbit5                   orbit5 0.34495895
orbit27                 orbit27 0.34147256
orbit59                 orbit59 0.32959866
upto_second         upto_second 0.31742197
orbit61                 orbit61 0.31606083
membership_s1     membership_s1 0.30257259
orbit42                 orbit42 0.29778929
ratio2                   ratio2 0.28149245
orbit29                 orbit29 0.26430453
orbit9                   orbit9 0.26030215
orbit57                 orbit57 0.25461165
ratio1                   ratio1 0.25451987
graph13                 graph13 0.25280817
orbit70                 orbit70 0.24125720
graph16                 graph16 0.24107998
orbit41                 orbit41 0.24008369
graph27                 graph27 0.23741225
membership_s30   membership_s30 0.23203880
graph24                 graph24 0.21676525
orbit66                 orbit66 0.21368996
orbit16                 orbit16 0.20140751
graph28                 graph28 0.20026058
orbit35                 orbit35 0.19617251
orbit23                 orbit23 0.19603063
graph14                 graph14 0.19239513
orbit15                 orbit15 0.18780360
bigcom4                 bigcom4 0.17486772
bigcom6                 bigcom6 0.16508594
orbit26                 orbit26 0.16451188
bigcom3                 bigcom3 0.16096444
orbit2                   orbit2 0.15847047
coreness               coreness 0.15072520
orbit68                 orbit68 0.14735112
ecc                         ecc 0.14307416
upto_sixth           upto_sixth 0.14181888
close                     close 0.14030919
fifth                     fifth 0.13944132
hubscore               hubscore 0.13050095
ratio3                   ratio3 0.12665836
orbit20                 orbit20 0.12654509
bigcom26               bigcom26 0.12207587
orbit21                 orbit21 0.11912652
upto_fourth         upto_fourth 0.11345176
orbit7                   orbit7 0.10983638
graph8                   graph8 0.10548891
orbit1                   orbit1 0.09906180
orbit4                   orbit4 0.09013209
orbit58                 orbit58 0.08717018
bigcom196             bigcom196 0.08586166
upto_third           upto_third 0.08197789
orbit71                 orbit71 0.07913269
graph21                 graph21 0.07311743
bigcom291             bigcom291 0.07299161
orbit19                 orbit19 0.07276688
bigcom181             bigcom181 0.07259012
bigcom38               bigcom38 0.06854912
orbit43                 orbit43 0.06755765
orbit53                 orbit53 0.06115408
orbit12                 orbit12 0.05749644
membership_s5     membership_s5 0.04081529
orbit67                 orbit67 0.03526087
orbit60                 orbit60 0.02698224
orbit22                 orbit22 0.02578896
orbit10                 orbit10 0.02369465
bigcom32               bigcom32 0.02275512
orbit6                   orbit6 0.02165286
bigcom147             bigcom147 0.02047849
graph29                 graph29 0.01160772
pdi                         pdi 0.01140498
bigcom167             bigcom167 0.00558551
orbit0                   orbit0 0.00000000
orbit3                   orbit3 0.00000000
orbit8                   orbit8 0.00000000
orbit14                 orbit14 0.00000000
orbit34                 orbit34 0.00000000
orbit72                 orbit72 0.00000000
AP                           AP 0.00000000
eccrad                   eccrad 0.00000000
evcent                   evcent 0.00000000
first                     first 0.00000000
second                   second 0.00000000
bigcom1                 bigcom1 0.00000000
bigcom2                 bigcom2 0.00000000
bigcom8                 bigcom8 0.00000000
bigcom9                 bigcom9 0.00000000
bigcom13               bigcom13 0.00000000
bigcom15               bigcom15 0.00000000
bigcom16               bigcom16 0.00000000
bigcom21               bigcom21 0.00000000
bigcom22               bigcom22 0.00000000
bigcom24               bigcom24 0.00000000
bigcom31               bigcom31 0.00000000
bigcom33               bigcom33 0.00000000
bigcom34               bigcom34 0.00000000
bigcom36               bigcom36 0.00000000
bigcom37               bigcom37 0.00000000
bigcom39               bigcom39 0.00000000
bigcom40               bigcom40 0.00000000
bigcom43               bigcom43 0.00000000
bigcom44               bigcom44 0.00000000
bigcom47               bigcom47 0.00000000
bigcom49               bigcom49 0.00000000
bigcom50               bigcom50 0.00000000
bigcom51               bigcom51 0.00000000
bigcom54               bigcom54 0.00000000
bigcom56               bigcom56 0.00000000
bigcom62               bigcom62 0.00000000
bigcom66               bigcom66 0.00000000
bigcom68               bigcom68 0.00000000
bigcom69               bigcom69 0.00000000
bigcom71               bigcom71 0.00000000
bigcom72               bigcom72 0.00000000
bigcom73               bigcom73 0.00000000
bigcom74               bigcom74 0.00000000
bigcom75               bigcom75 0.00000000
bigcom76               bigcom76 0.00000000
bigcom77               bigcom77 0.00000000
bigcom79               bigcom79 0.00000000
bigcom80               bigcom80 0.00000000
bigcom82               bigcom82 0.00000000
bigcom83               bigcom83 0.00000000
bigcom84               bigcom84 0.00000000
bigcom85               bigcom85 0.00000000
bigcom87               bigcom87 0.00000000
bigcom89               bigcom89 0.00000000
bigcom91               bigcom91 0.00000000
bigcom92               bigcom92 0.00000000
bigcom93               bigcom93 0.00000000
bigcom96               bigcom96 0.00000000
bigcom97               bigcom97 0.00000000
bigcom98               bigcom98 0.00000000
bigcom99               bigcom99 0.00000000
bigcom101             bigcom101 0.00000000
bigcom104             bigcom104 0.00000000
bigcom106             bigcom106 0.00000000
bigcom109             bigcom109 0.00000000
bigcom113             bigcom113 0.00000000
bigcom116             bigcom116 0.00000000
bigcom120             bigcom120 0.00000000
bigcom123             bigcom123 0.00000000
bigcom126             bigcom126 0.00000000
bigcom127             bigcom127 0.00000000
bigcom137             bigcom137 0.00000000
bigcom139             bigcom139 0.00000000
bigcom140             bigcom140 0.00000000
bigcom143             bigcom143 0.00000000
bigcom145             bigcom145 0.00000000
bigcom146             bigcom146 0.00000000
bigcom149             bigcom149 0.00000000
bigcom153             bigcom153 0.00000000
bigcom154             bigcom154 0.00000000
bigcom156             bigcom156 0.00000000
bigcom157             bigcom157 0.00000000
bigcom158             bigcom158 0.00000000
bigcom160             bigcom160 0.00000000
bigcom161             bigcom161 0.00000000
bigcom162             bigcom162 0.00000000
bigcom164             bigcom164 0.00000000
bigcom166             bigcom166 0.00000000
bigcom173             bigcom173 0.00000000
bigcom175             bigcom175 0.00000000
bigcom176             bigcom176 0.00000000
bigcom177             bigcom177 0.00000000
bigcom178             bigcom178 0.00000000
bigcom180             bigcom180 0.00000000
bigcom184             bigcom184 0.00000000
bigcom186             bigcom186 0.00000000
bigcom187             bigcom187 0.00000000
bigcom189             bigcom189 0.00000000
bigcom194             bigcom194 0.00000000
bigcom195             bigcom195 0.00000000
bigcom204             bigcom204 0.00000000
bigcom205             bigcom205 0.00000000
bigcom212             bigcom212 0.00000000
bigcom214             bigcom214 0.00000000
bigcom222             bigcom222 0.00000000
bigcom223             bigcom223 0.00000000
bigcom226             bigcom226 0.00000000
bigcom227             bigcom227 0.00000000
bigcom229             bigcom229 0.00000000
bigcom233             bigcom233 0.00000000
bigcom236             bigcom236 0.00000000
bigcom237             bigcom237 0.00000000
bigcom246             bigcom246 0.00000000
bigcom248             bigcom248 0.00000000
bigcom249             bigcom249 0.00000000
bigcom250             bigcom250 0.00000000
bigcom254             bigcom254 0.00000000
bigcom266             bigcom266 0.00000000
bigcom269             bigcom269 0.00000000
bigcom272             bigcom272 0.00000000
bigcom274             bigcom274 0.00000000
bigcom281             bigcom281 0.00000000
bigcom292             bigcom292 0.00000000
bigcom295             bigcom295 0.00000000
bigcom299             bigcom299 0.00000000
bigcom301             bigcom301 0.00000000
bigcom306             bigcom306 0.00000000
bigcom309             bigcom309 0.00000000
bigcom314             bigcom314 0.00000000
bigcom321             bigcom321 0.00000000
bigcom341             bigcom341 0.00000000
bigcom350             bigcom350 0.00000000
bigcom353             bigcom353 0.00000000
bigcom359             bigcom359 0.00000000
bigcom363             bigcom363 0.00000000
bigcom365             bigcom365 0.00000000
bigcom385             bigcom385 0.00000000
bigcom386             bigcom386 0.00000000
bigcom408             bigcom408 0.00000000
bigcom412             bigcom412 0.00000000
bigcom480             bigcom480 0.00000000
membership_s3     membership_s3 0.00000000
membership_s4     membership_s4 0.00000000
membership_s6     membership_s6 0.00000000
membership_s7     membership_s7 0.00000000
membership_s8     membership_s8 0.00000000
membership_s9     membership_s9 0.00000000
membership_s11   membership_s11 0.00000000
membership_s12   membership_s12 0.00000000
membership_s14   membership_s14 0.00000000
membership_s15   membership_s15 0.00000000
membership_s16   membership_s16 0.00000000
membership_s17   membership_s17 0.00000000
membership_s18   membership_s18 0.00000000
membership_s20   membership_s20 0.00000000
membership_s21   membership_s21 0.00000000
membership_s22   membership_s22 0.00000000
membership_s24   membership_s24 0.00000000
membership_s25   membership_s25 0.00000000
membership_s26   membership_s26 0.00000000
membership_s27   membership_s27 0.00000000
membership_s28   membership_s28 0.00000000
membership_s31   membership_s31 0.00000000
membership_s33   membership_s33 0.00000000
membership_s36   membership_s36 0.00000000
membership_s37   membership_s37 0.00000000
[1] "Dataset: med_targets Model RF, run: 9 of 10 2015-06-15 20:17:45"
     |      Out-of-bag   |
Tree |      MSE  %Var(y) |
   1 |  0.05624   175.19 |
   2 |  0.05251   163.57 |
   3 |  0.05202   162.04 |
   4 |  0.04689   146.06 |
   5 |  0.04707   146.63 |
   6 |  0.04577   142.58 |
   7 |  0.04412   137.45 |
   8 |  0.04364   135.96 |
   9 |  0.04226   131.66 |
  10 |  0.04104   127.85 |
  11 |  0.03935   122.57 |
  12 |   0.0385   119.94 |
  13 |  0.03783   117.84 |
  14 |  0.03672   114.39 |
  15 |    0.036   112.16 |
  16 |  0.03591   111.87 |
  17 |  0.03552   110.66 |
  18 |  0.03517   109.58 |
  19 |  0.03517   109.56 |
  20 |  0.03465   107.94 |
  21 |  0.03434   106.97 |
  22 |  0.03417   106.44 |
  23 |  0.03397   105.82 |
  24 |  0.03398   105.87 |
  25 |   0.0338   105.28 |
  26 |  0.03374   105.09 |
  27 |  0.03369   104.94 |
  28 |  0.03358   104.61 |
  29 |  0.03356   104.54 |
  30 |  0.03357   104.57 |
  31 |   0.0334   104.05 |
  32 |  0.03328   103.68 |
  33 |   0.0333   103.72 |
  34 |  0.03328   103.67 |
  35 |  0.03317   103.34 |
  36 |  0.03312   103.17 |
  37 |  0.03308   103.05 |
  38 |  0.03297   102.71 |
  39 |  0.03296   102.66 |
  40 |  0.03292   102.56 |
  41 |   0.0329   102.48 |
  42 |  0.03277   102.09 |
  43 |  0.03279   102.13 |
  44 |  0.03276   102.06 |
  45 |  0.03268   101.81 |
  46 |  0.03267   101.76 |
  47 |  0.03272   101.93 |
  48 |  0.03277   102.08 |
  49 |   0.0327   101.87 |
  50 |  0.03272   101.91 |
  51 |  0.03267   101.79 |
  52 |  0.03269   101.84 |
  53 |  0.03266   101.74 |
  54 |  0.03268   101.81 |
  55 |  0.03263   101.64 |
  56 |  0.03258   101.49 |
  57 |  0.03252   101.29 |
  58 |   0.0325   101.24 |
  59 |  0.03254   101.37 |
  60 |  0.03251   101.29 |
  61 |   0.0325   101.25 |
  62 |  0.03243   101.02 |
  63 |  0.03244   101.05 |
  64 |  0.03242   100.99 |
  65 |  0.03245   101.08 |
  66 |  0.03236   100.82 |
  67 |  0.03241   100.96 |
  68 |  0.03242   100.99 |
  69 |   0.0323   100.64 |
  70 |  0.03228   100.56 |
  71 |  0.03229   100.60 |
  72 |  0.03229   100.59 |
  73 |  0.03228   100.56 |
  74 |  0.03226   100.50 |
  75 |  0.03222   100.36 |
  76 |  0.03224   100.44 |
  77 |  0.03221   100.34 |
  78 |  0.03222   100.37 |
  79 |  0.03225   100.47 |
  80 |  0.03219   100.27 |
  81 |  0.03217   100.21 |
  82 |  0.03213   100.10 |
  83 |   0.0322   100.32 |
  84 |  0.03219   100.29 |
  85 |  0.03215   100.16 |
  86 |  0.03217   100.22 |
  87 |  0.03217   100.22 |
  88 |  0.03214   100.14 |
  89 |  0.03212   100.05 |
  90 |   0.0321    99.99 |
  91 |  0.03209    99.97 |
  92 |  0.03205    99.86 |
  93 |  0.03199    99.67 |
  94 |  0.03195    99.52 |
  95 |  0.03192    99.44 |
  96 |  0.03192    99.45 |
  97 |  0.03191    99.42 |
  98 |  0.03189    99.34 |
  99 |  0.03191    99.41 |
 100 |  0.03192    99.43 |
[1] "Random Forest variable coefficients"
                      %IncMSE IncNodePurity
graph5           2.197713e-03   0.894069771
graph6           2.847835e-03   0.653023235
graph7           1.247831e-03   0.673527602
graph8           4.163977e-04   0.172485181
graph9           9.021543e-04   0.459774531
graph10          1.473594e-03   0.659819278
graph11          2.137640e-03   0.899723841
graph12          7.379287e-04   0.636284572
graph13          8.097891e-04   0.361852723
graph14          8.638906e-04   0.483891083
graph15          1.941684e-03   0.672285405
graph16          1.964954e-03   0.301367866
graph17          1.802940e-03   0.820883228
graph18          1.497342e-03   0.611846732
graph19          1.044493e-03   0.745176958
graph20          6.331774e-03   1.668637450
graph21          5.659043e-04   0.517852823
graph22          8.304652e-04   0.948532871
graph23          2.935397e-03   0.799105421
graph24          7.454689e-04   0.430009973
graph25          1.982500e-03   0.742450195
graph26          1.105878e-03   0.533156139
graph27          1.609289e-03   0.551309711
graph28          8.346437e-04   0.297725022
graph29          8.809276e-05   0.117915256
orbit0           1.123196e-04   0.193713760
orbit1           1.101862e-03   0.452317345
orbit2           1.833473e-04   0.383515259
orbit3           7.628171e-04   0.508551392
orbit4           1.834430e-03   0.747199641
orbit5           1.076686e-03   0.579971455
orbit6           6.623678e-04   0.495100858
orbit7           2.171140e-03   0.670157595
orbit8           1.186339e-03   0.861008265
orbit9           2.117753e-03   0.558529922
orbit10          1.538203e-03   0.589833656
orbit11          4.376673e-04   0.628824972
orbit12          6.951686e-04   0.572437845
orbit13          3.324779e-04   0.558711787
orbit14          4.402115e-04   0.233767917
orbit15          6.705015e-04   0.442690495
orbit16          1.081960e-03   0.446435680
orbit17          1.386431e-03   0.868014717
orbit18          2.188138e-03   1.644845431
orbit19          8.994007e-04   0.856256304
orbit20          2.029533e-03   0.585328159
orbit21          1.332823e-03   0.650311201
orbit22          1.369071e-03   0.826594003
orbit23          1.564059e-03   0.580023904
orbit24          2.304871e-03   1.220363475
orbit25          3.312399e-03   0.595556438
orbit26          5.131837e-04   0.566818301
orbit27          1.815056e-03   0.578063146
orbit28          1.201540e-03   0.753202327
orbit29          8.254872e-04   0.416567176
orbit30          9.949224e-04   0.921392941
orbit31          1.716001e-03   0.638433111
orbit32          1.251321e-03   0.711522118
orbit33          1.012631e-03   0.634331156
orbit34          1.344397e-03   0.494969811
orbit35          2.544680e-03   0.616371203
orbit36          8.606775e-04   0.985826199
orbit37          9.753188e-04   0.642085352
orbit38          2.378431e-03   0.872282274
orbit39          1.752663e-03   1.048613508
orbit40          1.022898e-03   0.623988381
orbit41          5.538060e-04   0.369751138
orbit42          8.887068e-04   0.558641457
orbit43          6.999623e-04   0.444766103
orbit44          4.166055e-04   0.457564705
orbit45          2.308075e-03   0.982452107
orbit46          4.949911e-04   0.610473744
orbit47          1.793493e-03   0.583267830
orbit48          9.404503e-04   0.476784292
orbit49          4.308179e-03   1.443860226
orbit50          8.594047e-04   0.917098916
orbit51          2.539964e-03   1.154092161
orbit52          7.218017e-04   0.543148698
orbit53          8.008984e-04   0.403274325
orbit54          2.467650e-03   1.463463071
orbit55          2.536813e-04   0.391285296
orbit56          6.043267e-03   1.530930723
orbit57          1.272270e-03   0.340264383
orbit58          7.442174e-04   0.290682381
orbit59          2.144109e-03   0.643039661
orbit60          4.448792e-04   0.307816421
orbit61          6.224370e-04   0.433383649
orbit62          4.680306e-03   2.032870250
orbit63          1.354571e-03   0.750689302
orbit64          1.546576e-03   0.800303250
orbit65          2.360112e-03   0.848162393
orbit66          5.785544e-04   0.262746156
orbit67          6.264471e-04   0.262888768
orbit68          1.210141e-03   0.596557594
orbit69          7.240338e-04   0.749062760
orbit70          1.908350e-03   0.414764361
orbit71          3.050741e-04   0.085885994
orbit72          4.075558e-05   0.113234522
AP               1.682197e-05   0.067683597
bet              1.453216e-03   2.261652740
ecc              2.804236e-05   0.194572509
eccrad          -1.463417e-05   0.151863572
close            1.069146e-03   0.463813644
constraint       1.212424e-03   0.788629399
coreness         1.507644e-04   0.500853355
knn              2.152782e-03   1.097762650
hubscore         4.072855e-04   0.340652877
pagerank         9.188378e-04   1.738828666
trans            7.730511e-04   1.471331381
evcent           7.063048e-04   0.523236579
first            1.186651e-04   0.184616310
upto_second      1.014883e-03   0.473723675
upto_third       2.240326e-04   0.369397533
upto_fourth      1.198388e-03   0.332189175
upto_fifth       1.621414e-03   0.627600873
upto_sixth       2.758332e-04   0.500499060
second           6.993267e-04   0.401715393
third            3.292430e-03   2.120739652
fourth           1.024706e-03   0.698530249
fifth            1.072691e-03   0.501521987
sixth            2.004473e-03   0.454770248
ratio1           8.107845e-04   0.965893805
ratio2           1.496305e-03   0.703816811
ratio3           8.507888e-04   0.643683197
ratio4           1.564189e-03   1.147847518
ratio5           2.835436e-03   2.738147593
ratio6           6.043270e-04   0.661326916
selfinter        2.656054e-04   0.671481383
walktrap_vertex  2.034750e-04   1.393950740
bigcom1          1.055907e-04   0.071918010
bigcom2          0.000000e+00   0.000000000
bigcom3          3.650728e-04   0.432167281
bigcom4          8.672556e-05   0.159792543
bigcom6         -1.700892e-05   0.338541217
bigcom8          0.000000e+00   0.001989321
bigcom9          0.000000e+00   0.000000000
bigcom11        -1.670043e-05   0.502107618
bigcom13         0.000000e+00   0.000000000
bigcom15         0.000000e+00   0.000000000
bigcom16         0.000000e+00   0.000000000
bigcom21        -1.291202e-05   0.050992038
bigcom22        -1.644461e-05   0.071677673
bigcom24         0.000000e+00   0.000000000
bigcom26         4.141074e-04   0.543634119
bigcom28         5.020620e-04   0.619932232
bigcom30         2.936206e-03   3.548581978
bigcom31         0.000000e+00   0.000000000
bigcom32        -6.135896e-06   0.089722675
bigcom33        -2.344074e-05   0.352545437
bigcom34         0.000000e+00   0.000000000
bigcom36         0.000000e+00   0.008571429
bigcom37         0.000000e+00   0.000000000
bigcom38         2.913161e-06   0.576610985
bigcom39         0.000000e+00   0.000000000
bigcom40         4.430063e-05   0.084835921
bigcom43         0.000000e+00   0.000000000
bigcom44         4.776889e-06   0.012026415
bigcom46        -7.610557e-05   1.330917553
bigcom47         0.000000e+00   0.000000000
bigcom49         0.000000e+00   0.000000000
bigcom50         0.000000e+00   0.000000000
bigcom51         0.000000e+00   0.000000000
bigcom52        -7.605403e-05   0.846763960
bigcom54         0.000000e+00   0.000000000
bigcom56         0.000000e+00   0.000000000
bigcom62         0.000000e+00   0.000000000
bigcom66         0.000000e+00   0.000000000
bigcom68         0.000000e+00   0.000000000
bigcom69         0.000000e+00   0.000000000
bigcom71         0.000000e+00   0.000000000
bigcom72         0.000000e+00   0.000000000
bigcom73         0.000000e+00   0.000000000
bigcom74         0.000000e+00   0.000000000
bigcom75        -2.389358e-05   0.430383205
bigcom76         0.000000e+00   0.000000000
bigcom77         0.000000e+00   0.000000000
bigcom79         0.000000e+00   0.000000000
bigcom80         0.000000e+00   0.000000000
bigcom82         0.000000e+00   0.000000000
bigcom83         0.000000e+00   0.000000000
bigcom84         0.000000e+00   0.000000000
bigcom85         0.000000e+00   0.000000000
bigcom87         0.000000e+00   0.000000000
bigcom89         0.000000e+00   0.000000000
bigcom91        -1.648871e-05   0.329924104
bigcom92        -4.382518e-05   0.104083635
bigcom93         0.000000e+00   0.000000000
bigcom96         0.000000e+00   0.000000000
bigcom97         0.000000e+00   0.000000000
bigcom98         0.000000e+00   0.000000000
bigcom99         0.000000e+00   0.000000000
bigcom101        0.000000e+00   0.000000000
bigcom104        0.000000e+00   0.000000000
bigcom106        0.000000e+00   0.000000000
bigcom109        0.000000e+00   0.000000000
bigcom113        0.000000e+00   0.000000000
bigcom116       -2.747726e-05   0.037169646
bigcom120        0.000000e+00   0.000000000
bigcom123        0.000000e+00   0.000000000
bigcom126        0.000000e+00   0.000000000
bigcom127        0.000000e+00   0.000000000
bigcom137        0.000000e+00   0.000000000
bigcom139        0.000000e+00   0.000000000
bigcom140        0.000000e+00   0.000000000
bigcom143        0.000000e+00   0.000000000
bigcom145        0.000000e+00   0.000000000
bigcom146        0.000000e+00   0.000000000
bigcom147       -2.206803e-04   0.093982185
bigcom149        0.000000e+00   0.000000000
bigcom153        0.000000e+00   0.000000000
bigcom154        0.000000e+00   0.000000000
bigcom156        0.000000e+00   0.000000000
bigcom157        0.000000e+00   0.000000000
bigcom158        0.000000e+00   0.000000000
bigcom160        0.000000e+00   0.000000000
bigcom161        0.000000e+00   0.000000000
bigcom162        0.000000e+00   0.000000000
[truncated: 132,935 more chars]
