# Supplementary material for: Distinctive Behaviors of Druggable Proteins in Cellular Networks
Source: PLoS Comput Biol. 2015 Dec 23;11(12):e1004597. doi: 10.1371/journal.pcbi.1004597 (PMC4689399; doi:10.1371/journal.pcbi.1004597)
Supplement: S1 File — (ZIP) [file pcbi.1004597.s004.zip › S1_File/direct.20150613.ppi.optimised_Target_results_med_TnotC.txt]

[[1]]
[1] "med_TnotC"

[1] "Dataset: med_TnotC Model GBM, run: 1 of 10 2015-06-15 19:43:01"
Iter   TrainDeviance   ValidDeviance   StepSize   Improve
     1        0.2086             nan     0.0100    0.0012
     2        0.2053             nan     0.0100    0.0005
     3        0.2023             nan     0.0100    0.0005
     4        0.2000             nan     0.0100    0.0002
     5        0.1977             nan     0.0100    0.0004
     6        0.1954             nan     0.0100    0.0004
     7        0.1930             nan     0.0100    0.0004
     8        0.1913             nan     0.0100    0.0003
     9        0.1889             nan     0.0100    0.0004
    10        0.1869             nan     0.0100    0.0003
    20        0.1732             nan     0.0100    0.0000
    40        0.1536             nan     0.0100    0.0001
    60        0.1408             nan     0.0100   -0.0000
    80        0.1307             nan     0.0100   -0.0000
   100        0.1222             nan     0.0100    0.0000
   106        0.1202             nan     0.0100   -0.0000

[1] "GBM variable coefficients"
                            var    rel.inf
bigcom30               bigcom30 8.40766108
comsize                 comsize 5.08784438
membership_s32   membership_s32 4.11243864
outer                     outer 3.33678267
V2                           V2 2.77352964
ratio5                   ratio5 2.76656358
bet                         bet 2.74546146
bigcom46               bigcom46 2.72439108
inner                     inner 2.52570115
V1                           V1 2.30697471
trans                     trans 2.26742071
orbit18                 orbit18 2.15674359
spin_vertex         spin_vertex 2.11527219
cohesion               cohesion 1.57802621
orbit30                 orbit30 1.53596749
adhesion               adhesion 1.48702709
orbit38                 orbit38 1.38916517
orbit62                 orbit62 1.38739619
graph20                 graph20 1.29402492
graph5                   graph5 1.28905953
orbit13                 orbit13 1.23879339
knn                         knn 1.23774557
pagerank               pagerank 1.21068058
graph7                   graph7 1.13854458
third                     third 1.06740756
graph10                 graph10 1.06038582
walktrap_vertex walktrap_vertex 1.04829978
orbit40                 orbit40 1.04204216
graph4                   graph4 0.96440923
ratio4                   ratio4 0.95891605
graph25                 graph25 0.86518725
bigcom11               bigcom11 0.84544642
graph1                   graph1 0.82087452
bigcom26               bigcom26 0.81970845
graph23                 graph23 0.80623524
orbit49                 orbit49 0.80562459
graph11                 graph11 0.79812490
graph18                 graph18 0.78028421
ioratio                 ioratio 0.75667017
upto_sixth           upto_sixth 0.75098552
orbit54                 orbit54 0.73418510
orbit24                 orbit24 0.72510637
graph22                 graph22 0.72318398
sixth                     sixth 0.70493835
orbit50                 orbit50 0.65126913
ratio1                   ratio1 0.62467782
orbit16                 orbit16 0.61675428
orbit11                 orbit11 0.60046710
orbit46                 orbit46 0.59025204
orbit45                 orbit45 0.58291547
orbit56                 orbit56 0.56319095
constraint           constraint 0.53307094
orbit28                 orbit28 0.53164252
orbit69                 orbit69 0.51323799
orbit5                   orbit5 0.49829796
orbit47                 orbit47 0.48638299
graph12                 graph12 0.48625003
orbit26                 orbit26 0.47398886
orbit17                 orbit17 0.45965359
fourth                   fourth 0.43696519
orbit39                 orbit39 0.43488455
graph15                 graph15 0.43110084
orbit27                 orbit27 0.41040282
orbit64                 orbit64 0.40191193
orbit10                 orbit10 0.39540119
orbit37                 orbit37 0.39371846
orbit15                 orbit15 0.38966657
orbit36                 orbit36 0.37488209
coreness               coreness 0.37448231
orbit59                 orbit59 0.37276571
graph6                   graph6 0.36881153
graph26                 graph26 0.36184603
orbit51                 orbit51 0.35815928
graph16                 graph16 0.35582868
orbit35                 orbit35 0.35427804
orbit63                 orbit63 0.34667368
upto_fifth           upto_fifth 0.34075441
graph24                 graph24 0.33418190
graph27                 graph27 0.33003858
graph8                   graph8 0.32959888
orbit65                 orbit65 0.32511955
graph28                 graph28 0.31860510
orbit58                 orbit58 0.30443363
upto_second         upto_second 0.28980544
graph2                   graph2 0.28840160
orbit12                 orbit12 0.28435104
selfinter             selfinter 0.28256318
ratio6                   ratio6 0.27914289
graph14                 graph14 0.27517050
orbit25                 orbit25 0.26338275
orbit32                 orbit32 0.24959422
ratio2                   ratio2 0.24927458
graph19                 graph19 0.23307456
orbit52                 orbit52 0.23184515
orbit9                   orbit9 0.22618387
fifth                     fifth 0.21417665
orbit48                 orbit48 0.20115017
orbit33                 orbit33 0.20111653
orbit31                 orbit31 0.20070543
bigcom3                 bigcom3 0.19688866
orbit42                 orbit42 0.19397446
graph3                   graph3 0.18219229
graph13                 graph13 0.18175579
orbit66                 orbit66 0.16671429
graph17                 graph17 0.16644983
hubscore               hubscore 0.16394370
orbit53                 orbit53 0.16375342
orbit2                   orbit2 0.16286602
orbit20                 orbit20 0.16166342
graph0                   graph0 0.14533875
orbit68                 orbit68 0.13011977
ratio3                   ratio3 0.12908811
orbit7                   orbit7 0.11943483
bigcom181             bigcom181 0.10978809
membership_s30   membership_s30 0.10832129
orbit41                 orbit41 0.09715780
orbit4                   orbit4 0.09372518
orbit21                 orbit21 0.09225529
close                     close 0.09128821
orbit60                 orbit60 0.08422592
orbit44                 orbit44 0.08250133
orbit70                 orbit70 0.08144541
graph9                   graph9 0.08044484
ecc                         ecc 0.07829043
AP                           AP 0.07265941
orbit61                 orbit61 0.06110723
bigcom4                 bigcom4 0.05488821
evcent                   evcent 0.05417855
orbit23                 orbit23 0.04985210
orbit57                 orbit57 0.04880554
orbit55                 orbit55 0.04459652
bigcom28               bigcom28 0.02965277
graph21                 graph21 0.02663871
bigcom22               bigcom22 0.02182198
membership_s1     membership_s1 0.02105582
bigcom92               bigcom92 0.01710543
bigcom6                 bigcom6 0.01627810
graph29                 graph29 0.00000000
orbit0                   orbit0 0.00000000
orbit1                   orbit1 0.00000000
orbit3                   orbit3 0.00000000
orbit6                   orbit6 0.00000000
orbit8                   orbit8 0.00000000
orbit14                 orbit14 0.00000000
orbit19                 orbit19 0.00000000
orbit22                 orbit22 0.00000000
orbit29                 orbit29 0.00000000
orbit34                 orbit34 0.00000000
orbit43                 orbit43 0.00000000
orbit67                 orbit67 0.00000000
orbit71                 orbit71 0.00000000
orbit72                 orbit72 0.00000000
eccrad                   eccrad 0.00000000
first                     first 0.00000000
upto_third           upto_third 0.00000000
upto_fourth         upto_fourth 0.00000000
second                   second 0.00000000
bigcom1                 bigcom1 0.00000000
bigcom2                 bigcom2 0.00000000
bigcom8                 bigcom8 0.00000000
bigcom9                 bigcom9 0.00000000
bigcom13               bigcom13 0.00000000
bigcom15               bigcom15 0.00000000
bigcom16               bigcom16 0.00000000
bigcom21               bigcom21 0.00000000
bigcom24               bigcom24 0.00000000
bigcom31               bigcom31 0.00000000
bigcom32               bigcom32 0.00000000
bigcom33               bigcom33 0.00000000
bigcom34               bigcom34 0.00000000
bigcom36               bigcom36 0.00000000
bigcom37               bigcom37 0.00000000
bigcom38               bigcom38 0.00000000
bigcom39               bigcom39 0.00000000
bigcom40               bigcom40 0.00000000
bigcom43               bigcom43 0.00000000
bigcom44               bigcom44 0.00000000
bigcom47               bigcom47 0.00000000
bigcom49               bigcom49 0.00000000
bigcom50               bigcom50 0.00000000
bigcom51               bigcom51 0.00000000
bigcom52               bigcom52 0.00000000
bigcom54               bigcom54 0.00000000
bigcom56               bigcom56 0.00000000
bigcom62               bigcom62 0.00000000
bigcom66               bigcom66 0.00000000
bigcom68               bigcom68 0.00000000
bigcom69               bigcom69 0.00000000
bigcom71               bigcom71 0.00000000
bigcom72               bigcom72 0.00000000
bigcom73               bigcom73 0.00000000
bigcom74               bigcom74 0.00000000
bigcom75               bigcom75 0.00000000
bigcom76               bigcom76 0.00000000
bigcom77               bigcom77 0.00000000
bigcom79               bigcom79 0.00000000
bigcom80               bigcom80 0.00000000
bigcom82               bigcom82 0.00000000
bigcom83               bigcom83 0.00000000
bigcom84               bigcom84 0.00000000
bigcom85               bigcom85 0.00000000
bigcom87               bigcom87 0.00000000
bigcom89               bigcom89 0.00000000
bigcom91               bigcom91 0.00000000
bigcom93               bigcom93 0.00000000
bigcom96               bigcom96 0.00000000
bigcom97               bigcom97 0.00000000
bigcom98               bigcom98 0.00000000
bigcom99               bigcom99 0.00000000
bigcom101             bigcom101 0.00000000
bigcom104             bigcom104 0.00000000
bigcom106             bigcom106 0.00000000
bigcom109             bigcom109 0.00000000
bigcom113             bigcom113 0.00000000
bigcom116             bigcom116 0.00000000
bigcom120             bigcom120 0.00000000
bigcom123             bigcom123 0.00000000
bigcom126             bigcom126 0.00000000
bigcom127             bigcom127 0.00000000
bigcom137             bigcom137 0.00000000
bigcom139             bigcom139 0.00000000
bigcom140             bigcom140 0.00000000
bigcom143             bigcom143 0.00000000
bigcom145             bigcom145 0.00000000
bigcom146             bigcom146 0.00000000
bigcom147             bigcom147 0.00000000
bigcom149             bigcom149 0.00000000
bigcom153             bigcom153 0.00000000
bigcom154             bigcom154 0.00000000
bigcom156             bigcom156 0.00000000
bigcom157             bigcom157 0.00000000
bigcom158             bigcom158 0.00000000
bigcom160             bigcom160 0.00000000
bigcom161             bigcom161 0.00000000
bigcom162             bigcom162 0.00000000
bigcom164             bigcom164 0.00000000
bigcom166             bigcom166 0.00000000
bigcom167             bigcom167 0.00000000
bigcom171             bigcom171 0.00000000
bigcom173             bigcom173 0.00000000
bigcom175             bigcom175 0.00000000
bigcom176             bigcom176 0.00000000
bigcom177             bigcom177 0.00000000
bigcom178             bigcom178 0.00000000
bigcom180             bigcom180 0.00000000
bigcom184             bigcom184 0.00000000
bigcom186             bigcom186 0.00000000
bigcom187             bigcom187 0.00000000
bigcom189             bigcom189 0.00000000
bigcom194             bigcom194 0.00000000
bigcom195             bigcom195 0.00000000
bigcom196             bigcom196 0.00000000
bigcom204             bigcom204 0.00000000
bigcom205             bigcom205 0.00000000
bigcom212             bigcom212 0.00000000
bigcom214             bigcom214 0.00000000
bigcom222             bigcom222 0.00000000
bigcom223             bigcom223 0.00000000
bigcom226             bigcom226 0.00000000
bigcom227             bigcom227 0.00000000
bigcom229             bigcom229 0.00000000
bigcom233             bigcom233 0.00000000
bigcom236             bigcom236 0.00000000
bigcom237             bigcom237 0.00000000
bigcom246             bigcom246 0.00000000
bigcom248             bigcom248 0.00000000
bigcom249             bigcom249 0.00000000
bigcom250             bigcom250 0.00000000
bigcom254             bigcom254 0.00000000
bigcom266             bigcom266 0.00000000
bigcom269             bigcom269 0.00000000
bigcom272             bigcom272 0.00000000
bigcom274             bigcom274 0.00000000
bigcom281             bigcom281 0.00000000
bigcom291             bigcom291 0.00000000
bigcom292             bigcom292 0.00000000
bigcom295             bigcom295 0.00000000
bigcom299             bigcom299 0.00000000
bigcom301             bigcom301 0.00000000
bigcom306             bigcom306 0.00000000
bigcom309             bigcom309 0.00000000
bigcom314             bigcom314 0.00000000
bigcom321             bigcom321 0.00000000
bigcom341             bigcom341 0.00000000
bigcom350             bigcom350 0.00000000
bigcom353             bigcom353 0.00000000
bigcom359             bigcom359 0.00000000
bigcom363             bigcom363 0.00000000
bigcom365             bigcom365 0.00000000
bigcom385             bigcom385 0.00000000
bigcom386             bigcom386 0.00000000
bigcom408             bigcom408 0.00000000
bigcom412             bigcom412 0.00000000
bigcom480             bigcom480 0.00000000
membership_s3     membership_s3 0.00000000
membership_s4     membership_s4 0.00000000
membership_s5     membership_s5 0.00000000
membership_s6     membership_s6 0.00000000
membership_s7     membership_s7 0.00000000
membership_s8     membership_s8 0.00000000
membership_s9     membership_s9 0.00000000
membership_s11   membership_s11 0.00000000
membership_s12   membership_s12 0.00000000
membership_s14   membership_s14 0.00000000
membership_s15   membership_s15 0.00000000
membership_s16   membership_s16 0.00000000
membership_s17   membership_s17 0.00000000
membership_s18   membership_s18 0.00000000
membership_s20   membership_s20 0.00000000
membership_s21   membership_s21 0.00000000
membership_s22   membership_s22 0.00000000
membership_s24   membership_s24 0.00000000
membership_s25   membership_s25 0.00000000
membership_s26   membership_s26 0.00000000
membership_s27   membership_s27 0.00000000
membership_s28   membership_s28 0.00000000
membership_s31   membership_s31 0.00000000
membership_s33   membership_s33 0.00000000
membership_s36   membership_s36 0.00000000
membership_s37   membership_s37 0.00000000
pdi                         pdi 0.00000000
[1] "Dataset: med_TnotC Model RF, run: 1 of 10 2015-06-15 19:43:42"
     |      Out-of-bag   |
Tree |      MSE  %Var(y) |
   1 |  0.04068   187.24 |
   2 |  0.04342   199.89 |
   3 |  0.03942   181.48 |
   4 |  0.03729   171.67 |
   5 |  0.03539   162.92 |
   6 |  0.03308   152.29 |
   7 |  0.03243   149.29 |
   8 |  0.03174   146.08 |
   9 |  0.03052   140.47 |
  10 |  0.02971   136.75 |
  11 |  0.02918   134.34 |
  12 |  0.02862   131.76 |
  13 |  0.02793   128.57 |
  14 |  0.02755   126.84 |
  15 |  0.02703   124.41 |
  16 |  0.02649   121.96 |
  17 |  0.02637   121.40 |
  18 |  0.02593   119.36 |
  19 |  0.02578   118.68 |
  20 |  0.02575   118.52 |
  21 |  0.02562   117.95 |
  22 |  0.02545   117.17 |
  23 |  0.02538   116.81 |
  24 |  0.02532   116.56 |
  25 |  0.02539   116.85 |
  26 |   0.0251   115.52 |
  27 |  0.02476   113.97 |
  28 |   0.0246   113.24 |
  29 |  0.02456   113.04 |
  30 |  0.02451   112.83 |
  31 |  0.02454   112.98 |
  32 |  0.02448   112.70 |
  33 |  0.02445   112.57 |
  34 |  0.02427   111.72 |
  35 |  0.02422   111.51 |
  36 |  0.02431   111.90 |
  37 |  0.02429   111.82 |
  38 |  0.02417   111.26 |
  39 |   0.0241   110.96 |
  40 |  0.02402   110.56 |
  41 |  0.02392   110.10 |
  42 |  0.02379   109.51 |
  43 |  0.02376   109.37 |
  44 |  0.02361   108.69 |
  45 |  0.02358   108.53 |
  46 |  0.02354   108.38 |
  47 |  0.02347   108.06 |
  48 |  0.02333   107.39 |
  49 |  0.02336   107.52 |
  50 |  0.02323   106.94 |
  51 |  0.02319   106.73 |
  52 |  0.02317   106.63 |
  53 |  0.02319   106.73 |
  54 |  0.02319   106.77 |
  55 |   0.0232   106.78 |
  56 |  0.02314   106.51 |
  57 |  0.02311   106.39 |
  58 |  0.02309   106.29 |
  59 |  0.02311   106.38 |
  60 |  0.02306   106.14 |
  61 |  0.02306   106.14 |
  62 |  0.02308   106.26 |
  63 |  0.02308   106.24 |
  64 |  0.02307   106.20 |
  65 |  0.02302   105.98 |
  66 |  0.02299   105.81 |
  67 |  0.02301   105.90 |
  68 |  0.02299   105.84 |
  69 |  0.02294   105.58 |
  70 |  0.02293   105.55 |
  71 |  0.02289   105.38 |
  72 |   0.0229   105.42 |
  73 |  0.02292   105.52 |
  74 |  0.02288   105.31 |
  75 |   0.0229   105.40 |
  76 |  0.02289   105.37 |
  77 |   0.0229   105.40 |
  78 |  0.02284   105.15 |
  79 |  0.02283   105.08 |
  80 |  0.02286   105.21 |
  81 |  0.02284   105.15 |
  82 |  0.02282   105.04 |
  83 |  0.02287   105.26 |
  84 |  0.02291   105.46 |
  85 |   0.0229   105.40 |
  86 |  0.02288   105.32 |
  87 |  0.02287   105.28 |
  88 |  0.02286   105.22 |
  89 |  0.02282   105.04 |
  90 |  0.02275   104.72 |
  91 |  0.02274   104.66 |
  92 |  0.02272   104.57 |
  93 |  0.02273   104.62 |
  94 |  0.02272   104.57 |
  95 |  0.02273   104.63 |
  96 |  0.02275   104.71 |
  97 |  0.02278   104.86 |
  98 |  0.02278   104.85 |
  99 |  0.02275   104.73 |
 100 |  0.02275   104.71 |
[1] "Random Forest variable coefficients"
                      %IncMSE IncNodePurity
graph5           1.174943e-03  5.048821e-01
graph6           2.070823e-03  3.030858e-01
graph7           1.259953e-03  2.948401e-01
graph8           5.687765e-04  2.900107e-01
graph9           9.589027e-04  2.486906e-01
graph10          4.771107e-04  4.330244e-01
graph11          8.520606e-04  5.996839e-01
graph12          7.325672e-04  3.920969e-01
graph13          3.331892e-04  3.095960e-01
graph14          3.845911e-04  4.542707e-01
graph15          1.383847e-03  4.779804e-01
graph16          9.545306e-04  2.508820e-01
graph17          7.190955e-04  6.394600e-01
graph18          1.144486e-03  2.836245e-01
graph19          1.538061e-03  4.538516e-01
graph20          4.820151e-03  6.918930e-01
graph21          2.003008e-03  3.767947e-01
graph22          1.318761e-03  4.699662e-01
graph23          1.910846e-03  6.956331e-01
graph24          2.550330e-03  3.965804e-01
graph25          7.168640e-04  3.811248e-01
graph26          1.425366e-03  5.045480e-01
graph27          9.409398e-04  2.559911e-01
graph28          4.256688e-04  8.745762e-02
graph29         -1.266277e-05  1.113229e-01
orbit0           3.699792e-04  2.103230e-01
orbit1           3.264994e-04  1.695143e-01
orbit2           2.128121e-04  2.792378e-01
orbit3           2.354634e-04  2.678745e-01
orbit4           8.737364e-04  3.193804e-01
orbit5           2.998691e-04  2.107971e-01
orbit6           4.210046e-04  3.557524e-01
orbit7           5.597463e-04  4.142287e-01
orbit8           1.057740e-03  5.478793e-01
orbit9           2.023410e-03  4.721001e-01
orbit10          7.474487e-04  3.982692e-01
orbit11          4.477274e-04  2.260900e-01
orbit12          2.896284e-03  3.885818e-01
orbit13          3.759592e-04  3.512540e-01
orbit14          1.262260e-04  1.122042e-01
orbit15          3.636247e-04  3.595408e-01
orbit16          3.668044e-04  2.531127e-01
orbit17          2.547133e-04  2.098928e-01
orbit18          1.846955e-03  1.034224e+00
orbit19          1.039029e-03  5.328541e-01
orbit20          4.009292e-04  2.229906e-01
orbit21          3.797271e-04  3.969929e-01
orbit22          1.398821e-03  4.995824e-01
orbit23          3.268764e-04  2.923673e-01
orbit24          1.333063e-03  5.647569e-01
orbit25          6.925846e-04  3.550787e-01
orbit26          6.822953e-04  4.299212e-01
orbit27          3.410094e-04  2.835882e-01
orbit28          3.117249e-04  2.418481e-01
orbit29          1.694032e-03  2.793148e-01
orbit30          8.224135e-04  6.498659e-01
orbit31          1.238850e-03  5.508450e-01
orbit32          8.767168e-04  4.113868e-01
orbit33          3.325706e-04  3.098961e-01
orbit34          1.954101e-03  5.676713e-01
orbit35          1.231355e-03  4.273525e-01
orbit36          1.087358e-03  5.691870e-01
orbit37          4.264572e-04  3.533119e-01
orbit38          6.365908e-04  7.546331e-01
orbit39          1.020729e-03  4.669915e-01
orbit40          1.366927e-03  5.686983e-01
orbit41          6.570394e-04  3.233047e-01
orbit42          1.053883e-03  5.162332e-01
orbit43          6.479918e-04  4.686881e-01
orbit44          2.635831e-04  2.000989e-01
orbit45          2.945897e-03  6.689288e-01
orbit46          2.958543e-03  5.074503e-01
orbit47          4.309320e-04  3.425050e-01
orbit48          8.983998e-04  2.923136e-01
orbit49          4.182447e-03  7.816966e-01
orbit50          1.127841e-03  4.146489e-01
orbit51          4.846097e-04  2.859571e-01
orbit52          1.436746e-03  3.425528e-01
orbit53          2.554815e-04  3.135504e-01
orbit54          3.571351e-03  3.935076e-01
orbit55          6.796839e-04  4.120103e-01
orbit56          1.948086e-03  7.850318e-01
orbit57          1.773257e-04  1.051998e-01
orbit58          1.391217e-04  1.652011e-01
orbit59          3.570642e-03  5.327561e-01
orbit60          4.897827e-04  2.336360e-01
orbit61          8.549888e-04  5.072725e-01
orbit62          6.816656e-04  4.732793e-01
orbit63          1.175079e-03  5.347164e-01
orbit64          2.722887e-03  6.415434e-01
orbit65          5.461460e-03  4.467896e-01
orbit66          4.812404e-04  1.540960e-01
orbit67          2.142015e-04  1.469164e-01
orbit68          4.749618e-04  1.622205e-01
orbit69          8.142006e-04  4.639261e-01
orbit70          3.435833e-04  1.782438e-01
orbit71          8.749973e-04  1.608716e-01
orbit72         -2.607772e-05  8.724950e-02
AP              -2.177112e-06  1.017332e-01
bet              8.058636e-04  1.265826e+00
ecc              5.340940e-05  1.109644e-01
eccrad           2.136331e-05  1.552914e-01
close            3.798971e-04  3.057551e-01
constraint       7.520053e-04  7.337074e-01
coreness         2.257024e-04  5.171354e-01
knn              1.084890e-03  7.003761e-01
hubscore         5.182955e-04  1.396441e-01
pagerank         5.308185e-04  8.738228e-01
trans            8.058136e-04  9.619047e-01
evcent           1.953169e-04  1.243050e-01
first            1.915510e-04  2.292664e-01
upto_second      1.107595e-04  1.900965e-01
upto_third       2.714580e-04  2.859010e-01
upto_fourth      1.797951e-03  3.307743e-01
upto_fifth       1.941173e-03  5.426721e-01
upto_sixth       9.186704e-04  9.454118e-01
second           4.523146e-04  3.155628e-01
third            1.447536e-03  1.419118e+00
fourth           1.193528e-03  5.482219e-01
fifth            1.474706e-03  6.084962e-01
sixth            7.552635e-04  6.972733e-01
ratio1           1.957136e-03  5.720419e-01
ratio2           3.239167e-04  6.986728e-01
ratio3           2.511105e-04  5.368205e-01
ratio4           2.563679e-03  1.189912e+00
ratio5           1.363678e-03  2.893670e+00
ratio6           6.191867e-04  8.041079e-01
selfinter        4.104923e-05  1.688903e-01
walktrap_vertex  1.340137e-04  1.073613e+00
bigcom1          0.000000e+00  3.903128e-20
bigcom2          0.000000e+00  0.000000e+00
bigcom3          5.812858e-04  2.099215e-01
bigcom4          5.103813e-05  8.341709e-02
bigcom6         -7.996446e-05  3.503225e-01
bigcom8          0.000000e+00  2.775558e-19
bigcom9          0.000000e+00  0.000000e+00
bigcom11         1.932798e-05  4.523727e-01
bigcom13         0.000000e+00  0.000000e+00
bigcom15         0.000000e+00  0.000000e+00
bigcom16         0.000000e+00  0.000000e+00
bigcom21         0.000000e+00  0.000000e+00
bigcom22         3.374513e-05  1.052055e-01
bigcom24         0.000000e+00  0.000000e+00
bigcom26         5.605998e-04  7.601661e-01
bigcom28         3.692727e-04  2.419943e-01
bigcom30         2.818764e-03  3.516285e+00
bigcom31         0.000000e+00  0.000000e+00
bigcom32         0.000000e+00  0.000000e+00
bigcom33        -2.241047e-05  5.534272e-01
bigcom34         0.000000e+00  0.000000e+00
bigcom36         0.000000e+00  0.000000e+00
bigcom37         0.000000e+00  0.000000e+00
bigcom38        -8.987631e-06  5.065309e-01
bigcom39         0.000000e+00  0.000000e+00
bigcom40         0.000000e+00  1.110310e-16
bigcom43         0.000000e+00  0.000000e+00
bigcom44         3.527464e-05  4.428102e-02
bigcom46         1.888932e-05  1.317309e+00
bigcom47         0.000000e+00  0.000000e+00
bigcom49         0.000000e+00  0.000000e+00
bigcom50         0.000000e+00  0.000000e+00
bigcom51         0.000000e+00  0.000000e+00
bigcom52         1.107980e-04  1.130542e+00
bigcom54         0.000000e+00  0.000000e+00
bigcom56         0.000000e+00  0.000000e+00
bigcom62         0.000000e+00  0.000000e+00
bigcom66         0.000000e+00  0.000000e+00
bigcom68         0.000000e+00  8.673617e-21
bigcom69         0.000000e+00  0.000000e+00
bigcom71         0.000000e+00  0.000000e+00
bigcom72         0.000000e+00  0.000000e+00
bigcom73         0.000000e+00  2.602085e-20
bigcom74         0.000000e+00  0.000000e+00
bigcom75        -5.447223e-05  2.410145e-01
bigcom76         0.000000e+00  0.000000e+00
bigcom77         0.000000e+00  2.775558e-19
bigcom79         0.000000e+00  0.000000e+00
bigcom80         0.000000e+00  0.000000e+00
bigcom82         0.000000e+00  0.000000e+00
bigcom83         0.000000e+00  0.000000e+00
bigcom84         0.000000e+00  8.673617e-21
bigcom85         0.000000e+00  0.000000e+00
bigcom87         0.000000e+00  0.000000e+00
bigcom89         0.000000e+00  0.000000e+00
bigcom91         2.152160e-05  2.963831e-01
bigcom92        -1.055302e-04  9.556244e-02
bigcom93         0.000000e+00  0.000000e+00
bigcom96         0.000000e+00  0.000000e+00
bigcom97         0.000000e+00  0.000000e+00
bigcom98         0.000000e+00  0.000000e+00
bigcom99         0.000000e+00  0.000000e+00
bigcom101        0.000000e+00  8.673617e-21
bigcom104        0.000000e+00  0.000000e+00
bigcom106        0.000000e+00  0.000000e+00
bigcom109        0.000000e+00  0.000000e+00
bigcom113        0.000000e+00  0.000000e+00
bigcom116       -1.041944e-05  7.865892e-02
bigcom120        0.000000e+00  0.000000e+00
bigcom123        0.000000e+00  0.000000e+00
bigcom126        0.000000e+00  0.000000e+00
bigcom127        0.000000e+00  1.301043e-20
bigcom137        0.000000e+00  1.734723e-20
bigcom139        0.000000e+00  0.000000e+00
bigcom140        0.000000e+00  0.000000e+00
bigcom143        0.000000e+00  0.000000e+00
bigcom145        0.000000e+00  0.000000e+00
bigcom146        0.000000e+00  0.000000e+00
bigcom147        0.000000e+00  0.000000e+00
bigcom149        0.000000e+00  0.000000e+00
bigcom153        0.000000e+00  8.673617e-21
bigcom154        0.000000e+00  0.000000e+00
bigcom156        0.000000e+00  2.775558e-19
bigcom157        0.000000e+00  0.000000e+00
bigcom158        0.000000e+00  2.775558e-19
bigcom160        0.000000e+00  0.000000e+00
bigcom161        0.000000e+00  0.000000e+00
bigcom162        0.000000e+00  0.000000e+00
bigcom164        0.000000e+00  0.000000e+00
bigcom166        0.000000e+00  0.000000e+00
bigcom167        0.000000e+00  8.673617e-21
bigcom171        0.000000e+00  9.375000e-03
bigcom173        0.000000e+00  0.000000e+00
bigcom175        0.000000e+00  0.000000e+00
bigcom176        0.000000e+00  0.000000e+00
bigcom177        0.000000e+00  0.000000e+00
bigcom178        0.000000e+00  0.000000e+00
bigcom180        0.000000e+00  0.000000e+00
bigcom181       -8.876321e-05  3.126479e-01
bigcom184        0.000000e+00  0.000000e+00
bigcom186        3.804100e-05  7.591378e-01
bigcom187       -2.329714e-05  3.376551e-01
bigcom189        0.000000e+00  0.000000e+00
bigcom194        0.000000e+00  0.000000e+00
bigcom195        0.000000e+00  0.000000e+00
bigcom196       -1.286658e-05  3.153079e-01
bigcom204        0.000000e+00  0.000000e+00
bigcom205        0.000000e+00  0.000000e+00
bigcom212        0.000000e+00  0.000000e+00
bigcom214        0.000000e+00  2.775558e-19
bigcom222        0.000000e+00  0.000000e+00
bigcom223        0.000000e+00  0.000000e+00
bigcom226        0.000000e+00  0.000000e+00
bigcom227        0.000000e+00  0.000000e+00
bigcom229        0.000000e+00  0.000000e+00
bigcom233        0.000000e+00  0.000000e+00
bigcom236        0.000000e+00  0.000000e+00
bigcom237        0.000000e+00  0.000000e+00
bigcom246        0.000000e+00  1.734723e-20
bigcom248        0.000000e+00  0.000000e+00
bigcom249        0.000000e+00  0.000000e+00
bigcom250        0.000000e+00  0.000000e+00
bigcom254        0.000000e+00  0.000000e+00
bigcom266        0.000000e+00  0.000000e+00
bigcom269        0.000000e+00  0.000000e+00
bigcom272        0.000000e+00  0.000000e+00
bigcom274        0.000000e+00  0.000000e+00
bigcom281        0.000000e+00  5.551115e-19
bigcom291       -4.683448e-05  6.337930e-01
bigcom292        0.000000e+00  0.000000e+00
bigcom295        0.000000e+00  2.775558e-19
bigcom299        0.000000e+00  0.000000e+00
bigcom301        0.000000e+00  1.636364e-02
bigcom306        0.000000e+00  0.000000e+00
bigcom309        0.000000e+00  0.000000e+00
bigcom314        0.000000e+00  0.000000e+00
bigcom321        0.000000e+00  0.000000e+00
bigcom341        0.000000e+00  0.000000e+00
bigcom350        0.000000e+00  0.000000e+00
bigcom353        0.000000e+00  0.000000e+00
bigcom359        0.000000e+00  0.000000e+00
bigcom363        0.000000e+00  0.000000e+00
bigcom365        0.000000e+00  0.000000e+00
bigcom385        0.000000e+00  0.000000e+00
bigcom386        0.000000e+00  0.000000e+00
bigcom408        0.000000e+00  0.000000e+00
bigcom412        0.000000e+00  0.000000e+00
bigcom480        0.000000e+00  0.000000e+00
spin_vertex      4.904491e-04  1.027466e+00
membership_s1    5.377086e-04  1.559077e-01
membership_s3    0.000000e+00  0.000000e+00
membership_s4    0.000000e+00  2.116363e-18
membership_s5    1.465039e-04  1.398152e-01
membership_s6    2.214901e-04  8.067690e-02
membership_s7    9.394798e-05  2.096273e-01
membership_s8    0.000000e+00  0.000000e+00
membership_s9    0.000000e+00  1.734723e-20
membership_s11   0.000000e+00  8.673617e-21
membership_s12   0.000000e+00  0.000000e+00
membership_s14   0.000000e+00  0.000000e+00
membership_s15   5.037306e-05  1.821022e-01
membership_s16   0.000000e+00  0.000000e+00
membership_s17   0.000000e+00  0.000000e+00
membership_s18   0.000000e+00  1.734723e-20
membership_s20   0.000000e+00  0.000000e+00
membership_s21  -3.012091e-05  1.627556e-01
membership_s22   0.000000e+00  8.673617e-21
membership_s24   0.000000e+00  0.000000e+00
membership_s25  -8.851972e-06  2.108694e-02
membership_s26   0.000000e+00  0.000000e+00
membership_s27  -2.110573e-05  8.430703e-02
membership_s28   0.000000e+00  0.000000e+00
membership_s30   7.665951e-05  4.574350e-02
membership_s31   3.292510e-06  2.562325e-02
membership_s32   1.983275e-03  1.418473e+00
membership_s33   0.000000e+00  0.000000e+00
membership_s36  -2.328544e-05  1.860577e-02
membership_s37   0.000000e+00  8.673617e-21
V1               4.237282e-03  1.460691e+00
V2               1.084030e-03  2.373076e+00
pdi              1.014367e-04  2.375813e-01
adhesion         2.112958e-02  2.099089e+00
cohesion         1.612731e-02  1.720214e+00
inner            7.561224e-03  2.386389e+00
outer            1.020464e-02  2.290769e+00
ioratio          5.778148e-03  1.337285e+00
comsize          1.773723e-02  3.367197e+00
[1] "Dataset: med_TnotC Model GLM, run: 1 of 10 2015-06-15 19:45:41"
[1] "glmnet variable coefficients"
                    [,1]          [,2]
(Intercept)     -3.78441 -7.211547e+02
graph0           0.00000 -1.138873e-02
graph1           0.00000  2.447134e-05
graph2           0.00000  1.521923e-02
graph3           0.00000  1.907120e-09
graph4           0.00000  3.511335e-08
graph5           0.00000  1.441411e-04
graph6           0.00000 -1.756933e-10
graph7           0.00000  0.000000e+00
graph8           0.00000 -1.042666e-02
graph9           0.00000 -6.372113e-08
graph10          0.00000  2.447934e-09
graph11          0.00000  1.672719e-11
graph12          0.00000 -4.517866e-09
graph13          0.00000 -9.808482e-08
graph14          0.00000  1.223920e-08
graph15          0.00000  2.666637e-05
graph16          0.00000  0.000000e+00
graph17          0.00000 -4.872245e-07
graph18          0.00000  2.285088e-06
graph19          0.00000 -2.015014e-06
graph20          0.00000  1.921270e-05
graph21          0.00000  1.602810e-05
graph22          0.00000 -2.234336e-05
graph23          0.00000  0.000000e+00
graph24          0.00000  2.296146e-05
graph25          0.00000  0.000000e+00
graph26          0.00000  0.000000e+00
graph27          0.00000  0.000000e+00
graph28          0.00000  0.000000e+00
graph29          0.00000 -6.106943e-03
orbit0           0.00000 -8.643091e-03
orbit1           0.00000  5.658939e-05
orbit2           0.00000  0.000000e+00
orbit3           0.00000  1.527949e-02
orbit4           0.00000  0.000000e+00
orbit5           0.00000  7.132839e-06
orbit6           0.00000  2.972779e-08
orbit7           0.00000  3.619208e-06
orbit8           0.00000  1.317911e-04
orbit9           0.00000 -4.736957e-11
orbit10          0.00000 -6.174429e-08
orbit11          0.00000  1.638006e-04
orbit12          0.00000 -1.037729e-04
orbit13          0.00000  6.039720e-03
orbit14          0.00000 -1.047435e-02
orbit15          0.00000 -2.427740e-07
orbit16          0.00000  0.000000e+00
orbit17          0.00000 -3.186734e-07
orbit18          0.00000  3.402967e-09
orbit19          0.00000  1.552739e-08
orbit20          0.00000 -1.995004e-08
orbit21          0.00000 -5.055598e-08
orbit22          0.00000  2.060659e-11
orbit23          0.00000  3.084394e-05
orbit24          0.00000 -8.121031e-07
orbit25          0.00000  2.593444e-08
orbit26          0.00000  9.400203e-07
orbit27          0.00000  6.007053e-06
orbit28          0.00000 -1.718926e-06
orbit29          0.00000 -2.294447e-06
orbit30          0.00000 -5.078283e-06
orbit31          0.00000  0.000000e+00
orbit32          0.00000  7.786127e-08
orbit33          0.00000 -4.498124e-04
orbit34          0.00000  2.816888e-05
orbit35          0.00000  5.379146e-07
orbit36          0.00000 -2.461051e-06
orbit37          0.00000 -7.597763e-07
orbit38          0.00000  3.807688e-05
orbit39          0.00000 -5.406854e-06
orbit40          0.00000  0.000000e+00
orbit41          0.00000 -4.753074e-05
orbit42          0.00000  7.795338e-04
orbit43          0.00000  3.083548e-06
orbit44          0.00000 -1.381924e-04
orbit45          0.00000 -1.458078e-06
orbit46          0.00000 -7.638094e-06
orbit47          0.00000 -8.837420e-06
orbit48          0.00000 -1.909266e-05
orbit49          0.00000  3.261982e-05
orbit50          0.00000 -1.303133e-03
orbit51          0.00000  1.618387e-05
orbit52          0.00000  6.519010e-05
orbit53          0.00000  1.476378e-04
orbit54          0.00000 -1.926346e-05
orbit55          0.00000 -2.216304e-03
orbit56          0.00000  1.864692e-04
orbit57          0.00000 -2.821002e-05
orbit58          0.00000 -1.372712e-03
orbit59          0.00000  5.276521e-05
orbit60          0.00000 -2.478684e-08
orbit61          0.00000  2.010311e-03
orbit62          0.00000 -9.027460e-04
orbit63          0.00000  7.876230e-05
orbit64          0.00000  3.158187e-04
orbit65          0.00000 -2.742217e-04
orbit66          0.00000  5.881116e-04
orbit67          0.00000  9.461163e-04
orbit68          0.00000  0.000000e+00
orbit69          0.00000 -1.635042e-02
orbit70          0.00000  2.075694e-03
orbit71          0.00000 -4.784431e-03
orbit72          0.00000 -6.156922e-03
AP               0.00000 -6.866140e-03
bet              0.00000  1.541117e-05
ecc              0.00000  1.715078e-01
eccrad           0.00000  9.932354e-01
close            0.00000  5.740998e+00
constraint       0.00000  5.252167e+00
coreness         0.00000  2.486546e-03
knn              0.00000 -3.681800e-03
hubscore         0.00000  4.737121e+00
pagerank         0.00000 -8.945745e-01
trans            0.00000 -1.166446e+00
evcent           0.00000  7.056624e+00
first            0.00000 -1.280400e-02
upto_second      0.00000  0.000000e+00
upto_third       0.00000  0.000000e+00
upto_fourth      0.00000 -4.227364e-04
upto_fifth       0.00000  3.309188e-04
upto_sixth       0.00000  5.382203e-02
second           0.00000  0.000000e+00
third            0.00000  3.014210e-07
fourth           0.00000 -5.426221e-05
fifth            0.00000  5.711711e-04
sixth            0.00000  0.000000e+00
ratio1           0.00000 -1.526031e-03
ratio2           0.00000 -6.778738e-03
ratio3           0.00000  3.129096e-01
ratio4           0.00000 -5.625747e+00
ratio5           0.00000  6.348670e+00
ratio6           0.00000 -7.701700e-02
selfinter        0.00000 -2.303835e-03
walktrap_vertex  0.00000 -2.772008e-01
bigcom1          0.00000 -1.235322e+00
bigcom2          0.00000 -7.757164e-01
bigcom3          0.00000  4.345726e-01
bigcom4          0.00000  2.625160e-01
bigcom6          0.00000  2.305609e+00
bigcom8          0.00000 -1.361743e+00
bigcom9          0.00000 -4.181802e-01
bigcom11         0.00000  1.326764e+00
bigcom13         0.00000 -7.752990e-01
bigcom15         0.00000 -4.534103e-01
bigcom16         0.00000 -3.434459e-01
bigcom21         0.00000 -1.304762e+00
bigcom22         0.00000  3.253559e-01
bigcom24         0.00000 -5.078188e-01
bigcom26         0.00000  1.373005e+00
bigcom28         0.00000  4.393111e-01
bigcom30         0.00000  2.165015e+00
bigcom31         0.00000 -3.999144e-01
bigcom32         0.00000 -1.313573e+00
bigcom33         0.00000  2.591205e+00
bigcom34         0.00000 -6.834861e-01
bigcom36         0.00000 -6.636431e-01
bigcom37         0.00000 -4.256380e-01
bigcom38         0.00000  2.940752e+00
bigcom39         0.00000 -1.002860e+00
bigcom40         0.00000 -2.201179e-01
bigcom43         0.00000 -8.602812e-01
bigcom44         0.00000  1.571008e+00
bigcom46         0.00000  2.698985e+00
bigcom47         0.00000 -1.402390e+00
bigcom49         0.00000 -3.446082e-01
bigcom50         0.00000 -7.294978e-01
bigcom51         0.00000 -7.429689e-01
bigcom52         0.00000  2.847263e+00
bigcom54         0.00000  0.000000e+00
bigcom56         0.00000 -1.000421e+00
bigcom62         0.00000 -7.620225e-01
bigcom66         0.00000 -6.596468e-01
bigcom68         0.00000 -4.460427e-01
bigcom69         0.00000 -8.162059e-01
bigcom71         0.00000  0.000000e+00
bigcom72         0.00000  0.000000e+00
bigcom73         0.00000 -1.418524e+00
bigcom74         0.00000 -1.103078e+00
bigcom75         0.00000  1.746032e+00
bigcom76         0.00000 -5.172775e-01
bigcom77         0.00000 -1.099826e+00
bigcom79         0.00000 -8.903450e-01
bigcom80         0.00000 -2.014934e+00
bigcom82         0.00000 -8.043321e-01
bigcom83         0.00000  0.000000e+00
bigcom84         0.00000 -1.221627e+00
bigcom85         0.00000 -1.831721e-01
bigcom87         0.00000 -1.230929e+00
bigcom89         0.00000 -1.781582e-01
bigcom91         0.00000  9.808203e-01
bigcom92         0.00000  1.721105e+00
bigcom93         0.00000  0.000000e+00
bigcom96         0.00000 -8.045665e-01
bigcom97         0.00000 -1.087241e+00
bigcom98         0.00000 -9.965813e-01
bigcom99         0.00000  0.000000e+00
bigcom101        0.00000 -1.895398e-01
bigcom104        0.00000 -4.560547e-01
bigcom106        0.00000 -1.620325e+00
bigcom109        0.00000 -1.911952e-01
bigcom113        0.00000 -1.130153e+00
bigcom116        0.00000  1.204803e-01
bigcom120        0.00000 -1.279520e+00
bigcom123        0.00000 -8.555909e-01
bigcom126        0.00000 -2.072392e-01
bigcom127        0.00000 -6.494758e-01
bigcom137        0.00000 -1.056966e+00
bigcom139        0.00000 -7.830293e-01
bigcom140        0.00000 -5.760920e-01
bigcom143        0.00000 -4.005907e-01
bigcom145        0.00000 -6.257848e-01
bigcom146        0.00000 -4.998321e-01
bigcom147        0.00000 -1.892659e-01
bigcom149        0.00000 -7.374148e-01
bigcom153        0.00000 -7.439423e-01
bigcom154        0.00000  0.000000e+00
bigcom156        0.00000 -1.344602e+00
bigcom157        0.00000 -1.707126e+00
bigcom158        0.00000 -7.018619e-01
bigcom160        0.00000 -7.313110e-01
bigcom161        0.00000 -6.238954e-01
bigcom162        0.00000 -4.435729e-01
bigcom164        0.00000 -4.596857e-01
bigcom166        0.00000 -5.815278e-01
bigcom167        0.00000 -1.615113e+00
bigcom171        0.00000 -1.091252e+00
bigcom173        0.00000 -9.977756e-01
bigcom175        0.00000  0.000000e+00
bigcom176        0.00000 -1.737119e-01
bigcom177        0.00000 -2.078109e-01
bigcom178        0.00000 -8.784295e-01
bigcom180        0.00000 -6.610069e-01
bigcom181        0.00000  2.390671e+00
bigcom184        0.00000 -8.750730e-01
bigcom186        0.00000  2.316514e+00
bigcom187        0.00000  1.934104e+00
bigcom189        0.00000 -5.616893e-01
bigcom194        0.00000 -4.037365e-01
bigcom195        0.00000 -5.169141e-01
bigcom196        0.00000  1.726081e+00
bigcom204        0.00000  0.000000e+00
bigcom205        0.00000 -1.104027e+00
bigcom212        0.00000 -3.242047e-01
bigcom214        0.00000 -2.011827e-01
bigcom222        0.00000 -6.594190e-02
bigcom223        0.00000 -7.981760e-01
bigcom226        0.00000 -3.496997e-01
bigcom227        0.00000 -4.667732e-01
bigcom229        0.00000 -1.826925e-01
bigcom233        0.00000 -1.512386e+00
bigcom236        0.00000 -1.046723e-01
bigcom237        0.00000 -7.238861e-01
bigcom246        0.00000 -5.017167e-01
bigcom248        0.00000 -7.864314e-01
bigcom249        0.00000 -8.853231e-01
bigcom250        0.00000 -1.008238e-01
bigcom254        0.00000 -5.402924e-01
bigcom266        0.00000 -8.821545e-01
bigcom269        0.00000  0.000000e+00
bigcom272        0.00000 -1.045666e-02
bigcom274        0.00000 -1.865715e-02
bigcom281        0.00000  0.000000e+00
bigcom291        0.00000  3.189842e+00
bigcom292        0.00000 -6.474599e-01
bigcom295        0.00000 -1.162087e+00
bigcom299        0.00000 -6.826897e-01
bigcom301        0.00000 -1.684993e-01
bigcom306        0.00000  0.000000e+00
bigcom309        0.00000 -3.326404e-01
bigcom314        0.00000 -1.027331e+00
bigcom321        0.00000 -8.688255e-01
bigcom341        0.00000 -5.710260e-01
bigcom350        0.00000 -1.020231e+00
bigcom353        0.00000  0.000000e+00
bigcom359        0.00000 -6.194523e-01
bigcom363        0.00000 -3.329740e-03
bigcom365        0.00000 -1.493790e+00
bigcom385        0.00000 -4.443979e-01
bigcom386        0.00000 -3.916604e-01
bigcom408        0.00000 -5.412244e-01
bigcom412        0.00000 -1.648226e+00
bigcom480        0.00000 -1.330101e-01
spin_vertex      0.00000  1.678429e-01
membership_s1    0.00000  5.619611e-01
membership_s3    0.00000 -7.889758e-01
membership_s4    0.00000 -2.223941e-01
membership_s5    0.00000  1.492432e-01
membership_s6    0.00000  5.304118e-02
membership_s7    0.00000 -3.693116e-02
membership_s8    0.00000 -4.158809e-01
membership_s9    0.00000 -1.504482e+00
membership_s11   0.00000 -1.672247e+00
membership_s12   0.00000 -8.029706e-01
membership_s14   0.00000 -1.359160e+00
membership_s15   0.00000  3.833596e-01
membership_s16   0.00000  0.000000e+00
membership_s17   0.00000 -1.187161e-01
membership_s18   0.00000 -9.858412e-01
membership_s20   0.00000 -7.139902e-01
membership_s21   0.00000 -2.847753e-03
membership_s22   0.00000 -7.685155e-01
membership_s24   0.00000 -8.110643e-01
membership_s25   0.00000  1.705874e+00
membership_s26   0.00000  0.000000e+00
membership_s27   0.00000  2.051368e-01
membership_s28   0.00000 -8.964726e-01
membership_s30   0.00000  2.653958e-01
membership_s31   0.00000 -5.243929e-01
membership_s32   0.00000  1.081735e+00
membership_s33   0.00000  0.000000e+00
membership_s36   0.00000 -9.284704e-01
membership_s37   0.00000 -6.122228e-01
V1               0.00000  3.884087e-01
V2               0.00000 -1.982753e+00
pdi              0.00000 -4.267850e+02
adhesion         0.00000  1.422506e-04
cohesion         0.00000 -3.130459e-04
inner            0.00000  6.723289e-05
outer            0.00000 -1.613209e-04
ioratio          0.00000 -3.832790e+00
comsize          0.00000  1.241242e-03
[1] "Dataset: med_TnotC Model GBM, run: 2 of 10 2015-06-15 19:46:50"
Iter   TrainDeviance   ValidDeviance   StepSize   Improve
     1        0.2002             nan     0.0100    0.0002
     2        0.1968             nan     0.0100    0.0004
     3        0.1938             nan     0.0100    0.0001
     4        0.1916             nan     0.0100    0.0004
     5        0.1896             nan     0.0100    0.0002
     6        0.1875             nan     0.0100    0.0002
     7        0.1851             nan     0.0100    0.0002
     8        0.1833             nan     0.0100    0.0002
     9        0.1817             nan     0.0100    0.0000
    10        0.1798             nan     0.0100    0.0001
    20        0.1656             nan     0.0100    0.0002
    40        0.1471             nan     0.0100    0.0000
    60        0.1341             nan     0.0100    0.0000
    80        0.1239             nan     0.0100    0.0000
   100        0.1152             nan     0.0100    0.0000
   106        0.1132             nan     0.0100   -0.0000

[1] "GBM variable coefficients"
                            var    rel.inf
bigcom30               bigcom30 7.79333022
ratio5                   ratio5 4.00138265
comsize                 comsize 3.83016762
outer                     outer 3.72130902
V2                           V2 3.29798005
membership_s32   membership_s32 3.13948998
orbit18                 orbit18 2.91989578
bigcom46               bigcom46 2.89629144
V1                           V1 2.43703987
inner                     inner 2.40268209
orbit38                 orbit38 2.29240872
bet                         bet 2.26398114
cohesion               cohesion 2.07727772
graph5                   graph5 1.78457701
adhesion               adhesion 1.71221051
trans                     trans 1.65490166
graph22                 graph22 1.52233532
graph20                 graph20 1.45981486
fourth                   fourth 1.42580063
walktrap_vertex walktrap_vertex 1.38054663
third                     third 1.36731320
ioratio                 ioratio 1.17819607
orbit47                 orbit47 1.14560450
spin_vertex         spin_vertex 1.06891514
orbit50                 orbit50 1.06392600
orbit48                 orbit48 1.02493339
pagerank               pagerank 1.01470444
ratio4                   ratio4 0.98285485
graph23                 graph23 0.98059833
graph2                   graph2 0.88414394
orbit30                 orbit30 0.86923839
graph7                   graph7 0.83268233
orbit56                 orbit56 0.79536685
bigcom11               bigcom11 0.78418698
knn                         knn 0.76674705
orbit37                 orbit37 0.75799793
graph19                 graph19 0.74932765
graph24                 graph24 0.74929237
graph13                 graph13 0.74822190
orbit58                 orbit58 0.72671336
graph18                 graph18 0.69438992
graph10                 graph10 0.69373097
orbit63                 orbit63 0.68967571
graph12                 graph12 0.65255404
orbit40                 orbit40 0.65063029
graph17                 graph17 0.63846075
orbit24                 orbit24 0.63341069
ratio1                   ratio1 0.63205384
graph11                 graph11 0.60566742
ratio6                   ratio6 0.56337742
graph6                   graph6 0.55804720
ratio2                   ratio2 0.55190778
orbit39                 orbit39 0.54894889
upto_sixth           upto_sixth 0.52913652
upto_fifth           upto_fifth 0.50416691
graph0                   graph0 0.49490134
graph9                   graph9 0.48036102
orbit41                 orbit41 0.47459600
orbit11                 orbit11 0.44349372
orbit54                 orbit54 0.44104509
orbit65                 orbit65 0.43692700
bigcom26               bigcom26 0.42297214
membership_s30   membership_s30 0.42113932
orbit61                 orbit61 0.41996485
orbit17                 orbit17 0.41722032
coreness               coreness 0.41578464
graph4                   graph4 0.39839427
sixth                     sixth 0.39441770
graph1                   graph1 0.39135999
graph25                 graph25 0.38348258
graph3                   graph3 0.37263982
orbit36                 orbit36 0.37131543
graph14                 graph14 0.37098451
orbit45                 orbit45 0.35970180
constraint           constraint 0.35137358
orbit51                 orbit51 0.34048988
orbit52                 orbit52 0.33286574
bigcom28               bigcom28 0.33131791
orbit62                 orbit62 0.32309511
orbit49                 orbit49 0.32080174
orbit28                 orbit28 0.31280987
orbit59                 orbit59 0.30915016
orbit31                 orbit31 0.27603979
orbit33                 orbit33 0.27109753
orbit25                 orbit25 0.27052680
orbit66                 orbit66 0.26816099
orbit26                 orbit26 0.26117346
orbit57                 orbit57 0.26020302
orbit13                 orbit13 0.25389543
orbit69                 orbit69 0.24420768
orbit10                 orbit10 0.24272130
orbit70                 orbit70 0.23259081
orbit53                 orbit53 0.22394615
orbit20                 orbit20 0.21117941
orbit15                 orbit15 0.20667201
graph26                 graph26 0.19341384
graph21                 graph21 0.18372781
graph16                 graph16 0.18283168
orbit44                 orbit44 0.18106133
orbit12                 orbit12 0.17840202
orbit64                 orbit64 0.17592472
orbit2                   orbit2 0.17436779
orbit16                 orbit16 0.16796355
orbit60                 orbit60 0.15939203
orbit7                   orbit7 0.15819776
orbit46                 orbit46 0.15596692
hubscore               hubscore 0.15564166
orbit67                 orbit67 0.15244369
orbit21                 orbit21 0.14175172
orbit27                 orbit27 0.14143420
orbit5                   orbit5 0.14090723
orbit32                 orbit32 0.13316931
bigcom22               bigcom22 0.12852012
bigcom181             bigcom181 0.11641315
selfinter             selfinter 0.11467865
upto_second         upto_second 0.11258973
graph27                 graph27 0.10882607
orbit55                 orbit55 0.10033031
orbit42                 orbit42 0.09726803
orbit29                 orbit29 0.08827018
graph15                 graph15 0.08656949
graph8                   graph8 0.08388299
orbit35                 orbit35 0.07768359
ratio3                   ratio3 0.07004859
ecc                         ecc 0.06798265
graph28                 graph28 0.06426301
second                   second 0.06385319
orbit19                 orbit19 0.06142981
orbit22                 orbit22 0.05830100
membership_s1     membership_s1 0.05576411
graph29                 graph29 0.05395988
orbit4                   orbit4 0.04712899
AP                           AP 0.04082038
fifth                     fifth 0.03373485
orbit43                 orbit43 0.01785074
membership_s5     membership_s5 0.01614528
bigcom291             bigcom291 0.01438527
orbit71                 orbit71 0.01321531
orbit9                   orbit9 0.01315735
bigcom92               bigcom92 0.01076419
orbit0                   orbit0 0.00000000
orbit1                   orbit1 0.00000000
orbit3                   orbit3 0.00000000
orbit6                   orbit6 0.00000000
orbit8                   orbit8 0.00000000
orbit14                 orbit14 0.00000000
orbit23                 orbit23 0.00000000
orbit34                 orbit34 0.00000000
orbit68                 orbit68 0.00000000
orbit72                 orbit72 0.00000000
eccrad                   eccrad 0.00000000
close                     close 0.00000000
evcent                   evcent 0.00000000
first                     first 0.00000000
upto_third           upto_third 0.00000000
upto_fourth         upto_fourth 0.00000000
bigcom1                 bigcom1 0.00000000
bigcom2                 bigcom2 0.00000000
bigcom3                 bigcom3 0.00000000
bigcom4                 bigcom4 0.00000000
bigcom6                 bigcom6 0.00000000
bigcom8                 bigcom8 0.00000000
bigcom9                 bigcom9 0.00000000
bigcom13               bigcom13 0.00000000
bigcom15               bigcom15 0.00000000
bigcom16               bigcom16 0.00000000
bigcom21               bigcom21 0.00000000
bigcom24               bigcom24 0.00000000
bigcom31               bigcom31 0.00000000
bigcom32               bigcom32 0.00000000
bigcom33               bigcom33 0.00000000
bigcom34               bigcom34 0.00000000
bigcom36               bigcom36 0.00000000
bigcom37               bigcom37 0.00000000
bigcom38               bigcom38 0.00000000
bigcom39               bigcom39 0.00000000
bigcom40               bigcom40 0.00000000
bigcom43               bigcom43 0.00000000
bigcom44               bigcom44 0.00000000
bigcom47               bigcom47 0.00000000
bigcom49               bigcom49 0.00000000
bigcom50               bigcom50 0.00000000
bigcom51               bigcom51 0.00000000
bigcom52               bigcom52 0.00000000
bigcom54               bigcom54 0.00000000
bigcom56               bigcom56 0.00000000
bigcom62               bigcom62 0.00000000
bigcom66               bigcom66 0.00000000
bigcom68               bigcom68 0.00000000
bigcom69               bigcom69 0.00000000
bigcom71               bigcom71 0.00000000
bigcom72               bigcom72 0.00000000
bigcom73               bigcom73 0.00000000
bigcom74               bigcom74 0.00000000
bigcom75               bigcom75 0.00000000
bigcom76               bigcom76 0.00000000
bigcom77               bigcom77 0.00000000
bigcom79               bigcom79 0.00000000
bigcom80               bigcom80 0.00000000
bigcom82               bigcom82 0.00000000
bigcom83               bigcom83 0.00000000
bigcom84               bigcom84 0.00000000
bigcom85               bigcom85 0.00000000
bigcom87               bigcom87 0.00000000
bigcom89               bigcom89 0.00000000
bigcom91               bigcom91 0.00000000
bigcom93               bigcom93 0.00000000
bigcom96               bigcom96 0.00000000
bigcom97               bigcom97 0.00000000
bigcom98               bigcom98 0.00000000
bigcom99               bigcom99 0.00000000
bigcom101             bigcom101 0.00000000
bigcom104             bigcom104 0.00000000
bigcom106             bigcom106 0.00000000
bigcom109             bigcom109 0.00000000
bigcom113             bigcom113 0.00000000
bigcom116             bigcom116 0.00000000
bigcom120             bigcom120 0.00000000
bigcom123             bigcom123 0.00000000
bigcom126             bigcom126 0.00000000
bigcom127             bigcom127 0.00000000
bigcom137             bigcom137 0.00000000
bigcom139             bigcom139 0.00000000
bigcom140             bigcom140 0.00000000
bigcom143             bigcom143 0.00000000
bigcom145             bigcom145 0.00000000
bigcom146             bigcom146 0.00000000
bigcom147             bigcom147 0.00000000
bigcom149             bigcom149 0.00000000
bigcom153             bigcom153 0.00000000
bigcom154             bigcom154 0.00000000
bigcom156             bigcom156 0.00000000
bigcom157             bigcom157 0.00000000
bigcom158             bigcom158 0.00000000
bigcom160             bigcom160 0.00000000
bigcom161             bigcom161 0.00000000
bigcom162             bigcom162 0.00000000
bigcom164             bigcom164 0.00000000
bigcom166             bigcom166 0.00000000
bigcom167             bigcom167 0.00000000
bigcom171             bigcom171 0.00000000
bigcom173             bigcom173 0.00000000
bigcom175             bigcom175 0.00000000
bigcom176             bigcom176 0.00000000
bigcom177             bigcom177 0.00000000
bigcom178             bigcom178 0.00000000
bigcom180             bigcom180 0.00000000
bigcom184             bigcom184 0.00000000
bigcom186             bigcom186 0.00000000
bigcom187             bigcom187 0.00000000
bigcom189             bigcom189 0.00000000
bigcom194             bigcom194 0.00000000
bigcom195             bigcom195 0.00000000
bigcom196             bigcom196 0.00000000
bigcom204             bigcom204 0.00000000
bigcom205             bigcom205 0.00000000
bigcom212             bigcom212 0.00000000
bigcom214             bigcom214 0.00000000
bigcom222             bigcom222 0.00000000
bigcom223             bigcom223 0.00000000
bigcom226             bigcom226 0.00000000
bigcom227             bigcom227 0.00000000
bigcom229             bigcom229 0.00000000
bigcom233             bigcom233 0.00000000
bigcom236             bigcom236 0.00000000
bigcom237             bigcom237 0.00000000
bigcom246             bigcom246 0.00000000
bigcom248             bigcom248 0.00000000
bigcom249             bigcom249 0.00000000
bigcom250             bigcom250 0.00000000
bigcom254             bigcom254 0.00000000
bigcom266             bigcom266 0.00000000
bigcom269             bigcom269 0.00000000
bigcom272             bigcom272 0.00000000
bigcom274             bigcom274 0.00000000
bigcom281             bigcom281 0.00000000
bigcom292             bigcom292 0.00000000
bigcom295             bigcom295 0.00000000
bigcom299             bigcom299 0.00000000
bigcom301             bigcom301 0.00000000
bigcom306             bigcom306 0.00000000
bigcom309             bigcom309 0.00000000
bigcom314             bigcom314 0.00000000
bigcom321             bigcom321 0.00000000
bigcom341             bigcom341 0.00000000
bigcom350             bigcom350 0.00000000
bigcom353             bigcom353 0.00000000
bigcom359             bigcom359 0.00000000
bigcom363             bigcom363 0.00000000
bigcom365             bigcom365 0.00000000
bigcom385             bigcom385 0.00000000
bigcom386             bigcom386 0.00000000
bigcom408             bigcom408 0.00000000
bigcom412             bigcom412 0.00000000
bigcom480             bigcom480 0.00000000
membership_s3     membership_s3 0.00000000
membership_s4     membership_s4 0.00000000
membership_s6     membership_s6 0.00000000
membership_s7     membership_s7 0.00000000
membership_s8     membership_s8 0.00000000
membership_s9     membership_s9 0.00000000
membership_s11   membership_s11 0.00000000
membership_s12   membership_s12 0.00000000
membership_s14   membership_s14 0.00000000
membership_s15   membership_s15 0.00000000
membership_s16   membership_s16 0.00000000
membership_s17   membership_s17 0.00000000
membership_s18   membership_s18 0.00000000
membership_s20   membership_s20 0.00000000
membership_s21   membership_s21 0.00000000
membership_s22   membership_s22 0.00000000
membership_s24   membership_s24 0.00000000
membership_s25   membership_s25 0.00000000
membership_s26   membership_s26 0.00000000
membership_s27   membership_s27 0.00000000
membership_s28   membership_s28 0.00000000
membership_s31   membership_s31 0.00000000
membership_s33   membership_s33 0.00000000
membership_s36   membership_s36 0.00000000
membership_s37   membership_s37 0.00000000
pdi                         pdi 0.00000000
[1] "Dataset: med_TnotC Model RF, run: 2 of 10 2015-06-15 19:47:32"
     |      Out-of-bag   |
Tree |      MSE  %Var(y) |
   1 |  0.04282   208.50 |
   2 |  0.04019   195.68 |
   3 |  0.03806   185.31 |
   4 |  0.03543   172.50 |
   5 |  0.03405   165.78 |
   6 |  0.03255   158.50 |
   7 |  0.03168   154.27 |
   8 |  0.03006   146.36 |
   9 |  0.02997   145.91 |
  10 |  0.02896   141.02 |
  11 |  0.02836   138.07 |
  12 |   0.0275   133.88 |
  13 |  0.02651   129.08 |
  14 |  0.02593   126.26 |
  15 |  0.02539   123.61 |
  16 |   0.0252   122.71 |
  17 |  0.02483   120.88 |
  18 |  0.02455   119.52 |
  19 |  0.02445   119.06 |
  20 |  0.02441   118.85 |
  21 |  0.02422   117.91 |
  22 |  0.02409   117.31 |
  23 |  0.02396   116.66 |
  24 |  0.02395   116.62 |
  25 |   0.0237   115.40 |
  26 |  0.02359   114.86 |
  27 |  0.02352   114.50 |
  28 |  0.02352   114.54 |
  29 |  0.02335   113.71 |
  30 |  0.02339   113.88 |
  31 |  0.02319   112.91 |
  32 |  0.02313   112.64 |
  33 |  0.02307   112.35 |
  34 |  0.02318   112.89 |
  35 |  0.02314   112.65 |
  36 |  0.02305   112.25 |
  37 |  0.02295   111.73 |
  38 |  0.02286   111.30 |
  39 |  0.02278   110.90 |
  40 |  0.02275   110.76 |
  41 |  0.02268   110.43 |
  42 |  0.02263   110.20 |
  43 |  0.02254   109.75 |
  44 |  0.02247   109.39 |
  45 |  0.02243   109.23 |
  46 |  0.02236   108.88 |
  47 |  0.02237   108.91 |
  48 |  0.02232   108.69 |
  49 |  0.02232   108.67 |
  50 |  0.02224   108.29 |
  51 |  0.02224   108.31 |
  52 |  0.02226   108.37 |
  53 |   0.0223   108.57 |
  54 |  0.02232   108.67 |
  55 |  0.02235   108.81 |
  56 |   0.0223   108.57 |
  57 |  0.02227   108.45 |
  58 |  0.02221   108.15 |
  59 |  0.02216   107.88 |
  60 |   0.0222   108.09 |
  61 |  0.02216   107.89 |
  62 |  0.02213   107.75 |
  63 |  0.02209   107.56 |
  64 |  0.02209   107.56 |
  65 |  0.02212   107.71 |
  66 |  0.02208   107.53 |
  67 |  0.02211   107.68 |
  68 |  0.02211   107.65 |
  69 |  0.02212   107.72 |
  70 |   0.0221   107.61 |
  71 |  0.02208   107.51 |
  72 |  0.02201   107.18 |
  73 |  0.02203   107.28 |
  74 |    0.022   107.10 |
  75 |  0.02198   107.05 |
  76 |    0.022   107.10 |
  77 |  0.02197   106.98 |
  78 |  0.02196   106.91 |
  79 |  0.02198   107.00 |
  80 |  0.02194   106.84 |
  81 |  0.02193   106.79 |
  82 |  0.02193   106.80 |
  83 |  0.02195   106.89 |
  84 |  0.02195   106.87 |
  85 |  0.02193   106.78 |
  86 |  0.02192   106.71 |
  87 |  0.02192   106.75 |
  88 |  0.02192   106.73 |
  89 |  0.02186   106.44 |
  90 |  0.02187   106.49 |
  91 |  0.02186   106.44 |
  92 |  0.02184   106.33 |
  93 |  0.02186   106.44 |
  94 |  0.02185   106.41 |
  95 |  0.02183   106.28 |
  96 |  0.02184   106.32 |
  97 |  0.02186   106.46 |
  98 |  0.02184   106.32 |
  99 |  0.02182   106.24 |
 100 |  0.02184   106.33 |
[1] "Random Forest variable coefficients"
                      %IncMSE IncNodePurity
graph5           2.390307e-03  5.112381e-01
graph6           6.323682e-04  3.790790e-01
graph7           1.339795e-03  3.611601e-01
graph8           3.836222e-05  1.386526e-01
graph9           7.978057e-04  2.824941e-01
graph10          1.482736e-03  4.611838e-01
graph11          1.318460e-03  5.804779e-01
graph12          5.182726e-04  3.380780e-01
graph13          1.182081e-03  2.505257e-01
graph14          1.076640e-03  3.402148e-01
graph15          1.137887e-03  3.115575e-01
graph16          4.650530e-04  2.351364e-01
graph17          1.050167e-03  4.134273e-01
graph18          1.058956e-03  2.610639e-01
graph19          2.021003e-03  6.393418e-01
graph20          3.031751e-03  1.032404e+00
graph21          1.707334e-03  3.158736e-01
graph22          1.895528e-03  4.303970e-01
graph23          2.673443e-03  7.977145e-01
graph24          1.501769e-03  5.035249e-01
graph25          3.097404e-04  3.262862e-01
graph26          1.585428e-03  2.802754e-01
graph27          5.347942e-04  1.898041e-01
graph28          5.879939e-04  1.091130e-01
graph29          3.781521e-05  4.604268e-02
orbit0           1.404867e-04  2.526588e-01
orbit1           1.515390e-03  2.995558e-01
orbit2           3.164293e-04  2.736031e-01
orbit3           1.460331e-04  1.207205e-01
orbit4           4.430951e-04  2.101670e-01
orbit5           1.504741e-03  3.251790e-01
orbit6           9.922533e-04  3.999749e-01
orbit7           3.346321e-04  4.013712e-01
orbit8           1.228224e-03  5.938563e-01
orbit9           1.697008e-03  3.233032e-01
orbit10          5.158642e-04  2.472876e-01
orbit11          1.929520e-04  2.518424e-01
orbit12          2.872596e-03  3.175861e-01
orbit13          2.607823e-04  2.492297e-01
orbit14          2.997909e-04  2.517063e-01
orbit15          1.790791e-03  4.925050e-01
orbit16          8.953398e-04  2.775506e-01
orbit17          1.681988e-03  6.099813e-01
orbit18          2.932598e-03  1.192154e+00
orbit19          3.626246e-04  3.821580e-01
orbit20          4.501825e-04  3.080555e-01
orbit21          4.775935e-04  4.346997e-01
orbit22          2.635431e-03  8.242284e-01
orbit23          8.609489e-04  6.360312e-01
orbit24          2.275222e-03  6.353173e-01
orbit25          1.019431e-03  3.039469e-01
orbit26          2.413059e-04  2.696043e-01
orbit27          6.010081e-04  4.336984e-01
orbit28          6.930561e-04  3.196649e-01
orbit29          7.798006e-04  2.360553e-01
orbit30          7.278876e-04  6.096992e-01
orbit31          5.876960e-04  5.175781e-01
orbit32          1.819780e-03  5.489428e-01
orbit33          6.257431e-04  4.374047e-01
orbit34          9.785846e-04  3.085198e-01
orbit35          3.364586e-03  3.054985e-01
orbit36          1.918930e-03  4.641750e-01
orbit37          4.854669e-04  4.273789e-01
orbit38          7.422094e-04  7.431443e-01
orbit39          2.212294e-03  5.998088e-01
orbit40          2.393052e-03  5.074026e-01
orbit41          9.425964e-04  1.793385e-01
orbit42          1.526608e-03  3.879395e-01
orbit43          1.887796e-03  3.199833e-01
orbit44          3.680082e-04  2.411235e-01
orbit45          1.624838e-03  5.971214e-01
orbit46          2.653717e-04  2.939684e-01
orbit47          7.609126e-04  2.613427e-01
orbit48          2.655277e-04  2.536803e-01
orbit49          3.931400e-03  8.786870e-01
orbit50          9.430561e-04  6.681507e-01
orbit51          3.680738e-04  3.601454e-01
orbit52          1.783526e-03  4.500149e-01
orbit53          1.161352e-03  1.545989e-01
orbit54          3.403356e-03  5.022896e-01
orbit55          5.075615e-04  3.537702e-01
orbit56          8.978731e-04  8.730159e-01
orbit57          1.802655e-04  1.029407e-01
orbit58          2.027023e-04  3.022823e-01
orbit59          2.495410e-03  4.545798e-01
orbit60          4.763380e-04  6.699592e-02
orbit61          9.679152e-04  4.173696e-01
orbit62          1.182984e-03  3.202188e-01
orbit63          1.648165e-03  4.409561e-01
orbit64          5.269370e-04  3.008400e-01
orbit65          1.582072e-03  5.953218e-01
orbit66          5.823617e-04  1.981242e-01
orbit67          5.145183e-05  1.569238e-01
orbit68          7.672720e-04  2.732139e-01
orbit69          5.298257e-04  3.718048e-01
orbit70          9.498536e-04  2.651930e-01
orbit71          1.165390e-04  1.778270e-01
orbit72          8.360034e-06  1.052346e-01
AP               1.172574e-04  8.994738e-02
bet              6.950187e-04  1.142156e+00
ecc              1.051485e-04  2.039883e-01
eccrad           2.301362e-04  1.580831e-01
close            1.612348e-03  3.581433e-01
constraint       8.523207e-04  8.113045e-01
coreness         7.817806e-04  3.485971e-01
knn              1.986711e-03  6.519421e-01
hubscore         1.643652e-04  2.386540e-01
pagerank         5.968761e-04  8.341623e-01
trans            7.557047e-04  8.714598e-01
evcent           6.519266e-04  2.167167e-01
first            1.237455e-04  1.776561e-01
upto_second      2.497540e-04  1.887100e-01
upto_third       1.164056e-03  3.591091e-01
upto_fourth      1.288264e-03  3.967507e-01
upto_fifth       2.670583e-03  5.284020e-01
upto_sixth       3.812911e-04  2.775174e-01
second           4.869430e-04  2.579952e-01
third            1.636994e-03  6.469940e-01
fourth           1.080851e-03  1.041143e+00
fifth            1.377182e-03  5.297857e-01
sixth            2.093502e-03  7.322601e-01
ratio1           1.353801e-03  7.518909e-01
ratio2           1.933913e-03  5.770011e-01
ratio3           5.985589e-04  4.311938e-01
ratio4           3.265371e-03  1.131482e+00
ratio5           1.499458e-03  3.126255e+00
ratio6           1.173287e-03  6.031398e-01
selfinter        4.422605e-05  1.086316e-01
walktrap_vertex  2.764657e-04  1.244520e+00
bigcom1          0.000000e+00  4.336809e-21
bigcom2          0.000000e+00  0.000000e+00
bigcom3          3.375863e-04  2.306716e-01
bigcom4          3.036925e-05  3.748643e-02
bigcom6         -3.988348e-05  5.503791e-01
bigcom8          0.000000e+00  0.000000e+00
bigcom9          0.000000e+00  0.000000e+00
bigcom11         1.603076e-05  4.217739e-01
bigcom13         0.000000e+00  0.000000e+00
bigcom15         0.000000e+00  0.000000e+00
bigcom16         0.000000e+00  0.000000e+00
bigcom21         0.000000e+00  0.000000e+00
bigcom22         1.168914e-04  1.684559e-01
bigcom24         0.000000e+00  0.000000e+00
bigcom26         3.748885e-04  3.674347e-01
bigcom28         3.526665e-04  1.856884e-01
bigcom30         2.660013e-03  3.156376e+00
bigcom31         0.000000e+00  0.000000e+00
bigcom32         0.000000e+00  0.000000e+00
bigcom33         1.185681e-05  5.288815e-01
bigcom34         0.000000e+00  0.000000e+00
bigcom36         0.000000e+00  0.000000e+00
bigcom37         0.000000e+00  0.000000e+00
bigcom38        -4.682501e-05  6.689818e-01
bigcom39         0.000000e+00  0.000000e+00
bigcom40         0.000000e+00  0.000000e+00
bigcom43         0.000000e+00  0.000000e+00
bigcom44         2.273581e-05  6.090399e-02
bigcom46         6.082688e-05  9.292235e-01
bigcom47         0.000000e+00  0.000000e+00
bigcom49         0.000000e+00  0.000000e+00
bigcom50         0.000000e+00  0.000000e+00
bigcom51         0.000000e+00  0.000000e+00
bigcom52         3.472645e-05  1.122711e+00
bigcom54         0.000000e+00  0.000000e+00
bigcom56         0.000000e+00  0.000000e+00
bigcom62         0.000000e+00  0.000000e+00
bigcom66         0.000000e+00  0.000000e+00
bigcom68         0.000000e+00  0.000000e+00
bigcom69         0.000000e+00  0.000000e+00
bigcom71         0.000000e+00  0.000000e+00
bigcom72         0.000000e+00  0.000000e+00
bigcom73         0.000000e+00  0.000000e+00
bigcom74         0.000000e+00  0.000000e+00
bigcom75        -4.152999e-05  2.743124e-01
bigcom76         0.000000e+00  0.000000e+00
bigcom77         0.000000e+00  0.000000e+00
bigcom79         0.000000e+00  0.000000e+00
bigcom80         0.000000e+00  0.000000e+00
bigcom82         0.000000e+00  0.000000e+00
bigcom83         0.000000e+00  0.000000e+00
bigcom84         0.000000e+00  0.000000e+00
bigcom85         0.000000e+00  0.000000e+00
bigcom87         0.000000e+00  0.000000e+00
bigcom89         0.000000e+00  0.000000e+00
bigcom91         0.000000e+00  0.000000e+00
bigcom92        -5.604307e-05  7.025022e-02
bigcom93         0.000000e+00  0.000000e+00
bigcom96         0.000000e+00  0.000000e+00
bigcom97         0.000000e+00  0.000000e+00
bigcom98         0.000000e+00  0.000000e+00
bigcom99         0.000000e+00  0.000000e+00
bigcom101        0.000000e+00  0.000000e+00
bigcom104        0.000000e+00  0.000000e+00
bigcom106        0.000000e+00  0.000000e+00
bigcom109        0.000000e+00  0.000000e+00
bigcom113        0.000000e+00  0.000000e+00
bigcom116       -2.452657e-06  6.691009e-02
bigcom120        0.000000e+00  0.000000e+00
bigcom123        0.000000e+00  0.000000e+00
bigcom126        0.000000e+00  0.000000e+00
bigcom127        0.000000e+00  0.000000e+00
bigcom137        0.000000e+00  0.000000e+00
bigcom139        0.000000e+00  0.000000e+00
bigcom140        0.000000e+00  0.000000e+00
bigcom143        0.000000e+00  0.000000e+00
bigcom145        0.000000e+00  0.000000e+00
bigcom146        0.000000e+00  0.000000e+00
bigcom147        0.000000e+00  0.000000e+00
bigcom149        0.000000e+00  0.000000e+00
bigcom153        0.000000e+00  0.000000e+00
bigcom154        0.000000e+00  0.000000e+00
bigcom156        0.000000e+00  0.000000e+00
bigcom157        0.000000e+00  0.000000e+00
bigcom158        0.000000e+00  0.000000e+00
bigcom160        0.000000e+00  0.000000e+00
bigcom161        0.000000e+00  0.000000e+00
bigcom162        0.000000e+00  0.000000e+00
bigcom164        0.000000e+00  0.000000e+00
bigcom166        0.000000e+00  0.000000e+00
bigcom167        0.000000e+00  0.000000e+00
bigcom171        0.000000e+00  0.000000e+00
bigcom173        0.000000e+00  0.000000e+00
bigcom175        0.000000e+00  0.000000e+00
bigcom176        0.000000e+00  0.000000e+00
bigcom177        0.000000e+00  0.000000e+00
bigcom178        0.000000e+00  0.000000e+00
bigcom180        0.000000e+00  0.000000e+00
bigcom181       -1.313241e-04  1.941195e-01
bigcom184        0.000000e+00  0.000000e+00
bigcom186        1.256008e-05  8.702414e-01
bigcom187       -1.191435e-05  5.026122e-01
bigcom189        0.000000e+00  0.000000e+00
bigcom194        0.000000e+00  0.000000e+00
bigcom195        0.000000e+00  0.000000e+00
bigcom196        0.000000e+00  0.000000e+00
bigcom204        0.000000e+00  0.000000e+00
bigcom205        0.000000e+00  0.000000e+00
bigcom212        0.000000e+00  0.000000e+00
bigcom214        0.000000e+00  0.000000e+00
bigcom222        0.000000e+00  0.000000e+00
bigcom223        0.000000e+00  0.000000e+00
bigcom226        0.000000e+00  0.000000e+00
bigcom227        0.000000e+00  0.000000e+00
bigcom229        0.000000e+00  0.000000e+00
bigcom233        0.000000e+00  0.000000e+00
bigcom236        0.000000e+00  0.000000e+00
bigcom237        0.000000e+00  0.000000e+00
bigcom246        0.000000e+00  0.000000e+00
bigcom248        0.000000e+00  0.000000e+00
bigcom249        0.000000e+00  0.000000e+00
bigcom250        0.000000e+00  0.000000e+00
bigcom254        0.000000e+00  0.000000e+00
bigcom266        0.000000e+00  0.000000e+00
bigcom269        0.000000e+00  0.000000e+00
bigcom272        0.000000e+00  0.000000e+00
bigcom274        0.000000e+00  0.000000e+00
bigcom281        0.000000e+00  0.000000e+00
bigcom291       -7.432229e-05  6.866039e-01
bigcom292        0.000000e+00  0.000000e+00
bigcom295        0.000000e+00  0.000000e+00
bigcom299        0.000000e+00  0.000000e+00
bigcom301        0.000000e+00  0.000000e+00
bigcom306        0.000000e+00  0.000000e+00
bigcom309        0.000000e+00  0.000000e+00
bigcom314        0.000000e+00  0.000000e+00
bigcom321        0.000000e+00  0.000000e+00
bigcom341        0.000000e+00  0.000000e+00
bigcom350        0.000000e+00  0.000000e+00
bigcom353        0.000000e+00  0.000000e+00
bigcom359        0.000000e+00  0.000000e+00
bigcom363        0.000000e+00  0.000000e+00
bigcom365        0.000000e+00  0.000000e+00
bigcom385        4.805282e-07  7.242073e-01
bigcom386        0.000000e+00  0.000000e+00
bigcom408        0.000000e+00  0.000000e+00
bigcom412        0.000000e+00  0.000000e+00
bigcom480        0.000000e+00  0.000000e+00
spin_vertex      5.039789e-04  8.751967e-01
membership_s1    2.533652e-04  1.541617e-01
membership_s3    0.000000e+00  0.000000e+00
membership_s4    0.000000e+00  4.336809e-21
membership_s5    9.889853e-05  8.874721e-02
membership_s6    1.335075e-04  9.220989e-02
membership_s7    1.375223e-04  1.570917e-01
membership_s8    0.000000e+00  0.000000e+00
membership_s9    0.000000e+00  0.000000e+00
membership_s11   0.000000e+00  0.000000e+00
membership_s12   0.000000e+00  0.000000e+00
membership_s14   0.000000e+00  0.000000e+00
membership_s15   1.181771e-04  1.780006e-01
membership_s16   0.000000e+00  0.000000e+00
membership_s17   0.000000e+00  0.000000e+00
membership_s18   0.000000e+00  0.000000e+00
membership_s20   0.000000e+00  0.000000e+00
membership_s21  -5.763089e-05  1.262893e-01
membership_s22   0.000000e+00  0.000000e+00
membership_s24   0.000000e+00  0.000000e+00
membership_s25   1.171311e-05  3.804360e-02
membership_s26   0.000000e+00  0.000000e+00
membership_s27   2.930262e-05  1.871443e-02
membership_s28   0.000000e+00  0.000000e+00
membership_s30   7.918635e-05  8.044798e-02
membership_s31  -6.940559e-06  1.881432e-02
membership_s32   1.879668e-03  1.060805e+00
membership_s33   0.000000e+00  0.000000e+00
membership_s36   0.000000e+00  0.000000e+00
membership_s37   0.000000e+00  0.000000e+00
V1               3.145156e-03  1.064580e+00
V2               1.100418e-03  1.299708e+00
pdi             -3.977495e-05  3.519836e-01
adhesion         1.689720e-02  1.673195e+00
cohesion         1.441560e-02  1.327360e+00
inner            9.282371e-03  2.158331e+00
outer            5.612770e-03  2.118876e+00
ioratio          7.681091e-03  1.259924e+00
comsize          1.151287e-02  2.827228e+00
[1] "Dataset: med_TnotC Model GLM, run: 2 of 10 2015-06-15 19:49:16"
[1] "glmnet variable coefficients"
                     [,1]          [,2]
(Intercept)     -3.843104 -4.270791e+02
graph0           0.000000 -8.616771e-03
graph1           0.000000  0.000000e+00
graph2           0.000000  1.098394e-02
graph3           0.000000  0.000000e+00
graph4           0.000000  3.982374e-08
graph5           0.000000  0.000000e+00
graph6           0.000000 -4.583823e-07
graph7           0.000000 -2.541948e-08
graph8           0.000000 -5.751456e-03
graph9           0.000000 -2.407541e-08
graph10          0.000000  0.000000e+00
graph11          0.000000  1.776035e-10
graph12          0.000000 -5.986482e-09
graph13          0.000000  0.000000e+00
graph14          0.000000  5.381161e-09
graph15          0.000000  2.007994e-05
graph16          0.000000  0.000000e+00
graph17          0.000000 -1.951335e-07
graph18          0.000000 -3.208625e-06
graph19          0.000000  0.000000e+00
graph20          0.000000  1.789434e-05
graph21          0.000000  8.478584e-06
graph22          0.000000 -2.169160e-05
graph23          0.000000  0.000000e+00
graph24          0.000000  1.259261e-05
graph25          0.000000  0.000000e+00
graph26          0.000000  0.000000e+00
graph27          0.000000  0.000000e+00
graph28          0.000000  1.795779e-06
graph29          0.000000 -3.146085e-03
orbit0           0.000000 -8.103299e-03
orbit1           0.000000  0.000000e+00
orbit2           0.000000  0.000000e+00
orbit3           0.000000  1.043609e-02
orbit4           0.000000 -2.880794e-08
orbit5           0.000000  6.778474e-08
orbit6           0.000000  3.326363e-08
orbit7           0.000000  0.000000e+00
orbit8           0.000000  0.000000e+00
orbit9           0.000000  0.000000e+00
orbit10          0.000000 -4.099614e-06
orbit11          0.000000  5.228565e-04
orbit12          0.000000 -1.579308e-04
orbit13          0.000000  1.122753e-03
orbit14          0.000000 -5.753210e-03
orbit15          0.000000 -9.970493e-08
orbit16          0.000000  0.000000e+00
orbit17          0.000000 -9.238258e-08
orbit18          0.000000  4.143871e-09
orbit19          0.000000  2.119591e-09
orbit20          0.000000 -3.859528e-09
orbit21          0.000000 -6.863567e-07
orbit22          0.000000  1.968800e-10
orbit23          0.000000  2.765278e-05
orbit24          0.000000 -9.031531e-07
orbit25          0.000000  1.872667e-07
orbit26          0.000000  0.000000e+00
orbit27          0.000000  1.912128e-06
orbit28          0.000000 -8.402371e-07
orbit29          0.000000 -5.460683e-07
orbit30          0.000000 -1.305013e-06
orbit31          0.000000  0.000000e+00
orbit32          0.000000  3.821935e-08
orbit33          0.000000 -2.891433e-04
orbit34          0.000000  1.932634e-05
orbit35          0.000000  1.215989e-07
orbit36          0.000000  1.826343e-06
orbit37          0.000000 -5.702959e-07
orbit38          0.000000  4.628616e-05
orbit39          0.000000 -2.675796e-07
orbit40          0.000000 -1.424177e-07
orbit41          0.000000 -2.509470e-05
orbit42          0.000000  1.769639e-04
orbit43          0.000000 -3.765452e-06
orbit44          0.000000 -1.086831e-04
orbit45          0.000000  1.122239e-06
orbit46          0.000000 -3.671476e-06
orbit47          0.000000 -3.656026e-05
orbit48          0.000000 -2.209865e-06
orbit49          0.000000  2.957535e-05
orbit50          0.000000 -1.085509e-03
orbit51          0.000000  2.777887e-05
orbit52          0.000000  4.726599e-05
orbit53          0.000000 -1.741577e-05
orbit54          0.000000 -1.885818e-05
orbit55          0.000000 -7.009782e-04
orbit56          0.000000  1.814152e-04
orbit57          0.000000 -3.362271e-05
orbit58          0.000000 -1.059733e-03
orbit59          0.000000  1.578205e-05
orbit60          0.000000  2.850995e-05
orbit61          0.000000  2.595659e-03
orbit62          0.000000 -9.777147e-04
orbit63          0.000000  2.749064e-04
orbit64          0.000000  2.982900e-04
orbit65          0.000000 -1.131045e-04
orbit66          0.000000  1.502204e-04
orbit67          0.000000  3.212443e-04
orbit68          0.000000  6.848535e-06
orbit69          0.000000 -5.946784e-03
orbit70          0.000000  2.554773e-03
orbit71          0.000000 -4.329045e-03
orbit72          0.000000 -3.049679e-03
AP               0.000000 -1.826553e-01
bet              0.000000  1.647994e-05
ecc              0.000000  1.489768e-01
eccrad           0.000000  8.547892e-01
close            0.000000  2.848820e-01
constraint       0.000000  1.490258e+00
coreness         0.000000 -1.603330e-02
knn              0.000000 -3.291302e-03
hubscore         0.000000  3.611914e-01
pagerank         0.000000  0.000000e+00
trans            0.000000 -4.992425e-01
evcent           0.000000  1.701957e+00
first            0.000000 -8.031720e-03
upto_second      0.000000  0.000000e+00
upto_third       0.000000 -1.764602e-06
upto_fourth      0.000000 -2.306890e-04
upto_fifth       0.000000  1.992819e-03
upto_sixth       0.000000  2.954417e-02
second           0.000000  0.000000e+00
third            0.000000 -3.463980e-06
fourth           0.000000 -2.411124e-05
fifth            0.000000  4.180417e-04
sixth            0.000000 -1.777622e-03
ratio1           0.000000 -6.311770e-04
ratio2           0.000000 -7.268423e-03
ratio3           0.000000  9.079241e-02
ratio4           0.000000 -1.965688e-01
ratio5           0.000000  9.067580e+00
ratio6           0.000000 -3.719460e-02
selfinter        0.000000  2.360145e-02
walktrap_vertex  0.000000 -4.596134e-01
bigcom1          0.000000 -1.056295e+00
bigcom2          0.000000 -5.520998e-01
bigcom3          0.000000  5.448349e-01
bigcom4          0.000000  2.273617e-01
bigcom6          0.000000  3.177261e+00
bigcom8          0.000000 -9.819200e-01
bigcom9          0.000000 -2.687606e-01
bigcom11         0.000000  1.421542e+00
bigcom13         0.000000 -6.201574e-01
bigcom15         0.000000 -3.110990e-01
bigcom16         0.000000  0.000000e+00
bigcom21         0.000000 -1.188249e+00
bigcom22         0.000000  4.845827e-01
bigcom24         0.000000 -3.679523e-01
bigcom26         0.000000  9.091031e-01
bigcom28         0.000000  6.279001e-01
bigcom30         0.000000  2.014287e+00
bigcom31         0.000000 -7.402882e-02
bigcom32         0.000000 -6.966978e-01
bigcom33         0.000000  2.513925e+00
bigcom34         0.000000 -3.208544e-01
bigcom36         0.000000 -7.230359e-01
bigcom37         0.000000 -3.254277e-01
bigcom38         0.000000  3.676780e+00
bigcom39         0.000000 -7.504774e-01
bigcom40         0.000000 -1.766638e-01
bigcom43         0.000000 -5.298442e-01
bigcom44         0.000000  1.199535e+00
bigcom46         0.000000  2.648231e+00
bigcom47         0.000000 -8.662816e-01
bigcom49         0.000000 -3.024727e-01
bigcom50         0.000000 -5.538013e-01
bigcom51         0.000000 -4.001092e-01
bigcom52         0.000000  2.782317e+00
bigcom54         0.000000  0.000000e+00
bigcom56         0.000000 -7.145673e-01
bigcom62         0.000000 -6.178965e-01
bigcom66         0.000000 -4.208902e-01
bigcom68         0.000000 -2.964347e-01
bigcom69         0.000000 -7.955792e-01
bigcom71         0.000000  0.000000e+00
bigcom72         0.000000  0.000000e+00
bigcom73         0.000000 -1.037189e+00
bigcom74         0.000000 -8.059380e-01
bigcom75         0.000000  2.098431e+00
bigcom76         0.000000 -3.572060e-01
bigcom77         0.000000 -9.595714e-01
bigcom79         0.000000 -5.612806e-01
bigcom80         0.000000 -1.351134e+00
bigcom82         0.000000 -6.512971e-01
bigcom83         0.000000  0.000000e+00
bigcom84         0.000000 -9.514039e-01
bigcom85         0.000000 -1.744986e-01
bigcom87         0.000000 -8.273350e-01
bigcom89         0.000000 -8.143491e-02
bigcom91         0.000000 -9.268425e-01
bigcom92         0.000000  1.534994e+00
bigcom93         0.000000  0.000000e+00
bigcom96         0.000000 -6.472052e-01
bigcom97         0.000000 -9.728097e-01
bigcom98         0.000000 -8.296108e-01
bigcom99         0.000000  0.000000e+00
bigcom101        0.000000 -1.567823e-01
bigcom104        0.000000 -3.888615e-01
bigcom106        0.000000 -1.349365e+00
bigcom109        0.000000 -1.811773e-01
bigcom113        0.000000 -1.099073e+00
bigcom116        0.000000  2.840212e-01
bigcom120        0.000000 -8.944453e-01
bigcom123        0.000000 -4.494823e-01
bigcom126        0.000000 -1.278410e-01
bigcom127        0.000000 -5.296112e-01
bigcom137        0.000000 -9.817880e-01
bigcom139        0.000000 -2.234554e-01
bigcom140        0.000000 -6.129330e-01
bigcom143        0.000000 -5.053374e-01
bigcom145        0.000000 -3.445362e-01
bigcom146        0.000000 -4.281732e-01
bigcom147        0.000000 -2.154982e-01
bigcom149        0.000000 -3.798420e-01
bigcom153        0.000000 -6.229302e-01
bigcom154        0.000000  0.000000e+00
bigcom156        0.000000 -8.252675e-01
bigcom157        0.000000 -1.947660e+00
bigcom158        0.000000 -5.943729e-01
bigcom160        0.000000 -4.533782e-01
bigcom161        0.000000 -3.083185e-01
bigcom162        0.000000 -4.240160e-01
bigcom164        0.000000 -4.426288e-01
bigcom166        0.000000 -6.939610e-01
bigcom167        0.000000 -9.984269e-01
bigcom171        0.000000 -8.674323e-01
bigcom173        0.000000 -7.749701e-01
bigcom175        0.000000 -2.404770e-01
bigcom176        0.000000 -9.459183e-02
bigcom177        0.000000 -2.205253e-01
bigcom178        0.000000 -7.799358e-01
bigcom180        0.000000 -2.741098e-01
bigcom181        0.000000  2.035679e+00
bigcom184        0.000000 -5.848361e-01
bigcom186        0.000000  2.268542e+00
bigcom187        0.000000  2.126415e+00
bigcom189        0.000000 -4.614005e-01
bigcom194        0.000000 -1.697983e-01
bigcom195        0.000000 -2.819621e-01
bigcom196        0.000000 -8.950233e-01
bigcom204        0.000000  0.000000e+00
bigcom205        0.000000 -7.301619e-01
bigcom212        0.000000 -2.487022e-01
bigcom214        0.000000 -1.817151e-01
bigcom222        0.000000 -3.071561e-02
bigcom223        0.000000 -9.245070e-01
bigcom226        0.000000 -2.314303e-01
bigcom227        0.000000 -2.653205e-01
bigcom229        0.000000 -9.682724e-02
bigcom233        0.000000 -8.632166e-01
bigcom236        0.000000 -9.102747e-03
bigcom237        0.000000 -4.192154e-01
bigcom246        0.000000 -2.701764e-01
bigcom248        0.000000 -8.952042e-01
bigcom249        0.000000 -5.175039e-01
bigcom250        0.000000 -6.035314e-02
bigcom254        0.000000  0.000000e+00
bigcom266        0.000000 -7.415346e-01
bigcom269        0.000000  0.000000e+00
bigcom272        0.000000 -1.938107e-02
bigcom274        0.000000 -7.532956e-03
bigcom281        0.000000  0.000000e+00
bigcom291        0.000000  2.589015e+00
bigcom292        0.000000 -4.646942e-01
bigcom295        0.000000 -8.242592e-01
bigcom299        0.000000 -5.156180e-01
bigcom301        0.000000 -2.038477e-01
bigcom306        0.000000 -1.059956e-04
bigcom309        0.000000 -2.740259e-01
bigcom314        0.000000 -4.665012e-01
bigcom321        0.000000 -7.476155e-01
bigcom341        0.000000 -3.206917e-01
bigcom350        0.000000 -7.848719e-01
bigcom353        0.000000  0.000000e+00
bigcom359        0.000000 -4.751090e-01
bigcom363        0.000000  0.000000e+00
bigcom365        0.000000 -9.819226e-01
bigcom385        0.000000  2.929570e+00
bigcom386        0.000000 -1.991613e-01
bigcom408        0.000000 -2.331359e-01
bigcom412        0.000000 -1.145351e+00
bigcom480        0.000000 -2.212636e-01
spin_vertex      0.000000  3.386219e-01
membership_s1    0.000000  2.562754e-01
membership_s3    0.000000 -2.367747e-01
membership_s4    0.000000 -2.950677e-01
membership_s5    0.000000  2.820519e-03
membership_s6    0.000000  2.252403e-02
membership_s7    0.000000  1.468919e-01
membership_s8    0.000000 -3.142457e-01
membership_s9    0.000000 -1.550326e+00
membership_s11   0.000000 -9.566512e-01
membership_s12   0.000000 -6.750552e-01
membership_s14   0.000000 -8.027531e-01
membership_s15   0.000000  6.034679e-01
membership_s16   0.000000  0.000000e+00
membership_s17   0.000000 -1.902612e-01
membership_s18   0.000000 -7.311148e-01
membership_s20   0.000000 -6.420833e-01
membership_s21   0.000000  9.032628e-02
membership_s22   0.000000 -5.560445e-01
membership_s24   0.000000 -5.847968e-01
membership_s25   0.000000  1.954222e+00
membership_s26   0.000000  0.000000e+00
membership_s27   0.000000  0.000000e+00
membership_s28   0.000000 -2.323447e-01
membership_s30   0.000000  3.118433e-01
membership_s31   0.000000 -4.801070e-01
membership_s32   0.000000  1.004725e+00
membership_s33   0.000000 -4.208049e-01
membership_s36   0.000000 -8.300642e-01
membership_s37   0.000000 -4.824828e-01
V1               0.000000  2.361998e-03
V2               0.000000 -7.678044e-01
pdi              0.000000 -5.169156e+02
adhesion         0.000000  6.623102e-07
cohesion         0.000000 -9.914726e-06
inner            0.000000  1.545025e-05
outer            0.000000 -4.416945e-05
ioratio          0.000000 -1.798895e+00
comsize          0.000000  8.496740e-04
[1] "Dataset: med_TnotC Model GBM, run: 3 of 10 2015-06-15 19:49:44"
Iter   TrainDeviance   ValidDeviance   StepSize   Improve
     1        0.2070             nan     0.0100    0.0007
     2        0.2029             nan     0.0100    0.0004
     3        0.1998             nan     0.0100    0.0005
     4        0.1972             nan     0.0100    0.0004
     5        0.1946             nan     0.0100    0.0005
     6        0.1929             nan     0.0100    0.0004
     7        0.1905             nan     0.0100    0.0002
     8        0.1885             nan     0.0100    0.0002
     9        0.1862             nan     0.0100    0.0002
    10        0.1849             nan     0.0100    0.0003
    20        0.1714             nan     0.0100    0.0002
    40        0.1516             nan     0.0100    0.0000
    60        0.1378             nan     0.0100    0.0000
    80        0.1277             nan     0.0100    0.0000
   100        0.1193             nan     0.0100   -0.0000
   106        0.1166             nan     0.0100    0.0000

[1] "GBM variable coefficients"
                            var    rel.inf
bigcom30               bigcom30 8.53208299
comsize                 comsize 5.01403601
membership_s32   membership_s32 4.16121183
V2                           V2 3.96764185
ratio5                   ratio5 3.53426448
trans                     trans 3.38944257
outer                     outer 3.26833516
inner                     inner 2.85979571
V1                           V1 2.13651689
cohesion               cohesion 2.13343267
spin_vertex         spin_vertex 1.97265162
orbit18                 orbit18 1.83418576
adhesion               adhesion 1.79874938
bet                         bet 1.77719844
graph23                 graph23 1.56344999
walktrap_vertex walktrap_vertex 1.53312180
bigcom46               bigcom46 1.51616267
graph20                 graph20 1.32364116
ratio4                   ratio4 1.26613924
orbit30                 orbit30 1.22972816
knn                         knn 1.15444652
third                     third 1.03619542
ioratio                 ioratio 1.00602715
graph16                 graph16 0.98941011
orbit36                 orbit36 0.95544525
orbit24                 orbit24 0.93676954
orbit62                 orbit62 0.85345931
pagerank               pagerank 0.85122948
orbit11                 orbit11 0.84855629
orbit45                 orbit45 0.82928941
graph13                 graph13 0.79184685
graph15                 graph15 0.77729198
orbit47                 orbit47 0.75503547
graph18                 graph18 0.74385481
graph5                   graph5 0.73410670
orbit50                 orbit50 0.72956363
ratio1                   ratio1 0.72659471
upto_sixth           upto_sixth 0.70549096
orbit56                 orbit56 0.69333824
orbit39                 orbit39 0.68072640
graph1                   graph1 0.65496251
graph10                 graph10 0.65435502
graph11                 graph11 0.64608790
orbit52                 orbit52 0.64001655
orbit33                 orbit33 0.63707662
orbit40                 orbit40 0.62792184
bigcom11               bigcom11 0.62192584
orbit46                 orbit46 0.58603248
bigcom26               bigcom26 0.58353452
fourth                   fourth 0.56363139
orbit13                 orbit13 0.55660333
selfinter             selfinter 0.55353746
orbit32                 orbit32 0.52352781
coreness               coreness 0.51183287
graph19                 graph19 0.50841865
graph7                   graph7 0.50627209
orbit66                 orbit66 0.50509883
orbit53                 orbit53 0.48794004
orbit25                 orbit25 0.48671186
graph2                   graph2 0.47709128
orbit69                 orbit69 0.47623358
orbit27                 orbit27 0.47139493
graph26                 graph26 0.45111578
orbit38                 orbit38 0.45040563
orbit51                 orbit51 0.44509936
orbit9                   orbit9 0.43995360
upto_second         upto_second 0.43473286
constraint           constraint 0.43057869
orbit35                 orbit35 0.41792739
orbit5                   orbit5 0.40007956
orbit37                 orbit37 0.38227239
ratio2                   ratio2 0.37817883
graph22                 graph22 0.37200554
orbit65                 orbit65 0.37041763
upto_fifth           upto_fifth 0.34296046
orbit55                 orbit55 0.32723411
graph27                 graph27 0.32534018
orbit20                 orbit20 0.32482423
orbit19                 orbit19 0.32158063
ratio6                   ratio6 0.31952813
ecc                         ecc 0.31641182
graph25                 graph25 0.31319834
orbit4                   orbit4 0.30938751
graph4                   graph4 0.30091393
orbit48                 orbit48 0.29154043
graph3                   graph3 0.28093270
graph9                   graph9 0.27799079
orbit21                 orbit21 0.27493840
upto_fourth         upto_fourth 0.27226848
orbit70                 orbit70 0.26619341
orbit61                 orbit61 0.26114938
graph21                 graph21 0.25673099
bigcom28               bigcom28 0.25429953
orbit2                   orbit2 0.25226987
orbit41                 orbit41 0.25090039
orbit57                 orbit57 0.24726131
orbit64                 orbit64 0.24620485
orbit63                 orbit63 0.24517188
orbit26                 orbit26 0.22659779
graph12                 graph12 0.21862857
membership_s30   membership_s30 0.20793192
orbit42                 orbit42 0.18921413
graph0                   graph0 0.18534877
orbit23                 orbit23 0.17893019
orbit31                 orbit31 0.16490171
orbit29                 orbit29 0.16197205
orbit60                 orbit60 0.16188151
graph6                   graph6 0.15836276
graph24                 graph24 0.15620214
sixth                     sixth 0.14967623
orbit16                 orbit16 0.14911820
close                     close 0.14459147
orbit59                 orbit59 0.13570513
orbit68                 orbit68 0.13125672
graph29                 graph29 0.12606527
orbit44                 orbit44 0.12219238
orbit28                 orbit28 0.11609638
graph8                   graph8 0.11413926
orbit49                 orbit49 0.09702261
bigcom181             bigcom181 0.08406296
bigcom4                 bigcom4 0.08139391
orbit1                   orbit1 0.08011157
graph28                 graph28 0.07971058
graph17                 graph17 0.07833976
membership_s1     membership_s1 0.06262411
orbit12                 orbit12 0.06127801
orbit17                 orbit17 0.05497664
orbit54                 orbit54 0.05466438
orbit10                 orbit10 0.05189071
orbit7                   orbit7 0.04982227
bigcom22               bigcom22 0.04482876
bigcom92               bigcom92 0.04278601
bigcom274             bigcom274 0.03697937
ratio3                   ratio3 0.02970566
orbit71                 orbit71 0.01460962
membership_s5     membership_s5 0.01431645
bigcom291             bigcom291 0.01383539
membership_s7     membership_s7 0.01357437
orbit15                 orbit15 0.01198131
graph14                 graph14 0.00000000
orbit0                   orbit0 0.00000000
orbit3                   orbit3 0.00000000
orbit6                   orbit6 0.00000000
orbit8                   orbit8 0.00000000
orbit14                 orbit14 0.00000000
orbit22                 orbit22 0.00000000
orbit34                 orbit34 0.00000000
orbit43                 orbit43 0.00000000
orbit58                 orbit58 0.00000000
orbit67                 orbit67 0.00000000
orbit72                 orbit72 0.00000000
AP                           AP 0.00000000
eccrad                   eccrad 0.00000000
hubscore               hubscore 0.00000000
evcent                   evcent 0.00000000
first                     first 0.00000000
upto_third           upto_third 0.00000000
second                   second 0.00000000
fifth                     fifth 0.00000000
bigcom1                 bigcom1 0.00000000
bigcom2                 bigcom2 0.00000000
bigcom3                 bigcom3 0.00000000
bigcom6                 bigcom6 0.00000000
bigcom8                 bigcom8 0.00000000
bigcom9                 bigcom9 0.00000000
bigcom13               bigcom13 0.00000000
bigcom15               bigcom15 0.00000000
bigcom16               bigcom16 0.00000000
bigcom21               bigcom21 0.00000000
bigcom24               bigcom24 0.00000000
bigcom31               bigcom31 0.00000000
bigcom32               bigcom32 0.00000000
bigcom33               bigcom33 0.00000000
bigcom34               bigcom34 0.00000000
bigcom36               bigcom36 0.00000000
bigcom37               bigcom37 0.00000000
bigcom38               bigcom38 0.00000000
bigcom39               bigcom39 0.00000000
bigcom40               bigcom40 0.00000000
bigcom43               bigcom43 0.00000000
bigcom44               bigcom44 0.00000000
bigcom47               bigcom47 0.00000000
bigcom49               bigcom49 0.00000000
bigcom50               bigcom50 0.00000000
bigcom51               bigcom51 0.00000000
bigcom52               bigcom52 0.00000000
bigcom54               bigcom54 0.00000000
bigcom56               bigcom56 0.00000000
bigcom62               bigcom62 0.00000000
bigcom66               bigcom66 0.00000000
bigcom68               bigcom68 0.00000000
bigcom69               bigcom69 0.00000000
bigcom71               bigcom71 0.00000000
bigcom72               bigcom72 0.00000000
bigcom73               bigcom73 0.00000000
bigcom74               bigcom74 0.00000000
bigcom75               bigcom75 0.00000000
bigcom76               bigcom76 0.00000000
bigcom77               bigcom77 0.00000000
bigcom79               bigcom79 0.00000000
bigcom80               bigcom80 0.00000000
bigcom82               bigcom82 0.00000000
bigcom83               bigcom83 0.00000000
bigcom84               bigcom84 0.00000000
bigcom85               bigcom85 0.00000000
bigcom87               bigcom87 0.00000000
bigcom89               bigcom89 0.00000000
bigcom91               bigcom91 0.00000000
bigcom93               bigcom93 0.00000000
bigcom96               bigcom96 0.00000000
bigcom97               bigcom97 0.00000000
bigcom98               bigcom98 0.00000000
bigcom99               bigcom99 0.00000000
bigcom101             bigcom101 0.00000000
bigcom104             bigcom104 0.00000000
bigcom106             bigcom106 0.00000000
bigcom109             bigcom109 0.00000000
bigcom113             bigcom113 0.00000000
bigcom116             bigcom116 0.00000000
bigcom120             bigcom120 0.00000000
bigcom123             bigcom123 0.00000000
bigcom126             bigcom126 0.00000000
bigcom127             bigcom127 0.00000000
bigcom137             bigcom137 0.00000000
bigcom139             bigcom139 0.00000000
bigcom140             bigcom140 0.00000000
bigcom143             bigcom143 0.00000000
bigcom145             bigcom145 0.00000000
bigcom146             bigcom146 0.00000000
bigcom147             bigcom147 0.00000000
bigcom149             bigcom149 0.00000000
bigcom153             bigcom153 0.00000000
bigcom154             bigcom154 0.00000000
bigcom156             bigcom156 0.00000000
bigcom157             bigcom157 0.00000000
bigcom158             bigcom158 0.00000000
bigcom160             bigcom160 0.00000000
bigcom161             bigcom161 0.00000000
bigcom162             bigcom162 0.00000000
bigcom164             bigcom164 0.00000000
bigcom166             bigcom166 0.00000000
bigcom167             bigcom167 0.00000000
bigcom171             bigcom171 0.00000000
bigcom173             bigcom173 0.00000000
bigcom175             bigcom175 0.00000000
bigcom176             bigcom176 0.00000000
bigcom177             bigcom177 0.00000000
bigcom178             bigcom178 0.00000000
bigcom180             bigcom180 0.00000000
bigcom184             bigcom184 0.00000000
bigcom186             bigcom186 0.00000000
bigcom187             bigcom187 0.00000000
bigcom189             bigcom189 0.00000000
bigcom194             bigcom194 0.00000000
bigcom195             bigcom195 0.00000000
bigcom196             bigcom196 0.00000000
bigcom204             bigcom204 0.00000000
bigcom205             bigcom205 0.00000000
bigcom212             bigcom212 0.00000000
bigcom214             bigcom214 0.00000000
bigcom222             bigcom222 0.00000000
bigcom223             bigcom223 0.00000000
bigcom226             bigcom226 0.00000000
bigcom227             bigcom227 0.00000000
bigcom229             bigcom229 0.00000000
bigcom233             bigcom233 0.00000000
bigcom236             bigcom236 0.00000000
bigcom237             bigcom237 0.00000000
bigcom246             bigcom246 0.00000000
bigcom248             bigcom248 0.00000000
bigcom249             bigcom249 0.00000000
bigcom250             bigcom250 0.00000000
bigcom254             bigcom254 0.00000000
bigcom266             bigcom266 0.00000000
bigcom269             bigcom269 0.00000000
bigcom272             bigcom272 0.00000000
bigcom281             bigcom281 0.00000000
bigcom292             bigcom292 0.00000000
bigcom295             bigcom295 0.00000000
bigcom299             bigcom299 0.00000000
bigcom301             bigcom301 0.00000000
bigcom306             bigcom306 0.00000000
bigcom309             bigcom309 0.00000000
bigcom314             bigcom314 0.00000000
bigcom321             bigcom321 0.00000000
bigcom341             bigcom341 0.00000000
bigcom350             bigcom350 0.00000000
bigcom353             bigcom353 0.00000000
bigcom359             bigcom359 0.00000000
bigcom363             bigcom363 0.00000000
bigcom365             bigcom365 0.00000000
bigcom385             bigcom385 0.00000000
bigcom386             bigcom386 0.00000000
bigcom408             bigcom408 0.00000000
bigcom412             bigcom412 0.00000000
bigcom480             bigcom480 0.00000000
membership_s3     membership_s3 0.00000000
membership_s4     membership_s4 0.00000000
membership_s6     membership_s6 0.00000000
membership_s8     membership_s8 0.00000000
membership_s9     membership_s9 0.00000000
membership_s11   membership_s11 0.00000000
membership_s12   membership_s12 0.00000000
membership_s14   membership_s14 0.00000000
membership_s15   membership_s15 0.00000000
membership_s16   membership_s16 0.00000000
membership_s17   membership_s17 0.00000000
membership_s18   membership_s18 0.00000000
membership_s20   membership_s20 0.00000000
membership_s21   membership_s21 0.00000000
membership_s22   membership_s22 0.00000000
membership_s24   membership_s24 0.00000000
membership_s25   membership_s25 0.00000000
membership_s26   membership_s26 0.00000000
membership_s27   membership_s27 0.00000000
membership_s28   membership_s28 0.00000000
membership_s31   membership_s31 0.00000000
membership_s33   membership_s33 0.00000000
membership_s36   membership_s36 0.00000000
membership_s37   membership_s37 0.00000000
pdi                         pdi 0.00000000
[1] "Dataset: med_TnotC Model RF, run: 3 of 10 2015-06-15 19:50:25"
     |      Out-of-bag   |
Tree |      MSE  %Var(y) |
   1 |  0.03776   175.57 |
   2 |  0.03804   176.87 |
   3 |  0.03495   162.52 |
   4 |  0.03573   166.14 |
   5 |   0.0323   150.21 |
   6 |  0.03096   143.95 |
   7 |    0.029   134.85 |
   8 |  0.02923   135.92 |
   9 |   0.0277   128.81 |
  10 |  0.02695   125.35 |
  11 |  0.02633   122.42 |
  12 |  0.02594   120.65 |
  13 |  0.02593   120.59 |
  14 |  0.02574   119.72 |
  15 |  0.02565   119.30 |
  16 |  0.02533   117.81 |
  17 |  0.02505   116.49 |
  18 |   0.0248   115.33 |
  19 |  0.02466   114.66 |
  20 |  0.02444   113.64 |
  21 |  0.02433   113.14 |
  22 |  0.02416   112.35 |
  23 |  0.02407   111.93 |
  24 |   0.0239   111.13 |
  25 |   0.0238   110.69 |
  26 |   0.0236   109.75 |
  27 |  0.02356   109.57 |
  28 |  0.02352   109.38 |
  29 |  0.02343   108.96 |
  30 |  0.02333   108.49 |
  31 |  0.02331   108.38 |
  32 |   0.0232   107.88 |
  33 |   0.0231   107.42 |
  34 |  0.02312   107.50 |
  35 |  0.02303   107.10 |
  36 |  0.02296   106.76 |
  37 |  0.02289   106.44 |
  38 |  0.02294   106.66 |
  39 |    0.023   106.96 |
  40 |  0.02297   106.82 |
  41 |  0.02304   107.13 |
  42 |    0.023   106.94 |
  43 |  0.02297   106.81 |
  44 |  0.02289   106.45 |
  45 |  0.02286   106.32 |
  46 |  0.02289   106.45 |
  47 |  0.02289   106.42 |
  48 |  0.02283   106.15 |
  49 |  0.02281   106.10 |
  50 |   0.0228   106.02 |
  51 |  0.02281   106.09 |
  52 |  0.02283   106.18 |
  53 |  0.02282   106.10 |
  54 |  0.02282   106.11 |
  55 |  0.02282   106.12 |
  56 |   0.0228   106.02 |
  57 |  0.02275   105.81 |
  58 |  0.02273   105.71 |
  59 |  0.02279   105.96 |
  60 |  0.02279   105.98 |
  61 |  0.02279   106.00 |
  62 |  0.02278   105.92 |
  63 |  0.02277   105.87 |
  64 |  0.02272   105.67 |
  65 |  0.02276   105.82 |
  66 |  0.02273   105.70 |
  67 |  0.02272   105.66 |
  68 |   0.0227   105.57 |
  69 |  0.02266   105.37 |
  70 |  0.02261   105.14 |
  71 |  0.02261   105.15 |
  72 |  0.02261   105.15 |
  73 |  0.02262   105.19 |
  74 |  0.02266   105.37 |
  75 |  0.02266   105.36 |
  76 |  0.02263   105.26 |
  77 |  0.02262   105.19 |
  78 |  0.02259   105.07 |
  79 |  0.02258   105.01 |
  80 |   0.0226   105.11 |
  81 |   0.0226   105.11 |
  82 |  0.02265   105.35 |
  83 |  0.02266   105.38 |
  84 |  0.02266   105.37 |
  85 |  0.02265   105.31 |
  86 |  0.02263   105.23 |
  87 |  0.02261   105.16 |
  88 |  0.02261   105.16 |
  89 |   0.0226   105.12 |
  90 |  0.02258   104.99 |
  91 |  0.02255   104.84 |
  92 |  0.02257   104.98 |
  93 |  0.02258   105.00 |
  94 |  0.02258   104.99 |
  95 |  0.02257   104.96 |
  96 |  0.02256   104.91 |
  97 |  0.02259   105.05 |
  98 |  0.02259   105.06 |
  99 |  0.02256   104.93 |
 100 |  0.02256   104.91 |
[1] "Random Forest variable coefficients"
                      %IncMSE IncNodePurity
graph5           1.610497e-03  4.595546e-01
graph6           2.000775e-04  2.770239e-01
graph7           8.651139e-04  4.383401e-01
graph8           9.344134e-06  1.435039e-01
graph9           5.521902e-04  2.231542e-01
graph10          1.614792e-03  5.066951e-01
graph11          1.104352e-03  6.026839e-01
graph12          9.895199e-04  2.954805e-01
graph13          2.554791e-04  1.682355e-01
graph14          3.268609e-04  2.065128e-01
graph15          1.353922e-03  4.700499e-01
graph16          2.870169e-04  2.129705e-01
graph17          9.030028e-04  5.064504e-01
graph18          5.691521e-04  2.960166e-01
graph19          1.032749e-03  4.881102e-01
graph20          2.780439e-03  8.682859e-01
graph21          9.852520e-04  3.238181e-01
graph22          7.067814e-04  3.554854e-01
graph23          1.611410e-03  6.646916e-01
graph24          1.162439e-03  3.383250e-01
graph25          1.025722e-03  3.623025e-01
graph26          4.414651e-04  2.846004e-01
graph27          8.960823e-04  2.585463e-01
graph28          4.238104e-04  2.022946e-01
graph29         -3.747002e-07  9.558792e-03
orbit0           1.510664e-04  1.988387e-01
orbit1           1.241859e-03  2.913361e-01
orbit2           7.806405e-04  4.331146e-01
orbit3           2.009540e-04  2.235864e-01
orbit4           1.260141e-03  3.629176e-01
orbit5           2.841372e-04  5.022872e-01
orbit6           9.933746e-04  4.828836e-01
orbit7           7.103141e-04  4.831517e-01
orbit8           1.381447e-03  4.637079e-01
orbit9           5.286527e-04  3.141376e-01
orbit10          6.602085e-04  1.017714e-01
orbit11          2.216664e-04  2.814123e-01
orbit12          7.105155e-04  3.515008e-01
orbit13          3.454189e-04  2.854285e-01
orbit14          9.693584e-05  4.132555e-02
orbit15          1.000514e-03  3.695391e-01
orbit16          1.884256e-04  3.140868e-01
orbit17          1.266979e-03  4.723447e-01
orbit18          2.320177e-03  1.463602e+00
orbit19          3.471301e-04  4.915754e-01
orbit20          9.551747e-04  3.396296e-01
orbit21          7.169854e-04  5.128758e-01
orbit22          1.280982e-03  4.707292e-01
orbit23          5.907047e-04  6.460691e-01
orbit24          1.843830e-03  7.983166e-01
orbit25          1.477230e-03  4.989441e-01
orbit26          5.587569e-04  3.675065e-01
orbit27          1.853674e-03  5.423754e-01
orbit28          5.260101e-04  4.461937e-01
orbit29          9.847818e-04  3.591236e-01
orbit30          1.190232e-03  4.230257e-01
orbit31          1.276898e-03  5.623495e-01
orbit32          1.910658e-03  1.894332e-01
orbit33          3.463884e-04  2.992451e-01
orbit34          7.065752e-04  3.891124e-01
orbit35          7.739697e-04  2.967044e-01
orbit36          1.388149e-03  5.616566e-01
orbit37          4.549232e-04  3.385093e-01
orbit38          4.405330e-04  6.233974e-01
orbit39          1.347541e-03  4.826650e-01
orbit40          5.012763e-04  2.761030e-01
orbit41          1.592829e-04  3.321373e-01
orbit42          5.047107e-04  3.368388e-01
orbit43          1.615478e-03  2.504809e-01
orbit44          3.899381e-04  2.507779e-01
orbit45          1.810387e-03  6.580527e-01
orbit46          7.737695e-04  4.880858e-01
orbit47          1.189458e-03  2.197678e-01
orbit48          6.146755e-04  2.248451e-01
orbit49          2.664910e-03  9.954812e-01
orbit50          5.512274e-04  4.605258e-01
orbit51          2.022599e-04  3.387157e-01
orbit52          2.607814e-03  3.717993e-01
orbit53          7.904153e-04  1.815372e-01
orbit54          3.564117e-03  4.215632e-01
orbit55          6.726013e-04  4.122408e-01
orbit56          1.671882e-03  7.375228e-01
orbit57          7.830895e-04  1.833054e-01
orbit58          4.977853e-04  1.958471e-01
orbit59          1.919855e-03  6.164527e-01
orbit60          8.574072e-04  2.086247e-01
orbit61          6.039330e-04  2.947191e-01
orbit62          1.265777e-03  4.067978e-01
orbit63          1.831400e-03  4.910082e-01
orbit64          1.884941e-03  6.354101e-01
orbit65          3.344269e-03  3.533300e-01
orbit66          6.870569e-05  2.488525e-01
orbit67          1.480756e-04  2.159142e-01
orbit68          1.507288e-03  1.653470e-01
orbit69          3.695488e-04  2.853230e-01
orbit70          3.488995e-04  1.931372e-01
orbit71          4.007568e-04  1.710896e-01
orbit72         -3.895298e-07  4.744866e-02
AP               4.358411e-05  6.094078e-02
bet              4.931087e-04  1.295822e+00
ecc              1.853633e-04  2.308926e-01
eccrad           3.880898e-04  1.435239e-01
close            7.289624e-04  3.705625e-01
constraint       8.606755e-04  7.403807e-01
coreness         4.750496e-04  4.899013e-01
knn              9.725960e-04  7.624282e-01
hubscore         1.298082e-03  2.527391e-01
pagerank         5.531245e-04  9.254844e-01
trans            4.527178e-04  7.853831e-01
evcent           2.860860e-04  1.437138e-01
first            1.355197e-04  1.355979e-01
upto_second      5.063346e-04  3.237566e-01
upto_third       6.017236e-04  2.032591e-01
upto_fourth      4.452009e-04  1.951013e-01
upto_fifth       1.668913e-03  3.284643e-01
upto_sixth       4.910135e-04  5.969964e-01
second           2.425029e-04  3.775778e-01
third            1.883502e-03  1.172125e+00
fourth           3.823617e-04  5.919966e-01
fifth            1.814804e-03  5.501974e-01
sixth            1.276729e-03  6.418111e-01
ratio1           1.290256e-03  5.589496e-01
ratio2           1.574289e-03  9.313970e-01
ratio3           4.640133e-04  6.378032e-01
ratio4           4.391676e-03  1.039483e+00
ratio5           1.892566e-03  2.844005e+00
ratio6           1.341953e-03  8.182097e-01
selfinter       -1.788383e-05  1.228667e-01
walktrap_vertex  8.967997e-05  9.215609e-01
bigcom1          0.000000e+00  1.376677e-16
bigcom2          0.000000e+00  5.551115e-19
bigcom3          7.560548e-04  2.424607e-01
bigcom4          1.838431e-05  1.761941e-02
bigcom6         -3.136697e-05  4.598020e-01
bigcom8          0.000000e+00  0.000000e+00
bigcom9          0.000000e+00  2.775558e-19
bigcom11        -1.019439e-05  4.289798e-01
bigcom13         0.000000e+00  0.000000e+00
bigcom15         0.000000e+00  0.000000e+00
bigcom16         0.000000e+00  2.775558e-19
bigcom21         0.000000e+00  2.775558e-19
bigcom22         7.306099e-05  2.502357e-01
bigcom24         0.000000e+00  0.000000e+00
bigcom26        -1.902594e-04  4.176691e-01
bigcom28         2.922777e-04  2.588607e-01
bigcom30         2.368086e-03  3.614366e+00
bigcom31         0.000000e+00  5.551115e-19
bigcom32         0.000000e+00  0.000000e+00
bigcom33         0.000000e+00  4.430861e-01
bigcom34         0.000000e+00  0.000000e+00
bigcom36         0.000000e+00  2.775558e-19
bigcom37         0.000000e+00  0.000000e+00
bigcom38        -4.469784e-05  5.919469e-01
bigcom39         0.000000e+00  0.000000e+00
bigcom40         1.153403e-05  9.000000e-03
bigcom43         0.000000e+00  0.000000e+00
bigcom44         2.033856e-05  5.744725e-02
bigcom46         3.843152e-05  5.761126e-01
bigcom47         0.000000e+00  2.775558e-19
bigcom49         0.000000e+00  0.000000e+00
bigcom50         0.000000e+00  0.000000e+00
bigcom51         0.000000e+00  0.000000e+00
bigcom52        -7.282742e-05  5.061215e-01
bigcom54         0.000000e+00  0.000000e+00
bigcom56         0.000000e+00  8.571429e-03
bigcom62         0.000000e+00  0.000000e+00
bigcom66         0.000000e+00  0.000000e+00
bigcom68         0.000000e+00  0.000000e+00
bigcom69         0.000000e+00  0.000000e+00
bigcom71         0.000000e+00  0.000000e+00
bigcom72         0.000000e+00  5.551115e-19
bigcom73         0.000000e+00  0.000000e+00
bigcom74         0.000000e+00  3.469447e-20
bigcom75        -5.281513e-06  3.415968e-01
bigcom76         0.000000e+00  0.000000e+00
bigcom77         0.000000e+00  4.440892e-18
bigcom79         0.000000e+00  0.000000e+00
bigcom80         0.000000e+00  2.775558e-19
bigcom82         0.000000e+00  0.000000e+00
bigcom83         0.000000e+00  0.000000e+00
bigcom84         0.000000e+00  5.551115e-19
bigcom85         0.000000e+00  0.000000e+00
bigcom87         0.000000e+00  0.000000e+00
bigcom89         0.000000e+00  0.000000e+00
bigcom91        -2.102657e-05  2.923286e-01
bigcom92        -1.207674e-04  1.038888e-01
bigcom93         0.000000e+00  0.000000e+00
bigcom96         0.000000e+00  0.000000e+00
bigcom97         0.000000e+00  0.000000e+00
bigcom98         0.000000e+00  0.000000e+00
bigcom99         0.000000e+00  0.000000e+00
bigcom101        0.000000e+00  5.551115e-19
bigcom104        0.000000e+00  0.000000e+00
bigcom106        0.000000e+00  0.000000e+00
bigcom109        0.000000e+00  2.775558e-19
bigcom113        0.000000e+00  0.000000e+00
bigcom116       -1.240153e-07  7.640221e-02
bigcom120        0.000000e+00  0.000000e+00
bigcom123        0.000000e+00  0.000000e+00
bigcom126        0.000000e+00  0.000000e+00
bigcom127        0.000000e+00  0.000000e+00
bigcom137        0.000000e+00  0.000000e+00
bigcom139        0.000000e+00  0.000000e+00
bigcom140        0.000000e+00  0.000000e+00
bigcom143        0.000000e+00  0.000000e+00
bigcom145        0.000000e+00  0.000000e+00
bigcom146        0.000000e+00  0.000000e+00
bigcom147        0.000000e+00  0.000000e+00
bigcom149        0.000000e+00  0.000000e+00
bigcom153        0.000000e+00  0.000000e+00
bigcom154        0.000000e+00  2.775558e-19
bigcom156        0.000000e+00  0.000000e+00
bigcom157        0.000000e+00  0.000000e+00
bigcom158        0.000000e+00  0.000000e+00
bigcom160        0.000000e+00  0.000000e+00
bigcom161        0.000000e+00  0.000000e+00
bigcom162        0.000000e+00  0.000000e+00
bigcom164        0.000000e+00  0.000000e+00
bigcom166        0.000000e+00  0.000000e+00
bigcom167        0.000000e+00  0.000000e+00
bigcom171        0.000000e+00  0.000000e+00
bigcom173        0.000000e+00  0.000000e+00
bigcom175        0.000000e+00  0.000000e+00
bigcom176        0.000000e+00  0.000000e+00
bigcom177        0.000000e+00  0.000000e+00
bigcom178        0.000000e+00  0.000000e+00
bigcom180        0.000000e+00  0.000000e+00
bigcom181       -1.267610e-04  2.901171e-01
bigcom184        0.000000e+00  5.551115e-19
bigcom186       -3.749465e-06  8.873666e-01
bigcom187       -2.934425e-05  3.485964e-01
bigcom189        0.000000e+00  0.000000e+00
bigcom194        0.000000e+00  0.000000e+00
bigcom195        0.000000e+00  0.000000e+00
bigcom196        5.775336e-06  2.042844e-01
bigcom204        0.000000e+00  0.000000e+00
bigcom205        0.000000e+00  0.000000e+00
bigcom212        0.000000e+00  0.000000e+00
bigcom214        0.000000e+00  0.000000e+00
bigcom222        0.000000e+00  0.000000e+00
bigcom223        0.000000e+00  0.000000e+00
bigcom226        0.000000e+00  0.000000e+00
bigcom227        0.000000e+00  0.000000e+00
bigcom229        0.000000e+00  0.000000e+00
bigcom233        0.000000e+00  0.000000e+00
bigcom236        0.000000e+00  0.000000e+00
bigcom237        0.000000e+00  0.000000e+00
bigcom246        0.000000e+00  0.000000e+00
bigcom248        0.000000e+00  0.000000e+00
bigcom249        0.000000e+00  0.000000e+00
bigcom250        0.000000e+00  0.000000e+00
bigcom254        0.000000e+00  0.000000e+00
bigcom266        0.000000e+00  0.000000e+00
bigcom269        0.000000e+00  0.000000e+00
bigcom272        0.000000e+00  0.000000e+00
bigcom274        0.000000e+00  2.775558e-19
bigcom281        0.000000e+00  0.000000e+00
bigcom291       -7.200517e-06  5.666411e-01
bigcom292        0.000000e+00  0.000000e+00
bigcom295        0.000000e+00  0.000000e+00
bigcom299        0.000000e+00  0.000000e+00
bigcom301        0.000000e+00  5.551115e-19
bigcom306        0.000000e+00  0.000000e+00
bigcom309        0.000000e+00  0.000000e+00
bigcom314        0.000000e+00  0.000000e+00
bigcom321        0.000000e+00  0.000000e+00
bigcom341        0.000000e+00  0.000000e+00
bigcom350        0.000000e+00  0.000000e+00
bigcom353        0.000000e+00  2.775558e-19
bigcom359        0.000000e+00  0.000000e+00
bigcom363        0.000000e+00  0.000000e+00
bigcom365        0.000000e+00  0.000000e+00
bigcom385        1.753969e-05  6.663090e-01
bigcom386        0.000000e+00  5.551115e-19
bigcom408        0.000000e+00  2.775558e-19
bigcom412        0.000000e+00  0.000000e+00
bigcom480        0.000000e+00  0.000000e+00
spin_vertex      2.435144e-04  9.240562e-01
membership_s1    4.672264e-04  2.360989e-01
membership_s3    0.000000e+00  0.000000e+00
membership_s4    0.000000e+00  8.333333e-03
membership_s5    1.564014e-04  1.508490e-01
membership_s6    8.169726e-05  9.994458e-02
membership_s7    2.487500e-04  2.005120e-01
membership_s8    0.000000e+00  0.000000e+00
membership_s9    0.000000e+00  0.000000e+00
membership_s11   0.000000e+00  0.000000e+00
membership_s12   0.000000e+00  0.000000e+00
membership_s14   0.000000e+00  0.000000e+00
membership_s15   8.291619e-05  2.256728e-01
membership_s16   0.000000e+00  1.387779e-19
membership_s17   0.000000e+00  0.000000e+00
membership_s18   0.000000e+00  5.551115e-19
membership_s20   0.000000e+00  0.000000e+00
membership_s21   5.817336e-06  1.500000e-02
membership_s22   0.000000e+00  5.551115e-19
membership_s24   0.000000e+00  0.000000e+00
membership_s25   5.256939e-05  6.440698e-02
membership_s26   0.000000e+00  0.000000e+00
membership_s27   4.583869e-05  1.372192e-01
membership_s28   0.000000e+00  0.000000e+00
membership_s30   3.010499e-06  1.156675e-01
membership_s31  -1.718699e-05  5.154851e-02
membership_s32   2.220572e-03  1.569800e+00
membership_s33   0.000000e+00  0.000000e+00
membership_s36   0.000000e+00  1.376937e-16
membership_s37   0.000000e+00  8.326673e-19
V1               2.731656e-03  1.468942e+00
V2               1.253668e-03  1.628657e+00
pdi              1.699813e-05  1.883975e-01
adhesion         2.638659e-02  1.946481e+00
cohesion         1.922014e-02  2.026317e+00
inner            1.346928e-02  2.660955e+00
outer            8.105779e-03  2.811305e+00
ioratio          9.914759e-03  1.512697e+00
comsize          1.559378e-02  3.748363e+00
[1] "Dataset: med_TnotC Model GLM, run: 3 of 10 2015-06-15 19:52:18"
[1] "glmnet variable coefficients"
                     [,1]          [,2]
(Intercept)     -3.795048 -4.036175e+02
graph0           0.000000 -1.163900e-02
graph1           0.000000  3.996240e-08
graph2           0.000000  9.086739e-03
graph3           0.000000  0.000000e+00
graph4           0.000000  1.434255e-08
graph5           0.000000 -2.559012e-08
graph6           0.000000 -3.524794e-08
graph7           0.000000  0.000000e+00
graph8           0.000000 -1.149913e-02
graph9           0.000000 -3.769915e-08
graph10          0.000000  9.268805e-10
graph11          0.000000  9.178801e-12
graph12          0.000000 -9.223879e-08
graph13          0.000000 -3.396266e-08
graph14          0.000000  2.709179e-08
graph15          0.000000  2.923188e-05
graph16          0.000000  0.000000e+00
graph17          0.000000 -6.758409e-08
graph18          0.000000  6.855800e-08
graph19          0.000000 -1.330471e-06
graph20          0.000000  1.904217e-05
graph21          0.000000  1.242719e-05
graph22          0.000000 -2.090773e-05
graph23          0.000000  0.000000e+00
graph24          0.000000  3.386023e-05
graph25          0.000000  0.000000e+00
graph26          0.000000  0.000000e+00
graph27          0.000000 -1.209228e-04
graph28          0.000000  7.793198e-05
graph29          0.000000 -1.029566e-02
orbit0           0.000000 -1.001990e-02
orbit1           0.000000  0.000000e+00
orbit2           0.000000  3.061156e-05
orbit3           0.000000  9.363477e-03
orbit4           0.000000  0.000000e+00
orbit5           0.000000  8.573456e-06
orbit6           0.000000  1.062189e-08
orbit7           0.000000  5.034656e-05
orbit8           0.000000 -3.359951e-05
orbit9           0.000000  0.000000e+00
orbit10          0.000000 -7.285281e-06
orbit11          0.000000  4.779609e-04
orbit12          0.000000 -1.605638e-04
orbit13          0.000000  3.753696e-03
orbit14          0.000000 -1.148541e-02
orbit15          0.000000 -2.046257e-07
orbit16          0.000000  2.184853e-08
orbit17          0.000000 -2.816975e-07
orbit18          0.000000  8.775622e-09
orbit19          0.000000  1.070477e-08
orbit20          0.000000 -1.281804e-08
orbit21          0.000000  0.000000e+00
orbit22          0.000000  8.916695e-12
orbit23          0.000000  2.411543e-05
orbit24          0.000000 -6.785816e-07
orbit25          0.000000  0.000000e+00
orbit26          0.000000  2.096278e-07
orbit27          0.000000  1.404453e-06
orbit28          0.000000 -3.303298e-06
orbit29          0.000000 -1.480192e-06
orbit30          0.000000 -4.751632e-06
orbit31          0.000000  7.822762e-10
orbit32          0.000000  8.075663e-08
orbit33          0.000000 -3.843049e-04
orbit34          0.000000  2.984197e-05
orbit35          0.000000  7.708297e-07
orbit36          0.000000 -2.295826e-07
orbit37          0.000000 -3.007209e-07
orbit38          0.000000  2.802427e-05
orbit39          0.000000 -9.450768e-07
orbit40          0.000000  0.000000e+00
orbit41          0.000000 -4.588576e-05
orbit42          0.000000  5.029550e-04
orbit43          0.000000  4.989110e-08
orbit44          0.000000  1.252970e-05
orbit45          0.000000  0.000000e+00
orbit46          0.000000 -4.433349e-06
orbit47          0.000000 -2.517059e-05
orbit48          0.000000 -1.868647e-05
orbit49          0.000000  3.190281e-05
orbit50          0.000000 -1.214205e-03
orbit51          0.000000  7.598416e-06
orbit52          0.000000  5.544785e-05
orbit53          0.000000  1.491419e-04
orbit54          0.000000 -1.761840e-05
orbit55          0.000000 -1.338817e-03
orbit56          0.000000  1.346581e-04
orbit57          0.000000 -1.926674e-05
orbit58          0.000000 -3.072436e-04
orbit59          0.000000  5.475293e-05
orbit60          0.000000  0.000000e+00
orbit61          0.000000  2.844593e-03
orbit62          0.000000 -8.362274e-04
orbit63          0.000000  3.106048e-04
orbit64          0.000000  1.812582e-04
orbit65          0.000000 -3.215085e-04
orbit66          0.000000  6.272186e-04
orbit67          0.000000  2.579833e-04
orbit68          0.000000 -6.583117e-05
orbit69          0.000000 -1.206981e-02
orbit70          0.000000  8.113137e-04
orbit71          0.000000 -7.280080e-04
orbit72          0.000000 -1.020059e-02
AP               0.000000  1.859624e-02
bet              0.000000  1.442940e-05
ecc              0.000000  2.385591e-01
eccrad           0.000000  1.377302e+00
close            0.000000  6.726523e+00
constraint       0.000000  4.971613e-01
coreness         0.000000 -2.765179e-03
knn              0.000000 -3.687269e-03
hubscore         0.000000  1.608907e+00
pagerank         0.000000  0.000000e+00
trans            0.000000 -3.280980e-01
evcent           0.000000  3.727580e+00
first            0.000000 -1.086645e-02
upto_second      0.000000  0.000000e+00
upto_third       0.000000  0.000000e+00
upto_fourth      0.000000 -3.294161e-04
upto_fifth       0.000000  8.970974e-04
upto_sixth       0.000000  2.893501e-02
second           0.000000  0.000000e+00
third            0.000000  2.514647e-05
fourth           0.000000 -8.275363e-05
fifth            0.000000  4.848076e-04
sixth            0.000000 -8.692767e-04
ratio1           0.000000 -6.917811e-04
ratio2           0.000000 -2.703797e-03
ratio3           0.000000  1.898766e-01
ratio4           0.000000 -5.433139e+00
ratio5           0.000000  7.180577e+00
ratio6           0.000000 -2.872627e-02
selfinter        0.000000  4.993435e-02
walktrap_vertex  0.000000 -2.776363e-01
bigcom1          0.000000 -1.322296e+00
bigcom2          0.000000 -5.634200e-01
bigcom3          0.000000  1.262710e-02
bigcom4          0.000000  1.283368e-01
bigcom6          0.000000  2.466549e+00
bigcom8          0.000000 -1.235095e+00
bigcom9          0.000000 -3.826232e-01
bigcom11         0.000000  1.202633e+00
bigcom13         0.000000 -6.575239e-01
bigcom15         0.000000 -3.232623e-01
bigcom16         0.000000 -4.264752e-01
bigcom21         0.000000 -1.426974e+00
bigcom22         0.000000  2.912020e-01
bigcom24         0.000000 -5.073198e-01
bigcom26         0.000000  9.337074e-01
bigcom28         0.000000  5.675361e-01
bigcom30         0.000000  2.080805e+00
bigcom31         0.000000 -2.925679e-01
bigcom32         0.000000 -1.006659e+00
bigcom33         0.000000  4.593252e+00
bigcom34         0.000000 -6.294384e-01
bigcom36         0.000000 -5.770337e-01
bigcom37         0.000000 -4.207788e-01
bigcom38         0.000000  4.708185e+00
bigcom39         0.000000 -9.838864e-01
bigcom40         0.000000 -2.531879e-01
bigcom43         0.000000 -9.061902e-01
bigcom44         0.000000  1.449220e+00
bigcom46         0.000000  1.980838e+00
bigcom47         0.000000 -1.327562e+00
bigcom49         0.000000 -2.873947e-01
bigcom50         0.000000 -8.272800e-01
bigcom51         0.000000 -8.053283e-01
bigcom52         0.000000  1.602814e+00
bigcom54         0.000000  0.000000e+00
bigcom56         0.000000 -1.103451e+00
bigcom62         0.000000 -8.953816e-01
bigcom66         0.000000 -4.188983e-01
bigcom68         0.000000 -4.396257e-01
bigcom69         0.000000 -9.542324e-01
bigcom71         0.000000  0.000000e+00
bigcom72         0.000000  0.000000e+00
bigcom73         0.000000 -1.220031e+00
bigcom74         0.000000 -1.062461e+00
bigcom75         0.000000  2.739489e+00
bigcom76         0.000000 -6.814500e-01
bigcom77         0.000000 -9.320532e-01
bigcom79         0.000000 -9.386234e-01
bigcom80         0.000000 -1.460065e+00
bigcom82         0.000000 -8.173598e-01
bigcom83         0.000000  0.000000e+00
bigcom84         0.000000 -1.248679e+00
bigcom85         0.000000 -3.553340e-01
bigcom87         0.000000 -1.157697e+00
bigcom89         0.000000 -1.878953e-01
bigcom91         0.000000  9.059474e-01
bigcom92         0.000000  1.571096e+00
bigcom93         0.000000  0.000000e+00
bigcom96         0.000000 -7.129541e-01
bigcom97         0.000000 -1.108938e+00
bigcom98         0.000000  0.000000e+00
bigcom99         0.000000  0.000000e+00
bigcom101        0.000000 -1.729942e-01
bigcom104        0.000000 -5.878126e-01
bigcom106        0.000000 -1.505813e+00
bigcom109        0.000000 -2.851443e-01
bigcom113        0.000000  0.000000e+00
bigcom116        0.000000  1.101450e-01
bigcom120        0.000000 -9.652381e-01
bigcom123        0.000000 -7.361469e-01
bigcom126        0.000000 -1.718109e-01
bigcom127        0.000000 -7.319187e-01
bigcom137        0.000000 -1.184478e+00
bigcom139        0.000000 -7.456508e-01
bigcom140        0.000000 -6.684227e-01
bigcom143        0.000000  0.000000e+00
bigcom145        0.000000 -5.282022e-01
bigcom146        0.000000 -6.097346e-01
bigcom147        0.000000 -2.068781e-01
bigcom149        0.000000 -6.563652e-01
bigcom153        0.000000 -7.093029e-01
bigcom154        0.000000  0.000000e+00
bigcom156        0.000000 -3.160840e-01
bigcom157        0.000000 -1.727319e+00
bigcom158        0.000000  0.000000e+00
bigcom160        0.000000 -7.011140e-01
bigcom161        0.000000 -6.787867e-01
bigcom162        0.000000 -6.138656e-01
bigcom164        0.000000 -4.207725e-01
bigcom166        0.000000 -8.074236e-01
bigcom167        0.000000 -1.444800e+00
bigcom171        0.000000 -1.126389e+00
bigcom173        0.000000 -1.012614e+00
bigcom175        0.000000  0.000000e+00
bigcom176        0.000000 -1.413186e-01
bigcom177        0.000000 -3.240535e-01
bigcom178        0.000000 -1.018292e+00
bigcom180        0.000000 -4.998699e-01
bigcom181        0.000000  2.224109e+00
bigcom184        0.000000 -9.821011e-01
bigcom186        0.000000  2.143460e+00
bigcom187        0.000000  1.874032e+00
bigcom189        0.000000  0.000000e+00
bigcom194        0.000000 -5.675751e-01
bigcom195        0.000000 -4.533657e-01
bigcom196        0.000000  1.470573e+00
bigcom204        0.000000  0.000000e+00
bigcom205        0.000000  0.000000e+00
bigcom212        0.000000 -4.120567e-01
bigcom214        0.000000 -2.493767e-01
bigcom222        0.000000 -1.279663e-01
bigcom223        0.000000 -6.714382e-01
bigcom226        0.000000 -2.108005e-01
bigcom227        0.000000 -5.442397e-01
bigcom229        0.000000 -1.002667e-01
bigcom233        0.000000 -1.167088e+00
bigcom236        0.000000 -9.812870e-02
bigcom237        0.000000 -5.656151e-01
bigcom246        0.000000 -5.279722e-01
bigcom248        0.000000 -7.982208e-01
bigcom249        0.000000 -7.352081e-01
bigcom250        0.000000 -1.002205e-01
bigcom254        0.000000 -3.734474e-01
bigcom266        0.000000 -8.702400e-01
bigcom269        0.000000  0.000000e+00
bigcom272        0.000000 -1.235480e-03
bigcom274        0.000000 -2.003711e-02
bigcom281        0.000000  0.000000e+00
bigcom291        0.000000  2.664469e+00
bigcom292        0.000000  0.000000e+00
bigcom295        0.000000 -9.871941e-01
bigcom299        0.000000 -7.418912e-01
bigcom301        0.000000 -2.933894e-01
bigcom306        0.000000  0.000000e+00
bigcom309        0.000000  0.000000e+00
bigcom314        0.000000 -7.400077e-01
bigcom321        0.000000 -9.215752e-01
bigcom341        0.000000 -5.666824e-01
bigcom350        0.000000 -9.350439e-01
bigcom353        0.000000  0.000000e+00
bigcom359        0.000000 -7.282434e-01
bigcom363        0.000000  0.000000e+00
bigcom365        0.000000 -1.356721e+00
bigcom385        0.000000  2.766824e+00
bigcom386        0.000000 -1.780586e-01
bigcom408        0.000000 -3.863993e-03
bigcom412        0.000000 -1.348329e+00
bigcom480        0.000000 -1.810792e-01
spin_vertex      0.000000  1.477107e-01
membership_s1    0.000000  3.375316e-01
membership_s3    0.000000 -1.277940e-01
membership_s4    0.000000 -4.782452e-01
membership_s5    0.000000  3.718248e-02
membership_s6    0.000000  6.981377e-03
membership_s7    0.000000  9.761868e-02
membership_s8    0.000000 -4.102529e-01
membership_s9    0.000000 -1.167332e+00
membership_s11   0.000000 -1.229012e+00
membership_s12   0.000000 -7.608052e-01
membership_s14   0.000000 -9.596564e-01
membership_s15   0.000000  2.932526e-01
membership_s16   0.000000  0.000000e+00
membership_s17   0.000000 -3.190773e-01
membership_s18   0.000000 -1.007311e+00
membership_s20   0.000000 -4.549057e-01
membership_s21   0.000000 -3.683070e+00
membership_s22   0.000000 -7.707008e-01
membership_s24   0.000000 -8.457725e-01
membership_s25   0.000000  1.934014e+00
membership_s26   0.000000  0.000000e+00
membership_s27   0.000000  1.320999e-01
membership_s28   0.000000 -8.835959e-01
membership_s30   0.000000  1.995947e-01
membership_s31   0.000000 -6.531905e-01
membership_s32   0.000000  9.673740e-01
membership_s33   0.000000 -1.005817e-01
membership_s36   0.000000 -9.734326e-01
membership_s37   0.000000 -6.320813e-01
V1               0.000000  1.865395e-01
V2               0.000000 -1.164561e+00
pdi              0.000000 -1.379071e+03
adhesion         0.000000  9.885542e-05
cohesion         0.000000 -1.603967e-04
inner            0.000000  8.903476e-05
outer            0.000000 -1.411984e-04
ioratio          0.000000 -2.246856e+00
comsize          0.000000  1.321950e-03
[1] "Dataset: med_TnotC Model GBM, run: 4 of 10 2015-06-15 19:53:10"
Iter   TrainDeviance   ValidDeviance   StepSize   Improve
     1        0.2006             nan     0.0100    0.0010
     2        0.1985             nan     0.0100    0.0003
     3        0.1950             nan     0.0100    0.0005
     4        0.1922             nan     0.0100    0.0004
     5        0.1896             nan     0.0100    0.0004
     6        0.1867             nan     0.0100    0.0005
     7        0.1847             nan     0.0100    0.0002
     8        0.1830             nan     0.0100    0.0002
     9        0.1814             nan     0.0100    0.0004
    10        0.1795             nan     0.0100    0.0001
    20        0.1660             nan     0.0100    0.0001
    40        0.1468             nan     0.0100    0.0001
    60        0.1338             nan     0.0100    0.0000
    80        0.1228             nan     0.0100   -0.0000
   100        0.1140             nan     0.0100   -0.0000
   106        0.1119             nan     0.0100   -0.0000

[1] "GBM variable coefficients"
                            var    rel.inf
bigcom30               bigcom30 8.85922046
comsize                 comsize 5.20797155
membership_s32   membership_s32 3.86789210
ratio5                   ratio5 3.51104409
orbit18                 orbit18 3.07370086
outer                     outer 2.96598139
V2                           V2 2.92289444
trans                     trans 2.68329695
orbit30                 orbit30 2.55715363
inner                     inner 2.33099470
bigcom46               bigcom46 2.27131498
V1                           V1 2.10767592
spin_vertex         spin_vertex 2.00263810
bigcom26               bigcom26 1.60077016
graph23                 graph23 1.53000112
third                     third 1.52323250
cohesion               cohesion 1.51468739
adhesion               adhesion 1.41657422
pagerank               pagerank 1.40384692
walktrap_vertex walktrap_vertex 1.31546097
orbit40                 orbit40 1.29191102
orbit38                 orbit38 1.21540819
graph5                   graph5 1.17546473
ioratio                 ioratio 1.14895829
bet                         bet 1.09746009
ratio4                   ratio4 1.05492133
orbit50                 orbit50 0.99565085
orbit56                 orbit56 0.99409872
fourth                   fourth 0.96786208
orbit24                 orbit24 0.94095504
orbit45                 orbit45 0.93197708
orbit49                 orbit49 0.89339223
constraint           constraint 0.88889765
orbit69                 orbit69 0.86194241
orbit46                 orbit46 0.82669363
graph20                 graph20 0.81220844
bigcom11               bigcom11 0.75472642
orbit53                 orbit53 0.73835535
graph10                 graph10 0.73390517
graph7                   graph7 0.73036337
orbit54                 orbit54 0.69948969
orbit13                 orbit13 0.68177790
graph15                 graph15 0.67957317
graph22                 graph22 0.67512517
graph4                   graph4 0.66388633
graph19                 graph19 0.65623106
orbit5                   orbit5 0.65339409
orbit33                 orbit33 0.64581902
knn                         knn 0.64010402
graph11                 graph11 0.60127865
orbit48                 orbit48 0.59132571
orbit12                 orbit12 0.54422605
orbit63                 orbit63 0.51846910
orbit37                 orbit37 0.50693426
orbit10                 orbit10 0.50352327
orbit28                 orbit28 0.49537625
upto_sixth           upto_sixth 0.45174411
orbit65                 orbit65 0.41725087
selfinter             selfinter 0.41624392
graph0                   graph0 0.41477595
graph21                 graph21 0.41323415
orbit58                 orbit58 0.40203452
graph3                   graph3 0.38574793
orbit57                 orbit57 0.37899615
orbit11                 orbit11 0.36883163
upto_second         upto_second 0.34440186
close                     close 0.33913963
orbit61                 orbit61 0.33629941
graph24                 graph24 0.33374529
graph12                 graph12 0.33263572
orbit19                 orbit19 0.32668975
orbit21                 orbit21 0.32513873
orbit32                 orbit32 0.32446820
ratio1                   ratio1 0.32388491
sixth                     sixth 0.31907068
ratio3                   ratio3 0.31422068
orbit2                   orbit2 0.31226462
graph18                 graph18 0.29086623
graph14                 graph14 0.29035980
orbit55                 orbit55 0.28927330
orbit60                 orbit60 0.28910633
orbit47                 orbit47 0.28795051
orbit62                 orbit62 0.28493997
graph25                 graph25 0.28119543
orbit39                 orbit39 0.27773638
orbit17                 orbit17 0.27765303
orbit31                 orbit31 0.27721226
graph2                   graph2 0.27087961
orbit52                 orbit52 0.26162805
graph1                   graph1 0.24840237
orbit64                 orbit64 0.24764495
orbit36                 orbit36 0.23274373
bigcom28               bigcom28 0.21499462
orbit27                 orbit27 0.20396784
orbit23                 orbit23 0.19854540
hubscore               hubscore 0.19724127
ratio6                   ratio6 0.19673109
graph17                 graph17 0.18582942
graph9                   graph9 0.17934711
orbit26                 orbit26 0.16951326
fifth                     fifth 0.15484964
orbit35                 orbit35 0.15457101
coreness               coreness 0.14586847
orbit4                   orbit4 0.14253237
upto_fifth           upto_fifth 0.14131363
graph28                 graph28 0.14073871
orbit51                 orbit51 0.13634215
bigcom3                 bigcom3 0.12312697
orbit29                 orbit29 0.11917120
membership_s30   membership_s30 0.11875425
orbit66                 orbit66 0.11788810
orbit7                   orbit7 0.11002276
orbit25                 orbit25 0.10939891
orbit15                 orbit15 0.10842369
orbit42                 orbit42 0.10641740
bigcom181             bigcom181 0.10407476
bigcom4                 bigcom4 0.10337699
orbit44                 orbit44 0.10186271
orbit6                   orbit6 0.09786035
graph26                 graph26 0.08779368
orbit59                 orbit59 0.08737110
graph13                 graph13 0.07972074
membership_s1     membership_s1 0.07650865
ratio2                   ratio2 0.07127676
graph6                   graph6 0.06965241
graph16                 graph16 0.06934622
graph8                   graph8 0.06740599
evcent                   evcent 0.06690105
orbit68                 orbit68 0.04804757
upto_fourth         upto_fourth 0.03844429
graph27                 graph27 0.03546530
orbit71                 orbit71 0.03389177
orbit43                 orbit43 0.02894792
bigcom92               bigcom92 0.02268051
AP                           AP 0.02213769
graph29                 graph29 0.01755841
bigcom6                 bigcom6 0.01485529
bigcom22               bigcom22 0.01278165
orbit0                   orbit0 0.00000000
orbit1                   orbit1 0.00000000
orbit3                   orbit3 0.00000000
orbit8                   orbit8 0.00000000
orbit9                   orbit9 0.00000000
orbit14                 orbit14 0.00000000
orbit16                 orbit16 0.00000000
orbit20                 orbit20 0.00000000
orbit22                 orbit22 0.00000000
orbit34                 orbit34 0.00000000
orbit41                 orbit41 0.00000000
orbit67                 orbit67 0.00000000
orbit70                 orbit70 0.00000000
orbit72                 orbit72 0.00000000
ecc                         ecc 0.00000000
eccrad                   eccrad 0.00000000
first                     first 0.00000000
upto_third           upto_third 0.00000000
second                   second 0.00000000
bigcom1                 bigcom1 0.00000000
bigcom2                 bigcom2 0.00000000
bigcom8                 bigcom8 0.00000000
bigcom9                 bigcom9 0.00000000
bigcom13               bigcom13 0.00000000
bigcom15               bigcom15 0.00000000
bigcom16               bigcom16 0.00000000
bigcom21               bigcom21 0.00000000
bigcom24               bigcom24 0.00000000
bigcom31               bigcom31 0.00000000
bigcom32               bigcom32 0.00000000
bigcom33               bigcom33 0.00000000
bigcom34               bigcom34 0.00000000
bigcom36               bigcom36 0.00000000
bigcom37               bigcom37 0.00000000
bigcom38               bigcom38 0.00000000
bigcom39               bigcom39 0.00000000
bigcom40               bigcom40 0.00000000
bigcom43               bigcom43 0.00000000
bigcom44               bigcom44 0.00000000
bigcom47               bigcom47 0.00000000
bigcom49               bigcom49 0.00000000
bigcom50               bigcom50 0.00000000
bigcom51               bigcom51 0.00000000
bigcom52               bigcom52 0.00000000
bigcom54               bigcom54 0.00000000
bigcom56               bigcom56 0.00000000
bigcom62               bigcom62 0.00000000
bigcom66               bigcom66 0.00000000
bigcom68               bigcom68 0.00000000
bigcom69               bigcom69 0.00000000
bigcom71               bigcom71 0.00000000
bigcom72               bigcom72 0.00000000
bigcom73               bigcom73 0.00000000
bigcom74               bigcom74 0.00000000
bigcom75               bigcom75 0.00000000
bigcom76               bigcom76 0.00000000
bigcom77               bigcom77 0.00000000
bigcom79               bigcom79 0.00000000
bigcom80               bigcom80 0.00000000
bigcom82               bigcom82 0.00000000
bigcom83               bigcom83 0.00000000
bigcom84               bigcom84 0.00000000
bigcom85               bigcom85 0.00000000
bigcom87               bigcom87 0.00000000
bigcom89               bigcom89 0.00000000
bigcom91               bigcom91 0.00000000
bigcom93               bigcom93 0.00000000
bigcom96               bigcom96 0.00000000
bigcom97               bigcom97 0.00000000
bigcom98               bigcom98 0.00000000
bigcom99               bigcom99 0.00000000
bigcom101             bigcom101 0.00000000
bigcom104             bigcom104 0.00000000
bigcom106             bigcom106 0.00000000
bigcom109             bigcom109 0.00000000
bigcom113             bigcom113 0.00000000
bigcom116             bigcom116 0.00000000
bigcom120             bigcom120 0.00000000
bigcom123             bigcom123 0.00000000
bigcom126             bigcom126 0.00000000
bigcom127             bigcom127 0.00000000
bigcom137             bigcom137 0.00000000
bigcom139             bigcom139 0.00000000
bigcom140             bigcom140 0.00000000
bigcom143             bigcom143 0.00000000
bigcom145             bigcom145 0.00000000
bigcom146             bigcom146 0.00000000
bigcom147             bigcom147 0.00000000
bigcom149             bigcom149 0.00000000
bigcom153             bigcom153 0.00000000
bigcom154             bigcom154 0.00000000
bigcom156             bigcom156 0.00000000
bigcom157             bigcom157 0.00000000
bigcom158             bigcom158 0.00000000
bigcom160             bigcom160 0.00000000
bigcom161             bigcom161 0.00000000
bigcom162             bigcom162 0.00000000
bigcom164             bigcom164 0.00000000
bigcom166             bigcom166 0.00000000
bigcom167             bigcom167 0.00000000
bigcom171             bigcom171 0.00000000
bigcom173             bigcom173 0.00000000
bigcom175             bigcom175 0.00000000
bigcom176             bigcom176 0.00000000
bigcom177             bigcom177 0.00000000
bigcom178             bigcom178 0.00000000
bigcom180             bigcom180 0.00000000
bigcom184             bigcom184 0.00000000
bigcom186             bigcom186 0.00000000
bigcom187             bigcom187 0.00000000
bigcom189             bigcom189 0.00000000
bigcom194             bigcom194 0.00000000
bigcom195             bigcom195 0.00000000
bigcom196             bigcom196 0.00000000
bigcom204             bigcom204 0.00000000
bigcom205             bigcom205 0.00000000
bigcom212             bigcom212 0.00000000
bigcom214             bigcom214 0.00000000
bigcom222             bigcom222 0.00000000
bigcom223             bigcom223 0.00000000
bigcom226             bigcom226 0.00000000
bigcom227             bigcom227 0.00000000
bigcom229             bigcom229 0.00000000
bigcom233             bigcom233 0.00000000
bigcom236             bigcom236 0.00000000
bigcom237             bigcom237 0.00000000
bigcom246             bigcom246 0.00000000
bigcom248             bigcom248 0.00000000
bigcom249             bigcom249 0.00000000
bigcom250             bigcom250 0.00000000
bigcom254             bigcom254 0.00000000
bigcom266             bigcom266 0.00000000
bigcom269             bigcom269 0.00000000
bigcom272             bigcom272 0.00000000
bigcom274             bigcom274 0.00000000
bigcom281             bigcom281 0.00000000
bigcom291             bigcom291 0.00000000
bigcom292             bigcom292 0.00000000
bigcom295             bigcom295 0.00000000
bigcom299             bigcom299 0.00000000
bigcom301             bigcom301 0.00000000
bigcom306             bigcom306 0.00000000
bigcom309             bigcom309 0.00000000
bigcom314             bigcom314 0.00000000
bigcom321             bigcom321 0.00000000
bigcom341             bigcom341 0.00000000
bigcom350             bigcom350 0.00000000
bigcom353             bigcom353 0.00000000
bigcom359             bigcom359 0.00000000
bigcom363             bigcom363 0.00000000
bigcom365             bigcom365 0.00000000
bigcom385             bigcom385 0.00000000
bigcom386             bigcom386 0.00000000
bigcom408             bigcom408 0.00000000
bigcom412             bigcom412 0.00000000
bigcom480             bigcom480 0.00000000
membership_s3     membership_s3 0.00000000
membership_s4     membership_s4 0.00000000
membership_s5     membership_s5 0.00000000
membership_s6     membership_s6 0.00000000
membership_s7     membership_s7 0.00000000
membership_s8     membership_s8 0.00000000
membership_s9     membership_s9 0.00000000
membership_s11   membership_s11 0.00000000
membership_s12   membership_s12 0.00000000
membership_s14   membership_s14 0.00000000
membership_s15   membership_s15 0.00000000
membership_s16   membership_s16 0.00000000
membership_s17   membership_s17 0.00000000
membership_s18   membership_s18 0.00000000
membership_s20   membership_s20 0.00000000
membership_s21   membership_s21 0.00000000
membership_s22   membership_s22 0.00000000
membership_s24   membership_s24 0.00000000
membership_s25   membership_s25 0.00000000
membership_s26   membership_s26 0.00000000
membership_s27   membership_s27 0.00000000
membership_s28   membership_s28 0.00000000
membership_s31   membership_s31 0.00000000
membership_s33   membership_s33 0.00000000
membership_s36   membership_s36 0.00000000
membership_s37   membership_s37 0.00000000
pdi                         pdi 0.00000000
[1] "Dataset: med_TnotC Model RF, run: 4 of 10 2015-06-15 19:53:51"
     |      Out-of-bag   |
Tree |      MSE  %Var(y) |
   1 |  0.04438   214.92 |
   2 |  0.04414   213.74 |
   3 |  0.03981   192.79 |
   4 |  0.03734   180.83 |
   5 |  0.03561   172.44 |
   6 |  0.03428   166.02 |
   7 |  0.03311   160.31 |
   8 |  0.03126   151.37 |
   9 |  0.02983   144.47 |
  10 |  0.02859   138.44 |
  11 |  0.02751   133.23 |
  12 |  0.02738   132.59 |
  13 |  0.02657   128.68 |
  14 |   0.0262   126.86 |
  15 |  0.02587   125.25 |
  16 |  0.02531   122.56 |
  17 |  0.02466   119.41 |
  18 |   0.0245   118.64 |
  19 |  0.02416   116.98 |
  20 |  0.02401   116.27 |
  21 |  0.02382   115.37 |
  22 |  0.02364   114.47 |
  23 |  0.02344   113.49 |
  24 |  0.02339   113.28 |
  25 |  0.02333   112.96 |
  26 |  0.02327   112.69 |
  27 |  0.02325   112.56 |
  28 |  0.02313   112.00 |
  29 |  0.02306   111.65 |
  30 |  0.02295   111.15 |
  31 |  0.02295   111.12 |
  32 |  0.02279   110.34 |
  33 |  0.02266   109.74 |
  34 |  0.02254   109.15 |
  35 |  0.02247   108.82 |
  36 |  0.02246   108.77 |
  37 |  0.02249   108.90 |
  38 |  0.02244   108.65 |
  39 |  0.02239   108.41 |
  40 |  0.02234   108.19 |
  41 |  0.02225   107.76 |
  42 |  0.02227   107.82 |
  43 |  0.02223   107.65 |
  44 |  0.02227   107.82 |
  45 |  0.02226   107.77 |
  46 |  0.02227   107.82 |
  47 |  0.02218   107.42 |
  48 |  0.02214   107.20 |
  49 |  0.02207   106.88 |
  50 |  0.02206   106.82 |
  51 |  0.02205   106.76 |
  52 |    0.022   106.54 |
  53 |  0.02203   106.69 |
  54 |    0.022   106.51 |
  55 |  0.02192   106.15 |
  56 |  0.02185   105.80 |
  57 |  0.02184   105.75 |
  58 |  0.02182   105.67 |
  59 |  0.02177   105.43 |
  60 |  0.02181   105.61 |
  61 |  0.02179   105.54 |
  62 |  0.02176   105.36 |
  63 |  0.02174   105.29 |
  64 |   0.0217   105.10 |
  65 |  0.02167   104.94 |
  66 |  0.02164   104.78 |
  67 |  0.02167   104.92 |
  68 |  0.02164   104.78 |
  69 |  0.02161   104.63 |
  70 |  0.02162   104.68 |
  71 |   0.0216   104.57 |
  72 |  0.02157   104.45 |
  73 |  0.02154   104.29 |
  74 |  0.02153   104.25 |
  75 |  0.02151   104.14 |
  76 |  0.02152   104.21 |
  77 |  0.02149   104.08 |
  78 |   0.0215   104.10 |
  79 |  0.02153   104.26 |
  80 |   0.0215   104.13 |
  81 |  0.02152   104.21 |
  82 |   0.0215   104.10 |
  83 |   0.0215   104.12 |
  84 |  0.02147   103.99 |
  85 |  0.02144   103.81 |
  86 |  0.02144   103.80 |
  87 |  0.02143   103.77 |
  88 |  0.02141   103.65 |
  89 |   0.0214   103.62 |
  90 |  0.02142   103.72 |
  91 |  0.02141   103.67 |
  92 |  0.02137   103.46 |
  93 |  0.02136   103.46 |
  94 |  0.02135   103.41 |
  95 |  0.02133   103.31 |
  96 |  0.02133   103.27 |
  97 |  0.02132   103.24 |
  98 |   0.0213   103.15 |
  99 |  0.02131   103.20 |
 100 |   0.0213   103.15 |
[1] "Random Forest variable coefficients"
                      %IncMSE IncNodePurity
graph5           1.294941e-03  6.770039e-01
graph6           3.889699e-04  4.914229e-01
graph7           2.162522e-03  4.312325e-01
graph8           1.132645e-04  7.807991e-02
graph9           1.285738e-03  1.652213e-01
graph10          9.766124e-04  5.382015e-01
graph11          9.914050e-04  6.566722e-01
graph12          7.965642e-04  4.096464e-01
graph13          9.977670e-04  3.355601e-01
graph14          5.100699e-04  3.727238e-01
graph15          1.605813e-03  4.356961e-01
graph16          1.297006e-03  2.863610e-01
graph17          9.152622e-04  4.306518e-01
graph18          1.245362e-03  1.582401e-01
graph19          1.013532e-03  4.429771e-01
graph20          3.409126e-03  7.707601e-01
graph21          9.009291e-04  2.955052e-01
graph22          2.030134e-03  4.216556e-01
graph23          9.753416e-04  5.567432e-01
graph24          1.287450e-03  2.885061e-01
graph25          4.091940e-04  4.021684e-01
graph26          1.293412e-03  4.138699e-01
graph27          8.953365e-04  3.323193e-01
graph28          8.507507e-04  2.661733e-01
graph29         -1.330251e-05  7.528245e-02
orbit0           3.218897e-04  1.310045e-01
orbit1           3.403708e-05  1.299380e-01
orbit2           5.696592e-04  4.669843e-01
orbit3           1.553989e-04  1.530461e-01
orbit4           1.039931e-03  3.089889e-01
orbit5           1.506642e-03  3.199976e-01
orbit6           1.186188e-03  3.226318e-01
orbit7           4.887609e-04  3.903678e-01
orbit8           1.324323e-03  5.296183e-01
orbit9           8.539286e-04  2.843110e-01
orbit10          8.172000e-04  3.107398e-01
orbit11          9.550641e-04  2.858583e-01
orbit12          2.389193e-03  5.551187e-01
orbit13          2.469240e-04  4.322663e-01
orbit14          9.437724e-05  1.980623e-01
orbit15          2.076533e-03  3.721156e-01
orbit16          4.970495e-05  2.453245e-01
orbit17          1.836331e-03  3.812284e-01
orbit18          1.795420e-03  1.071474e+00
orbit19          8.339950e-04  3.893003e-01
orbit20          6.920900e-04  3.355918e-01
orbit21          4.663757e-04  4.032123e-01
orbit22          1.235371e-03  4.276041e-01
orbit23          3.410744e-04  5.639395e-01
orbit24          1.162914e-03  8.498209e-01
orbit25          1.919699e-03  2.381140e-01
orbit26          7.488517e-04  3.665564e-01
orbit27          1.368331e-03  5.112378e-01
orbit28          8.566170e-04  4.309246e-01
orbit29          8.374097e-04  3.925945e-01
orbit30          3.085848e-04  6.210463e-01
orbit31          6.792788e-04  4.229220e-01
orbit32          3.039046e-03  3.902665e-01
orbit33          4.798869e-04  2.957023e-01
orbit34          1.845754e-03  2.604954e-01
orbit35          1.045464e-03  2.776223e-01
orbit36          1.712202e-03  5.754301e-01
orbit37          9.993260e-04  5.456760e-01
orbit38          1.586461e-03  5.455617e-01
orbit39          1.766338e-03  6.956146e-01
orbit40          3.163289e-03  5.486352e-01
orbit41          1.086703e-03  3.938396e-01
orbit42          4.943918e-04  4.363626e-01
orbit43          4.610677e-04  3.322972e-01
orbit44          2.460884e-04  3.133585e-01
orbit45          1.103120e-03  5.934662e-01
orbit46          2.381088e-03  2.507431e-01
orbit47          1.800797e-03  5.061848e-01
orbit48          1.032380e-03  3.826020e-01
orbit49          4.096365e-03  8.552729e-01
orbit50          1.031471e-03  5.762259e-01
orbit51          6.832217e-04  3.429682e-01
orbit52          1.851658e-03  5.009151e-01
orbit53          3.565245e-04  3.644281e-01
orbit54          5.154951e-03  5.252454e-01
orbit55          5.852484e-04  3.406496e-01
orbit56          1.898793e-03  8.927486e-01
orbit57          2.328879e-04  2.297417e-01
orbit58          2.850188e-04  2.346353e-01
orbit59          2.437362e-03  2.807276e-01
orbit60          9.505892e-04  3.222032e-01
orbit61          4.158345e-04  3.309083e-01
orbit62          3.275645e-04  3.679207e-01
orbit63          2.584934e-03  4.361297e-01
orbit64          1.510837e-03  6.565342e-01
orbit65          4.384281e-03  3.323093e-01
orbit66          4.126030e-04  2.300371e-01
orbit67          2.263688e-04  2.803906e-01
orbit68          8.233163e-04  2.831744e-01
orbit69          1.216092e-03  4.540806e-01
orbit70          8.135555e-04  2.422825e-01
orbit71          7.774538e-05  3.285058e-02
orbit72          5.743065e-05  3.911397e-02
AP              -7.094224e-05  8.763256e-02
bet              5.323646e-04  8.830558e-01
ecc              1.124314e-05  1.346076e-01
eccrad           3.654848e-05  1.479076e-01
close            6.434686e-04  2.322054e-01
constraint       8.588035e-04  8.735994e-01
coreness         3.485633e-04  5.388109e-01
knn              1.428623e-03  6.292731e-01
hubscore         8.844540e-04  1.798308e-01
pagerank         5.517055e-04  8.803231e-01
trans            3.712958e-04  7.667010e-01
evcent           5.488889e-04  3.236566e-01
first            1.135337e-04  1.583493e-01
upto_second      2.034908e-03  3.142674e-01
upto_third       9.178962e-04  2.169676e-01
upto_fourth      1.144146e-03  3.866505e-01
upto_fifth       1.083036e-03  5.417283e-01
upto_sixth       5.807895e-04  5.993177e-01
second           5.682017e-04  2.756420e-01
third            1.902766e-03  1.053061e+00
fourth           8.788017e-04  5.180753e-01
fifth            7.819477e-04  4.709634e-01
sixth            1.736881e-03  5.363044e-01
ratio1           1.033843e-03  5.499136e-01
ratio2           8.428547e-04  3.459750e-01
ratio3           1.009328e-03  4.843031e-01
ratio4           3.281499e-03  6.936629e-01
ratio5           1.190591e-03  2.577806e+00
ratio6           1.533238e-03  4.936272e-01
selfinter        4.670463e-05  1.930543e-01
walktrap_vertex  3.122683e-04  8.918262e-01
bigcom1          0.000000e+00  1.188286e-18
bigcom2          0.000000e+00  5.551115e-19
bigcom3          2.739518e-04  1.534657e-01
bigcom4         -1.182069e-05  5.529970e-02
bigcom6         -1.210816e-05  4.054289e-01
bigcom8          0.000000e+00  1.144917e-18
bigcom9          0.000000e+00  1.630640e-18
bigcom11         1.435082e-04  5.487657e-01
bigcom13         0.000000e+00  1.795439e-18
bigcom15         0.000000e+00  2.255141e-18
bigcom16         0.000000e+00  3.035766e-19
bigcom21         0.000000e+00  1.118897e-18
bigcom22         8.995066e-05  9.292390e-02
bigcom24         0.000000e+00  8.673617e-20
bigcom26         6.506944e-04  6.223369e-01
bigcom28         2.222613e-04  2.540487e-01
bigcom30         3.148675e-03  3.558165e+00
bigcom31         0.000000e+00  7.372575e-19
bigcom32         0.000000e+00  1.283695e-18
bigcom33        -2.211261e-05  4.702435e-01
bigcom34         0.000000e+00  1.040834e-19
bigcom36         0.000000e+00  1.422473e-18
bigcom37         0.000000e+00  3.469447e-20
bigcom38        -1.772035e-05  6.002831e-01
bigcom39         0.000000e+00  6.505213e-19
bigcom40         0.000000e+00  2.020953e-18
bigcom43         0.000000e+00  1.561251e-18
bigcom44         1.077573e-04  5.676423e-02
bigcom46         2.410791e-05  1.071996e+00
bigcom47         0.000000e+00  1.491862e-18
bigcom49         0.000000e+00  1.422473e-18
bigcom50         0.000000e+00  1.804112e-18
bigcom51         0.000000e+00  3.122502e-19
bigcom52         5.020835e-05  8.040882e-01
bigcom54         0.000000e+00  8.326673e-19
bigcom56         0.000000e+00  2.732189e-18
bigcom62         0.000000e+00  2.775558e-19
bigcom66         0.000000e+00  0.000000e+00
bigcom68         0.000000e+00  1.318390e-18
bigcom69         0.000000e+00  1.110223e-18
bigcom71         0.000000e+00  0.000000e+00
bigcom72         0.000000e+00  0.000000e+00
bigcom73         0.000000e+00  1.474515e-18
bigcom74         0.000000e+00  2.151057e-18
bigcom75        -9.106629e-06  4.861063e-01
bigcom76         0.000000e+00  5.724587e-19
bigcom77         0.000000e+00  1.691355e-18
bigcom79         0.000000e+00  1.275022e-18
bigcom80         0.000000e+00  1.734723e-20
bigcom82         0.000000e+00  2.775558e-18
bigcom83         0.000000e+00  1.387779e-19
bigcom84         0.000000e+00  1.257675e-18
bigcom85         0.000000e+00  1.734723e-20
bigcom87         0.000000e+00  7.719519e-19
bigcom89         0.000000e+00  0.000000e+00
bigcom91         4.342319e-05  3.391779e-01
bigcom92        -1.032142e-04  1.128315e-01
bigcom93         0.000000e+00  5.551115e-19
bigcom96         0.000000e+00  1.457168e-18
bigcom97         0.000000e+00  1.179612e-18
bigcom98         0.000000e+00  8.673617e-21
bigcom99         0.000000e+00  0.000000e+00
bigcom101        0.000000e+00  2.688821e-19
bigcom104        0.000000e+00  2.862294e-19
bigcom106        0.000000e+00  9.714451e-19
bigcom109        0.000000e+00  0.000000e+00
bigcom113        0.000000e+00  0.000000e+00
bigcom116        0.000000e+00  5.377643e-19
bigcom120        0.000000e+00  2.775558e-19
bigcom123        0.000000e+00  4.423545e-19
bigcom126        0.000000e+00  0.000000e+00
bigcom127        0.000000e+00  3.070461e-18
bigcom137        0.000000e+00  2.463307e-18
bigcom139        0.000000e+00  1.734723e-19
bigcom140        0.000000e+00  8.239937e-19
bigcom143        0.000000e+00  3.295975e-19
bigcom145        0.000000e+00  1.387779e-19
bigcom146        0.000000e+00  1.301043e-18
bigcom147        0.000000e+00  9.367507e-19
bigcom149        0.000000e+00  1.864828e-18
bigcom153        0.000000e+00  9.627715e-19
bigcom154        0.000000e+00  2.775558e-19
bigcom156        0.000000e+00  2.454634e-18
bigcom157        6.035003e-06  1.333333e-02
bigcom158        0.000000e+00  1.526557e-18
bigcom160        0.000000e+00  2.775558e-19
bigcom161        0.000000e+00  1.665335e-18
bigcom162        0.000000e+00  1.838807e-18
bigcom164        0.000000e+00  0.000000e+00
bigcom166        0.000000e+00  1.118897e-18
bigcom167        0.000000e+00  5.377643e-19
bigcom171        0.000000e+00  3.278627e-18
bigcom173        0.000000e+00  1.006140e-18
bigcom175        0.000000e+00  1.110223e-18
bigcom176        0.000000e+00  0.000000e+00
bigcom177        0.000000e+00  1.040834e-19
bigcom178        0.000000e+00  7.632783e-19
bigcom180        0.000000e+00  0.000000e+00
bigcom181       -7.755573e-05  1.308302e-01
bigcom184        0.000000e+00  1.040834e-18
bigcom186       -1.996970e-05  6.503269e-01
bigcom187       -1.613008e-05  3.121210e-01
bigcom189        0.000000e+00  1.110223e-18
bigcom194        0.000000e+00  5.551115e-19
bigcom195        0.000000e+00  2.775558e-19
bigcom196       -1.789419e-05  4.407350e-01
bigcom204        0.000000e+00  0.000000e+00
bigcom205        0.000000e+00  5.551115e-19
bigcom212        0.000000e+00  0.000000e+00
bigcom214        0.000000e+00  0.000000e+00
bigcom222        0.000000e+00  3.295975e-19
bigcom223        0.000000e+00  8.673617e-19
bigcom226        0.000000e+00  0.000000e+00
bigcom227        0.000000e+00  6.938894e-19
bigcom229        0.000000e+00  0.000000e+00
bigcom233        0.000000e+00  0.000000e+00
bigcom236        0.000000e+00  5.551115e-19
bigcom237        0.000000e+00  1.396452e-18
bigcom246        0.000000e+00  1.613293e-18
bigcom248        0.000000e+00  3.295975e-19
bigcom249        0.000000e+00  1.214306e-18
bigcom250        0.000000e+00  4.250073e-19
bigcom254        0.000000e+00  2.775558e-19
bigcom266        0.000000e+00  8.326673e-19
bigcom269        0.000000e+00  0.000000e+00
bigcom272        0.000000e+00  6.591949e-19
bigcom274        0.000000e+00  1.006140e-18
bigcom281        0.000000e+00  1.812786e-18
bigcom291        0.000000e+00  1.110223e-18
bigcom292        0.000000e+00  1.474515e-19
bigcom295        0.000000e+00  5.551115e-19
bigcom299        0.000000e+00  1.639314e-18
bigcom301        0.000000e+00  1.431147e-18
bigcom306        0.000000e+00  2.081668e-18
bigcom309        0.000000e+00  6.938894e-19
bigcom314        0.000000e+00  6.938894e-19
bigcom321        0.000000e+00  0.000000e+00
bigcom341        0.000000e+00  9.714451e-19
bigcom350        0.000000e+00  2.862294e-19
bigcom353        0.000000e+00  9.540979e-20
bigcom359        0.000000e+00  6.938894e-19
bigcom363        0.000000e+00  1.110223e-18
bigcom365        0.000000e+00  1.457168e-18
bigcom385        1.777260e-05  6.900118e-01
bigcom386        0.000000e+00  4.163336e-19
bigcom408        0.000000e+00  1.734723e-18
bigcom412        0.000000e+00  5.551115e-19
bigcom480        0.000000e+00  8.326673e-19
spin_vertex      3.954332e-04  8.623375e-01
membership_s1    4.415736e-05  1.272917e-01
membership_s3    0.000000e+00  0.000000e+00
membership_s4    0.000000e+00  3.321995e-18
membership_s5   -9.109321e-06  3.832900e-02
membership_s6    2.129322e-05  8.491056e-02
membership_s7    6.672007e-05  2.472541e-01
membership_s8    0.000000e+00  7.025630e-19
membership_s9    0.000000e+00  1.153591e-18
membership_s11   0.000000e+00  2.602085e-19
membership_s12   0.000000e+00  1.092876e-18
membership_s14   0.000000e+00  7.285839e-19
membership_s15   0.000000e+00  3.946496e-18
membership_s16   0.000000e+00  0.000000e+00
membership_s17   0.000000e+00  2.862294e-19
membership_s18   0.000000e+00  2.367898e-18
membership_s20   0.000000e+00  0.000000e+00
membership_s21  -4.022406e-05  1.484583e-01
membership_s22   0.000000e+00  2.064321e-18
membership_s24   0.000000e+00  4.510281e-19
membership_s25   0.000000e+00  2.740863e-18
membership_s26   0.000000e+00  0.000000e+00
membership_s27  -1.627788e-07  1.198532e-01
membership_s28   0.000000e+00  1.665335e-18
membership_s30   5.814040e-07  5.248179e-02
membership_s31   0.000000e+00  2.648407e-02
membership_s32   2.067627e-03  1.458165e+00
membership_s33   0.000000e+00  1.734723e-20
membership_s36  -1.170960e-05  1.714286e-02
membership_s37   0.000000e+00  3.668940e-18
V1               3.709527e-03  1.113632e+00
V2               1.848868e-03  1.798442e+00
pdi              7.217621e-06  1.295948e-01
adhesion         2.181607e-02  1.749589e+00
cohesion         1.936621e-02  1.506142e+00
inner            9.988511e-03  1.552494e+00
outer            3.100248e-03  1.971833e+00
ioratio          8.465777e-03  1.288759e+00
comsize          9.208759e-03  3.295149e+00
[1] "Dataset: med_TnotC Model GLM, run: 4 of 10 2015-06-15 19:56:25"
[1] "glmnet variable coefficients"
                     [,1]          [,2]
(Intercept)     -3.837344 -6.878725e+02
graph0           0.000000 -6.122707e-03
graph1           0.000000  0.000000e+00
graph2           0.000000  8.239154e-03
graph3           0.000000  0.000000e+00
graph4           0.000000  3.544019e-09
graph5           0.000000  8.669470e-05
graph6           0.000000 -2.634629e-06
graph7           0.000000  0.000000e+00
graph8           0.000000 -1.224903e-02
graph9           0.000000 -3.257538e-08
graph10          0.000000  3.403357e-09
graph11          0.000000 -5.713454e-12
graph12          0.000000 -1.446592e-08
graph13          0.000000 -1.058988e-07
graph14          0.000000  2.243060e-08
graph15          0.000000  2.237154e-05
graph16          0.000000  0.000000e+00
graph17          0.000000 -4.655595e-07
graph18          0.000000  0.000000e+00
graph19          0.000000 -4.668135e-07
graph20          0.000000  1.211101e-05
graph21          0.000000  0.000000e+00
graph22          0.000000 -1.413337e-05
graph23          0.000000  0.000000e+00
graph24          0.000000  1.484947e-05
graph25          0.000000  0.000000e+00
graph26          0.000000  0.000000e+00
graph27          0.000000  1.449891e-07
graph28          0.000000  0.000000e+00
graph29          0.000000 -1.400164e-03
orbit0           0.000000 -5.027006e-03
orbit1           0.000000  0.000000e+00
orbit2           0.000000 -1.305093e-04
orbit3           0.000000  8.242280e-03
orbit4           0.000000 -4.208686e-07
orbit5           0.000000  2.575668e-06
orbit6           0.000000  4.940236e-09
orbit7           0.000000 -1.292736e-05
orbit8           0.000000  4.568213e-05
orbit9           0.000000 -5.261608e-06
orbit10          0.000000 -5.151185e-06
orbit11          0.000000  4.298422e-04
orbit12          0.000000 -4.591780e-05
orbit13          0.000000  1.693699e-03
orbit14          0.000000 -1.192719e-02
orbit15          0.000000 -6.834670e-08
orbit16          0.000000  0.000000e+00
orbit17          0.000000 -2.750215e-07
orbit18          0.000000  2.355001e-08
orbit19          0.000000  9.010971e-09
orbit20          0.000000 -6.775380e-09
orbit21          0.000000  0.000000e+00
orbit22          0.000000 -4.580675e-12
orbit23          0.000000  1.057659e-05
orbit24          0.000000 -9.385457e-07
orbit25          0.000000  1.868888e-07
orbit26          0.000000  2.222477e-06
orbit27          0.000000  2.619698e-06
orbit28          0.000000 -3.079924e-06
orbit29          0.000000 -1.954280e-06
orbit30          0.000000 -5.016896e-06
orbit31          0.000000  7.153919e-09
orbit32          0.000000  4.665350e-08
orbit33          0.000000 -3.622662e-04
orbit34          0.000000  2.863541e-05
orbit35          0.000000  1.395217e-06
orbit36          0.000000 -1.263506e-06
orbit37          0.000000 -5.428327e-08
orbit38          0.000000  2.897668e-05
orbit39          0.000000  0.000000e+00
orbit40          0.000000 -9.801662e-07
orbit41          0.000000 -4.829093e-05
orbit42          0.000000  8.792544e-04
orbit43          0.000000 -3.795826e-09
orbit44          0.000000 -4.134764e-06
orbit45          0.000000  0.000000e+00
orbit46          0.000000 -7.295816e-06
orbit47          0.000000 -3.898560e-05
orbit48          0.000000 -8.063556e-06
orbit49          0.000000  2.207183e-05
orbit50          0.000000 -1.038593e-03
orbit51          0.000000 -3.380591e-07
orbit52          0.000000  9.180443e-05
orbit53          0.000000  1.173946e-04
orbit54          0.000000 -1.054781e-05
orbit55          0.000000 -8.680351e-04
orbit56          0.000000  1.822733e-04
orbit57          0.000000 -2.209717e-05
orbit58          0.000000 -6.587634e-04
orbit59          0.000000  7.229052e-05
orbit60          0.000000 -4.964850e-05
orbit61          0.000000  2.603710e-03
orbit62          0.000000 -7.160971e-04
orbit63          0.000000  2.854190e-05
orbit64          0.000000  2.886148e-04
orbit65          0.000000 -3.369508e-04
orbit66          0.000000  3.753704e-04
orbit67          0.000000  8.058553e-04
orbit68          0.000000  5.382504e-05
orbit69          0.000000 -1.126149e-02
orbit70          0.000000  2.375767e-03
orbit71          0.000000 -6.218538e-03
orbit72          0.000000 -1.296255e-03
AP               0.000000  6.680130e-02
bet              0.000000  6.874165e-06
ecc              0.000000  1.084235e-01
eccrad           0.000000  6.042388e-01
close            0.000000  1.427034e+00
constraint       0.000000  1.425462e+00
coreness         0.000000 -2.450638e-02
knn              0.000000 -4.364204e-03
hubscore         0.000000  1.102203e+00
pagerank         0.000000 -3.247291e-01
trans            0.000000 -1.843244e-01
evcent           0.000000  3.278326e+00
first            0.000000 -6.896331e-03
upto_second      0.000000 -3.490006e-08
upto_third       0.000000  0.000000e+00
upto_fourth      0.000000 -3.062338e-04
upto_fifth       0.000000  8.757472e-04
upto_sixth       0.000000  5.047555e-02
second           0.000000  0.000000e+00
third            0.000000  1.497566e-06
fourth           0.000000 -1.787694e-05
fifth            0.000000  5.199921e-04
sixth            0.000000 -8.058578e-04
ratio1           0.000000 -9.300350e-04
ratio2           0.000000 -9.540708e-03
ratio3           0.000000  1.205340e-01
ratio4           0.000000 -2.206540e+00
ratio5           0.000000  8.116511e+00
ratio6           0.000000 -3.989663e-02
selfinter        0.000000  1.000140e-01
walktrap_vertex  0.000000 -6.400916e-02
bigcom1          0.000000 -1.470148e+00
bigcom2          0.000000 -8.164052e-01
bigcom3          0.000000  3.006476e-01
bigcom4          0.000000 -6.516495e-02
bigcom6          0.000000  2.301442e+00
bigcom8          0.000000 -1.235995e+00
bigcom9          0.000000 -6.561797e-01
bigcom11         0.000000  1.217911e+00
bigcom13         0.000000 -9.482038e-01
bigcom15         0.000000 -4.743035e-01
bigcom16         0.000000 -3.959662e-01
bigcom21         0.000000 -1.224284e+00
bigcom22         0.000000  2.891924e-01
bigcom24         0.000000 -2.670381e-01
bigcom26         0.000000  1.215938e+00
bigcom28         0.000000  2.431116e-01
bigcom30         0.000000  2.113217e+00
bigcom31         0.000000 -5.285856e-01
bigcom32         0.000000 -1.178153e+00
bigcom33         0.000000  2.556595e+00
bigcom34         0.000000 -8.368920e-01
bigcom36         0.000000 -7.192728e-01
bigcom37         0.000000 -4.908232e-01
bigcom38         0.000000  3.472502e+00
bigcom39         0.000000 -1.013616e+00
bigcom40         0.000000 -4.463699e-01
bigcom43         0.000000 -8.890136e-01
bigcom44         0.000000  1.317919e+00
bigcom46         0.000000  2.229240e+00
bigcom47         0.000000 -1.453925e+00
bigcom49         0.000000 -5.485172e-01
bigcom50         0.000000 -7.524321e-01
bigcom51         0.000000 -7.381933e-01
bigcom52         0.000000  2.716592e+00
bigcom54         0.000000  0.000000e+00
bigcom56         0.000000 -1.175928e+00
bigcom62         0.000000 -8.532659e-01
bigcom66         0.000000  0.000000e+00
bigcom68         0.000000 -5.804937e-01
bigcom69         0.000000 -7.636272e-01
bigcom71         0.000000  0.000000e+00
bigcom72         0.000000  0.000000e+00
bigcom73         0.000000 -1.462620e+00
bigcom74         0.000000 -1.186897e+00
bigcom75         0.000000  2.195867e+00
bigcom76         0.000000 -5.312771e-01
bigcom77         0.000000 -1.378523e+00
bigcom79         0.000000 -9.347782e-01
bigcom80         0.000000 -1.804016e+00
bigcom82         0.000000 -7.935156e-01
bigcom83         0.000000  0.000000e+00
bigcom84         0.000000 -1.172295e+00
bigcom85         0.000000 -5.286168e-01
bigcom87         0.000000 -1.160468e+00
bigcom89         0.000000  0.000000e+00
bigcom91         0.000000  1.076260e+00
bigcom92         0.000000  1.104739e+00
bigcom93         0.000000  0.000000e+00
bigcom96         0.000000 -8.950090e-01
bigcom97         0.000000 -1.298306e+00
bigcom98         0.000000 -8.256385e-01
bigcom99         0.000000  0.000000e+00
bigcom101        0.000000 -2.617876e-01
bigcom104        0.000000 -6.838339e-01
bigcom106        0.000000 -1.545278e+00
bigcom109        0.000000 -3.878552e-01
bigcom113        0.000000  0.000000e+00
bigcom116        0.000000 -1.654126e+00
bigcom120        0.000000 -1.328126e+00
bigcom123        0.000000 -6.716165e-01
bigcom126        0.000000 -2.407166e-01
bigcom127        0.000000 -8.030982e-01
bigcom137        0.000000 -1.298990e+00
bigcom139        0.000000 -8.217422e-01
bigcom140        0.000000 -9.505085e-01
bigcom143        0.000000 -7.180258e-01
bigcom145        0.000000 -6.723941e-01
bigcom146        0.000000 -8.653806e-01
bigcom147        0.000000 -2.334217e-01
bigcom149        0.000000 -7.804227e-01
bigcom153        0.000000 -9.244206e-01
bigcom154        0.000000  0.000000e+00
bigcom156        0.000000 -1.270305e+00
bigcom157        0.000000 -2.376132e-03
bigcom158        0.000000 -8.360787e-01
bigcom160        0.000000 -8.672639e-01
bigcom161        0.000000 -5.258622e-01
bigcom162        0.000000 -7.112106e-01
bigcom164        0.000000 -6.466354e-01
bigcom166        0.000000 -8.415478e-01
bigcom167        0.000000 -1.601682e+00
bigcom171        0.000000 -1.341682e+00
bigcom173        0.000000 -1.094777e+00
bigcom175        0.000000  0.000000e+00
bigcom176        0.000000 -2.257962e-01
bigcom177        0.000000 -4.797767e-01
bigcom178        0.000000 -9.482425e-01
bigcom180        0.000000 -5.290879e-01
bigcom181        0.000000  1.718167e+00
bigcom184        0.000000 -1.124963e+00
bigcom186        0.000000  2.277979e+00
bigcom187        0.000000  1.982474e+00
bigcom189        0.000000 -7.157550e-01
bigcom194        0.000000 -6.822168e-01
bigcom195        0.000000 -4.477560e-01
bigcom196        0.000000  2.003716e+00
bigcom204        0.000000  0.000000e+00
bigcom205        0.000000 -1.130493e+00
bigcom212        0.000000 -5.246099e-01
bigcom214        0.000000  0.000000e+00
bigcom222        0.000000 -1.830894e-01
bigcom223        0.000000  0.000000e+00
bigcom226        0.000000 -3.839674e-01
bigcom227        0.000000 -6.348927e-01
bigcom229        0.000000  0.000000e+00
bigcom233        0.000000 -1.263675e+00
bigcom236        0.000000 -3.573039e-02
bigcom237        0.000000 -7.290806e-01
bigcom246        0.000000 -6.851094e-01
bigcom248        0.000000 -4.543500e-02
bigcom249        0.000000 -7.575925e-01
bigcom250        0.000000 -2.471955e-01
bigcom254        0.000000 -5.059658e-01
bigcom266        0.000000 -9.359078e-01
bigcom269        0.000000  0.000000e+00
bigcom272        0.000000 -3.618025e-01
bigcom274        0.000000 -7.140310e-02
bigcom281        0.000000  0.000000e+00
bigcom291        0.000000 -3.730581e-01
bigcom292        0.000000 -7.311065e-01
bigcom295        0.000000 -1.106482e+00
bigcom299        0.000000 -8.427077e-01
bigcom301        0.000000 -4.122355e-01
bigcom306        0.000000 -9.069144e-02
bigcom309        0.000000 -4.449623e-01
bigcom314        0.000000 -8.547534e-01
bigcom321        0.000000 -7.862522e-01
bigcom341        0.000000 -7.108213e-01
bigcom350        0.000000 -9.574303e-01
bigcom353        0.000000  0.000000e+00
bigcom359        0.000000 -7.693821e-01
bigcom363        0.000000 -2.815353e-01
bigcom365        0.000000 -1.428156e+00
bigcom385        0.000000  2.941932e+00
bigcom386        0.000000 -5.489781e-01
bigcom408        0.000000 -5.578525e-01
bigcom412        0.000000 -1.556322e+00
bigcom480        0.000000 -4.009288e-01
spin_vertex      0.000000  1.186040e-01
membership_s1    0.000000  3.481685e-01
membership_s3    0.000000 -1.198552e-01
membership_s4    0.000000 -2.510978e-01
membership_s5    0.000000  3.965863e-02
membership_s6    0.000000  1.061605e-02
membership_s7    0.000000  1.772757e-01
membership_s8    0.000000 -4.751654e-01
membership_s9    0.000000 -9.338891e-01
membership_s11   0.000000 -1.231461e+00
membership_s12   0.000000 -9.289931e-01
membership_s14   0.000000 -1.189064e+00
membership_s15   0.000000 -1.083895e+00
membership_s16   0.000000  0.000000e+00
membership_s17   0.000000 -3.435234e-01
membership_s18   0.000000 -9.740848e-01
membership_s20   0.000000 -5.679209e-01
membership_s21   0.000000  3.488353e-02
membership_s22   0.000000 -9.275255e-01
membership_s24   0.000000 -7.059986e-01
membership_s25   0.000000 -6.336540e-01
membership_s26   0.000000  0.000000e+00
membership_s27   0.000000  6.813552e-02
membership_s28   0.000000 -1.001661e+00
membership_s30   0.000000  2.374445e-01
membership_s31   0.000000 -3.194646e-01
membership_s32   0.000000  7.525897e-01
membership_s33   0.000000 -1.458980e-01
membership_s36   0.000000 -9.828686e-01
membership_s37   0.000000 -5.416012e-01
V1               0.000000  1.653553e-01
V2               0.000000 -9.414818e-01
pdi              0.000000 -5.775060e+02
adhesion         0.000000  1.528576e-04
cohesion         0.000000 -2.506210e-04
inner            0.000000  5.550532e-05
outer            0.000000 -5.949674e-05
ioratio          0.000000 -2.419720e+00
comsize          0.000000  1.617631e-03
[1] "Dataset: med_TnotC Model GBM, run: 5 of 10 2015-06-15 19:57:12"
Iter   TrainDeviance   ValidDeviance   StepSize   Improve
     1        0.2121             nan     0.0100   -0.0000
     2        0.2087             nan     0.0100    0.0004
     3        0.2056             nan     0.0100    0.0003
     4        0.2032             nan     0.0100    0.0004
     5        0.2008             nan     0.0100    0.0003
     6        0.1979             nan     0.0100    0.0002
     7        0.1957             nan     0.0100    0.0002
     8        0.1936             nan     0.0100    0.0000
     9        0.1920             nan     0.0100    0.0001
    10        0.1903             nan     0.0100    0.0001
    20        0.1750             nan     0.0100    0.0002
    40        0.1555             nan     0.0100   -0.0000
    60        0.1422             nan     0.0100   -0.0000
    80        0.1320             nan     0.0100    0.0001
   100        0.1231             nan     0.0100    0.0000
   106        0.1210             nan     0.0100   -0.0000

[1] "GBM variable coefficients"
                            var     rel.inf
bigcom30               bigcom30 7.968410155
comsize                 comsize 4.995831455
ratio5                   ratio5 4.009982614
membership_s32   membership_s32 3.594541384
trans                     trans 3.251974556
outer                     outer 3.077095528
inner                     inner 2.852878502
bet                         bet 2.429719679
V1                           V1 2.396045457
walktrap_vertex walktrap_vertex 2.259446921
V2                           V2 2.210320120
adhesion               adhesion 2.115936349
orbit18                 orbit18 1.892751117
spin_vertex         spin_vertex 1.891584938
cohesion               cohesion 1.874161755
bigcom46               bigcom46 1.548452716
orbit30                 orbit30 1.525202446
orbit36                 orbit36 1.414433123
ioratio                 ioratio 1.398661880
third                     third 1.307683895
graph20                 graph20 1.279108743
orbit56                 orbit56 1.175510410
orbit50                 orbit50 1.105172051
fourth                   fourth 1.057068107
ratio4                   ratio4 1.035466318
knn                         knn 0.928078281
graph23                 graph23 0.921012385
orbit54                 orbit54 0.917211368
pagerank               pagerank 0.895332342
bigcom26               bigcom26 0.841928141
orbit38                 orbit38 0.783578355
graph6                   graph6 0.775547140
graph5                   graph5 0.772584201
orbit69                 orbit69 0.746777811
orbit16                 orbit16 0.743925249
orbit47                 orbit47 0.743500583
bigcom11               bigcom11 0.742956236
graph10                 graph10 0.737826186
orbit46                 orbit46 0.696478050
coreness               coreness 0.681233124
upto_fifth           upto_fifth 0.670871321
orbit57                 orbit57 0.637441446
orbit25                 orbit25 0.633944300
graph25                 graph25 0.619128833
orbit13                 orbit13 0.610868674
graph7                   graph7 0.601184304
graph22                 graph22 0.587598068
orbit63                 orbit63 0.579165495
sixth                     sixth 0.571051100
graph18                 graph18 0.570353466
ratio1                   ratio1 0.561944892
ratio6                   ratio6 0.553569425
graph17                 graph17 0.549558886
orbit62                 orbit62 0.548139852
graph13                 graph13 0.546545997
orbit24                 orbit24 0.534161026
graph19                 graph19 0.512538604
orbit21                 orbit21 0.508264318
orbit48                 orbit48 0.498654193
orbit39                 orbit39 0.490952433
orbit49                 orbit49 0.485601864
orbit27                 orbit27 0.481833778
orbit41                 orbit41 0.477235991
orbit59                 orbit59 0.476248741
orbit33                 orbit33 0.454569437
orbit11                 orbit11 0.416647973
orbit52                 orbit52 0.407916510
orbit29                 orbit29 0.405522297
orbit42                 orbit42 0.397681074
selfinter             selfinter 0.385150764
graph27                 graph27 0.385069632
orbit32                 orbit32 0.381182852
orbit10                 orbit10 0.378764339
graph3                   graph3 0.373579527
orbit65                 orbit65 0.370560192
orbit44                 orbit44 0.363966151
graph24                 graph24 0.356246346
orbit55                 orbit55 0.345535716
orbit12                 orbit12 0.344798240
orbit64                 orbit64 0.344677162
orbit40                 orbit40 0.321520349
graph12                 graph12 0.320090863
ratio2                   ratio2 0.305806639
graph11                 graph11 0.302665500
orbit5                   orbit5 0.282988651
constraint           constraint 0.279424547
orbit68                 orbit68 0.275664691
graph1                   graph1 0.270584904
upto_sixth           upto_sixth 0.265534490
orbit17                 orbit17 0.259800399
orbit26                 orbit26 0.251117859
close                     close 0.240833710
graph26                 graph26 0.240612339
orbit51                 orbit51 0.239407831
orbit31                 orbit31 0.239310898
graph2                   graph2 0.238270014
orbit45                 orbit45 0.235131114
ecc                         ecc 0.232081091
orbit37                 orbit37 0.229839232
graph21                 graph21 0.223266248
orbit61                 orbit61 0.213026029
upto_fourth         upto_fourth 0.207322453
orbit53                 orbit53 0.191544464
graph9                   graph9 0.183586045
orbit4                   orbit4 0.182428750
membership_s30   membership_s30 0.181055231
graph4                   graph4 0.176307755
graph8                   graph8 0.167250011
bigcom4                 bigcom4 0.158392846
bigcom22               bigcom22 0.152479578
orbit20                 orbit20 0.145839897
orbit66                 orbit66 0.140665747
graph16                 graph16 0.140102570
orbit35                 orbit35 0.129154513
orbit67                 orbit67 0.124067728
orbit7                   orbit7 0.106852675
orbit58                 orbit58 0.103119854
hubscore               hubscore 0.102828236
bigcom3                 bigcom3 0.099871505
graph0                   graph0 0.094973671
upto_second         upto_second 0.092857184
second                   second 0.080617633
bigcom28               bigcom28 0.067587330
orbit6                   orbit6 0.065229059
orbit60                 orbit60 0.061485943
AP                           AP 0.059400019
graph29                 graph29 0.053987330
orbit15                 orbit15 0.047607552
pdi                         pdi 0.039575461
orbit19                 orbit19 0.038259296
orbit23                 orbit23 0.033874582
bigcom181             bigcom181 0.027704369
orbit70                 orbit70 0.021678064
fifth                     fifth 0.016282316
bigcom92               bigcom92 0.015830271
bigcom91               bigcom91 0.009067771
graph14                 graph14 0.000000000
graph15                 graph15 0.000000000
graph28                 graph28 0.000000000
orbit0                   orbit0 0.000000000
orbit1                   orbit1 0.000000000
orbit2                   orbit2 0.000000000
orbit3                   orbit3 0.000000000
orbit8                   orbit8 0.000000000
orbit9                   orbit9 0.000000000
orbit14                 orbit14 0.000000000
orbit22                 orbit22 0.000000000
orbit28                 orbit28 0.000000000
orbit34                 orbit34 0.000000000
orbit43                 orbit43 0.000000000
orbit71                 orbit71 0.000000000
orbit72                 orbit72 0.000000000
eccrad                   eccrad 0.000000000
evcent                   evcent 0.000000000
first                     first 0.000000000
upto_third           upto_third 0.000000000
ratio3                   ratio3 0.000000000
bigcom1                 bigcom1 0.000000000
bigcom2                 bigcom2 0.000000000
bigcom6                 bigcom6 0.000000000
bigcom8                 bigcom8 0.000000000
bigcom9                 bigcom9 0.000000000
bigcom13               bigcom13 0.000000000
bigcom15               bigcom15 0.000000000
bigcom16               bigcom16 0.000000000
bigcom21               bigcom21 0.000000000
bigcom24               bigcom24 0.000000000
bigcom31               bigcom31 0.000000000
bigcom32               bigcom32 0.000000000
bigcom33               bigcom33 0.000000000
bigcom34               bigcom34 0.000000000
bigcom36               bigcom36 0.000000000
bigcom37               bigcom37 0.000000000
bigcom38               bigcom38 0.000000000
bigcom39               bigcom39 0.000000000
bigcom40               bigcom40 0.000000000
bigcom43               bigcom43 0.000000000
bigcom44               bigcom44 0.000000000
bigcom47               bigcom47 0.000000000
bigcom49               bigcom49 0.000000000
bigcom50               bigcom50 0.000000000
bigcom51               bigcom51 0.000000000
bigcom52               bigcom52 0.000000000
bigcom54               bigcom54 0.000000000
bigcom56               bigcom56 0.000000000
bigcom62               bigcom62 0.000000000
bigcom66               bigcom66 0.000000000
bigcom68               bigcom68 0.000000000
bigcom69               bigcom69 0.000000000
bigcom71               bigcom71 0.000000000
bigcom72               bigcom72 0.000000000
bigcom73               bigcom73 0.000000000
bigcom74               bigcom74 0.000000000
bigcom75               bigcom75 0.000000000
bigcom76               bigcom76 0.000000000
bigcom77               bigcom77 0.000000000
bigcom79               bigcom79 0.000000000
bigcom80               bigcom80 0.000000000
bigcom82               bigcom82 0.000000000
bigcom83               bigcom83 0.000000000
bigcom84               bigcom84 0.000000000
bigcom85               bigcom85 0.000000000
bigcom87               bigcom87 0.000000000
bigcom89               bigcom89 0.000000000
bigcom93               bigcom93 0.000000000
bigcom96               bigcom96 0.000000000
bigcom97               bigcom97 0.000000000
bigcom98               bigcom98 0.000000000
bigcom99               bigcom99 0.000000000
bigcom101             bigcom101 0.000000000
bigcom104             bigcom104 0.000000000
bigcom106             bigcom106 0.000000000
bigcom109             bigcom109 0.000000000
bigcom113             bigcom113 0.000000000
bigcom116             bigcom116 0.000000000
bigcom120             bigcom120 0.000000000
bigcom123             bigcom123 0.000000000
bigcom126             bigcom126 0.000000000
bigcom127             bigcom127 0.000000000
bigcom137             bigcom137 0.000000000
bigcom139             bigcom139 0.000000000
bigcom140             bigcom140 0.000000000
bigcom143             bigcom143 0.000000000
bigcom145             bigcom145 0.000000000
bigcom146             bigcom146 0.000000000
bigcom147             bigcom147 0.000000000
bigcom149             bigcom149 0.000000000
bigcom153             bigcom153 0.000000000
bigcom154             bigcom154 0.000000000
bigcom156             bigcom156 0.000000000
bigcom157             bigcom157 0.000000000
bigcom158             bigcom158 0.000000000
bigcom160             bigcom160 0.000000000
bigcom161             bigcom161 0.000000000
bigcom162             bigcom162 0.000000000
bigcom164             bigcom164 0.000000000
bigcom166             bigcom166 0.000000000
bigcom167             bigcom167 0.000000000
bigcom171             bigcom171 0.000000000
bigcom173             bigcom173 0.000000000
bigcom175             bigcom175 0.000000000
bigcom176             bigcom176 0.000000000
bigcom177             bigcom177 0.000000000
bigcom178             bigcom178 0.000000000
bigcom180             bigcom180 0.000000000
bigcom184             bigcom184 0.000000000
bigcom186             bigcom186 0.000000000
bigcom187             bigcom187 0.000000000
bigcom189             bigcom189 0.000000000
bigcom194             bigcom194 0.000000000
bigcom195             bigcom195 0.000000000
bigcom196             bigcom196 0.000000000
bigcom204             bigcom204 0.000000000
bigcom205             bigcom205 0.000000000
bigcom212             bigcom212 0.000000000
bigcom214             bigcom214 0.000000000
bigcom222             bigcom222 0.000000000
bigcom223             bigcom223 0.000000000
bigcom226             bigcom226 0.000000000
bigcom227             bigcom227 0.000000000
bigcom229             bigcom229 0.000000000
bigcom233             bigcom233 0.000000000
bigcom236             bigcom236 0.000000000
bigcom237             bigcom237 0.000000000
bigcom246             bigcom246 0.000000000
bigcom248             bigcom248 0.000000000
bigcom249             bigcom249 0.000000000
bigcom250             bigcom250 0.000000000
bigcom254             bigcom254 0.000000000
bigcom266             bigcom266 0.000000000
bigcom269             bigcom269 0.000000000
bigcom272             bigcom272 0.000000000
bigcom274             bigcom274 0.000000000
bigcom281             bigcom281 0.000000000
bigcom291             bigcom291 0.000000000
bigcom292             bigcom292 0.000000000
bigcom295             bigcom295 0.000000000
bigcom299             bigcom299 0.000000000
bigcom301             bigcom301 0.000000000
bigcom306             bigcom306 0.000000000
bigcom309             bigcom309 0.000000000
bigcom314             bigcom314 0.000000000
bigcom321             bigcom321 0.000000000
bigcom341             bigcom341 0.000000000
bigcom350             bigcom350 0.000000000
bigcom353             bigcom353 0.000000000
bigcom359             bigcom359 0.000000000
bigcom363             bigcom363 0.000000000
bigcom365             bigcom365 0.000000000
bigcom385             bigcom385 0.000000000
bigcom386             bigcom386 0.000000000
bigcom408             bigcom408 0.000000000
bigcom412             bigcom412 0.000000000
bigcom480             bigcom480 0.000000000
membership_s1     membership_s1 0.000000000
membership_s3     membership_s3 0.000000000
membership_s4     membership_s4 0.000000000
membership_s5     membership_s5 0.000000000
membership_s6     membership_s6 0.000000000
membership_s7     membership_s7 0.000000000
membership_s8     membership_s8 0.000000000
membership_s9     membership_s9 0.000000000
membership_s11   membership_s11 0.000000000
membership_s12   membership_s12 0.000000000
membership_s14   membership_s14 0.000000000
membership_s15   membership_s15 0.000000000
membership_s16   membership_s16 0.000000000
membership_s17   membership_s17 0.000000000
membership_s18   membership_s18 0.000000000
membership_s20   membership_s20 0.000000000
membership_s21   membership_s21 0.000000000
membership_s22   membership_s22 0.000000000
membership_s24   membership_s24 0.000000000
membership_s25   membership_s25 0.000000000
membership_s26   membership_s26 0.000000000
membership_s27   membership_s27 0.000000000
membership_s28   membership_s28 0.000000000
membership_s31   membership_s31 0.000000000
membership_s33   membership_s33 0.000000000
membership_s36   membership_s36 0.000000000
membership_s37   membership_s37 0.000000000
[1] "Dataset: med_TnotC Model RF, run: 5 of 10 2015-06-15 19:57:53"
     |      Out-of-bag   |
Tree |      MSE  %Var(y) |
   1 |  0.04206   191.29 |
   2 |  0.04179   190.06 |
   3 |  0.04123   187.51 |
   4 |  0.03572   162.46 |
   5 |  0.03494   158.88 |
   6 |  0.03548   161.37 |
   7 |  0.03352   152.41 |
   8 |  0.03324   151.18 |
   9 |  0.03217   146.27 |
  10 |  0.03179   144.58 |
  11 |  0.03103   141.11 |
  12 |  0.03023   137.47 |
  13 |   0.0291   132.33 |
  14 |  0.02879   130.94 |
  15 |  0.02846   129.40 |
  16 |  0.02786   126.68 |
  17 |   0.0274   124.61 |
  18 |  0.02709   123.19 |
  19 |  0.02687   122.18 |
  20 |  0.02654   120.69 |
  21 |  0.02645   120.27 |
  22 |  0.02612   118.80 |
  23 |  0.02615   118.91 |
  24 |  0.02604   118.43 |
  25 |  0.02598   118.13 |
  26 |  0.02586   117.62 |
  27 |  0.02571   116.94 |
  28 |  0.02548   115.88 |
  29 |  0.02543   115.63 |
  30 |  0.02531   115.09 |
  31 |   0.0253   115.03 |
  32 |  0.02517   114.45 |
  33 |  0.02498   113.58 |
  34 |  0.02495   113.45 |
  35 |  0.02474   112.49 |
  36 |  0.02464   112.07 |
  37 |  0.02462   111.98 |
  38 |  0.02442   111.05 |
  39 |   0.0244   110.94 |
  40 |  0.02437   110.82 |
  41 |  0.02444   111.16 |
  42 |  0.02435   110.74 |
  43 |  0.02422   110.13 |
  44 |   0.0241   109.60 |
  45 |  0.02401   109.20 |
  46 |  0.02395   108.91 |
  47 |  0.02397   108.99 |
  48 |  0.02395   108.93 |
  49 |  0.02392   108.79 |
  50 |  0.02384   108.40 |
  51 |  0.02378   108.13 |
  52 |  0.02375   108.01 |
  53 |  0.02375   107.99 |
  54 |  0.02377   108.12 |
  55 |  0.02378   108.13 |
  56 |  0.02376   108.07 |
  57 |  0.02378   108.13 |
  58 |  0.02378   108.15 |
  59 |  0.02375   108.02 |
  60 |  0.02369   107.73 |
  61 |  0.02363   107.44 |
  62 |  0.02362   107.42 |
  63 |  0.02363   107.45 |
  64 |  0.02369   107.71 |
  65 |  0.02365   107.55 |
  66 |  0.02364   107.50 |
  67 |  0.02358   107.25 |
  68 |  0.02353   106.99 |
  69 |   0.0235   106.84 |
  70 |  0.02355   107.11 |
  71 |  0.02353   107.02 |
  72 |  0.02351   106.91 |
  73 |   0.0235   106.84 |
  74 |  0.02345   106.63 |
  75 |   0.0234   106.43 |
  76 |   0.0234   106.42 |
  77 |  0.02343   106.54 |
  78 |  0.02342   106.52 |
  79 |  0.02342   106.49 |
  80 |  0.02341   106.47 |
  81 |  0.02338   106.32 |
  82 |  0.02339   106.35 |
  83 |  0.02338   106.33 |
  84 |  0.02338   106.34 |
  85 |  0.02341   106.45 |
  86 |  0.02344   106.58 |
  87 |  0.02345   106.65 |
  88 |  0.02346   106.69 |
  89 |  0.02345   106.65 |
  90 |  0.02345   106.64 |
  91 |  0.02348   106.79 |
  92 |  0.02348   106.77 |
  93 |  0.02347   106.71 |
  94 |  0.02347   106.74 |
  95 |  0.02348   106.79 |
  96 |  0.02345   106.64 |
  97 |  0.02347   106.71 |
  98 |  0.02346   106.68 |
  99 |  0.02343   106.54 |
 100 |  0.02341   106.47 |
[1] "Random Forest variable coefficients"
                      %IncMSE IncNodePurity
graph5           6.420089e-04  4.317094e-01
graph6           9.162498e-04  3.675737e-01
graph7           9.801177e-04  5.649487e-01
graph8           1.245450e-04  2.341784e-01
graph9           1.107067e-03  4.998396e-01
graph10          1.960991e-03  5.052538e-01
graph11          9.060294e-04  5.254345e-01
graph12          5.088025e-04  4.143982e-01
graph13          2.038042e-03  3.540485e-01
graph14          8.624010e-04  3.332925e-01
graph15          7.525499e-04  3.804734e-01
graph16          4.246648e-04  3.720489e-01
graph17          2.319178e-03  4.270269e-01
graph18          1.186333e-03  3.578004e-01
graph19          9.768843e-04  5.852663e-01
graph20          2.833024e-03  8.506785e-01
graph21          4.033374e-04  3.208145e-01
graph22          1.604719e-03  3.514946e-01
graph23          1.853749e-03  7.319007e-01
graph24          3.417666e-03  4.542752e-01
graph25          8.832468e-04  5.071357e-01
graph26          2.027904e-03  4.609699e-01
graph27          5.810340e-04  1.665647e-01
graph28          2.740084e-04  1.593190e-01
graph29          1.946819e-05  4.775273e-02
orbit0           1.267447e-04  3.492435e-01
orbit1           2.366296e-03  3.384374e-01
orbit2           3.277165e-04  3.426236e-01
orbit3           3.300851e-04  2.064467e-01
orbit4           1.737537e-03  4.144987e-01
orbit5           3.245720e-04  3.870211e-01
orbit6           5.858550e-04  3.502643e-01
orbit7           8.536929e-04  3.936444e-01
orbit8           1.272608e-03  5.150675e-01
orbit9           1.002469e-03  4.199001e-01
orbit10          2.865518e-04  3.109424e-01
orbit11          2.629608e-04  3.618680e-01
orbit12          1.727181e-03  4.144143e-01
orbit13          7.426310e-04  3.673417e-01
orbit14          4.813497e-05  3.074920e-01
orbit15          2.368465e-04  2.076971e-01
orbit16          5.999299e-04  3.314740e-01
orbit17          1.960189e-03  4.838424e-01
orbit18          2.268253e-03  1.488436e+00
orbit19          3.045005e-04  3.572488e-01
orbit20          1.938130e-03  5.399478e-01
orbit21          4.333579e-04  4.131118e-01
orbit22          1.173787e-03  5.944023e-01
orbit23          5.386312e-04  3.626532e-01
orbit24          6.494835e-04  6.786596e-01
orbit25          8.753475e-04  4.185708e-01
orbit26          4.700068e-04  5.633742e-01
orbit27          1.445085e-03  4.089762e-01
orbit28          5.536364e-04  3.246058e-01
orbit29          9.252637e-04  4.729488e-01
orbit30          1.413881e-03  7.191935e-01
orbit31          4.744566e-04  4.799756e-01
orbit32          1.038355e-03  3.965161e-01
orbit33          3.979709e-04  2.436254e-01
orbit34          5.581160e-04  3.397799e-01
orbit35          7.711491e-04  3.145217e-01
orbit36          8.757277e-04  7.762171e-01
orbit37          5.672443e-04  3.163132e-01
orbit38          4.972885e-04  4.074234e-01
orbit39          2.230126e-03  6.005344e-01
orbit40          1.580437e-03  3.440654e-01
orbit41          2.685730e-04  4.028765e-01
orbit42          4.880565e-04  3.924446e-01
orbit43          4.577520e-04  2.491700e-01
orbit44          1.648676e-04  1.977070e-01
orbit45          2.208348e-03  5.286167e-01
orbit46          4.088287e-04  3.034239e-01
orbit47          2.170032e-03  3.910823e-01
orbit48          1.274606e-03  2.914913e-01
orbit49          1.987655e-03  6.223536e-01
orbit50          1.529614e-03  7.404854e-01
orbit51          4.274306e-04  4.782996e-01
orbit52          1.176108e-03  4.524047e-01
orbit53          5.183028e-04  3.482512e-01
orbit54          2.317366e-03  4.948062e-01
orbit55          4.766884e-04  4.182888e-01
orbit56          1.254726e-03  9.827042e-01
orbit57          2.137457e-04  1.963366e-01
orbit58          2.687786e-04  1.449990e-01
orbit59          3.624821e-03  5.437702e-01
orbit60          4.353403e-04  2.384592e-01
orbit61          5.842889e-04  2.758039e-01
orbit62          1.209510e-03  6.217533e-01
orbit63          1.826857e-03  6.745652e-01
orbit64          1.405275e-03  5.245978e-01
orbit65          4.523675e-03  5.651749e-01
orbit66          7.816730e-04  2.144513e-01
orbit67          1.975887e-04  1.078738e-01
orbit68          2.718201e-04  1.803132e-01
orbit69          4.236815e-04  2.991951e-01
orbit70          4.953276e-04  2.103405e-01
orbit71          8.864978e-05  1.089588e-01
orbit72          3.164998e-05  4.707055e-02
AP              -5.601807e-05  9.580005e-02
bet              7.359490e-04  1.332795e+00
ecc              2.754972e-04  1.939792e-01
eccrad           1.976319e-04  1.722453e-01
close            3.092031e-04  3.013012e-01
constraint       1.033395e-03  9.230552e-01
coreness         7.394036e-04  6.207484e-01
knn              1.112403e-03  6.554427e-01
hubscore         9.522035e-04  1.384367e-01
pagerank         7.309852e-04  7.283478e-01
trans            4.964107e-04  9.450281e-01
evcent           1.679637e-04  1.908188e-01
first            9.672276e-05  1.307962e-01
upto_second      7.472814e-04  3.759747e-01
upto_third       3.811135e-04  3.216216e-01
upto_fourth      3.336993e-04  1.973044e-01
upto_fifth       2.150229e-03  6.481622e-01
upto_sixth       7.805738e-04  8.362709e-01
second           5.189720e-04  1.229969e-01
third            2.150521e-03  1.018734e+00
fourth           2.808219e-03  6.723415e-01
fifth            1.671129e-03  4.800706e-01
sixth            1.752077e-03  3.771605e-01
ratio1           1.164250e-03  3.755199e-01
ratio2           1.167622e-03  6.042978e-01
ratio3           1.180997e-03  5.212685e-01
ratio4           4.284926e-03  9.333221e-01
ratio5           1.604996e-03  3.326540e+00
ratio6           1.122210e-03  7.733211e-01
selfinter        1.207248e-04  1.533486e-01
walktrap_vertex  4.339132e-04  1.282429e+00
bigcom1          0.000000e+00  1.887379e-17
bigcom2          0.000000e+00  0.000000e+00
bigcom3          4.802244e-04  1.404262e-01
bigcom4          1.406056e-05  6.104523e-02
bigcom6         -4.913779e-05  4.738200e-01
bigcom8          0.000000e+00  0.000000e+00
bigcom9          0.000000e+00  0.000000e+00
bigcom11         4.349881e-05  6.271906e-01
bigcom13         0.000000e+00  1.600000e-02
bigcom15         0.000000e+00  0.000000e+00
bigcom16         0.000000e+00  0.000000e+00
bigcom21         0.000000e+00  0.000000e+00
bigcom22         1.816479e-04  1.863704e-01
bigcom24         0.000000e+00  0.000000e+00
bigcom26         5.595797e-04  6.510052e-01
bigcom28         3.548453e-04  2.278228e-01
bigcom30         2.814550e-03  3.045671e+00
bigcom31         0.000000e+00  0.000000e+00
bigcom32         0.000000e+00  0.000000e+00
bigcom33        -1.165174e-05  4.391256e-01
bigcom34         0.000000e+00  0.000000e+00
bigcom36         0.000000e+00  0.000000e+00
bigcom37         0.000000e+00  0.000000e+00
bigcom38        -4.537689e-05  5.611176e-01
bigcom39         0.000000e+00  0.000000e+00
bigcom40         0.000000e+00  4.496403e-17
bigcom43         0.000000e+00  0.000000e+00
bigcom44         7.803818e-05  3.750221e-02
bigcom46        -5.082071e-05  1.045771e+00
bigcom47         0.000000e+00  0.000000e+00
bigcom49         0.000000e+00  0.000000e+00
bigcom50         0.000000e+00  0.000000e+00
bigcom51         0.000000e+00  0.000000e+00
bigcom52         0.000000e+00  8.817364e-01
bigcom54         0.000000e+00  0.000000e+00
bigcom56         0.000000e+00  0.000000e+00
bigcom62         0.000000e+00  0.000000e+00
bigcom66         0.000000e+00  0.000000e+00
bigcom68         0.000000e+00  0.000000e+00
bigcom69         0.000000e+00  0.000000e+00
bigcom71         0.000000e+00  0.000000e+00
bigcom72         0.000000e+00  0.000000e+00
bigcom73         5.865103e-06  1.963636e-02
bigcom74         0.000000e+00  0.000000e+00
bigcom75        -1.847189e-05  3.445353e-01
bigcom76         0.000000e+00  0.000000e+00
bigcom77         0.000000e+00  0.000000e+00
bigcom79         0.000000e+00  0.000000e+00
bigcom80         0.000000e+00  0.000000e+00
bigcom82         0.000000e+00  0.000000e+00
bigcom83         0.000000e+00  0.000000e+00
bigcom84         0.000000e+00  0.000000e+00
bigcom85         0.000000e+00  0.000000e+00
bigcom87         0.000000e+00  7.363636e-03
bigcom89         0.000000e+00  0.000000e+00
bigcom91         2.645146e-05  2.699413e-01
bigcom92        -6.834954e-05  1.159386e-01
bigcom93         0.000000e+00  0.000000e+00
bigcom96         0.000000e+00  0.000000e+00
bigcom97         0.000000e+00  0.000000e+00
bigcom98         0.000000e+00  0.000000e+00
bigcom99         0.000000e+00  0.000000e+00
bigcom101        0.000000e+00  0.000000e+00
bigcom104        0.000000e+00  0.000000e+00
bigcom106        0.000000e+00  0.000000e+00
bigcom109        0.000000e+00  0.000000e+00
bigcom113        0.000000e+00  0.000000e+00
bigcom116       -1.182252e-05  5.034268e-02
bigcom120        0.000000e+00  0.000000e+00
bigcom123        0.000000e+00  0.000000e+00
bigcom126        0.000000e+00  0.000000e+00
bigcom127        0.000000e+00  0.000000e+00
bigcom137        0.000000e+00  0.000000e+00
bigcom139        0.000000e+00  0.000000e+00
bigcom140        0.000000e+00  0.000000e+00
bigcom143        0.000000e+00  0.000000e+00
bigcom145        0.000000e+00  0.000000e+00
bigcom146        0.000000e+00  0.000000e+00
bigcom147        0.000000e+00  0.000000e+00
bigcom149        0.000000e+00  0.000000e+00
bigcom153        0.000000e+00  0.000000e+00
bigcom154        0.000000e+00  0.000000e+00
bigcom156        0.000000e+00  0.000000e+00
bigcom157        0.000000e+00  0.000000e+00
bigcom158        0.000000e+00  0.000000e+00
bigcom160        0.000000e+00  0.000000e+00
bigcom161        0.000000e+00  0.000000e+00
bigcom162        0.000000e+00  0.000000e+00
bigcom164        0.000000e+00  0.000000e+00
bigcom166        0.000000e+00  0.000000e+00
bigcom167        0.000000e+00  0.000000e+00
bigcom171        0.000000e+00  0.000000e+00
bigcom173        0.000000e+00  0.000000e+00
bigcom175        0.000000e+00  0.000000e+00
bigcom176        0.000000e+00  0.000000e+00
bigcom177        0.000000e+00  0.000000e+00
bigcom178        0.000000e+00  0.000000e+00
bigcom180        0.000000e+00  0.000000e+00
bigcom181       -8.382389e-05  1.949607e-01
bigcom184        0.000000e+00  0.000000e+00
bigcom186        2.919302e-05  9.294329e-01
bigcom187       -3.298772e-06  4.268677e-01
bigcom189        0.000000e+00  0.000000e+00
bigcom194        0.000000e+00  0.000000e+00
bigcom195        0.000000e+00  0.000000e+00
bigcom196        3.940709e-06  2.319603e-01
bigcom204        0.000000e+00  0.000000e+00
bigcom205        0.000000e+00  0.000000e+00
bigcom212        0.000000e+00  0.000000e+00
bigcom214        0.000000e+00  0.000000e+00
bigcom222        0.000000e+00  0.000000e+00
bigcom223        0.000000e+00  0.000000e+00
bigcom226        0.000000e+00  0.000000e+00
bigcom227        0.000000e+00  0.000000e+00
bigcom229        0.000000e+00  0.000000e+00
bigcom233        0.000000e+00  0.000000e+00
bigcom236        0.000000e+00  0.000000e+00
bigcom237        0.000000e+00  0.000000e+00
bigcom246        0.000000e+00  0.000000e+00
bigcom248        0.000000e+00  0.000000e+00
bigcom249        0.000000e+00  0.000000e+00
bigcom250        0.000000e+00  0.000000e+00
bigcom254        0.000000e+00  0.000000e+00
bigcom266        0.000000e+00  0.000000e+00
bigcom269        0.000000e+00  0.000000e+00
bigcom272        0.000000e+00  0.000000e+00
bigcom274        0.000000e+00  0.000000e+00
bigcom281        0.000000e+00  0.000000e+00
bigcom291        6.351672e-06  7.396299e-01
bigcom292        0.000000e+00  0.000000e+00
bigcom295        0.000000e+00  0.000000e+00
bigcom299        0.000000e+00  0.000000e+00
bigcom301        0.000000e+00  0.000000e+00
bigcom306        0.000000e+00  0.000000e+00
bigcom309        0.000000e+00  0.000000e+00
bigcom314        0.000000e+00  0.000000e+00
bigcom321        0.000000e+00  0.000000e+00
bigcom341        0.000000e+00  0.000000e+00
bigcom350        0.000000e+00  0.000000e+00
bigcom353        0.000000e+00  0.000000e+00
bigcom359        0.000000e+00  0.000000e+00
bigcom363        0.000000e+00  0.000000e+00
bigcom365        0.000000e+00  0.000000e+00
bigcom385        0.000000e+00  6.497448e-01
bigcom386        0.000000e+00  0.000000e+00
bigcom408        0.000000e+00  0.000000e+00
bigcom412        0.000000e+00  0.000000e+00
bigcom480        0.000000e+00  0.000000e+00
spin_vertex      4.843876e-04  1.170881e+00
membership_s1    2.943659e-04  1.156747e-01
membership_s3    0.000000e+00  0.000000e+00
membership_s4    0.000000e+00  2.664535e-17
membership_s5    2.916485e-04  1.605951e-01
membership_s6    1.582420e-05  5.603883e-02
membership_s7    1.118271e-04  2.723677e-01
membership_s8    0.000000e+00  0.000000e+00
membership_s9    0.000000e+00  0.000000e+00
membership_s11   0.000000e+00  0.000000e+00
membership_s12   0.000000e+00  0.000000e+00
membership_s14   0.000000e+00  0.000000e+00
membership_s15   8.596331e-05  2.431787e-01
membership_s16   0.000000e+00  0.000000e+00
membership_s17   0.000000e+00  0.000000e+00
membership_s18   0.000000e+00  0.000000e+00
membership_s20   0.000000e+00  0.000000e+00
membership_s21  -1.913066e-05  1.032987e-01
membership_s22   0.000000e+00  0.000000e+00
membership_s24   0.000000e+00  0.000000e+00
membership_s25   3.783954e-05  1.009745e-01
membership_s26   0.000000e+00  0.000000e+00
membership_s27   3.325243e-05  1.170940e-01
membership_s28   0.000000e+00  0.000000e+00
membership_s30   1.461632e-04  7.685211e-02
membership_s31  -2.334181e-05  8.889589e-02
membership_s32   1.786619e-03  1.310441e+00
membership_s33   0.000000e+00  0.000000e+00
membership_s36   0.000000e+00  1.790235e-17
membership_s37   0.000000e+00  0.000000e+00
V1               3.128351e-03  1.149683e+00
V2               1.364080e-03  1.676580e+00
pdi              1.131669e-04  2.774686e-01
adhesion         1.879310e-02  1.481086e+00
cohesion         2.012400e-02  2.044497e+00
inner            1.191501e-02  2.140892e+00
outer            1.029919e-02  2.508838e+00
ioratio          7.136217e-03  1.287084e+00
comsize          1.517861e-02  3.848111e+00
[1] "Dataset: med_TnotC Model GLM, run: 5 of 10 2015-06-15 20:00:03"
[1] "glmnet variable coefficients"
                     [,1]          [,2]
(Intercept)     -3.771655 -1.393165e+03
graph0           0.000000 -2.441818e-02
graph1           0.000000  6.320037e-05
graph2           0.000000  1.572966e-02
graph3           0.000000  0.000000e+00
graph4           0.000000  3.034901e-08
graph5           0.000000  5.287874e-05
graph6           0.000000  0.000000e+00
graph7           0.000000 -8.416595e-09
graph8           0.000000 -1.700746e-02
graph9           0.000000 -5.578875e-08
graph10          0.000000  3.714296e-09
graph11          0.000000 -1.608774e-11
graph12          0.000000 -1.148820e-07
graph13          0.000000 -3.499327e-07
graph14          0.000000  2.933217e-08
graph15          0.000000  2.676563e-05
graph16          0.000000  0.000000e+00
graph17          0.000000 -2.794682e-07
graph18          0.000000  7.516626e-07
graph19          0.000000 -5.855935e-12
graph20          0.000000  1.978088e-05
graph21          0.000000  1.535460e-05
graph22          0.000000 -9.151791e-06
graph23          0.000000  0.000000e+00
graph24          0.000000  2.972545e-05
graph25          0.000000  0.000000e+00
graph26          0.000000  0.000000e+00
graph27          0.000000  0.000000e+00
graph28          0.000000  0.000000e+00
graph29          0.000000 -2.490347e-03
orbit0           0.000000 -1.771659e-02
orbit1           0.000000  5.189680e-05
orbit2           0.000000  2.291477e-04
orbit3           0.000000  1.435935e-02
orbit4           0.000000  0.000000e+00
orbit5           0.000000  1.431127e-05
orbit6           0.000000  2.725724e-08
orbit7           0.000000  1.054093e-04
orbit8           0.000000  2.036233e-05
orbit9           0.000000 -2.904404e-07
orbit10          0.000000  0.000000e+00
orbit11          0.000000  6.024453e-04
orbit12          0.000000 -3.534011e-04
orbit13          0.000000  4.943213e-03
orbit14          0.000000 -1.671392e-02
orbit15          0.000000 -1.792085e-07
orbit16          0.000000  0.000000e+00
orbit17          0.000000 -2.568014e-07
orbit18          0.000000  1.508482e-08
orbit19          0.000000  2.016779e-08
orbit20          0.000000 -3.017100e-08
orbit21          0.000000  0.000000e+00
orbit22          0.000000  1.689769e-12
orbit23          0.000000  1.772167e-05
orbit24          0.000000 -1.157502e-06
orbit25          0.000000  1.790159e-08
orbit26          0.000000  9.301609e-07
orbit27          0.000000  3.421645e-06
orbit28          0.000000 -3.917414e-06
orbit29          0.000000 -2.498072e-06
orbit30          0.000000 -5.902740e-06
orbit31          0.000000  1.847544e-08
orbit32          0.000000  6.398670e-08
orbit33          0.000000 -4.758917e-04
orbit34          0.000000  2.782942e-05
orbit35          0.000000  1.419574e-07
orbit36          0.000000 -3.096788e-08
orbit37          0.000000 -7.086419e-07
orbit38          0.000000  4.992480e-05
orbit39          0.000000 -1.202288e-06
orbit40          0.000000 -3.363730e-08
orbit41          0.000000 -4.815438e-05
orbit42          0.000000  7.554665e-04
orbit43          0.000000  4.430458e-06
orbit44          0.000000 -7.340845e-04
orbit45          0.000000  3.083983e-06
orbit46          0.000000 -1.379016e-05
orbit47          0.000000 -5.022101e-05
orbit48          0.000000 -2.126821e-05
orbit49          0.000000  3.082864e-05
orbit50          0.000000 -1.331431e-03
orbit51          0.000000  2.525959e-06
orbit52          0.000000  6.150889e-05
orbit53          0.000000  1.627337e-04
orbit54          0.000000 -7.717262e-06
orbit55          0.000000 -2.403231e-03
orbit56          0.000000  1.775654e-04
orbit57          0.000000 -2.331948e-05
orbit58          0.000000 -1.137603e-03
orbit59          0.000000  9.746767e-05
orbit60          0.000000 -5.224129e-05
orbit61          0.000000  4.899929e-03
orbit62          0.000000 -1.089533e-03
orbit63          0.000000 -4.740713e-06
orbit64          0.000000  4.895855e-04
orbit65          0.000000 -4.641860e-04
orbit66          0.000000  4.878100e-04
orbit67          0.000000  2.082233e-03
orbit68          0.000000  8.044425e-05
orbit69          0.000000 -3.230495e-02
orbit70          0.000000  2.122581e-03
orbit71          0.000000 -2.723502e-03
orbit72          0.000000 -2.362694e-03
AP               0.000000 -9.456526e-03
bet              0.000000  1.461953e-05
ecc              0.000000  3.241987e-01
eccrad           0.000000  1.872135e+00
close            0.000000  5.585182e+00
constraint       0.000000  2.658802e+00
coreness         0.000000 -7.731126e-03
knn              0.000000 -4.475364e-03
hubscore         0.000000  8.307900e+00
pagerank         0.000000 -2.299573e+03
trans            0.000000 -4.472513e-01
evcent           0.000000  8.093127e+00
first            0.000000 -1.762222e-02
upto_second      0.000000 -2.435754e-10
upto_third       0.000000  0.000000e+00
upto_fourth      0.000000 -3.793305e-04
upto_fifth       0.000000  1.780900e-03
upto_sixth       0.000000  1.020307e-01
second           0.000000  0.000000e+00
third            0.000000 -4.341440e-06
fourth           0.000000 -1.014477e-05
fifth            0.000000  6.088006e-04
sixth            0.000000 -8.441138e-04
ratio1           0.000000 -2.964754e-03
ratio2           0.000000 -1.318173e-02
ratio3           0.000000  1.635297e-01
ratio4           0.000000 -1.845332e+00
ratio5           0.000000  7.425902e+00
ratio6           0.000000 -5.841964e-02
selfinter        0.000000  9.111689e-02
walktrap_vertex  0.000000 -2.027446e-01
bigcom1          0.000000 -1.486600e+00
bigcom2          0.000000 -7.709580e-01
bigcom3          0.000000  4.369009e-01
bigcom4          0.000000  1.065904e-01
bigcom6          0.000000  2.188950e+00
bigcom8          0.000000 -1.437627e+00
bigcom9          0.000000 -4.880658e-01
bigcom11         0.000000  1.482650e+00
bigcom13         0.000000 -9.865232e-01
bigcom15         0.000000 -5.693131e-01
bigcom16         0.000000 -6.314000e-01
bigcom21         0.000000 -1.550575e+00
bigcom22         0.000000  6.340601e-01
bigcom24         0.000000 -5.196202e-01
bigcom26         0.000000  1.132543e+00
bigcom28         0.000000  4.100107e-01
bigcom30         0.000000  1.982025e+00
bigcom31         0.000000 -3.898247e-01
bigcom32         0.000000 -1.266222e+00
bigcom33         0.000000  2.667217e+00
bigcom34         0.000000 -1.019112e+00
bigcom36         0.000000 -9.057872e-01
bigcom37         0.000000 -5.628813e-01
bigcom38         0.000000  2.828853e+00
bigcom39         0.000000 -1.152358e+00
bigcom40         0.000000 -2.957843e-01
bigcom43         0.000000 -9.426090e-01
bigcom44         0.000000  1.601924e+00
bigcom46         0.000000  2.246787e+00
bigcom47         0.000000 -1.319996e+00
bigcom49         0.000000 -4.122846e-01
bigcom50         0.000000 -7.418614e-01
bigcom51         0.000000 -8.149159e-01
bigcom52         0.000000  6.154059e+00
bigcom54         0.000000  0.000000e+00
bigcom56         0.000000 -1.210168e+00
bigcom62         0.000000 -9.403889e-01
bigcom66         0.000000 -6.227037e-01
bigcom68         0.000000 -6.319600e-01
bigcom69         0.000000 -1.043890e+00
bigcom71         0.000000  0.000000e+00
bigcom72         0.000000  0.000000e+00
bigcom73         0.000000 -1.399888e+00
bigcom74         0.000000 -1.168031e+00
bigcom75         0.000000  2.031187e+00
bigcom76         0.000000 -6.640545e-01
bigcom77         0.000000 -1.373678e+00
bigcom79         0.000000 -8.928717e-01
bigcom80         0.000000 -1.933646e+00
bigcom82         0.000000 -8.571836e-01
bigcom83         0.000000  0.000000e+00
bigcom84         0.000000 -1.251819e+00
bigcom85         0.000000 -3.290480e-01
bigcom87         0.000000 -1.171309e+00
bigcom89         0.000000 -2.005469e-01
bigcom91         0.000000  1.051821e+00
bigcom92         0.000000  1.573812e+00
bigcom93         0.000000  0.000000e+00
bigcom96         0.000000 -8.432927e-01
bigcom97         0.000000 -1.165452e+00
bigcom98         0.000000 -1.114975e+00
bigcom99         0.000000  0.000000e+00
bigcom101        0.000000 -4.179820e-02
bigcom104        0.000000 -5.933620e-01
bigcom106        0.000000 -1.430700e+00
bigcom109        0.000000 -4.352852e-01
bigcom113        0.000000 -1.116494e+00
bigcom116        0.000000  8.388448e-02
bigcom120        0.000000 -1.096605e+00
bigcom123        0.000000 -6.641280e-01
bigcom126        0.000000 -1.716747e-01
bigcom127        0.000000 -8.296282e-01
bigcom137        0.000000 -1.291180e+00
bigcom139        0.000000 -8.693389e-01
bigcom140        0.000000 -7.493828e-01
bigcom143        0.000000 -2.940768e-01
bigcom145        0.000000 -7.672432e-01
bigcom146        0.000000 -5.073812e-01
bigcom147        0.000000 -2.721180e-01
bigcom149        0.000000 -7.756565e-01
bigcom153        0.000000 -9.020279e-01
bigcom154        0.000000  0.000000e+00
bigcom156        0.000000 -1.321616e+00
bigcom157        0.000000 -1.337973e+00
bigcom158        0.000000 -7.250252e-01
bigcom160        0.000000 -7.007754e-01
bigcom161        0.000000 -9.181555e-01
bigcom162        0.000000 -7.479246e-01
bigcom164        0.000000 -7.032730e-01
bigcom166        0.000000 -9.407711e-01
bigcom167        0.000000 -1.674594e+00
bigcom171        0.000000 -1.237134e+00
bigcom173        0.000000 -1.188866e+00
bigcom175        0.000000  0.000000e+00
bigcom176        0.000000 -1.571117e-01
bigcom177        0.000000 -3.070967e-01
bigcom178        0.000000 -1.015449e+00
bigcom180        0.000000 -7.198956e-01
bigcom181        0.000000  2.125314e+00
bigcom184        0.000000 -1.179825e+00
bigcom186        0.000000  2.187110e+00
bigcom187        0.000000  1.946105e+00
bigcom189        0.000000 -6.008111e-01
bigcom194        0.000000 -7.419937e-01
bigcom195        0.000000 -6.379362e-01
bigcom196        0.000000  1.737312e+00
bigcom204        0.000000  0.000000e+00
bigcom205        0.000000 -1.172133e+00
bigcom212        0.000000 -1.315832e-01
bigcom214        0.000000 -3.059179e-01
bigcom222        0.000000 -5.987992e-02
bigcom223        0.000000 -9.725273e-01
bigcom226        0.000000 -5.022586e-01
bigcom227        0.000000 -6.287452e-01
bigcom229        0.000000 -1.092837e-01
bigcom233        0.000000 -1.497355e+00
bigcom236        0.000000 -1.673144e-01
bigcom237        0.000000 -7.680380e-01
bigcom246        0.000000 -5.780085e-01
bigcom248        0.000000 -9.676630e-01
bigcom249        0.000000 -8.755373e-01
bigcom250        0.000000 -3.483207e-02
bigcom254        0.000000 -5.944916e-01
bigcom266        0.000000 -1.202035e+00
bigcom269        0.000000  0.000000e+00
bigcom272        0.000000 -1.072629e-02
bigcom274        0.000000 -1.002903e-01
bigcom281        0.000000  0.000000e+00
bigcom291        0.000000  2.839957e+00
bigcom292        0.000000 -7.202521e-01
bigcom295        0.000000 -1.272107e+00
bigcom299        0.000000 -8.159867e-01
bigcom301        0.000000 -4.429658e-01
bigcom306        0.000000  0.000000e+00
bigcom309        0.000000 -1.588654e-01
bigcom314        0.000000 -1.015018e+00
bigcom321        0.000000 -9.783585e-01
bigcom341        0.000000 -6.040319e-01
bigcom350        0.000000 -1.008916e+00
bigcom353        0.000000  0.000000e+00
bigcom359        0.000000 -8.007456e-01
bigcom363        0.000000  0.000000e+00
bigcom365        0.000000 -1.336023e+00
bigcom385        0.000000  2.924621e+00
bigcom386        0.000000 -4.101898e-01
bigcom408        0.000000 -5.161619e-01
bigcom412        0.000000 -1.414667e+00
bigcom480        0.000000 -3.376527e-01
spin_vertex      0.000000  1.655023e-01
membership_s1    0.000000  3.453314e-01
membership_s3    0.000000  0.000000e+00
membership_s4    0.000000 -4.043980e-01
membership_s5    0.000000  5.432827e-02
membership_s6    0.000000  1.954099e-04
membership_s7    0.000000  9.829977e-02
membership_s8    0.000000 -5.490384e-01
membership_s9    0.000000 -1.298138e+00
membership_s11   0.000000 -1.669275e-01
membership_s12   0.000000 -9.660264e-01
membership_s14   0.000000 -1.394292e+00
membership_s15   0.000000  2.479232e-01
membership_s16   0.000000  0.000000e+00
membership_s17   0.000000  0.000000e+00
membership_s18   0.000000 -1.150461e+00
membership_s20   0.000000  0.000000e+00
membership_s21   0.000000 -4.515896e-02
membership_s22   0.000000 -9.373902e-01
membership_s24   0.000000 -1.010789e+00
membership_s25   0.000000  1.357866e+00
membership_s26   0.000000  0.000000e+00
membership_s27   0.000000  4.565953e-02
membership_s28   0.000000 -1.008060e+00
membership_s30   0.000000  2.098169e-01
membership_s31   0.000000 -6.475609e-01
membership_s32   0.000000  8.382475e-01
membership_s33   0.000000 -2.209307e-01
membership_s36   0.000000 -9.846453e-01
membership_s37   0.000000 -7.095106e-01
V1               0.000000  8.366176e-02
V2               0.000000 -5.291235e-01
pdi              0.000000 -4.300443e+02
adhesion         0.000000  1.565242e-04
cohesion         0.000000 -1.867914e-04
inner            0.000000  1.112021e-04
outer            0.000000 -1.852174e-05
ioratio          0.000000 -3.211312e+00
comsize          0.000000  1.570508e-03
[1] "Dataset: med_TnotC Model GBM, run: 6 of 10 2015-06-15 20:01:04"
Iter   TrainDeviance   ValidDeviance   StepSize   Improve
     1        0.1968             nan     0.0100    0.0004
     2        0.1946             nan     0.0100    0.0003
     3        0.1919             nan     0.0100    0.0004
     4        0.1890             nan     0.0100    0.0003
     5        0.1869             nan     0.0100   -0.0000
     6        0.1845             nan     0.0100    0.0003
     7        0.1824             nan     0.0100    0.0001
     8        0.1806             nan     0.0100    0.0001
     9        0.1780             nan     0.0100    0.0005
    10        0.1765             nan     0.0100    0.0001
    20        0.1637             nan     0.0100    0.0001
    40        0.1435             nan     0.0100    0.0001
    60        0.1309             nan     0.0100   -0.0000
    80        0.1206             nan     0.0100   -0.0000
   100        0.1121             nan     0.0100   -0.0001
   106        0.1097             nan     0.0100   -0.0000

[1] "GBM variable coefficients"
                            var    rel.inf
bigcom30               bigcom30 8.03176710
comsize                 comsize 5.84075571
ratio5                   ratio5 3.80669482
outer                     outer 3.74156536
membership_s32   membership_s32 3.65361756
bet                         bet 3.23934695
inner                     inner 2.90236360
trans                     trans 2.86753602
V1                           V1 2.78873261
spin_vertex         spin_vertex 2.71608814
orbit18                 orbit18 2.52165918
walktrap_vertex walktrap_vertex 2.36018288
cohesion               cohesion 2.12201499
V2                           V2 2.10211939
ioratio                 ioratio 1.81563440
graph5                   graph5 1.76314394
bigcom46               bigcom46 1.74166894
pagerank               pagerank 1.71536033
graph25                 graph25 1.44601653
adhesion               adhesion 1.41597785
graph23                 graph23 1.36041468
graph20                 graph20 1.14898420
ratio4                   ratio4 1.10613241
orbit45                 orbit45 1.06460904
orbit63                 orbit63 1.05947081
orbit62                 orbit62 0.86755671
graph16                 graph16 0.83535792
graph22                 graph22 0.83380657
orbit56                 orbit56 0.83098453
third                     third 0.80777878
orbit19                 orbit19 0.77738546
graph19                 graph19 0.76738193
graph4                   graph4 0.76335431
graph10                 graph10 0.74299925
orbit37                 orbit37 0.73387478
orbit24                 orbit24 0.71244493
orbit33                 orbit33 0.69958693
orbit38                 orbit38 0.67209763
orbit61                 orbit61 0.66577306
bigcom11               bigcom11 0.65835024
knn                         knn 0.65263678
orbit64                 orbit64 0.62637548
graph15                 graph15 0.61599540
graph24                 graph24 0.61291367
orbit20                 orbit20 0.60504507
bigcom26               bigcom26 0.58638091
graph7                   graph7 0.58392558
upto_sixth           upto_sixth 0.54692049
orbit44                 orbit44 0.53844778
selfinter             selfinter 0.52024944
orbit36                 orbit36 0.48492355
orbit30                 orbit30 0.47735610
orbit50                 orbit50 0.47269184
graph1                   graph1 0.45267417
constraint           constraint 0.44535208
orbit40                 orbit40 0.44390927
coreness               coreness 0.43093752
orbit65                 orbit65 0.42636034
orbit29                 orbit29 0.42574347
orbit27                 orbit27 0.40483315
ratio2                   ratio2 0.39075340
graph18                 graph18 0.38658136
ratio1                   ratio1 0.34814401
orbit51                 orbit51 0.34648154
orbit31                 orbit31 0.34128796
orbit66                 orbit66 0.34043609
orbit17                 orbit17 0.32964811
orbit32                 orbit32 0.32855231
graph6                   graph6 0.32590450
graph27                 graph27 0.32127392
orbit5                   orbit5 0.31938475
graph2                   graph2 0.31811512
graph11                 graph11 0.30708029
upto_fifth           upto_fifth 0.30695800
orbit35                 orbit35 0.29583515
orbit47                 orbit47 0.29016483
orbit11                 orbit11 0.27751628
orbit39                 orbit39 0.27302164
graph9                   graph9 0.27179362
graph0                   graph0 0.27161320
orbit52                 orbit52 0.26564296
orbit41                 orbit41 0.26427684
fourth                   fourth 0.26215574
orbit53                 orbit53 0.25581394
ratio6                   ratio6 0.24389422
graph21                 graph21 0.24284199
orbit7                   orbit7 0.23810468
orbit4                   orbit4 0.23388418
orbit68                 orbit68 0.22655168
orbit48                 orbit48 0.21689797
orbit13                 orbit13 0.21161747
ratio3                   ratio3 0.19327531
graph8                   graph8 0.18885955
sixth                     sixth 0.18637616
bigcom22               bigcom22 0.17725321
orbit60                 orbit60 0.17529026
membership_s1     membership_s1 0.17367474
bigcom3                 bigcom3 0.17180151
graph26                 graph26 0.16771926
orbit49                 orbit49 0.16676742
orbit10                 orbit10 0.16633802
graph3                   graph3 0.16240270
orbit54                 orbit54 0.15877776
orbit46                 orbit46 0.15574120
membership_s30   membership_s30 0.15442104
ecc                         ecc 0.15018726
orbit25                 orbit25 0.14357305
orbit9                   orbit9 0.14190431
graph12                 graph12 0.14173722
bigcom28               bigcom28 0.12767111
upto_fourth         upto_fourth 0.12088802
orbit21                 orbit21 0.12027577
graph13                 graph13 0.11433024
orbit23                 orbit23 0.11069216
orbit26                 orbit26 0.10881370
orbit15                 orbit15 0.10582163
orbit59                 orbit59 0.10532978
upto_second         upto_second 0.07698831
orbit70                 orbit70 0.07542586
evcent                   evcent 0.07483970
close                     close 0.07016504
graph14                 graph14 0.06233164
orbit42                 orbit42 0.06176237
bigcom92               bigcom92 0.05666712
orbit67                 orbit67 0.05354666
fifth                     fifth 0.05120026
bigcom4                 bigcom4 0.04840286
orbit57                 orbit57 0.04539066
orbit28                 orbit28 0.04488717
orbit55                 orbit55 0.04402853
orbit16                 orbit16 0.04172270
second                   second 0.03752627
orbit71                 orbit71 0.03270890
graph17                 graph17 0.03089652
pdi                         pdi 0.03059618
orbit6                   orbit6 0.02694932
AP                           AP 0.01914704
membership_s5     membership_s5 0.01840423
graph28                 graph28 0.00000000
graph29                 graph29 0.00000000
orbit0                   orbit0 0.00000000
orbit1                   orbit1 0.00000000
orbit2                   orbit2 0.00000000
orbit3                   orbit3 0.00000000
orbit8                   orbit8 0.00000000
orbit12                 orbit12 0.00000000
orbit14                 orbit14 0.00000000
orbit22                 orbit22 0.00000000
orbit34                 orbit34 0.00000000
orbit43                 orbit43 0.00000000
orbit58                 orbit58 0.00000000
orbit69                 orbit69 0.00000000
orbit72                 orbit72 0.00000000
eccrad                   eccrad 0.00000000
hubscore               hubscore 0.00000000
first                     first 0.00000000
upto_third           upto_third 0.00000000
bigcom1                 bigcom1 0.00000000
bigcom2                 bigcom2 0.00000000
bigcom6                 bigcom6 0.00000000
bigcom8                 bigcom8 0.00000000
bigcom9                 bigcom9 0.00000000
bigcom13               bigcom13 0.00000000
bigcom15               bigcom15 0.00000000
bigcom16               bigcom16 0.00000000
bigcom21               bigcom21 0.00000000
bigcom24               bigcom24 0.00000000
bigcom31               bigcom31 0.00000000
bigcom32               bigcom32 0.00000000
bigcom33               bigcom33 0.00000000
bigcom34               bigcom34 0.00000000
bigcom36               bigcom36 0.00000000
bigcom37               bigcom37 0.00000000
bigcom38               bigcom38 0.00000000
bigcom39               bigcom39 0.00000000
bigcom40               bigcom40 0.00000000
bigcom43               bigcom43 0.00000000
bigcom44               bigcom44 0.00000000
bigcom47               bigcom47 0.00000000
bigcom49               bigcom49 0.00000000
bigcom50               bigcom50 0.00000000
bigcom51               bigcom51 0.00000000
bigcom52               bigcom52 0.00000000
bigcom54               bigcom54 0.00000000
bigcom56               bigcom56 0.00000000
bigcom62               bigcom62 0.00000000
bigcom66               bigcom66 0.00000000
bigcom68               bigcom68 0.00000000
bigcom69               bigcom69 0.00000000
bigcom71               bigcom71 0.00000000
bigcom72               bigcom72 0.00000000
bigcom73               bigcom73 0.00000000
bigcom74               bigcom74 0.00000000
bigcom75               bigcom75 0.00000000
bigcom76               bigcom76 0.00000000
bigcom77               bigcom77 0.00000000
bigcom79               bigcom79 0.00000000
bigcom80               bigcom80 0.00000000
bigcom82               bigcom82 0.00000000
bigcom83               bigcom83 0.00000000
bigcom84               bigcom84 0.00000000
bigcom85               bigcom85 0.00000000
bigcom87               bigcom87 0.00000000
bigcom89               bigcom89 0.00000000
bigcom91               bigcom91 0.00000000
bigcom93               bigcom93 0.00000000
bigcom96               bigcom96 0.00000000
bigcom97               bigcom97 0.00000000
bigcom98               bigcom98 0.00000000
bigcom99               bigcom99 0.00000000
bigcom101             bigcom101 0.00000000
bigcom104             bigcom104 0.00000000
bigcom106             bigcom106 0.00000000
bigcom109             bigcom109 0.00000000
bigcom113             bigcom113 0.00000000
bigcom116             bigcom116 0.00000000
bigcom120             bigcom120 0.00000000
bigcom123             bigcom123 0.00000000
bigcom126             bigcom126 0.00000000
bigcom127             bigcom127 0.00000000
bigcom137             bigcom137 0.00000000
bigcom139             bigcom139 0.00000000
bigcom140             bigcom140 0.00000000
bigcom143             bigcom143 0.00000000
bigcom145             bigcom145 0.00000000
bigcom146             bigcom146 0.00000000
bigcom147             bigcom147 0.00000000
bigcom149             bigcom149 0.00000000
bigcom153             bigcom153 0.00000000
bigcom154             bigcom154 0.00000000
bigcom156             bigcom156 0.00000000
bigcom157             bigcom157 0.00000000
bigcom158             bigcom158 0.00000000
bigcom160             bigcom160 0.00000000
bigcom161             bigcom161 0.00000000
bigcom162             bigcom162 0.00000000
bigcom164             bigcom164 0.00000000
bigcom166             bigcom166 0.00000000
bigcom167             bigcom167 0.00000000
bigcom171             bigcom171 0.00000000
bigcom173             bigcom173 0.00000000
bigcom175             bigcom175 0.00000000
bigcom176             bigcom176 0.00000000
bigcom177             bigcom177 0.00000000
bigcom178             bigcom178 0.00000000
bigcom180             bigcom180 0.00000000
bigcom181             bigcom181 0.00000000
bigcom184             bigcom184 0.00000000
bigcom186             bigcom186 0.00000000
bigcom187             bigcom187 0.00000000
bigcom189             bigcom189 0.00000000
bigcom194             bigcom194 0.00000000
bigcom195             bigcom195 0.00000000
bigcom196             bigcom196 0.00000000
bigcom204             bigcom204 0.00000000
bigcom205             bigcom205 0.00000000
bigcom212             bigcom212 0.00000000
bigcom214             bigcom214 0.00000000
bigcom222             bigcom222 0.00000000
bigcom223             bigcom223 0.00000000
bigcom226             bigcom226 0.00000000
bigcom227             bigcom227 0.00000000
bigcom229             bigcom229 0.00000000
bigcom233             bigcom233 0.00000000
bigcom236             bigcom236 0.00000000
bigcom237             bigcom237 0.00000000
bigcom246             bigcom246 0.00000000
bigcom248             bigcom248 0.00000000
bigcom249             bigcom249 0.00000000
bigcom250             bigcom250 0.00000000
bigcom254             bigcom254 0.00000000
bigcom266             bigcom266 0.00000000
bigcom269             bigcom269 0.00000000
bigcom272             bigcom272 0.00000000
bigcom274             bigcom274 0.00000000
bigcom281             bigcom281 0.00000000
bigcom291             bigcom291 0.00000000
bigcom292             bigcom292 0.00000000
bigcom295             bigcom295 0.00000000
bigcom299             bigcom299 0.00000000
bigcom301             bigcom301 0.00000000
bigcom306             bigcom306 0.00000000
bigcom309             bigcom309 0.00000000
bigcom314             bigcom314 0.00000000
bigcom321             bigcom321 0.00000000
bigcom341             bigcom341 0.00000000
bigcom350             bigcom350 0.00000000
bigcom353             bigcom353 0.00000000
bigcom359             bigcom359 0.00000000
bigcom363             bigcom363 0.00000000
bigcom365             bigcom365 0.00000000
bigcom385             bigcom385 0.00000000
bigcom386             bigcom386 0.00000000
bigcom408             bigcom408 0.00000000
bigcom412             bigcom412 0.00000000
bigcom480             bigcom480 0.00000000
membership_s3     membership_s3 0.00000000
membership_s4     membership_s4 0.00000000
membership_s6     membership_s6 0.00000000
membership_s7     membership_s7 0.00000000
membership_s8     membership_s8 0.00000000
membership_s9     membership_s9 0.00000000
membership_s11   membership_s11 0.00000000
membership_s12   membership_s12 0.00000000
membership_s14   membership_s14 0.00000000
membership_s15   membership_s15 0.00000000
membership_s16   membership_s16 0.00000000
membership_s17   membership_s17 0.00000000
membership_s18   membership_s18 0.00000000
membership_s20   membership_s20 0.00000000
membership_s21   membership_s21 0.00000000
membership_s22   membership_s22 0.00000000
membership_s24   membership_s24 0.00000000
membership_s25   membership_s25 0.00000000
membership_s26   membership_s26 0.00000000
membership_s27   membership_s27 0.00000000
membership_s28   membership_s28 0.00000000
membership_s31   membership_s31 0.00000000
membership_s33   membership_s33 0.00000000
membership_s36   membership_s36 0.00000000
membership_s37   membership_s37 0.00000000
[1] "Dataset: med_TnotC Model RF, run: 6 of 10 2015-06-15 20:01:44"
     |      Out-of-bag   |
Tree |      MSE  %Var(y) |
   1 |  0.03756   186.74 |
   2 |  0.03567   177.35 |
   3 |  0.03887   193.23 |
   4 |  0.03479   172.94 |
   5 |  0.03205   159.32 |
   6 |  0.03033   150.79 |
   7 |  0.02936   145.95 |
   8 |  0.02894   143.88 |
   9 |  0.02719   135.18 |
  10 |  0.02676   133.04 |
  11 |  0.02612   129.87 |
  12 |  0.02531   125.84 |
  13 |  0.02492   123.87 |
  14 |  0.02496   124.08 |
  15 |  0.02462   122.40 |
  16 |  0.02435   121.06 |
  17 |  0.02424   120.52 |
  18 |  0.02379   118.25 |
  19 |   0.0237   117.80 |
  20 |   0.0237   117.83 |
  21 |  0.02363   117.48 |
  22 |  0.02349   116.79 |
  23 |  0.02338   116.26 |
  24 |  0.02338   116.22 |
  25 |  0.02308   114.75 |
  26 |  0.02293   113.98 |
  27 |  0.02286   113.65 |
  28 |  0.02276   113.17 |
  29 |  0.02259   112.31 |
  30 |   0.0225   111.85 |
  31 |  0.02244   111.58 |
  32 |  0.02235   111.10 |
  33 |  0.02235   111.11 |
  34 |   0.0223   110.88 |
  35 |  0.02226   110.65 |
  36 |  0.02225   110.61 |
  37 |  0.02211   109.92 |
  38 |  0.02192   108.97 |
  39 |  0.02189   108.83 |
  40 |  0.02187   108.75 |
  41 |  0.02184   108.56 |
  42 |  0.02185   108.64 |
  43 |  0.02179   108.31 |
  44 |  0.02176   108.20 |
  45 |   0.0218   108.36 |
  46 |  0.02183   108.54 |
  47 |  0.02181   108.44 |
  48 |  0.02178   108.26 |
  49 |  0.02176   108.18 |
  50 |  0.02173   108.03 |
  51 |  0.02167   107.75 |
  52 |  0.02169   107.82 |
  53 |  0.02163   107.56 |
  54 |  0.02163   107.55 |
  55 |  0.02156   107.21 |
  56 |  0.02149   106.82 |
  57 |  0.02146   106.68 |
  58 |  0.02146   106.71 |
  59 |  0.02148   106.77 |
  60 |   0.0215   106.90 |
  61 |  0.02146   106.70 |
  62 |  0.02148   106.77 |
  63 |  0.02147   106.75 |
  64 |  0.02143   106.56 |
  65 |  0.02139   106.33 |
  66 |  0.02139   106.32 |
  67 |  0.02136   106.21 |
  68 |  0.02137   106.22 |
  69 |  0.02137   106.24 |
  70 |  0.02138   106.29 |
  71 |  0.02135   106.15 |
  72 |  0.02138   106.31 |
  73 |  0.02136   106.18 |
  74 |  0.02132   106.00 |
  75 |  0.02131   105.95 |
  76 |  0.02125   105.64 |
  77 |  0.02123   105.55 |
  78 |  0.02117   105.26 |
  79 |  0.02116   105.20 |
  80 |  0.02114   105.09 |
  81 |  0.02114   105.10 |
  82 |  0.02112   105.01 |
  83 |  0.02113   105.03 |
  84 |  0.02113   105.04 |
  85 |   0.0211   104.89 |
  86 |  0.02109   104.84 |
  87 |   0.0211   104.89 |
  88 |   0.0211   104.90 |
  89 |  0.02107   104.73 |
  90 |  0.02101   104.46 |
  91 |  0.02102   104.50 |
  92 |  0.02104   104.58 |
  93 |  0.02104   104.58 |
  94 |  0.02104   104.59 |
  95 |  0.02099   104.36 |
  96 |    0.021   104.40 |
  97 |  0.02098   104.33 |
  98 |  0.02097   104.23 |
  99 |  0.02096   104.21 |
 100 |  0.02096   104.18 |
[1] "Random Forest variable coefficients"
                      %IncMSE IncNodePurity
graph5           1.439265e-03  4.419530e-01
graph6           1.710386e-04  1.994963e-01
graph7           1.084268e-03  4.783853e-01
graph8           6.778640e-05  1.101878e-01
graph9           1.035648e-03  3.268309e-01
graph10          1.716821e-03  7.377507e-01
graph11          9.428231e-04  5.853478e-01
graph12          2.014064e-04  2.093756e-01
graph13          1.309445e-03  3.087929e-01
graph14          5.734703e-04  2.967347e-01
graph15          1.724146e-03  3.323100e-01
graph16          4.511726e-04  3.148915e-01
graph17          5.634822e-04  2.240163e-01
graph18          3.016460e-04  2.923930e-01
graph19          1.439066e-03  4.608080e-01
graph20          2.320825e-03  7.700358e-01
graph21          6.411496e-04  4.325428e-01
graph22          1.892359e-03  3.975301e-01
graph23          1.811435e-03  3.060925e-01
graph24          2.908554e-03  3.828362e-01
graph25          9.412177e-04  3.133397e-01
graph26          3.850918e-03  4.163537e-01
graph27          8.435621e-04  3.005003e-01
graph28          7.053043e-04  2.390929e-01
graph29         -4.136637e-05  6.453697e-02
orbit0           1.218455e-04  1.186546e-01
orbit1           3.489800e-04  2.704929e-01
orbit2           8.114607e-04  3.067250e-01
orbit3           4.520102e-04  2.966915e-01
orbit4           3.338147e-03  2.934029e-01
orbit5           3.620473e-04  3.733905e-01
orbit6           1.716379e-03  4.283259e-01
orbit7           5.039787e-04  4.568668e-01
orbit8           1.627033e-03  4.089796e-01
orbit9           6.469531e-04  3.934706e-01
orbit10          8.386018e-04  3.103625e-01
orbit11          2.499180e-04  3.263118e-01
orbit12          1.181808e-03  3.415713e-01
orbit13          8.606083e-04  2.697474e-01
orbit14          1.184000e-04  1.408114e-01
orbit15          6.346461e-04  3.496764e-01
orbit16          7.255350e-04  3.478787e-01
orbit17          1.676199e-03  4.243859e-01
orbit18          2.278675e-03  1.195846e+00
orbit19          6.545481e-04  2.778498e-01
orbit20          4.194032e-04  4.017625e-01
orbit21          3.532469e-04  4.694844e-01
orbit22          9.996383e-04  3.862032e-01
orbit23          8.464763e-04  4.420397e-01
orbit24          1.492213e-03  7.295768e-01
orbit25          7.550562e-04  2.930278e-01
orbit26          5.975157e-04  1.894982e-01
orbit27          7.509794e-04  5.098576e-01
orbit28          6.045499e-04  2.989493e-01
orbit29          1.422825e-03  2.370724e-01
orbit30          1.303375e-03  4.174057e-01
orbit31          1.237862e-03  5.912572e-01
orbit32          6.827084e-04  2.595904e-01
orbit33          2.060830e-04  2.724743e-01
orbit34          1.191922e-03  3.165342e-01
orbit35          1.164638e-03  3.928179e-01
orbit36          8.874482e-04  5.635388e-01
orbit37          1.472518e-03  3.505229e-01
orbit38          9.103417e-04  4.010814e-01
orbit39          1.621394e-03  4.539297e-01
orbit40          2.017666e-03  4.367618e-01
orbit41          6.431629e-04  1.979023e-01
orbit42          3.408821e-04  3.573827e-01
orbit43          1.415200e-03  2.922609e-01
orbit44          3.785516e-04  2.583492e-01
orbit45          1.638885e-03  4.389796e-01
orbit46          1.451790e-03  2.253860e-01
orbit47          8.227781e-04  3.559291e-01
orbit48          5.212204e-04  3.136610e-01
orbit49          1.129416e-03  8.598728e-01
orbit50          1.010502e-03  5.268894e-01
orbit51          1.363473e-04  2.365224e-01
orbit52          1.209597e-03  3.918137e-01
orbit53          3.559142e-04  2.393048e-01
orbit54          2.902650e-03  4.158869e-01
orbit55          1.708204e-04  1.956990e-01
orbit56          1.317188e-03  6.551887e-01
orbit57          1.574751e-03  7.303514e-02
orbit58          3.861680e-04  1.530453e-01
orbit59          3.597968e-03  3.560789e-01
orbit60          5.780785e-04  2.540840e-01
orbit61          4.655151e-04  2.516289e-01
orbit62          8.271076e-04  2.951761e-01
orbit63          1.911122e-03  5.257655e-01
orbit64          1.331408e-03  5.195450e-01
orbit65          4.022831e-03  4.042307e-01
orbit66          5.668156e-04  2.640525e-01
orbit67          1.812325e-04  2.608567e-01
orbit68          3.098916e-04  2.197573e-01
orbit69          3.278253e-04  2.537633e-01
orbit70          8.491515e-04  2.135518e-01
orbit71          5.571740e-04  1.330960e-01
orbit72         -1.637377e-05  5.950279e-02
AP              -7.757561e-06  9.438612e-02
bet              4.186668e-04  9.181475e-01
ecc              1.445249e-04  9.479582e-02
eccrad           7.473850e-05  2.171957e-01
close            5.325528e-04  2.200838e-01
constraint       7.123297e-04  8.569138e-01
coreness         1.234002e-03  5.852370e-01
knn              1.592658e-03  4.847004e-01
hubscore         5.283552e-04  2.170191e-01
pagerank         5.300518e-04  1.150268e+00
trans            9.641753e-04  1.061835e+00
evcent           4.460052e-04  1.401535e-01
first            1.973516e-04  1.812559e-01
upto_second      1.240266e-04  1.788968e-01
upto_third       1.070068e-03  2.863874e-01
upto_fourth      8.572711e-04  3.481519e-01
upto_fifth       2.121919e-03  5.435635e-01
upto_sixth       1.061188e-03  6.937972e-01
second           1.647555e-04  1.991654e-01
third            1.572313e-03  8.417652e-01
fourth           1.850119e-03  7.591222e-01
fifth            1.566697e-03  6.363747e-01
sixth            1.568228e-03  7.953525e-01
ratio1           1.219884e-03  6.937791e-01
ratio2           8.737548e-04  4.490047e-01
ratio3           1.532576e-03  8.551059e-01
ratio4           2.543996e-03  1.124906e+00
ratio5           1.734485e-03  2.291632e+00
ratio6           1.186611e-03  6.006926e-01
selfinter        1.458287e-05  1.253501e-01
walktrap_vertex  3.450323e-04  1.095927e+00
bigcom1          0.000000e+00  1.960238e-18
bigcom2          0.000000e+00  1.665335e-18
bigcom3          4.468291e-04  2.572616e-01
bigcom4          1.757469e-05  1.348424e-02
bigcom6          0.000000e+00  0.000000e+00
bigcom8          0.000000e+00  1.257675e-18
bigcom9          0.000000e+00  8.673617e-21
bigcom11         2.170412e-05  3.886978e-01
bigcom13         0.000000e+00  1.144917e-18
bigcom15         0.000000e+00  0.000000e+00
bigcom16         0.000000e+00  3.330669e-18
bigcom21         0.000000e+00  5.724587e-19
bigcom22         7.837976e-05  1.641151e-01
bigcom24         0.000000e+00  1.110223e-18
bigcom26         4.676272e-04  4.933712e-01
bigcom28         2.117295e-04  2.057030e-01
bigcom30         2.509520e-03  3.199263e+00
bigcom31         0.000000e+00  5.551115e-19
bigcom32         0.000000e+00  3.469447e-20
bigcom33        -6.438647e-06  5.363804e-01
bigcom34         0.000000e+00  0.000000e+00
bigcom36         0.000000e+00  0.000000e+00
bigcom37         0.000000e+00  0.000000e+00
bigcom38        -2.636755e-05  5.469520e-01
bigcom39         0.000000e+00  0.000000e+00
bigcom40         0.000000e+00  2.046974e-18
bigcom43         0.000000e+00  1.110223e-18
bigcom44         5.131235e-05  9.325001e-02
bigcom46         2.297032e-06  6.502612e-01
bigcom47         0.000000e+00  0.000000e+00
bigcom49         0.000000e+00  1.110223e-18
bigcom50         0.000000e+00  0.000000e+00
bigcom51         0.000000e+00  1.110223e-18
bigcom52         1.989727e-04  9.930904e-01
bigcom54         0.000000e+00  3.469447e-20
bigcom56         0.000000e+00  3.469447e-20
bigcom62         0.000000e+00  0.000000e+00
bigcom66         0.000000e+00  0.000000e+00
bigcom68         0.000000e+00  0.000000e+00
bigcom69         0.000000e+00  1.144917e-18
bigcom71         0.000000e+00  0.000000e+00
bigcom72         0.000000e+00  0.000000e+00
bigcom73         0.000000e+00  1.110223e-18
bigcom74         0.000000e+00  0.000000e+00
bigcom75         3.745493e-06  2.853308e-01
bigcom76         0.000000e+00  1.110223e-18
bigcom77         0.000000e+00  0.000000e+00
bigcom79         0.000000e+00  2.220446e-18
bigcom80         0.000000e+00  0.000000e+00
bigcom82         0.000000e+00  1.665335e-18
bigcom83         0.000000e+00  0.000000e+00
bigcom84         0.000000e+00  2.224783e-18
bigcom85         0.000000e+00  0.000000e+00
bigcom87         0.000000e+00  0.000000e+00
bigcom89         0.000000e+00  0.000000e+00
bigcom91         2.119984e-05  3.125292e-01
bigcom92         3.775568e-06  9.088531e-02
bigcom93         0.000000e+00  1.110223e-18
bigcom96         0.000000e+00  4.336809e-21
bigcom97         0.000000e+00  0.000000e+00
bigcom98         0.000000e+00  0.000000e+00
bigcom99         0.000000e+00  0.000000e+00
bigcom101        0.000000e+00  2.220446e-18
bigcom104        0.000000e+00  0.000000e+00
bigcom106        0.000000e+00  2.602085e-20
bigcom109        0.000000e+00  0.000000e+00
bigcom113        0.000000e+00  1.110223e-18
bigcom116        8.557501e-07  3.657089e-02
bigcom120        0.000000e+00  0.000000e+00
bigcom123        0.000000e+00  0.000000e+00
bigcom126        0.000000e+00  0.000000e+00
bigcom127        0.000000e+00  0.000000e+00
bigcom137        0.000000e+00  1.110223e-18
bigcom139        0.000000e+00  1.110223e-18
bigcom140        0.000000e+00  0.000000e+00
bigcom143        0.000000e+00  0.000000e+00
bigcom145        0.000000e+00  3.330669e-18
bigcom146        0.000000e+00  0.000000e+00
bigcom147        0.000000e+00  0.000000e+00
bigcom149        0.000000e+00  0.000000e+00
bigcom153        0.000000e+00  1.110223e-18
bigcom154        0.000000e+00  1.110223e-18
bigcom156        0.000000e+00  5.551115e-19
bigcom157        0.000000e+00  1.144917e-18
bigcom158        0.000000e+00  1.110223e-18
bigcom160        0.000000e+00  0.000000e+00
bigcom161        0.000000e+00  5.551115e-19
bigcom162        0.000000e+00  0.000000e+00
bigcom164        0.000000e+00  0.000000e+00
bigcom166        0.000000e+00  0.000000e+00
bigcom167        0.000000e+00  0.000000e+00
bigcom171        0.000000e+00  2.220446e-18
bigcom173        0.000000e+00  0.000000e+00
bigcom175        0.000000e+00  0.000000e+00
bigcom176        0.000000e+00  0.000000e+00
bigcom177        0.000000e+00  2.220446e-18
bigcom178        0.000000e+00  0.000000e+00
bigcom180        0.000000e+00  5.551115e-19
bigcom181        0.000000e+00  0.000000e+00
bigcom184        0.000000e+00  0.000000e+00
bigcom186        2.706029e-05  6.898726e-01
bigcom187       -9.088309e-06  4.129614e-01
bigcom189        0.000000e+00  1.665335e-18
bigcom194        0.000000e+00  0.000000e+00
bigcom195        0.000000e+00  1.110223e-18
bigcom196        9.734800e-06  4.480008e-01
bigcom204        0.000000e+00  0.000000e+00
bigcom205        0.000000e+00  0.000000e+00
bigcom212        0.000000e+00  0.000000e+00
bigcom214        0.000000e+00  0.000000e+00
bigcom222        0.000000e+00  0.000000e+00
bigcom223        0.000000e+00  1.110223e-18
bigcom226        0.000000e+00  0.000000e+00
bigcom227        0.000000e+00  1.110223e-18
bigcom229        0.000000e+00  0.000000e+00
bigcom233        0.000000e+00  0.000000e+00
bigcom236        0.000000e+00  0.000000e+00
bigcom237        0.000000e+00  1.110223e-18
bigcom246        0.000000e+00  2.220446e-18
bigcom248        0.000000e+00  1.110223e-18
bigcom249        0.000000e+00  0.000000e+00
bigcom250        0.000000e+00  1.110223e-18
bigcom254        0.000000e+00  1.665335e-18
bigcom266        0.000000e+00  3.469447e-20
bigcom269        0.000000e+00  0.000000e+00
bigcom272        0.000000e+00  3.469447e-20
bigcom274        0.000000e+00  0.000000e+00
bigcom281        0.000000e+00  0.000000e+00
bigcom291       -5.394213e-05  6.348637e-01
bigcom292        0.000000e+00  0.000000e+00
bigcom295        0.000000e+00  5.551115e-19
bigcom299        0.000000e+00  0.000000e+00
bigcom301        0.000000e+00  0.000000e+00
bigcom306        0.000000e+00  0.000000e+00
bigcom309        0.000000e+00  0.000000e+00
bigcom314        0.000000e+00  0.000000e+00
bigcom321        0.000000e+00  0.000000e+00
bigcom341        0.000000e+00  0.000000e+00
bigcom350        0.000000e+00  0.000000e+00
bigcom353        0.000000e+00  1.110223e-18
bigcom359        0.000000e+00  2.775558e-18
bigcom363        0.000000e+00  0.000000e+00
bigcom365        0.000000e+00  0.000000e+00
bigcom385        5.996417e-06  5.589257e-01
bigcom386        0.000000e+00  0.000000e+00
bigcom408        0.000000e+00  0.000000e+00
bigcom412        0.000000e+00  0.000000e+00
bigcom480        0.000000e+00  5.551115e-19
spin_vertex      5.488218e-04  9.585504e-01
membership_s1    5.965074e-04  1.926236e-01
membership_s3    0.000000e+00  0.000000e+00
membership_s4    0.000000e+00  8.333333e-03
membership_s5    1.115035e-04  1.168959e-01
membership_s6    6.400678e-05  6.569559e-02
membership_s7    1.440519e-04  1.830925e-01
membership_s8    0.000000e+00  0.000000e+00
membership_s9    0.000000e+00  1.110223e-18
membership_s11   0.000000e+00  1.110223e-18
membership_s12   0.000000e+00  1.127570e-18
membership_s14   0.000000e+00  0.000000e+00
membership_s15   7.935876e-05  1.538220e-01
membership_s16   0.000000e+00  1.110223e-18
membership_s17   0.000000e+00  0.000000e+00
membership_s18   0.000000e+00  8.673617e-21
membership_s20   0.000000e+00  0.000000e+00
membership_s21  -6.690717e-05  9.658731e-02
membership_s22   0.000000e+00  8.673617e-21
membership_s24   0.000000e+00  1.118897e-18
membership_s25   1.170618e-05  3.680846e-02
membership_s26   0.000000e+00  0.000000e+00
membership_s27   3.460861e-07  1.026780e-01
membership_s28   0.000000e+00  1.118897e-18
membership_s30   1.045569e-04  1.023287e-01
membership_s31  -5.824112e-06  2.528035e-02
membership_s32   1.783130e-03  1.096351e+00
membership_s33   0.000000e+00  5.551115e-19
membership_s36   0.000000e+00  1.817123e-18
membership_s37   0.000000e+00  6.938894e-20
V1               2.613246e-03  1.204930e+00
V2               1.175242e-03  1.847753e+00
pdi              2.007395e-05  2.999413e-01
adhesion         1.726789e-02  1.616732e+00
cohesion         1.234829e-02  1.767890e+00
inner            1.027788e-02  1.999302e+00
outer            6.254785e-03  2.537621e+00
ioratio          1.094357e-02  1.414112e+00
comsize          1.365301e-02  3.033015e+00
[1] "Dataset: med_TnotC Model GLM, run: 6 of 10 2015-06-15 20:03:50"
[1] "glmnet variable coefficients"
                     [,1]          [,2]
(Intercept)     -3.864821 -5.332878e+02
graph0           0.000000 -1.279661e-02
graph1           0.000000  8.243031e-06
graph2           0.000000  1.111717e-02
graph3           0.000000  0.000000e+00
graph4           0.000000  0.000000e+00
graph5           0.000000  3.986310e-05
graph6           0.000000 -2.919300e-06
graph7           0.000000  0.000000e+00
graph8           0.000000 -8.273447e-03
graph9           0.000000 -5.626910e-08
graph10          0.000000  2.770047e-09
graph11          0.000000 -2.932443e-11
graph12          0.000000  0.000000e+00
graph13          0.000000 -1.569648e-07
graph14          0.000000  2.756482e-08
graph15          0.000000  2.593237e-05
graph16          0.000000  0.000000e+00
graph17          0.000000 -1.384341e-07
graph18          0.000000  2.954009e-06
graph19          0.000000 -3.142743e-06
graph20          0.000000  1.673673e-05
graph21          0.000000  6.267892e-06
graph22          0.000000 -2.935226e-05
graph23          0.000000  0.000000e+00
graph24          0.000000  2.363235e-05
graph25          0.000000  0.000000e+00
graph26          0.000000  0.000000e+00
graph27          0.000000 -4.549345e-05
graph28          0.000000  3.787705e-07
graph29          0.000000 -1.094787e-02
orbit0           0.000000 -1.214672e-02
orbit1           0.000000  3.855503e-05
orbit2           0.000000 -2.264688e-04
orbit3           0.000000  1.102060e-02
orbit4           0.000000 -1.095519e-12
orbit5           0.000000  8.265780e-06
orbit6           0.000000  0.000000e+00
orbit7           0.000000 -1.423679e-05
orbit8           0.000000  2.290887e-05
orbit9           0.000000 -3.453169e-05
orbit10          0.000000 -3.985292e-06
orbit11          0.000000  4.921974e-04
orbit12          0.000000  0.000000e+00
orbit13          0.000000  5.348203e-04
orbit14          0.000000 -8.316614e-03
orbit15          0.000000 -1.442987e-07
orbit16          0.000000 -1.670322e-14
orbit17          0.000000 -2.635477e-07
orbit18          0.000000  4.100466e-09
orbit19          0.000000  1.894168e-08
orbit20          0.000000 -2.463089e-08
orbit21          0.000000 -2.553573e-09
orbit22          0.000000 -1.505839e-11
orbit23          0.000000  2.729213e-05
orbit24          0.000000 -5.726011e-07
orbit25          0.000000  1.098348e-07
orbit26          0.000000  2.344378e-06
orbit27          0.000000  2.116701e-06
orbit28          0.000000 -9.986842e-06
orbit29          0.000000 -1.283583e-06
orbit30          0.000000 -4.034278e-06
orbit31          0.000000  5.556102e-08
orbit32          0.000000  1.099836e-08
orbit33          0.000000 -3.278267e-04
orbit34          0.000000  2.658165e-05
orbit35          0.000000  1.304015e-06
orbit36          0.000000 -1.977039e-06
orbit37          0.000000 -9.032351e-08
orbit38          0.000000  4.410383e-05
orbit39          0.000000 -2.391256e-06
orbit40          0.000000  0.000000e+00
orbit41          0.000000 -3.412358e-05
orbit42          0.000000  5.805113e-04
orbit43          0.000000  4.272019e-06
orbit44          0.000000 -1.148204e-04
orbit45          0.000000 -5.022241e-06
orbit46          0.000000 -2.777525e-06
orbit47          0.000000 -2.542112e-05
orbit48          0.000000 -1.242721e-05
orbit49          0.000000  2.840923e-05
orbit50          0.000000 -1.090292e-03
orbit51          0.000000  1.297665e-05
orbit52          0.000000  3.401294e-05
orbit53          0.000000  1.327803e-04
orbit54          0.000000 -2.438198e-05
orbit55          0.000000 -2.496330e-03
orbit56          0.000000  1.718031e-04
orbit57          0.000000 -3.957098e-05
orbit58          0.000000 -1.303928e-03
orbit59          0.000000  3.803264e-05
orbit60          0.000000  1.082774e-05
orbit61          0.000000  2.663602e-03
orbit62          0.000000 -1.045548e-03
orbit63          0.000000 -3.000062e-06
orbit64          0.000000  5.476386e-04
orbit65          0.000000 -2.286886e-04
orbit66          0.000000  4.595629e-04
orbit67          0.000000  2.742439e-03
orbit68          0.000000 -1.883403e-05
orbit69          0.000000 -1.618360e-02
orbit70          0.000000  2.683609e-03
orbit71          0.000000 -2.757903e-03
orbit72          0.000000 -1.083053e-02
AP               0.000000 -1.138479e-01
bet              0.000000  2.082613e-05
ecc              0.000000  2.550283e-01
eccrad           0.000000  1.468499e+00
close            0.000000  8.337960e+00
constraint       0.000000  2.583398e+00
coreness         0.000000 -6.765947e-04
knn              0.000000 -3.658604e-03
hubscore         0.000000  5.008292e+00
pagerank         0.000000 -4.050876e-04
trans            0.000000 -3.722224e-01
evcent           0.000000  6.813754e+00
first            0.000000 -1.222971e-02
upto_second      0.000000  0.000000e+00
upto_third       0.000000  0.000000e+00
upto_fourth      0.000000 -3.489039e-04
upto_fifth       0.000000  3.480556e-04
upto_sixth       0.000000  3.973793e-02
second           0.000000  0.000000e+00
third            0.000000  9.900151e-10
fourth           0.000000 -5.340803e-05
fifth            0.000000  4.883101e-04
sixth            0.000000 -1.602228e-05
ratio1           0.000000 -2.124160e-03
ratio2           0.000000 -5.021842e-03
ratio3           0.000000  1.338567e-01
ratio4           0.000000 -1.784594e+00
ratio5           0.000000  6.582285e+00
ratio6           0.000000 -5.680642e-02
selfinter        0.000000  1.422439e-01
walktrap_vertex  0.000000 -4.899772e-01
bigcom1          0.000000 -1.394696e+00
bigcom2          0.000000 -7.786603e-01
bigcom3          0.000000  3.878607e-01
bigcom4          0.000000  2.425576e-01
bigcom6          0.000000 -8.424049e-01
bigcom8          0.000000 -1.383534e+00
bigcom9          0.000000 -4.137277e-01
bigcom11         0.000000  1.270553e+00
bigcom13         0.000000 -9.722526e-01
bigcom15         0.000000 -5.036570e-01
bigcom16         0.000000 -6.170073e-01
bigcom21         0.000000 -1.469966e+00
bigcom22         0.000000  8.052410e-01
bigcom24         0.000000 -5.033770e-01
bigcom26         0.000000  1.091803e+00
bigcom28         0.000000  6.101515e-01
bigcom30         0.000000  2.211908e+00
bigcom31         0.000000 -3.095335e-01
bigcom32         0.000000 -1.181192e+00
bigcom33         0.000000  2.519547e+00
bigcom34         0.000000 -9.424365e-01
bigcom36         0.000000 -8.377441e-01
bigcom37         0.000000 -5.577713e-01
bigcom38         0.000000  3.017842e+00
bigcom39         0.000000 -1.182281e+00
bigcom40         0.000000 -5.772865e-01
bigcom43         0.000000 -9.196861e-01
bigcom44         0.000000  1.481145e+00
bigcom46         0.000000  2.257998e+00
bigcom47         0.000000 -1.341114e+00
bigcom49         0.000000 -4.769054e-01
bigcom50         0.000000 -9.236799e-01
bigcom51         0.000000 -8.497216e-01
bigcom52         0.000000  2.694846e+00
bigcom54         0.000000  0.000000e+00
bigcom56         0.000000 -1.079007e+00
bigcom62         0.000000 -9.831799e-01
bigcom66         0.000000 -7.105890e-01
bigcom68         0.000000 -4.013246e-01
bigcom69         0.000000 -9.918523e-01
bigcom71         0.000000  0.000000e+00
bigcom72         0.000000  0.000000e+00
bigcom73         0.000000 -1.397131e+00
bigcom74         0.000000 -1.058515e+00
bigcom75         0.000000  1.926340e+00
bigcom76         0.000000 -7.103628e-01
bigcom77         0.000000 -1.254049e+00
bigcom79         0.000000 -1.042842e+00
bigcom80         0.000000 -1.919292e+00
bigcom82         0.000000 -8.836625e-01
bigcom83         0.000000  0.000000e+00
bigcom84         0.000000 -1.190826e+00
bigcom85         0.000000 -3.197200e-01
bigcom87         0.000000 -1.209577e+00
bigcom89         0.000000 -2.199791e-01
bigcom91         0.000000  1.452359e+00
bigcom92         0.000000  1.770218e+00
bigcom93         0.000000  0.000000e+00
bigcom96         0.000000 -9.769214e-01
bigcom97         0.000000 -1.194897e+00
bigcom98         0.000000 -1.093732e+00
bigcom99         0.000000  0.000000e+00
bigcom101        0.000000 -1.812049e-01
bigcom104        0.000000 -6.370473e-01
bigcom106        0.000000 -1.811411e+00
bigcom109        0.000000 -3.120925e-01
bigcom113        0.000000 -9.820686e-01
bigcom116        0.000000  1.957170e-01
bigcom120        0.000000 -8.849346e-01
bigcom123        0.000000 -7.120980e-01
bigcom126        0.000000 -2.800531e-01
bigcom127        0.000000 -8.113604e-01
bigcom137        0.000000 -1.383299e+00
bigcom139        0.000000 -8.538338e-01
bigcom140        0.000000 -6.674620e-01
bigcom143        0.000000 -8.764297e-01
bigcom145        0.000000 -6.910377e-01
bigcom146        0.000000 -5.929564e-01
bigcom147        0.000000 -1.336817e-01
bigcom149        0.000000 -5.542070e-01
bigcom153        0.000000 -1.003150e+00
bigcom154        0.000000  0.000000e+00
bigcom156        0.000000 -1.438981e+00
bigcom157        0.000000 -1.541653e+00
bigcom158        0.000000 -6.607558e-01
bigcom160        0.000000 -6.737944e-01
bigcom161        0.000000 -7.482040e-01
bigcom162        0.000000 -6.691816e-01
bigcom164        0.000000 -7.045602e-01
bigcom166        0.000000 -7.772947e-01
bigcom167        0.000000 -1.532406e+00
bigcom171        0.000000 -1.109732e+00
bigcom173        0.000000 -1.114072e+00
bigcom175        0.000000  0.000000e+00
bigcom176        0.000000 -2.021980e-01
bigcom177        0.000000 -3.065835e-01
bigcom178        0.000000 -1.134900e+00
bigcom180        0.000000 -5.828794e-01
bigcom181        0.000000 -2.615454e-01
bigcom184        0.000000 -1.098020e+00
bigcom186        0.000000  2.333252e+00
bigcom187        0.000000  2.139937e+00
bigcom189        0.000000 -6.170041e-01
bigcom194        0.000000 -6.586593e-01
bigcom195        0.000000 -4.613577e-01
bigcom196        0.000000  1.654012e+00
bigcom204        0.000000  0.000000e+00
bigcom205        0.000000 -1.285190e+00
bigcom212        0.000000 -4.734441e-01
bigcom214        0.000000 -3.660103e-01
bigcom222        0.000000 -1.321325e-01
bigcom223        0.000000 -8.637475e-01
bigcom226        0.000000 -2.964997e-01
bigcom227        0.000000 -5.317899e-01
bigcom229        0.000000 -1.732987e-01
bigcom233        0.000000 -1.614388e+00
bigcom236        0.000000 -1.115830e-01
bigcom237        0.000000 -6.480058e-01
bigcom246        0.000000 -5.827696e-01
bigcom248        0.000000 -7.594455e-01
bigcom249        0.000000 -9.168751e-01
bigcom250        0.000000 -1.941773e-01
bigcom254        0.000000 -4.751939e-01
bigcom266        0.000000 -6.283923e-01
bigcom269        0.000000  0.000000e+00
bigcom272        0.000000 -1.243875e-01
bigcom274        0.000000 -5.128391e-02
bigcom281        0.000000  0.000000e+00
bigcom291        0.000000  2.978047e+00
bigcom292        0.000000 -8.576939e-01
bigcom295        0.000000 -1.227422e+00
bigcom299        0.000000 -6.640834e-01
bigcom301        0.000000 -2.042678e-01
bigcom306        0.000000  0.000000e+00
bigcom309        0.000000 -5.193331e-01
bigcom314        0.000000 -1.040865e+00
bigcom321        0.000000 -1.019261e+00
bigcom341        0.000000 -7.387259e-01
bigcom350        0.000000 -1.046196e+00
bigcom353        0.000000  0.000000e+00
bigcom359        0.000000 -5.501363e-01
bigcom363        0.000000 -1.361637e-02
bigcom365        0.000000 -1.414069e+00
bigcom385        0.000000  3.010824e+00
bigcom386        0.000000 -3.850244e-01
bigcom408        0.000000 -4.752605e-01
bigcom412        0.000000 -1.137691e+00
bigcom480        0.000000 -1.070644e-01
spin_vertex      0.000000  7.703886e-02
membership_s1    0.000000  5.070942e-01
membership_s3    0.000000  0.000000e+00
membership_s4    0.000000 -3.266799e-01
membership_s5    0.000000  9.546662e-03
membership_s6    0.000000  0.000000e+00
membership_s7    0.000000  1.367810e-01
membership_s8    0.000000 -5.425443e-01
membership_s9    0.000000 -1.955441e+00
membership_s11   0.000000 -1.363045e+00
membership_s12   0.000000 -8.847274e-01
membership_s14   0.000000 -1.443944e+00
membership_s15   0.000000  1.832988e-01
membership_s16   0.000000  0.000000e+00
membership_s17   0.000000 -6.044309e-01
membership_s18   0.000000 -1.098102e+00
membership_s20   0.000000 -8.651734e-01
membership_s21   0.000000 -8.994159e-02
membership_s22   0.000000 -9.197672e-01
membership_s24   0.000000 -9.006332e-01
membership_s25   0.000000  1.336244e+00
membership_s26   0.000000  0.000000e+00
membership_s27   0.000000  1.211255e-01
membership_s28   0.000000 -1.057516e+00
membership_s30   0.000000  3.162360e-01
membership_s31   0.000000 -5.838251e-01
membership_s32   0.000000  9.247724e-01
membership_s33   0.000000 -3.844592e-01
membership_s36   0.000000 -8.849737e-01
membership_s37   0.000000 -7.013458e-01
V1               0.000000  8.685333e-01
V2               0.000000 -9.005410e-01
pdi              0.000000 -9.491012e+02
adhesion         0.000000  2.956658e-04
cohesion         0.000000 -7.074742e-04
inner            0.000000  1.739011e-04
outer            0.000000 -1.548324e-04
ioratio          0.000000 -4.185627e+00
comsize          0.000000  1.745113e-03
[1] "Dataset: med_TnotC Model GBM, run: 7 of 10 2015-06-15 20:04:38"
Iter   TrainDeviance   ValidDeviance   StepSize   Improve
     1        0.1987             nan     0.0100    0.0008
     2        0.1965             nan     0.0100    0.0004
     3        0.1936             nan     0.0100    0.0008
     4        0.1906             nan     0.0100    0.0007
     5        0.1882             nan     0.0100    0.0001
     6        0.1860             nan     0.0100    0.0004
     7        0.1840             nan     0.0100    0.0003
     8        0.1824             nan     0.0100    0.0004
     9        0.1802             nan     0.0100    0.0002
    10        0.1783             nan     0.0100    0.0002
    20        0.1640             nan     0.0100    0.0000
    40        0.1464             nan     0.0100   -0.0000
    60        0.1332             nan     0.0100    0.0000
    80        0.1232             nan     0.0100    0.0000
   100        0.1146             nan     0.0100   -0.0000
   106        0.1122             nan     0.0100   -0.0000

[1] "GBM variable coefficients"
                            var    rel.inf
bigcom30               bigcom30 8.12231848
comsize                 comsize 5.11241854
trans                     trans 4.40034462
membership_s32   membership_s32 4.02233254
outer                     outer 3.95191072
inner                     inner 3.42812656
ratio5                   ratio5 2.97099695
V1                           V1 2.81703168
bigcom46               bigcom46 2.39559988
bet                         bet 1.98484586
cohesion               cohesion 1.94774366
orbit18                 orbit18 1.89004030
spin_vertex         spin_vertex 1.80354132
adhesion               adhesion 1.69217391
graph5                   graph5 1.49807599
V2                           V2 1.47140337
third                     third 1.46692102
pagerank               pagerank 1.36396002
walktrap_vertex walktrap_vertex 1.35159781
graph23                 graph23 1.27214380
ioratio                 ioratio 1.14156271
graph20                 graph20 1.12435236
orbit69                 orbit69 1.08915720
orbit63                 orbit63 1.04648141
orbit41                 orbit41 1.03902277
graph11                 graph11 1.03613558
graph10                 graph10 1.02898342
orbit38                 orbit38 0.98987803
orbit30                 orbit30 0.96799093
constraint           constraint 0.96522579
graph4                   graph4 0.93836689
bigcom26               bigcom26 0.93289359
orbit40                 orbit40 0.91618918
orbit56                 orbit56 0.88964501
graph7                   graph7 0.87774608
graph22                 graph22 0.85581879
ratio4                   ratio4 0.85511526
orbit61                 orbit61 0.71890025
ratio2                   ratio2 0.71150145
orbit62                 orbit62 0.62031156
knn                         knn 0.60989638
orbit39                 orbit39 0.59141346
orbit64                 orbit64 0.58914879
orbit47                 orbit47 0.58587678
ratio6                   ratio6 0.56768271
bigcom11               bigcom11 0.56724096
orbit46                 orbit46 0.54642219
orbit55                 orbit55 0.53519833
graph16                 graph16 0.52955465
orbit21                 orbit21 0.49141400
graph27                 graph27 0.47261804
orbit13                 orbit13 0.47070435
orbit5                   orbit5 0.46686147
orbit50                 orbit50 0.46293186
orbit11                 orbit11 0.46121394
hubscore               hubscore 0.45829895
graph15                 graph15 0.44648970
orbit37                 orbit37 0.44514623
graph13                 graph13 0.44006796
orbit9                   orbit9 0.43597502
graph19                 graph19 0.41764622
graph12                 graph12 0.41176514
orbit49                 orbit49 0.41097455
orbit10                 orbit10 0.40471308
orbit53                 orbit53 0.39611413
graph9                   graph9 0.38879241
selfinter             selfinter 0.38835994
orbit54                 orbit54 0.38627217
ratio1                   ratio1 0.37045537
orbit36                 orbit36 0.37042552
orbit65                 orbit65 0.36460854
orbit48                 orbit48 0.34916927
upto_third           upto_third 0.34280347
orbit59                 orbit59 0.33943661
fourth                   fourth 0.32837173
graph26                 graph26 0.32783300
upto_sixth           upto_sixth 0.32760545
coreness               coreness 0.32619160
orbit28                 orbit28 0.32576545
orbit45                 orbit45 0.31753377
graph25                 graph25 0.29806204
orbit52                 orbit52 0.29561006
orbit16                 orbit16 0.29257539
orbit7                   orbit7 0.27816332
orbit51                 orbit51 0.27761885
graph14                 graph14 0.26826569
graph3                   graph3 0.25920479
graph0                   graph0 0.25700283
ecc                         ecc 0.25244433
orbit20                 orbit20 0.24568137
orbit4                   orbit4 0.24065855
graph17                 graph17 0.24032749
orbit29                 orbit29 0.23729228
orbit2                   orbit2 0.22828032
orbit17                 orbit17 0.22747198
orbit60                 orbit60 0.21236589
ratio3                   ratio3 0.20741663
orbit57                 orbit57 0.19501766
orbit44                 orbit44 0.19447333
sixth                     sixth 0.19009364
close                     close 0.18873319
orbit32                 orbit32 0.18535725
fifth                     fifth 0.18151944
orbit27                 orbit27 0.17475620
graph18                 graph18 0.17460413
orbit70                 orbit70 0.17095132
upto_fifth           upto_fifth 0.17091208
orbit23                 orbit23 0.16866294
orbit15                 orbit15 0.16411070
membership_s30   membership_s30 0.16233160
AP                           AP 0.16093782
upto_fourth         upto_fourth 0.15592888
graph21                 graph21 0.15412680
bigcom28               bigcom28 0.15305007
orbit25                 orbit25 0.11693867
graph29                 graph29 0.11383523
orbit31                 orbit31 0.11116465
bigcom181             bigcom181 0.11066403
graph1                   graph1 0.10356724
orbit35                 orbit35 0.09695074
bigcom22               bigcom22 0.09360331
bigcom92               bigcom92 0.08445803
graph28                 graph28 0.07236727
graph6                   graph6 0.07182978
orbit26                 orbit26 0.06729250
bigcom4                 bigcom4 0.06554936
upto_second         upto_second 0.04815328
pdi                         pdi 0.04547705
orbit24                 orbit24 0.04160879
membership_s1     membership_s1 0.03727812
orbit33                 orbit33 0.03424391
orbit19                 orbit19 0.03372830
graph8                   graph8 0.03180570
orbit22                 orbit22 0.03124364
orbit1                   orbit1 0.02720934
graph24                 graph24 0.02701599
orbit42                 orbit42 0.02428144
orbit67                 orbit67 0.02328571
bigcom6                 bigcom6 0.01596228
bigcom116             bigcom116 0.01489163
orbit58                 orbit58 0.01378668
graph2                   graph2 0.00000000
orbit0                   orbit0 0.00000000
orbit3                   orbit3 0.00000000
orbit6                   orbit6 0.00000000
orbit8                   orbit8 0.00000000
orbit12                 orbit12 0.00000000
orbit14                 orbit14 0.00000000
orbit34                 orbit34 0.00000000
orbit43                 orbit43 0.00000000
orbit66                 orbit66 0.00000000
orbit68                 orbit68 0.00000000
orbit71                 orbit71 0.00000000
orbit72                 orbit72 0.00000000
eccrad                   eccrad 0.00000000
evcent                   evcent 0.00000000
first                     first 0.00000000
second                   second 0.00000000
bigcom1                 bigcom1 0.00000000
bigcom2                 bigcom2 0.00000000
bigcom3                 bigcom3 0.00000000
bigcom8                 bigcom8 0.00000000
bigcom9                 bigcom9 0.00000000
bigcom13               bigcom13 0.00000000
bigcom15               bigcom15 0.00000000
bigcom16               bigcom16 0.00000000
bigcom21               bigcom21 0.00000000
bigcom24               bigcom24 0.00000000
bigcom31               bigcom31 0.00000000
bigcom32               bigcom32 0.00000000
bigcom33               bigcom33 0.00000000
bigcom34               bigcom34 0.00000000
bigcom36               bigcom36 0.00000000
bigcom37               bigcom37 0.00000000
bigcom38               bigcom38 0.00000000
bigcom39               bigcom39 0.00000000
bigcom40               bigcom40 0.00000000
bigcom43               bigcom43 0.00000000
bigcom44               bigcom44 0.00000000
bigcom47               bigcom47 0.00000000
bigcom49               bigcom49 0.00000000
bigcom50               bigcom50 0.00000000
bigcom51               bigcom51 0.00000000
bigcom52               bigcom52 0.00000000
bigcom54               bigcom54 0.00000000
bigcom56               bigcom56 0.00000000
bigcom62               bigcom62 0.00000000
bigcom66               bigcom66 0.00000000
bigcom68               bigcom68 0.00000000
bigcom69               bigcom69 0.00000000
bigcom71               bigcom71 0.00000000
bigcom72               bigcom72 0.00000000
bigcom73               bigcom73 0.00000000
bigcom74               bigcom74 0.00000000
bigcom75               bigcom75 0.00000000
bigcom76               bigcom76 0.00000000
bigcom77               bigcom77 0.00000000
bigcom79               bigcom79 0.00000000
bigcom80               bigcom80 0.00000000
bigcom82               bigcom82 0.00000000
bigcom83               bigcom83 0.00000000
bigcom84               bigcom84 0.00000000
bigcom85               bigcom85 0.00000000
bigcom87               bigcom87 0.00000000
bigcom89               bigcom89 0.00000000
bigcom91               bigcom91 0.00000000
bigcom93               bigcom93 0.00000000
bigcom96               bigcom96 0.00000000
bigcom97               bigcom97 0.00000000
bigcom98               bigcom98 0.00000000
bigcom99               bigcom99 0.00000000
bigcom101             bigcom101 0.00000000
bigcom104             bigcom104 0.00000000
bigcom106             bigcom106 0.00000000
bigcom109             bigcom109 0.00000000
bigcom113             bigcom113 0.00000000
bigcom120             bigcom120 0.00000000
bigcom123             bigcom123 0.00000000
bigcom126             bigcom126 0.00000000
bigcom127             bigcom127 0.00000000
bigcom137             bigcom137 0.00000000
bigcom139             bigcom139 0.00000000
bigcom140             bigcom140 0.00000000
bigcom143             bigcom143 0.00000000
bigcom145             bigcom145 0.00000000
bigcom146             bigcom146 0.00000000
bigcom147             bigcom147 0.00000000
bigcom149             bigcom149 0.00000000
bigcom153             bigcom153 0.00000000
bigcom154             bigcom154 0.00000000
bigcom156             bigcom156 0.00000000
bigcom157             bigcom157 0.00000000
bigcom158             bigcom158 0.00000000
bigcom160             bigcom160 0.00000000
bigcom161             bigcom161 0.00000000
bigcom162             bigcom162 0.00000000
bigcom164             bigcom164 0.00000000
bigcom166             bigcom166 0.00000000
bigcom167             bigcom167 0.00000000
bigcom171             bigcom171 0.00000000
bigcom173             bigcom173 0.00000000
bigcom175             bigcom175 0.00000000
bigcom176             bigcom176 0.00000000
bigcom177             bigcom177 0.00000000
bigcom178             bigcom178 0.00000000
bigcom180             bigcom180 0.00000000
bigcom184             bigcom184 0.00000000
bigcom186             bigcom186 0.00000000
bigcom187             bigcom187 0.00000000
bigcom189             bigcom189 0.00000000
bigcom194             bigcom194 0.00000000
bigcom195             bigcom195 0.00000000
bigcom196             bigcom196 0.00000000
bigcom204             bigcom204 0.00000000
bigcom205             bigcom205 0.00000000
bigcom212             bigcom212 0.00000000
bigcom214             bigcom214 0.00000000
bigcom222             bigcom222 0.00000000
bigcom223             bigcom223 0.00000000
bigcom226             bigcom226 0.00000000
bigcom227             bigcom227 0.00000000
bigcom229             bigcom229 0.00000000
bigcom233             bigcom233 0.00000000
bigcom236             bigcom236 0.00000000
bigcom237             bigcom237 0.00000000
bigcom246             bigcom246 0.00000000
bigcom248             bigcom248 0.00000000
bigcom249             bigcom249 0.00000000
bigcom250             bigcom250 0.00000000
bigcom254             bigcom254 0.00000000
bigcom266             bigcom266 0.00000000
bigcom269             bigcom269 0.00000000
bigcom272             bigcom272 0.00000000
bigcom274             bigcom274 0.00000000
bigcom281             bigcom281 0.00000000
bigcom291             bigcom291 0.00000000
bigcom292             bigcom292 0.00000000
bigcom295             bigcom295 0.00000000
bigcom299             bigcom299 0.00000000
bigcom301             bigcom301 0.00000000
bigcom306             bigcom306 0.00000000
bigcom309             bigcom309 0.00000000
bigcom314             bigcom314 0.00000000
bigcom321             bigcom321 0.00000000
bigcom341             bigcom341 0.00000000
bigcom350             bigcom350 0.00000000
bigcom353             bigcom353 0.00000000
bigcom359             bigcom359 0.00000000
bigcom363             bigcom363 0.00000000
bigcom365             bigcom365 0.00000000
bigcom385             bigcom385 0.00000000
bigcom386             bigcom386 0.00000000
bigcom408             bigcom408 0.00000000
bigcom412             bigcom412 0.00000000
bigcom480             bigcom480 0.00000000
membership_s3     membership_s3 0.00000000
membership_s4     membership_s4 0.00000000
membership_s5     membership_s5 0.00000000
membership_s6     membership_s6 0.00000000
membership_s7     membership_s7 0.00000000
membership_s8     membership_s8 0.00000000
membership_s9     membership_s9 0.00000000
membership_s11   membership_s11 0.00000000
membership_s12   membership_s12 0.00000000
membership_s14   membership_s14 0.00000000
membership_s15   membership_s15 0.00000000
membership_s16   membership_s16 0.00000000
membership_s17   membership_s17 0.00000000
membership_s18   membership_s18 0.00000000
membership_s20   membership_s20 0.00000000
membership_s21   membership_s21 0.00000000
membership_s22   membership_s22 0.00000000
membership_s24   membership_s24 0.00000000
membership_s25   membership_s25 0.00000000
membership_s26   membership_s26 0.00000000
membership_s27   membership_s27 0.00000000
membership_s28   membership_s28 0.00000000
membership_s31   membership_s31 0.00000000
membership_s33   membership_s33 0.00000000
membership_s36   membership_s36 0.00000000
membership_s37   membership_s37 0.00000000
[1] "Dataset: med_TnotC Model RF, run: 7 of 10 2015-06-15 20:05:19"
     |      Out-of-bag   |
Tree |      MSE  %Var(y) |
   1 |  0.04586   224.26 |
   2 |  0.04164   203.62 |
   3 |  0.03613   176.67 |
   4 |  0.03477   170.02 |
   5 |  0.03285   160.61 |
   6 |  0.03023   147.82 |
   7 |  0.02944   143.95 |
   8 |  0.02903   141.95 |
   9 |  0.02765   135.21 |
  10 |  0.02644   129.27 |
  11 |  0.02575   125.92 |
  12 |  0.02565   125.40 |
  13 |  0.02531   123.75 |
  14 |  0.02503   122.41 |
  15 |  0.02419   118.29 |
  16 |  0.02385   116.61 |
  17 |  0.02349   114.87 |
  18 |  0.02342   114.53 |
  19 |  0.02336   114.24 |
  20 |  0.02316   113.26 |
  21 |  0.02312   113.04 |
  22 |  0.02296   112.29 |
  23 |  0.02285   111.73 |
  24 |  0.02269   110.93 |
  25 |  0.02258   110.39 |
  26 |  0.02261   110.56 |
  27 |  0.02258   110.41 |
  28 |   0.0225   110.03 |
  29 |  0.02249   109.95 |
  30 |  0.02249   109.95 |
  31 |  0.02234   109.24 |
  32 |  0.02226   108.84 |
  33 |  0.02222   108.64 |
  34 |  0.02216   108.34 |
  35 |  0.02211   108.09 |
  36 |  0.02213   108.22 |
  37 |   0.0221   108.08 |
  38 |  0.02212   108.14 |
  39 |  0.02212   108.16 |
  40 |  0.02204   107.75 |
  41 |  0.02198   107.48 |
  42 |  0.02189   107.04 |
  43 |   0.0219   107.10 |
  44 |  0.02186   106.89 |
  45 |  0.02183   106.74 |
  46 |  0.02183   106.73 |
  47 |  0.02185   106.84 |
  48 |  0.02175   106.37 |
  49 |  0.02182   106.68 |
  50 |  0.02175   106.33 |
  51 |  0.02164   105.83 |
  52 |  0.02158   105.52 |
  53 |  0.02159   105.55 |
  54 |  0.02156   105.44 |
  55 |  0.02157   105.46 |
  56 |  0.02156   105.41 |
  57 |  0.02151   105.18 |
  58 |  0.02146   104.94 |
  59 |  0.02147   105.00 |
  60 |  0.02142   104.72 |
  61 |  0.02139   104.57 |
  62 |  0.02137   104.47 |
  63 |  0.02139   104.58 |
  64 |  0.02137   104.48 |
  65 |  0.02134   104.36 |
  66 |  0.02131   104.20 |
  67 |  0.02125   103.91 |
  68 |  0.02129   104.11 |
  69 |  0.02131   104.18 |
  70 |  0.02129   104.09 |
  71 |  0.02129   104.10 |
  72 |  0.02125   103.91 |
  73 |  0.02125   103.90 |
  74 |  0.02127   103.99 |
  75 |  0.02124   103.86 |
  76 |  0.02127   104.00 |
  77 |  0.02128   104.04 |
  78 |  0.02129   104.10 |
  79 |  0.02133   104.31 |
  80 |  0.02134   104.33 |
  81 |  0.02135   104.38 |
  82 |  0.02134   104.36 |
  83 |  0.02135   104.37 |
  84 |  0.02135   104.39 |
  85 |  0.02136   104.44 |
  86 |  0.02136   104.42 |
  87 |  0.02136   104.43 |
  88 |  0.02134   104.37 |
  89 |  0.02132   104.26 |
  90 |  0.02136   104.44 |
  91 |  0.02137   104.50 |
  92 |  0.02136   104.45 |
  93 |  0.02138   104.52 |
  94 |  0.02136   104.44 |
  95 |  0.02136   104.44 |
  96 |  0.02134   104.36 |
  97 |  0.02132   104.26 |
  98 |  0.02126   103.95 |
  99 |  0.02126   103.94 |
 100 |   0.0213   104.17 |
[1] "Random Forest variable coefficients"
                      %IncMSE IncNodePurity
graph5           1.318583e-03  9.202870e-01
graph6           9.252365e-04  2.035779e-01
graph7           6.674079e-04  2.988603e-01
graph8           1.704346e-04  1.679241e-01
graph9           1.984839e-03  4.300638e-01
graph10          2.697157e-03  5.249160e-01
graph11          2.988654e-03  5.925999e-01
graph12          2.176776e-03  2.869196e-01
graph13          7.627937e-04  2.529597e-01
graph14          4.538276e-04  2.165868e-01
graph15          1.672765e-03  3.719977e-01
graph16          5.236431e-04  2.259980e-01
graph17          7.135817e-04  3.293558e-01
graph18          1.983823e-03  3.266758e-01
graph19          2.091636e-03  4.713749e-01
graph20          1.748520e-03  8.398846e-01
graph21          1.283490e-03  3.730844e-01
graph22          1.565173e-03  3.554927e-01
graph23          1.537239e-03  8.931827e-01
graph24          1.165782e-03  4.101226e-01
graph25          8.072234e-04  5.284852e-01
graph26          1.039891e-03  2.852271e-01
graph27          3.568392e-04  1.458566e-01
graph28          8.261493e-04  2.792162e-01
graph29         -5.751429e-06  8.144337e-02
orbit0           1.478189e-04  1.401945e-01
orbit1           1.423739e-04  1.624582e-01
orbit2           6.036878e-04  4.091764e-01
orbit3           4.147680e-04  1.757322e-01
orbit4           8.473083e-04  3.531676e-01
orbit5           3.008408e-04  2.425817e-01
orbit6           2.357574e-04  5.510835e-01
orbit7           8.573388e-04  5.970623e-01
orbit8           1.549657e-03  5.369657e-01
orbit9           1.024429e-03  1.961687e-01
orbit10          3.754771e-04  2.572942e-01
orbit11          2.415915e-04  3.904322e-01
orbit12          4.265140e-04  3.205169e-01
orbit13          7.381227e-04  3.924532e-01
orbit14          1.569624e-04  1.059778e-01
orbit15          5.749852e-04  3.493387e-01
orbit16          6.626812e-04  3.334262e-01
orbit17          7.624792e-04  2.698093e-01
orbit18          1.236204e-03  1.006013e+00
orbit19          8.726516e-04  5.695056e-01
orbit20          6.348161e-04  2.193848e-01
orbit21          1.001872e-04  2.701553e-01
orbit22          1.019581e-03  4.781204e-01
orbit23          3.952523e-04  5.355911e-01
orbit24          4.211080e-04  4.894520e-01
orbit25          1.830941e-03  2.556161e-01
orbit26          9.956235e-04  4.369152e-01
orbit27          5.989239e-04  3.149913e-01
orbit28          8.250197e-04  2.475706e-01
orbit29          1.689271e-03  3.617161e-01
orbit30          4.846433e-04  3.846826e-01
orbit31          3.735800e-04  4.896448e-01
orbit32          4.073424e-03  4.289287e-01
orbit33          3.825217e-04  2.819495e-01
orbit34          6.221394e-04  4.870584e-01
orbit35          2.501636e-03  3.063442e-01
orbit36          1.482744e-03  5.919908e-01
orbit37          8.878182e-04  2.907748e-01
orbit38          1.051707e-03  6.188585e-01
orbit39          1.098910e-03  3.415872e-01
orbit40          2.083077e-03  3.420106e-01
orbit41          9.025459e-04  3.416668e-01
orbit42          4.204736e-04  1.773223e-01
orbit43          1.172928e-03  2.689011e-01
orbit44          5.559623e-04  2.864192e-01
orbit45          1.130469e-03  5.682480e-01
orbit46          1.057936e-03  3.885967e-01
orbit47          1.906104e-03  3.519423e-01
orbit48          3.599995e-04  2.267968e-01
orbit49          1.526969e-03  8.244413e-01
orbit50          5.103934e-04  6.141791e-01
orbit51          5.810055e-04  2.873749e-01
orbit52          8.061822e-04  2.816800e-01
orbit53          3.710620e-04  2.187186e-01
orbit54          5.023361e-04  4.757665e-01
orbit55          5.440146e-04  4.194509e-01
orbit56          1.744759e-03  6.534012e-01
orbit57          1.672083e-04  8.074726e-02
orbit58          1.307925e-04  1.243532e-01
orbit59          2.946440e-03  3.397963e-01
orbit60          7.189912e-04  2.554054e-01
orbit61          1.099540e-03  3.725229e-01
orbit62          7.778034e-04  5.808417e-01
orbit63          5.790413e-04  5.699428e-01
orbit64          8.728601e-04  6.103226e-01
orbit65          2.018248e-03  5.443982e-01
orbit66          2.087249e-04  2.239329e-01
orbit67          1.316681e-04  1.257103e-01
orbit68          7.180504e-04  9.582967e-02
orbit69          2.331435e-04  3.856697e-01
orbit70          8.104867e-04  3.395724e-01
orbit71          2.977425e-04  2.234373e-01
orbit72          7.486386e-06  5.026504e-02
AP               1.514761e-06  5.141467e-02
bet              7.008263e-04  9.629845e-01
ecc             -3.017298e-06  1.331343e-01
eccrad           1.652836e-04  1.667862e-01
close            8.736781e-04  2.803852e-01
constraint       6.743142e-04  1.006641e+00
coreness         3.169538e-04  4.636200e-01
knn              9.850936e-04  5.891156e-01
hubscore         1.881169e-03  1.745820e-01
pagerank         8.977191e-04  8.882365e-01
trans            5.519858e-04  1.152295e+00
evcent           2.049026e-03  1.816279e-01
first            1.094032e-04  2.140333e-01
upto_second      2.717682e-04  2.033353e-01
upto_third       2.877617e-03  2.020118e-01
upto_fourth      2.688213e-03  5.500972e-01
upto_fifth       6.661656e-04  3.217514e-01
upto_sixth       8.401562e-04  6.906646e-01
second           3.603454e-04  2.647326e-01
third            1.031445e-03  9.552852e-01
fourth           5.515824e-04  4.938840e-01
fifth            1.927893e-03  4.735957e-01
sixth            1.356245e-03  5.805253e-01
ratio1           5.841869e-04  7.311128e-01
ratio2           1.813166e-03  8.323022e-01
ratio3           1.402822e-03  7.060709e-01
ratio4           3.713760e-03  9.904955e-01
ratio5           1.091358e-03  2.431352e+00
ratio6           1.668216e-03  8.142097e-01
selfinter       -2.874946e-05  1.399529e-01
walktrap_vertex -6.043353e-05  6.754788e-01
bigcom1          0.000000e+00  8.750000e-03
bigcom2          0.000000e+00  0.000000e+00
bigcom3         -2.675708e-06  1.779630e-01
bigcom4          6.184919e-06  1.386499e-01
bigcom6         -4.640268e-05  3.575831e-01
bigcom8          0.000000e+00  1.301043e-19
bigcom9          0.000000e+00  1.387779e-19
bigcom11         2.764489e-05  3.996649e-01
bigcom13         0.000000e+00  6.938894e-20
bigcom15         0.000000e+00  8.571429e-03
bigcom16         0.000000e+00  0.000000e+00
bigcom21         0.000000e+00  5.681219e-19
bigcom22         1.382901e-04  1.619830e-01
bigcom24         0.000000e+00  2.220446e-18
bigcom26         5.907306e-04  4.554062e-01
bigcom28         2.706157e-04  3.957404e-01
bigcom30         2.703137e-03  3.366190e+00
bigcom31         0.000000e+00  1.734723e-20
bigcom32         0.000000e+00  0.000000e+00
bigcom33        -1.185596e-05  4.121381e-01
bigcom34         0.000000e+00  0.000000e+00
bigcom36         0.000000e+00  1.734723e-20
bigcom37         0.000000e+00  0.000000e+00
bigcom38        -2.431413e-05  5.516846e-01
bigcom39         0.000000e+00  6.938894e-20
bigcom40         0.000000e+00  4.770490e-19
bigcom43         0.000000e+00  6.938894e-20
bigcom44         6.329020e-05  6.782039e-02
bigcom46         2.931044e-05  9.260046e-01
bigcom47         0.000000e+00  0.000000e+00
bigcom49         0.000000e+00  2.775558e-19
bigcom50         0.000000e+00  1.734723e-20
bigcom51         0.000000e+00  0.000000e+00
bigcom52         9.903480e-05  1.168722e+00
bigcom54         0.000000e+00  0.000000e+00
bigcom56         0.000000e+00  0.000000e+00
bigcom62         0.000000e+00  0.000000e+00
bigcom66         0.000000e+00  0.000000e+00
bigcom68         0.000000e+00  0.000000e+00
bigcom69         0.000000e+00  2.775558e-19
bigcom71         0.000000e+00  0.000000e+00
bigcom72         0.000000e+00  0.000000e+00
bigcom73         0.000000e+00  1.474515e-19
bigcom74         0.000000e+00  0.000000e+00
bigcom75         0.000000e+00  6.938894e-20
bigcom76         0.000000e+00  0.000000e+00
bigcom77         0.000000e+00  0.000000e+00
bigcom79         0.000000e+00  3.469447e-20
bigcom80         0.000000e+00  6.938894e-20
bigcom82         0.000000e+00  0.000000e+00
bigcom83         0.000000e+00  0.000000e+00
bigcom84         0.000000e+00  0.000000e+00
bigcom85         0.000000e+00  0.000000e+00
bigcom87         0.000000e+00  1.387779e-19
bigcom89         0.000000e+00  6.938894e-20
bigcom91         2.349788e-05  2.881126e-01
bigcom92         1.459918e-05  1.339883e-01
bigcom93         0.000000e+00  0.000000e+00
bigcom96         0.000000e+00  0.000000e+00
bigcom97         0.000000e+00  0.000000e+00
bigcom98         0.000000e+00  1.387779e-19
bigcom99         0.000000e+00  0.000000e+00
bigcom101        0.000000e+00  3.469447e-20
bigcom104        0.000000e+00  0.000000e+00
bigcom106        0.000000e+00  3.469447e-20
bigcom109        0.000000e+00  0.000000e+00
bigcom113        0.000000e+00  0.000000e+00
bigcom116        5.773010e-05  5.824511e-02
bigcom120        0.000000e+00  1.214306e-19
bigcom123        0.000000e+00  0.000000e+00
bigcom126        0.000000e+00  0.000000e+00
bigcom127        0.000000e+00  0.000000e+00
bigcom137        0.000000e+00  2.775558e-19
bigcom139        0.000000e+00  1.110223e-18
bigcom140        0.000000e+00  0.000000e+00
bigcom143        0.000000e+00  6.938894e-20
bigcom145        0.000000e+00  0.000000e+00
bigcom146        0.000000e+00  1.387779e-19
bigcom147        0.000000e+00  0.000000e+00
bigcom149        0.000000e+00  0.000000e+00
bigcom153        0.000000e+00  0.000000e+00
bigcom154        0.000000e+00  0.000000e+00
bigcom156        0.000000e+00  8.673617e-21
bigcom157        0.000000e+00  0.000000e+00
bigcom158        0.000000e+00  0.000000e+00
bigcom160        0.000000e+00  0.000000e+00
bigcom161        0.000000e+00  0.000000e+00
bigcom162        0.000000e+00  0.000000e+00
bigcom164        0.000000e+00  0.000000e+00
bigcom166        0.000000e+00  0.000000e+00
bigcom167        0.000000e+00  2.775558e-19
bigcom171        0.000000e+00  7.806256e-20
bigcom173        0.000000e+00  0.000000e+00
bigcom175        0.000000e+00  0.000000e+00
bigcom176        0.000000e+00  0.000000e+00
bigcom177        0.000000e+00  0.000000e+00
bigcom178        0.000000e+00  0.000000e+00
bigcom180        0.000000e+00  1.110223e-18
bigcom181       -1.566953e-04  3.257655e-01
bigcom184        0.000000e+00  0.000000e+00
bigcom186        0.000000e+00  0.000000e+00
bigcom187        0.000000e+00  0.000000e+00
bigcom189        0.000000e+00  5.551115e-19
bigcom194        0.000000e+00  0.000000e+00
bigcom195        0.000000e+00  0.000000e+00
bigcom196       -6.131970e-06  4.069455e-01
bigcom204        0.000000e+00  0.000000e+00
bigcom205        0.000000e+00  0.000000e+00
bigcom212        0.000000e+00  0.000000e+00
bigcom214        0.000000e+00  0.000000e+00
bigcom222        0.000000e+00  0.000000e+00
bigcom223        0.000000e+00  0.000000e+00
bigcom226        0.000000e+00  1.734723e-20
bigcom227        0.000000e+00  0.000000e+00
bigcom229        0.000000e+00  0.000000e+00
bigcom233        0.000000e+00  0.000000e+00
bigcom236        0.000000e+00  6.938894e-20
bigcom237        0.000000e+00  0.000000e+00
bigcom246        0.000000e+00  1.387779e-19
bigcom248        0.000000e+00  1.734723e-20
bigcom249        0.000000e+00  0.000000e+00
bigcom250        0.000000e+00  0.000000e+00
bigcom254        0.000000e+00  0.000000e+00
bigcom266        0.000000e+00  0.000000e+00
bigcom269        0.000000e+00  0.000000e+00
bigcom272        0.000000e+00  0.000000e+00
bigcom274        0.000000e+00  1.734723e-20
bigcom281        0.000000e+00  0.000000e+00
bigcom291       -6.238555e-05  5.995781e-01
bigcom292        0.000000e+00  0.000000e+00
bigcom295        0.000000e+00  0.000000e+00
bigcom299        0.000000e+00  0.000000e+00
bigcom301        0.000000e+00  0.000000e+00
bigcom306        0.000000e+00  0.000000e+00
bigcom309        0.000000e+00  0.000000e+00
bigcom314        0.000000e+00  0.000000e+00
bigcom321        0.000000e+00  1.734723e-20
bigcom341        0.000000e+00  0.000000e+00
bigcom350        0.000000e+00  0.000000e+00
bigcom353        0.000000e+00  0.000000e+00
bigcom359        0.000000e+00  0.000000e+00
bigcom363        0.000000e+00  0.000000e+00
bigcom365        0.000000e+00  0.000000e+00
bigcom385        1.187051e-05  6.683283e-01
bigcom386        0.000000e+00  0.000000e+00
bigcom408        0.000000e+00  0.000000e+00
bigcom412        0.000000e+00  0.000000e+00
bigcom480        0.000000e+00  0.000000e+00
spin_vertex      5.633498e-04  9.091812e-01
membership_s1    2.103671e-04  1.738348e-01
membership_s3    0.000000e+00  0.000000e+00
membership_s4    0.000000e+00  8.673617e-20
membership_s5    5.172532e-05  1.365361e-01
membership_s6    1.350479e-04  2.622313e-02
membership_s7    6.581327e-05  1.249210e-01
membership_s8    0.000000e+00  0.000000e+00
membership_s9    0.000000e+00  8.673617e-21
membership_s11   0.000000e+00  0.000000e+00
membership_s12   0.000000e+00  0.000000e+00
membership_s14   0.000000e+00  0.000000e+00
membership_s15   4.619084e-05  2.441075e-01
membership_s16   0.000000e+00  9.540979e-20
membership_s17   0.000000e+00  6.938894e-20
membership_s18   0.000000e+00  2.602085e-20
membership_s20   0.000000e+00  0.000000e+00
membership_s21  -2.929924e-05  1.394568e-01
membership_s22   0.000000e+00  6.938894e-20
membership_s24   0.000000e+00  1.734723e-20
membership_s25   1.405793e-05  9.506037e-02
membership_s26   0.000000e+00  0.000000e+00
membership_s27   8.928666e-06  8.342711e-02
membership_s28   0.000000e+00  1.387779e-19
membership_s30   3.475400e-04  3.719501e-02
membership_s31  -5.861665e-06  1.017549e-03
membership_s32   2.443835e-03  1.534845e+00
membership_s33   0.000000e+00  1.734723e-20
membership_s36  -1.188354e-05  9.375000e-03
membership_s37   0.000000e+00  3.469447e-20
V1               3.171589e-03  1.576707e+00
V2               1.296254e-03  1.951606e+00
pdi              1.455604e-04  2.078663e-01
adhesion         2.775007e-02  1.565724e+00
cohesion         2.571438e-02  1.605789e+00
inner            1.196191e-02  2.365986e+00
outer            4.686936e-03  1.964385e+00
ioratio          6.220134e-03  1.226819e+00
comsize          1.770920e-02  3.121035e+00
[1] "Dataset: med_TnotC Model GLM, run: 7 of 10 2015-06-15 20:07:15"
[1] "glmnet variable coefficients"
                     [,1]          [,2]
(Intercept)     -3.847484 -4.846567e+02
graph0           0.000000 -4.912397e-03
graph1           0.000000  5.376498e-05
graph2           0.000000  4.319578e-03
graph3           0.000000  1.087561e-06
graph4           0.000000  9.569376e-08
graph5           0.000000 -2.716818e-05
graph6           0.000000  0.000000e+00
graph7           0.000000  1.209010e-05
graph8           0.000000 -6.386944e-03
graph9           0.000000 -1.759903e-08
graph10          0.000000  1.031733e-10
graph11          0.000000  9.081590e-11
graph12          0.000000 -1.004884e-07
graph13          0.000000 -2.258111e-08
graph14          0.000000  6.803623e-09
graph15          0.000000  2.031322e-05
graph16          0.000000 -1.932534e-08
graph17          0.000000  0.000000e+00
graph18          0.000000  4.384945e-09
graph19          0.000000 -3.056306e-09
graph20          0.000000  1.833536e-05
graph21          0.000000  1.198076e-05
graph22          0.000000 -1.388257e-05
graph23          0.000000  0.000000e+00
graph24          0.000000  2.711060e-05
graph25          0.000000  0.000000e+00
graph26          0.000000  0.000000e+00
graph27          0.000000  0.000000e+00
graph28          0.000000  0.000000e+00
graph29          0.000000 -3.437756e-03
orbit0           0.000000 -3.551130e-03
orbit1           0.000000  7.867688e-05
orbit2           0.000000  0.000000e+00
orbit3           0.000000  3.696404e-03
orbit4           0.000000  5.258727e-09
orbit5           0.000000  6.110643e-06
orbit6           0.000000  8.224353e-08
orbit7           0.000000  1.094361e-05
orbit8           0.000000 -2.346820e-05
orbit9           0.000000  0.000000e+00
orbit10          0.000000  2.593722e-06
orbit11          0.000000  5.114296e-04
orbit12          0.000000  7.896611e-06
orbit13          0.000000  0.000000e+00
orbit14          0.000000 -6.360865e-03
orbit15          0.000000 -1.430920e-07
orbit16          0.000000  1.003310e-07
orbit17          0.000000 -2.321710e-07
orbit18          0.000000  1.317786e-08
orbit19          0.000000  6.554864e-09
orbit20          0.000000 -1.271082e-08
orbit21          0.000000 -9.987275e-07
orbit22          0.000000  9.512724e-11
orbit23          0.000000  1.239537e-05
orbit24          0.000000 -6.336694e-07
orbit25          0.000000  0.000000e+00
orbit26          0.000000  7.106829e-07
orbit27          0.000000  2.856745e-06
orbit28          0.000000 -7.090077e-06
orbit29          0.000000 -3.329869e-07
orbit30          0.000000 -9.899750e-06
orbit31          0.000000  0.000000e+00
orbit32          0.000000  4.632802e-08
orbit33          0.000000 -2.127127e-04
orbit34          0.000000  2.112207e-05
orbit35          0.000000  1.731207e-07
orbit36          0.000000 -2.571967e-06
orbit37          0.000000 -7.227494e-07
orbit38          0.000000  1.233450e-05
orbit39          0.000000 -1.628580e-06
orbit40          0.000000  0.000000e+00
orbit41          0.000000 -3.812299e-05
orbit42          0.000000  5.361116e-04
orbit43          0.000000  1.881692e-08
orbit44          0.000000  4.920096e-05
orbit45          0.000000  6.414770e-06
orbit46          0.000000 -1.171713e-05
orbit47          0.000000 -5.877941e-06
orbit48          0.000000 -1.142467e-05
orbit49          0.000000  3.046677e-05
orbit50          0.000000 -1.081844e-03
orbit51          0.000000  2.051990e-05
orbit52          0.000000  3.493236e-05
orbit53          0.000000  2.400576e-04
orbit54          0.000000 -1.108239e-05
orbit55          0.000000 -2.625296e-04
orbit56          0.000000  1.576169e-04
orbit57          0.000000 -1.600491e-05
orbit58          0.000000 -1.562769e-03
orbit59          0.000000  7.540986e-05
orbit60          0.000000  0.000000e+00
orbit61          0.000000  1.384801e-03
orbit62          0.000000 -8.769716e-04
orbit63          0.000000  0.000000e+00
orbit64          0.000000  1.256825e-04
orbit65          0.000000 -3.840977e-04
orbit66          0.000000  3.342070e-04
orbit67          0.000000  3.072000e-04
orbit68          0.000000  0.000000e+00
orbit69          0.000000 -3.584856e-03
orbit70          0.000000  1.925439e-03
orbit71          0.000000 -3.331943e-03
orbit72          0.000000 -3.388764e-03
AP               0.000000 -1.581417e-02
bet              0.000000  1.548707e-05
ecc              0.000000  1.642688e-01
eccrad           0.000000  9.512762e-01
close            0.000000  3.170834e+00
constraint       0.000000  3.743679e+00
coreness         0.000000 -4.190420e-03
knn              0.000000 -4.020823e-03
hubscore         0.000000  4.902968e-01
pagerank         0.000000  0.000000e+00
trans            0.000000 -2.911704e-01
evcent           0.000000  1.892451e+00
first            0.000000 -2.742880e-03
upto_second      0.000000  1.205868e-05
upto_third       0.000000  0.000000e+00
upto_fourth      0.000000 -1.415476e-04
upto_fifth       0.000000  1.311886e-03
upto_sixth       0.000000  3.445329e-02
second           0.000000  1.181119e-05
third            0.000000  0.000000e+00
fourth           0.000000 -8.474951e-07
fifth            0.000000  3.637512e-04
sixth            0.000000 -9.049195e-04
ratio1           0.000000 -1.694909e-03
ratio2           0.000000 -8.051660e-03
ratio3           0.000000  7.190962e-02
ratio4           0.000000 -2.198181e-04
ratio5           0.000000  4.386146e+00
ratio6           0.000000 -3.127614e-02
selfinter        0.000000  3.397696e-02
walktrap_vertex  0.000000 -4.406324e-01
bigcom1          0.000000 -1.105945e+00
bigcom2          0.000000 -5.805790e-01
bigcom3          0.000000  8.046119e-02
bigcom4          0.000000  2.554500e-01
bigcom6          0.000000  2.238224e+00
bigcom8          0.000000 -9.703525e-01
bigcom9          0.000000  0.000000e+00
bigcom11         0.000000  1.158863e+00
bigcom13         0.000000 -3.943245e-01
bigcom15         0.000000 -2.475004e-01
bigcom16         0.000000 -2.758679e-01
bigcom21         0.000000 -1.236293e+00
bigcom22         0.000000  5.152546e-01
bigcom24         0.000000 -3.383006e-01
bigcom26         0.000000  1.154068e+00
bigcom28         0.000000  3.637336e-01
bigcom30         0.000000  2.034308e+00
bigcom31         0.000000 -6.278442e-02
bigcom32         0.000000 -9.367665e-01
bigcom33         0.000000  2.260535e+00
bigcom34         0.000000 -5.609637e-01
bigcom36         0.000000 -6.794445e-01
bigcom37         0.000000 -4.700349e-01
bigcom38         0.000000  2.872689e+00
bigcom39         0.000000 -9.019523e-01
bigcom40         0.000000 -2.431001e-01
bigcom43         0.000000 -5.341093e-01
bigcom44         0.000000  1.349741e+00
bigcom46         0.000000  2.321002e+00
bigcom47         0.000000 -1.116161e+00
bigcom49         0.000000 -1.782248e-01
bigcom50         0.000000 -6.403666e-01
bigcom51         0.000000 -5.031805e-01
bigcom52         0.000000  2.744898e+00
bigcom54         0.000000  0.000000e+00
bigcom56         0.000000 -9.057608e-01
bigcom62         0.000000 -7.482754e-01
bigcom66         0.000000 -5.475685e-01
bigcom68         0.000000 -1.501453e-01
bigcom69         0.000000 -7.194130e-01
bigcom71         0.000000  0.000000e+00
bigcom72         0.000000  0.000000e+00
bigcom73         0.000000 -1.210489e+00
bigcom74         0.000000 -9.284994e-01
bigcom75         0.000000 -9.307402e-01
bigcom76         0.000000 -4.370569e-01
bigcom77         0.000000 -8.920330e-01
bigcom79         0.000000 -7.599625e-01
bigcom80         0.000000 -1.557223e+00
bigcom82         0.000000 -6.171741e-01
bigcom83         0.000000  0.000000e+00
bigcom84         0.000000 -9.142938e-01
bigcom85         0.000000 -2.748429e-01
bigcom87         0.000000 -1.015459e+00
bigcom89         0.000000 -1.471641e-01
bigcom91         0.000000  1.079082e+00
bigcom92         0.000000  2.822810e+00
bigcom93         0.000000  0.000000e+00
bigcom96         0.000000 -5.335712e-01
bigcom97         0.000000 -1.011598e+00
bigcom98         0.000000 -8.576833e-01
bigcom99         0.000000  0.000000e+00
bigcom101        0.000000 -2.732104e-01
bigcom104        0.000000 -4.633264e-01
bigcom106        0.000000 -1.385977e+00
bigcom109        0.000000 -1.715743e-01
bigcom113        0.000000 -7.733268e-01
bigcom116        0.000000  1.018012e-01
bigcom120        0.000000 -9.626218e-01
bigcom123        0.000000 -5.211911e-01
bigcom126        0.000000  0.000000e+00
bigcom127        0.000000 -6.355789e-01
bigcom137        0.000000 -1.025518e+00
bigcom139        0.000000 -5.349735e-01
bigcom140        0.000000 -6.763668e-01
bigcom143        0.000000 -6.061864e-01
bigcom145        0.000000 -4.976731e-01
bigcom146        0.000000 -4.897856e-01
bigcom147        0.000000 -5.843938e-04
bigcom149        0.000000 -4.649900e-01
bigcom153        0.000000 -8.028067e-01
bigcom154        0.000000  0.000000e+00
bigcom156        0.000000 -1.032914e+00
bigcom157        0.000000 -1.261800e+00
bigcom158        0.000000 -4.576137e-01
bigcom160        0.000000 -6.399755e-01
bigcom161        0.000000 -4.413785e-01
bigcom162        0.000000 -5.415653e-01
bigcom164        0.000000 -3.690911e-01
bigcom166        0.000000 -5.106292e-01
bigcom167        0.000000 -1.298310e+00
bigcom171        0.000000 -9.066814e-01
bigcom173        0.000000 -8.985431e-01
bigcom175        0.000000  0.000000e+00
bigcom176        0.000000 -9.226165e-02
bigcom177        0.000000 -2.334540e-01
bigcom178        0.000000 -6.143393e-01
bigcom180        0.000000 -3.345765e-01
bigcom181        0.000000  3.267150e+00
bigcom184        0.000000 -6.461973e-01
bigcom186        0.000000 -1.251578e+00
bigcom187        0.000000  0.000000e+00
bigcom189        0.000000 -4.000978e-01
bigcom194        0.000000 -3.253598e-01
bigcom195        0.000000  0.000000e+00
bigcom196        0.000000  2.211355e+00
bigcom204        0.000000  0.000000e+00
bigcom205        0.000000 -9.654485e-01
bigcom212        0.000000 -2.318213e-01
bigcom214        0.000000 -9.703212e-02
bigcom222        0.000000  0.000000e+00
bigcom223        0.000000 -6.534480e-01
bigcom226        0.000000 -2.818438e-01
bigcom227        0.000000 -3.718854e-01
bigcom229        0.000000 -1.529641e-01
bigcom233        0.000000 -1.044078e+00
bigcom236        0.000000 -6.637256e-02
bigcom237        0.000000 -4.413083e-01
bigcom246        0.000000 -2.745243e-01
bigcom248        0.000000 -5.608093e-01
bigcom249        0.000000 -7.998306e-01
bigcom250        0.000000 -8.531519e-02
bigcom254        0.000000 -3.875718e-01
bigcom266        0.000000 -7.896557e-01
bigcom269        0.000000  0.000000e+00
bigcom272        0.000000  0.000000e+00
bigcom274        0.000000  0.000000e+00
bigcom281        0.000000  0.000000e+00
bigcom291        0.000000  3.195835e+00
bigcom292        0.000000 -5.729182e-01
bigcom295        0.000000 -9.453801e-01
bigcom299        0.000000 -6.325311e-01
bigcom301        0.000000 -1.311959e-01
bigcom306        0.000000  0.000000e+00
bigcom309        0.000000 -2.153714e-01
bigcom314        0.000000 -7.891978e-01
bigcom321        0.000000 -8.446918e-01
bigcom341        0.000000 -3.623962e-01
bigcom350        0.000000 -7.105310e-01
bigcom353        0.000000  0.000000e+00
bigcom359        0.000000 -4.496829e-01
bigcom363        0.000000  0.000000e+00
bigcom365        0.000000 -1.107396e+00
bigcom385        0.000000  2.972990e+00
bigcom386        0.000000 -3.326821e-01
bigcom408        0.000000 -4.754507e-01
bigcom412        0.000000 -5.413985e-01
bigcom480        0.000000 -1.608648e-01
spin_vertex      0.000000  6.836841e-02
membership_s1    0.000000  5.351593e-01
membership_s3    0.000000 -8.721837e-02
membership_s4    0.000000 -1.948728e-01
membership_s5    0.000000  2.796588e-02
membership_s6    0.000000  8.285741e-02
membership_s7    0.000000  1.509355e-01
membership_s8    0.000000 -4.578274e-01
membership_s9    0.000000 -1.295038e+00
membership_s11   0.000000 -1.007775e+00
membership_s12   0.000000 -4.053331e-01
membership_s14   0.000000 -1.141420e+00
membership_s15   0.000000  2.506110e-01
membership_s16   0.000000  0.000000e+00
membership_s17   0.000000 -2.181415e-01
membership_s18   0.000000 -7.587933e-01
membership_s20   0.000000 -5.087325e-01
membership_s21   0.000000 -1.056232e-04
membership_s22   0.000000 -7.330786e-01
membership_s24   0.000000 -2.924037e-01
membership_s25   0.000000  1.459026e+00
membership_s26   0.000000  0.000000e+00
membership_s27   0.000000  0.000000e+00
membership_s28   0.000000 -7.613818e-01
membership_s30   0.000000  2.893003e-01
membership_s31   0.000000 -1.563341e+00
membership_s32   0.000000  1.139731e+00
membership_s33   0.000000 -1.561579e-01
membership_s36   0.000000 -7.271190e-01
membership_s37   0.000000 -4.611883e-01
V1               0.000000  2.861281e-01
V2               0.000000 -1.265052e+00
pdi              0.000000 -7.498066e+02
adhesion         0.000000  1.352532e-04
cohesion         0.000000 -2.358021e-04
inner            0.000000  1.015819e-04
outer            0.000000 -1.023490e-04
ioratio          0.000000 -2.105319e+00
comsize          0.000000  1.529150e-03
[1] "Dataset: med_TnotC Model GBM, run: 8 of 10 2015-06-15 20:07:51"
Iter   TrainDeviance   ValidDeviance   StepSize   Improve
     1        0.2091             nan     0.0100    0.0004
     2        0.2062             nan     0.0100    0.0007
     3        0.2029             nan     0.0100    0.0006
     4        0.2000             nan     0.0100    0.0002
     5        0.1978             nan     0.0100    0.0003
     6        0.1956             nan     0.0100    0.0003
     7        0.1935             nan     0.0100    0.0000
     8        0.1911             nan     0.0100    0.0003
     9        0.1891             nan     0.0100    0.0002
    10        0.1873             nan     0.0100   -0.0000
    20        0.1721             nan     0.0100    0.0000
    40        0.1525             nan     0.0100    0.0000
    60        0.1389             nan     0.0100    0.0001
    80        0.1283             nan     0.0100    0.0000
   100        0.1194             nan     0.0100   -0.0000
   106        0.1171             nan     0.0100   -0.0000

[1] "GBM variable coefficients"
                            var    rel.inf
bigcom30               bigcom30 9.76951738
comsize                 comsize 4.46039207
trans                     trans 3.42667199
outer                     outer 3.34756212
ratio5                   ratio5 3.15621559
V1                           V1 2.73884027
V2                           V2 2.60057353
inner                     inner 2.59431776
bigcom46               bigcom46 2.32324532
bet                         bet 2.10230280
membership_s32   membership_s32 2.10057455
orbit18                 orbit18 2.04702832
third                     third 2.02642246
walktrap_vertex walktrap_vertex 1.95511685
cohesion               cohesion 1.83405636
spin_vertex         spin_vertex 1.70018374
ioratio                 ioratio 1.50547493
orbit38                 orbit38 1.47242180
graph20                 graph20 1.36102832
pagerank               pagerank 1.35015001
graph5                   graph5 1.30256685
orbit36                 orbit36 1.27914413
orbit30                 orbit30 1.23948921
upto_fifth           upto_fifth 1.17951724
adhesion               adhesion 1.16984412
orbit63                 orbit63 1.14201411
graph23                 graph23 1.08128805
orbit62                 orbit62 0.90727164
ratio4                   ratio4 0.89403388
graph25                 graph25 0.88846548
orbit37                 orbit37 0.87198382
graph3                   graph3 0.87090429
orbit40                 orbit40 0.86359888
orbit45                 orbit45 0.80876996
graph4                   graph4 0.78048103
bigcom26               bigcom26 0.73970910
knn                         knn 0.73130515
graph10                 graph10 0.71805438
graph17                 graph17 0.66463021
graph18                 graph18 0.61253739
bigcom11               bigcom11 0.60826829
orbit49                 orbit49 0.54867758
orbit50                 orbit50 0.54523025
graph11                 graph11 0.53595956
orbit26                 orbit26 0.53548385
orbit39                 orbit39 0.53403557
orbit46                 orbit46 0.52003448
orbit24                 orbit24 0.51467769
graph15                 graph15 0.50972312
graph22                 graph22 0.50708326
orbit2                   orbit2 0.48316548
orbit69                 orbit69 0.47621037
selfinter             selfinter 0.47337359
orbit57                 orbit57 0.47258950
orbit61                 orbit61 0.47210733
ratio1                   ratio1 0.46980070
constraint           constraint 0.46707207
orbit44                 orbit44 0.46314652
orbit41                 orbit41 0.46088778
orbit65                 orbit65 0.45202761
graph1                   graph1 0.44156277
graph7                   graph7 0.44079692
graph12                 graph12 0.43597024
orbit60                 orbit60 0.41193718
orbit47                 orbit47 0.40559253
orbit13                 orbit13 0.40182714
orbit29                 orbit29 0.39603298
fourth                   fourth 0.38735650
orbit27                 orbit27 0.37764411
coreness               coreness 0.37020049
orbit67                 orbit67 0.36853410
graph6                   graph6 0.36737592
upto_sixth           upto_sixth 0.36679444
ratio2                   ratio2 0.35916044
orbit56                 orbit56 0.35511571
orbit64                 orbit64 0.34514108
close                     close 0.34334620
orbit33                 orbit33 0.33126754
graph19                 graph19 0.32457478
graph8                   graph8 0.31613072
orbit54                 orbit54 0.30696013
graph21                 graph21 0.30258580
orbit25                 orbit25 0.29098039
graph2                   graph2 0.28587178
orbit28                 orbit28 0.28019166
orbit59                 orbit59 0.27994649
orbit17                 orbit17 0.27663974
orbit10                 orbit10 0.26907516
orbit21                 orbit21 0.26069828
orbit15                 orbit15 0.25771124
orbit32                 orbit32 0.24478155
orbit19                 orbit19 0.24316768
fifth                     fifth 0.24091476
ratio6                   ratio6 0.24017919
orbit11                 orbit11 0.24011426
orbit42                 orbit42 0.23915581
graph26                 graph26 0.22583015
graph0                   graph0 0.22423311
orbit48                 orbit48 0.22400058
graph24                 graph24 0.21396798
graph9                   graph9 0.20788131
orbit20                 orbit20 0.20183175
upto_fourth         upto_fourth 0.19863788
orbit12                 orbit12 0.19436117
orbit55                 orbit55 0.18823365
orbit58                 orbit58 0.18820437
orbit68                 orbit68 0.17448317
AP                           AP 0.17140092
graph13                 graph13 0.17119642
bigcom22               bigcom22 0.16046695
second                   second 0.15557683
orbit31                 orbit31 0.15323801
orbit4                   orbit4 0.15057920
orbit53                 orbit53 0.14269306
graph16                 graph16 0.13770070
sixth                     sixth 0.13271641
graph14                 graph14 0.12958304
orbit52                 orbit52 0.12494553
orbit5                   orbit5 0.12427376
orbit51                 orbit51 0.10938651
orbit70                 orbit70 0.10604235
orbit35                 orbit35 0.10346490
orbit1                   orbit1 0.09717777
upto_second         upto_second 0.09713712
orbit7                   orbit7 0.09066537
orbit66                 orbit66 0.08903043
ratio3                   ratio3 0.08575111
ecc                         ecc 0.08438717
bigcom3                 bigcom3 0.08038308
membership_s1     membership_s1 0.07894676
pdi                         pdi 0.06376250
bigcom28               bigcom28 0.05874341
bigcom181             bigcom181 0.05777844
hubscore               hubscore 0.05069124
upto_third           upto_third 0.04915551
graph28                 graph28 0.04254423
bigcom92               bigcom92 0.04180529
membership_s30   membership_s30 0.04091760
graph27                 graph27 0.03392078
orbit9                   orbit9 0.02842833
orbit16                 orbit16 0.01631769
orbit23                 orbit23 0.01279868
evcent                   evcent 0.01213235
graph29                 graph29 0.00000000
orbit0                   orbit0 0.00000000
orbit3                   orbit3 0.00000000
orbit6                   orbit6 0.00000000
orbit8                   orbit8 0.00000000
orbit14                 orbit14 0.00000000
orbit22                 orbit22 0.00000000
orbit34                 orbit34 0.00000000
orbit43                 orbit43 0.00000000
orbit71                 orbit71 0.00000000
orbit72                 orbit72 0.00000000
eccrad                   eccrad 0.00000000
first                     first 0.00000000
bigcom1                 bigcom1 0.00000000
bigcom2                 bigcom2 0.00000000
bigcom4                 bigcom4 0.00000000
bigcom6                 bigcom6 0.00000000
bigcom8                 bigcom8 0.00000000
bigcom9                 bigcom9 0.00000000
bigcom13               bigcom13 0.00000000
bigcom15               bigcom15 0.00000000
bigcom16               bigcom16 0.00000000
bigcom21               bigcom21 0.00000000
bigcom24               bigcom24 0.00000000
bigcom31               bigcom31 0.00000000
bigcom32               bigcom32 0.00000000
bigcom33               bigcom33 0.00000000
bigcom34               bigcom34 0.00000000
bigcom36               bigcom36 0.00000000
bigcom37               bigcom37 0.00000000
bigcom38               bigcom38 0.00000000
bigcom39               bigcom39 0.00000000
bigcom40               bigcom40 0.00000000
bigcom43               bigcom43 0.00000000
bigcom44               bigcom44 0.00000000
bigcom47               bigcom47 0.00000000
bigcom49               bigcom49 0.00000000
bigcom50               bigcom50 0.00000000
bigcom51               bigcom51 0.00000000
bigcom52               bigcom52 0.00000000
bigcom54               bigcom54 0.00000000
bigcom56               bigcom56 0.00000000
bigcom62               bigcom62 0.00000000
bigcom66               bigcom66 0.00000000
bigcom68               bigcom68 0.00000000
bigcom69               bigcom69 0.00000000
bigcom71               bigcom71 0.00000000
bigcom72               bigcom72 0.00000000
bigcom73               bigcom73 0.00000000
bigcom74               bigcom74 0.00000000
bigcom75               bigcom75 0.00000000
bigcom76               bigcom76 0.00000000
bigcom77               bigcom77 0.00000000
bigcom79               bigcom79 0.00000000
bigcom80               bigcom80 0.00000000
bigcom82               bigcom82 0.00000000
bigcom83               bigcom83 0.00000000
bigcom84               bigcom84 0.00000000
bigcom85               bigcom85 0.00000000
bigcom87               bigcom87 0.00000000
bigcom89               bigcom89 0.00000000
bigcom91               bigcom91 0.00000000
bigcom93               bigcom93 0.00000000
bigcom96               bigcom96 0.00000000
bigcom97               bigcom97 0.00000000
bigcom98               bigcom98 0.00000000
bigcom99               bigcom99 0.00000000
bigcom101             bigcom101 0.00000000
bigcom104             bigcom104 0.00000000
bigcom106             bigcom106 0.00000000
bigcom109             bigcom109 0.00000000
bigcom113             bigcom113 0.00000000
bigcom116             bigcom116 0.00000000
bigcom120             bigcom120 0.00000000
bigcom123             bigcom123 0.00000000
bigcom126             bigcom126 0.00000000
bigcom127             bigcom127 0.00000000
bigcom137             bigcom137 0.00000000
bigcom139             bigcom139 0.00000000
bigcom140             bigcom140 0.00000000
bigcom143             bigcom143 0.00000000
bigcom145             bigcom145 0.00000000
bigcom146             bigcom146 0.00000000
bigcom147             bigcom147 0.00000000
bigcom149             bigcom149 0.00000000
bigcom153             bigcom153 0.00000000
bigcom154             bigcom154 0.00000000
bigcom156             bigcom156 0.00000000
bigcom157             bigcom157 0.00000000
bigcom158             bigcom158 0.00000000
bigcom160             bigcom160 0.00000000
bigcom161             bigcom161 0.00000000
bigcom162             bigcom162 0.00000000
bigcom164             bigcom164 0.00000000
bigcom166             bigcom166 0.00000000
bigcom167             bigcom167 0.00000000
bigcom171             bigcom171 0.00000000
bigcom173             bigcom173 0.00000000
bigcom175             bigcom175 0.00000000
bigcom176             bigcom176 0.00000000
bigcom177             bigcom177 0.00000000
bigcom178             bigcom178 0.00000000
bigcom180             bigcom180 0.00000000
bigcom184             bigcom184 0.00000000
bigcom186             bigcom186 0.00000000
bigcom187             bigcom187 0.00000000
bigcom189             bigcom189 0.00000000
bigcom194             bigcom194 0.00000000
bigcom195             bigcom195 0.00000000
bigcom196             bigcom196 0.00000000
bigcom204             bigcom204 0.00000000
bigcom205             bigcom205 0.00000000
bigcom212             bigcom212 0.00000000
bigcom214             bigcom214 0.00000000
bigcom222             bigcom222 0.00000000
bigcom223             bigcom223 0.00000000
bigcom226             bigcom226 0.00000000
bigcom227             bigcom227 0.00000000
bigcom229             bigcom229 0.00000000
bigcom233             bigcom233 0.00000000
bigcom236             bigcom236 0.00000000
bigcom237             bigcom237 0.00000000
bigcom246             bigcom246 0.00000000
bigcom248             bigcom248 0.00000000
bigcom249             bigcom249 0.00000000
bigcom250             bigcom250 0.00000000
bigcom254             bigcom254 0.00000000
bigcom266             bigcom266 0.00000000
bigcom269             bigcom269 0.00000000
bigcom272             bigcom272 0.00000000
bigcom274             bigcom274 0.00000000
bigcom281             bigcom281 0.00000000
bigcom291             bigcom291 0.00000000
bigcom292             bigcom292 0.00000000
bigcom295             bigcom295 0.00000000
bigcom299             bigcom299 0.00000000
bigcom301             bigcom301 0.00000000
bigcom306             bigcom306 0.00000000
bigcom309             bigcom309 0.00000000
bigcom314             bigcom314 0.00000000
bigcom321             bigcom321 0.00000000
bigcom341             bigcom341 0.00000000
bigcom350             bigcom350 0.00000000
bigcom353             bigcom353 0.00000000
bigcom359             bigcom359 0.00000000
bigcom363             bigcom363 0.00000000
bigcom365             bigcom365 0.00000000
bigcom385             bigcom385 0.00000000
bigcom386             bigcom386 0.00000000
bigcom408             bigcom408 0.00000000
bigcom412             bigcom412 0.00000000
bigcom480             bigcom480 0.00000000
membership_s3     membership_s3 0.00000000
membership_s4     membership_s4 0.00000000
membership_s5     membership_s5 0.00000000
membership_s6     membership_s6 0.00000000
membership_s7     membership_s7 0.00000000
membership_s8     membership_s8 0.00000000
membership_s9     membership_s9 0.00000000
membership_s11   membership_s11 0.00000000
membership_s12   membership_s12 0.00000000
membership_s14   membership_s14 0.00000000
membership_s15   membership_s15 0.00000000
membership_s16   membership_s16 0.00000000
membership_s17   membership_s17 0.00000000
membership_s18   membership_s18 0.00000000
membership_s20   membership_s20 0.00000000
membership_s21   membership_s21 0.00000000
membership_s22   membership_s22 0.00000000
membership_s24   membership_s24 0.00000000
membership_s25   membership_s25 0.00000000
membership_s26   membership_s26 0.00000000
membership_s27   membership_s27 0.00000000
membership_s28   membership_s28 0.00000000
membership_s31   membership_s31 0.00000000
membership_s33   membership_s33 0.00000000
membership_s36   membership_s36 0.00000000
membership_s37   membership_s37 0.00000000
[1] "Dataset: med_TnotC Model RF, run: 8 of 10 2015-06-15 20:08:33"
     |      Out-of-bag   |
Tree |      MSE  %Var(y) |
   1 |  0.03993   184.69 |
   2 |  0.03736   172.83 |
   3 |  0.03556   164.48 |
   4 |  0.03299   152.59 |
   5 |  0.03195   147.81 |
   6 |  0.03104   143.57 |
   7 |  0.03067   141.86 |
   8 |  0.03013   139.37 |
   9 |  0.02956   136.75 |
  10 |  0.02884   133.40 |
  11 |  0.02775   128.35 |
  12 |  0.02699   124.86 |
  13 |  0.02618   121.11 |
  14 |  0.02581   119.38 |
  15 |  0.02596   120.09 |
  16 |  0.02551   117.99 |
  17 |  0.02537   117.34 |
  18 |  0.02511   116.15 |
  19 |  0.02506   115.92 |
  20 |  0.02503   115.78 |
  21 |  0.02492   115.26 |
  22 |  0.02481   114.78 |
  23 |  0.02463   113.94 |
  24 |  0.02459   113.76 |
  25 |  0.02449   113.27 |
  26 |  0.02428   112.31 |
  27 |  0.02423   112.10 |
  28 |  0.02406   111.30 |
  29 |  0.02401   111.06 |
  30 |  0.02398   110.91 |
  31 |   0.0239   110.56 |
  32 |  0.02384   110.28 |
  33 |  0.02372   109.74 |
  34 |  0.02371   109.66 |
  35 |  0.02359   109.14 |
  36 |  0.02332   107.85 |
  37 |  0.02321   107.37 |
  38 |  0.02327   107.65 |
  39 |  0.02324   107.51 |
  40 |  0.02319   107.26 |
  41 |  0.02309   106.79 |
  42 |   0.0231   106.87 |
  43 |   0.0231   106.85 |
  44 |  0.02301   106.42 |
  45 |  0.02294   106.10 |
  46 |  0.02296   106.21 |
  47 |  0.02296   106.19 |
  48 |  0.02298   106.29 |
  49 |  0.02297   106.25 |
  50 |  0.02296   106.22 |
  51 |  0.02299   106.34 |
  52 |  0.02301   106.43 |
  53 |  0.02296   106.19 |
  54 |  0.02295   106.14 |
  55 |  0.02288   105.86 |
  56 |  0.02278   105.37 |
  57 |   0.0228   105.45 |
  58 |   0.0228   105.48 |
  59 |  0.02279   105.40 |
  60 |  0.02281   105.51 |
  61 |  0.02283   105.59 |
  62 |  0.02282   105.58 |
  63 |  0.02284   105.63 |
  64 |   0.0228   105.48 |
  65 |  0.02282   105.58 |
  66 |  0.02281   105.49 |
  67 |  0.02275   105.23 |
  68 |  0.02275   105.22 |
  69 |  0.02273   105.13 |
  70 |  0.02266   104.83 |
  71 |  0.02264   104.75 |
  72 |  0.02265   104.80 |
  73 |  0.02267   104.86 |
  74 |   0.0227   105.02 |
  75 |  0.02265   104.75 |
  76 |   0.0226   104.54 |
  77 |  0.02259   104.48 |
  78 |  0.02255   104.32 |
  79 |  0.02255   104.32 |
  80 |  0.02256   104.35 |
  81 |  0.02255   104.30 |
  82 |  0.02252   104.16 |
  83 |  0.02255   104.33 |
  84 |  0.02254   104.24 |
  85 |  0.02255   104.29 |
  86 |  0.02255   104.33 |
  87 |  0.02254   104.27 |
  88 |  0.02249   104.05 |
  89 |  0.02251   104.10 |
  90 |   0.0225   104.06 |
  91 |  0.02249   104.05 |
  92 |  0.02248   103.98 |
  93 |  0.02246   103.89 |
  94 |  0.02245   103.83 |
  95 |  0.02245   103.87 |
  96 |  0.02242   103.71 |
  97 |  0.02241   103.65 |
  98 |  0.02243   103.73 |
  99 |  0.02239   103.59 |
 100 |  0.02242   103.69 |
[1] "Random Forest variable coefficients"
                      %IncMSE IncNodePurity
graph5           1.087814e-03  4.220676e-01
graph6           7.903200e-04  4.178405e-01
graph7           1.192140e-03  4.001241e-01
graph8           1.603549e-05  2.025524e-01
graph9           4.177025e-04  4.063271e-01
graph10          1.812667e-03  4.853352e-01
graph11          1.528124e-03  6.016113e-01
graph12          9.366695e-04  4.966989e-01
graph13          3.142053e-03  2.904043e-01
graph14          2.186702e-04  3.356526e-01
graph15          4.225864e-04  1.563406e-01
graph16          8.628979e-04  2.751986e-01
graph17          9.992865e-04  4.388989e-01
graph18          6.426670e-04  3.443404e-01
graph19          4.432910e-04  5.801205e-01
graph20          2.193336e-03  9.136199e-01
graph21          5.557283e-04  3.495484e-01
graph22          1.039244e-03  4.427111e-01
graph23          2.056322e-03  8.576149e-01
graph24          6.628674e-04  2.113704e-01
graph25          2.411256e-04  4.155970e-01
graph26          7.993914e-04  3.549926e-01
graph27          3.781993e-04  1.315507e-01
graph28          8.115789e-04  1.977651e-01
graph29         -1.072083e-06  6.334647e-02
orbit0           9.543977e-05  1.608532e-01
orbit1           1.511917e-04  1.399636e-01
orbit2           2.918555e-04  4.477035e-01
orbit3           3.361923e-04  3.578402e-01
orbit4           7.694992e-04  2.831481e-01
orbit5           8.643487e-04  2.443233e-01
orbit6           4.023159e-04  3.236237e-01
orbit7           1.184907e-03  4.704948e-01
orbit8           2.609371e-03  8.086915e-01
orbit9           8.670561e-04  3.895790e-01
orbit10          2.179281e-04  3.391122e-01
orbit11          2.184829e-04  1.898494e-01
orbit12          8.785998e-04  3.199116e-01
orbit13          1.304322e-04  4.037444e-01
orbit14          8.677179e-05  3.554862e-01
orbit15          2.071667e-03  2.485271e-01
orbit16          2.312483e-03  4.568640e-01
orbit17          1.209772e-03  4.550809e-01
orbit18          2.295952e-03  1.286760e+00
orbit19          1.081720e-03  3.933321e-01
orbit20          6.876275e-04  1.667827e-01
orbit21          5.809580e-04  4.887828e-01
orbit22          1.516444e-03  5.341769e-01
orbit23          1.739295e-03  4.472879e-01
orbit24          9.656632e-04  8.226663e-01
orbit25          8.697654e-04  3.617817e-01
orbit26          5.271348e-04  2.217019e-01
orbit27          2.421711e-03  6.355316e-01
orbit28          1.486845e-04  1.365807e-01
orbit29          3.373334e-04  3.306860e-01
orbit30          1.379676e-03  6.246427e-01
orbit31          5.497788e-04  4.942421e-01
orbit32          1.775721e-03  4.087382e-01
orbit33          3.825580e-04  3.712100e-01
orbit34          1.058072e-03  4.293893e-01
orbit35          8.949516e-04  4.014009e-01
orbit36          1.271776e-03  6.631679e-01
orbit37          4.278177e-04  3.817189e-01
orbit38          1.140876e-03  7.222496e-01
orbit39          1.114535e-03  4.091618e-01
orbit40          5.782046e-04  3.160548e-01
orbit41          4.713529e-04  3.429129e-01
orbit42          8.692147e-04  3.183145e-01
orbit43          6.187024e-04  2.681781e-01
orbit44          3.464531e-04  2.859922e-01
orbit45          1.959849e-03  5.698500e-01
orbit46          6.899048e-04  3.393917e-01
orbit47          8.598513e-04  4.118627e-01
orbit48          5.866730e-04  4.218202e-01
orbit49          2.111822e-03  9.282064e-01
orbit50          2.479165e-03  6.295529e-01
orbit51          4.095050e-04  3.118396e-01
orbit52          1.745150e-03  6.739154e-01
orbit53          8.272639e-05  3.302563e-01
orbit54          1.615039e-03  6.006842e-01
orbit55          6.468099e-04  2.678534e-01
orbit56          1.471035e-03  9.681352e-01
orbit57          6.715892e-04  2.052178e-01
orbit58          8.915842e-05  2.655360e-01
orbit59          1.607648e-03  3.675759e-01
orbit60          1.557865e-03  4.616037e-01
orbit61          1.408572e-03  2.561586e-01
orbit62          1.102828e-03  7.401319e-01
orbit63          1.863396e-03  3.475050e-01
orbit64          7.546595e-04  4.276333e-01
orbit65          1.943883e-03  4.138389e-01
orbit66          3.207018e-04  1.685265e-01
orbit67          2.446871e-04  1.896452e-01
orbit68          5.715453e-04  1.928926e-01
orbit69          4.336018e-04  3.249115e-01
orbit70          9.889133e-04  2.183513e-01
orbit71          3.090614e-04  2.142578e-01
orbit72          1.520203e-04  9.232226e-02
AP               6.865026e-05  1.521450e-01
bet              9.682878e-04  1.536366e+00
ecc              9.607861e-05  1.525468e-01
eccrad           4.551486e-05  8.428670e-02
close            3.997162e-04  1.337787e-01
constraint       5.970119e-04  9.107185e-01
coreness         3.949959e-04  7.594219e-01
knn              2.207531e-03  6.756469e-01
hubscore         2.202696e-03  2.345940e-01
pagerank         5.534716e-04  8.936149e-01
trans            7.578774e-04  1.130388e+00
evcent           4.815379e-04  2.354643e-01
first            3.316335e-05  3.011187e-01
upto_second      6.682955e-04  3.142019e-01
upto_third       5.589748e-04  1.711510e-01
upto_fourth      1.183292e-03  2.760511e-01
upto_fifth       9.807088e-04  3.747783e-01
upto_sixth       8.832078e-04  7.012696e-01
second           2.516690e-04  2.863128e-01
third            3.057064e-03  1.086030e+00
fourth           2.266317e-03  6.751514e-01
fifth            1.778552e-03  5.833083e-01
sixth            1.238337e-03  5.062755e-01
ratio1           2.896679e-03  5.674892e-01
ratio2           5.214518e-04  7.895089e-01
ratio3           1.237474e-03  6.609468e-01
ratio4           3.988654e-03  7.730010e-01
ratio5           1.722029e-03  2.450569e+00
ratio6           8.063609e-04  5.631886e-01
selfinter        6.984837e-05  8.843327e-02
walktrap_vertex  4.841782e-04  1.170995e+00
bigcom1         -3.682970e-07  2.847277e-03
bigcom2          0.000000e+00  1.110223e-18
bigcom3          2.968448e-04  2.265760e-01
bigcom4          5.816545e-06  1.803571e-02
bigcom6         -5.025457e-05  3.667466e-01
bigcom8          0.000000e+00  0.000000e+00
bigcom9          0.000000e+00  0.000000e+00
bigcom11         6.395226e-05  4.128506e-01
bigcom13         0.000000e+00  0.000000e+00
bigcom15         0.000000e+00  1.387779e-19
bigcom16         0.000000e+00  0.000000e+00
bigcom21         0.000000e+00  0.000000e+00
bigcom22         1.300377e-04  1.778828e-01
bigcom24         0.000000e+00  0.000000e+00
bigcom26         5.808915e-04  5.230013e-01
bigcom28         2.999380e-04  1.984126e-01
bigcom30         2.988946e-03  4.112302e+00
bigcom31         0.000000e+00  1.387779e-19
bigcom32         0.000000e+00  5.551115e-19
bigcom33         0.000000e+00  0.000000e+00
bigcom34         0.000000e+00  0.000000e+00
bigcom36         0.000000e+00  0.000000e+00
bigcom37         0.000000e+00  0.000000e+00
bigcom38        -2.705684e-05  5.786078e-01
bigcom39         0.000000e+00  0.000000e+00
bigcom40         0.000000e+00  0.000000e+00
bigcom43         0.000000e+00  0.000000e+00
bigcom44        -8.041231e-06  7.492758e-02
bigcom46        -2.357348e-05  1.181712e+00
bigcom47         0.000000e+00  0.000000e+00
bigcom49         0.000000e+00  0.000000e+00
bigcom50         0.000000e+00  0.000000e+00
bigcom51         0.000000e+00  0.000000e+00
bigcom52         5.491489e-05  1.198377e+00
bigcom54         0.000000e+00  0.000000e+00
bigcom56         0.000000e+00  1.110223e-18
bigcom62         0.000000e+00  0.000000e+00
bigcom66         0.000000e+00  0.000000e+00
bigcom68         0.000000e+00  0.000000e+00
bigcom69         0.000000e+00  1.110223e-18
bigcom71         0.000000e+00  0.000000e+00
bigcom72         0.000000e+00  0.000000e+00
bigcom73         0.000000e+00  0.000000e+00
bigcom74         0.000000e+00  0.000000e+00
bigcom75        -3.492841e-05  3.599149e-01
bigcom76         0.000000e+00  1.110223e-18
bigcom77         0.000000e+00  0.000000e+00
bigcom79         0.000000e+00  0.000000e+00
bigcom80         0.000000e+00  0.000000e+00
bigcom82         0.000000e+00  0.000000e+00
bigcom83         0.000000e+00  0.000000e+00
bigcom84         0.000000e+00  0.000000e+00
bigcom85         0.000000e+00  0.000000e+00
bigcom87         0.000000e+00  0.000000e+00
bigcom89         0.000000e+00  0.000000e+00
bigcom91         4.916680e-05  3.015739e-01
bigcom92        -2.727367e-05  1.144274e-01
bigcom93         0.000000e+00  0.000000e+00
bigcom96         0.000000e+00  0.000000e+00
bigcom97         0.000000e+00  0.000000e+00
bigcom98         0.000000e+00  0.000000e+00
bigcom99         0.000000e+00  0.000000e+00
bigcom101        0.000000e+00  0.000000e+00
bigcom104        0.000000e+00  0.000000e+00
bigcom106        0.000000e+00  0.000000e+00
bigcom109        0.000000e+00  0.000000e+00
bigcom113        0.000000e+00  0.000000e+00
bigcom116        3.554223e-05  6.414110e-02
bigcom120        0.000000e+00  0.000000e+00
bigcom123        0.000000e+00  0.000000e+00
bigcom126        0.000000e+00  0.000000e+00
bigcom127        0.000000e+00  0.000000e+00
bigcom137        0.000000e+00  0.000000e+00
bigcom139        0.000000e+00  0.000000e+00
bigcom140        0.000000e+00  0.000000e+00
bigcom143        0.000000e+00  0.000000e+00
bigcom145        0.000000e+00  0.000000e+00
bigcom146        0.000000e+00  1.110223e-18
bigcom147        0.000000e+00  0.000000e+00
bigcom149        0.000000e+00  0.000000e+00
bigcom153        0.000000e+00  0.000000e+00
bigcom154        0.000000e+00  0.000000e+00
bigcom156        0.000000e+00  0.000000e+00
bigcom157        0.000000e+00  1.110223e-18
bigcom158        0.000000e+00  0.000000e+00
bigcom160        0.000000e+00  0.000000e+00
bigcom161        0.000000e+00  5.551115e-19
bigcom162        0.000000e+00  0.000000e+00
bigcom164        0.000000e+00  0.000000e+00
bigcom166        0.000000e+00  1.110223e-18
bigcom167        0.000000e+00  0.000000e+00
bigcom171        0.000000e+00  0.000000e+00
bigcom173        0.000000e+00  0.000000e+00
bigcom175        0.000000e+00  0.000000e+00
bigcom176        0.000000e+00  0.000000e+00
bigcom177        0.000000e+00  1.110223e-18
bigcom178        0.000000e+00  0.000000e+00
bigcom180        0.000000e+00  0.000000e+00
bigcom181       -1.119149e-04  2.556426e-01
bigcom184        0.000000e+00  0.000000e+00
bigcom186       -3.620366e-05  6.472269e-01
bigcom187       -5.358732e-05  5.735577e-01
bigcom189        0.000000e+00  0.000000e+00
bigcom194        0.000000e+00  0.000000e+00
bigcom195        0.000000e+00  0.000000e+00
bigcom196        1.814643e-05  4.816910e-01
bigcom204        0.000000e+00  0.000000e+00
bigcom205        0.000000e+00  0.000000e+00
bigcom212        0.000000e+00  0.000000e+00
bigcom214        0.000000e+00  0.000000e+00
bigcom222        0.000000e+00  0.000000e+00
bigcom223        0.000000e+00  1.110223e-18
bigcom226        0.000000e+00  0.000000e+00
bigcom227        0.000000e+00  0.000000e+00
bigcom229        0.000000e+00  5.551115e-19
bigcom233        0.000000e+00  0.000000e+00
bigcom236        0.000000e+00  1.110223e-18
bigcom237        0.000000e+00  0.000000e+00
bigcom246        0.000000e+00  0.000000e+00
bigcom248        0.000000e+00  0.000000e+00
bigcom249        0.000000e+00  0.000000e+00
bigcom250        0.000000e+00  0.000000e+00
bigcom254        0.000000e+00  1.110223e-18
bigcom266        0.000000e+00  0.000000e+00
bigcom269        0.000000e+00  0.000000e+00
bigcom272        0.000000e+00  0.000000e+00
bigcom274        0.000000e+00  0.000000e+00
bigcom281        0.000000e+00  5.551115e-19
bigcom291       -2.489516e-05  5.495495e-01
bigcom292        0.000000e+00  0.000000e+00
bigcom295        0.000000e+00  0.000000e+00
bigcom299        0.000000e+00  0.000000e+00
bigcom301        0.000000e+00  0.000000e+00
bigcom306        0.000000e+00  0.000000e+00
bigcom309        0.000000e+00  0.000000e+00
bigcom314        0.000000e+00  5.551115e-19
bigcom321        0.000000e+00  0.000000e+00
bigcom341        0.000000e+00  0.000000e+00
bigcom350        0.000000e+00  0.000000e+00
bigcom353        0.000000e+00  0.000000e+00
bigcom359        0.000000e+00  0.000000e+00
bigcom363        0.000000e+00  0.000000e+00
bigcom365        0.000000e+00  2.775558e-19
bigcom385        1.751759e-05  6.460489e-01
bigcom386        0.000000e+00  0.000000e+00
bigcom408        0.000000e+00  0.000000e+00
bigcom412        0.000000e+00  0.000000e+00
bigcom480        0.000000e+00  0.000000e+00
spin_vertex      1.795766e-04  8.671936e-01
membership_s1    6.238508e-04  2.519052e-01
membership_s3    0.000000e+00  0.000000e+00
membership_s4    0.000000e+00  8.333333e-03
membership_s5    1.114541e-04  1.064332e-01
membership_s6    0.000000e+00  0.000000e+00
membership_s7    7.717769e-05  1.002302e-01
membership_s8    0.000000e+00  0.000000e+00
membership_s9    0.000000e+00  0.000000e+00
membership_s11   0.000000e+00  0.000000e+00
membership_s12   0.000000e+00  0.000000e+00
membership_s14   0.000000e+00  0.000000e+00
membership_s15   7.101736e-05  2.231056e-01
membership_s16   0.000000e+00  0.000000e+00
membership_s17   0.000000e+00  0.000000e+00
membership_s18   0.000000e+00  0.000000e+00
membership_s20   0.000000e+00  0.000000e+00
membership_s21  -4.852426e-05  1.772401e-01
membership_s22   0.000000e+00  0.000000e+00
membership_s24   0.000000e+00  0.000000e+00
membership_s25   1.200262e-07  8.060592e-02
membership_s26   0.000000e+00  0.000000e+00
membership_s27   3.294665e-05  1.492688e-01
membership_s28   0.000000e+00  0.000000e+00
membership_s30   2.190217e-04  5.946694e-02
membership_s31  -1.860201e-06  4.928554e-03
membership_s32   9.300320e-04  7.947065e-01
membership_s33   0.000000e+00  0.000000e+00
membership_s36   0.000000e+00  5.551115e-19
membership_s37   0.000000e+00  0.000000e+00
V1               4.002310e-03  1.564831e+00
V2               2.024373e-03  2.012359e+00
pdi              1.463430e-04  2.867294e-01
adhesion         2.460220e-02  1.908398e+00
cohesion         2.321367e-02  1.776840e+00
inner            1.170284e-02  2.637891e+00
outer            6.706899e-03  2.470554e+00
ioratio          8.280803e-03  1.504217e+00
comsize          1.605273e-02  2.856408e+00
[1] "Dataset: med_TnotC Model GLM, run: 8 of 10 2015-06-15 20:10:15"
[1] "glmnet variable coefficients"
                     [,1]          [,2]
(Intercept)     -3.789523 -6.989777e+02
graph0           0.000000 -3.014238e-02
graph1           0.000000  1.793535e-04
graph2           0.000000  1.536728e-02
graph3           0.000000  1.071501e-07
graph4           0.000000  4.191143e-08
graph5           0.000000  0.000000e+00
graph6           0.000000 -4.286067e-06
graph7           0.000000  1.372023e-05
graph8           0.000000 -1.016094e-02
graph9           0.000000 -5.787211e-08
graph10          0.000000  1.479244e-09
graph11          0.000000  4.922970e-11
graph12          0.000000  0.000000e+00
graph13          0.000000  0.000000e+00
graph14          0.000000  2.445999e-08
graph15          0.000000  2.331664e-05
graph16          0.000000  0.000000e+00
graph17          0.000000 -3.902439e-07
graph18          0.000000  0.000000e+00
graph19          0.000000 -6.745125e-06
graph20          0.000000  2.345339e-05
graph21          0.000000  1.851319e-05
graph22          0.000000 -2.829842e-05
graph23          0.000000  0.000000e+00
graph24          0.000000  3.408781e-05
graph25          0.000000  0.000000e+00
graph26          0.000000  1.230413e-05
graph27          0.000000 -9.715688e-05
graph28          0.000000  0.000000e+00
graph29          0.000000 -1.120801e-02
orbit0           0.000000 -2.558688e-02
orbit1           0.000000  2.070431e-04
orbit2           0.000000  5.467021e-05
orbit3           0.000000  1.702008e-02
orbit4           0.000000  0.000000e+00
orbit5           0.000000  1.416787e-05
orbit6           0.000000  9.786357e-09
orbit7           0.000000  5.073403e-05
orbit8           0.000000  0.000000e+00
orbit9           0.000000 -3.541097e-05
orbit10          0.000000  0.000000e+00
orbit11          0.000000  2.158347e-03
orbit12          0.000000  0.000000e+00
orbit13          0.000000  3.906593e-03
orbit14          0.000000 -1.004366e-02
orbit15          0.000000 -2.675588e-07
orbit16          0.000000 -1.473232e-10
orbit17          0.000000 -3.546329e-07
orbit18          0.000000 -5.217720e-10
orbit19          0.000000  1.640086e-08
orbit20          0.000000 -2.035685e-08
orbit21          0.000000 -1.679256e-06
orbit22          0.000000  3.058511e-11
orbit23          0.000000  5.112756e-05
orbit24          0.000000 -8.144439e-07
orbit25          0.000000  2.590000e-07
orbit26          0.000000  2.749675e-06
orbit27          0.000000  6.473528e-06
orbit28          0.000000  9.210816e-07
orbit29          0.000000 -3.256525e-06
orbit30          0.000000 -9.701724e-06
orbit31          0.000000  0.000000e+00
orbit32          0.000000  1.208607e-07
orbit33          0.000000 -5.767035e-04
orbit34          0.000000  2.381423e-05
orbit35          0.000000  3.771864e-07
orbit36          0.000000  1.224721e-06
orbit37          0.000000 -8.384361e-07
orbit38          0.000000  6.356780e-05
orbit39          0.000000 -7.196902e-06
orbit40          0.000000  0.000000e+00
orbit41          0.000000 -6.465140e-05
orbit42          0.000000  7.936139e-04
orbit43          0.000000  6.601169e-07
orbit44          0.000000 -9.212475e-06
orbit45          0.000000 -8.590884e-06
orbit46          0.000000 -8.951944e-06
orbit47          0.000000 -2.696065e-05
orbit48          0.000000 -3.004260e-05
orbit49          0.000000  3.682540e-05
orbit50          0.000000 -1.480612e-03
orbit51          0.000000  2.425026e-05
orbit52          0.000000  5.871831e-05
orbit53          0.000000  1.496724e-04
orbit54          0.000000 -2.464812e-05
orbit55          0.000000 -1.983911e-03
orbit56          0.000000  2.210279e-04
orbit57          0.000000 -4.074504e-05
orbit58          0.000000 -2.091595e-03
orbit59          0.000000  4.813241e-05
orbit60          0.000000  5.092785e-05
orbit61          0.000000  2.793982e-03
orbit62          0.000000 -1.308012e-03
orbit63          0.000000  3.040127e-06
orbit64          0.000000  5.923993e-04
orbit65          0.000000 -2.296309e-04
orbit66          0.000000  8.501418e-04
orbit67          0.000000  3.990016e-03
orbit68          0.000000  5.326210e-06
orbit69          0.000000 -2.467354e-02
orbit70          0.000000  2.181375e-03
orbit71          0.000000 -7.697148e-03
orbit72          0.000000 -1.107036e-02
AP               0.000000 -3.640993e-03
bet              0.000000  1.472328e-05
ecc              0.000000  2.079538e-01
eccrad           0.000000  1.220000e+00
close            0.000000  1.026599e+00
constraint       0.000000  1.411083e+00
coreness         0.000000  4.601210e-04
knn              0.000000 -5.009155e-03
hubscore         0.000000  1.049190e+01
pagerank         0.000000 -2.158104e+00
trans            0.000000 -1.020486e+00
evcent           0.000000  1.514292e+01
first            0.000000 -3.146250e-02
upto_second      0.000000  2.098407e-05
upto_third       0.000000 -2.173027e-12
upto_fourth      0.000000 -3.096710e-04
upto_fifth       0.000000  9.476763e-03
upto_sixth       0.000000  4.346985e-02
second           0.000000  2.506906e-05
third            0.000000 -1.740797e-05
fourth           0.000000  0.000000e+00
fifth            0.000000  5.915240e-04
sixth            0.000000 -1.025710e-02
ratio1           0.000000 -3.477929e-03
ratio2           0.000000 -7.538388e-03
ratio3           0.000000  3.362894e-01
ratio4           0.000000 -5.189898e-01
ratio5           0.000000  1.378398e+01
ratio6           0.000000 -4.096846e-02
selfinter        0.000000  5.962811e-02
walktrap_vertex  0.000000 -6.989723e-02
bigcom1          0.000000 -1.726415e+00
bigcom2          0.000000 -9.461605e-01
bigcom3          0.000000  2.602962e-01
bigcom4          0.000000 -1.030225e-01
bigcom6          0.000000  2.204383e+00
bigcom8          0.000000 -1.902392e+00
bigcom9          0.000000 -6.453583e-01
bigcom11         0.000000  1.242841e+00
bigcom13         0.000000 -1.124162e+00
bigcom15         0.000000 -7.834261e-01
bigcom16         0.000000 -6.207050e-01
bigcom21         0.000000 -1.457204e+00
bigcom22         0.000000  6.617107e-01
bigcom24         0.000000 -7.097839e-01
bigcom26         0.000000  9.578913e-01
bigcom28         0.000000  3.232799e-01
bigcom30         0.000000  2.391838e+00
bigcom31         0.000000 -3.432355e-01
bigcom32         0.000000 -1.568233e+00
bigcom33         0.000000  0.000000e+00
bigcom34         0.000000 -1.192387e+00
bigcom36         0.000000 -8.225632e-01
bigcom37         0.000000 -4.157520e-01
bigcom38         0.000000  2.717335e+00
bigcom39         0.000000 -1.366666e+00
bigcom40         0.000000 -5.646848e-01
bigcom43         0.000000 -1.271010e+00
bigcom44         0.000000  1.459829e+00
bigcom46         0.000000  2.525196e+00
bigcom47         0.000000 -1.609101e+00
bigcom49         0.000000 -5.939258e-01
bigcom50         0.000000 -1.052120e+00
bigcom51         0.000000 -1.192284e+00
bigcom52         0.000000  2.450736e+00
bigcom54         0.000000  0.000000e+00
bigcom56         0.000000 -1.314539e+00
bigcom62         0.000000 -1.371292e+00
bigcom66         0.000000 -6.417717e-01
bigcom68         0.000000 -4.552737e-01
bigcom69         0.000000 -1.290353e+00
bigcom71         0.000000  0.000000e+00
bigcom72         0.000000  0.000000e+00
bigcom73         0.000000 -1.656851e+00
bigcom74         0.000000 -1.437598e+00
bigcom75         0.000000  1.732137e+00
bigcom76         0.000000 -8.431432e-01
bigcom77         0.000000 -1.549867e+00
bigcom79         0.000000 -1.085031e+00
bigcom80         0.000000 -2.144593e+00
bigcom82         0.000000 -9.880229e-01
bigcom83         0.000000  0.000000e+00
bigcom84         0.000000 -1.237093e+00
bigcom85         0.000000 -2.780391e-01
bigcom87         0.000000 -1.472923e+00
bigcom89         0.000000  0.000000e+00
bigcom91         0.000000  1.314557e+00
bigcom92         0.000000  1.758823e+00
bigcom93         0.000000  0.000000e+00
bigcom96         0.000000 -1.133619e+00
bigcom97         0.000000 -1.332467e+00
bigcom98         0.000000 -1.023901e+00
bigcom99         0.000000  0.000000e+00
bigcom101        0.000000 -2.368783e-01
bigcom104        0.000000 -6.132688e-01
bigcom106        0.000000 -1.657396e+00
bigcom109        0.000000 -6.020823e-01
bigcom113        0.000000 -1.291375e+00
bigcom116        0.000000 -7.464559e-02
bigcom120        0.000000 -1.187727e+00
bigcom123        0.000000 -1.184983e+00
bigcom126        0.000000 -2.030406e-01
bigcom127        0.000000 -8.690469e-01
bigcom137        0.000000 -1.464601e+00
bigcom139        0.000000 -1.086838e+00
bigcom140        0.000000 -9.374832e-01
bigcom143        0.000000 -5.594405e-01
bigcom145        0.000000 -7.999725e-03
bigcom146        0.000000  0.000000e+00
bigcom147        0.000000 -2.570730e-01
bigcom149        0.000000 -8.051559e-01
bigcom153        0.000000 -1.073561e+00
bigcom154        0.000000  0.000000e+00
bigcom156        0.000000 -1.589359e+00
bigcom157        0.000000 -1.803096e+00
bigcom158        0.000000 -9.179034e-01
bigcom160        0.000000 -9.578728e-01
bigcom161        0.000000 -1.021671e+00
bigcom162        0.000000 -8.097823e-01
bigcom164        0.000000 -9.402461e-01
bigcom166        0.000000 -1.163901e+00
bigcom167        0.000000 -1.971427e+00
bigcom171        0.000000 -1.493959e+00
bigcom173        0.000000 -1.147804e+00
bigcom175        0.000000 -1.178257e-03
bigcom176        0.000000 -3.284471e-01
bigcom177        0.000000 -6.263366e-01
bigcom178        0.000000 -1.410300e+00
bigcom180        0.000000 -9.527017e-01
bigcom181        0.000000  2.288793e+00
bigcom184        0.000000 -8.000280e-01
bigcom186        0.000000  2.405385e+00
bigcom187        0.000000  2.324982e+00
bigcom189        0.000000 -8.715510e-01
bigcom194        0.000000 -9.311728e-01
bigcom195        0.000000 -7.772302e-01
bigcom196        0.000000  2.186709e+00
bigcom204        0.000000  0.000000e+00
bigcom205        0.000000 -1.371293e+00
bigcom212        0.000000 -7.359607e-01
bigcom214        0.000000 -3.662070e-01
bigcom222        0.000000 -1.503680e-01
bigcom223        0.000000 -7.877315e-01
bigcom226        0.000000 -6.057586e-01
bigcom227        0.000000 -4.982504e-01
bigcom229        0.000000  0.000000e+00
bigcom233        0.000000 -1.563960e+00
bigcom236        0.000000  0.000000e+00
bigcom237        0.000000 -1.091726e+00
bigcom246        0.000000 -6.948953e-01
bigcom248        0.000000 -1.183205e+00
bigcom249        0.000000 -1.002926e+00
bigcom250        0.000000 -1.781562e-01
bigcom254        0.000000 -8.792735e-01
bigcom266        0.000000 -1.128659e+00
bigcom269        0.000000  0.000000e+00
bigcom272        0.000000 -9.161140e-03
bigcom274        0.000000 -2.977756e-01
bigcom281        0.000000  0.000000e+00
bigcom291        0.000000  2.891586e+00
bigcom292        0.000000 -9.166985e-01
bigcom295        0.000000 -1.401604e+00
bigcom299        0.000000 -1.069187e+00
bigcom301        0.000000 -4.715307e-01
bigcom306        0.000000  0.000000e+00
bigcom309        0.000000 -4.049185e-01
bigcom314        0.000000 -1.169486e+00
bigcom321        0.000000  0.000000e+00
bigcom341        0.000000 -5.871252e-01
bigcom350        0.000000 -1.197262e+00
bigcom353        0.000000  0.000000e+00
bigcom359        0.000000 -1.069820e+00
bigcom363        0.000000 -7.224404e-02
bigcom365        0.000000 -1.711342e+00
bigcom385        0.000000  2.735489e+00
bigcom386        0.000000  0.000000e+00
bigcom408        0.000000 -7.959528e-01
bigcom412        0.000000 -2.040677e+00
bigcom480        0.000000 -3.883569e-01
spin_vertex      0.000000  5.105508e-01
membership_s1    0.000000  4.531377e-01
membership_s3    0.000000 -1.390377e-02
membership_s4    0.000000 -2.861011e-01
membership_s5    0.000000  9.143998e-02
membership_s6    0.000000 -1.171620e+00
membership_s7    0.000000  2.028935e-01
membership_s8    0.000000 -4.038480e-01
membership_s9    0.000000 -1.410165e+00
membership_s11   0.000000 -1.442577e+00
membership_s12   0.000000 -1.045973e+00
membership_s14   0.000000 -1.302438e+00
membership_s15   0.000000  3.654262e-01
membership_s16   0.000000  0.000000e+00
membership_s17   0.000000 -4.016513e-01
membership_s18   0.000000 -1.211372e+00
membership_s20   0.000000 -1.082059e+00
membership_s21   0.000000  3.373122e-02
membership_s22   0.000000 -9.809062e-01
membership_s24   0.000000 -1.009649e+00
membership_s25   0.000000  1.536468e+00
membership_s26   0.000000  0.000000e+00
membership_s27   0.000000  1.972148e-01
membership_s28   0.000000 -1.186773e+00
membership_s30   0.000000  2.701261e-01
membership_s31   0.000000 -6.062246e-01
membership_s32   0.000000  4.485677e-01
membership_s33   0.000000 -4.090277e-01
membership_s36   0.000000 -1.009797e+00
membership_s37   0.000000 -6.524317e-01
V1               0.000000  2.400829e+00
V2               0.000000 -1.988195e+00
pdi              0.000000 -3.135098e+02
adhesion         0.000000  2.528431e-04
cohesion         0.000000 -5.153836e-04
inner            0.000000  1.504288e-04
outer            0.000000 -2.925329e-04
ioratio          0.000000 -5.980085e+00
comsize          0.000000  1.248680e-03
[1] "Dataset: med_TnotC Model GBM, run: 9 of 10 2015-06-15 20:11:35"
Iter   TrainDeviance   ValidDeviance   StepSize   Improve
     1        0.2156             nan     0.0100    0.0001
     2        0.2135             nan     0.0100    0.0003
     3        0.2102             nan     0.0100    0.0007
     4        0.2075             nan     0.0100    0.0003
     5        0.2049             nan     0.0100    0.0004
     6        0.2029             nan     0.0100    0.0002
     7        0.2008             nan     0.0100    0.0002
     8        0.1987             nan     0.0100    0.0006
     9        0.1964             nan     0.0100    0.0005
    10        0.1943             nan     0.0100    0.0002
    20        0.1786             nan     0.0100    0.0003
    40        0.1583             nan     0.0100   -0.0000
    60        0.1453             nan     0.0100   -0.0000
    80        0.1341             nan     0.0100   -0.0000
   100        0.1248             nan     0.0100   -0.0000
   106        0.1222             nan     0.0100   -0.0000

[1] "GBM variable coefficients"
                            var     rel.inf
bigcom30               bigcom30 8.172913764
comsize                 comsize 4.839438465
ratio5                   ratio5 4.649070455
membership_s32   membership_s32 4.160296293
outer                     outer 3.336322254
inner                     inner 3.185741827
orbit18                 orbit18 2.564476202
V2                           V2 2.449107728
bigcom46               bigcom46 2.425209541
trans                     trans 2.252005690
bet                         bet 2.154378116
orbit38                 orbit38 2.132862669
cohesion               cohesion 2.118946064
adhesion               adhesion 1.974031013
walktrap_vertex walktrap_vertex 1.829783300
V1                           V1 1.742522143
graph20                 graph20 1.621828661
ioratio                 ioratio 1.585921429
spin_vertex         spin_vertex 1.571790528
third                     third 1.530759508
orbit50                 orbit50 1.220781201
graph22                 graph22 1.154328109
graph10                 graph10 1.123092241
graph23                 graph23 1.117264448
pagerank               pagerank 1.095495832
ratio4                   ratio4 0.985541456
graph5                   graph5 0.941810796
graph19                 graph19 0.896741462
graph18                 graph18 0.882456209
orbit45                 orbit45 0.866055889
orbit30                 orbit30 0.851854115
orbit40                 orbit40 0.794495580
graph11                 graph11 0.783961365
graph26                 graph26 0.781317320
orbit49                 orbit49 0.752792869
orbit63                 orbit63 0.706548425
graph12                 graph12 0.700804099
graph25                 graph25 0.648443580
orbit52                 orbit52 0.645290103
orbit36                 orbit36 0.626697358
orbit33                 orbit33 0.606115936
orbit61                 orbit61 0.593579128
bigcom11               bigcom11 0.591754445
graph3                   graph3 0.584758755
fourth                   fourth 0.584266110
constraint           constraint 0.582109898
ratio1                   ratio1 0.575085221
ratio6                   ratio6 0.549622198
orbit51                 orbit51 0.513397133
orbit39                 orbit39 0.507144939
orbit65                 orbit65 0.501557894
orbit48                 orbit48 0.492181225
graph24                 graph24 0.489610920
orbit59                 orbit59 0.483337427
orbit24                 orbit24 0.460822413
knn                         knn 0.460186064
orbit10                 orbit10 0.459171057
orbit27                 orbit27 0.433058651
orbit47                 orbit47 0.427222677
selfinter             selfinter 0.422881189
orbit54                 orbit54 0.415444168
orbit56                 orbit56 0.392221310
upto_sixth           upto_sixth 0.386790972
graph13                 graph13 0.386535164
graph16                 graph16 0.381530610
orbit15                 orbit15 0.359686915
orbit26                 orbit26 0.357874456
orbit42                 orbit42 0.357845966
graph15                 graph15 0.354801329
graph21                 graph21 0.351206765
graph27                 graph27 0.350585791
coreness               coreness 0.349448585
close                     close 0.348643596
graph4                   graph4 0.345934737
orbit25                 orbit25 0.345756903
orbit2                   orbit2 0.341435976
graph7                   graph7 0.341283965
ecc                         ecc 0.340663935
orbit17                 orbit17 0.336306005
ratio3                   ratio3 0.335719329
graph8                   graph8 0.323639685
orbit67                 orbit67 0.320856702
bigcom26               bigcom26 0.308299876
upto_second         upto_second 0.297109874
orbit12                 orbit12 0.289651048
orbit41                 orbit41 0.285958297
orbit62                 orbit62 0.282575376
graph17                 graph17 0.266705502
orbit64                 orbit64 0.259986128
orbit20                 orbit20 0.259566050
graph9                   graph9 0.244296376
orbit11                 orbit11 0.241699910
graph28                 graph28 0.236046164
orbit28                 orbit28 0.231057574
orbit58                 orbit58 0.230280494
orbit55                 orbit55 0.221519635
orbit46                 orbit46 0.219847488
orbit53                 orbit53 0.212693174
orbit21                 orbit21 0.211628784
orbit16                 orbit16 0.199324300
upto_fifth           upto_fifth 0.194895710
orbit66                 orbit66 0.186591935
membership_s30   membership_s30 0.165924684
orbit70                 orbit70 0.165078232
graph1                   graph1 0.164499258
orbit4                   orbit4 0.162608380
graph6                   graph6 0.162564781
ratio2                   ratio2 0.161664878
hubscore               hubscore 0.161631864
bigcom28               bigcom28 0.149729320
orbit29                 orbit29 0.146051809
orbit9                   orbit9 0.124968019
orbit35                 orbit35 0.110073872
orbit5                   orbit5 0.101814444
orbit60                 orbit60 0.099802601
orbit13                 orbit13 0.098616688
fifth                     fifth 0.092196200
bigcom4                 bigcom4 0.091160419
orbit32                 orbit32 0.088886551
orbit7                   orbit7 0.080849387
orbit19                 orbit19 0.076676580
second                   second 0.073809351
graph14                 graph14 0.073794049
AP                           AP 0.072958631
graph0                   graph0 0.068629055
orbit31                 orbit31 0.067620591
orbit37                 orbit37 0.062988222
bigcom92               bigcom92 0.059214158
graph29                 graph29 0.047481665
bigcom3                 bigcom3 0.041048437
pdi                         pdi 0.038579626
graph2                   graph2 0.033565077
sixth                     sixth 0.019344927
orbit71                 orbit71 0.017968516
bigcom181             bigcom181 0.014423790
bigcom22               bigcom22 0.008787992
orbit0                   orbit0 0.000000000
orbit1                   orbit1 0.000000000
orbit3                   orbit3 0.000000000
orbit6                   orbit6 0.000000000
orbit8                   orbit8 0.000000000
orbit14                 orbit14 0.000000000
orbit22                 orbit22 0.000000000
orbit23                 orbit23 0.000000000
orbit34                 orbit34 0.000000000
orbit43                 orbit43 0.000000000
orbit44                 orbit44 0.000000000
orbit57                 orbit57 0.000000000
orbit68                 orbit68 0.000000000
orbit69                 orbit69 0.000000000
orbit72                 orbit72 0.000000000
eccrad                   eccrad 0.000000000
evcent                   evcent 0.000000000
first                     first 0.000000000
upto_third           upto_third 0.000000000
upto_fourth         upto_fourth 0.000000000
bigcom1                 bigcom1 0.000000000
bigcom2                 bigcom2 0.000000000
bigcom6                 bigcom6 0.000000000
bigcom8                 bigcom8 0.000000000
bigcom9                 bigcom9 0.000000000
bigcom13               bigcom13 0.000000000
bigcom15               bigcom15 0.000000000
bigcom16               bigcom16 0.000000000
bigcom21               bigcom21 0.000000000
bigcom24               bigcom24 0.000000000
bigcom31               bigcom31 0.000000000
bigcom32               bigcom32 0.000000000
bigcom33               bigcom33 0.000000000
bigcom34               bigcom34 0.000000000
bigcom36               bigcom36 0.000000000
bigcom37               bigcom37 0.000000000
bigcom38               bigcom38 0.000000000
bigcom39               bigcom39 0.000000000
bigcom40               bigcom40 0.000000000
bigcom43               bigcom43 0.000000000
bigcom44               bigcom44 0.000000000
bigcom47               bigcom47 0.000000000
bigcom49               bigcom49 0.000000000
bigcom50               bigcom50 0.000000000
bigcom51               bigcom51 0.000000000
bigcom52               bigcom52 0.000000000
bigcom54               bigcom54 0.000000000
bigcom56               bigcom56 0.000000000
bigcom62               bigcom62 0.000000000
bigcom66               bigcom66 0.000000000
bigcom68               bigcom68 0.000000000
bigcom69               bigcom69 0.000000000
bigcom71               bigcom71 0.000000000
bigcom72               bigcom72 0.000000000
bigcom73               bigcom73 0.000000000
bigcom74               bigcom74 0.000000000
bigcom75               bigcom75 0.000000000
bigcom76               bigcom76 0.000000000
bigcom77               bigcom77 0.000000000
bigcom79               bigcom79 0.000000000
bigcom80               bigcom80 0.000000000
bigcom82               bigcom82 0.000000000
bigcom83               bigcom83 0.000000000
bigcom84               bigcom84 0.000000000
bigcom85               bigcom85 0.000000000
bigcom87               bigcom87 0.000000000
bigcom89               bigcom89 0.000000000
bigcom91               bigcom91 0.000000000
bigcom93               bigcom93 0.000000000
bigcom96               bigcom96 0.000000000
bigcom97               bigcom97 0.000000000
bigcom98               bigcom98 0.000000000
bigcom99               bigcom99 0.000000000
bigcom101             bigcom101 0.000000000
bigcom104             bigcom104 0.000000000
bigcom106             bigcom106 0.000000000
bigcom109             bigcom109 0.000000000
bigcom113             bigcom113 0.000000000
bigcom116             bigcom116 0.000000000
bigcom120             bigcom120 0.000000000
bigcom123             bigcom123 0.000000000
bigcom126             bigcom126 0.000000000
bigcom127             bigcom127 0.000000000
bigcom137             bigcom137 0.000000000
bigcom139             bigcom139 0.000000000
bigcom140             bigcom140 0.000000000
bigcom143             bigcom143 0.000000000
bigcom145             bigcom145 0.000000000
bigcom146             bigcom146 0.000000000
bigcom147             bigcom147 0.000000000
bigcom149             bigcom149 0.000000000
bigcom153             bigcom153 0.000000000
bigcom154             bigcom154 0.000000000
bigcom156             bigcom156 0.000000000
bigcom157             bigcom157 0.000000000
bigcom158             bigcom158 0.000000000
bigcom160             bigcom160 0.000000000
bigcom161             bigcom161 0.000000000
bigcom162             bigcom162 0.000000000
bigcom164             bigcom164 0.000000000
bigcom166             bigcom166 0.000000000
bigcom167             bigcom167 0.000000000
bigcom171             bigcom171 0.000000000
bigcom173             bigcom173 0.000000000
bigcom175             bigcom175 0.000000000
bigcom176             bigcom176 0.000000000
bigcom177             bigcom177 0.000000000
bigcom178             bigcom178 0.000000000
bigcom180             bigcom180 0.000000000
bigcom184             bigcom184 0.000000000
bigcom186             bigcom186 0.000000000
bigcom187             bigcom187 0.000000000
bigcom189             bigcom189 0.000000000
bigcom194             bigcom194 0.000000000
bigcom195             bigcom195 0.000000000
bigcom196             bigcom196 0.000000000
bigcom204             bigcom204 0.000000000
bigcom205             bigcom205 0.000000000
bigcom212             bigcom212 0.000000000
bigcom214             bigcom214 0.000000000
bigcom222             bigcom222 0.000000000
bigcom223             bigcom223 0.000000000
bigcom226             bigcom226 0.000000000
bigcom227             bigcom227 0.000000000
bigcom229             bigcom229 0.000000000
bigcom233             bigcom233 0.000000000
bigcom236             bigcom236 0.000000000
bigcom237             bigcom237 0.000000000
bigcom246             bigcom246 0.000000000
bigcom248             bigcom248 0.000000000
bigcom249             bigcom249 0.000000000
bigcom250             bigcom250 0.000000000
bigcom254             bigcom254 0.000000000
bigcom266             bigcom266 0.000000000
bigcom269             bigcom269 0.000000000
bigcom272             bigcom272 0.000000000
bigcom274             bigcom274 0.000000000
bigcom281             bigcom281 0.000000000
bigcom291             bigcom291 0.000000000
bigcom292             bigcom292 0.000000000
bigcom295             bigcom295 0.000000000
bigcom299             bigcom299 0.000000000
bigcom301             bigcom301 0.000000000
bigcom306             bigcom306 0.000000000
bigcom309             bigcom309 0.000000000
bigcom314             bigcom314 0.000000000
bigcom321             bigcom321 0.000000000
bigcom341             bigcom341 0.000000000
bigcom350             bigcom350 0.000000000
bigcom353             bigcom353 0.000000000
bigcom359             bigcom359 0.000000000
bigcom363             bigcom363 0.000000000
bigcom365             bigcom365 0.000000000
bigcom385             bigcom385 0.000000000
bigcom386             bigcom386 0.000000000
bigcom408             bigcom408 0.000000000
bigcom412             bigcom412 0.000000000
bigcom480             bigcom480 0.000000000
membership_s1     membership_s1 0.000000000
membership_s3     membership_s3 0.000000000
membership_s4     membership_s4 0.000000000
membership_s5     membership_s5 0.000000000
membership_s6     membership_s6 0.000000000
membership_s7     membership_s7 0.000000000
membership_s8     membership_s8 0.000000000
membership_s9     membership_s9 0.000000000
membership_s11   membership_s11 0.000000000
membership_s12   membership_s12 0.000000000
membership_s14   membership_s14 0.000000000
membership_s15   membership_s15 0.000000000
membership_s16   membership_s16 0.000000000
membership_s17   membership_s17 0.000000000
membership_s18   membership_s18 0.000000000
membership_s20   membership_s20 0.000000000
membership_s21   membership_s21 0.000000000
membership_s22   membership_s22 0.000000000
membership_s24   membership_s24 0.000000000
membership_s25   membership_s25 0.000000000
membership_s26   membership_s26 0.000000000
membership_s27   membership_s27 0.000000000
membership_s28   membership_s28 0.000000000
membership_s31   membership_s31 0.000000000
membership_s33   membership_s33 0.000000000
membership_s36   membership_s36 0.000000000
membership_s37   membership_s37 0.000000000
[1] "Dataset: med_TnotC Model RF, run: 9 of 10 2015-06-15 20:12:16"
     |      Out-of-bag   |
Tree |      MSE  %Var(y) |
   1 |  0.04094   181.64 |
   2 |  0.04047   179.56 |
   3 |  0.04234   187.86 |
   4 |  0.03926   174.20 |
   5 |  0.03659   162.37 |
   6 |  0.03482   154.49 |
   7 |  0.03261   144.72 |
   8 |  0.03107   137.87 |
   9 |  0.02905   128.92 |
  10 |  0.02813   124.84 |
  11 |  0.02793   123.94 |
  12 |  0.02763   122.62 |
  13 |   0.0273   121.15 |
  14 |  0.02661   118.08 |
  15 |  0.02625   116.49 |
  16 |  0.02609   115.77 |
  17 |  0.02587   114.81 |
  18 |  0.02568   113.97 |
  19 |  0.02561   113.66 |
  20 |  0.02531   112.32 |
  21 |  0.02521   111.87 |
  22 |  0.02507   111.25 |
  23 |  0.02511   111.42 |
  24 |  0.02499   110.87 |
  25 |   0.0249   110.49 |
  26 |   0.0249   110.50 |
  27 |  0.02477   109.91 |
  28 |  0.02486   110.31 |
  29 |  0.02476   109.87 |
  30 |  0.02455   108.94 |
  31 |  0.02447   108.57 |
  32 |   0.0244   108.29 |
  33 |  0.02439   108.21 |
  34 |  0.02425   107.60 |
  35 |  0.02422   107.48 |
  36 |  0.02422   107.45 |
  37 |  0.02413   107.06 |
  38 |  0.02405   106.73 |
  39 |  0.02403   106.62 |
  40 |  0.02391   106.12 |
  41 |  0.02393   106.19 |
  42 |  0.02396   106.33 |
  43 |  0.02392   106.13 |
  44 |  0.02393   106.20 |
  45 |  0.02399   106.43 |
  46 |  0.02396   106.32 |
  47 |  0.02393   106.17 |
  48 |  0.02396   106.33 |
  49 |  0.02392   106.16 |
  50 |  0.02388   105.96 |
  51 |  0.02388   105.95 |
  52 |   0.0239   106.04 |
  53 |   0.0239   106.03 |
  54 |  0.02384   105.80 |
  55 |  0.02382   105.68 |
  56 |  0.02373   105.28 |
  57 |  0.02364   104.87 |
  58 |  0.02367   105.03 |
  59 |  0.02363   104.86 |
  60 |  0.02361   104.77 |
  61 |  0.02357   104.58 |
  62 |  0.02356   104.53 |
  63 |  0.02351   104.33 |
  64 |  0.02345   104.04 |
  65 |  0.02342   103.93 |
  66 |  0.02341   103.88 |
  67 |  0.02339   103.78 |
  68 |  0.02339   103.80 |
  69 |   0.0234   103.84 |
  70 |  0.02338   103.73 |
  71 |  0.02335   103.63 |
  72 |  0.02336   103.66 |
  73 |  0.02335   103.62 |
  74 |  0.02335   103.62 |
  75 |  0.02336   103.66 |
  76 |  0.02339   103.80 |
  77 |  0.02338   103.75 |
  78 |  0.02339   103.79 |
  79 |  0.02339   103.79 |
  80 |  0.02339   103.78 |
  81 |  0.02342   103.93 |
  82 |  0.02342   103.94 |
  83 |  0.02342   103.92 |
  84 |   0.0234   103.84 |
  85 |  0.02344   103.99 |
  86 |  0.02346   104.12 |
  87 |  0.02344   104.02 |
  88 |  0.02347   104.12 |
  89 |  0.02346   104.11 |
  90 |  0.02342   103.94 |
  91 |  0.02341   103.86 |
  92 |  0.02338   103.75 |
  93 |  0.02338   103.73 |
  94 |  0.02335   103.60 |
  95 |  0.02336   103.68 |
  96 |  0.02336   103.64 |
  97 |  0.02337   103.68 |
  98 |  0.02336   103.64 |
  99 |  0.02336   103.66 |
 100 |  0.02334   103.56 |
[1] "Random Forest variable coefficients"
                      %IncMSE IncNodePurity
graph5           1.278026e-03  5.178898e-01
graph6           5.035069e-04  3.479064e-01
graph7           2.025378e-03  4.494251e-01
graph8           1.055062e-04  1.525925e-01
graph9           1.516519e-03  3.191674e-01
graph10          1.448614e-03  5.973191e-01
graph11          1.876404e-03  3.871583e-01
graph12          9.648127e-04  7.473094e-01
graph13          1.525317e-04  1.776755e-01
graph14          1.047996e-03  2.473563e-01
graph15          8.887990e-04  4.430265e-01
graph16          1.911562e-03  4.880560e-01
graph17          2.163032e-03  4.459871e-01
graph18          1.244691e-03  2.851028e-01
graph19          3.293392e-03  5.942404e-01
graph20          1.383455e-03  9.476279e-01
graph21          9.721461e-04  2.979894e-01
graph22          2.171153e-03  5.299648e-01
graph23          1.906341e-03  6.487445e-01
graph24          3.102065e-03  3.374186e-01
graph25          1.481262e-03  6.865401e-01
graph26          1.433088e-03  4.097399e-01
graph27          1.864429e-04  1.441618e-01
graph28          6.447668e-04  1.781223e-01
graph29          1.188013e-04  4.539781e-02
orbit0           2.978598e-04  1.924815e-01
orbit1           3.792845e-04  2.907431e-01
orbit2           2.204709e-04  4.055722e-01
orbit3           3.211927e-04  2.830564e-01
orbit4           1.147254e-03  3.750188e-01
orbit5           4.836295e-04  2.145824e-01
orbit6           3.327686e-04  4.981745e-01
orbit7           2.596136e-04  4.416977e-01
orbit8           1.170266e-03  3.959302e-01
orbit9           1.345133e-03  4.008797e-01
orbit10          5.787391e-04  3.607547e-01
orbit11          2.181998e-04  3.489461e-01
orbit12          1.943637e-03  6.288625e-01
orbit13          1.258990e-03  3.153882e-01
orbit14          1.838498e-04  2.820389e-01
orbit15          8.299399e-04  3.957595e-01
orbit16          3.502043e-04  3.666102e-01
orbit17          6.140849e-04  3.640296e-01
orbit18          3.268945e-03  1.544062e+00
orbit19          1.132304e-03  4.663098e-01
orbit20          2.954443e-03  3.850957e-01
orbit21          9.606941e-04  4.728860e-01
orbit22          1.936165e-03  5.350422e-01
orbit23          3.199303e-04  4.415658e-01
orbit24          1.735072e-03  8.378671e-01
orbit25          8.499327e-04  2.927979e-01
orbit26          1.564679e-03  2.794816e-01
orbit27          1.649622e-03  4.830469e-01
orbit28          1.110344e-03  4.109290e-01
orbit29          1.471689e-03  3.503457e-01
orbit30          7.392276e-04  7.342098e-01
orbit31          1.121871e-03  4.702684e-01
orbit32          9.272697e-04  3.679835e-01
orbit33          3.824476e-04  5.788066e-01
orbit34          2.900684e-04  3.787072e-01
orbit35          2.018537e-03  4.366523e-01
orbit36          1.360572e-03  6.020336e-01
orbit37          7.955943e-04  2.743215e-01
orbit38          1.411329e-03  3.902088e-01
orbit39          6.494086e-04  6.836606e-01
orbit40          3.364515e-03  5.005754e-01
orbit41          2.824787e-04  4.231340e-01
orbit42          9.502065e-04  3.542881e-01
orbit43          1.061333e-03  2.575972e-01
orbit44          1.870447e-04  2.235206e-01
orbit45          2.677768e-03  5.119489e-01
orbit46          6.398026e-04  5.265655e-01
orbit47          8.180678e-04  5.419309e-01
orbit48          9.351776e-04  4.267908e-01
orbit49          2.008552e-03  1.045966e+00
orbit50          1.093594e-03  6.987524e-01
orbit51          1.227691e-03  2.777263e-01
orbit52          1.190473e-03  4.714839e-01
orbit53          7.805452e-04  1.972097e-01
orbit54          4.628651e-03  4.762251e-01
orbit55          5.888367e-04  4.120425e-01
orbit56          1.538983e-03  9.305368e-01
orbit57          4.510965e-04  1.963508e-01
orbit58          3.294118e-04  3.475840e-01
orbit59          4.630526e-03  4.793197e-01
orbit60          6.737827e-04  1.960307e-01
orbit61          5.106332e-04  3.660613e-01
orbit62          1.666774e-03  6.787118e-01
orbit63          2.049870e-03  6.656514e-01
orbit64          5.805037e-04  4.778435e-01
orbit65          3.849730e-03  7.073374e-01
orbit66          7.954254e-04  2.255747e-01
orbit67          1.961332e-04  2.487010e-01
orbit68          4.907420e-04  2.713509e-01
orbit69          1.144717e-04  4.298140e-01
orbit70          1.390119e-03  3.440635e-01
orbit71          2.252746e-04  1.864073e-01
orbit72          5.830904e-06  2.810054e-02
AP               1.045266e-04  1.241272e-01
bet              7.356550e-04  1.045707e+00
ecc              1.426126e-04  1.399810e-01
eccrad           2.960575e-05  1.497023e-01
close            1.294965e-03  3.549710e-01
constraint       1.406924e-03  4.301862e-01
coreness         4.048983e-04  5.432059e-01
knn              1.281234e-03  5.405539e-01
hubscore         5.044397e-04  2.105896e-01
pagerank         7.946103e-04  9.119506e-01
trans            9.825718e-04  6.570758e-01
evcent           4.074405e-04  1.971619e-01
first            1.447307e-04  1.355262e-01
upto_second      3.746437e-03  3.255961e-01
upto_third       4.507283e-04  2.853313e-01
upto_fourth      3.739906e-04  3.487190e-01
upto_fifth       1.563353e-03  4.272611e-01
upto_sixth       9.781774e-04  8.654317e-01
second           1.993738e-03  4.932768e-01
third            2.180366e-03  1.079189e+00
fourth           8.207450e-04  4.728925e-01
fifth            8.132786e-04  2.431107e-01
sixth            2.589120e-03  4.459400e-01
ratio1           1.176893e-03  3.346057e-01
ratio2           1.904405e-03  4.666235e-01
ratio3           1.228337e-03  4.092121e-01
ratio4           3.098986e-03  7.082463e-01
ratio5           1.808592e-03  2.925193e+00
ratio6           1.036541e-03  4.914106e-01
selfinter        2.916538e-04  1.946786e-01
walktrap_vertex  4.358264e-04  1.261241e+00
bigcom1          0.000000e+00  2.949030e-19
bigcom2          0.000000e+00  0.000000e+00
bigcom3          3.613949e-04  2.700604e-01
bigcom4          3.005259e-05  5.013949e-02
bigcom6         -9.349868e-06  3.268611e-01
bigcom8          0.000000e+00  0.000000e+00
bigcom9          0.000000e+00  0.000000e+00
bigcom11        -3.892999e-05  3.782260e-01
bigcom13         0.000000e+00  0.000000e+00
bigcom15         0.000000e+00  0.000000e+00
bigcom16         0.000000e+00  0.000000e+00
bigcom21         0.000000e+00  0.000000e+00
bigcom22         7.632405e-05  1.445139e-01
bigcom24         0.000000e+00  3.469447e-20
bigcom26         3.860133e-04  4.285012e-01
bigcom28         5.054124e-04  4.201824e-01
bigcom30         3.589479e-03  3.701187e+00
bigcom31         0.000000e+00  0.000000e+00
bigcom32         0.000000e+00  0.000000e+00
bigcom33        -1.117560e-05  3.869274e-01
bigcom34         0.000000e+00  0.000000e+00
bigcom36         0.000000e+00  0.000000e+00
bigcom37         0.000000e+00  0.000000e+00
bigcom38        -5.262395e-05  6.243639e-01
bigcom39         0.000000e+00  0.000000e+00
bigcom40         0.000000e+00  0.000000e+00
bigcom43         0.000000e+00  0.000000e+00
bigcom44         1.427192e-04  7.910297e-02
bigcom46         2.601202e-06  1.186991e+00
bigcom47         0.000000e+00  1.624060e-02
bigcom49         0.000000e+00  0.000000e+00
bigcom50         0.000000e+00  0.000000e+00
bigcom51         0.000000e+00  0.000000e+00
bigcom52         6.758082e-05  1.102336e+00
bigcom54         0.000000e+00  0.000000e+00
bigcom56         0.000000e+00  3.469447e-20
bigcom62         0.000000e+00  0.000000e+00
bigcom66         0.000000e+00  0.000000e+00
bigcom68         0.000000e+00  0.000000e+00
bigcom69         0.000000e+00  2.775558e-19
bigcom71         0.000000e+00  0.000000e+00
bigcom72         0.000000e+00  0.000000e+00
bigcom73         0.000000e+00  0.000000e+00
bigcom74         0.000000e+00  0.000000e+00
bigcom75        -3.621388e-05  2.451836e-01
bigcom76         0.000000e+00  0.000000e+00
bigcom77         0.000000e+00  0.000000e+00
bigcom79         0.000000e+00  0.000000e+00
bigcom80         0.000000e+00  0.000000e+00
bigcom82         0.000000e+00  0.000000e+00
bigcom83         0.000000e+00  0.000000e+00
bigcom84         0.000000e+00  0.000000e+00
bigcom85         0.000000e+00  0.000000e+00
bigcom87         0.000000e+00  0.000000e+00
bigcom89         0.000000e+00  0.000000e+00
bigcom91        -2.107516e-05  2.525497e-01
bigcom92        -3.245657e-05  1.008195e-01
bigcom93         0.000000e+00  0.000000e+00
bigcom96         0.000000e+00  0.000000e+00
bigcom97         0.000000e+00  0.000000e+00
bigcom98         0.000000e+00  0.000000e+00
bigcom99         0.000000e+00  0.000000e+00
bigcom101        0.000000e+00  0.000000e+00
bigcom104        0.000000e+00  0.000000e+00
bigcom106        0.000000e+00  0.000000e+00
bigcom109        0.000000e+00  0.000000e+00
bigcom113        0.000000e+00  0.000000e+00
bigcom116        2.641573e-07  4.794126e-02
bigcom120        0.000000e+00  0.000000e+00
bigcom123        0.000000e+00  0.000000e+00
bigcom126        0.000000e+00  0.000000e+00
bigcom127        0.000000e+00  0.000000e+00
bigcom137        0.000000e+00  0.000000e+00
bigcom139        0.000000e+00  0.000000e+00
bigcom140        0.000000e+00  0.000000e+00
bigcom143        0.000000e+00  0.000000e+00
bigcom145        0.000000e+00  6.938894e-20
bigcom146        0.000000e+00  0.000000e+00
bigcom147        0.000000e+00  0.000000e+00
bigcom149        0.000000e+00  0.000000e+00
bigcom153        0.000000e+00  0.000000e+00
bigcom154        0.000000e+00  0.000000e+00
bigcom156        0.000000e+00  0.000000e+00
bigcom157        0.000000e+00  0.000000e+00
bigcom158        0.000000e+00  0.000000e+00
bigcom160        0.000000e+00  0.000000e+00
bigcom161        0.000000e+00  0.000000e+00
bigcom162        0.000000e+00  0.000000e+00
bigcom164        0.000000e+00  0.000000e+00
bigcom166        0.000000e+00  1.387779e-19
bigcom167        0.000000e+00  1.387779e-19
bigcom171        0.000000e+00  6.938894e-20
bigcom173        0.000000e+00  0.000000e+00
bigcom175        0.000000e+00  0.000000e+00
bigcom176        0.000000e+00  0.000000e+00
bigcom177        0.000000e+00  0.000000e+00
bigcom178        0.000000e+00  0.000000e+00
bigcom180        0.000000e+00  0.000000e+00
bigcom181       -5.903535e-05  2.176388e-01
bigcom184        0.000000e+00  0.000000e+00
bigcom186        0.000000e+00  6.869725e-01
bigcom187       -1.177555e-05  2.851953e-01
bigcom189        0.000000e+00  0.000000e+00
bigcom194        0.000000e+00  0.000000e+00
bigcom195        0.000000e+00  0.000000e+00
bigcom196       -2.201146e-05  3.949988e-01
bigcom204        0.000000e+00  0.000000e+00
bigcom205        0.000000e+00  6.938894e-20
bigcom212        0.000000e+00  0.000000e+00
bigcom214        0.000000e+00  0.000000e+00
bigcom222        0.000000e+00  6.938894e-20
bigcom223        0.000000e+00  0.000000e+00
bigcom226        0.000000e+00  0.000000e+00
bigcom227        0.000000e+00  0.000000e+00
bigcom229        0.000000e+00  0.000000e+00
bigcom233        0.000000e+00  0.000000e+00
bigcom236        0.000000e+00  0.000000e+00
bigcom237        0.000000e+00  0.000000e+00
bigcom246        0.000000e+00  0.000000e+00
bigcom248        0.000000e+00  0.000000e+00
bigcom249        0.000000e+00  0.000000e+00
bigcom250        0.000000e+00  0.000000e+00
bigcom254        0.000000e+00  0.000000e+00
bigcom266        0.000000e+00  0.000000e+00
bigcom269        0.000000e+00  0.000000e+00
bigcom272        0.000000e+00  0.000000e+00
bigcom274        0.000000e+00  6.938894e-20
bigcom281        0.000000e+00  0.000000e+00
bigcom291        5.304098e-05  8.773182e-01
bigcom292        0.000000e+00  0.000000e+00
bigcom295        0.000000e+00  0.000000e+00
bigcom299        0.000000e+00  0.000000e+00
bigcom301        0.000000e+00  0.000000e+00
bigcom306        0.000000e+00  0.000000e+00
bigcom309        0.000000e+00  0.000000e+00
bigcom314        0.000000e+00  0.000000e+00
bigcom321        0.000000e+00  1.387779e-19
bigcom341        0.000000e+00  0.000000e+00
bigcom350        0.000000e+00  0.000000e+00
bigcom353        0.000000e+00  0.000000e+00
bigcom359        0.000000e+00  0.000000e+00
bigcom363        0.000000e+00  0.000000e+00
bigcom365        0.000000e+00  6.938894e-20
bigcom385        8.468924e-20  5.182090e-01
bigcom386        0.000000e+00  0.000000e+00
bigcom408        0.000000e+00  0.000000e+00
bigcom412        0.000000e+00  0.000000e+00
bigcom480        0.000000e+00  0.000000e+00
spin_vertex      6.180124e-04  1.058775e+00
membership_s1    2.148969e-04  1.528297e-01
membership_s3    0.000000e+00  0.000000e+00
membership_s4    0.000000e+00  5.395684e-16
membership_s5    2.892130e-04  1.556417e-01
membership_s6    2.816040e-05  7.532462e-02
membership_s7    2.074048e-04  1.434989e-01
membership_s8    0.000000e+00  0.000000e+00
membership_s9    0.000000e+00  0.000000e+00
membership_s11   0.000000e+00  0.000000e+00
membership_s12   0.000000e+00  1.387779e-19
membership_s14   0.000000e+00  0.000000e+00
membership_s15   7.805645e-05  2.137366e-01
membership_s16   0.000000e+00  0.000000e+00
membership_s17   0.000000e+00  0.000000e+00
membership_s18   0.000000e+00  1.387779e-19
membership_s20   0.000000e+00  0.000000e+00
membership_s21  -2.922779e-05  1.285332e-01
membership_s22   0.000000e+00  0.000000e+00
membership_s24   0.000000e+00  0.000000e+00
membership_s25   2.367069e-05  9.968280e-02
membership_s26   0.000000e+00  0.000000e+00
membership_s27   1.424955e-05  5.000222e-02
membership_s28   0.000000e+00  0.000000e+00
membership_s30   2.232190e-05  5.122612e-02
membership_s31  -5.920663e-06  2.715659e-02
membership_s32   1.423424e-03  1.579044e+00
membership_s33   0.000000e+00  0.000000e+00
membership_s36   0.000000e+00  6.938894e-20
membership_s37   0.000000e+00  0.000000e+00
V1               2.472935e-03  1.125883e+00
V2               9.274514e-04  1.957972e+00
pdi              1.336544e-05  3.386379e-01
adhesion         2.463423e-02  2.204108e+00
cohesion         2.587719e-02  1.943114e+00
inner            9.665096e-03  2.439975e+00
outer            5.289612e-03  2.577431e+00
ioratio          1.106307e-02  1.557868e+00
comsize          1.802078e-02  3.656788e+00
[1] "Dataset: med_TnotC Model GLM, run: 9 of 10 2015-06-15 20:13:50"
[1] "glmnet variable coefficients"
                     [,1]          [,2]
(Intercept)     -3.745946 -7.108521e+02
graph0           0.000000 -1.520247e-02
graph1           0.000000  0.000000e+00
graph2           0.000000  1.444461e-02
graph3           0.000000  0.000000e+00
graph4           0.000000  4.608156e-08
graph5           0.000000  2.916544e-05
graph6           0.000000 -3.222191e-08
graph7           0.000000  3.450891e-05
graph8           0.000000 -1.214744e-02
graph9           0.000000 -3.549538e-08
graph10          0.000000  8.606042e-10
graph11          0.000000  9.768237e-11
graph12          0.000000 -1.916112e-07
graph13          0.000000 -1.407293e-07
graph14          0.000000  1.253691e-08
graph15          0.000000  2.070395e-05
graph16          0.000000  0.000000e+00
graph17          0.000000 -2.180198e-07
graph18          0.000000 -4.801156e-08
graph19          0.000000 -7.734995e-07
graph20          0.000000  2.234814e-05
graph21          0.000000  8.446505e-06
graph22          0.000000 -2.724257e-05
graph23          0.000000  0.000000e+00
graph24          0.000000  4.032020e-05
graph25          0.000000  0.000000e+00
graph26          0.000000  0.000000e+00
graph27          0.000000 -7.350894e-05
graph28          0.000000  0.000000e+00
graph29          0.000000 -7.141714e-03
orbit0           0.000000 -1.484297e-02
orbit1           0.000000  1.582162e-06
orbit2           0.000000 -8.379737e-06
orbit3           0.000000  1.392151e-02
orbit4           0.000000  0.000000e+00
orbit5           0.000000  6.969962e-06
orbit6           0.000000  2.420806e-08
orbit7           0.000000  6.642394e-06
orbit8           0.000000  1.248672e-05
orbit9           0.000000 -4.699503e-06
orbit10          0.000000 -5.130160e-08
orbit11          0.000000  7.226432e-04
orbit12          0.000000  1.248151e-05
orbit13          0.000000  2.051536e-03
orbit14          0.000000 -1.207027e-02
orbit15          0.000000 -1.887122e-07
orbit16          0.000000  4.295819e-08
orbit17          0.000000 -2.345685e-07
orbit18          0.000000  1.137226e-08
orbit19          0.000000  1.073183e-08
orbit20          0.000000 -1.688893e-08
orbit21          0.000000  0.000000e+00
orbit22          0.000000  1.142890e-10
orbit23          0.000000  3.149097e-05
orbit24          0.000000 -4.242408e-07
orbit25          0.000000 -2.039890e-07
orbit26          0.000000  1.739269e-06
orbit27          0.000000  4.200631e-06
orbit28          0.000000 -1.978013e-06
orbit29          0.000000 -2.101121e-06
orbit30          0.000000 -5.589161e-06
orbit31          0.000000  0.000000e+00
orbit32          0.000000  8.094556e-08
orbit33          0.000000 -4.032069e-04
orbit34          0.000000  2.424205e-05
orbit35          0.000000  1.002370e-06
orbit36          0.000000 -4.645300e-07
orbit37          0.000000 -4.436629e-07
orbit38          0.000000  3.308145e-05
orbit39          0.000000 -1.505286e-06
orbit40          0.000000 -9.152257e-09
orbit41          0.000000 -3.786561e-05
orbit42          0.000000  5.950546e-04
orbit43          0.000000  0.000000e+00
orbit44          0.000000 -5.605075e-05
orbit45          0.000000  0.000000e+00
orbit46          0.000000 -1.324796e-05
orbit47          0.000000 -5.192525e-06
orbit48          0.000000 -1.204221e-05
orbit49          0.000000  3.740937e-05
orbit50          0.000000 -1.139696e-03
orbit51          0.000000  0.000000e+00
orbit52          0.000000  6.994284e-05
orbit53          0.000000  1.556124e-04
orbit54          0.000000 -2.385795e-05
orbit55          0.000000 -1.308623e-03
orbit56          0.000000  1.505586e-04
orbit57          0.000000 -5.017032e-05
orbit58          0.000000 -9.527756e-04
orbit59          0.000000  8.605046e-05
orbit60          0.000000  0.000000e+00
orbit61          0.000000  1.716371e-03
orbit62          0.000000 -1.187950e-03
orbit63          0.000000  5.795274e-05
orbit64          0.000000  3.963792e-04
orbit65          0.000000 -3.744042e-04
orbit66          0.000000  5.005419e-04
orbit67          0.000000  1.793872e-03
orbit68          0.000000 -2.051450e-05
orbit69          0.000000 -1.578945e-02
orbit70          0.000000  2.577973e-03
orbit71          0.000000 -3.188926e-03
orbit72          0.000000 -7.064717e-03
AP               0.000000 -1.203123e-02
bet              0.000000  9.872573e-06
ecc              0.000000  2.179482e-01
eccrad           0.000000  1.268365e+00
close            0.000000  2.661978e+00
constraint       0.000000  6.617409e-01
coreness         0.000000 -2.031990e-02
knn              0.000000 -4.154551e-03
hubscore         0.000000  2.611145e+00
pagerank         0.000000 -6.482777e-01
trans            0.000000 -4.239691e-01
evcent           0.000000  5.650462e+00
first            0.000000 -1.645136e-02
upto_second      0.000000  0.000000e+00
upto_third       0.000000  0.000000e+00
upto_fourth      0.000000 -2.606586e-04
upto_fifth       0.000000  3.067442e-03
upto_sixth       0.000000  4.977708e-02
second           0.000000  0.000000e+00
third            0.000000 -3.325067e-06
fourth           0.000000 -3.472067e-07
fifth            0.000000  4.385013e-04
sixth            0.000000 -3.146778e-03
ratio1           0.000000 -1.148583e-03
ratio2           0.000000 -7.259357e-03
ratio3           0.000000  2.296122e-01
ratio4           0.000000 -1.411630e+00
ratio5           0.000000  9.984848e+00
ratio6           0.000000 -4.101745e-02
selfinter        0.000000  1.990623e-01
walktrap_vertex  0.000000 -1.629016e-01
bigcom1          0.000000 -1.276014e+00
bigcom2          0.000000 -6.137666e-01
bigcom3          0.000000  3.486093e-01
bigcom4          0.000000  2.217993e-01
bigcom6          0.000000  2.156232e+00
bigcom8          0.000000 -1.307275e+00
bigcom9          0.000000 -3.654997e-01
bigcom11         0.000000  1.293691e+00
bigcom13         0.000000 -8.261599e-01
bigcom15         0.000000 -2.775867e-01
bigcom16         0.000000 -4.546442e-01
bigcom21         0.000000 -1.333514e+00
bigcom22         0.000000  2.816406e-01
bigcom24         0.000000 -3.791092e-01
bigcom26         0.000000  1.003426e+00
bigcom28         0.000000  5.709406e-01
bigcom30         0.000000  2.109545e+00
bigcom31         0.000000 -3.087620e-01
bigcom32         0.000000 -1.052223e+00
bigcom33         0.000000  2.487132e+00
bigcom34         0.000000 -7.526212e-01
bigcom36         0.000000 -6.943298e-01
bigcom37         0.000000 -4.622530e-01
bigcom38         0.000000  2.881021e+00
bigcom39         0.000000 -9.609531e-01
bigcom40         0.000000 -3.074299e-01
bigcom43         0.000000 -7.392298e-01
bigcom44         0.000000  1.467305e+00
bigcom46         0.000000  2.717609e+00
bigcom47         0.000000 -1.270228e+00
bigcom49         0.000000 -3.738033e-01
bigcom50         0.000000 -3.847494e-01
bigcom51         0.000000 -8.498048e-02
bigcom52         0.000000  2.610972e+00
bigcom54         0.000000  0.000000e+00
bigcom56         0.000000 -1.142314e+00
bigcom62         0.000000 -8.633396e-01
bigcom66         0.000000 -3.860592e-01
bigcom68         0.000000 -4.460291e-01
bigcom69         0.000000 -9.173435e-01
bigcom71         0.000000  0.000000e+00
bigcom72         0.000000  0.000000e+00
bigcom73         0.000000 -1.344157e+00
bigcom74         0.000000 -1.012784e+00
bigcom75         0.000000  1.767101e+00
bigcom76         0.000000 -5.109803e-01
bigcom77         0.000000 -1.221135e+00
bigcom79         0.000000 -8.869522e-01
bigcom80         0.000000 -1.965032e+00
bigcom82         0.000000 -5.616667e-01
bigcom83         0.000000  0.000000e+00
bigcom84         0.000000 -1.165174e+00
bigcom85         0.000000 -1.910817e-01
bigcom87         0.000000 -1.123434e+00
bigcom89         0.000000 -2.033637e-01
bigcom91         0.000000  9.339340e-01
bigcom92         0.000000  1.519667e+00
bigcom93         0.000000  0.000000e+00
bigcom96         0.000000 -7.074400e-01
bigcom97         0.000000 -1.138906e+00
bigcom98         0.000000 -9.581878e-01
bigcom99         0.000000  0.000000e+00
bigcom101        0.000000 -1.374624e-01
bigcom104        0.000000 -3.754839e-01
bigcom106        0.000000  0.000000e+00
bigcom109        0.000000 -2.998601e-01
bigcom113        0.000000 -8.742415e-01
bigcom116        0.000000  1.146844e-01
bigcom120        0.000000 -1.187676e+00
bigcom123        0.000000 -6.544572e-01
bigcom126        0.000000 -1.595976e-01
bigcom127        0.000000 -3.126418e-01
bigcom137        0.000000 -1.260715e+00
bigcom139        0.000000 -7.376810e-01
bigcom140        0.000000 -7.577001e-01
bigcom143        0.000000 -5.527403e-01
bigcom145        0.000000 -5.082228e-01
bigcom146        0.000000 -7.050618e-01
bigcom147        0.000000 -1.139937e-01
bigcom149        0.000000 -6.451335e-01
bigcom153        0.000000 -7.890067e-01
bigcom154        0.000000  0.000000e+00
bigcom156        0.000000 -1.296879e+00
bigcom157        0.000000 -1.636679e+00
bigcom158        0.000000 -5.644852e-01
bigcom160        0.000000 -6.557566e-01
bigcom161        0.000000 -6.967116e-01
bigcom162        0.000000 -4.997641e-01
bigcom164        0.000000 -5.875848e-01
bigcom166        0.000000 -7.294416e-01
bigcom167        0.000000 -1.345836e+00
bigcom171        0.000000 -1.103204e+00
bigcom173        0.000000 -6.805141e-01
bigcom175        0.000000  0.000000e+00
bigcom176        0.000000  0.000000e+00
bigcom177        0.000000 -3.314906e-01
bigcom178        0.000000 -8.078115e-01
bigcom180        0.000000 -5.821889e-01
bigcom181        0.000000  2.156360e+00
bigcom184        0.000000 -1.079133e+00
bigcom186        0.000000  6.018047e+00
bigcom187        0.000000  1.761391e+00
bigcom189        0.000000 -5.391153e-01
bigcom194        0.000000 -5.586129e-01
bigcom195        0.000000 -4.018748e-01
[truncated: 114,803 more chars]
