# Supplementary material for: Distinctive Behaviors of Druggable Proteins in Cellular Networks
Source: PLoS Comput Biol. 2015 Dec 23;11(12):e1004597. doi: 10.1371/journal.pcbi.1004597 (PMC4689399; doi:10.1371/journal.pcbi.1004597)
Supplement: S1 File — (ZIP) [file pcbi.1004597.s004.zip › S1_File/direct.20150613.random.ppi.optimised_Target_results_all_C.txt]

[[1]]
[1] "all_C"

[1] "Dataset: all_C Model GBM, run: 1 of 10 2015-06-16 06:48:18"
Iter   TrainDeviance   ValidDeviance   StepSize   Improve
     1        0.3814             nan     0.0100   -0.0001
     2        0.3809             nan     0.0100   -0.0001
     3        0.3802             nan     0.0100   -0.0000
     4        0.3797             nan     0.0100   -0.0000
     5        0.3792             nan     0.0100    0.0000
     6        0.3787             nan     0.0100   -0.0000
     7        0.3782             nan     0.0100   -0.0000
     8        0.3776             nan     0.0100   -0.0000
     9        0.3772             nan     0.0100   -0.0000
    10        0.3768             nan     0.0100    0.0000
    20        0.3717             nan     0.0100   -0.0000
    40        0.3633             nan     0.0100   -0.0000
    60        0.3561             nan     0.0100   -0.0000
    80        0.3500             nan     0.0100   -0.0000
   100        0.3440             nan     0.0100   -0.0000
   120        0.3385             nan     0.0100   -0.0000
   140        0.3336             nan     0.0100   -0.0000
   160        0.3282             nan     0.0100   -0.0000
   180        0.3233             nan     0.0100   -0.0000
   200        0.3185             nan     0.0100   -0.0000
   220        0.3142             nan     0.0100   -0.0000
   240        0.3098             nan     0.0100   -0.0000
   260        0.3058             nan     0.0100   -0.0000
   280        0.3016             nan     0.0100   -0.0000
   300        0.2978             nan     0.0100   -0.0000
   320        0.2939             nan     0.0100   -0.0000
   340        0.2902             nan     0.0100   -0.0000
   360        0.2868             nan     0.0100   -0.0000
   380        0.2832             nan     0.0100   -0.0000
   400        0.2796             nan     0.0100   -0.0000
   411        0.2776             nan     0.0100   -0.0000

[1] "GBM variable coefficients"
                            var     rel.inf
V2                           V2 3.541523267
V1                           V1 3.172478387
outer                     outer 2.751116287
ratio5                   ratio5 2.600513397
comsize                 comsize 2.428840170
inner                     inner 2.294457529
fourth                   fourth 2.273144934
spin_vertex         spin_vertex 2.244833352
walktrap_vertex walktrap_vertex 2.239963202
ratio4                   ratio4 2.116037833
ioratio                 ioratio 2.107907635
cohesion               cohesion 1.894070826
knn                         knn 1.666302138
pagerank               pagerank 1.631123421
ratio2                   ratio2 1.604714137
adhesion               adhesion 1.599304923
bet                         bet 1.507459572
orbit18                 orbit18 1.410410475
ratio6                   ratio6 1.370137831
third                     third 1.336978506
trans                     trans 1.241905929
graph10                 graph10 1.202529864
graph11                 graph11 1.141701800
ratio1                   ratio1 1.125350004
graph19                 graph19 1.072845692
orbit45                 orbit45 1.061860984
orbit31                 orbit31 0.998104246
graph3                   graph3 0.990286615
graph20                 graph20 0.933169704
ratio3                   ratio3 0.886766990
graph23                 graph23 0.848859129
sixth                     sixth 0.843332567
orbit56                 orbit56 0.842775628
orbit49                 orbit49 0.842050134
orbit19                 orbit19 0.836330167
graph1                   graph1 0.824212906
graph17                 graph17 0.813742211
graph12                 graph12 0.805034438
graph14                 graph14 0.792223255
orbit27                 orbit27 0.754652401
graph13                 graph13 0.745128555
orbit4                   orbit4 0.740341446
graph22                 graph22 0.715244995
graph25                 graph25 0.708342908
orbit36                 orbit36 0.684712098
orbit35                 orbit35 0.678676796
orbit52                 orbit52 0.667346683
graph4                   graph4 0.667336427
upto_fifth           upto_fifth 0.663113654
graph16                 graph16 0.643037267
upto_third           upto_third 0.640757901
upto_sixth           upto_sixth 0.635643215
orbit32                 orbit32 0.614800673
graph21                 graph21 0.604297366
orbit50                 orbit50 0.602621963
orbit20                 orbit20 0.598875357
orbit39                 orbit39 0.581470760
orbit24                 orbit24 0.576082247
constraint           constraint 0.564468953
orbit62                 orbit62 0.558039461
graph6                   graph6 0.557045745
graph9                   graph9 0.555711513
orbit65                 orbit65 0.529942614
orbit6                   orbit6 0.529596984
orbit37                 orbit37 0.525991905
graph15                 graph15 0.520775518
orbit9                   orbit9 0.519383718
hubscore               hubscore 0.492935465
orbit51                 orbit51 0.490967618
close                     close 0.484198153
orbit15                 orbit15 0.470275387
graph2                   graph2 0.464520061
orbit46                 orbit46 0.460716616
graph7                   graph7 0.439909686
graph0                   graph0 0.434295858
orbit25                 orbit25 0.430945234
orbit69                 orbit69 0.418275099
orbit64                 orbit64 0.417464934
orbit54                 orbit54 0.408878812
orbit53                 orbit53 0.402569917
orbit29                 orbit29 0.401593629
graph5                   graph5 0.400916420
graph27                 graph27 0.389532617
orbit22                 orbit22 0.384300622
orbit40                 orbit40 0.380301711
orbit17                 orbit17 0.377055440
graph26                 graph26 0.352570064
upto_fourth         upto_fourth 0.342547301
orbit1                   orbit1 0.339963581
orbit70                 orbit70 0.339095561
graph24                 graph24 0.338993604
orbit28                 orbit28 0.334664130
orbit5                   orbit5 0.334545843
graph28                 graph28 0.324988186
orbit48                 orbit48 0.318054312
fifth                     fifth 0.315178450
orbit16                 orbit16 0.312547667
graph18                 graph18 0.311064028
orbit47                 orbit47 0.303793870
orbit71                 orbit71 0.303518821
orbit55                 orbit55 0.303351082
orbit26                 orbit26 0.302075737
orbit63                 orbit63 0.299912265
bigcom147             bigcom147 0.296568960
orbit12                 orbit12 0.293581815
graph29                 graph29 0.286718471
membership_s7     membership_s7 0.278048146
bigcom274             bigcom274 0.274538277
orbit61                 orbit61 0.273686360
orbit13                 orbit13 0.272728794
orbit67                 orbit67 0.271365540
orbit11                 orbit11 0.257554223
orbit59                 orbit59 0.246300632
coreness               coreness 0.236908040
bigcom49               bigcom49 0.229025227
orbit38                 orbit38 0.227250606
orbit42                 orbit42 0.219403262
orbit30                 orbit30 0.216759490
upto_second         upto_second 0.212910141
evcent                   evcent 0.203362860
orbit21                 orbit21 0.202319316
bigcom82               bigcom82 0.193108330
orbit66                 orbit66 0.192781637
orbit41                 orbit41 0.192763621
orbit2                   orbit2 0.181215724
second                   second 0.179650406
orbit60                 orbit60 0.174600805
orbit44                 orbit44 0.171451260
orbit57                 orbit57 0.168153842
membership_s32   membership_s32 0.140493302
membership_s30   membership_s30 0.139021904
orbit43                 orbit43 0.131497612
membership_s4     membership_s4 0.129817813
orbit10                 orbit10 0.128458702
orbit68                 orbit68 0.126352013
membership_s6     membership_s6 0.125159454
bigcom248             bigcom248 0.118563978
bigcom166             bigcom166 0.111469858
graph8                   graph8 0.110307885
bigcom26               bigcom26 0.108721856
bigcom40               bigcom40 0.107560851
selfinter             selfinter 0.101943634
bigcom4                 bigcom4 0.101697228
membership_s26   membership_s26 0.100170141
ecc                         ecc 0.093146651
bigcom116             bigcom116 0.088567289
membership_s36   membership_s36 0.082098323
orbit58                 orbit58 0.081584016
orbit33                 orbit33 0.081181479
AP                           AP 0.076594360
pdi                         pdi 0.074000176
orbit7                   orbit7 0.073709281
bigcom46               bigcom46 0.068714033
membership_s1     membership_s1 0.068085280
target                   target 0.065731031
orbit23                 orbit23 0.064971993
bigcom15               bigcom15 0.061512125
bigcom8                 bigcom8 0.060384083
bigcom30               bigcom30 0.052123512
membership_s22   membership_s22 0.031254898
membership_s15   membership_s15 0.029309906
bigcom21               bigcom21 0.026257892
bigcom28               bigcom28 0.024058277
bigcom1                 bigcom1 0.023949468
membership_s31   membership_s31 0.023412156
bigcom44               bigcom44 0.022175975
membership_s37   membership_s37 0.022007524
membership_s21   membership_s21 0.020939677
membership_s27   membership_s27 0.013938309
membership_s5     membership_s5 0.012752161
bigcom9                 bigcom9 0.012633274
bigcom3                 bigcom3 0.006557848
orbit0                   orbit0 0.000000000
orbit3                   orbit3 0.000000000
orbit8                   orbit8 0.000000000
orbit14                 orbit14 0.000000000
orbit34                 orbit34 0.000000000
orbit72                 orbit72 0.000000000
eccrad                   eccrad 0.000000000
first                     first 0.000000000
bigcom2                 bigcom2 0.000000000
bigcom6                 bigcom6 0.000000000
bigcom11               bigcom11 0.000000000
bigcom13               bigcom13 0.000000000
bigcom16               bigcom16 0.000000000
bigcom22               bigcom22 0.000000000
bigcom24               bigcom24 0.000000000
bigcom31               bigcom31 0.000000000
bigcom32               bigcom32 0.000000000
bigcom33               bigcom33 0.000000000
bigcom34               bigcom34 0.000000000
bigcom36               bigcom36 0.000000000
bigcom37               bigcom37 0.000000000
bigcom38               bigcom38 0.000000000
bigcom39               bigcom39 0.000000000
bigcom43               bigcom43 0.000000000
bigcom47               bigcom47 0.000000000
bigcom50               bigcom50 0.000000000
bigcom51               bigcom51 0.000000000
bigcom52               bigcom52 0.000000000
bigcom54               bigcom54 0.000000000
bigcom56               bigcom56 0.000000000
bigcom62               bigcom62 0.000000000
bigcom66               bigcom66 0.000000000
bigcom68               bigcom68 0.000000000
bigcom69               bigcom69 0.000000000
bigcom71               bigcom71 0.000000000
bigcom72               bigcom72 0.000000000
bigcom73               bigcom73 0.000000000
bigcom74               bigcom74 0.000000000
bigcom75               bigcom75 0.000000000
bigcom76               bigcom76 0.000000000
bigcom77               bigcom77 0.000000000
bigcom79               bigcom79 0.000000000
bigcom80               bigcom80 0.000000000
bigcom83               bigcom83 0.000000000
bigcom84               bigcom84 0.000000000
bigcom85               bigcom85 0.000000000
bigcom87               bigcom87 0.000000000
bigcom89               bigcom89 0.000000000
bigcom91               bigcom91 0.000000000
bigcom92               bigcom92 0.000000000
bigcom93               bigcom93 0.000000000
bigcom96               bigcom96 0.000000000
bigcom97               bigcom97 0.000000000
bigcom98               bigcom98 0.000000000
bigcom99               bigcom99 0.000000000
bigcom101             bigcom101 0.000000000
bigcom104             bigcom104 0.000000000
bigcom106             bigcom106 0.000000000
bigcom109             bigcom109 0.000000000
bigcom113             bigcom113 0.000000000
bigcom120             bigcom120 0.000000000
bigcom123             bigcom123 0.000000000
bigcom126             bigcom126 0.000000000
bigcom127             bigcom127 0.000000000
bigcom137             bigcom137 0.000000000
bigcom139             bigcom139 0.000000000
bigcom140             bigcom140 0.000000000
bigcom143             bigcom143 0.000000000
bigcom145             bigcom145 0.000000000
bigcom146             bigcom146 0.000000000
bigcom149             bigcom149 0.000000000
bigcom153             bigcom153 0.000000000
bigcom154             bigcom154 0.000000000
bigcom156             bigcom156 0.000000000
bigcom157             bigcom157 0.000000000
bigcom158             bigcom158 0.000000000
bigcom160             bigcom160 0.000000000
bigcom161             bigcom161 0.000000000
bigcom162             bigcom162 0.000000000
bigcom164             bigcom164 0.000000000
bigcom167             bigcom167 0.000000000
bigcom171             bigcom171 0.000000000
bigcom173             bigcom173 0.000000000
bigcom175             bigcom175 0.000000000
bigcom176             bigcom176 0.000000000
bigcom177             bigcom177 0.000000000
bigcom178             bigcom178 0.000000000
bigcom180             bigcom180 0.000000000
bigcom181             bigcom181 0.000000000
bigcom184             bigcom184 0.000000000
bigcom186             bigcom186 0.000000000
bigcom187             bigcom187 0.000000000
bigcom189             bigcom189 0.000000000
bigcom194             bigcom194 0.000000000
bigcom195             bigcom195 0.000000000
bigcom196             bigcom196 0.000000000
bigcom204             bigcom204 0.000000000
bigcom205             bigcom205 0.000000000
bigcom212             bigcom212 0.000000000
bigcom214             bigcom214 0.000000000
bigcom222             bigcom222 0.000000000
bigcom223             bigcom223 0.000000000
bigcom226             bigcom226 0.000000000
bigcom227             bigcom227 0.000000000
bigcom229             bigcom229 0.000000000
bigcom233             bigcom233 0.000000000
bigcom236             bigcom236 0.000000000
bigcom237             bigcom237 0.000000000
bigcom246             bigcom246 0.000000000
bigcom249             bigcom249 0.000000000
bigcom250             bigcom250 0.000000000
bigcom254             bigcom254 0.000000000
bigcom266             bigcom266 0.000000000
bigcom269             bigcom269 0.000000000
bigcom272             bigcom272 0.000000000
bigcom281             bigcom281 0.000000000
bigcom291             bigcom291 0.000000000
bigcom292             bigcom292 0.000000000
bigcom295             bigcom295 0.000000000
bigcom299             bigcom299 0.000000000
bigcom301             bigcom301 0.000000000
bigcom306             bigcom306 0.000000000
bigcom309             bigcom309 0.000000000
bigcom314             bigcom314 0.000000000
bigcom321             bigcom321 0.000000000
bigcom341             bigcom341 0.000000000
bigcom350             bigcom350 0.000000000
bigcom353             bigcom353 0.000000000
bigcom359             bigcom359 0.000000000
bigcom363             bigcom363 0.000000000
bigcom365             bigcom365 0.000000000
bigcom385             bigcom385 0.000000000
bigcom386             bigcom386 0.000000000
bigcom408             bigcom408 0.000000000
bigcom412             bigcom412 0.000000000
bigcom480             bigcom480 0.000000000
membership_s3     membership_s3 0.000000000
membership_s8     membership_s8 0.000000000
membership_s9     membership_s9 0.000000000
membership_s11   membership_s11 0.000000000
membership_s12   membership_s12 0.000000000
membership_s14   membership_s14 0.000000000
membership_s16   membership_s16 0.000000000
membership_s17   membership_s17 0.000000000
membership_s18   membership_s18 0.000000000
membership_s20   membership_s20 0.000000000
membership_s24   membership_s24 0.000000000
membership_s25   membership_s25 0.000000000
membership_s28   membership_s28 0.000000000
membership_s33   membership_s33 0.000000000
[1] "Dataset: all_C Model RF, run: 1 of 10 2015-06-16 07:17:11"
     |      Out-of-bag   |
Tree |      MSE  %Var(y) |
   1 |  0.09158   202.65 |
   2 |  0.08756   193.77 |
   3 |  0.08396   185.80 |
   4 |  0.08084   178.89 |
   5 |  0.07619   168.60 |
   6 |  0.07391   163.54 |
   7 |   0.0712   157.55 |
   8 |  0.06833   151.20 |
   9 |  0.06562   145.21 |
  10 |  0.06363   140.81 |
  11 |  0.06219   137.62 |
  12 |  0.06055   133.99 |
  13 |  0.05928   131.18 |
  14 |  0.05851   129.47 |
  15 |   0.0579   128.13 |
  16 |  0.05729   126.78 |
  17 |   0.0567   125.47 |
  18 |  0.05597   123.86 |
  19 |  0.05547   122.75 |
  20 |  0.05523   122.21 |
  21 |  0.05496   121.63 |
  22 |  0.05463   120.89 |
  23 |  0.05423   120.01 |
  24 |  0.05397   119.42 |
  25 |  0.05372   118.88 |
  26 |  0.05338   118.12 |
  27 |  0.05317   117.66 |
  28 |  0.05297   117.21 |
  29 |  0.05278   116.80 |
  30 |  0.05261   116.41 |
  31 |  0.05244   116.04 |
  32 |  0.05235   115.84 |
  33 |  0.05234   115.82 |
  34 |  0.05219   115.50 |
  35 |  0.05198   115.02 |
  36 |  0.05188   114.80 |
  37 |  0.05172   114.46 |
  38 |  0.05164   114.27 |
  39 |  0.05143   113.80 |
  40 |  0.05136   113.65 |
  41 |  0.05137   113.68 |
  42 |  0.05128   113.48 |
  43 |  0.05121   113.31 |
  44 |  0.05112   113.13 |
  45 |  0.05098   112.82 |
  46 |  0.05088   112.59 |
  47 |   0.0509   112.64 |
  48 |  0.05088   112.58 |
  49 |  0.05083   112.48 |
  50 |  0.05081   112.43 |
  51 |  0.05073   112.26 |
  52 |  0.05064   112.05 |
  53 |  0.05062   112.02 |
  54 |  0.05059   111.96 |
  55 |  0.05054   111.84 |
  56 |  0.05053   111.81 |
  57 |  0.05052   111.80 |
  58 |  0.05048   111.70 |
  59 |  0.05044   111.63 |
  60 |   0.0504   111.53 |
  61 |  0.05039   111.50 |
  62 |  0.05037   111.46 |
  63 |  0.05032   111.35 |
  64 |   0.0503   111.31 |
  65 |  0.05026   111.22 |
  66 |  0.05024   111.17 |
  67 |  0.05024   111.16 |
  68 |  0.05016   111.00 |
  69 |  0.05016   111.01 |
  70 |  0.05015   110.98 |
  71 |  0.05014   110.94 |
  72 |  0.05007   110.80 |
  73 |  0.05005   110.76 |
  74 |  0.05005   110.75 |
  75 |  0.05002   110.69 |
  76 |  0.04998   110.61 |
  77 |  0.04995   110.54 |
  78 |  0.04994   110.51 |
  79 |  0.04994   110.50 |
  80 |   0.0499   110.41 |
  81 |  0.04988   110.39 |
  82 |  0.04984   110.29 |
  83 |  0.04985   110.32 |
  84 |  0.04988   110.38 |
  85 |   0.0499   110.42 |
  86 |  0.04988   110.37 |
  87 |  0.04983   110.26 |
  88 |  0.04981   110.22 |
  89 |  0.04978   110.15 |
  90 |  0.04976   110.12 |
  91 |  0.04977   110.13 |
  92 |  0.04975   110.08 |
  93 |  0.04971   110.01 |
  94 |  0.04973   110.05 |
  95 |  0.04972   110.02 |
  96 |  0.04972   110.01 |
  97 |  0.04971   110.01 |
  98 |   0.0497   109.97 |
  99 |  0.04968   109.94 |
 100 |  0.04966   109.89 |
[1] "Random Forest variable coefficients"
                      %IncMSE IncNodePurity
graph5           8.197318e-03  2.061208e+00
graph6           8.976674e-03  2.600453e+00
graph7           1.320831e-02  1.631512e+00
graph8           9.598790e-04  4.731732e-01
graph9           1.033932e-02  3.140428e+00
graph10          2.256616e-02  4.901175e+00
graph11          2.327249e-02  3.980401e+00
graph12          1.598886e-02  3.814973e+00
graph13          1.065670e-02  3.011221e+00
graph14          1.630075e-02  3.640886e+00
graph15          9.280658e-03  2.213584e+00
graph16          1.328451e-02  3.205865e+00
graph17          1.536196e-02  3.366291e+00
graph18          7.669273e-03  1.629022e+00
graph19          1.939522e-02  3.600646e+00
graph20          1.158284e-02  3.106315e+00
graph21          1.237463e-02  2.879474e+00
graph22          8.977103e-03  2.215270e+00
graph23          1.602176e-02  3.375044e+00
graph24          5.766649e-03  1.458960e+00
graph25          8.560017e-03  2.360065e+00
graph26          5.544636e-03  1.618600e+00
graph27          2.296809e-03  1.120722e+00
graph28          1.058468e-03  9.779806e-01
graph29          8.668921e-04  5.957749e-01
orbit0           7.916715e-04  8.133905e-01
orbit1           1.107971e-02  2.695102e+00
orbit2           3.221743e-03  1.296982e+00
orbit3           2.562975e-03  9.811011e-01
orbit4           1.014452e-02  2.674148e+00
orbit5           6.431919e-03  2.094652e+00
orbit6           1.633617e-02  3.726107e+00
orbit7           3.709415e-03  1.449603e+00
orbit8           6.500125e-03  1.925592e+00
orbit9           1.025441e-02  2.940065e+00
orbit10          8.795195e-03  1.515351e+00
orbit11          3.365030e-03  9.586716e-01
orbit12          1.351977e-02  1.423954e+00
orbit13          4.005259e-03  1.166254e+00
orbit14          8.956741e-04  5.046925e-01
orbit15          1.063595e-02  3.172005e+00
orbit16          7.941760e-03  2.194397e+00
orbit17          1.120914e-02  2.847178e+00
orbit18          1.642806e-02  5.878521e+00
orbit19          1.554070e-02  3.587394e+00
orbit20          1.506948e-02  2.903676e+00
orbit21          6.139964e-03  1.449061e+00
orbit22          2.681040e-02  5.045835e+00
orbit23          3.458663e-03  1.297289e+00
orbit24          2.233902e-02  4.325953e+00
orbit25          1.287016e-02  2.185453e+00
orbit26          8.949966e-03  1.239589e+00
orbit27          1.315970e-02  3.872333e+00
orbit28          9.873333e-03  2.236352e+00
orbit29          1.445110e-02  1.869160e+00
orbit30          5.994757e-03  2.050867e+00
orbit31          1.993729e-02  4.215033e+00
orbit32          8.629152e-03  2.257600e+00
orbit33          3.790812e-03  1.093680e+00
orbit34          9.424920e-03  2.462003e+00
orbit35          1.791713e-02  3.946108e+00
orbit36          8.160039e-03  2.607467e+00
orbit37          8.151032e-03  3.019517e+00
orbit38          8.022299e-03  1.933155e+00
orbit39          2.061481e-02  4.224329e+00
orbit40          6.418497e-03  2.075525e+00
orbit41          3.699704e-03  1.209754e+00
orbit42          2.722270e-03  1.064592e+00
orbit43          8.885415e-03  1.534432e+00
orbit44          5.893985e-03  1.003448e+00
orbit45          2.460041e-02  4.687128e+00
orbit46          6.855570e-03  2.502031e+00
orbit47          1.072055e-02  1.501173e+00
orbit48          5.499933e-03  1.423442e+00
orbit49          1.231069e-02  3.700603e+00
orbit50          7.029221e-03  2.064755e+00
orbit51          1.266945e-02  2.409091e+00
orbit52          1.614758e-02  2.229490e+00
orbit53          1.257927e-02  1.978523e+00
orbit54          7.615759e-03  2.193546e+00
orbit55          4.008872e-03  1.446845e+00
orbit56          1.348831e-02  4.162036e+00
orbit57          3.781511e-03  1.137047e+00
orbit58          5.492964e-03  1.004418e+00
orbit59          8.972907e-03  1.614306e+00
orbit60          9.550563e-03  1.324843e+00
orbit61          3.753177e-03  9.636375e-01
orbit62          1.058063e-02  2.746477e+00
orbit63          5.987288e-03  1.637577e+00
orbit64          4.103804e-03  1.102000e+00
orbit65          6.068238e-03  1.996011e+00
orbit66          1.890222e-03  7.477342e-01
orbit67          3.185607e-03  9.522612e-01
orbit68          3.870383e-03  1.143645e+00
orbit69          2.475740e-03  1.057348e+00
orbit70          4.833699e-03  1.566001e+00
orbit71          2.044300e-03  8.323866e-01
orbit72          2.589370e-04  5.258291e-01
AP               6.612261e-05  4.937102e-01
bet              7.773346e-03  5.444671e+00
ecc              1.603359e-03  4.690429e-01
eccrad           1.464700e-03  3.732308e-01
close            1.182963e-02  3.077228e+00
constraint       6.438857e-03  2.260738e+00
coreness         3.124385e-03  1.558716e+00
knn              2.506274e-02  6.295599e+00
hubscore         9.203414e-03  2.736403e+00
pagerank         9.526849e-03  8.273968e+00
trans            1.127568e-02  3.805809e+00
evcent           8.498840e-03  2.732491e+00
first            6.658276e-04  6.217662e-01
upto_second      1.015100e-02  2.837203e+00
upto_third       1.399576e-02  3.003132e+00
upto_fourth      1.360803e-02  3.320886e+00
upto_fifth       1.438955e-02  3.354006e+00
upto_sixth       1.803093e-02  3.898856e+00
second           8.257301e-03  2.321627e+00
third            1.985487e-02  5.043286e+00
fourth           1.222861e-02  6.772424e+00
fifth            8.479838e-03  4.420653e+00
sixth            9.228450e-03  4.012147e+00
ratio1           2.506640e-02  6.130177e+00
ratio2           1.196356e-02  7.683565e+00
ratio3           1.443656e-02  4.475035e+00
ratio4           2.748598e-02  7.542955e+00
ratio5           8.253999e-03  9.236754e+00
ratio6           1.443181e-02  4.646992e+00
selfinter        1.864208e-04  7.378590e-01
walktrap_vertex  4.824210e-03  5.453475e+00
bigcom1          9.778572e-04  9.053398e-01
bigcom2          0.000000e+00  2.983724e-18
bigcom3          5.373981e-05  5.181932e-01
bigcom4          3.989634e-04  6.834473e-01
bigcom6          0.000000e+00  0.000000e+00
bigcom8          2.121005e-04  6.564723e-01
bigcom9         -1.821696e-05  9.347396e-02
bigcom11         0.000000e+00  5.689893e-18
bigcom13         0.000000e+00  1.457168e-18
bigcom15         9.233987e-06  6.044200e-01
bigcom16         0.000000e+00  1.804112e-18
bigcom21         6.240281e-05  5.007795e-01
bigcom22         4.169041e-06  7.787965e-02
bigcom24         0.000000e+00  0.000000e+00
bigcom26         4.446082e-05  8.355038e-01
bigcom28         2.708049e-04  9.069434e-01
bigcom30         1.419051e-04  6.927617e-01
bigcom31         0.000000e+00  5.551115e-19
bigcom32         4.548472e-06  4.689673e-02
bigcom33         0.000000e+00  1.110223e-18
bigcom34         0.000000e+00  2.255141e-18
bigcom36         0.000000e+00  1.665335e-18
bigcom37         0.000000e+00  0.000000e+00
bigcom38         3.017075e-05  4.109385e-01
bigcom39        -2.378123e-05  9.096331e-02
bigcom40         4.543341e-04  1.219086e+00
bigcom43         2.014757e-05  3.942752e-01
bigcom44         1.148398e-04  3.552529e-01
bigcom46         1.315625e-05  4.607930e-01
bigcom47        -1.015822e-05  1.938200e-01
bigcom49         8.116049e-06  7.043022e-01
bigcom50         0.000000e+00  3.469447e-18
bigcom51         0.000000e+00  1.110223e-18
bigcom52         0.000000e+00  1.387779e-19
bigcom54         0.000000e+00  1.110223e-18
bigcom56         0.000000e+00  1.110223e-18
bigcom62         0.000000e+00  0.000000e+00
bigcom66        -2.125763e-05  6.879805e-01
bigcom68         0.000000e+00  1.110223e-18
bigcom69         0.000000e+00  1.110223e-18
bigcom71         3.465488e-06  3.261432e-01
bigcom72         0.000000e+00  2.220446e-18
bigcom73         1.935278e-05  4.005244e-01
bigcom74         7.862495e-07  4.152330e-01
bigcom75         0.000000e+00  1.665335e-18
bigcom76         0.000000e+00  2.220446e-18
bigcom77         0.000000e+00  1.110223e-18
bigcom79         0.000000e+00  0.000000e+00
bigcom80         0.000000e+00  1.110223e-18
bigcom82         6.702599e-06  8.238646e-01
bigcom83        -1.743535e-05  5.401178e-01
bigcom84         1.875853e-06  4.298880e-01
bigcom85         1.175333e-05  5.226735e-01
bigcom87         0.000000e+00  4.163336e-18
bigcom89         0.000000e+00  1.387779e-19
bigcom91         0.000000e+00  8.326673e-19
bigcom92         0.000000e+00  4.440892e-18
bigcom93        -8.720940e-06  4.969598e-01
bigcom96         0.000000e+00  1.110223e-18
bigcom97         0.000000e+00  1.110223e-18
bigcom98         0.000000e+00  2.220446e-18
bigcom99         0.000000e+00  1.665335e-18
bigcom101        3.159843e-06  5.792566e-02
bigcom104       -2.688789e-05  2.805624e-01
bigcom106        3.830464e-05  5.104931e-01
bigcom109        0.000000e+00  0.000000e+00
bigcom113        0.000000e+00  2.775558e-19
bigcom116        2.786984e-05  5.595319e-01
bigcom120        0.000000e+00  0.000000e+00
bigcom123       -2.030238e-05  5.564815e-01
bigcom126        0.000000e+00  1.110223e-18
bigcom127        0.000000e+00  0.000000e+00
bigcom137        0.000000e+00  6.938894e-19
bigcom139        0.000000e+00  1.110223e-18
bigcom140       -5.593042e-06  4.335110e-01
bigcom143        0.000000e+00  0.000000e+00
bigcom145        0.000000e+00  2.220446e-18
bigcom146        0.000000e+00  1.110223e-18
bigcom147        4.958446e-06  6.637039e-01
bigcom149        0.000000e+00  1.110223e-18
bigcom153        0.000000e+00  5.551115e-19
bigcom154        0.000000e+00  2.498002e-18
bigcom156        2.077730e-05  5.516802e-01
bigcom157        3.765026e-06  1.458861e-02
bigcom158       -2.304131e-05  4.894134e-01
bigcom160       -1.054218e-05  5.276454e-01
bigcom161        0.000000e+00  1.665335e-18
bigcom162        0.000000e+00  3.330669e-18
bigcom164        0.000000e+00  0.000000e+00
bigcom166        2.895059e-05  7.332422e-01
bigcom167       -9.003894e-06  2.768654e-01
bigcom171       -3.033470e-06  3.970201e-01
bigcom173        0.000000e+00  1.110223e-18
bigcom175       -2.044298e-06  6.668555e-01
bigcom176        0.000000e+00  0.000000e+00
bigcom177        0.000000e+00  4.440892e-18
bigcom178        0.000000e+00  1.110223e-18
bigcom180        0.000000e+00  0.000000e+00
bigcom181       -2.042523e-05  1.338285e-01
bigcom184        0.000000e+00  0.000000e+00
bigcom186        0.000000e+00  0.000000e+00
bigcom187        0.000000e+00  1.387779e-19
bigcom189        0.000000e+00  2.220446e-18
bigcom194        0.000000e+00  1.110223e-18
bigcom195        0.000000e+00  1.110223e-18
bigcom196        0.000000e+00  1.665335e-18
bigcom204        0.000000e+00  2.220446e-18
bigcom205        0.000000e+00  0.000000e+00
bigcom212        0.000000e+00  1.665335e-18
bigcom214        0.000000e+00  1.110223e-18
bigcom222        0.000000e+00  1.110223e-18
bigcom223        0.000000e+00  5.898060e-19
bigcom226       -1.581572e-05  4.865467e-01
bigcom227        0.000000e+00  1.110223e-18
bigcom229        0.000000e+00  1.110223e-18
bigcom233        0.000000e+00  0.000000e+00
bigcom236        0.000000e+00  1.110223e-18
bigcom237       -9.623835e-06  3.741461e-01
bigcom246        0.000000e+00  3.608225e-18
bigcom248        3.363236e-05  7.594273e-01
bigcom249        0.000000e+00  0.000000e+00
bigcom250        0.000000e+00  1.110223e-18
bigcom254        0.000000e+00  2.220446e-18
bigcom266        0.000000e+00  1.110223e-18
bigcom269        0.000000e+00  1.249001e-18
bigcom272        0.000000e+00  2.914335e-18
bigcom274        7.647733e-05  7.740215e-01
bigcom281        0.000000e+00  0.000000e+00
bigcom291       -6.753533e-06  7.058519e-01
bigcom292        0.000000e+00  0.000000e+00
bigcom295        0.000000e+00  2.220446e-18
bigcom299        0.000000e+00  1.110223e-18
bigcom301        0.000000e+00  2.775558e-18
bigcom306        3.572540e-06  6.923034e-01
bigcom309        0.000000e+00  0.000000e+00
bigcom314        0.000000e+00  2.775558e-19
bigcom321        0.000000e+00  4.440892e-18
bigcom341       -1.272898e-05  4.393788e-01
bigcom350        0.000000e+00  1.110223e-18
bigcom353        0.000000e+00  1.110223e-18
bigcom359        0.000000e+00  1.110223e-18
bigcom363        0.000000e+00  0.000000e+00
bigcom365       -2.774056e-05  2.073250e-01
bigcom385        0.000000e+00  1.804112e-18
bigcom386        0.000000e+00  0.000000e+00
bigcom408        0.000000e+00  0.000000e+00
bigcom412        0.000000e+00  2.220446e-18
bigcom480        0.000000e+00  1.387779e-19
spin_vertex      3.866931e-03  5.610468e+00
membership_s1    5.887772e-04  1.023192e+00
membership_s3    0.000000e+00  8.571429e-03
membership_s4    1.291711e-04  7.278770e-01
membership_s5    6.469476e-05  6.867206e-01
membership_s6    5.613069e-04  7.554766e-01
membership_s7    2.760849e-04  1.289815e+00
membership_s8    0.000000e+00  1.526557e-18
membership_s9   -1.625470e-05  1.891226e-01
membership_s11  -1.512643e-05  7.247621e-02
membership_s12   0.000000e+00  4.996004e-18
membership_s14   4.915087e-06  4.066816e-01
membership_s15   1.505198e-05  3.569570e-01
membership_s16  -1.896146e-05  3.417380e-01
membership_s17   0.000000e+00  1.387779e-19
membership_s18   2.970119e-05  8.467329e-02
membership_s20   0.000000e+00  3.330669e-18
membership_s21  -3.406934e-06  5.652388e-01
membership_s22  -4.461365e-06  3.975347e-01
membership_s24   2.059908e-07  1.663039e-01
membership_s25   1.158185e-05  2.452469e-01
membership_s26   7.134092e-05  6.083854e-01
membership_s27   1.320302e-04  7.047345e-01
membership_s28  -4.502476e-06  5.513824e-02
membership_s30   2.478951e-06  4.790647e-01
membership_s31   3.779425e-05  3.464084e-01
membership_s32   6.840154e-05  8.509837e-01
membership_s33  -2.890792e-05  2.306126e-01
membership_s36   4.218311e-04  9.604535e-01
membership_s37   1.153219e-06  2.695704e-01
V1               1.913100e-02  9.409801e+00
V2               1.277816e-02  1.210074e+01
pdi              3.500759e-04  1.039379e+00
adhesion         1.269457e-02  7.749492e+00
cohesion         1.183565e-02  8.796143e+00
inner            8.356761e-03  9.284951e+00
outer            5.775978e-03  9.454124e+00
ioratio          9.988297e-03  8.888995e+00
comsize          6.659631e-03  1.060485e+01
target           4.290868e-05  7.688392e-01
[1] "Dataset: all_C Model GLM, run: 1 of 10 2015-06-16 07:30:09"
[1] "glmnet variable coefficients"
                         [,1]          [,2]
(Intercept)     -2.999665e+00 -3.011703e+00
graph0           7.354926e-41  7.589561e-06
graph1           2.719110e-45 -2.138395e-09
graph2           3.372269e-41  3.529811e-06
graph3           1.945672e-45  1.392936e-10
graph4          -4.878766e-47 -9.286873e-12
graph5           6.012509e-43  4.936668e-08
graph6           1.270022e-44  8.063642e-10
graph7           1.173257e-42  1.159834e-07
graph8           2.031532e-41  2.031082e-06
graph9           4.741671e-47  3.829250e-12
graph10         -3.079725e-49 -1.316327e-13
graph11         -1.246408e-49 -2.165449e-14
graph12          9.166826e-47  6.035707e-12
graph13          8.741176e-46  7.943793e-11
graph14         -4.135548e-48 -1.254655e-12
graph15          3.483651e-44  3.440568e-09
graph16          2.161052e-46  6.861003e-12
graph17          5.718869e-46  3.268465e-11
graph18          1.687210e-44  1.280669e-09
graph19          4.129736e-45  3.635021e-10
graph20          1.256188e-44 -3.715934e-10
graph21          2.446762e-44  2.298287e-09
graph22          8.195094e-44  7.827753e-09
graph23          2.383115e-44  1.939636e-09
graph24          4.586280e-44  4.139172e-09
graph25          2.186370e-43  1.996174e-08
graph26          1.980024e-43  1.792748e-08
graph27          1.266008e-42  1.231007e-07
graph28          1.634759e-42  1.559015e-07
graph29          1.042179e-41  7.626231e-07
orbit0           7.354926e-41  7.596563e-06
orbit1           5.347820e-45 -2.542219e-08
orbit2           2.810037e-45 -2.048892e-09
orbit3           3.372269e-41  3.532062e-06
orbit4           2.653919e-44  2.709843e-09
orbit5           1.772947e-45  1.144191e-10
orbit6          -5.387341e-45 -6.889783e-10
orbit7          -2.956528e-47 -6.824487e-12
orbit8           6.012509e-43  4.944378e-08
orbit9           6.812267e-44 -1.854740e-09
orbit10          1.319729e-43  1.362850e-08
orbit11          5.452734e-45 -1.402001e-10
orbit12          3.622925e-42  3.590869e-07
orbit13          1.512503e-42  1.495284e-07
orbit14          2.031532e-41  2.032177e-06
orbit15          7.027450e-46  7.594845e-11
orbit16          4.539601e-47  3.191714e-12
orbit17          3.559597e-46  3.215058e-11
orbit18          5.604353e-47  2.929925e-12
orbit19         -1.517554e-46 -1.987184e-11
orbit20          5.101905e-47  5.108955e-12
orbit21         -4.738454e-49 -1.487696e-13
orbit22         -9.019478e-48 -1.140977e-12
orbit23         -6.984014e-50 -1.471723e-14
orbit24          1.411037e-45  1.325999e-10
orbit25          2.321082e-45  2.358793e-10
orbit26          7.781337e-47  4.280829e-12
orbit27          1.915484e-44  2.108454e-09
orbit28          1.929152e-45  1.502646e-10
orbit29          4.894610e-45  5.246689e-10
orbit30          1.213329e-45  8.655503e-11
orbit31         -1.521134e-45 -1.948530e-10
orbit32          2.467316e-46  2.555883e-11
orbit33         -5.354390e-48 -1.358050e-12
orbit34          3.483651e-44  3.444000e-09
orbit35         -4.601659e-45 -8.493908e-10
orbit36          3.684712e-45  2.931132e-10
orbit37          3.195700e-45  2.889702e-10
orbit38          6.904578e-47 -1.126331e-11
orbit39         -1.623335e-44 -2.528325e-09
orbit40          7.675503e-45  7.527830e-10
orbit41          6.685835e-45  6.754589e-10
orbit42          1.381779e-46 -2.681640e-11
orbit43          7.353880e-44  7.610106e-09
orbit44          6.861462e-45 -2.098575e-10
orbit45          7.865008e-44  8.453306e-09
orbit46          5.834218e-44  6.281719e-09
orbit47          4.543153e-45  2.857957e-10
orbit48          9.276068e-45  8.556989e-10
orbit49          1.693584e-43  1.695677e-08
orbit50         -4.768624e-45 -2.808962e-09
orbit51          9.429584e-44  9.310704e-09
orbit52          2.717478e-43  2.936892e-08
orbit53          3.156429e-44  2.746155e-09
orbit54          1.368786e-43  9.049591e-09
orbit55          9.750072e-44  9.720630e-09
orbit56          2.392862e-43  2.004037e-08
orbit57          5.467050e-44  5.260571e-09
orbit58          2.063111e-44  7.021393e-10
orbit59          3.031259e-43  3.232455e-08
orbit60          1.156116e-43  1.099246e-08
orbit61          5.980702e-44  3.733012e-09
orbit62          1.759548e-42  1.629956e-07
orbit63          3.653689e-43  3.125716e-08
orbit64          5.631358e-43  5.418671e-08
orbit65          2.614068e-42  2.703495e-07
orbit66          6.361364e-43  6.189883e-08
orbit67          2.626391e-43  2.180528e-08
orbit68          1.923595e-42  1.950756e-07
orbit69          2.675433e-42  2.224699e-07
orbit70          6.735366e-42  6.860002e-07
orbit71          1.944623e-42  1.796282e-07
orbit72          1.042179e-41  7.637725e-07
AP               6.307861e-39  7.827010e-04
bet              3.414114e-45  1.800984e-10
ecc              8.472056e-39  1.097061e-03
eccrad           5.083234e-38  6.582022e-03
close           -9.832850e-38 -1.303696e-02
constraint       1.214492e-40  3.044719e-05
coreness         2.391449e-40  2.813994e-05
knn             -1.716462e-41 -2.155067e-06
hubscore         5.803185e-38  5.471726e-03
pagerank        -1.341236e-37 -1.859065e-02
trans            4.299744e-39  6.059954e-04
evcent           5.730867e-38  5.372590e-03
first            7.354926e-41  7.606725e-06
upto_second     -1.676156e-42 -2.341653e-07
upto_third      -1.052143e-42 -1.382293e-07
upto_fourth     -2.265810e-42 -2.929728e-07
upto_fifth      -5.346532e-42 -6.919123e-07
upto_sixth      -4.883648e-42 -6.088657e-07
second          -1.811336e-42 -2.502057e-07
third           -1.470927e-42 -1.912185e-07
fourth           6.303683e-43  8.613982e-08
fifth            2.572181e-42  3.324278e-07
sixth            7.598582e-42  9.879263e-07
ratio1          -1.732524e-41 -2.175317e-06
ratio2           4.125270e-41  5.519889e-06
ratio3           1.074411e-41  1.059490e-06
ratio4           2.317359e-41  2.597448e-06
ratio5          -4.340651e-41 -6.270411e-06
ratio6           6.211818e-42  7.969036e-07
selfinter        3.588814e-39  4.384372e-04
walktrap_vertex -6.571717e-39 -8.698957e-04
bigcom1         -2.446078e-39 -3.118390e-04
bigcom2         -4.796804e-38 -6.450049e-03
bigcom3         -7.335997e-39 -9.777783e-04
bigcom4         -3.683008e-39 -4.844255e-04
bigcom6         -4.794810e-38 -6.492275e-03
bigcom8          1.779305e-38  2.402266e-03
bigcom9          8.233450e-39  1.143579e-03
bigcom11        -4.801196e-38 -6.499839e-03
bigcom13        -4.804796e-38 -6.495163e-03
bigcom15         3.408465e-38  4.628463e-03
bigcom16        -4.796405e-38 -6.509523e-03
bigcom21         1.531288e-38  2.071098e-03
bigcom22        -3.355861e-38 -4.559007e-03
bigcom24        -4.795208e-38 -6.487931e-03
bigcom26         2.158335e-38  2.933820e-03
bigcom28         7.471961e-39  9.489802e-04
bigcom30         1.211986e-38  1.647982e-03
bigcom31        -4.794013e-38 -6.467358e-03
bigcom32         1.151376e-38  1.535878e-03
bigcom33        -4.793614e-38 -6.472381e-03
bigcom34        -4.794411e-38 -6.486418e-03
bigcom36        -4.798400e-38 -6.504188e-03
bigcom37        -4.793614e-38 -6.461568e-03
bigcom38         3.629105e-38  4.904778e-03
bigcom39        -1.537591e-38 -2.082874e-03
bigcom40         2.964194e-39  3.799789e-04
bigcom43         5.313403e-38  7.219177e-03
bigcom44         3.199630e-39  4.269251e-04
bigcom46         5.317825e-38  7.209556e-03
bigcom47         1.944409e-38  2.641203e-03
bigcom49         1.075962e-37  1.457676e-02
bigcom50        -4.796405e-38 -6.501436e-03
bigcom51        -4.794411e-38 -6.500942e-03
bigcom52        -4.794411e-38 -6.498702e-03
bigcom54        -4.793614e-38 -6.508807e-03
bigcom56        -4.798799e-38 -6.484874e-03
bigcom62        -4.794013e-38 -6.506271e-03
bigcom66         1.541640e-37  2.087298e-02
bigcom68        -4.794411e-38 -6.497044e-03
bigcom69        -4.798400e-38 -6.509192e-03
bigcom71         1.523135e-38  2.113474e-03
bigcom72        -4.794013e-38 -6.471306e-03
bigcom73         1.801500e-40  3.311546e-05
bigcom74         1.944409e-38  2.643259e-03
bigcom75        -4.794013e-38 -6.493529e-03
bigcom76        -4.796006e-38 -6.478450e-03
bigcom77        -4.796006e-38 -6.492492e-03
bigcom79        -4.794013e-38 -6.510014e-03
bigcom80        -4.796006e-38 -6.535452e-03
bigcom82         1.542281e-37  2.088263e-02
bigcom83         1.541640e-37  2.083883e-02
bigcom84         6.436136e-38  8.719396e-03
bigcom85         7.839452e-38  1.060716e-02
bigcom87        -4.796405e-38 -6.493535e-03
bigcom89        -4.794013e-38 -6.473602e-03
bigcom91        -4.796804e-38 -6.491603e-03
bigcom92        -4.805196e-38 -6.487703e-03
bigcom93         1.541640e-37  2.084843e-02
bigcom96        -4.794013e-38 -6.500794e-03
bigcom97        -4.797203e-38 -6.492289e-03
bigcom98        -4.794013e-38 -6.520985e-03
bigcom99        -4.794013e-38 -6.512404e-03
bigcom101        8.208787e-39  1.104616e-03
bigcom104        2.425808e-38  3.320029e-03
bigcom106        7.839452e-38  1.058254e-02
bigcom109       -4.794810e-38 -6.479856e-03
bigcom113       -4.795607e-38 -6.528382e-03
bigcom116        4.202366e-38  5.709621e-03
bigcom120       -4.794411e-38 -6.536409e-03
bigcom123        9.643602e-38  1.309570e-02
bigcom126       -4.793614e-38 -6.498454e-03
bigcom127       -4.794810e-38 -6.527131e-03
bigcom137       -4.796006e-38 -6.498851e-03
bigcom139       -4.792818e-38 -6.501856e-03
bigcom140        9.643602e-38  1.305565e-02
bigcom143       -4.794411e-38 -6.532517e-03
bigcom145       -4.793614e-38 -6.438797e-03
bigcom146       -4.794810e-38 -6.436792e-03
bigcom147        8.399260e-38  1.138533e-02
bigcom149       -4.794013e-38 -6.466152e-03
bigcom153       -4.797602e-38 -6.520086e-03
bigcom154       -4.797602e-38 -6.470105e-03
bigcom156        7.839452e-38  1.061033e-02
bigcom157        1.944409e-38  2.608851e-03
bigcom158        1.541640e-37  2.085586e-02
bigcom160        1.541640e-37  2.088614e-02
bigcom161       -4.794013e-38 -6.505615e-03
bigcom162       -4.794013e-38 -6.495111e-03
bigcom164       -4.793216e-38 -6.508226e-03
bigcom166        1.075962e-37  1.456397e-02
bigcom167       -2.010205e-39 -2.676666e-04
bigcom171        4.394732e-38  5.960927e-03
bigcom173       -4.794810e-38 -6.458914e-03
bigcom175        2.046731e-37  2.773592e-02
bigcom176       -4.793614e-38 -6.500305e-03
bigcom177       -4.794411e-38 -6.488581e-03
bigcom178       -4.794411e-38 -6.479649e-03
bigcom180       -4.794013e-38 -6.463069e-03
bigcom181        1.151376e-38  1.583575e-03
bigcom184       -4.794013e-38 -6.432696e-03
bigcom186       -4.794013e-38 -6.515202e-03
bigcom187       -4.793614e-38 -6.483354e-03
bigcom189       -4.796804e-38 -6.497941e-03
bigcom194       -4.794810e-38 -6.484961e-03
bigcom195       -4.794411e-38 -6.494773e-03
bigcom196       -4.794013e-38 -6.516672e-03
bigcom204       -4.796006e-38 -6.466285e-03
bigcom205       -4.794013e-38 -6.495864e-03
bigcom212       -4.794411e-38 -6.505172e-03
bigcom214       -4.794810e-38 -6.496504e-03
bigcom222       -4.793614e-38 -6.462989e-03
bigcom223       -4.794411e-38 -6.482982e-03
bigcom226        1.541640e-37  2.088651e-02
bigcom227       -4.794013e-38 -6.454990e-03
bigcom229       -4.793216e-38 -6.490844e-03
bigcom233       -4.794013e-38 -6.533613e-03
bigcom236       -4.793614e-38 -6.465375e-03
bigcom237        2.046731e-37  2.772405e-02
bigcom246       -4.797602e-38 -6.449059e-03
bigcom248        7.844670e-38  1.061827e-02
bigcom249       -4.794013e-38 -6.474635e-03
bigcom250       -4.798400e-38 -6.477260e-03
bigcom254       -4.794810e-38 -6.485661e-03
bigcom266       -4.794013e-38 -6.508134e-03
bigcom269       -4.794411e-38 -6.517839e-03
bigcom272       -4.793614e-38 -6.504655e-03
bigcom274        6.710932e-38  9.118805e-03
bigcom281       -4.795208e-38 -6.533932e-03
bigcom291        1.541640e-37  2.092666e-02
bigcom292       -4.794013e-38 -6.486511e-03
bigcom295       -4.794810e-38 -6.506840e-03
bigcom299       -4.793614e-38 -6.500585e-03
bigcom301       -4.796804e-38 -6.485854e-03
bigcom306        1.541640e-37  2.089378e-02
bigcom309       -4.795208e-38 -6.490472e-03
bigcom314       -4.794013e-38 -6.503750e-03
bigcom321       -4.796405e-38 -6.485135e-03
bigcom341        2.046731e-37  2.775291e-02
bigcom350       -4.794013e-38 -6.502224e-03
bigcom353       -4.793614e-38 -6.509127e-03
bigcom359       -4.794013e-38 -6.490841e-03
bigcom363       -4.794013e-38 -6.525870e-03
bigcom365        1.204900e-37  1.629584e-02
bigcom385       -4.794810e-38 -6.497407e-03
bigcom386       -4.793614e-38 -6.459932e-03
bigcom408       -4.795607e-38 -6.492856e-03
bigcom412       -4.794411e-38 -6.429942e-03
bigcom480       -4.794411e-38 -6.487400e-03
spin_vertex      6.506526e-39  8.721708e-04
membership_s1    2.152049e-39  2.806604e-04
membership_s3   -4.799997e-38 -6.570889e-03
membership_s4    1.248128e-39  1.392696e-04
membership_s5    1.184047e-39  1.464084e-04
membership_s6   -9.558062e-39 -1.148695e-03
membership_s7    1.848353e-38  2.508569e-03
membership_s8   -4.796006e-38 -6.527947e-03
membership_s9    1.523135e-38  1.986593e-03
membership_s11   4.394732e-38  5.887942e-03
membership_s12  -4.797602e-38 -6.503458e-03
membership_s14   6.436136e-38  8.634217e-03
membership_s15   1.131072e-38  1.526307e-03
membership_s16   2.981207e-38  4.031269e-03
membership_s17  -4.795607e-38 -6.554714e-03
membership_s18  -3.049638e-39 -4.425490e-04
membership_s20  -4.794810e-38 -6.549507e-03
membership_s21   5.635318e-39  7.610477e-04
membership_s22   4.402787e-38  5.901939e-03
membership_s24   1.153006e-38  1.537473e-03
membership_s25   3.295632e-38  4.457345e-03
membership_s26   7.101550e-38  9.502603e-03
membership_s27  -1.106433e-38 -1.493224e-03
membership_s28   1.523135e-38  1.962273e-03
membership_s30  -4.351072e-39 -6.151420e-04
membership_s31  -9.887683e-39 -1.339332e-03
membership_s32   1.061158e-38  1.426460e-03
membership_s33   9.643602e-38  1.293313e-02
membership_s36  -8.172206e-40 -1.067774e-04
membership_s37   2.606494e-39  3.346195e-04
V1               2.839426e-38  3.547726e-03
V2              -9.868694e-39 -1.421306e-03
pdi              1.272789e-37 -8.400305e-02
adhesion        -1.149307e-42 -1.434406e-07
cohesion         2.304303e-42  2.876438e-07
inner            8.530164e-43  1.068161e-07
outer            1.330026e-42  1.650384e-07
ioratio          2.712070e-38  3.370801e-03
comsize          4.981490e-42  6.231581e-07
target           6.770366e-39  9.260204e-04
[1] "Dataset: all_C Model GBM, run: 2 of 10 2015-06-16 07:30:10"
Iter   TrainDeviance   ValidDeviance   StepSize   Improve
     1        0.3809             nan     0.0100   -0.0000
     2        0.3803             nan     0.0100    0.0000
     3        0.3797             nan     0.0100   -0.0000
     4        0.3792             nan     0.0100   -0.0000
     5        0.3786             nan     0.0100   -0.0000
     6        0.3782             nan     0.0100   -0.0000
     7        0.3777             nan     0.0100    0.0001
     8        0.3772             nan     0.0100    0.0000
     9        0.3767             nan     0.0100    0.0000
    10        0.3763             nan     0.0100   -0.0000
    20        0.3719             nan     0.0100   -0.0000
    40        0.3643             nan     0.0100   -0.0000
    60        0.3566             nan     0.0100    0.0000
    80        0.3503             nan     0.0100   -0.0000
   100        0.3445             nan     0.0100    0.0000
   120        0.3391             nan     0.0100   -0.0000
   140        0.3336             nan     0.0100   -0.0000
   160        0.3281             nan     0.0100   -0.0000
   180        0.3232             nan     0.0100   -0.0000
   200        0.3187             nan     0.0100   -0.0000
   220        0.3138             nan     0.0100   -0.0000
   240        0.3097             nan     0.0100   -0.0000
   260        0.3051             nan     0.0100   -0.0000
   280        0.3010             nan     0.0100   -0.0000
   300        0.2972             nan     0.0100    0.0000
   320        0.2931             nan     0.0100   -0.0000
   340        0.2893             nan     0.0100   -0.0000
   360        0.2854             nan     0.0100   -0.0000
   380        0.2822             nan     0.0100   -0.0000
   400        0.2786             nan     0.0100   -0.0000
   411        0.2768             nan     0.0100   -0.0000

[1] "GBM variable coefficients"
                            var     rel.inf
comsize                 comsize 3.530390103
V2                           V2 3.527388846
outer                     outer 2.952585676
V1                           V1 2.932100625
ioratio                 ioratio 2.459477394
ratio5                   ratio5 2.285472298
pagerank               pagerank 2.131705628
walktrap_vertex walktrap_vertex 2.083669838
inner                     inner 2.076549972
ratio2                   ratio2 1.911237042
spin_vertex         spin_vertex 1.904904171
cohesion               cohesion 1.847943742
ratio1                   ratio1 1.737561286
adhesion               adhesion 1.672895744
knn                         knn 1.596883578
ratio4                   ratio4 1.574091790
bet                         bet 1.495498572
fourth                   fourth 1.444397589
ratio6                   ratio6 1.410205433
orbit45                 orbit45 1.408663992
orbit18                 orbit18 1.376849564
graph12                 graph12 1.302084075
third                     third 1.266598292
trans                     trans 1.207937639
graph10                 graph10 1.092357939
orbit31                 orbit31 1.057737434
orbit56                 orbit56 0.982178197
graph19                 graph19 0.949997633
graph4                   graph4 0.949682317
graph3                   graph3 0.918536725
graph1                   graph1 0.892739897
orbit24                 orbit24 0.879054004
graph14                 graph14 0.856796549
ratio3                   ratio3 0.837586289
graph20                 graph20 0.836240015
graph23                 graph23 0.831567351
sixth                     sixth 0.785113052
graph13                 graph13 0.777031909
fifth                     fifth 0.776294689
orbit49                 orbit49 0.774538835
orbit19                 orbit19 0.767774959
graph11                 graph11 0.753886822
orbit39                 orbit39 0.739224204
graph9                   graph9 0.733245131
orbit52                 orbit52 0.727654948
graph22                 graph22 0.712770487
upto_sixth           upto_sixth 0.653097959
graph6                   graph6 0.651417398
orbit27                 orbit27 0.633943044
hubscore               hubscore 0.632569656
bigcom49               bigcom49 0.631603804
orbit9                   orbit9 0.624200415
orbit35                 orbit35 0.601071952
orbit65                 orbit65 0.597503235
orbit37                 orbit37 0.587342064
orbit50                 orbit50 0.577222583
graph21                 graph21 0.538942145
graph5                   graph5 0.533096746
orbit53                 orbit53 0.527607071
upto_third           upto_third 0.526591175
upto_fourth         upto_fourth 0.526391200
graph16                 graph16 0.519865780
constraint           constraint 0.505206682
orbit20                 orbit20 0.491238486
orbit40                 orbit40 0.491100019
graph26                 graph26 0.487033231
orbit16                 orbit16 0.483061932
graph17                 graph17 0.479136754
orbit54                 orbit54 0.477090032
graph25                 graph25 0.456332560
orbit4                   orbit4 0.448611076
orbit15                 orbit15 0.448117276
orbit5                   orbit5 0.443778733
orbit17                 orbit17 0.437829620
graph2                   graph2 0.435553304
orbit38                 orbit38 0.427123303
graph18                 graph18 0.422477450
orbit28                 orbit28 0.416504382
orbit63                 orbit63 0.390809706
graph27                 graph27 0.388840106
graph28                 graph28 0.382127636
orbit1                   orbit1 0.379562268
orbit26                 orbit26 0.373912526
orbit6                   orbit6 0.360665588
orbit36                 orbit36 0.360497232
upto_fifth           upto_fifth 0.353526137
graph15                 graph15 0.351151076
orbit22                 orbit22 0.334610703
orbit64                 orbit64 0.334528974
orbit70                 orbit70 0.332709455
orbit59                 orbit59 0.324764414
close                     close 0.324297087
orbit29                 orbit29 0.320501636
orbit11                 orbit11 0.316388372
orbit51                 orbit51 0.316316871
graph24                 graph24 0.307448950
orbit25                 orbit25 0.305359454
second                   second 0.303788196
orbit62                 orbit62 0.300655321
upto_second         upto_second 0.294274080
graph7                   graph7 0.290202743
orbit12                 orbit12 0.286446299
orbit30                 orbit30 0.276915970
orbit46                 orbit46 0.273218972
bigcom82               bigcom82 0.270011844
graph8                   graph8 0.268235700
membership_s1     membership_s1 0.259589289
orbit32                 orbit32 0.253892205
orbit57                 orbit57 0.249295745
coreness               coreness 0.247027286
bigcom147             bigcom147 0.245659974
orbit13                 orbit13 0.239792067
orbit10                 orbit10 0.233494620
orbit71                 orbit71 0.229513935
orbit58                 orbit58 0.225332512
bigcom274             bigcom274 0.224042020
orbit48                 orbit48 0.221416608
orbit47                 orbit47 0.220357561
membership_s7     membership_s7 0.219382549
orbit44                 orbit44 0.218008542
graph29                 graph29 0.206105163
orbit69                 orbit69 0.200398150
orbit33                 orbit33 0.199928219
orbit60                 orbit60 0.198203626
orbit55                 orbit55 0.191139669
bigcom40               bigcom40 0.183715255
bigcom43               bigcom43 0.176015192
orbit23                 orbit23 0.175352912
orbit43                 orbit43 0.173119944
membership_s32   membership_s32 0.164080317
orbit66                 orbit66 0.164034583
orbit42                 orbit42 0.161674943
orbit7                   orbit7 0.150720919
membership_s22   membership_s22 0.148090498
orbit61                 orbit61 0.140310891
bigcom28               bigcom28 0.137552679
evcent                   evcent 0.130417828
orbit2                   orbit2 0.126914558
bigcom30               bigcom30 0.123986183
ecc                         ecc 0.121642629
orbit67                 orbit67 0.120195180
bigcom166             bigcom166 0.107276881
graph0                   graph0 0.106773752
orbit68                 orbit68 0.106718215
bigcom4                 bigcom4 0.103885375
membership_s4     membership_s4 0.100892073
membership_s26   membership_s26 0.100055198
orbit41                 orbit41 0.096012965
bigcom175             bigcom175 0.093251619
selfinter             selfinter 0.083189439
target                   target 0.082717581
pdi                         pdi 0.078400114
membership_s28   membership_s28 0.070129635
AP                           AP 0.066857727
membership_s30   membership_s30 0.066428871
membership_s6     membership_s6 0.060278600
bigcom46               bigcom46 0.059284011
bigcom15               bigcom15 0.057166641
orbit21                 orbit21 0.056930955
bigcom8                 bigcom8 0.039186580
membership_s21   membership_s21 0.038799661
bigcom1                 bigcom1 0.037983358
membership_s36   membership_s36 0.025542169
membership_s5     membership_s5 0.025384563
bigcom26               bigcom26 0.023699950
membership_s15   membership_s15 0.016000674
membership_s25   membership_s25 0.008367930
membership_s27   membership_s27 0.004850554
orbit0                   orbit0 0.000000000
orbit3                   orbit3 0.000000000
orbit8                   orbit8 0.000000000
orbit14                 orbit14 0.000000000
orbit34                 orbit34 0.000000000
orbit72                 orbit72 0.000000000
eccrad                   eccrad 0.000000000
first                     first 0.000000000
bigcom2                 bigcom2 0.000000000
bigcom3                 bigcom3 0.000000000
bigcom6                 bigcom6 0.000000000
bigcom9                 bigcom9 0.000000000
bigcom11               bigcom11 0.000000000
bigcom13               bigcom13 0.000000000
bigcom16               bigcom16 0.000000000
bigcom21               bigcom21 0.000000000
bigcom22               bigcom22 0.000000000
bigcom24               bigcom24 0.000000000
bigcom31               bigcom31 0.000000000
bigcom32               bigcom32 0.000000000
bigcom33               bigcom33 0.000000000
bigcom34               bigcom34 0.000000000
bigcom36               bigcom36 0.000000000
bigcom37               bigcom37 0.000000000
bigcom38               bigcom38 0.000000000
bigcom39               bigcom39 0.000000000
bigcom44               bigcom44 0.000000000
bigcom47               bigcom47 0.000000000
bigcom50               bigcom50 0.000000000
bigcom51               bigcom51 0.000000000
bigcom52               bigcom52 0.000000000
bigcom54               bigcom54 0.000000000
bigcom56               bigcom56 0.000000000
bigcom62               bigcom62 0.000000000
bigcom66               bigcom66 0.000000000
bigcom68               bigcom68 0.000000000
bigcom69               bigcom69 0.000000000
bigcom71               bigcom71 0.000000000
bigcom72               bigcom72 0.000000000
bigcom73               bigcom73 0.000000000
bigcom74               bigcom74 0.000000000
bigcom75               bigcom75 0.000000000
bigcom76               bigcom76 0.000000000
bigcom77               bigcom77 0.000000000
bigcom79               bigcom79 0.000000000
bigcom80               bigcom80 0.000000000
bigcom83               bigcom83 0.000000000
bigcom84               bigcom84 0.000000000
bigcom85               bigcom85 0.000000000
bigcom87               bigcom87 0.000000000
bigcom89               bigcom89 0.000000000
bigcom91               bigcom91 0.000000000
bigcom92               bigcom92 0.000000000
bigcom93               bigcom93 0.000000000
bigcom96               bigcom96 0.000000000
bigcom97               bigcom97 0.000000000
bigcom98               bigcom98 0.000000000
bigcom99               bigcom99 0.000000000
bigcom101             bigcom101 0.000000000
bigcom104             bigcom104 0.000000000
bigcom106             bigcom106 0.000000000
bigcom109             bigcom109 0.000000000
bigcom113             bigcom113 0.000000000
bigcom116             bigcom116 0.000000000
bigcom120             bigcom120 0.000000000
bigcom123             bigcom123 0.000000000
bigcom126             bigcom126 0.000000000
bigcom127             bigcom127 0.000000000
bigcom137             bigcom137 0.000000000
bigcom139             bigcom139 0.000000000
bigcom140             bigcom140 0.000000000
bigcom143             bigcom143 0.000000000
bigcom145             bigcom145 0.000000000
bigcom146             bigcom146 0.000000000
bigcom149             bigcom149 0.000000000
bigcom153             bigcom153 0.000000000
bigcom154             bigcom154 0.000000000
bigcom156             bigcom156 0.000000000
bigcom157             bigcom157 0.000000000
bigcom158             bigcom158 0.000000000
bigcom160             bigcom160 0.000000000
bigcom161             bigcom161 0.000000000
bigcom162             bigcom162 0.000000000
bigcom164             bigcom164 0.000000000
bigcom167             bigcom167 0.000000000
bigcom171             bigcom171 0.000000000
bigcom173             bigcom173 0.000000000
bigcom176             bigcom176 0.000000000
bigcom177             bigcom177 0.000000000
bigcom178             bigcom178 0.000000000
bigcom180             bigcom180 0.000000000
bigcom181             bigcom181 0.000000000
bigcom184             bigcom184 0.000000000
bigcom186             bigcom186 0.000000000
bigcom187             bigcom187 0.000000000
bigcom189             bigcom189 0.000000000
bigcom194             bigcom194 0.000000000
bigcom195             bigcom195 0.000000000
bigcom196             bigcom196 0.000000000
bigcom204             bigcom204 0.000000000
bigcom205             bigcom205 0.000000000
bigcom212             bigcom212 0.000000000
bigcom214             bigcom214 0.000000000
bigcom222             bigcom222 0.000000000
bigcom223             bigcom223 0.000000000
bigcom226             bigcom226 0.000000000
bigcom227             bigcom227 0.000000000
bigcom229             bigcom229 0.000000000
bigcom233             bigcom233 0.000000000
bigcom236             bigcom236 0.000000000
bigcom237             bigcom237 0.000000000
bigcom246             bigcom246 0.000000000
bigcom248             bigcom248 0.000000000
bigcom249             bigcom249 0.000000000
bigcom250             bigcom250 0.000000000
bigcom254             bigcom254 0.000000000
bigcom266             bigcom266 0.000000000
bigcom269             bigcom269 0.000000000
bigcom272             bigcom272 0.000000000
bigcom281             bigcom281 0.000000000
bigcom291             bigcom291 0.000000000
bigcom292             bigcom292 0.000000000
bigcom295             bigcom295 0.000000000
bigcom299             bigcom299 0.000000000
bigcom301             bigcom301 0.000000000
bigcom306             bigcom306 0.000000000
bigcom309             bigcom309 0.000000000
bigcom314             bigcom314 0.000000000
bigcom321             bigcom321 0.000000000
bigcom341             bigcom341 0.000000000
bigcom350             bigcom350 0.000000000
bigcom353             bigcom353 0.000000000
bigcom359             bigcom359 0.000000000
bigcom363             bigcom363 0.000000000
bigcom365             bigcom365 0.000000000
bigcom385             bigcom385 0.000000000
bigcom386             bigcom386 0.000000000
bigcom408             bigcom408 0.000000000
bigcom412             bigcom412 0.000000000
bigcom480             bigcom480 0.000000000
membership_s3     membership_s3 0.000000000
membership_s8     membership_s8 0.000000000
membership_s9     membership_s9 0.000000000
membership_s11   membership_s11 0.000000000
membership_s12   membership_s12 0.000000000
membership_s14   membership_s14 0.000000000
membership_s16   membership_s16 0.000000000
membership_s17   membership_s17 0.000000000
membership_s18   membership_s18 0.000000000
membership_s20   membership_s20 0.000000000
membership_s24   membership_s24 0.000000000
membership_s31   membership_s31 0.000000000
membership_s33   membership_s33 0.000000000
membership_s37   membership_s37 0.000000000
[1] "Dataset: all_C Model RF, run: 2 of 10 2015-06-16 07:37:44"
     |      Out-of-bag   |
Tree |      MSE  %Var(y) |
   1 |  0.08539   189.20 |
   2 |  0.08041   178.17 |
   3 |  0.07866   174.28 |
   4 |  0.07508   166.36 |
   5 |   0.0715   158.41 |
   6 |  0.06885   152.55 |
   7 |  0.06666   147.71 |
   8 |  0.06429   142.45 |
   9 |  0.06282   139.18 |
  10 |  0.06174   136.80 |
  11 |  0.06073   134.56 |
  12 |  0.05973   132.34 |
  13 |  0.05841   129.42 |
  14 |  0.05743   127.24 |
  15 |  0.05697   126.22 |
  16 |  0.05627   124.68 |
  17 |  0.05562   123.23 |
  18 |  0.05532   122.57 |
  19 |   0.0548   121.43 |
  20 |  0.05452   120.81 |
  21 |  0.05407   119.81 |
  22 |  0.05382   119.25 |
  23 |  0.05348   118.49 |
  24 |  0.05334   118.18 |
  25 |  0.05296   117.33 |
  26 |  0.05277   116.92 |
  27 |  0.05258   116.50 |
  28 |   0.0524   116.10 |
  29 |  0.05235   115.99 |
  30 |  0.05222   115.71 |
  31 |  0.05204   115.31 |
  32 |  0.05197   115.15 |
  33 |  0.05186   114.92 |
  34 |  0.05181   114.80 |
  35 |  0.05177   114.71 |
  36 |  0.05166   114.46 |
  37 |  0.05162   114.37 |
  38 |  0.05151   114.13 |
  39 |  0.05142   113.94 |
  40 |  0.05138   113.85 |
  41 |  0.05132   113.71 |
  42 |  0.05122   113.48 |
  43 |  0.05114   113.30 |
  44 |  0.05106   113.13 |
  45 |    0.051   113.00 |
  46 |   0.0509   112.79 |
  47 |  0.05083   112.62 |
  48 |  0.05078   112.52 |
  49 |  0.05068   112.30 |
  50 |  0.05064   112.21 |
  51 |  0.05059   112.09 |
  52 |  0.05053   111.95 |
  53 |  0.05052   111.95 |
  54 |  0.05046   111.79 |
  55 |  0.05045   111.78 |
  56 |  0.05043   111.73 |
  57 |  0.05036   111.58 |
  58 |  0.05034   111.55 |
  59 |   0.0503   111.45 |
  60 |  0.05025   111.34 |
  61 |  0.05024   111.32 |
  62 |  0.05019   111.20 |
  63 |  0.05018   111.19 |
  64 |  0.05015   111.12 |
  65 |  0.05014   111.10 |
  66 |  0.05008   110.97 |
  67 |  0.05008   110.95 |
  68 |  0.05008   110.96 |
  69 |  0.05003   110.86 |
  70 |  0.05002   110.82 |
  71 |  0.04997   110.71 |
  72 |  0.04997   110.72 |
  73 |  0.04996   110.69 |
  74 |  0.04995   110.67 |
  75 |  0.04995   110.67 |
  76 |  0.04993   110.62 |
  77 |   0.0499   110.57 |
  78 |  0.04988   110.52 |
  79 |  0.04987   110.50 |
  80 |  0.04988   110.53 |
  81 |  0.04983   110.41 |
  82 |  0.04977   110.27 |
  83 |  0.04975   110.22 |
  84 |  0.04971   110.14 |
  85 |  0.04969   110.09 |
  86 |  0.04969   110.09 |
  87 |  0.04966   110.04 |
  88 |  0.04966   110.04 |
  89 |  0.04964   109.99 |
  90 |  0.04964   109.99 |
  91 |  0.04961   109.92 |
  92 |  0.04957   109.83 |
  93 |  0.04957   109.83 |
  94 |  0.04958   109.85 |
  95 |  0.04954   109.77 |
  96 |  0.04953   109.74 |
  97 |  0.04952   109.72 |
  98 |   0.0495   109.67 |
  99 |  0.04948   109.64 |
 100 |  0.04946   109.59 |
[1] "Random Forest variable coefficients"
                      %IncMSE IncNodePurity
graph5           8.551739e-03  2.608623e+00
graph6           1.080190e-02  2.981416e+00
graph7           8.619107e-03  1.144645e+00
graph8           1.177891e-03  4.495623e-01
graph9           1.002604e-02  2.929055e+00
graph10          2.516800e-02  4.414152e+00
graph11          2.230303e-02  4.177478e+00
graph12          1.598375e-02  3.598370e+00
graph13          9.567512e-03  3.272528e+00
graph14          1.939853e-02  3.710082e+00
graph15          1.401029e-02  2.433636e+00
graph16          1.127584e-02  3.181295e+00
graph17          1.255512e-02  3.364996e+00
graph18          8.638741e-03  1.445385e+00
graph19          2.536919e-02  3.522715e+00
graph20          1.194137e-02  3.282900e+00
graph21          1.187683e-02  2.668896e+00
graph22          1.425028e-02  2.270560e+00
graph23          1.205781e-02  3.323604e+00
graph24          5.688244e-03  1.469286e+00
graph25          9.118168e-03  2.385414e+00
graph26          7.379406e-03  1.592730e+00
graph27          2.887877e-03  8.333066e-01
graph28          1.659343e-03  8.985003e-01
graph29          5.456953e-04  3.636013e-01
orbit0           1.427427e-03  1.042678e+00
orbit1           9.922365e-03  2.524098e+00
orbit2           5.726068e-03  1.248510e+00
orbit3           2.900619e-03  9.973437e-01
orbit4           1.283643e-02  2.797128e+00
orbit5           6.983393e-03  2.563025e+00
orbit6           1.165875e-02  3.627197e+00
orbit7           6.445245e-03  1.434916e+00
orbit8           8.129719e-03  2.625875e+00
orbit9           1.085410e-02  3.236309e+00
orbit10          4.713417e-03  1.529401e+00
orbit11          4.302438e-03  8.318105e-01
orbit12          6.515274e-03  1.478260e+00
orbit13          3.224273e-03  8.072154e-01
orbit14          6.359190e-04  5.951042e-01
orbit15          1.477399e-02  3.350581e+00
orbit16          8.291264e-03  1.892437e+00
orbit17          1.352815e-02  3.104021e+00
orbit18          1.704143e-02  5.985641e+00
orbit19          1.969903e-02  3.852416e+00
orbit20          1.196387e-02  2.942254e+00
orbit21          8.910202e-03  1.565977e+00
orbit22          1.726396e-02  4.123500e+00
orbit23          5.171748e-03  1.480381e+00
orbit24          2.200093e-02  3.884401e+00
orbit25          1.157733e-02  2.144943e+00
orbit26          6.201513e-03  1.649814e+00
orbit27          2.037409e-02  3.213142e+00
orbit28          1.530467e-02  2.918489e+00
orbit29          6.559615e-03  1.418816e+00
orbit30          3.131849e-03  1.770457e+00
orbit31          2.068628e-02  4.339198e+00
orbit32          9.272443e-03  2.259688e+00
orbit33          4.603716e-03  9.264567e-01
orbit34          8.464875e-03  2.348926e+00
orbit35          1.405622e-02  3.669629e+00
orbit36          9.883994e-03  2.976027e+00
orbit37          1.293565e-02  2.403177e+00
orbit38          1.269054e-02  2.089874e+00
orbit39          1.591575e-02  4.092972e+00
orbit40          5.662988e-03  2.024614e+00
orbit41          7.854926e-03  1.295806e+00
orbit42          5.350607e-03  9.926817e-01
orbit43          7.294094e-03  1.733083e+00
orbit44          6.504503e-03  9.210576e-01
orbit45          2.894832e-02  4.813156e+00
orbit46          7.533253e-03  1.850794e+00
orbit47          6.983798e-03  1.611543e+00
orbit48          7.430391e-03  1.224502e+00
orbit49          1.392133e-02  3.877984e+00
orbit50          7.885040e-03  1.968357e+00
orbit51          1.111714e-02  2.632715e+00
orbit52          1.229639e-02  2.203362e+00
orbit53          1.342484e-02  1.891377e+00
orbit54          9.003428e-03  2.228374e+00
orbit55          3.509354e-03  1.162926e+00
orbit56          1.685378e-02  3.461771e+00
orbit57          3.654326e-03  1.010919e+00
orbit58          3.497075e-03  7.207737e-01
orbit59          4.090264e-03  1.692017e+00
orbit60          6.622513e-03  9.971486e-01
orbit61          2.731269e-03  7.803928e-01
orbit62          8.665032e-03  2.799999e+00
orbit63          8.228920e-03  1.639243e+00
orbit64          3.281110e-03  1.575497e+00
orbit65          8.095587e-03  1.974451e+00
orbit66          2.162319e-03  6.745770e-01
orbit67          2.934718e-03  7.025668e-01
orbit68          4.277905e-03  1.117778e+00
orbit69          1.611378e-03  6.525954e-01
orbit70          2.981411e-03  1.121585e+00
orbit71          7.639356e-04  6.186256e-01
orbit72          3.672509e-04  4.233331e-01
AP               3.983324e-05  5.974607e-01
bet              1.108825e-02  5.575682e+00
ecc              3.328136e-03  6.972682e-01
eccrad           2.263282e-03  5.482208e-01
close            8.026005e-03  3.141604e+00
constraint       7.036254e-03  2.354186e+00
coreness         2.939973e-03  1.452826e+00
knn              2.397602e-02  5.148646e+00
hubscore         1.285292e-02  2.777426e+00
pagerank         1.154480e-02  8.431789e+00
trans            9.147218e-03  3.235193e+00
evcent           1.289043e-02  3.019416e+00
first            2.287475e-03  9.328169e-01
upto_second      1.418521e-02  2.415647e+00
upto_third       1.867191e-02  3.029239e+00
upto_fourth      1.056710e-02  2.841489e+00
upto_fifth       1.203947e-02  2.890672e+00
upto_sixth       1.774492e-02  4.002542e+00
second           1.582854e-02  2.874935e+00
third            1.191298e-02  4.721544e+00
fourth           1.576594e-02  6.404270e+00
fifth            8.715139e-03  3.907050e+00
sixth            1.072884e-02  4.009386e+00
ratio1           2.488715e-02  5.293736e+00
ratio2           1.580727e-02  6.590056e+00
ratio3           2.171178e-02  5.164743e+00
ratio4           2.175411e-02  6.864353e+00
ratio5           9.450447e-03  9.404338e+00
ratio6           1.454084e-02  4.748922e+00
selfinter        8.421859e-05  7.568159e-01
walktrap_vertex  4.326257e-03  5.381874e+00
bigcom1          5.190164e-04  6.627010e-01
bigcom2          0.000000e+00  1.144917e-18
bigcom3          6.866570e-05  4.835074e-01
bigcom4          4.743584e-04  5.503010e-01
bigcom6          0.000000e+00  0.000000e+00
bigcom8          2.738334e-04  7.116811e-01
bigcom9         -4.360099e-05  2.210082e-01
bigcom11         0.000000e+00  8.333333e-03
bigcom13         0.000000e+00  1.110223e-18
bigcom15         1.414931e-05  4.738696e-01
bigcom16        -5.515981e-06  4.490254e-01
bigcom21        -3.367226e-06  1.649924e-01
bigcom22        -6.230329e-06  5.999602e-02
bigcom24         0.000000e+00  0.000000e+00
bigcom26         6.167496e-05  6.807543e-01
bigcom28         1.038947e-03  1.307189e+00
bigcom30         2.322256e-04  1.017414e+00
bigcom31         0.000000e+00  0.000000e+00
bigcom32         6.565657e-06  2.072396e-02
bigcom33         0.000000e+00  0.000000e+00
bigcom34         0.000000e+00  0.000000e+00
bigcom36         0.000000e+00  0.000000e+00
bigcom37         0.000000e+00  0.000000e+00
bigcom38         5.732710e-06  3.674227e-01
bigcom39        -4.077036e-06  3.459807e-02
bigcom40         1.234164e-03  1.167519e+00
bigcom43         2.767870e-05  8.593713e-01
bigcom44        -8.101002e-07  8.979007e-02
bigcom46         2.903666e-05  4.388880e-01
bigcom47        -6.741532e-06  1.125620e-01
bigcom49        -1.468254e-06  8.967011e-01
bigcom50         0.000000e+00  0.000000e+00
bigcom51         0.000000e+00  0.000000e+00
bigcom52         0.000000e+00  0.000000e+00
bigcom54         0.000000e+00  0.000000e+00
bigcom56         0.000000e+00  0.000000e+00
bigcom62         0.000000e+00  0.000000e+00
bigcom66        -3.242442e-05  5.561384e-01
bigcom68         0.000000e+00  1.110223e-18
bigcom69         0.000000e+00  0.000000e+00
bigcom71         2.669553e-05  3.085125e-01
bigcom72         0.000000e+00  0.000000e+00
bigcom73         3.277548e-05  4.826495e-01
bigcom74         4.576937e-06  3.933887e-01
bigcom75         0.000000e+00  0.000000e+00
bigcom76         0.000000e+00  3.469447e-20
bigcom77         0.000000e+00  0.000000e+00
bigcom79         0.000000e+00  0.000000e+00
bigcom80         0.000000e+00  0.000000e+00
bigcom82         7.220764e-06  6.900290e-01
bigcom83         1.941427e-05  6.601659e-01
bigcom84        -1.856981e-08  5.236902e-01
bigcom85        -2.704219e-05  3.009693e-01
bigcom87         0.000000e+00  0.000000e+00
bigcom89         0.000000e+00  2.289835e-18
bigcom91         0.000000e+00  1.110223e-18
bigcom92         0.000000e+00  1.398601e-02
bigcom93        -9.051137e-06  5.280860e-01
bigcom96         0.000000e+00  0.000000e+00
bigcom97         0.000000e+00  0.000000e+00
bigcom98         0.000000e+00  6.661338e-18
bigcom99         0.000000e+00  4.440892e-18
bigcom101       -5.645890e-07  4.564026e-03
bigcom104       -3.798957e-05  3.103881e-01
bigcom106        4.126961e-05  5.037625e-01
bigcom109        0.000000e+00  0.000000e+00
bigcom113        0.000000e+00  1.110223e-18
bigcom116       -7.249677e-06  3.230561e-01
bigcom120        0.000000e+00  0.000000e+00
bigcom123       -1.477468e-05  5.792760e-01
bigcom126        0.000000e+00  0.000000e+00
bigcom127        0.000000e+00  0.000000e+00
bigcom137        0.000000e+00  4.475587e-18
bigcom139        0.000000e+00  0.000000e+00
bigcom140       -2.022117e-06  4.240201e-01
bigcom143        0.000000e+00  0.000000e+00
bigcom145        0.000000e+00  0.000000e+00
bigcom146        0.000000e+00  3.469447e-20
bigcom147        9.966735e-06  7.649807e-01
bigcom149        0.000000e+00  0.000000e+00
bigcom153        9.455388e-06  2.387116e-01
bigcom154        0.000000e+00  0.000000e+00
bigcom156       -4.268065e-07  5.002698e-01
bigcom157        1.337515e-06  2.333535e-02
bigcom158       -1.241993e-05  4.731406e-01
bigcom160       -1.070640e-05  5.712252e-01
bigcom161        0.000000e+00  0.000000e+00
bigcom162        0.000000e+00  0.000000e+00
bigcom164        0.000000e+00  0.000000e+00
bigcom166        2.344473e-05  6.306277e-01
bigcom167       -1.830321e-06  2.944884e-01
bigcom171        1.219100e-06  3.561001e-01
bigcom173        0.000000e+00  3.330669e-18
bigcom175        3.487293e-05  1.119947e+00
bigcom176        0.000000e+00  0.000000e+00
bigcom177        0.000000e+00  1.110223e-18
bigcom178        0.000000e+00  0.000000e+00
bigcom180        0.000000e+00  0.000000e+00
bigcom181        0.000000e+00  2.220446e-18
bigcom184        0.000000e+00  0.000000e+00
bigcom186        0.000000e+00  0.000000e+00
bigcom187        0.000000e+00  3.330669e-18
bigcom189        0.000000e+00  0.000000e+00
bigcom194        0.000000e+00  0.000000e+00
bigcom195        0.000000e+00  0.000000e+00
bigcom196        0.000000e+00  0.000000e+00
bigcom204        0.000000e+00  0.000000e+00
bigcom205        0.000000e+00  0.000000e+00
bigcom212        0.000000e+00  0.000000e+00
bigcom214        0.000000e+00  0.000000e+00
bigcom222       -1.280349e-05  6.090793e-01
bigcom223        0.000000e+00  0.000000e+00
bigcom226       -7.855780e-06  4.183907e-01
bigcom227        0.000000e+00  0.000000e+00
bigcom229        0.000000e+00  0.000000e+00
bigcom233        0.000000e+00  0.000000e+00
bigcom236        0.000000e+00  0.000000e+00
bigcom237       -1.816232e-05  3.766354e-01
bigcom246        0.000000e+00  0.000000e+00
bigcom248        2.116256e-05  3.274991e-01
bigcom249        0.000000e+00  3.469447e-20
bigcom250        0.000000e+00  0.000000e+00
bigcom254        0.000000e+00  0.000000e+00
bigcom266        0.000000e+00  0.000000e+00
bigcom269        0.000000e+00  0.000000e+00
bigcom272        0.000000e+00  1.110223e-18
bigcom274        1.638103e-04  7.299358e-01
bigcom281        0.000000e+00  0.000000e+00
bigcom291        1.056289e-05  6.980885e-01
bigcom292        0.000000e+00  0.000000e+00
bigcom295        0.000000e+00  0.000000e+00
bigcom299        0.000000e+00  2.220446e-18
bigcom301        0.000000e+00  2.220446e-18
bigcom306       -3.121243e-06  4.419980e-01
bigcom309        0.000000e+00  0.000000e+00
bigcom314        0.000000e+00  0.000000e+00
bigcom321        0.000000e+00  0.000000e+00
bigcom341       -1.757043e-05  3.415564e-01
bigcom350        0.000000e+00  0.000000e+00
bigcom353        0.000000e+00  0.000000e+00
bigcom359        0.000000e+00  3.469447e-20
bigcom363        0.000000e+00  0.000000e+00
bigcom365       -1.491338e-05  1.307767e-01
bigcom385        0.000000e+00  0.000000e+00
bigcom386        0.000000e+00  0.000000e+00
bigcom408        0.000000e+00  0.000000e+00
bigcom412        0.000000e+00  0.000000e+00
bigcom480        0.000000e+00  0.000000e+00
spin_vertex      3.013169e-03  4.755066e+00
membership_s1    5.125459e-04  1.366052e+00
membership_s3    0.000000e+00  2.237793e-18
membership_s4    2.015458e-04  8.295172e-01
membership_s5    1.324572e-04  8.784804e-01
membership_s6    4.665224e-04  8.336818e-01
membership_s7    2.636766e-04  1.037136e+00
membership_s8    0.000000e+00  0.000000e+00
membership_s9   -1.327116e-05  1.134222e-01
membership_s11   1.365859e-05  9.397480e-02
membership_s12   0.000000e+00  0.000000e+00
membership_s14  -1.234522e-05  4.598124e-01
membership_s15   2.559161e-05  4.837238e-01
membership_s16  -2.591055e-05  3.488970e-01
membership_s17   0.000000e+00  0.000000e+00
membership_s18   5.580310e-06  5.516120e-02
membership_s20   0.000000e+00  0.000000e+00
membership_s21   6.715640e-06  5.548045e-01
membership_s22  -8.310820e-06  2.831544e-01
membership_s24   1.074697e-05  2.836776e-01
membership_s25  -3.651829e-06  3.033566e-01
membership_s26   1.184327e-04  6.112795e-01
membership_s27   5.817240e-05  6.715611e-01
membership_s28  -1.479403e-06  5.144733e-02
membership_s30   9.526519e-05  6.451104e-01
membership_s31   1.004570e-04  4.410226e-01
membership_s32   4.315961e-06  6.995192e-01
membership_s33  -1.724835e-05  2.627993e-01
membership_s36   3.298846e-04  8.521125e-01
membership_s37   6.310535e-06  3.654943e-01
V1               2.002327e-02  1.025967e+01
V2               1.129799e-02  1.208014e+01
pdi              4.317968e-04  1.185868e+00
adhesion         1.232304e-02  7.869301e+00
cohesion         1.093086e-02  7.808768e+00
inner            8.563619e-03  8.294428e+00
outer            6.231393e-03  1.003340e+01
ioratio          7.919195e-03  8.449830e+00
comsize          5.882211e-03  9.961115e+00
target           2.754277e-05  7.212065e-01
[1] "Dataset: all_C Model GLM, run: 2 of 10 2015-06-16 07:49:54"
[1] "glmnet variable coefficients"
                         [,1]          [,2]
(Intercept)     -3.001078e+00 -3.010404e+00
graph0           5.588106e-41  5.233238e-06
graph1          -4.419577e-45 -1.658048e-09
graph2           2.482582e-41  2.305202e-06
graph3           1.386174e-45  9.727717e-11
graph4          -5.376645e-47 -7.224658e-12
graph5           4.072761e-43  3.118164e-08
graph6           8.881901e-45  5.604922e-10
graph7           8.466045e-43  7.505151e-08
graph8           1.442371e-41  1.275371e-06
graph9           3.480696e-47  2.696364e-12
graph10         -5.294337e-49 -1.009508e-13
graph11         -1.353683e-49 -1.722279e-14
graph12          6.756132e-47  4.512192e-12
graph13          6.262898e-46  5.211057e-11
graph14         -5.558287e-48 -9.401473e-13
graph15          2.686669e-44  2.424323e-09
graph16          1.314883e-46  4.163326e-12
graph17          4.141871e-46  2.499948e-11
graph18          1.075756e-44  7.354656e-10
graph19          2.884488e-45  2.324659e-10
graph20          3.212659e-45 -5.857689e-10
graph21          1.732715e-44  1.478820e-09
graph22          6.557278e-44  5.811746e-09
graph23          1.568896e-44  1.159552e-09
graph24          3.075803e-44  2.500402e-09
graph25          1.484185e-43  1.220834e-08
graph26          1.339832e-43  1.087860e-08
graph27          8.709000e-43  7.503934e-08
graph28          1.147600e-42  9.723823e-08
graph29          6.787622e-42  4.438101e-07
orbit0           5.588106e-41  5.233752e-06
orbit1          -5.970434e-43 -7.063679e-08
orbit2          -4.822325e-46 -1.244656e-09
orbit3           2.482582e-41  2.305275e-06
orbit4           1.220239e-44  1.065956e-09
orbit5           1.376840e-45  9.335909e-11
orbit6          -6.646733e-45 -6.988232e-10
orbit7          -3.012045e-47 -4.743184e-12
orbit8           4.072761e-43  3.118664e-08
orbit9          -2.034237e-43 -2.388799e-08
orbit10          9.886666e-44  9.162610e-09
orbit11          3.646772e-45 -3.417648e-11
orbit12          2.769997e-42  2.504244e-07
orbit13          1.080539e-42  9.510559e-08
orbit14          1.442371e-41  1.275299e-06
orbit15          3.845608e-46  3.712912e-11
orbit16          3.439078e-47  2.421008e-12
orbit17          2.739452e-46  2.344725e-11
orbit18         -3.163020e-47 -5.452423e-12
orbit19         -2.048276e-46 -2.165140e-11
orbit20          4.555344e-47  4.312848e-12
orbit21         -5.242085e-49 -1.004191e-13
orbit22         -1.080794e-47 -1.132923e-12
orbit23         -6.994793e-50 -1.037637e-14
orbit24         -2.822578e-46 -4.140487e-11
orbit25          1.775528e-45  1.645334e-10
orbit26          6.218403e-47  3.841806e-12
orbit27          1.081283e-44  1.056042e-09
orbit28          1.451614e-45  1.098370e-10
orbit29          3.581811e-45  3.383778e-10
orbit30          8.783181e-46  6.114111e-11
orbit31         -1.927987e-45 -2.026889e-10
orbit32          2.158968e-46  2.101709e-11
orbit33         -5.632951e-48 -9.431891e-13
orbit34          2.686669e-44  2.424443e-09
orbit35         -1.574877e-44 -1.690607e-09
orbit36          1.906970e-45  1.221236e-10
orbit37          2.444607e-45  2.119984e-10
orbit38          3.402265e-47 -6.574676e-12
orbit39         -3.406140e-44 -3.635285e-09
orbit40          5.765671e-45  5.234725e-10
orbit41          5.566688e-45  5.130215e-10
orbit42          5.900049e-47 -1.658544e-11
orbit43          5.139568e-44  4.704893e-09
orbit44          3.660254e-45 -1.616092e-10
orbit45          2.934598e-44  2.828363e-09
orbit46          4.263546e-44  4.034166e-09
orbit47          3.410389e-45  2.189376e-10
orbit48          6.390136e-45  5.323616e-10
orbit49          1.480793e-43  1.406597e-08
orbit50         -1.414204e-44 -2.625873e-09
orbit51          6.787484e-44  6.042630e-09
orbit52          2.137372e-43  2.057086e-08
orbit53          2.199695e-44  1.760614e-09
orbit54          1.188220e-43  9.215912e-09
orbit55          7.802009e-44  7.033074e-09
orbit56          3.111219e-44  1.430917e-09
orbit57          3.772774e-44  3.218432e-09
orbit58          1.347756e-44  4.789010e-10
orbit59          2.278396e-43  2.157984e-08
orbit60          8.156675e-44  6.970387e-09
orbit61          3.655575e-44  2.068550e-09
orbit62          1.209985e-42  1.017254e-07
orbit63          2.416376e-43  1.862160e-08
orbit64          3.922992e-43  3.380167e-08
orbit65          2.090992e-42  1.967631e-07
orbit66          4.602766e-43  4.000439e-08
orbit67          1.694888e-43  1.254251e-08
orbit68          1.390642e-42  1.247306e-07
orbit69          1.660266e-42  1.220255e-07
orbit70          5.122194e-42  4.651146e-07
orbit71          1.328363e-42  1.084899e-07
orbit72          6.787622e-42  4.435072e-07
AP               9.014881e-39  9.796949e-04
bet              3.182750e-45  2.211789e-10
ecc              9.584950e-39  1.019853e-03
eccrad           5.750970e-38  6.118857e-03
close           -1.348931e-37 -1.437196e-02
constraint       2.786786e-39  2.901247e-04
coreness         1.305900e-40  1.424409e-05
knn             -1.884200e-41 -1.977491e-06
hubscore         2.871075e-38  2.316925e-03
pagerank        -1.341647e-37 -1.536384e-02
trans            2.673238e-39  3.215975e-04
evcent           2.789934e-38  2.228616e-03
first            5.588106e-41  5.234446e-06
upto_second     -2.830541e-42 -3.017821e-07
upto_third      -1.444380e-42 -1.537437e-07
upto_fourth     -2.623398e-42 -2.785847e-07
upto_fifth      -5.799218e-42 -6.192329e-07
upto_sixth      -4.076934e-42 -4.177654e-07
second          -2.989862e-42 -3.179501e-07
third           -1.941694e-42 -2.065894e-07
fourth           1.207957e-42  1.290217e-07
fifth            3.068864e-42  3.252639e-07
sixth            8.515262e-42  9.135998e-07
ratio1          -1.898062e-41 -1.993893e-06
ratio2           6.022762e-41  6.599355e-06
ratio3           1.162396e-41  9.182370e-07
ratio4           5.131754e-41  5.211013e-06
ratio5          -4.383230e-41 -5.206891e-06
ratio6           6.592639e-42  6.963272e-07
selfinter        3.607723e-39  3.876434e-04
walktrap_vertex -9.125293e-39 -9.914639e-04
bigcom1         -7.189545e-39 -7.865970e-04
bigcom2         -4.790760e-38 -5.334062e-03
bigcom3         -1.437294e-38 -1.598994e-03
bigcom4         -6.159745e-39 -6.682998e-04
bigcom6         -4.788365e-38 -5.365373e-03
bigcom8          1.269720e-38  1.427135e-03
bigcom9          9.361096e-39  1.062396e-03
bigcom11        -4.794357e-38 -5.369125e-03
bigcom13        -4.797959e-38 -5.374491e-03
bigcom15         3.642854e-38  4.080617e-03
bigcom16         2.432268e-38  2.707595e-03
bigcom21         2.667073e-39  2.963040e-04
bigcom22        -2.422938e-38 -2.715615e-03
bigcom24        -4.788365e-38 -5.363984e-03
bigcom26         4.245609e-39  4.798687e-04
bigcom28         1.892246e-38  2.094252e-03
bigcom30         1.716895e-38  1.927514e-03
bigcom31        -4.787169e-38 -5.343842e-03
bigcom32         5.315878e-39  5.692804e-04
bigcom33        -4.787567e-38 -5.348308e-03
bigcom34        -4.787966e-38 -5.359549e-03
bigcom36        -4.791159e-38 -5.371226e-03
bigcom37        -4.787169e-38 -5.342343e-03
bigcom38         2.432268e-38  2.711084e-03
bigcom39        -1.729414e-38 -1.939966e-03
bigcom40         5.458889e-39  6.076883e-04
bigcom43         1.359235e-37  1.522885e-02
bigcom44         7.707448e-40  8.368752e-05
bigcom46         4.405232e-38  4.932140e-03
bigcom47         1.950869e-38  2.179658e-03
bigcom49         2.048742e-37  2.292765e-02
bigcom50        -4.789961e-38 -5.370513e-03
bigcom51        -4.787966e-38 -5.372432e-03
bigcom52        -4.788365e-38 -5.376744e-03
bigcom54        -4.787567e-38 -5.380845e-03
bigcom56        -4.793157e-38 -5.359499e-03
bigcom62        -4.787966e-38 -5.382856e-03
bigcom66         1.205547e-37  1.346946e-02
bigcom68        -4.787966e-38 -5.369308e-03
bigcom69        -4.792358e-38 -5.385695e-03
bigcom71         1.529595e-38  1.731266e-03
bigcom72        -4.788365e-38 -5.361990e-03
bigcom73         5.315878e-39  5.876373e-04
bigcom74         1.529595e-38  1.711441e-03
bigcom75        -4.787169e-38 -5.369422e-03
bigcom76        -4.789163e-38 -5.350710e-03
bigcom77        -4.789562e-38 -5.360197e-03
bigcom79        -4.787966e-38 -5.383928e-03
bigcom80        -4.789562e-38 -5.405831e-03
bigcom82         1.767436e-37  1.976733e-02
bigcom83         2.889168e-37  3.225065e-02
bigcom84         1.205547e-37  1.349784e-02
bigcom85         9.650065e-38  1.078114e-02
bigcom87        -4.790361e-38 -5.367687e-03
bigcom89        -4.787567e-38 -5.349953e-03
bigcom91        -4.789961e-38 -5.356286e-03
bigcom92        -4.798359e-38 -5.366864e-03
bigcom93         2.047377e-37  2.288249e-02
bigcom96        -4.787567e-38 -5.375951e-03
bigcom97        -4.791159e-38 -5.362709e-03
bigcom98        -4.787169e-38 -5.386769e-03
bigcom99        -4.786371e-38 -5.370225e-03
bigcom101       -1.945625e-39 -2.331826e-04
bigcom104        2.987667e-38  3.369631e-03
bigcom106        9.650065e-38  1.075876e-02
bigcom109       -4.787567e-38 -5.357146e-03
bigcom113       -4.789163e-38 -5.386896e-03
bigcom116        1.533687e-38  1.722825e-03
bigcom120       -4.787567e-38 -5.403592e-03
bigcom123        9.650065e-38  1.082085e-02
bigcom126       -4.787169e-38 -5.385870e-03
bigcom127       -4.788365e-38 -5.379097e-03
bigcom137       -4.790361e-38 -5.375906e-03
bigcom139       -4.787966e-38 -5.362234e-03
bigcom140        9.650065e-38  1.078608e-02
bigcom143       -4.787567e-38 -5.404131e-03
bigcom145       -4.787966e-38 -5.323084e-03
bigcom146       -4.788764e-38 -5.310640e-03
bigcom147        1.038323e-37  1.162723e-02
bigcom149       -4.787169e-38 -5.336816e-03
bigcom153        1.950869e-38  2.154099e-03
bigcom154       -4.790760e-38 -5.343976e-03
bigcom156        7.845915e-38  8.763189e-03
bigcom157        1.529595e-38  1.691491e-03
bigcom158        1.542287e-37  1.722931e-02
bigcom160        1.205547e-37  1.348656e-02
bigcom161       -4.787567e-38 -5.376783e-03
bigcom162       -4.787567e-38 -5.363560e-03
bigcom164       -4.787169e-38 -5.377643e-03
bigcom166        9.655696e-38  1.079217e-02
bigcom167        2.447329e-40  2.444895e-05
bigcom171        4.401193e-38  4.926391e-03
bigcom173       -4.788365e-38 -5.336951e-03
bigcom175        3.563330e-37  3.984782e-02
bigcom176       -4.787169e-38 -5.380295e-03
bigcom177       -4.787567e-38 -5.358373e-03
bigcom178       -4.787966e-38 -5.357028e-03
bigcom180       -4.787567e-38 -5.337792e-03
bigcom181       -4.791159e-38 -5.348198e-03
bigcom184       -4.787966e-38 -5.305352e-03
bigcom186       -4.787169e-38 -5.382451e-03
bigcom187       -4.787567e-38 -5.364943e-03
bigcom189       -4.789961e-38 -5.365674e-03
bigcom194       -4.788764e-38 -5.359840e-03
bigcom195       -4.787966e-38 -5.371869e-03
bigcom196       -4.787567e-38 -5.383684e-03
bigcom204       -4.789562e-38 -5.342050e-03
bigcom205       -4.787966e-38 -5.376921e-03
bigcom212       -4.786770e-38 -5.370803e-03
bigcom214       -4.787966e-38 -5.375841e-03
bigcom222        2.889168e-37  3.234422e-02
bigcom223       -4.787567e-38 -5.341043e-03
bigcom226        1.205547e-37  1.348878e-02
bigcom227       -4.787567e-38 -5.334691e-03
bigcom229       -4.787567e-38 -5.351875e-03
bigcom233       -4.787567e-38 -5.402518e-03
bigcom236       -4.787169e-38 -5.342789e-03
bigcom237        1.542287e-37  1.724778e-02
bigcom246       -4.790760e-38 -5.324820e-03
bigcom248        1.157835e-38  1.294143e-03
bigcom249       -4.787966e-38 -5.354368e-03
bigcom250       -4.791958e-38 -5.349348e-03
bigcom254       -4.787169e-38 -5.342544e-03
bigcom266       -4.787567e-38 -5.378239e-03
bigcom269       -4.789163e-38 -5.383808e-03
bigcom272       -4.787567e-38 -5.384905e-03
bigcom274        6.217599e-38  6.981897e-03
bigcom281       -4.788764e-38 -5.400759e-03
bigcom291        1.205547e-37  1.351541e-02
bigcom292       -4.787169e-38 -5.360125e-03
bigcom295       -4.788365e-38 -5.378856e-03
bigcom299       -4.787567e-38 -5.372068e-03
bigcom301       -4.790760e-38 -5.359479e-03
bigcom306        1.542287e-37  1.725724e-02
bigcom309       -4.788764e-38 -5.368282e-03
bigcom314       -4.787966e-38 -5.384231e-03
bigcom321       -4.789961e-38 -5.351480e-03
bigcom341        1.542287e-37  1.726914e-02
bigcom350       -4.787169e-38 -5.377600e-03
bigcom353       -4.786770e-38 -5.371028e-03
bigcom359       -4.786770e-38 -5.369215e-03
bigcom363       -4.787567e-38 -5.392127e-03
bigcom365        1.542287e-37  1.722318e-02
bigcom385       -4.788365e-38 -5.374145e-03
bigcom386       -4.787567e-38 -5.323165e-03
bigcom408       -4.789961e-38 -5.368143e-03
bigcom412       -4.788365e-38 -5.319790e-03
bigcom480       -4.787966e-38 -5.359254e-03
spin_vertex      1.211619e-38  1.310216e-03
membership_s1    4.218586e-39  4.565669e-04
membership_s3   -4.792757e-38 -5.424705e-03
membership_s4    6.784475e-40  6.075776e-05
membership_s5   -6.735514e-40 -7.803712e-05
membership_s6   -1.373452e-38 -1.429776e-03
membership_s7    1.678408e-38  1.879562e-03
membership_s8   -4.789562e-38 -5.386635e-03
membership_s9    1.529595e-38  1.633450e-03
membership_s11   6.442598e-38  7.134514e-03
membership_s12  -4.791159e-38 -5.370051e-03
membership_s14   6.442598e-38  7.140915e-03
membership_s15   8.353700e-40  8.997123e-05
membership_s16   1.950869e-38  2.158636e-03
membership_s17  -4.789163e-38 -5.415816e-03
membership_s18  -4.444958e-39 -5.176595e-04
membership_s20  -4.788365e-38 -5.414430e-03
membership_s21   7.341538e-39  8.120586e-04
membership_s22   5.677456e-38  6.287456e-03
membership_s24   9.893146e-39  1.085384e-03
membership_s25   2.702731e-38  3.013786e-03
membership_s26   7.851148e-38  8.686396e-03
membership_s27  -8.579040e-39 -9.583021e-04
membership_s28   5.856333e-38  6.447855e-03
membership_s30  -1.303538e-39 -1.572114e-04
membership_s31  -5.316005e-39 -6.032609e-04
membership_s32   8.673773e-39  9.595178e-04
membership_s33   9.650065e-38  1.068521e-02
membership_s36  -2.702778e-39 -3.025582e-04
membership_s37   2.167485e-39  2.204799e-04
V1               3.327413e-38  3.493547e-03
V2              -7.491443e-40 -1.633101e-04
pdi              4.988552e-37  7.641676e-03
adhesion        -1.103145e-42 -1.144752e-07
cohesion         2.213753e-42  2.297825e-07
inner            8.781871e-43  9.218874e-08
outer            1.383582e-42  1.440362e-07
ioratio          2.634736e-38  2.720678e-03
comsize          4.465827e-42  4.608124e-07
target           5.266918e-39  5.939397e-04
[1] "Dataset: all_C Model GBM, run: 3 of 10 2015-06-16 07:49:55"
Iter   TrainDeviance   ValidDeviance   StepSize   Improve
     1        0.3828             nan     0.0100    0.0001
     2        0.3823             nan     0.0100   -0.0000
     3        0.3818             nan     0.0100   -0.0000
     4        0.3814             nan     0.0100   -0.0000
     5        0.3810             nan     0.0100   -0.0000
     6        0.3805             nan     0.0100    0.0000
     7        0.3799             nan     0.0100   -0.0000
     8        0.3795             nan     0.0100   -0.0000
     9        0.3789             nan     0.0100   -0.0000
    10        0.3783             nan     0.0100   -0.0000
    20        0.3736             nan     0.0100   -0.0000
    40        0.3649             nan     0.0100   -0.0000
    60        0.3585             nan     0.0100    0.0000
    80        0.3526             nan     0.0100   -0.0000
   100        0.3464             nan     0.0100   -0.0000
   120        0.3413             nan     0.0100   -0.0000
   140        0.3365             nan     0.0100   -0.0000
   160        0.3312             nan     0.0100   -0.0000
   180        0.3263             nan     0.0100   -0.0000
   200        0.3217             nan     0.0100   -0.0000
   220        0.3173             nan     0.0100   -0.0000
   240        0.3129             nan     0.0100   -0.0000
   260        0.3084             nan     0.0100   -0.0000
   280        0.3043             nan     0.0100   -0.0000
   300        0.3006             nan     0.0100   -0.0000
   320        0.2972             nan     0.0100    0.0000
   340        0.2936             nan     0.0100   -0.0000
   360        0.2899             nan     0.0100    0.0000
   380        0.2863             nan     0.0100    0.0000
   400        0.2827             nan     0.0100   -0.0000
   411        0.2809             nan     0.0100   -0.0000

[1] "GBM variable coefficients"
                            var     rel.inf
V2                           V2 3.387976074
ratio5                   ratio5 3.056682919
outer                     outer 2.663895450
comsize                 comsize 2.653867132
V1                           V1 2.493294952
spin_vertex         spin_vertex 2.352027992
pagerank               pagerank 2.210149969
inner                     inner 2.172152591
ioratio                 ioratio 2.048740938
walktrap_vertex walktrap_vertex 2.044608057
ratio4                   ratio4 1.989983088
adhesion               adhesion 1.899694511
bet                         bet 1.879801152
ratio2                   ratio2 1.820078424
knn                         knn 1.791647348
cohesion               cohesion 1.656746072
fourth                   fourth 1.606584703
ratio1                   ratio1 1.520267391
orbit18                 orbit18 1.502632809
orbit39                 orbit39 1.294390513
orbit45                 orbit45 1.266056730
graph12                 graph12 1.179427769
graph13                 graph13 1.144318623
graph4                   graph4 1.112343309
graph19                 graph19 1.047003050
graph10                 graph10 1.037215531
graph3                   graph3 0.977228249
third                     third 0.970838259
trans                     trans 0.966416622
ratio6                   ratio6 0.962109385
ratio3                   ratio3 0.910214256
graph20                 graph20 0.902268109
upto_sixth           upto_sixth 0.899374443
graph11                 graph11 0.860741594
fifth                     fifth 0.800317180
orbit35                 orbit35 0.790135938
graph22                 graph22 0.786678591
graph17                 graph17 0.775375191
graph6                   graph6 0.772817701
graph23                 graph23 0.755952444
orbit31                 orbit31 0.745191591
orbit27                 orbit27 0.732440398
graph9                   graph9 0.714692988
orbit36                 orbit36 0.692041315
orbit19                 orbit19 0.677764491
orbit17                 orbit17 0.672362860
orbit25                 orbit25 0.650647886
orbit52                 orbit52 0.646497619
constraint           constraint 0.630655213
graph14                 graph14 0.623577916
orbit49                 orbit49 0.622817328
orbit28                 orbit28 0.622002384
graph1                   graph1 0.611267208
orbit56                 orbit56 0.608598846
orbit9                   orbit9 0.593847116
graph16                 graph16 0.589277425
orbit40                 orbit40 0.586086886
bigcom49               bigcom49 0.533218265
orbit10                 orbit10 0.530964596
graph21                 graph21 0.526843138
graph18                 graph18 0.516675132
orbit30                 orbit30 0.508793384
graph15                 graph15 0.493279343
orbit46                 orbit46 0.488957880
orbit22                 orbit22 0.474348424
sixth                     sixth 0.474162671
graph5                   graph5 0.473200468
orbit54                 orbit54 0.472727311
orbit20                 orbit20 0.463844025
upto_second         upto_second 0.408310130
upto_fourth         upto_fourth 0.397187001
orbit65                 orbit65 0.396984466
orbit24                 orbit24 0.396973970
orbit48                 orbit48 0.396904955
hubscore               hubscore 0.393490189
graph25                 graph25 0.377686935
orbit55                 orbit55 0.376454991
upto_third           upto_third 0.370253807
orbit69                 orbit69 0.370072485
orbit16                 orbit16 0.367413831
upto_fifth           upto_fifth 0.365406126
orbit70                 orbit70 0.362572105
orbit50                 orbit50 0.360707651
close                     close 0.359289764
graph7                   graph7 0.355704464
graph8                   graph8 0.351226966
graph24                 graph24 0.346149951
orbit41                 orbit41 0.334709101
orbit32                 orbit32 0.332364964
orbit47                 orbit47 0.328996995
orbit6                   orbit6 0.323526064
orbit63                 orbit63 0.319766710
orbit62                 orbit62 0.316131102
orbit1                   orbit1 0.314957120
orbit64                 orbit64 0.311137959
orbit4                   orbit4 0.310102794
orbit37                 orbit37 0.308531589
orbit71                 orbit71 0.300815371
orbit13                 orbit13 0.299616925
orbit60                 orbit60 0.298079744
orbit67                 orbit67 0.296353733
membership_s7     membership_s7 0.290177284
orbit12                 orbit12 0.289257365
orbit59                 orbit59 0.288284777
bigcom147             bigcom147 0.287531177
orbit5                   orbit5 0.284136676
orbit29                 orbit29 0.282320143
graph27                 graph27 0.280725288
orbit44                 orbit44 0.280047004
orbit51                 orbit51 0.278648373
orbit11                 orbit11 0.277710820
second                   second 0.264551861
orbit53                 orbit53 0.253825370
bigcom82               bigcom82 0.251382254
orbit15                 orbit15 0.251147306
graph2                   graph2 0.247377727
orbit61                 orbit61 0.246143562
bigcom43               bigcom43 0.244873733
graph0                   graph0 0.242027209
orbit2                   orbit2 0.236399698
orbit66                 orbit66 0.221850966
orbit26                 orbit26 0.214538829
orbit38                 orbit38 0.213555738
membership_s1     membership_s1 0.200245401
bigcom26               bigcom26 0.180776675
orbit21                 orbit21 0.180540709
evcent                   evcent 0.173218718
target                   target 0.170111274
bigcom47               bigcom47 0.166782493
membership_s4     membership_s4 0.162350126
orbit57                 orbit57 0.161847989
bigcom175             bigcom175 0.156405887
bigcom40               bigcom40 0.155870695
selfinter             selfinter 0.155243590
bigcom166             bigcom166 0.146624570
orbit68                 orbit68 0.137685884
coreness               coreness 0.137611367
membership_s6     membership_s6 0.133299139
graph26                 graph26 0.132718783
membership_s32   membership_s32 0.131725657
bigcom4                 bigcom4 0.131510556
orbit43                 orbit43 0.126446292
graph28                 graph28 0.121719201
orbit58                 orbit58 0.120904951
bigcom28               bigcom28 0.111939955
orbit23                 orbit23 0.111332055
ecc                         ecc 0.111056598
graph29                 graph29 0.107221089
bigcom274             bigcom274 0.099661865
membership_s22   membership_s22 0.097722108
pdi                         pdi 0.091475566
bigcom30               bigcom30 0.090241827
membership_s15   membership_s15 0.087118111
orbit33                 orbit33 0.086989670
orbit7                   orbit7 0.082399581
bigcom15               bigcom15 0.081463302
membership_s30   membership_s30 0.080222402
bigcom116             bigcom116 0.079455730
bigcom248             bigcom248 0.077142272
membership_s26   membership_s26 0.066430456
bigcom1                 bigcom1 0.062820781
orbit42                 orbit42 0.053915133
membership_s28   membership_s28 0.047384322
membership_s5     membership_s5 0.047101637
bigcom8                 bigcom8 0.046447449
membership_s31   membership_s31 0.042434236
membership_s36   membership_s36 0.034627946
AP                           AP 0.034457101
bigcom21               bigcom21 0.034171487
membership_s21   membership_s21 0.030991666
bigcom46               bigcom46 0.029194684
membership_s27   membership_s27 0.025063243
membership_s18   membership_s18 0.016229405
bigcom9                 bigcom9 0.013941226
membership_s24   membership_s24 0.011456036
bigcom44               bigcom44 0.006311639
bigcom3                 bigcom3 0.004707181
orbit0                   orbit0 0.000000000
orbit3                   orbit3 0.000000000
orbit8                   orbit8 0.000000000
orbit14                 orbit14 0.000000000
orbit34                 orbit34 0.000000000
orbit72                 orbit72 0.000000000
eccrad                   eccrad 0.000000000
first                     first 0.000000000
bigcom2                 bigcom2 0.000000000
bigcom6                 bigcom6 0.000000000
bigcom11               bigcom11 0.000000000
bigcom13               bigcom13 0.000000000
bigcom16               bigcom16 0.000000000
bigcom22               bigcom22 0.000000000
bigcom24               bigcom24 0.000000000
bigcom31               bigcom31 0.000000000
bigcom32               bigcom32 0.000000000
bigcom33               bigcom33 0.000000000
bigcom34               bigcom34 0.000000000
bigcom36               bigcom36 0.000000000
bigcom37               bigcom37 0.000000000
bigcom38               bigcom38 0.000000000
bigcom39               bigcom39 0.000000000
bigcom50               bigcom50 0.000000000
bigcom51               bigcom51 0.000000000
bigcom52               bigcom52 0.000000000
bigcom54               bigcom54 0.000000000
bigcom56               bigcom56 0.000000000
bigcom62               bigcom62 0.000000000
bigcom66               bigcom66 0.000000000
bigcom68               bigcom68 0.000000000
bigcom69               bigcom69 0.000000000
bigcom71               bigcom71 0.000000000
bigcom72               bigcom72 0.000000000
bigcom73               bigcom73 0.000000000
bigcom74               bigcom74 0.000000000
bigcom75               bigcom75 0.000000000
bigcom76               bigcom76 0.000000000
bigcom77               bigcom77 0.000000000
bigcom79               bigcom79 0.000000000
bigcom80               bigcom80 0.000000000
bigcom83               bigcom83 0.000000000
bigcom84               bigcom84 0.000000000
bigcom85               bigcom85 0.000000000
bigcom87               bigcom87 0.000000000
bigcom89               bigcom89 0.000000000
bigcom91               bigcom91 0.000000000
bigcom92               bigcom92 0.000000000
bigcom93               bigcom93 0.000000000
bigcom96               bigcom96 0.000000000
bigcom97               bigcom97 0.000000000
bigcom98               bigcom98 0.000000000
bigcom99               bigcom99 0.000000000
bigcom101             bigcom101 0.000000000
bigcom104             bigcom104 0.000000000
bigcom106             bigcom106 0.000000000
bigcom109             bigcom109 0.000000000
bigcom113             bigcom113 0.000000000
bigcom120             bigcom120 0.000000000
bigcom123             bigcom123 0.000000000
bigcom126             bigcom126 0.000000000
bigcom127             bigcom127 0.000000000
bigcom137             bigcom137 0.000000000
bigcom139             bigcom139 0.000000000
bigcom140             bigcom140 0.000000000
bigcom143             bigcom143 0.000000000
bigcom145             bigcom145 0.000000000
bigcom146             bigcom146 0.000000000
bigcom149             bigcom149 0.000000000
bigcom153             bigcom153 0.000000000
bigcom154             bigcom154 0.000000000
bigcom156             bigcom156 0.000000000
bigcom157             bigcom157 0.000000000
bigcom158             bigcom158 0.000000000
bigcom160             bigcom160 0.000000000
bigcom161             bigcom161 0.000000000
bigcom162             bigcom162 0.000000000
bigcom164             bigcom164 0.000000000
bigcom167             bigcom167 0.000000000
bigcom171             bigcom171 0.000000000
bigcom173             bigcom173 0.000000000
bigcom176             bigcom176 0.000000000
bigcom177             bigcom177 0.000000000
bigcom178             bigcom178 0.000000000
bigcom180             bigcom180 0.000000000
bigcom181             bigcom181 0.000000000
bigcom184             bigcom184 0.000000000
bigcom186             bigcom186 0.000000000
bigcom187             bigcom187 0.000000000
bigcom189             bigcom189 0.000000000
bigcom194             bigcom194 0.000000000
bigcom195             bigcom195 0.000000000
bigcom196             bigcom196 0.000000000
bigcom204             bigcom204 0.000000000
bigcom205             bigcom205 0.000000000
bigcom212             bigcom212 0.000000000
bigcom214             bigcom214 0.000000000
bigcom222             bigcom222 0.000000000
bigcom223             bigcom223 0.000000000
bigcom226             bigcom226 0.000000000
bigcom227             bigcom227 0.000000000
bigcom229             bigcom229 0.000000000
bigcom233             bigcom233 0.000000000
bigcom236             bigcom236 0.000000000
bigcom237             bigcom237 0.000000000
bigcom246             bigcom246 0.000000000
bigcom249             bigcom249 0.000000000
bigcom250             bigcom250 0.000000000
bigcom254             bigcom254 0.000000000
bigcom266             bigcom266 0.000000000
bigcom269             bigcom269 0.000000000
bigcom272             bigcom272 0.000000000
bigcom281             bigcom281 0.000000000
bigcom291             bigcom291 0.000000000
bigcom292             bigcom292 0.000000000
bigcom295             bigcom295 0.000000000
bigcom299             bigcom299 0.000000000
bigcom301             bigcom301 0.000000000
bigcom306             bigcom306 0.000000000
bigcom309             bigcom309 0.000000000
bigcom314             bigcom314 0.000000000
bigcom321             bigcom321 0.000000000
bigcom341             bigcom341 0.000000000
bigcom350             bigcom350 0.000000000
bigcom353             bigcom353 0.000000000
bigcom359             bigcom359 0.000000000
bigcom363             bigcom363 0.000000000
bigcom365             bigcom365 0.000000000
bigcom385             bigcom385 0.000000000
bigcom386             bigcom386 0.000000000
bigcom408             bigcom408 0.000000000
bigcom412             bigcom412 0.000000000
bigcom480             bigcom480 0.000000000
membership_s3     membership_s3 0.000000000
membership_s8     membership_s8 0.000000000
membership_s9     membership_s9 0.000000000
membership_s11   membership_s11 0.000000000
membership_s12   membership_s12 0.000000000
membership_s14   membership_s14 0.000000000
membership_s16   membership_s16 0.000000000
membership_s17   membership_s17 0.000000000
membership_s20   membership_s20 0.000000000
membership_s25   membership_s25 0.000000000
membership_s33   membership_s33 0.000000000
membership_s37   membership_s37 0.000000000
[1] "Dataset: all_C Model RF, run: 3 of 10 2015-06-16 07:57:51"
     |      Out-of-bag   |
Tree |      MSE  %Var(y) |
   1 |  0.09482   208.68 |
   2 |  0.08606   189.40 |
   3 |  0.08123   178.77 |
   4 |  0.07872   173.26 |
   5 |  0.07414   163.17 |
   6 |  0.07039   154.91 |
   7 |  0.06835   150.42 |
   8 |  0.06671   146.82 |
   9 |  0.06428   141.47 |
  10 |  0.06312   138.91 |
  11 |  0.06205   136.56 |
  12 |  0.06071   133.62 |
  13 |  0.05978   131.56 |
  14 |  0.05908   130.02 |
  15 |  0.05833   128.37 |
  16 |  0.05767   126.93 |
  17 |  0.05722   125.94 |
  18 |  0.05679   124.98 |
  19 |  0.05618   123.65 |
  20 |  0.05578   122.77 |
  21 |  0.05545   122.05 |
  22 |  0.05518   121.43 |
  23 |  0.05494   120.92 |
  24 |  0.05449   119.91 |
  25 |  0.05425   119.39 |
  26 |  0.05413   119.13 |
  27 |  0.05403   118.91 |
  28 |  0.05374   118.27 |
  29 |  0.05347   117.67 |
  30 |  0.05337   117.47 |
  31 |  0.05326   117.21 |
  32 |  0.05325   117.19 |
  33 |  0.05316   117.01 |
  34 |  0.05297   116.58 |
  35 |  0.05278   116.17 |
  36 |  0.05265   115.87 |
  37 |  0.05265   115.89 |
  38 |  0.05255   115.66 |
  39 |  0.05242   115.37 |
  40 |  0.05237   115.25 |
  41 |  0.05225   114.99 |
  42 |  0.05222   114.93 |
  43 |  0.05209   114.64 |
  44 |  0.05198   114.39 |
  45 |  0.05194   114.31 |
  46 |   0.0519   114.23 |
  47 |  0.05187   114.17 |
  48 |  0.05188   114.18 |
  49 |   0.0518   113.99 |
  50 |  0.05174   113.87 |
  51 |  0.05171   113.80 |
  52 |  0.05164   113.65 |
  53 |  0.05154   113.44 |
  54 |  0.05146   113.26 |
  55 |  0.05143   113.20 |
  56 |  0.05138   113.07 |
  57 |  0.05132   112.95 |
  58 |  0.05122   112.73 |
  59 |  0.05114   112.56 |
  60 |  0.05111   112.48 |
  61 |  0.05107   112.41 |
  62 |  0.05106   112.37 |
  63 |  0.05101   112.27 |
  64 |  0.05097   112.19 |
  65 |  0.05096   112.15 |
  66 |   0.0509   112.02 |
  67 |   0.0509   112.01 |
  68 |  0.05088   111.98 |
  69 |  0.05086   111.94 |
  70 |  0.05085   111.91 |
  71 |   0.0508   111.81 |
  72 |  0.05079   111.77 |
  73 |  0.05074   111.66 |
  74 |  0.05072   111.62 |
  75 |  0.05072   111.62 |
  76 |  0.05071   111.60 |
  77 |  0.05068   111.54 |
  78 |  0.05065   111.46 |
  79 |  0.05065   111.47 |
  80 |  0.05063   111.42 |
  81 |   0.0506   111.36 |
  82 |  0.05058   111.33 |
  83 |  0.05058   111.32 |
  84 |  0.05056   111.28 |
  85 |  0.05052   111.19 |
  86 |  0.05049   111.13 |
  87 |  0.05048   111.09 |
  88 |  0.05049   111.12 |
  89 |   0.0505   111.15 |
  90 |  0.05049   111.12 |
  91 |   0.0505   111.14 |
  92 |  0.05047   111.08 |
  93 |  0.05046   111.06 |
  94 |  0.05045   111.03 |
  95 |  0.05042   110.97 |
  96 |  0.05042   110.97 |
  97 |  0.05039   110.91 |
  98 |  0.05039   110.90 |
  99 |  0.05035   110.82 |
 100 |  0.05032   110.75 |
[1] "Random Forest variable coefficients"
                      %IncMSE IncNodePurity
graph5           6.908851e-03  2.210510e+00
graph6           1.116136e-02  3.293542e+00
graph7           6.955470e-03  1.329401e+00
graph8           6.387147e-04  4.658737e-01
graph9           1.398275e-02  3.244773e+00
graph10          1.954418e-02  4.576905e+00
graph11          2.042337e-02  4.386245e+00
graph12          1.926578e-02  3.576568e+00
graph13          9.627825e-03  3.301680e+00
graph14          1.241157e-02  3.251168e+00
graph15          1.286582e-02  2.356945e+00
graph16          1.614948e-02  3.360309e+00
graph17          1.256579e-02  3.817166e+00
graph18          7.136442e-03  1.521567e+00
graph19          1.784105e-02  3.953927e+00
graph20          1.474857e-02  3.302214e+00
graph21          1.030637e-02  2.371045e+00
graph22          9.728107e-03  2.046842e+00
graph23          1.840490e-02  3.577347e+00
graph24          5.128122e-03  1.486762e+00
graph25          1.069998e-02  2.119414e+00
graph26          4.307631e-03  1.199740e+00
graph27          1.714914e-03  9.329055e-01
graph28          2.384067e-03  1.022125e+00
graph29          7.537563e-04  5.195160e-01
orbit0           9.041552e-04  9.741968e-01
orbit1           9.910451e-03  2.745030e+00
orbit2           3.300752e-03  1.235858e+00
orbit3           2.235167e-03  1.004015e+00
orbit4           1.422335e-02  2.371146e+00
orbit5           1.255845e-02  2.451520e+00
orbit6           1.555302e-02  3.877385e+00
orbit7           3.672320e-03  1.209133e+00
orbit8           7.649988e-03  1.953320e+00
orbit9           1.465772e-02  3.587317e+00
orbit10          5.524486e-03  1.341577e+00
orbit11          3.768367e-03  1.156792e+00
orbit12          8.529057e-03  1.718434e+00
orbit13          2.853497e-03  8.263606e-01
orbit14          5.204243e-04  4.716150e-01
orbit15          8.490471e-03  2.912909e+00
orbit16          8.346023e-03  2.109954e+00
orbit17          1.037764e-02  2.688127e+00
orbit18          1.841451e-02  5.382759e+00
orbit19          1.754780e-02  3.731998e+00
orbit20          1.408981e-02  3.288777e+00
orbit21          8.778008e-03  1.668525e+00
orbit22          1.919578e-02  4.545518e+00
orbit23          5.323376e-03  1.117832e+00
orbit24          1.800323e-02  4.153759e+00
orbit25          1.226950e-02  2.140641e+00
orbit26          6.299583e-03  1.801283e+00
orbit27          1.908127e-02  3.504031e+00
orbit28          1.046207e-02  2.265103e+00
orbit29          1.098552e-02  1.556923e+00
orbit30          3.369890e-03  1.482175e+00
orbit31          1.651167e-02  4.421619e+00
orbit32          9.309983e-03  2.537928e+00
orbit33          3.173806e-03  1.420707e+00
orbit34          1.116924e-02  2.609737e+00
orbit35          2.027302e-02  3.970144e+00
orbit36          1.011419e-02  3.091419e+00
orbit37          1.137242e-02  2.849016e+00
orbit38          8.024870e-03  2.169035e+00
orbit39          2.064767e-02  4.323985e+00
orbit40          6.606197e-03  1.663005e+00
orbit41          6.126001e-03  1.384616e+00
orbit42          2.893775e-03  8.593764e-01
orbit43          8.005434e-03  1.749247e+00
orbit44          3.829449e-03  1.059947e+00
orbit45          2.429731e-02  5.097663e+00
orbit46          4.375255e-03  2.243592e+00
orbit47          4.247432e-03  1.112963e+00
orbit48          7.673192e-03  1.274634e+00
orbit49          1.249619e-02  3.742983e+00
orbit50          7.975125e-03  1.988003e+00
orbit51          1.847472e-02  2.689263e+00
orbit52          1.321546e-02  2.227467e+00
orbit53          1.046539e-02  1.743880e+00
orbit54          1.186517e-02  2.097026e+00
orbit55          4.121264e-03  1.050605e+00
orbit56          1.700363e-02  4.105281e+00
orbit57          1.470963e-03  9.888946e-01
orbit58          4.541230e-03  9.027531e-01
orbit59          7.833109e-03  1.631950e+00
orbit60          1.043815e-02  1.144765e+00
orbit61          1.751074e-03  8.351512e-01
orbit62          9.064949e-03  2.652501e+00
orbit63          1.167072e-02  1.567488e+00
orbit64          6.700792e-03  1.589890e+00
orbit65          9.071825e-03  2.253834e+00
orbit66          2.133653e-03  9.053651e-01
orbit67          2.393818e-03  8.483270e-01
orbit68          5.293512e-03  1.075141e+00
orbit69          1.822236e-03  6.990820e-01
orbit70          2.462963e-03  1.138772e+00
orbit71          1.368121e-03  9.418372e-01
orbit72          1.098222e-03  5.493078e-01
AP               2.031501e-04  4.993174e-01
bet              1.264529e-02  5.410652e+00
ecc              2.406962e-03  7.429467e-01
eccrad           1.376039e-03  6.332552e-01
close            1.872984e-02  3.008993e+00
constraint       8.690615e-03  3.484855e+00
coreness         4.927092e-03  1.539030e+00
knn              2.433784e-02  5.977381e+00
hubscore         1.651035e-02  3.206887e+00
pagerank         1.189779e-02  8.036821e+00
trans            7.631807e-03  3.230637e+00
evcent           9.259466e-03  2.973559e+00
first            1.549675e-03  9.239366e-01
upto_second      1.439361e-02  2.790785e+00
upto_third       1.211648e-02  2.635372e+00
upto_fourth      1.672114e-02  2.537495e+00
upto_fifth       1.265064e-02  3.382533e+00
upto_sixth       1.971708e-02  3.991247e+00
second           1.186255e-02  2.712754e+00
third            1.931369e-02  5.321803e+00
fourth           1.060270e-02  6.015790e+00
fifth            9.711677e-03  3.967177e+00
sixth            1.653523e-02  4.405323e+00
ratio1           2.246973e-02  5.852198e+00
ratio2           1.582687e-02  7.966370e+00
ratio3           1.229439e-02  5.231827e+00
ratio4           2.702174e-02  7.891086e+00
ratio5           1.006642e-02  9.664290e+00
ratio6           1.115759e-02  4.922124e+00
selfinter        1.066993e-04  4.409044e-01
walktrap_vertex  5.442342e-03  5.419519e+00
bigcom1          8.780528e-04  7.333302e-01
bigcom2          0.000000e+00  0.000000e+00
bigcom3          1.659398e-05  2.513227e-01
bigcom4          8.202332e-04  7.770655e-01
bigcom6          0.000000e+00  0.000000e+00
bigcom8          1.724263e-04  5.643980e-01
bigcom9         -8.052115e-06  1.429820e-01
bigcom11         0.000000e+00  2.775558e-19
bigcom13         0.000000e+00  7.979728e-19
bigcom15         3.146608e-05  3.377928e-01
bigcom16         2.816934e-05  3.937788e-01
bigcom21         9.728773e-05  4.742600e-01
bigcom22        -1.735179e-05  1.795539e-01
bigcom24         0.000000e+00  4.163336e-19
bigcom26         5.638672e-05  9.562182e-01
bigcom28         8.637045e-04  1.265333e+00
bigcom30         2.305529e-04  1.007090e+00
bigcom31         0.000000e+00  2.775558e-18
bigcom32        -8.405897e-06  3.069286e-02
bigcom33         0.000000e+00  1.387779e-19
bigcom34         0.000000e+00  0.000000e+00
bigcom36         0.000000e+00  4.163336e-19
bigcom37         0.000000e+00  0.000000e+00
bigcom38         1.546188e-06  3.872261e-01
bigcom39        -1.591450e-05  3.506152e-02
bigcom40         9.975266e-04  1.146964e+00
bigcom43         1.520457e-05  8.196733e-01
bigcom44         6.150921e-05  2.198788e-01
bigcom46         3.888934e-05  5.596429e-01
bigcom47        -3.294417e-06  5.107900e-01
bigcom49         6.243983e-06  8.878966e-01
bigcom50         0.000000e+00  3.122502e-19
bigcom51         0.000000e+00  0.000000e+00
bigcom52         0.000000e+00  2.775558e-19
bigcom54         0.000000e+00  0.000000e+00
bigcom56         0.000000e+00  5.551115e-19
bigcom62         0.000000e+00  2.498002e-18
bigcom66        -3.229228e-05  5.839386e-01
bigcom68         0.000000e+00  9.230769e-03
bigcom69         0.000000e+00  1.526557e-18
bigcom71        -6.942764e-06  1.989843e-01
bigcom72         0.000000e+00  5.551115e-19
bigcom73        -3.345781e-07  4.031780e-01
bigcom74         5.311739e-06  4.225054e-01
bigcom75         0.000000e+00  0.000000e+00
bigcom76         0.000000e+00  2.775558e-19
bigcom77         0.000000e+00  0.000000e+00
bigcom79         0.000000e+00  0.000000e+00
bigcom80         0.000000e+00  0.000000e+00
bigcom82         4.498384e-06  6.896445e-01
bigcom83        -2.316053e-05  4.185203e-01
bigcom84         0.000000e+00  0.000000e+00
bigcom85        -8.594675e-07  4.016078e-01
bigcom87         0.000000e+00  2.775558e-18
bigcom89         0.000000e+00  2.775558e-19
bigcom91         0.000000e+00  4.510281e-19
bigcom92         0.000000e+00  4.475587e-18
bigcom93         1.270603e-05  5.144689e-01
bigcom96         0.000000e+00  2.775558e-19
bigcom97         0.000000e+00  2.810252e-18
bigcom98         0.000000e+00  2.775558e-19
bigcom99         0.000000e+00  6.938894e-20
bigcom101       -1.039894e-06  2.581687e-02
bigcom104       -1.483885e-05  2.356842e-01
bigcom106        2.515138e-05  4.735383e-01
bigcom109        0.000000e+00  0.000000e+00
bigcom113        0.000000e+00  2.775558e-19
bigcom116        2.584489e-06  5.228412e-01
bigcom120        0.000000e+00  0.000000e+00
bigcom123       -1.380063e-05  5.445237e-01
bigcom126        0.000000e+00  0.000000e+00
bigcom127        0.000000e+00  2.220446e-18
bigcom137        0.000000e+00  0.000000e+00
bigcom139        0.000000e+00  0.000000e+00
bigcom140       -1.449051e-05  4.907399e-01
bigcom143        0.000000e+00  0.000000e+00
bigcom145        0.000000e+00  5.551115e-19
bigcom146        0.000000e+00  4.510281e-19
bigcom147        4.771791e-05  7.134708e-01
bigcom149        0.000000e+00  1.040834e-19
bigcom153        9.356680e-06  2.228969e-01
bigcom154        0.000000e+00  0.000000e+00
bigcom156        5.072705e-05  5.014421e-01
bigcom157       -1.697601e-06  7.962560e-03
bigcom158        2.214360e-07  5.511364e-01
bigcom160       -1.810223e-05  5.329448e-01
bigcom161        0.000000e+00  1.144917e-18
bigcom162        0.000000e+00  2.775558e-19
bigcom164        0.000000e+00  5.551115e-19
bigcom166        8.452095e-06  6.639078e-01
bigcom167       -3.202453e-05  2.996842e-01
bigcom171       -3.060398e-06  3.990366e-01
bigcom173        0.000000e+00  1.665335e-18
bigcom175        1.576162e-05  1.054430e+00
bigcom176        0.000000e+00  0.000000e+00
bigcom177        0.000000e+00  1.040834e-19
bigcom178        0.000000e+00  5.551115e-19
bigcom180        0.000000e+00  4.163336e-19
bigcom181       -1.424007e-07  1.887085e-01
bigcom184        0.000000e+00  0.000000e+00
bigcom186        0.000000e+00  0.000000e+00
bigcom187        0.000000e+00  2.775558e-19
bigcom189        0.000000e+00  4.163336e-19
bigcom194        0.000000e+00  8.326673e-19
bigcom195        0.000000e+00  7.979728e-19
bigcom196        0.000000e+00  2.255141e-18
bigcom204        0.000000e+00  0.000000e+00
bigcom205        0.000000e+00  0.000000e+00
bigcom212        0.000000e+00  2.775558e-19
bigcom214        0.000000e+00  2.359224e-18
bigcom222       -1.308133e-05  6.211531e-01
bigcom223        0.000000e+00  0.000000e+00
bigcom226       -1.579954e-05  4.032488e-01
bigcom227        0.000000e+00  1.387779e-19
bigcom229        0.000000e+00  0.000000e+00
bigcom233        0.000000e+00  0.000000e+00
bigcom236        0.000000e+00  4.510281e-19
bigcom237       -1.749877e-05  3.646466e-01
bigcom246        0.000000e+00  1.006140e-18
bigcom248        1.301321e-05  7.223438e-01
bigcom249        0.000000e+00  0.000000e+00
bigcom250        0.000000e+00  7.632783e-19
bigcom254        0.000000e+00  5.551115e-19
bigcom266        0.000000e+00  0.000000e+00
bigcom269        0.000000e+00  1.457168e-18
bigcom272        0.000000e+00  2.775558e-19
bigcom274        9.038812e-05  6.263717e-01
bigcom281        0.000000e+00  0.000000e+00
bigcom291        8.690814e-06  7.493156e-01
bigcom292        0.000000e+00  1.387779e-19
bigcom295        0.000000e+00  8.326673e-19
bigcom299        0.000000e+00  3.469447e-20
bigcom301        0.000000e+00  1.179612e-18
bigcom306        0.000000e+00  0.000000e+00
bigcom309        0.000000e+00  0.000000e+00
bigcom314        0.000000e+00  0.000000e+00
bigcom321        0.000000e+00  4.440892e-18
bigcom341       -2.532444e-05  2.630491e-01
bigcom350        0.000000e+00  0.000000e+00
bigcom353        0.000000e+00  1.249001e-18
bigcom359        0.000000e+00  0.000000e+00
bigcom363        0.000000e+00  2.775558e-19
bigcom365       -2.826050e-05  2.638865e-01
bigcom385        0.000000e+00  2.775558e-19
bigcom386        0.000000e+00  3.469447e-20
bigcom408        0.000000e+00  4.163336e-19
bigcom412        0.000000e+00  1.110223e-18
bigcom480        0.000000e+00  5.551115e-19
spin_vertex      4.504460e-03  6.184297e+00
membership_s1    4.687702e-04  9.788003e-01
membership_s3    0.000000e+00  1.555556e-02
membership_s4    3.266351e-04  7.955118e-01
membership_s5    2.526924e-05  5.096148e-01
membership_s6    5.859839e-04  9.830253e-01
membership_s7    1.441102e-04  1.102394e+00
membership_s8    0.000000e+00  3.122502e-19
membership_s9   -8.448252e-06  8.225522e-02
membership_s11   4.127989e-06  9.547502e-02
membership_s12   0.000000e+00  8.750000e-03
membership_s14  -4.367388e-06  4.093382e-01
membership_s15   4.807271e-05  7.111021e-01
membership_s16  -3.284913e-05  2.351696e-01
membership_s17   0.000000e+00  9.367507e-19
membership_s18  -3.164601e-06  7.538258e-02
membership_s20   0.000000e+00  5.551115e-19
membership_s21   4.002701e-05  4.869681e-01
membership_s22  -4.731515e-06  3.158162e-01
membership_s24  -2.702139e-05  1.657547e-01
membership_s25   3.313630e-06  2.339813e-01
membership_s26   7.372769e-05  5.368546e-01
membership_s27   1.317007e-04  8.178688e-01
membership_s28  -6.049814e-07  1.035348e-01
membership_s30   1.807915e-04  6.767896e-01
membership_s31   9.222264e-05  5.642260e-01
membership_s32  -2.615144e-05  7.718569e-01
membership_s33  -3.381775e-05  2.053590e-01
membership_s36   7.330742e-04  8.676754e-01
membership_s37   9.182847e-06  2.527111e-01
V1               2.722215e-02  1.019648e+01
V2               1.149095e-02  1.196955e+01
pdi              2.832201e-04  9.354918e-01
adhesion         9.315308e-03  7.880544e+00
cohesion         1.025563e-02  8.607139e+00
inner            6.603598e-03  8.977233e+00
outer            3.274728e-03  1.031539e+01
ioratio          9.204992e-03  8.853993e+00
comsize          4.412152e-03  1.161869e+01
target           4.464238e-05  9.712224e-01
[1] "Dataset: all_C Model GLM, run: 3 of 10 2015-06-16 08:11:45"
[1] "glmnet variable coefficients"
                         [,1]          [,2]
(Intercept)     -2.993647e+00 -3.015896e+00
graph0           1.194641e-40  1.044876e-05
graph1           6.027644e-43  4.638777e-08
graph2           3.978359e-41  3.304898e-06
graph3           1.032913e-44  8.282751e-10
graph4          -2.595664e-45 -3.041251e-10
graph5           7.049496e-43  4.202540e-08
graph6           7.687522e-44  6.084252e-09
graph7           1.422406e-42  1.108580e-07
graph8           1.844563e-41  1.335825e-06
graph9           1.624446e-46  1.276499e-11
graph10          2.783257e-47  2.099796e-12
graph11         -8.092071e-48 -8.556465e-13
graph12          6.163697e-46  5.021552e-11
graph13          1.728164e-45  1.351627e-10
graph14          1.717052e-46  1.297114e-11
graph15          4.797092e-44  3.754969e-09
graph16          1.449421e-45  9.723596e-11
graph17          3.619247e-45  2.872344e-10
graph18          4.695702e-44  3.517407e-09
graph19          6.626342e-45  4.817105e-10
graph20          1.063013e-44 -1.117016e-09
graph21          3.103122e-44  2.254601e-09
graph22          1.352874e-43  1.112129e-08
graph23          3.322511e-44  2.196146e-09
graph24          5.499470e-44  3.795805e-09
graph25          2.031564e-43  1.267807e-08
graph26          1.876926e-43  1.172730e-08
graph27          1.155720e-42  8.004271e-08
graph28          1.417291e-42  9.246413e-08
graph29          7.837489e-42  2.297204e-07
orbit0           1.194641e-40  1.045637e-05
orbit1          -3.296455e-43 -6.422266e-08
orbit2           1.286202e-42  1.112586e-07
orbit3           3.978359e-41  3.307934e-06
orbit4           1.549555e-44  8.502632e-10
orbit5           1.450374e-44  1.199818e-09
orbit6          -5.352742e-45 -5.713911e-10
orbit7           1.473734e-44  1.354081e-09
orbit8           7.049496e-43  4.211968e-08
orbit9          -1.531172e-43 -2.823736e-08
orbit10          1.401539e-43  1.122958e-08
orbit11          1.782286e-43  1.449063e-08
orbit12          2.838520e-42  1.884548e-07
orbit13          2.190265e-42  1.777896e-07
orbit14          1.844563e-41  1.337850e-06
orbit15          4.095928e-46  2.692488e-11
orbit16          2.914475e-46  2.373065e-11
orbit17          5.452048e-46  4.077192e-11
orbit18         -1.760925e-47 -6.899385e-12
orbit19         -1.665570e-46 -1.833707e-11
orbit20          1.079264e-46  9.839512e-12
orbit21          1.240695e-46  1.095631e-11
orbit22         -8.711100e-48 -9.160108e-13
orbit23          1.973148e-46  1.916275e-11
orbit24         -3.329156e-46 -9.591965e-11
orbit25          2.165804e-45  1.635523e-10
orbit26          8.951673e-46  7.568122e-11
orbit27          1.178891e-44  8.435072e-10
orbit28          8.244590e-45  6.682249e-10
orbit29          4.596281e-45  3.727459e-10
orbit30          3.951668e-45  2.934775e-10
orbit31         -1.555091e-45 -1.664449e-10
orbit32          3.331133e-46  2.907247e-11
orbit33          1.341064e-45  1.177957e-10
orbit34          4.797092e-44  3.760109e-09
orbit35         -1.270663e-44 -1.669432e-09
orbit36          2.887815e-45  1.032774e-10
orbit37          3.445402e-45  2.338614e-10
orbit38          5.466860e-45  4.379240e-10
orbit39         -2.773823e-44 -3.458525e-09
orbit40          7.037383e-45  5.039222e-10
orbit41          1.235568e-44  1.066454e-09
orbit42          8.749886e-45  6.879162e-10
orbit43          7.189066e-44  5.659766e-09
orbit44          8.487252e-44  5.862254e-09
orbit45          3.253439e-44  1.554013e-09
orbit46          4.342148e-44  3.238426e-09
orbit47          2.723918e-44  2.125582e-09
orbit48          1.046504e-44  7.302183e-10
orbit49          1.013212e-43  5.340303e-09
orbit50         -5.860275e-46 -2.537369e-09
orbit51          8.630606e-44  6.000542e-09
orbit52          2.293504e-43  1.829429e-08
orbit53          5.226997e-44  3.790750e-09
orbit54          7.737158e-44 -3.884120e-10
orbit55          1.959046e-43  1.726574e-08
orbit56          3.783714e-44 -7.104182e-09
orbit57          4.844669e-44  3.254231e-09
orbit58          9.428410e-44  6.258571e-09
orbit59          2.280271e-43  1.706842e-08
orbit60          1.230501e-43  8.789377e-09
orbit61          1.239188e-43  7.672182e-09
orbit62          1.180643e-42  5.819537e-08
orbit63          3.591255e-43  2.065430e-08
orbit64          5.220228e-43  3.604312e-08
orbit65          1.660077e-42  1.074199e-07
orbit66          5.162403e-43  3.369838e-08
orbit67          2.956804e-43  1.800876e-08
orbit68          1.633263e-42  1.170404e-07
orbit69          3.187230e-42  2.016175e-07
orbit70          4.979246e-42  3.395752e-07
orbit71          1.801496e-42  1.160900e-07
orbit72          7.837489e-42  2.331494e-07
AP               8.581203e-39  8.867235e-04
bet              5.398170e-44  4.856189e-09
ecc              7.114017e-39  7.627653e-04
eccrad           4.268410e-38  4.576393e-03
close           -9.406755e-38 -1.049387e-02
constraint       1.350862e-39  1.755491e-04
coreness         1.688229e-40  1.485363e-05
knn             -1.894699e-41 -1.992095e-06
hubscore         4.492972e-38  2.607919e-03
pagerank        -1.350428e-37 -1.542222e-02
trans            8.075250e-39  9.291648e-04
evcent           4.379253e-38  2.479518e-03
first            1.194641e-40  1.047284e-05
upto_second     -2.112525e-42 -2.482666e-07
upto_third      -1.082070e-42 -1.192957e-07
upto_fourth     -1.645450e-42 -1.767382e-07
upto_fifth      -2.369436e-42 -2.507006e-07
upto_sixth       7.421615e-44  2.921532e-08
second          -2.257628e-42 -2.629315e-07
third           -1.456022e-42 -1.583634e-07
fourth           1.116642e-42  1.265056e-07
fifth            2.141062e-42  2.306542e-07
sixth            3.943453e-42  4.223864e-07
ratio1          -1.893493e-41 -1.989314e-06
ratio2           5.827798e-41  6.488153e-06
ratio3           3.428415e-42  1.844938e-07
ratio4          -4.055263e-41 -4.778162e-06
ratio5          -4.772461e-41 -5.529016e-06
ratio6           2.278610e-42  2.340183e-07
selfinter        7.228202e-39  7.675366e-04
walktrap_vertex -6.248503e-39 -6.911202e-04
bigcom1         -5.007003e-39 -5.503403e-04
bigcom2         -4.823963e-38 -5.378348e-03
bigcom3         -1.738844e-38 -1.944394e-03
bigcom4         -4.034323e-39 -4.450596e-04
bigcom6         -4.822364e-38 -5.417607e-03
bigcom8          1.256369e-38  1.410000e-03
bigcom9          7.956640e-39  9.090826e-04
bigcom11        -4.828367e-38 -5.425443e-03
bigcom13        -4.831976e-38 -5.429932e-03
bigcom15         3.164877e-38  3.565242e-03
bigcom16         2.953621e-38  3.307862e-03
bigcom21         1.274139e-38  1.429024e-03
bigcom22        -2.396604e-38 -2.703151e-03
bigcom24        -4.821964e-38 -5.418389e-03
bigcom26         2.972850e-38  3.344422e-03
bigcom28         1.779435e-38  1.953299e-03
bigcom30         2.048599e-38  2.307906e-03
bigcom31        -4.820765e-38 -5.398283e-03
bigcom32         7.932877e-39  8.724988e-04
bigcom33        -4.820765e-38 -5.419933e-03
bigcom34        -4.821165e-38 -5.428540e-03
bigcom36        -4.825964e-38 -5.425288e-03
bigcom37        -4.821165e-38 -5.401463e-03
bigcom38         2.398221e-38  2.701533e-03
bigcom39        -1.565196e-38 -1.759752e-03
bigcom40         3.350883e-39  3.566140e-04
bigcom43         1.355826e-37  1.524636e-02
bigcom44         2.344331e-39  2.532369e-04
bigcom46         3.971486e-38  4.460006e-03
bigcom47         8.659205e-38  9.726849e-03
bigcom49         1.684499e-37  1.892092e-02
bigcom50        -4.823963e-38 -5.421115e-03
bigcom51        -4.821564e-38 -5.418046e-03
bigcom52        -4.821964e-38 -5.419387e-03
bigcom54        -4.821564e-38 -5.425437e-03
bigcom56        -4.826764e-38 -5.413059e-03
bigcom62        -4.821964e-38 -5.428600e-03
bigcom66         1.538883e-37  1.726390e-02
bigcom68        -4.821964e-38 -5.416401e-03
bigcom69        -4.825964e-38 -5.428336e-03
bigcom71         2.398221e-38  2.722213e-03
bigcom72        -4.822364e-38 -5.407464e-03
bigcom73        -9.579298e-41 -9.207837e-06
bigcom74         1.495546e-38  1.685995e-03
bigcom75        -4.821564e-38 -5.419808e-03
bigcom76        -4.823563e-38 -5.407856e-03
bigcom77        -4.823963e-38 -5.411358e-03
bigcom79        -4.821564e-38 -5.426610e-03
bigcom80        -4.823563e-38 -5.445553e-03
bigcom82         1.539521e-37  1.728395e-02
bigcom83         1.538883e-37  1.724810e-02
bigcom84        -4.822763e-38 -5.411505e-03
bigcom85         9.616023e-38  1.078569e-02
bigcom87        -4.824363e-38 -5.420196e-03
bigcom89        -4.821564e-38 -5.398748e-03
bigcom91        -4.824363e-38 -5.412404e-03
bigcom92        -4.833581e-38 -5.419554e-03
bigcom93         1.538883e-37  1.725418e-02
bigcom96        -4.821165e-38 -5.424200e-03
bigcom97        -4.825964e-38 -5.416725e-03
bigcom98        -4.821964e-38 -5.432776e-03
bigcom99        -4.821564e-38 -5.412733e-03
bigcom101       -9.579298e-41 -1.561667e-05
bigcom104        2.953621e-38  3.342376e-03
bigcom106        7.811872e-38  8.745286e-03
bigcom109       -4.821964e-38 -5.408382e-03
bigcom113       -4.822763e-38 -5.453524e-03
bigcom116        4.174670e-38  4.697131e-03
bigcom120       -4.821964e-38 -5.446683e-03
bigcom123        9.616023e-38  1.082394e-02
bigcom126       -4.821165e-38 -5.428966e-03
bigcom127       -4.822763e-38 -5.432103e-03
bigcom137       -4.823963e-38 -5.424371e-03
bigcom139       -4.821964e-38 -5.415210e-03
bigcom140        9.616023e-38  1.079368e-02
bigcom143       -4.821964e-38 -5.445689e-03
bigcom145       -4.821964e-38 -5.365195e-03
bigcom146       -4.822364e-38 -5.372926e-03
bigcom147        9.627194e-38  1.081531e-02
bigcom149       -4.821564e-38 -5.396732e-03
bigcom153        2.398221e-38  2.674432e-03
bigcom154       -4.825163e-38 -5.401955e-03
bigcom156        7.811872e-38  8.763841e-03
bigcom157        1.916821e-38  2.137135e-03
bigcom158        2.043973e-37  2.294297e-02
bigcom160        1.538883e-37  1.728633e-02
bigcom161       -4.821564e-38 -5.427022e-03
bigcom162       -4.821564e-38 -5.416197e-03
bigcom164       -4.821564e-38 -5.431503e-03
bigcom166        9.621605e-38  1.079836e-02
bigcom167       -2.286158e-39 -2.581161e-04
bigcom171        5.285821e-38  5.946516e-03
bigcom173       -4.821964e-38 -5.384006e-03
bigcom175        3.559922e-37  3.995167e-02
bigcom176       -4.821564e-38 -5.429579e-03
bigcom177       -4.821564e-38 -5.416974e-03
bigcom178       -4.822364e-38 -5.409240e-03
bigcom180       -4.821564e-38 -5.392309e-03
bigcom181        1.123786e-38  1.280546e-03
bigcom184       -4.821165e-38 -5.388915e-03
bigcom186       -4.821564e-38 -5.429152e-03
bigcom187       -4.821564e-38 -5.413759e-03
bigcom189       -4.823963e-38 -5.405927e-03
bigcom194       -4.822364e-38 -5.406700e-03
bigcom195       -4.821165e-38 -5.421268e-03
bigcom196       -4.821165e-38 -5.428180e-03
bigcom204       -4.823163e-38 -5.395600e-03
bigcom205       -4.821964e-38 -5.424350e-03
bigcom212       -4.821564e-38 -5.425364e-03
bigcom214       -4.822364e-38 -5.419245e-03
bigcom222        1.538883e-37  1.729563e-02
bigcom223       -4.821165e-38 -5.422325e-03
bigcom226        1.202142e-37  1.350448e-02
bigcom227       -4.821564e-38 -5.385826e-03
bigcom229       -4.821564e-38 -5.400234e-03
bigcom233       -4.821165e-38 -5.443494e-03
bigcom236       -4.821564e-38 -5.398598e-03
bigcom237        2.043973e-37  2.293899e-02
bigcom246       -4.824363e-38 -5.384297e-03
bigcom248        6.413340e-38  7.194693e-03
bigcom249       -4.821165e-38 -5.415034e-03
bigcom250       -4.825563e-38 -5.403863e-03
bigcom254       -4.822364e-38 -5.408582e-03
bigcom266       -4.821165e-38 -5.422758e-03
bigcom269       -4.822364e-38 -5.433152e-03
bigcom272       -4.821165e-38 -5.432230e-03
bigcom274        3.612304e-38  4.088828e-03
bigcom281       -4.822763e-38 -5.448686e-03
bigcom291        1.538883e-37  1.731269e-02
bigcom292       -4.821165e-38 -5.412110e-03
bigcom295       -4.821964e-38 -5.426720e-03
bigcom299       -4.821564e-38 -5.419470e-03
bigcom301       -4.824763e-38 -5.412384e-03
bigcom306       -4.820765e-38 -5.396099e-03
bigcom309       -4.822763e-38 -5.413414e-03
bigcom314       -4.821564e-38 -5.436706e-03
bigcom321       -4.823563e-38 -5.410951e-03
bigcom341        1.538883e-37  1.729499e-02
bigcom350       -4.821564e-38 -5.423309e-03
bigcom353       -4.821564e-38 -5.424748e-03
bigcom359       -4.821564e-38 -5.415196e-03
bigcom363       -4.821564e-38 -5.436810e-03
bigcom365        1.202142e-37  1.347810e-02
bigcom385       -4.822364e-38 -5.418978e-03
bigcom386       -4.821564e-38 -5.378110e-03
bigcom408       -4.822763e-38 -5.416683e-03
bigcom412       -4.821964e-38 -5.357161e-03
bigcom480       -4.821964e-38 -5.408182e-03
spin_vertex      4.186799e-39  4.763577e-04
membership_s1    4.894681e-39  5.414431e-04
membership_s3   -4.827165e-38 -5.457525e-03
membership_s4    9.805856e-40  8.160207e-05
membership_s5    2.738116e-39  3.046890e-04
membership_s6   -1.121133e-38 -1.140028e-03
membership_s7    1.711533e-38  1.925171e-03
membership_s8   -4.824363e-38 -5.435145e-03
membership_s9    1.916821e-38  2.100769e-03
membership_s11   4.367148e-38  4.859196e-03
membership_s12  -4.824763e-38 -5.420420e-03
membership_s14   5.285821e-38  5.896854e-03
membership_s15   1.358034e-38  1.518603e-03
membership_s16   1.916821e-38  2.148485e-03
membership_s17  -4.823563e-38 -5.444360e-03
membership_s18  -1.642702e-38 -1.851384e-03
membership_s20  -4.822364e-38 -5.448788e-03
membership_s21  -1.685339e-38 -1.892070e-03
membership_s22   4.968362e-38  5.536405e-03
membership_s24   7.944740e-39  8.803483e-04
membership_s25   2.668631e-38  2.990042e-03
membership_s26   6.413340e-38  7.150915e-03
membership_s27  -7.212812e-39 -8.083617e-04
membership_s28   5.822238e-38  6.448693e-03
membership_s30  -4.703120e-39 -5.498434e-04
membership_s31  -5.517971e-39 -6.182556e-04
membership_s32   6.331025e-39  7.023114e-04
membership_s33   9.616023e-38  1.073357e-02
membership_s36   2.195788e-40  2.465865e-05
membership_s37  -7.856716e-39 -8.907459e-04
V1               3.110772e-38  3.255530e-03
V2              -5.032718e-39 -6.347979e-04
pdi              1.768691e-35  1.721257e+00
adhesion        -1.283607e-42 -1.344666e-07
cohesion         2.571439e-42  2.694004e-07
inner            9.091399e-43  9.523443e-08
outer            1.554044e-42  1.625443e-07
ioratio          3.465939e-38  3.649055e-03
comsize          5.450119e-42  5.711978e-07
target           1.267961e-38  1.429413e-03
[1] "Dataset: all_C Model GBM, run: 4 of 10 2015-06-16 08:11:47"
Iter   TrainDeviance   ValidDeviance   StepSize   Improve
     1        0.3819             nan     0.0100    0.0000
     2        0.3814             nan     0.0100   -0.0000
     3        0.3809             nan     0.0100   -0.0001
     4        0.3803             nan     0.0100    0.0000
     5        0.3798             nan     0.0100    0.0000
     6        0.3794             nan     0.0100   -0.0000
     7        0.3788             nan     0.0100   -0.0000
     8        0.3784             nan     0.0100   -0.0000
     9        0.3779             nan     0.0100    0.0000
    10        0.3775             nan     0.0100   -0.0000
    20        0.3733             nan     0.0100   -0.0000
    40        0.3655             nan     0.0100    0.0000
    60        0.3588             nan     0.0100    0.0000
    80        0.3517             nan     0.0100   -0.0000
   100        0.3460             nan     0.0100   -0.0000
   120        0.3404             nan     0.0100   -0.0000
   140        0.3345             nan     0.0100   -0.0000
   160        0.3292             nan     0.0100   -0.0000
   180        0.3240             nan     0.0100   -0.0000
   200        0.3193             nan     0.0100   -0.0000
   220        0.3149             nan     0.0100   -0.0000
   240        0.3103             nan     0.0100   -0.0000
   260        0.3056             nan     0.0100   -0.0000
   280        0.3017             nan     0.0100   -0.0000
   300        0.2979             nan     0.0100   -0.0000
   320        0.2943             nan     0.0100   -0.0000
   340        0.2906             nan     0.0100   -0.0000
   360        0.2868             nan     0.0100   -0.0000
   380        0.2832             nan     0.0100   -0.0000
   400        0.2796             nan     0.0100   -0.0000
   411        0.2780             nan     0.0100   -0.0000

[1] "GBM variable coefficients"
                            var     rel.inf
outer                     outer 3.087797141
V1                           V1 3.019076447
ratio5                   ratio5 2.963641166
comsize                 comsize 2.857922357
V2                           V2 2.856305450
ratio2                   ratio2 2.443771231
pagerank               pagerank 2.262915693
inner                     inner 2.220038838
knn                         knn 1.930993582
ioratio                 ioratio 1.887134911
walktrap_vertex walktrap_vertex 1.882906584
fourth                   fourth 1.860606925
adhesion               adhesion 1.838197796
cohesion               cohesion 1.594621339
spin_vertex         spin_vertex 1.576611092
bet                         bet 1.453807034
orbit18                 orbit18 1.439332525
orbit45                 orbit45 1.417961608
ratio4                   ratio4 1.407055881
trans                     trans 1.393860044
ratio1                   ratio1 1.369027704
graph10                 graph10 1.275468995
ratio6                   ratio6 1.065509408
orbit19                 orbit19 1.058017590
graph11                 graph11 1.007180832
graph14                 graph14 1.000607467
graph12                 graph12 0.998449105
third                     third 0.984091976
graph20                 graph20 0.952238735
graph4                   graph4 0.948591263
orbit9                   orbit9 0.929858160
graph16                 graph16 0.906677515
graph6                   graph6 0.904895414
orbit39                 orbit39 0.897570416
graph3                   graph3 0.891777860
graph13                 graph13 0.881707410
sixth                     sixth 0.874345994
orbit24                 orbit24 0.862899785
graph1                   graph1 0.824010382
upto_sixth           upto_sixth 0.815253983
graph19                 graph19 0.804611932
orbit49                 orbit49 0.802416078
graph17                 graph17 0.735252267
orbit37                 orbit37 0.727632191
orbit35                 orbit35 0.714326225
constraint           constraint 0.700818511
fifth                     fifth 0.688245199
graph23                 graph23 0.678711303
graph25                 graph25 0.667352395
orbit31                 orbit31 0.655027027
graph22                 graph22 0.639625255
orbit62                 orbit62 0.617518673
graph15                 graph15 0.606686576
orbit36                 orbit36 0.603736388
orbit17                 orbit17 0.573682712
graph9                   graph9 0.569128683
orbit32                 orbit32 0.556276160
orbit20                 orbit20 0.551577301
orbit27                 orbit27 0.530607059
orbit16                 orbit16 0.520266690
bigcom49               bigcom49 0.507818265
graph18                 graph18 0.498213978
orbit15                 orbit15 0.488220566
orbit70                 orbit70 0.480248402
orbit56                 orbit56 0.478142367
upto_fourth         upto_fourth 0.477492086
orbit53                 orbit53 0.473970763
graph5                   graph5 0.465633614
hubscore               hubscore 0.465047070
upto_fifth           upto_fifth 0.462792046
orbit25                 orbit25 0.459401611
orbit10                 orbit10 0.457073176
orbit50                 orbit50 0.455980570
close                     close 0.451379133
ratio3                   ratio3 0.432263373
upto_third           upto_third 0.431974835
orbit28                 orbit28 0.423371997
orbit51                 orbit51 0.401758949
orbit52                 orbit52 0.379851809
graph21                 graph21 0.376629670
orbit65                 orbit65 0.364463485
orbit5                   orbit5 0.362581698
orbit69                 orbit69 0.352148179
orbit1                   orbit1 0.349102140
orbit2                   orbit2 0.348913657
upto_second         upto_second 0.332398713
orbit54                 orbit54 0.332183671
orbit29                 orbit29 0.326925637
membership_s1     membership_s1 0.324761000
graph7                   graph7 0.319353120
orbit46                 orbit46 0.318314254
orbit22                 orbit22 0.318129117
evcent                   evcent 0.318099614
graph2                   graph2 0.312296445
orbit38                 orbit38 0.311243473
orbit26                 orbit26 0.307695592
orbit57                 orbit57 0.304170127
orbit4                   orbit4 0.289882609
bigcom274             bigcom274 0.289218104
orbit63                 orbit63 0.289211332
graph24                 graph24 0.287471274
membership_s7     membership_s7 0.274273124
orbit6                   orbit6 0.272638621
orbit67                 orbit67 0.271155444
orbit55                 orbit55 0.268485279
orbit30                 orbit30 0.265251623
orbit64                 orbit64 0.260560908
bigcom147             bigcom147 0.251988248
orbit21                 orbit21 0.249476487
orbit47                 orbit47 0.246422675
orbit48                 orbit48 0.245800655
bigcom82               bigcom82 0.245099763
bigcom28               bigcom28 0.244027788
orbit41                 orbit41 0.234210127
orbit13                 orbit13 0.229497178
graph29                 graph29 0.224424985
orbit23                 orbit23 0.221816692
graph26                 graph26 0.220184168
orbit60                 orbit60 0.213907499
orbit71                 orbit71 0.211122348
bigcom43               bigcom43 0.209194765
selfinter             selfinter 0.208746549
graph28                 graph28 0.206966696
graph27                 graph27 0.196064547
orbit44                 orbit44 0.194609048
bigcom47               bigcom47 0.193877553
bigcom26               bigcom26 0.192339522
membership_s28   membership_s28 0.184516743
membership_s6     membership_s6 0.177583356
orbit66                 orbit66 0.176593726
orbit68                 orbit68 0.168333169
membership_s4     membership_s4 0.164664007
graph8                   graph8 0.162649762
orbit33                 orbit33 0.162039460
graph0                   graph0 0.161955443
coreness               coreness 0.158855424
orbit7                   orbit7 0.147612161
orbit61                 orbit61 0.145784133
second                   second 0.142922747
orbit12                 orbit12 0.136784501
orbit40                 orbit40 0.134089791
membership_s22   membership_s22 0.132695762
bigcom166             bigcom166 0.131933986
bigcom4                 bigcom4 0.131187557
ecc                         ecc 0.119337831
bigcom40               bigcom40 0.117836511
bigcom8                 bigcom8 0.116331685
orbit58                 orbit58 0.110907783
orbit59                 orbit59 0.104332624
bigcom116             bigcom116 0.101724308
membership_s32   membership_s32 0.093357463
orbit11                 orbit11 0.083714072
membership_s5     membership_s5 0.082444862
membership_s36   membership_s36 0.077921597
orbit43                 orbit43 0.077478222
orbit42                 orbit42 0.074631848
target                   target 0.072233497
AP                           AP 0.069783089
bigcom248             bigcom248 0.068122712
bigcom30               bigcom30 0.066693804
pdi                         pdi 0.057374858
membership_s15   membership_s15 0.031668884
bigcom1                 bigcom1 0.029258217
bigcom46               bigcom46 0.028732348
membership_s27   membership_s27 0.028121684
membership_s21   membership_s21 0.024294582
membership_s31   membership_s31 0.020269569
bigcom44               bigcom44 0.013968120
bigcom3                 bigcom3 0.013518892
membership_s18   membership_s18 0.011213804
bigcom21               bigcom21 0.010674875
membership_s30   membership_s30 0.009644459
orbit0                   orbit0 0.000000000
orbit3                   orbit3 0.000000000
orbit8                   orbit8 0.000000000
orbit14                 orbit14 0.000000000
orbit34                 orbit34 0.000000000
orbit72                 orbit72 0.000000000
eccrad                   eccrad 0.000000000
first                     first 0.000000000
bigcom2                 bigcom2 0.000000000
bigcom6                 bigcom6 0.000000000
bigcom9                 bigcom9 0.000000000
bigcom11               bigcom11 0.000000000
bigcom13               bigcom13 0.000000000
bigcom15               bigcom15 0.000000000
bigcom16               bigcom16 0.000000000
bigcom22               bigcom22 0.000000000
bigcom24               bigcom24 0.000000000
bigcom31               bigcom31 0.000000000
bigcom32               bigcom32 0.000000000
bigcom33               bigcom33 0.000000000
bigcom34               bigcom34 0.000000000
bigcom36               bigcom36 0.000000000
bigcom37               bigcom37 0.000000000
bigcom38               bigcom38 0.000000000
bigcom39               bigcom39 0.000000000
bigcom50               bigcom50 0.000000000
bigcom51               bigcom51 0.000000000
bigcom52               bigcom52 0.000000000
bigcom54               bigcom54 0.000000000
bigcom56               bigcom56 0.000000000
bigcom62               bigcom62 0.000000000
bigcom66               bigcom66 0.000000000
bigcom68               bigcom68 0.000000000
bigcom69               bigcom69 0.000000000
bigcom71               bigcom71 0.000000000
bigcom72               bigcom72 0.000000000
bigcom73               bigcom73 0.000000000
bigcom74               bigcom74 0.000000000
bigcom75               bigcom75 0.000000000
bigcom76               bigcom76 0.000000000
bigcom77               bigcom77 0.000000000
bigcom79               bigcom79 0.000000000
bigcom80               bigcom80 0.000000000
bigcom83               bigcom83 0.000000000
bigcom84               bigcom84 0.000000000
bigcom85               bigcom85 0.000000000
bigcom87               bigcom87 0.000000000
bigcom89               bigcom89 0.000000000
bigcom91               bigcom91 0.000000000
bigcom92               bigcom92 0.000000000
bigcom93               bigcom93 0.000000000
bigcom96               bigcom96 0.000000000
bigcom97               bigcom97 0.000000000
bigcom98               bigcom98 0.000000000
bigcom99               bigcom99 0.000000000
bigcom101             bigcom101 0.000000000
bigcom104             bigcom104 0.000000000
bigcom106             bigcom106 0.000000000
bigcom109             bigcom109 0.000000000
bigcom113             bigcom113 0.000000000
bigcom120             bigcom120 0.000000000
bigcom123             bigcom123 0.000000000
bigcom126             bigcom126 0.000000000
bigcom127             bigcom127 0.000000000
bigcom137             bigcom137 0.000000000
bigcom139             bigcom139 0.000000000
bigcom140             bigcom140 0.000000000
bigcom143             bigcom143 0.000000000
bigcom145             bigcom145 0.000000000
bigcom146             bigcom146 0.000000000
bigcom149             bigcom149 0.000000000
bigcom153             bigcom153 0.000000000
bigcom154             bigcom154 0.000000000
bigcom156             bigcom156 0.000000000
bigcom157             bigcom157 0.000000000
bigcom158             bigcom158 0.000000000
bigcom160             bigcom160 0.000000000
bigcom161             bigcom161 0.000000000
bigcom162             bigcom162 0.000000000
bigcom164             bigcom164 0.000000000
bigcom167             bigcom167 0.000000000
bigcom171             bigcom171 0.000000000
bigcom173             bigcom173 0.000000000
bigcom175             bigcom175 0.000000000
bigcom176             bigcom176 0.000000000
bigcom177             bigcom177 0.000000000
bigcom178             bigcom178 0.000000000
bigcom180             bigcom180 0.000000000
bigcom181             bigcom181 0.000000000
bigcom184             bigcom184 0.000000000
bigcom186             bigcom186 0.000000000
bigcom187             bigcom187 0.000000000
bigcom189             bigcom189 0.000000000
bigcom194             bigcom194 0.000000000
bigcom195             bigcom195 0.000000000
bigcom196             bigcom196 0.000000000
bigcom204             bigcom204 0.000000000
bigcom205             bigcom205 0.000000000
bigcom212             bigcom212 0.000000000
bigcom214             bigcom214 0.000000000
bigcom222             bigcom222 0.000000000
bigcom223             bigcom223 0.000000000
bigcom226             bigcom226 0.000000000
bigcom227             bigcom227 0.000000000
bigcom229             bigcom229 0.000000000
bigcom233             bigcom233 0.000000000
bigcom236             bigcom236 0.000000000
bigcom237             bigcom237 0.000000000
bigcom246             bigcom246 0.000000000
bigcom249             bigcom249 0.000000000
bigcom250             bigcom250 0.000000000
bigcom254             bigcom254 0.000000000
bigcom266             bigcom266 0.000000000
bigcom269             bigcom269 0.000000000
bigcom272             bigcom272 0.000000000
bigcom281             bigcom281 0.000000000
bigcom291             bigcom291 0.000000000
bigcom292             bigcom292 0.000000000
bigcom295             bigcom295 0.000000000
bigcom299             bigcom299 0.000000000
bigcom301             bigcom301 0.000000000
bigcom306             bigcom306 0.000000000
bigcom309             bigcom309 0.000000000
bigcom314             bigcom314 0.000000000
bigcom321             bigcom321 0.000000000
bigcom341             bigcom341 0.000000000
bigcom350             bigcom350 0.000000000
bigcom353             bigcom353 0.000000000
bigcom359             bigcom359 0.000000000
bigcom363             bigcom363 0.000000000
bigcom365             bigcom365 0.000000000
bigcom385             bigcom385 0.000000000
bigcom386             bigcom386 0.000000000
bigcom408             bigcom408 0.000000000
bigcom412             bigcom412 0.000000000
bigcom480             bigcom480 0.000000000
membership_s3     membership_s3 0.000000000
membership_s8     membership_s8 0.000000000
membership_s9     membership_s9 0.000000000
membership_s11   membership_s11 0.000000000
membership_s12   membership_s12 0.000000000
membership_s14   membership_s14 0.000000000
membership_s16   membership_s16 0.000000000
membership_s17   membership_s17 0.000000000
membership_s20   membership_s20 0.000000000
membership_s24   membership_s24 0.000000000
membership_s25   membership_s25 0.000000000
membership_s26   membership_s26 0.000000000
membership_s33   membership_s33 0.000000000
membership_s37   membership_s37 0.000000000
[1] "Dataset: all_C Model RF, run: 4 of 10 2015-06-16 08:19:04"
     |      Out-of-bag   |
Tree |      MSE  %Var(y) |
   1 |  0.09356   206.56 |
   2 |  0.08562   189.03 |
   3 |   0.0808   178.40 |
   4 |  0.07721   170.47 |
   5 |  0.07412   163.64 |
   6 |  0.07157   158.02 |
   7 |    0.069   152.34 |
   8 |  0.06602   145.77 |
   9 |  0.06387   141.02 |
  10 |  0.06225   137.43 |
  11 |  0.06071   134.03 |
  12 |  0.05991   132.26 |
  13 |  0.05875   129.70 |
  14 |    0.058   128.05 |
  15 |  0.05743   126.80 |
  16 |  0.05663   125.02 |
  17 |  0.05609   123.84 |
  18 |  0.05549   122.51 |
  19 |  0.05519   121.85 |
  20 |  0.05481   121.01 |
  21 |  0.05446   120.23 |
  22 |  0.05416   119.58 |
  23 |  0.05387   118.93 |
  24 |  0.05364   118.42 |
  25 |   0.0534   117.89 |
  26 |  0.05317   117.38 |
  27 |  0.05298   116.96 |
  28 |  0.05284   116.67 |
  29 |  0.05279   116.56 |
  30 |  0.05268   116.30 |
  31 |  0.05265   116.24 |
  32 |   0.0525   115.91 |
  33 |  0.05242   115.74 |
  34 |  0.05225   115.35 |
  35 |  0.05213   115.09 |
  36 |  0.05202   114.85 |
  37 |  0.05182   114.41 |
  38 |  0.05182   114.41 |
  39 |   0.0517   114.13 |
  40 |  0.05163   113.99 |
  41 |  0.05155   113.81 |
  42 |  0.05147   113.64 |
  43 |  0.05138   113.44 |
  44 |  0.05127   113.19 |
  45 |  0.05114   112.91 |
  46 |  0.05108   112.78 |
  47 |  0.05105   112.70 |
  48 |  0.05097   112.53 |
  49 |  0.05093   112.43 |
  50 |  0.05086   112.28 |
  51 |  0.05082   112.19 |
  52 |  0.05078   112.12 |
  53 |  0.05071   111.96 |
  54 |  0.05063   111.79 |
  55 |  0.05061   111.74 |
  56 |  0.05057   111.64 |
  57 |  0.05054   111.57 |
  58 |  0.05051   111.51 |
  59 |   0.0505   111.49 |
  60 |  0.05045   111.38 |
  61 |  0.05043   111.33 |
  62 |  0.05034   111.13 |
  63 |  0.05028   111.01 |
  64 |  0.05023   110.89 |
  65 |  0.05024   110.93 |
  66 |  0.05024   110.92 |
  67 |  0.05019   110.82 |
  68 |  0.05019   110.82 |
  69 |  0.05017   110.77 |
  70 |  0.05015   110.73 |
  71 |  0.05018   110.78 |
  72 |  0.05016   110.75 |
  73 |  0.05013   110.68 |
  74 |  0.05007   110.55 |
  75 |  0.05003   110.46 |
  76 |  0.05003   110.46 |
  77 |  0.04999   110.37 |
  78 |  0.04995   110.29 |
  79 |  0.04992   110.22 |
  80 |  0.04991   110.19 |
  81 |  0.04987   110.11 |
  82 |  0.04986   110.07 |
  83 |  0.04989   110.14 |
  84 |  0.04988   110.12 |
  85 |  0.04987   110.11 |
  86 |  0.04987   110.11 |
  87 |  0.04986   110.09 |
  88 |  0.04985   110.06 |
  89 |  0.04982   110.00 |
  90 |  0.04981   109.98 |
  91 |   0.0498   109.95 |
  92 |  0.04978   109.91 |
  93 |  0.04976   109.85 |
  94 |  0.04974   109.81 |
  95 |  0.04976   109.87 |
  96 |  0.04975   109.83 |
  97 |  0.04976   109.86 |
  98 |  0.04972   109.78 |
  99 |  0.04974   109.82 |
 100 |  0.04976   109.86 |
[1] "Random Forest variable coefficients"
                      %IncMSE IncNodePurity
graph5           7.470989e-03  2.106132e+00
graph6           1.252857e-02  2.963750e+00
graph7           6.944557e-03  1.871629e+00
graph8           8.879615e-04  5.830056e-01
graph9           8.109912e-03  2.761403e+00
graph10          3.094702e-02  4.308272e+00
graph11          1.966242e-02  4.545805e+00
graph12          1.820287e-02  3.804945e+00
graph13          1.115685e-02  3.538370e+00
graph14          1.179827e-02  3.218530e+00
graph15          1.071364e-02  2.446290e+00
graph16          1.682281e-02  4.179274e+00
graph17          1.933085e-02  4.045371e+00
graph18          8.044510e-03  1.517815e+00
graph19          2.014147e-02  3.810904e+00
graph20          1.318017e-02  3.220852e+00
graph21          1.116650e-02  2.604027e+00
graph22          5.383288e-03  1.732900e+00
graph23          2.360443e-02  3.364192e+00
graph24          3.749470e-03  1.579157e+00
graph25          7.766264e-03  2.218454e+00
graph26          5.596261e-03  1.312670e+00
graph27          2.261593e-03  9.762826e-01
graph28          2.616605e-03  7.249292e-01
graph29          6.764623e-04  5.769465e-01
orbit0           1.686945e-03  7.308158e-01
orbit1           1.232302e-02  2.981081e+00
orbit2           1.989181e-03  1.137118e+00
orbit3           1.533024e-03  1.063978e+00
orbit4           1.668591e-02  3.267678e+00
orbit5           8.689322e-03  2.235108e+00
orbit6           1.371004e-02  3.569684e+00
orbit7           4.800678e-03  1.042126e+00
orbit8           7.790091e-03  1.962191e+00
orbit9           1.309885e-02  3.238582e+00
orbit10          7.593757e-03  1.692038e+00
orbit11          5.562130e-03  1.160683e+00
orbit12          4.601216e-03  1.084941e+00
orbit13          3.277716e-03  8.876874e-01
orbit14          6.009262e-04  5.988816e-01
orbit15          9.035816e-03  3.316307e+00
orbit16          8.895740e-03  2.481207e+00
orbit17          1.876042e-02  2.895247e+00
orbit18          1.830643e-02  5.958301e+00
orbit19          1.867590e-02  4.069360e+00
orbit20          1.454944e-02  2.803403e+00
orbit21          5.240647e-03  1.563051e+00
orbit22          2.264167e-02  4.514654e+00
orbit23          3.299193e-03  1.131427e+00
orbit24          2.314413e-02  4.080231e+00
orbit25          9.933016e-03  2.080673e+00
orbit26          9.171633e-03  1.446928e+00
orbit27          2.012316e-02  4.638700e+00
orbit28          1.202419e-02  2.363645e+00
orbit29          6.492817e-03  1.561753e+00
orbit30          6.814178e-03  1.643155e+00
orbit31          1.652269e-02  4.436943e+00
orbit32          1.305395e-02  2.162217e+00
orbit33          5.221984e-03  1.374030e+00
orbit34          9.262532e-03  2.061549e+00
orbit35          1.971114e-02  3.827464e+00
orbit36          1.160750e-02  2.850862e+00
orbit37          1.046565e-02  3.125114e+00
orbit38          8.806954e-03  1.950928e+00
orbit39          1.760915e-02  4.400589e+00
orbit40          5.281232e-03  1.926618e+00
orbit41          4.521003e-03  1.186424e+00
orbit42          4.203447e-03  1.089086e+00
orbit43          8.170584e-03  1.619519e+00
orbit44          6.954632e-03  1.073614e+00
orbit45          3.613669e-02  4.759840e+00
orbit46          7.042255e-03  2.092538e+00
orbit47          8.109513e-03  1.255059e+00
orbit48          5.085576e-03  1.361128e+00
orbit49          1.534278e-02  4.039722e+00
orbit50          1.024752e-02  2.150880e+00
orbit51          1.497726e-02  2.705766e+00
orbit52          8.086650e-03  1.793797e+00
orbit53          1.395196e-02  1.630573e+00
orbit54          7.153209e-03  2.088618e+00
orbit55          3.738486e-03  9.776150e-01
orbit56          1.973195e-02  4.307251e+00
orbit57          4.143741e-03  8.301884e-01
orbit58          2.775119e-03  8.601561e-01
orbit59          7.109350e-03  1.846931e+00
orbit60          1.056030e-02  1.247989e+00
orbit61          3.123847e-03  1.021529e+00
orbit62          9.009124e-03  2.777034e+00
orbit63          7.911753e-03  1.771010e+00
orbit64          4.413900e-03  1.266014e+00
orbit65          5.509681e-03  1.973488e+00
orbit66          1.539075e-03  1.107869e+00
orbit67          2.016328e-03  5.905543e-01
orbit68          2.193281e-03  1.141626e+00
orbit69          9.168970e-04  7.387110e-01
orbit70          4.519283e-03  1.195362e+00
orbit71          7.906416e-04  6.957206e-01
orbit72          1.183541e-03  4.990152e-01
AP               1.702552e-04  4.097265e-01
bet              7.310969e-03  4.963114e+00
ecc              1.498837e-03  6.830108e-01
eccrad           9.721904e-04  6.568764e-01
close            1.613346e-02  2.929377e+00
constraint       6.073233e-03  2.586995e+00
coreness         4.792860e-03  1.687572e+00
knn              1.980227e-02  5.956891e+00
hubscore         9.158584e-03  2.698396e+00
pagerank         7.933549e-03  8.896069e+00
trans            9.591752e-03  3.896837e+00
evcent           7.230096e-03  3.094158e+00
first            6.626459e-04  9.039415e-01
upto_second      1.067579e-02  2.651152e+00
upto_third       1.310997e-02  2.742300e+00
upto_fourth      1.713446e-02  3.188182e+00
upto_fifth       1.223738e-02  3.184069e+00
upto_sixth       1.701965e-02  3.782758e+00
second           1.188980e-02  2.984903e+00
third            1.560336e-02  4.419269e+00
fourth           1.187806e-02  6.363871e+00
fifth            6.914623e-03  3.357331e+00
sixth            1.099849e-02  4.436093e+00
ratio1           1.856398e-02  5.491689e+00
ratio2           1.370858e-02  6.698554e+00
ratio3           1.544115e-02  4.491822e+00
ratio4           3.796425e-02  6.737105e+00
ratio5           1.080543e-02  1.013923e+01
ratio6           1.086407e-02  3.957498e+00
selfinter        9.477996e-05  6.178928e-01
walktrap_vertex  6.348265e-03  5.136621e+00
bigcom1          8.209475e-04  7.059471e-01
bigcom2          0.000000e+00  0.000000e+00
bigcom3         -8.119561e-06  4.550152e-01
bigcom4          3.591025e-04  4.075982e-01
bigcom6          0.000000e+00  0.000000e+00
bigcom8          3.991379e-04  6.731198e-01
bigcom9         -4.716365e-05  1.626262e-01
bigcom11         0.000000e+00  1.110223e-18
bigcom13         0.000000e+00  0.000000e+00
bigcom15        -3.315778e-05  1.446676e-01
bigcom16         6.646199e-06  4.851416e-01
bigcom21         4.909640e-05  4.246533e-01
bigcom22        -7.461490e-06  1.036060e-01
bigcom24         0.000000e+00  0.000000e+00
bigcom26         1.979950e-04  1.012121e+00
bigcom28         9.641357e-04  1.339589e+00
bigcom30         3.370620e-05  5.178020e-01
bigcom31         0.000000e+00  0.000000e+00
bigcom32        -5.400046e-06  4.592236e-02
bigcom33         0.000000e+00  0.000000e+00
bigcom34         0.000000e+00  2.220446e-18
bigcom36         0.000000e+00  0.000000e+00
bigcom37         0.000000e+00  1.110223e-18
bigcom38        -1.295089e-05  2.943828e-01
bigcom39         3.620263e-07  1.493795e-02
bigcom40         7.096874e-04  9.810849e-01
bigcom43         1.425309e-05  1.063711e+00
bigcom44         4.178336e-06  2.549019e-01
bigcom46        -7.494259e-06  4.877210e-01
bigcom47        -4.539175e-05  3.469465e-01
bigcom49         3.034973e-06  9.219987e-01
bigcom50         0.000000e+00  0.000000e+00
bigcom51         0.000000e+00  1.110223e-18
bigcom52         0.000000e+00  0.000000e+00
bigcom54         0.000000e+00  0.000000e+00
bigcom56         0.000000e+00  2.220446e-18
bigcom62         0.000000e+00  1.110223e-18
bigcom66        -2.178184e-05  4.619988e-01
bigcom68         0.000000e+00  0.000000e+00
bigcom69         0.000000e+00  1.110223e-18
bigcom71         6.941344e-06  2.714371e-01
bigcom72         0.000000e+00  2.220446e-18
bigcom73         1.518122e-05  2.600127e-01
bigcom74         0.000000e+00  1.110223e-18
bigcom75         0.000000e+00  0.000000e+00
bigcom76         0.000000e+00  0.000000e+00
bigcom77         0.000000e+00  1.110223e-18
bigcom79         0.000000e+00  1.110223e-18
bigcom80         0.000000e+00  1.110223e-18
bigcom82        -1.915415e-05  8.839171e-01
bigcom83        -4.611046e-06  6.170292e-01
bigcom84        -7.354110e-06  5.127210e-01
bigcom85         8.434493e-06  3.283972e-01
bigcom87         0.000000e+00  1.110223e-18
bigcom89         0.000000e+00  5.551115e-19
bigcom91         0.000000e+00  1.110223e-18
bigcom92         0.000000e+00  0.000000e+00
bigcom93        -8.539716e-07  3.952620e-01
bigcom96         0.000000e+00  1.110223e-18
bigcom97         0.000000e+00  0.000000e+00
bigcom98         0.000000e+00  0.000000e+00
bigcom99         0.000000e+00  0.000000e+00
bigcom101        3.887669e-06  2.388788e-02
bigcom104       -5.088908e-05  3.489875e-01
bigcom106        1.304267e-05  5.286072e-01
bigcom109        0.000000e+00  0.000000e+00
bigcom113        0.000000e+00  0.000000e+00
bigcom116        9.469192e-05  4.148220e-01
bigcom120        0.000000e+00  0.000000e+00
bigcom123        0.000000e+00  1.110223e-18
bigcom126        0.000000e+00  8.333333e-04
bigcom127        0.000000e+00  0.000000e+00
bigcom137        0.000000e+00  1.110223e-18
bigcom139        0.000000e+00  0.000000e+00
bigcom140       -2.721885e-06  4.199298e-01
bigcom143        0.000000e+00  1.110223e-18
bigcom145        0.000000e+00  1.333333e-02
bigcom146        0.000000e+00  1.110223e-18
bigcom147        5.646210e-05  9.316540e-01
bigcom149        0.000000e+00  0.000000e+00
bigcom153        2.058139e-05  2.485102e-01
bigcom154        0.000000e+00  0.000000e+00
bigcom156        4.120130e-05  7.116501e-01
bigcom157        2.973253e-06  2.845432e-03
bigcom158       -1.377305e-05  4.881084e-01
bigcom160        0.000000e+00  0.000000e+00
bigcom161        0.000000e+00  0.000000e+00
bigcom162        0.000000e+00  0.000000e+00
bigcom164        0.000000e+00  1.110223e-18
bigcom166        1.932503e-05  7.806294e-01
bigcom167       -1.906692e-05  3.863744e-01
bigcom171        1.091830e-05  3.856299e-01
bigcom173        0.000000e+00  1.110223e-18
bigcom175        7.124633e-05  1.214602e+00
bigcom176        0.000000e+00  1.110223e-18
bigcom177        0.000000e+00  1.110223e-18
bigcom178        0.000000e+00  0.000000e+00
bigcom180        0.000000e+00  1.110223e-18
bigcom181       -1.586386e-05  1.528451e-01
bigcom184        0.000000e+00  0.000000e+00
bigcom186        0.000000e+00  0.000000e+00
bigcom187        0.000000e+00  1.110223e-18
bigcom189        0.000000e+00  0.000000e+00
bigcom194        0.000000e+00  0.000000e+00
bigcom195        0.000000e+00  0.000000e+00
bigcom196        0.000000e+00  0.000000e+00
bigcom204        0.000000e+00  1.110223e-18
bigcom205        0.000000e+00  0.000000e+00
bigcom212        0.000000e+00  1.110223e-18
bigcom214        0.000000e+00  0.000000e+00
bigcom222       -2.087660e-05  6.306007e-01
bigcom223        0.000000e+00  0.000000e+00
bigcom226       -2.204149e-05  4.455296e-01
bigcom227        0.000000e+00  1.110223e-18
bigcom229        0.000000e+00  0.000000e+00
bigcom233        0.000000e+00  0.000000e+00
bigcom236        0.000000e+00  0.000000e+00
bigcom237       -1.205387e-05  2.677032e-01
bigcom246        0.000000e+00  0.000000e+00
bigcom248        2.060613e-05  7.510979e-01
bigcom249        0.000000e+00  2.220446e-18
bigcom250        0.000000e+00  1.110223e-18
bigcom254        0.000000e+00  0.000000e+00
bigcom266        0.000000e+00  0.000000e+00
bigcom269        0.000000e+00  0.000000e+00
bigcom272        0.000000e+00  0.000000e+00
bigcom274        1.790779e-04  8.046019e-01
bigcom281        0.000000e+00  0.000000e+00
bigcom291        0.000000e+00  0.000000e+00
bigcom292        0.000000e+00  2.220446e-18
bigcom295        0.000000e+00  2.220446e-18
bigcom299        0.000000e+00  0.000000e+00
bigcom301        0.000000e+00  1.110223e-18
bigcom306       -1.638428e-05  4.977954e-01
bigcom309        0.000000e+00  0.000000e+00
bigcom314        0.000000e+00  0.000000e+00
bigcom321        0.000000e+00  1.110223e-18
bigcom341       -1.553225e-05  4.596321e-01
bigcom350        0.000000e+00  0.000000e+00
bigcom353        0.000000e+00  0.000000e+00
bigcom359        0.000000e+00  2.220446e-18
bigcom363        0.000000e+00  0.000000e+00
bigcom365       -1.216099e-06  1.569792e-01
bigcom385        0.000000e+00  2.220446e-18
bigcom386        0.000000e+00  0.000000e+00
bigcom408        0.000000e+00  2.220446e-18
bigcom412        0.000000e+00  0.000000e+00
bigcom480        0.000000e+00  0.000000e+00
spin_vertex      3.537534e-03  5.732286e+00
membership_s1    5.563156e-04  1.036217e+00
membership_s3    0.000000e+00  0.000000e+00
membership_s4    4.643517e-04  9.597708e-01
membership_s5    2.770728e-04  7.291190e-01
membership_s6    6.929461e-04  1.023054e+00
membership_s7    1.503892e-04  1.134153e+00
membership_s8    0.000000e+00  0.000000e+00
membership_s9   -7.285895e-06  6.118719e-02
membership_s11   0.000000e+00  1.110223e-18
membership_s12   0.000000e+00  1.110223e-18
membership_s14  -1.032944e-05  3.472024e-01
membership_s15  -5.741564e-06  4.510187e-01
membership_s16  -3.136570e-05  2.770794e-01
membership_s17   0.000000e+00  1.110223e-18
membership_s18   9.682883e-06  9.036232e-02
membership_s20   0.000000e+00  0.000000e+00
membership_s21  -1.046072e-05  5.151582e-01
membership_s22   1.621158e-05  4.729263e-01
membership_s24  -7.059836e-06  1.946809e-01
membership_s25  -6.034828e-06  3.634360e-01
membership_s26   0.000000e+00  0.000000e+00
membership_s27   5.693448e-05  6.002253e-01
membership_s28   1.459495e-05  7.182761e-02
membership_s30   7.121908e-05  4.824623e-01
membership_s31   9.237117e-05  4.745606e-01
membership_s32  -4.145255e-05  6.522796e-01
membership_s33  -3.320535e-05  1.246162e-01
membership_s36   4.133782e-04  7.868096e-01
membership_s37  -1.673815e-05  2.383541e-01
V1               1.625606e-02  9.640119e+00
V2               1.187354e-02  1.159342e+01
pdi              3.929633e-04  9.980697e-01
adhesion         1.282370e-02  9.049722e+00
cohesion         1.119739e-02  8.767302e+00
inner            1.087318e-02  8.985312e+00
outer            6.548151e-03  1.072813e+01
ioratio          1.028751e-02  7.964808e+00
comsize          5.624189e-03  1.080546e+01
target           2.881045e-05  5.003207e-01
[1] "Dataset: all_C Model GLM, run: 4 of 10 2015-06-16 08:30:48"
[1] "glmnet variable coefficients"
                         [,1]          [,2]
(Intercept)     -2.997130e+00 -3.005884e+00
graph0           3.443996e-41  2.545539e-06
graph1          -9.474866e-45 -1.780964e-09
graph2           2.364708e-41  1.924873e-06
graph3           1.061229e-45  5.916913e-11
graph4          -5.334066e-47 -6.056904e-12
graph5           3.629481e-43  2.381904e-08
graph6           8.956875e-45  5.397852e-10
graph7           8.820143e-43  7.018810e-08
graph8           1.576308e-41  1.262225e-06
graph9           2.596534e-47  1.605227e-12
graph10         -5.728436e-49 -8.628387e-14
graph11         -1.329015e-49 -1.441476e-14
graph12          6.831364e-47  4.325812e-12
graph13          6.039390e-46  4.469587e-11
graph14         -5.249367e-48 -7.445951e-13
graph15          2.396439e-44  1.873850e-09
graph16          1.006980e-46  1.789343e-12
graph17          4.301880e-46  2.544590e-11
graph18          1.188118e-44  7.905076e-10
graph19          3.067417e-45  2.272600e-10
graph20          3.076536e-45 -4.887726e-10
graph21          1.808667e-44  1.394880e-09
graph22          6.537611e-44  5.157318e-09
graph23          1.790024e-44  1.268628e-09
graph24          3.487324e-44  2.644032e-09
graph25          1.753919e-43  1.350541e-08
graph26          1.555730e-43  1.184071e-08
graph27          1.060617e-42  8.517927e-08
graph28          1.337317e-42  1.050355e-07
graph29          8.694886e-42  5.881709e-07
orbit0           3.443996e-41  2.545540e-06
orbit1          -8.094780e-43 -8.406051e-08
orbit2          -4.327574e-45 -1.283384e-09
orbit3           2.364708e-41  1.924781e-06
orbit4           6.512756e-45  3.691705e-10
orbit5           1.096964e-45  6.108653e-11
orbit6          -6.428058e-45 -5.969756e-10
orbit7          -3.053365e-47 -3.942633e-12
orbit8           3.629481e-43  2.381881e-08
orbit9          -1.632509e-43 -1.775229e-08
orbit10          1.007757e-43  8.284970e-09
orbit11          3.491524e-45  1.033523e-11
orbit12          3.155237e-42  2.587383e-07
orbit13          1.086153e-42  8.534882e-08
orbit14          1.576308e-41  1.262066e-06
orbit15          2.042333e-46  1.445597e-11
orbit16          2.576128e-47  1.434335e-12
orbit17          2.231411e-46  1.597775e-11
orbit18         -7.541768e-47 -8.996830e-12
orbit19         -1.968981e-46 -1.841114e-11
orbit20          4.533933e-47  3.802602e-12
orbit21         -5.467141e-49 -8.310901e-14
orbit22         -1.037877e-47 -9.599520e-13
orbit23         -7.021598e-50 -8.625853e-15
orbit24         -1.245578e-46 -2.417578e-11
orbit25          1.787136e-45  1.458338e-10
orbit26          6.239316e-47  3.732399e-12
orbit27          5.686579e-45  4.150233e-10
orbit28          1.221696e-45  7.886443e-11
orbit29          3.689850e-45  3.091213e-10
orbit30          8.626086e-46  5.517640e-11
orbit31         -1.820638e-45 -1.689137e-10
orbit32          2.201149e-46  1.893153e-11
orbit33         -5.634336e-48 -7.726574e-13
orbit34          2.396439e-44  1.873780e-09
orbit35         -1.650726e-44 -1.594868e-09
orbit36          1.290733e-45  5.301187e-11
orbit37          2.091943e-45  1.528564e-10
orbit38          2.941747e-47 -4.714893e-12
orbit39         -2.715302e-44 -2.581397e-09
orbit40          6.142092e-45  4.967622e-10
orbit41          5.518361e-45  4.519069e-10
orbit42          6.541816e-47 -1.099359e-11
orbit43          5.744467e-44  4.749449e-09
orbit44          3.899287e-45 -5.793381e-11
orbit45          3.250614e-44  2.684628e-09
orbit46          4.852134e-44  4.131801e-09
orbit47          3.518801e-45  2.187539e-10
orbit48          6.692354e-45  5.051940e-10
orbit49          1.130263e-43  8.908761e-09
orbit50         -1.105133e-44 -1.937840e-09
orbit51          6.849430e-44  5.412582e-09
orbit52          2.226360e-43  1.898315e-08
orbit53          2.324281e-44  1.711402e-09
orbit54          1.289413e-43  9.116407e-09
orbit55          7.677311e-44  6.149680e-09
orbit56          1.714001e-43  1.430188e-08
orbit57          4.282147e-44  3.361630e-09
orbit58          1.458215e-44  6.211589e-10
orbit59          2.725424e-43  2.337558e-08
orbit60          9.276716e-44  7.309698e-09
orbit61          3.846763e-44  2.143670e-09
orbit62          1.418760e-42  1.106989e-07
orbit63          3.092448e-43  2.321646e-08
orbit64          4.313347e-43  3.386376e-08
orbit65          2.692261e-42  2.321059e-07
orbit66          5.548377e-43  4.475439e-08
orbit67          1.861948e-43  1.297941e-08
orbit68          1.778492e-42  1.480649e-07
orbit69          1.736554e-42  1.177394e-07
orbit70          6.858299e-42  5.807427e-07
orbit71          1.438405e-42  1.075276e-07
orbit72          8.694886e-42  5.877353e-07
AP               4.634958e-39  4.294555e-04
bet              1.150728e-45  1.139942e-11
ecc              8.374781e-39  7.831542e-04
eccrad           5.024869e-38  4.698748e-03
close           -1.118433e-37 -1.050568e-02
constraint       1.318296e-39  1.210204e-04
coreness         8.249964e-41  7.291764e-06
knn             -1.838815e-41 -1.701225e-06
hubscore         2.555440e-38  1.724452e-03
pagerank        -1.264917e-37 -1.261900e-02
trans            6.867066e-39  6.821931e-04
evcent           2.434290e-38  1.607454e-03
first            3.443996e-41  2.545347e-06
upto_second     -3.020250e-42 -2.870900e-07
upto_third      -1.184101e-42 -1.108998e-07
upto_fourth     -1.768827e-42 -1.637298e-07
upto_fifth      -4.256685e-42 -3.994523e-07
upto_sixth      -4.743406e-42 -4.382973e-07
second          -3.162156e-42 -2.997777e-07
third           -1.491512e-42 -1.390775e-07
fourth           1.244920e-42  1.179936e-07
fifth            1.993115e-42  1.834634e-07
sixth            5.881783e-42  5.531282e-07
ratio1          -1.839711e-41 -1.702271e-06
ratio2           5.803505e-41  5.585210e-06
ratio3           4.932578e-42  2.410835e-07
ratio4           2.710040e-42  4.922148e-08
ratio5          -4.474822e-41 -4.501545e-06
ratio6           4.564421e-42  4.234173e-07
selfinter        6.758029e-39  6.455243e-04
walktrap_vertex -8.768561e-39 -8.411387e-04
bigcom1         -5.379001e-39 -5.128425e-04
bigcom2         -4.808804e-38 -4.675973e-03
bigcom3         -1.006404e-38 -9.775358e-04
bigcom4         -6.185906e-39 -5.911615e-04
bigcom6         -4.805604e-38 -4.700556e-03
bigcom8          1.251204e-38  1.224752e-03
bigcom9          1.143011e-38  1.125950e-03
bigcom11        -4.812409e-38 -4.705839e-03
bigcom13        -4.817223e-38 -4.704052e-03
bigcom15         1.513552e-38  1.483815e-03
bigcom16         2.969611e-38  2.890270e-03
bigcom21         6.443409e-41  3.287789e-06
bigcom22        -2.429309e-38 -2.376127e-03
bigcom24        -4.806803e-38 -4.697814e-03
bigcom26         2.431209e-38  2.377577e-03
bigcom28         2.363216e-38  2.284100e-03
bigcom30        -4.158387e-39 -4.027781e-04
bigcom31        -4.805204e-38 -4.680615e-03
bigcom32         8.092770e-39  7.719190e-04
bigcom33        -4.805604e-38 -4.688044e-03
bigcom34        -4.806004e-38 -4.694950e-03
bigcom36        -4.809604e-38 -4.703432e-03
bigcom37        -4.805204e-38 -4.686559e-03
bigcom38         1.932811e-38  1.878552e-03
bigcom39        -1.837916e-38 -1.797976e-03
bigcom40         5.131542e-39  4.948150e-04
bigcom43         1.204343e-37  1.177303e-02
bigcom44        -1.887479e-39 -1.874504e-04
bigcom46         3.987506e-38  3.894702e-03
bigcom47         7.833076e-38  7.648609e-03
bigcom49         1.541764e-37  1.505686e-02
bigcom50        -4.808003e-38 -4.702435e-03
bigcom51        -4.806004e-38 -4.704103e-03
bigcom52        -4.806004e-38 -4.704903e-03
bigcom54        -4.805604e-38 -4.709783e-03
bigcom56        -4.810806e-38 -4.695707e-03
bigcom62        -4.805604e-38 -4.708283e-03
bigcom66         1.540482e-37  1.502991e-02
bigcom68        -4.806004e-38 -4.701942e-03
bigcom69        -4.810405e-38 -4.711221e-03
bigcom71         1.139775e-38  1.136067e-03
bigcom72        -4.806004e-38 -4.695449e-03
bigcom73         2.473099e-39  2.410262e-04
bigcom74        -4.809604e-38 -4.695488e-03
bigcom75        -4.805604e-38 -4.701287e-03
bigcom76        -4.808003e-38 -4.691143e-03
bigcom77        -4.807203e-38 -4.694738e-03
bigcom79        -4.806004e-38 -4.711135e-03
bigcom80        -4.807203e-38 -4.721785e-03
bigcom82         1.765629e-37  1.723925e-02
bigcom83         2.887363e-37  2.817773e-02
bigcom84         6.424545e-38  6.273408e-03
bigcom85         7.827863e-38  7.632324e-03
bigcom87        -4.808404e-38 -4.702771e-03
bigcom89        -4.805604e-38 -4.688099e-03
bigcom91        -4.808003e-38 -4.694956e-03
bigcom92        -4.817625e-38 -4.700574e-03
bigcom93         1.540482e-37  1.501718e-02
bigcom96        -4.805204e-38 -4.710002e-03
bigcom97        -4.809604e-38 -4.698394e-03
bigcom98        -4.806004e-38 -4.714547e-03
bigcom99        -4.805204e-38 -4.714508e-03
bigcom101       -4.126520e-39 -4.093194e-04
bigcom104        2.414211e-38  2.373502e-03
bigcom106        7.827863e-38  7.618842e-03
bigcom109       -4.806404e-38 -4.694142e-03
bigcom113       -4.807203e-38 -4.711360e-03
bigcom116        3.456196e-38  3.380206e-03
bigcom120       -4.805604e-38 -4.725639e-03
bigcom123       -4.805604e-38 -4.665919e-03
bigcom126       -4.805604e-38 -4.709640e-03
bigcom127       -4.806803e-38 -4.712388e-03
bigcom137       -4.806803e-38 -4.707295e-03
bigcom139       -4.806004e-38 -4.697465e-03
bigcom140        1.540482e-37  1.502076e-02
bigcom143       -4.805604e-38 -4.722829e-03
bigcom145       -4.806404e-38 -4.666873e-03
bigcom146       -4.806004e-38 -4.647494e-03
bigcom147        8.986936e-38  8.782073e-03
bigcom149       -4.805604e-38 -4.682515e-03
bigcom153        2.969611e-38  2.880962e-03
bigcom154       -4.808404e-38 -4.687400e-03
bigcom156        1.203742e-37  1.174696e-02
bigcom157        1.139775e-38  1.096591e-03
bigcom158        2.045572e-37  1.995862e-02
bigcom160       -4.805204e-38 -4.681456e-03
bigcom161       -4.805604e-38 -4.706660e-03
bigcom162       -4.805604e-38 -4.695910e-03
bigcom164       -4.805604e-38 -4.714755e-03
bigcom166        1.074803e-37  1.049103e-02
bigcom167       -5.960415e-39 -5.834794e-04
bigcom171        4.383139e-38  4.280962e-03
bigcom173       -4.806004e-38 -4.690222e-03
bigcom175        4.571665e-37  4.462291e-02
bigcom176       -4.805204e-38 -4.712812e-03
bigcom177       -4.805604e-38 -4.696083e-03
bigcom178       -4.805604e-38 -4.691776e-03
bigcom180       -4.804805e-38 -4.680556e-03
bigcom181        2.414211e-38  2.373479e-03
bigcom184       -4.806004e-38 -4.658482e-03
bigcom186       -4.805204e-38 -4.708948e-03
bigcom187       -4.805604e-38 -4.698470e-03
bigcom189       -4.808404e-38 -4.707486e-03
bigcom194       -4.806803e-38 -4.695248e-03
bigcom195       -4.805204e-38 -4.698850e-03
bigcom196       -4.805604e-38 -4.711473e-03
bigcom204       -4.806803e-38 -4.678701e-03
bigcom205       -4.806004e-38 -4.705014e-03
bigcom212       -4.806004e-38 -4.702180e-03
bigcom214       -4.805604e-38 -4.703286e-03
bigcom222        2.045572e-37  1.999059e-02
bigcom223       -4.805604e-38 -4.684046e-03
bigcom226        1.203742e-37  1.175339e-02
bigcom227       -4.806004e-38 -4.678603e-03
bigcom229       -4.805204e-38 -4.685635e-03
bigcom233       -4.805204e-38 -4.723490e-03
bigcom236       -4.805204e-38 -4.682572e-03
bigcom237        1.540482e-37  1.503536e-02
bigcom246       -4.808804e-38 -4.671533e-03
bigcom248        6.429360e-38  6.276893e-03
bigcom249       -4.806004e-38 -4.691846e-03
bigcom250       -4.809604e-38 -4.690865e-03
bigcom254       -4.806404e-38 -4.696308e-03
bigcom266       -4.805604e-38 -4.709527e-03
bigcom269       -4.806803e-38 -4.708270e-03
bigcom272       -4.805604e-38 -4.709805e-03
bigcom274        5.965459e-38  5.845045e-03
bigcom281       -4.806404e-38 -4.722709e-03
bigcom291       -4.805604e-38 -4.668339e-03
bigcom292       -4.805604e-38 -4.697542e-03
bigcom295       -4.806004e-38 -4.710327e-03
bigcom299       -4.805204e-38 -4.703162e-03
bigcom301       -4.808404e-38 -4.693182e-03
bigcom306        2.045572e-37  1.998540e-02
bigcom309       -4.806803e-38 -4.699120e-03
bigcom314       -4.806004e-38 -4.712464e-03
bigcom321       -4.808404e-38 -4.689048e-03
bigcom341        2.045572e-37  1.996921e-02
bigcom350       -4.805604e-38 -4.705948e-03
bigcom353       -4.805604e-38 -4.707502e-03
bigcom359       -4.805604e-38 -4.699459e-03
bigcom363       -4.805604e-38 -4.715607e-03
bigcom365        1.203742e-37  1.173561e-02
bigcom385       -4.805604e-38 -4.701691e-03
bigcom386       -4.805604e-38 -4.671047e-03
bigcom408       -4.808003e-38 -4.701597e-03
bigcom412       -4.806004e-38 -4.675449e-03
bigcom480       -4.805204e-38 -4.687032e-03
spin_vertex      6.545926e-39  6.118292e-04
membership_s1    3.798719e-39  3.606393e-04
membership_s3   -4.811206e-38 -4.736940e-03
membership_s4    4.874804e-39  4.629838e-04
membership_s5   -3.626810e-41 -6.390169e-06
membership_s6   -8.929447e-39 -7.922710e-04
membership_s7    1.299218e-38  1.270143e-03
membership_s8   -4.808404e-38 -4.717328e-03
membership_s9    5.135259e-39  4.527215e-04
membership_s11  -4.807603e-38 -4.739060e-03
membership_s12  -4.809204e-38 -4.709721e-03
membership_s14   5.301812e-38  5.133653e-03
membership_s15   6.489045e-41 -2.000702e-06
membership_s16   1.932811e-38  1.874847e-03
membership_s17  -4.806803e-38 -4.721779e-03
membership_s18  -6.863372e-39 -6.853311e-04
membership_s20  -4.806004e-38 -4.727519e-03
membership_s21   5.838329e-39  5.635308e-04
membership_s22   5.659359e-38  5.485211e-03
membership_s24   6.584245e-39  6.298816e-04
membership_s25   2.684650e-38  2.614080e-03
membership_s26  -4.808804e-38 -4.765097e-03
membership_s27  -1.067153e-38 -1.040438e-03
membership_s28   7.833076e-38  7.568713e-03
membership_s30  -3.094562e-39 -3.129717e-04
membership_s31  -9.034818e-39 -8.859519e-04
membership_s32   7.801349e-39  7.556103e-04
membership_s33   9.632014e-38  9.341100e-03
membership_s36  -5.192072e-40 -4.962931e-05
membership_s37  -2.657933e-39 -2.709901e-04
V1               3.113618e-38  2.873750e-03
V2               2.170429e-39  1.574847e-04
pdi             -8.620368e-37 -1.190814e-01
adhesion        -1.116948e-42 -1.024296e-07
cohesion         2.239893e-42  2.054419e-07
inner            9.291014e-43  8.618721e-08
outer            1.432309e-42  1.318422e-07
ioratio          2.534371e-38  2.308131e-03
comsize          4.125247e-42  3.741640e-07
target           5.081701e-39  4.983855e-04
[1] "Dataset: all_C Model GBM, run: 5 of 10 2015-06-16 08:30:49"
Iter   TrainDeviance   ValidDeviance   StepSize   Improve
     1        0.3703             nan     0.0100   -0.0000
     2        0.3698             nan     0.0100   -0.0000
     3        0.3694             nan     0.0100   -0.0000
     4        0.3690             nan     0.0100   -0.0000
     5        0.3682             nan     0.0100    0.0001
     6        0.3677             nan     0.0100   -0.0001
     7        0.3671             nan     0.0100    0.0000
     8        0.3666             nan     0.0100    0.0000
     9        0.3663             nan     0.0100   -0.0000
    10        0.3658             nan     0.0100   -0.0000
    20        0.3614             nan     0.0100   -0.0000
    40        0.3531             nan     0.0100   -0.0000
    60        0.3460             nan     0.0100   -0.0000
    80        0.3392             nan     0.0100   -0.0000
   100        0.3333             nan     0.0100   -0.0000
   120        0.3275             nan     0.0100   -0.0000
   140        0.3224             nan     0.0100   -0.0000
   160        0.3176             nan     0.0100   -0.0000
   180        0.3125             nan     0.0100   -0.0000
   200        0.3075             nan     0.0100   -0.0000
   220        0.3031             nan     0.0100   -0.0000
   240        0.2992             nan     0.0100   -0.0000
   260        0.2952             nan     0.0100    0.0000
   280        0.2913             nan     0.0100    0.0000
   300        0.2873             nan     0.0100   -0.0000
   320        0.2833             nan     0.0100   -0.0000
   340        0.2792             nan     0.0100    0.0000
   360        0.2757             nan     0.0100   -0.0000
   380        0.2722             nan     0.0100   -0.0000
   400        0.2686             nan     0.0100   -0.0000
   411        0.2667             nan     0.0100    0.0000

[1] "GBM variable coefficients"
                            var     rel.inf
comsize                 comsize 3.715936143
V2                           V2 3.608882512
V1                           V1 2.996899027
outer                     outer 2.929322846
walktrap_vertex walktrap_vertex 2.713934451
pagerank               pagerank 2.537763918
ratio5                   ratio5 2.426700943
bet                         bet 2.317729018
fourth                   fourth 2.155363496
ratio2                   ratio2 2.135580859
ioratio                 ioratio 2.098057283
cohesion               cohesion 1.931767073
knn                         knn 1.851460902
adhesion               adhesion 1.729801881
spin_vertex         spin_vertex 1.650646515
inner                     inner 1.646724822
orbit18                 orbit18 1.589409369
third                     third 1.507930080
ratio4                   ratio4 1.388270055
ratio1                   ratio1 1.254472998
orbit45                 orbit45 1.234502977
graph11                 graph11 1.229216416
trans                     trans 1.132662870
graph10                 graph10 1.113658811
graph19                 graph19 1.097846504
graph14                 graph14 0.965419658
graph16                 graph16 0.936949653
graph13                 graph13 0.895938440
constraint           constraint 0.883700152
orbit31                 orbit31 0.854199281
upto_sixth           upto_sixth 0.829194309
orbit39                 orbit39 0.827955514
graph20                 graph20 0.819871917
orbit56                 orbit56 0.815205624
graph23                 graph23 0.804372340
graph12                 graph12 0.803901979
orbit4                   orbit4 0.783101214
orbit19                 orbit19 0.775733398
graph4                   graph4 0.752990606
orbit49                 orbit49 0.746180639
orbit27                 orbit27 0.692364989
orbit24                 orbit24 0.668617931
graph3                   graph3 0.656753759
graph17                 graph17 0.651526635
ratio3                   ratio3 0.649789993
graph5                   graph5 0.648606695
sixth                     sixth 0.648504302
orbit17                 orbit17 0.644177615
graph21                 graph21 0.632544030
orbit37                 orbit37 0.628364226
orbit36                 orbit36 0.612259081
graph6                   graph6 0.611571332
orbit35                 orbit35 0.577066892
bigcom49               bigcom49 0.547908330
orbit9                   orbit9 0.541024974
orbit28                 orbit28 0.540606855
fifth                     fifth 0.523611712
orbit32                 orbit32 0.519870799
orbit51                 orbit51 0.502241745
graph15                 graph15 0.486770468
orbit62                 orbit62 0.486329990
ratio6                   ratio6 0.483100810
orbit52                 orbit52 0.482018317
orbit20                 orbit20 0.480871435
close                     close 0.479904083
hubscore               hubscore 0.478041090
graph25                 graph25 0.469603868
graph9                   graph9 0.469233446
orbit50                 orbit50 0.465098553
orbit65                 orbit65 0.464757864
orbit40                 orbit40 0.457881975
orbit22                 orbit22 0.452880938
orbit70                 orbit70 0.450393043
upto_fifth           upto_fifth 0.439417556
orbit16                 orbit16 0.437152855
graph1                   graph1 0.433338645
upto_fourth         upto_fourth 0.421316667
orbit63                 orbit63 0.402130247
orbit46                 orbit46 0.396968198
graph7                   graph7 0.391768972
graph18                 graph18 0.390335008
graph29                 graph29 0.382071324
upto_second         upto_second 0.371241795
orbit29                 orbit29 0.367452406
orbit54                 orbit54 0.360308433
orbit5                   orbit5 0.358206222
bigcom147             bigcom147 0.354906882
orbit26                 orbit26 0.349628102
bigcom274             bigcom274 0.341079484
orbit30                 orbit30 0.338980246
orbit55                 orbit55 0.336121357
orbit53                 orbit53 0.322245827
orbit38                 orbit38 0.321321470
orbit60                 orbit60 0.311349885
graph2                   graph2 0.303788337
orbit15                 orbit15 0.303052600
graph22                 graph22 0.292178239
orbit6                   orbit6 0.277768679
bigcom4                 bigcom4 0.274665236
orbit69                 orbit69 0.265290978
bigcom43               bigcom43 0.259500809
coreness               coreness 0.258414907
membership_s1     membership_s1 0.252052914
upto_third           upto_third 0.247300600
orbit13                 orbit13 0.241930170
orbit10                 orbit10 0.238274000
bigcom40               bigcom40 0.232214137
graph28                 graph28 0.228048781
ecc                         ecc 0.227881558
orbit25                 orbit25 0.227501922
membership_s7     membership_s7 0.226513845
graph24                 graph24 0.220557945
graph27                 graph27 0.218565440
orbit67                 orbit67 0.217045721
graph8                   graph8 0.216064571
selfinter             selfinter 0.213682951
bigcom28               bigcom28 0.208310811
bigcom166             bigcom166 0.205724559
orbit2                   orbit2 0.200607316
orbit23                 orbit23 0.199648239
orbit57                 orbit57 0.189554938
orbit71                 orbit71 0.186075938
bigcom26               bigcom26 0.183504095
orbit66                 orbit66 0.178849635
orbit64                 orbit64 0.178790765
orbit41                 orbit41 0.176209376
orbit11                 orbit11 0.171700921
graph0                   graph0 0.168194616
orbit33                 orbit33 0.164226452
bigcom47               bigcom47 0.163844346
membership_s6     membership_s6 0.162004019
graph26                 graph26 0.156172577
second                   second 0.153487851
orbit47                 orbit47 0.151849782
orbit58                 orbit58 0.151573831
orbit1                   orbit1 0.142155011
orbit59                 orbit59 0.136930973
orbit68                 orbit68 0.135448386
orbit21                 orbit21 0.131029209
orbit42                 orbit42 0.129777674
evcent                   evcent 0.129157121
membership_s28   membership_s28 0.127763041
bigcom30               bigcom30 0.115016391
orbit61                 orbit61 0.112538857
pdi                         pdi 0.107786836
orbit48                 orbit48 0.107253348
bigcom248             bigcom248 0.106628622
bigcom15               bigcom15 0.100261639
membership_s30   membership_s30 0.096889446
membership_s26   membership_s26 0.096590373
orbit12                 orbit12 0.090444973
orbit7                   orbit7 0.089180194
membership_s5     membership_s5 0.083451525
membership_s36   membership_s36 0.067972495
membership_s21   membership_s21 0.066703459
bigcom1                 bigcom1 0.065848561
orbit44                 orbit44 0.064480438
bigcom46               bigcom46 0.064308831
bigcom8                 bigcom8 0.055418764
membership_s27   membership_s27 0.047080964
AP                           AP 0.046894004
membership_s4     membership_s4 0.042256800
bigcom116             bigcom116 0.036631605
bigcom44               bigcom44 0.032619413
target                   target 0.029794013
membership_s15   membership_s15 0.024656368
membership_s37   membership_s37 0.024149382
membership_s32   membership_s32 0.022992013
bigcom21               bigcom21 0.013133558
membership_s31   membership_s31 0.012536761
bigcom3                 bigcom3 0.012112058
orbit43                 orbit43 0.009812174
bigcom9                 bigcom9 0.008774464
orbit0                   orbit0 0.000000000
orbit3                   orbit3 0.000000000
orbit8                   orbit8 0.000000000
orbit14                 orbit14 0.000000000
orbit34                 orbit34 0.000000000
orbit72                 orbit72 0.000000000
eccrad                   eccrad 0.000000000
first                     first 0.000000000
bigcom2                 bigcom2 0.000000000
bigcom6                 bigcom6 0.000000000
bigcom11               bigcom11 0.000000000
bigcom13               bigcom13 0.000000000
bigcom16               bigcom16 0.000000000
bigcom22               bigcom22 0.000000000
bigcom24               bigcom24 0.000000000
bigcom31               bigcom31 0.000000000
bigcom32               bigcom32 0.000000000
bigcom33               bigcom33 0.000000000
bigcom34               bigcom34 0.000000000
bigcom36               bigcom36 0.000000000
bigcom37               bigcom37 0.000000000
bigcom38               bigcom38 0.000000000
bigcom39               bigcom39 0.000000000
bigcom50               bigcom50 0.000000000
bigcom51               bigcom51 0.000000000
bigcom52               bigcom52 0.000000000
bigcom54               bigcom54 0.000000000
bigcom56               bigcom56 0.000000000
bigcom62               bigcom62 0.000000000
bigcom66               bigcom66 0.000000000
bigcom68               bigcom68 0.000000000
bigcom69               bigcom69 0.000000000
bigcom71               bigcom71 0.000000000
bigcom72               bigcom72 0.000000000
bigcom73               bigcom73 0.000000000
bigcom74               bigcom74 0.000000000
bigcom75               bigcom75 0.000000000
bigcom76               bigcom76 0.000000000
bigcom77               bigcom77 0.000000000
bigcom79               bigcom79 0.000000000
bigcom80               bigcom80 0.000000000
bigcom82               bigcom82 0.000000000
bigcom83               bigcom83 0.000000000
bigcom84               bigcom84 0.000000000
bigcom85               bigcom85 0.000000000
bigcom87               bigcom87 0.000000000
bigcom89               bigcom89 0.000000000
bigcom91               bigcom91 0.000000000
bigcom92               bigcom92 0.000000000
bigcom93               bigcom93 0.000000000
bigcom96               bigcom96 0.000000000
bigcom97               bigcom97 0.000000000
bigcom98               bigcom98 0.000000000
bigcom99               bigcom99 0.000000000
bigcom101             bigcom101 0.000000000
bigcom104             bigcom104 0.000000000
bigcom106             bigcom106 0.000000000
bigcom109             bigcom109 0.000000000
bigcom113             bigcom113 0.000000000
bigcom120             bigcom120 0.000000000
bigcom123             bigcom123 0.000000000
bigcom126             bigcom126 0.000000000
bigcom127             bigcom127 0.000000000
bigcom137             bigcom137 0.000000000
bigcom139             bigcom139 0.000000000
bigcom140             bigcom140 0.000000000
bigcom143             bigcom143 0.000000000
bigcom145             bigcom145 0.000000000
bigcom146             bigcom146 0.000000000
bigcom149             bigcom149 0.000000000
bigcom153             bigcom153 0.000000000
bigcom154             bigcom154 0.000000000
bigcom156             bigcom156 0.000000000
bigcom157             bigcom157 0.000000000
bigcom158             bigcom158 0.000000000
bigcom160             bigcom160 0.000000000
bigcom161             bigcom161 0.000000000
bigcom162             bigcom162 0.000000000
bigcom164             bigcom164 0.000000000
bigcom167             bigcom167 0.000000000
bigcom171             bigcom171 0.000000000
bigcom173             bigcom173 0.000000000
bigcom175             bigcom175 0.000000000
bigcom176             bigcom176 0.000000000
bigcom177             bigcom177 0.000000000
bigcom178             bigcom178 0.000000000
bigcom180             bigcom180 0.000000000
bigcom181             bigcom181 0.000000000
bigcom184             bigcom184 0.000000000
bigcom186             bigcom186 0.000000000
bigcom187             bigcom187 0.000000000
bigcom189             bigcom189 0.000000000
bigcom194             bigcom194 0.000000000
bigcom195             bigcom195 0.000000000
bigcom196             bigcom196 0.000000000
bigcom204             bigcom204 0.000000000
bigcom205             bigcom205 0.000000000
bigcom212             bigcom212 0.000000000
bigcom214             bigcom214 0.000000000
bigcom222             bigcom222 0.000000000
bigcom223             bigcom223 0.000000000
bigcom226             bigcom226 0.000000000
bigcom227             bigcom227 0.000000000
bigcom229             bigcom229 0.000000000
bigcom233             bigcom233 0.000000000
bigcom236             bigcom236 0.000000000
bigcom237             bigcom237 0.000000000
bigcom246             bigcom246 0.000000000
bigcom249             bigcom249 0.000000000
bigcom250             bigcom250 0.000000000
bigcom254             bigcom254 0.000000000
bigcom266             bigcom266 0.000000000
bigcom269             bigcom269 0.000000000
bigcom272             bigcom272 0.000000000
bigcom281             bigcom281 0.000000000
bigcom291             bigcom291 0.000000000
bigcom292             bigcom292 0.000000000
bigcom295             bigcom295 0.000000000
bigcom299             bigcom299 0.000000000
bigcom301             bigcom301 0.000000000
bigcom306             bigcom306 0.000000000
bigcom309             bigcom309 0.000000000
bigcom314             bigcom314 0.000000000
bigcom321             bigcom321 0.000000000
bigcom341             bigcom341 0.000000000
bigcom350             bigcom350 0.000000000
bigcom353             bigcom353 0.000000000
bigcom359             bigcom359 0.000000000
bigcom363             bigcom363 0.000000000
bigcom365             bigcom365 0.000000000
bigcom385             bigcom385 0.000000000
bigcom386             bigcom386 0.000000000
bigcom408             bigcom408 0.000000000
bigcom412             bigcom412 0.000000000
bigcom480             bigcom480 0.000000000
membership_s3     membership_s3 0.000000000
membership_s8     membership_s8 0.000000000
membership_s9     membership_s9 0.000000000
membership_s11   membership_s11 0.000000000
membership_s12   membership_s12 0.000000000
membership_s14   membership_s14 0.000000000
membership_s16   membership_s16 0.000000000
membership_s17   membership_s17 0.000000000
membership_s18   membership_s18 0.000000000
membership_s20   membership_s20 0.000000000
membership_s22   membership_s22 0.000000000
membership_s24   membership_s24 0.000000000
membership_s25   membership_s25 0.000000000
membership_s33   membership_s33 0.000000000
[1] "Dataset: all_C Model RF, run: 5 of 10 2015-06-16 08:38:02"
     |      Out-of-bag   |
Tree |      MSE  %Var(y) |
   1 |  0.08109   186.29 |
   2 |  0.07951   182.67 |
   3 |  0.07489   172.05 |
   4 |    0.073   167.70 |
   5 |  0.07084   162.73 |
   6 |  0.06697   153.86 |
   7 |  0.06514   149.64 |
   8 |  0.06328   145.38 |
   9 |  0.06156   141.43 |
  10 |  0.06024   138.38 |
  11 |  0.05865   134.73 |
  12 |  0.05816   133.61 |
  13 |  0.05725   131.51 |
  14 |   0.0563   129.34 |
  15 |  0.05561   127.75 |
  16 |  0.05479   125.87 |
  17 |   0.0544   124.98 |
  18 |  0.05391   123.84 |
  19 |  0.05337   122.61 |
  20 |  0.05311   122.01 |
  21 |  0.05271   121.09 |
  22 |  0.05232   120.19 |
  23 |  0.05206   119.60 |
  24 |  0.05189   119.21 |
  25 |  0.05171   118.79 |
  26 |  0.05155   118.43 |
  27 |  0.05111   117.42 |
  28 |  0.05093   117.00 |
  29 |  0.05071   116.50 |
  30 |  0.05068   116.42 |
  31 |  0.05064   116.35 |
  32 |  0.05061   116.28 |
  33 |   0.0505   116.00 |
  34 |  0.05046   115.93 |
  35 |  0.05041   115.82 |
  36 |   0.0504   115.79 |
  37 |  0.05028   115.51 |
  38 |  0.05012   115.15 |
  39 |  0.05005   114.98 |
  40 |  0.04993   114.70 |
  41 |  0.04987   114.56 |
  42 |  0.04979   114.39 |
  43 |  0.04972   114.23 |
  44 |  0.04967   114.10 |
  45 |  0.04965   114.06 |
  46 |  0.04955   113.83 |
  47 |  0.04946   113.63 |
  48 |  0.04937   113.43 |
  49 |  0.04933   113.33 |
  50 |  0.04932   113.31 |
  51 |  0.04925   113.15 |
  52 |  0.04922   113.08 |
  53 |  0.04918   112.99 |
  54 |  0.04915   112.90 |
  55 |  0.04914   112.90 |
  56 |   0.0491   112.79 |
  57 |  0.04908   112.74 |
  58 |  0.04901   112.58 |
  59 |  0.04897   112.50 |
  60 |  0.04891   112.36 |
  61 |  0.04885   112.22 |
  62 |  0.04879   112.09 |
  63 |  0.04875   112.00 |
  64 |  0.04871   111.89 |
  65 |  0.04873   111.94 |
  66 |  0.04872   111.92 |
  67 |  0.04869   111.86 |
  68 |  0.04868   111.84 |
  69 |  0.04866   111.78 |
  70 |  0.04862   111.68 |
  71 |  0.04858   111.61 |
  72 |  0.04856   111.55 |
  73 |   0.0485   111.41 |
  74 |  0.04849   111.39 |
  75 |  0.04844   111.27 |
  76 |   0.0484   111.19 |
  77 |  0.04837   111.11 |
  78 |  0.04835   111.08 |
  79 |  0.04834   111.06 |
  80 |  0.04832   111.01 |
  81 |  0.04828   110.91 |
  82 |  0.04829   110.93 |
  83 |  0.04824   110.81 |
  84 |  0.04822   110.78 |
  85 |  0.04819   110.70 |
  86 |  0.04817   110.65 |
  87 |  0.04815   110.61 |
  88 |  0.04814   110.59 |
  89 |  0.04815   110.61 |
  90 |  0.04814   110.59 |
  91 |  0.04813   110.57 |
  92 |  0.04814   110.59 |
  93 |  0.04812   110.55 |
  94 |  0.04813   110.56 |
  95 |  0.04814   110.60 |
  96 |  0.04812   110.55 |
  97 |  0.04811   110.53 |
  98 |  0.04808   110.46 |
  99 |  0.04807   110.43 |
 100 |  0.04806   110.40 |
[1] "Random Forest variable coefficients"
                      %IncMSE IncNodePurity
graph5           3.162873e-03  1.607691e+00
graph6           1.225229e-02  2.451942e+00
graph7           5.848787e-03  1.517687e+00
graph8           7.128843e-04  7.278596e-01
graph9           5.607514e-03  2.703195e+00
graph10          3.331539e-02  4.793690e+00
graph11          2.526102e-02  4.309143e+00
graph12          1.737475e-02  3.586201e+00
graph13          1.440645e-02  3.098383e+00
graph14          1.337071e-02  3.462053e+00
graph15          8.591790e-03  2.306200e+00
graph16          1.883957e-02  3.363248e+00
graph17          1.097000e-02  3.144183e+00
graph18          1.047237e-02  1.877395e+00
graph19          3.004555e-02  3.632054e+00
graph20          8.493037e-03  3.032853e+00
graph21          8.998355e-03  1.966638e+00
graph22          6.534336e-03  1.775034e+00
graph23          1.257040e-02  3.017646e+00
graph24          6.345689e-03  1.515029e+00
graph25          9.876212e-03  2.236722e+00
graph26          6.481323e-03  1.230872e+00
graph27          2.317331e-03  1.031849e+00
graph28          1.616653e-03  7.604492e-01
graph29          7.031759e-04  4.567733e-01
orbit0           1.267259e-03  1.019033e+00
orbit1           1.048676e-02  2.498053e+00
orbit2           3.478904e-03  1.207654e+00
orbit3           2.551032e-03  7.564955e-01
orbit4           1.077648e-02  2.397560e+00
orbit5           1.007435e-02  2.183191e+00
orbit6           1.198200e-02  3.624341e+00
orbit7           4.858814e-03  1.155638e+00
orbit8           8.522683e-03  2.175903e+00
orbit9           6.338863e-03  2.393129e+00
orbit10          3.263493e-03  1.762848e+00
orbit11          3.190732e-03  9.195513e-01
orbit12          8.192335e-03  1.496742e+00
orbit13          1.575223e-03  7.866447e-01
orbit14          6.663831e-04  6.432856e-01
orbit15          1.076902e-02  2.755656e+00
orbit16          1.253817e-02  2.576767e+00
orbit17          1.464566e-02  2.283426e+00
orbit18          2.166400e-02  5.712995e+00
orbit19          1.681951e-02  3.309525e+00
orbit20          1.416609e-02  2.588473e+00
orbit21          9.447073e-03  1.411825e+00
orbit22          1.912919e-02  4.246405e+00
orbit23          4.070269e-03  1.145046e+00
orbit24          2.107924e-02  3.848013e+00
orbit25          1.010363e-02  1.909898e+00
orbit26          1.236965e-02  1.719684e+00
orbit27          2.300139e-02  3.854654e+00
orbit28          1.114911e-02  2.304009e+00
orbit29          8.786514e-03  1.825591e+00
orbit30          6.012238e-03  1.793189e+00
orbit31          1.717499e-02  3.431416e+00
orbit32          9.854972e-03  2.359316e+00
orbit33          6.595943e-03  1.135401e+00
orbit34          1.229030e-02  2.302655e+00
orbit35          1.679850e-02  3.412757e+00
orbit36          9.932031e-03  2.754950e+00
orbit37          1.244723e-02  2.739247e+00
orbit38          7.696194e-03  1.705095e+00
orbit39          2.293393e-02  4.468944e+00
orbit40          6.482124e-03  1.543704e+00
orbit41          4.202194e-03  1.075253e+00
orbit42          4.252077e-03  8.991259e-01
orbit43          9.560685e-03  1.697380e+00
orbit44          5.794825e-03  1.049989e+00
orbit45          3.195229e-02  4.184403e+00
orbit46          5.072511e-03  1.644938e+00
orbit47          6.168332e-03  1.266875e+00
orbit48          4.676125e-03  8.638366e-01
orbit49          1.351840e-02  3.431138e+00
orbit50          1.031041e-02  1.964607e+00
orbit51          1.513107e-02  2.423893e+00
orbit52          1.095605e-02  2.115781e+00
orbit53          1.431836e-02  1.396096e+00
orbit54          5.987649e-03  1.560304e+00
orbit55          5.352101e-03  1.322379e+00
orbit56          2.045980e-02  4.092776e+00
orbit57          3.799601e-03  1.080267e+00
orbit58          3.491809e-03  8.678485e-01
orbit59          5.644620e-03  1.458117e+00
orbit60          9.589661e-03  1.064587e+00
orbit61          1.887004e-03  7.922719e-01
orbit62          9.592971e-03  2.055607e+00
orbit63          5.586181e-03  1.463004e+00
orbit64          3.382963e-03  1.238080e+00
orbit65          6.241005e-03  1.647603e+00
orbit66          1.279674e-03  8.700386e-01
orbit67          2.955426e-03  7.708951e-01
orbit68          2.239020e-03  9.162275e-01
orbit69          1.104341e-03  7.678902e-01
orbit70          3.876750e-03  9.191844e-01
orbit71          1.937653e-03  7.065410e-01
orbit72          3.825429e-04  4.087183e-01
AP               5.357046e-05  1.369937e-01
bet              1.478857e-02  5.623895e+00
ecc              2.656785e-03  6.750270e-01
eccrad           3.222024e-03  7.504023e-01
close            1.803106e-02  2.537082e+00
constraint       1.154162e-02  3.663882e+00
coreness         6.428771e-03  1.696839e+00
knn              1.928693e-02  5.319138e+00
hubscore         1.746420e-02  3.300774e+00
pagerank         1.324718e-02  8.707798e+00
trans            7.397513e-03  3.271949e+00
evcent           8.130935e-03  2.284154e+00
first            1.779047e-03  9.703692e-01
upto_second      1.361327e-02  2.597000e+00
upto_third       1.483700e-02  2.634260e+00
upto_fourth      9.938363e-03  2.658454e+00
upto_fifth       1.290941e-02  3.069025e+00
upto_sixth       2.371499e-02  3.442106e+00
second           1.340480e-02  2.436089e+00
third            2.678674e-02  5.195986e+00
fourth           1.278282e-02  5.454003e+00
fifth            8.873782e-03  4.286000e+00
sixth            1.387979e-02  3.907695e+00
ratio1           1.902653e-02  5.039770e+00
ratio2           1.217699e-02  6.703848e+00
ratio3           1.701006e-02  4.953488e+00
ratio4           2.893264e-02  7.146423e+00
ratio5           9.861736e-03  8.766358e+00
ratio6           1.233222e-02  4.406766e+00
selfinter        5.226156e-05  5.622224e-01
walktrap_vertex  5.256855e-03  5.447500e+00
bigcom1          5.801612e-04  4.585034e-01
bigcom2          0.000000e+00  0.000000e+00
bigcom3         -1.184591e-05  4.489384e-01
bigcom4          6.183583e-04  5.245402e-01
bigcom6          0.000000e+00  5.551115e-19
bigcom8          1.675384e-04  6.292555e-01
bigcom9          2.580937e-07  1.488392e-01
bigcom11         0.000000e+00  0.000000e+00
bigcom13         0.000000e+00  0.000000e+00
bigcom15         2.042033e-05  5.245973e-01
bigcom16        -9.600233e-06  3.927941e-01
bigcom21         6.167389e-05  4.382861e-01
bigcom22         1.683494e-05  4.009391e-02
bigcom24         0.000000e+00  0.000000e+00
bigcom26         9.514075e-05  1.072000e+00
bigcom28         1.314894e-03  1.244740e+00
bigcom30         1.998873e-04  7.072250e-01
bigcom31         0.000000e+00  0.000000e+00
bigcom32         0.000000e+00  0.000000e+00
bigcom33         0.000000e+00  0.000000e+00
bigcom34         0.000000e+00  0.000000e+00
bigcom36         0.000000e+00  0.000000e+00
bigcom37         0.000000e+00  0.000000e+00
bigcom38         0.000000e+00  0.000000e+00
bigcom39        -5.728829e-06  6.142342e-02
bigcom40         1.486107e-03  1.347595e+00
bigcom43         3.110082e-05  8.747863e-01
bigcom44         7.998962e-05  2.186770e-01
bigcom46         3.851063e-05  4.894925e-01
bigcom47        -5.604976e-05  3.792550e-01
bigcom49        -3.033252e-05  9.194260e-01
bigcom50         0.000000e+00  0.000000e+00
bigcom51         0.000000e+00  0.000000e+00
bigcom52         0.000000e+00  0.000000e+00
bigcom54         0.000000e+00  0.000000e+00
bigcom56         0.000000e+00  1.110223e-18
bigcom62         0.000000e+00  0.000000e+00
bigcom66        -4.354655e-05  6.069394e-01
bigcom68         0.000000e+00  0.000000e+00
bigcom69         0.000000e+00  5.551115e-19
bigcom71         8.492135e-06  2.286293e-01
bigcom72         0.000000e+00  0.000000e+00
bigcom73         0.000000e+00  0.000000e+00
bigcom74         3.831957e-06  5.140504e-01
bigcom75         0.000000e+00  0.000000e+00
bigcom76         0.000000e+00  5.551115e-19
bigcom77         0.000000e+00  0.000000e+00
bigcom79         0.000000e+00  0.000000e+00
bigcom80         0.000000e+00  0.000000e+00
bigcom82         4.649415e-06  3.610805e-01
bigcom83         0.000000e+00  0.000000e+00
bigcom84        -2.809716e-05  4.092050e-01
bigcom85        -1.094873e-05  3.184650e-01
bigcom87         0.000000e+00  0.000000e+00
bigcom89         0.000000e+00  0.000000e+00
bigcom91         0.000000e+00  0.000000e+00
bigcom92         0.000000e+00  0.000000e+00
bigcom93         0.000000e+00  0.000000e+00
bigcom96         0.000000e+00  0.000000e+00
bigcom97         0.000000e+00  5.551115e-19
bigcom98         0.000000e+00  0.000000e+00
bigcom99         0.000000e+00  0.000000e+00
bigcom101       -1.002912e-05  3.754277e-02
bigcom104        0.000000e+00  0.000000e+00
bigcom106        4.087123e-05  4.652536e-01
bigcom109        0.000000e+00  0.000000e+00
bigcom113        0.000000e+00  0.000000e+00
bigcom116       -1.803702e-05  3.376709e-01
bigcom120        0.000000e+00  0.000000e+00
bigcom123       -2.715977e-06  5.108078e-01
bigcom126        0.000000e+00  0.000000e+00
bigcom127        0.000000e+00  0.000000e+00
bigcom137        0.000000e+00  0.000000e+00
bigcom139        0.000000e+00  0.000000e+00
bigcom140       -2.131518e-05  4.180753e-01
bigcom143        0.000000e+00  0.000000e+00
bigcom145        0.000000e+00  1.110223e-18
bigcom146        0.000000e+00  0.000000e+00
bigcom147        4.221087e-05  8.377461e-01
bigcom149        0.000000e+00  0.000000e+00
bigcom153        1.019084e-05  1.586387e-01
bigcom154        0.000000e+00  0.000000e+00
bigcom156        1.754021e-05  4.368249e-01
bigcom157       -2.420804e-06  4.761373e-03
bigcom158       -1.596624e-05  4.479082e-01
bigcom160       -2.008915e-05  4.996517e-01
bigcom161        0.000000e+00  0.000000e+00
bigcom162        0.000000e+00  0.000000e+00
bigcom164        0.000000e+00  0.000000e+00
bigcom166        7.198102e-05  8.468118e-01
bigcom167       -6.135550e-06  4.478630e-01
bigcom171        3.093485e-05  4.465819e-01
bigcom173        0.000000e+00  0.000000e+00
bigcom175        2.533800e-05  1.163507e+00
bigcom176        0.000000e+00  0.000000e+00
bigcom177        0.000000e+00  0.000000e+00
bigcom178        0.000000e+00  0.000000e+00
bigcom180        0.000000e+00  0.000000e+00
bigcom181        9.638049e-06  1.226217e-01
bigcom184        0.000000e+00  0.000000e+00
bigcom186        0.000000e+00  0.000000e+00
bigcom187        0.000000e+00  0.000000e+00
bigcom189        0.000000e+00  0.000000e+00
bigcom194        0.000000e+00  5.551115e-19
bigcom195        0.000000e+00  0.000000e+00
bigcom196        0.000000e+00  5.551115e-19
bigcom204        0.000000e+00  0.000000e+00
bigcom205        0.000000e+00  0.000000e+00
bigcom212        0.000000e+00  0.000000e+00
bigcom214        0.000000e+00  0.000000e+00
bigcom222       -1.443612e-05  5.384955e-01
bigcom223        0.000000e+00  0.000000e+00
bigcom226        0.000000e+00  0.000000e+00
bigcom227        0.000000e+00  0.000000e+00
bigcom229        0.000000e+00  0.000000e+00
bigcom233        0.000000e+00  0.000000e+00
bigcom236        0.000000e+00  0.000000e+00
bigcom237       -1.820637e-05  3.515374e-01
bigcom246        0.000000e+00  0.000000e+00
bigcom248        5.703406e-05  7.110138e-01
bigcom249        0.000000e+00  0.000000e+00
bigcom250        0.000000e+00  0.000000e+00
bigcom254        0.000000e+00  0.000000e+00
bigcom266        0.000000e+00  0.000000e+00
bigcom269        0.000000e+00  0.000000e+00
bigcom272        0.000000e+00  0.000000e+00
bigcom274        1.189665e-04  6.182663e-01
bigcom281        0.000000e+00  0.000000e+00
bigcom291        6.935772e-06  7.528978e-01
bigcom292        0.000000e+00  0.000000e+00
bigcom295        0.000000e+00  0.000000e+00
bigcom299        0.000000e+00  0.000000e+00
bigcom301        0.000000e+00  0.000000e+00
bigcom306       -2.585577e-06  4.507496e-01
bigcom309        0.000000e+00  0.000000e+00
bigcom314        0.000000e+00  0.000000e+00
bigcom321        0.000000e+00  5.551115e-19
bigcom341       -1.509080e-05  4.510945e-01
bigcom350        0.000000e+00  0.000000e+00
bigcom353        0.000000e+00  0.000000e+00
bigcom359        0.000000e+00  5.551115e-19
bigcom363        0.000000e+00  2.220446e-18
bigcom365       -2.971538e-05  1.885428e-01
bigcom385        0.000000e+00  0.000000e+00
bigcom386        0.000000e+00  0.000000e+00
bigcom408        0.000000e+00  0.000000e+00
bigcom412        0.000000e+00  0.000000e+00
bigcom480        0.000000e+00  0.000000e+00
spin_vertex      2.708389e-03  4.932126e+00
membership_s1    5.937616e-04  1.190580e+00
membership_s3    0.000000e+00  5.551115e-19
membership_s4    1.734834e-04  5.814997e-01
membership_s5    8.500314e-05  5.326079e-01
membership_s6    9.352651e-04  1.092742e+00
membership_s7    1.779597e-04  1.109608e+00
membership_s8    0.000000e+00  0.000000e+00
membership_s9    2.396424e-07  7.053471e-02
membership_s11  -3.788381e-05  9.235489e-02
membership_s12   0.000000e+00  0.000000e+00
membership_s14   2.158134e-06  3.257292e-01
membership_s15  -2.585239e-05  2.878902e-01
membership_s16  -2.323956e-05  3.316479e-01
membership_s17   0.000000e+00  0.000000e+00
membership_s18  -4.163989e-06  9.978712e-02
membership_s20   0.000000e+00  0.000000e+00
membership_s21   8.805851e-06  4.404006e-01
membership_s22  -7.170976e-06  2.852208e-01
membership_s24  -2.307314e-05  2.630717e-01
membership_s25  -6.505999e-06  2.015408e-01
membership_s26   7.943048e-05  5.392638e-01
membership_s27   5.542271e-05  4.006223e-01
membership_s28   1.117122e-05  4.386937e-02
membership_s30   2.504746e-04  7.304130e-01
membership_s31   4.188553e-05  4.167251e-01
membership_s32   1.056828e-04  6.269367e-01
membership_s33  -3.859810e-05  2.354143e-01
membership_s36   5.082510e-04  9.162235e-01
membership_s37   3.874250e-05  2.736451e-01
V1               2.705363e-02  1.026428e+01
V2               1.073323e-02  1.095482e+01
pdi              3.268882e-04  8.139583e-01
adhesion         1.299951e-02  8.114622e+00
cohesion         1.284515e-02  8.194423e+00
inner            7.495413e-03  7.736151e+00
outer            3.562084e-03  8.878852e+00
ioratio          9.074880e-03  7.991108e+00
comsize          6.303274e-03  1.149871e+01
target           1.538841e-05  6.318566e-01
[1] "Dataset: all_C Model GLM, run: 5 of 10 2015-06-16 08:50:14"
[1] "glmnet variable coefficients"
                         [,1]          [,2]
(Intercept)     -3.040947e+00 -3.058234e+00
graph0           6.242603e-41  5.030181e-06
graph1          -7.678542e-46 -1.191429e-09
graph2           2.756893e-41  2.229729e-06
graph3           1.620197e-45  1.020704e-10
graph4          -5.137959e-47 -6.161771e-12
graph5           4.928354e-43  3.377502e-08
graph6           1.034447e-44  5.968917e-10
graph7           9.510269e-43  7.407655e-08
graph8           1.602543e-41  1.243626e-06
graph9           3.952482e-47  2.689259e-12
graph10         -4.100401e-49 -7.972801e-14
graph11         -1.319908e-49 -1.488274e-14
graph12          7.641240e-47  4.571258e-12
graph13          7.127041e-46  5.226762e-11
graph14         -5.646050e-48 -8.533101e-13
graph15          2.944562e-44  2.304820e-09
graph16          1.672534e-46  6.180189e-12
graph17          4.709420e-46  2.580337e-11
graph18          1.334695e-44  8.593114e-10
graph19          3.306197e-45  2.368704e-10
graph20          5.645148e-45 -4.223366e-10
graph21          1.979809e-44  1.490585e-09
graph22          7.028969e-44  5.410688e-09
graph23          1.785057e-44  1.183938e-09
graph24          3.639997e-44  2.666524e-09
graph25          1.775877e-43  1.314700e-08
graph26          1.565904e-43  1.145078e-08
graph27          1.029460e-42  7.937724e-08
graph28          1.326386e-42  1.002735e-07
graph29          7.958604e-42  4.813152e-07
orbit0           6.242603e-41  5.030686e-06
orbit1          -3.566273e-43 -4.441311e-08
orbit2           1.676504e-45 -9.379082e-10
orbit3           2.756893e-41  2.229807e-06
orbit4           1.872322e-44  1.448943e-09
orbit5           1.536046e-45  9.249963e-11
orbit6          -6.458770e-45 -6.020132e-10
orbit7          -2.858548e-47 -4.041150e-12
orbit8           4.928354e-43  3.377961e-08
orbit9           8.372237e-45 -3.159763e-09
orbit10          1.090295e-43  8.732928e-09
orbit11          4.334833e-45  1.776036e-11
orbit12          3.338714e-42  2.664108e-07
orbit13          1.180134e-42  9.102295e-08
orbit14          1.602543e-41  1.243562e-06
orbit15          5.076385e-46  4.139744e-11
orbit16          3.889626e-47  2.442019e-12
orbit17          2.985676e-46  2.202272e-11
orbit18          2.649092e-47  4.910211e-13
orbit19         -1.856977e-46 -1.748304e-11
orbit20          4.629413e-47  3.721563e-12
orbit21         -4.747352e-49 -8.443671e-14
orbit22         -1.077983e-47 -1.000131e-12
orbit23         -6.717671e-50 -8.878961e-15
orbit24          8.885176e-46  6.408823e-11
orbit25          1.963009e-45  1.560266e-10
orbit26          6.634368e-47  3.601152e-12
orbit27          1.412819e-44  1.172313e-09
orbit28          1.648941e-45  1.105557e-10
orbit29          4.160874e-45  3.440014e-10
orbit30          9.405539e-46  5.737774e-11
orbit31         -1.760797e-45 -1.638899e-10
orbit32          1.658209e-46  1.273677e-11
orbit33         -5.285303e-48 -7.997358e-13
orbit34          2.944562e-44  2.304896e-09
orbit35         -1.064185e-44 -1.091930e-09
orbit36          2.660403e-45  1.704113e-10
orbit37          2.603894e-45  1.901744e-10
orbit38          5.401357e-47 -4.280679e-12
orbit39         -1.567364e-44 -1.586168e-09
orbit40          6.806950e-45  5.347516e-10
orbit41          5.660661e-45  4.484500e-10
orbit42          8.735392e-47 -1.250799e-11
orbit43          6.412499e-44  5.200067e-09
orbit44          4.339893e-45 -9.261526e-11
orbit45          6.098272e-44  5.081974e-09
orbit46          5.275197e-44  4.411015e-09
orbit47          3.837954e-45  2.235758e-10
orbit48          7.011818e-45  5.124157e-10
orbit49          1.156618e-43  8.534736e-09
orbit50         -7.558321e-45 -1.785745e-09
orbit51          8.162878e-44  6.428460e-09
orbit52          2.462593e-43  2.064283e-08
orbit53          2.423976e-44  1.708178e-09
orbit54          1.526568e-43  1.063968e-08
orbit55          8.130411e-44  6.358309e-09
orbit56          3.021848e-43  2.475413e-08
orbit57          4.209849e-44  3.160282e-09
orbit58          1.475367e-44  5.028399e-10
orbit59          2.956302e-43  2.486009e-08
orbit60          9.370038e-44  7.114934e-09
orbit61          4.059531e-44  2.121488e-09
orbit62          1.733756e-42  1.351153e-07
orbit63          2.898009e-43  2.033422e-08
orbit64          4.510358e-43  3.446729e-08
orbit65          2.901633e-42  2.448111e-07
orbit66          5.423717e-43  4.206660e-08
orbit67          1.888204e-43  1.255597e-08
orbit68          1.681457e-42  1.346245e-07
orbit69          1.804711e-42  1.177217e-07
orbit70          6.364984e-42  5.169893e-07
orbit71          1.479176e-42  1.071431e-07
orbit72          7.958604e-42  4.809791e-07
AP               9.848208e-39  9.247284e-04
bet              3.519620e-45  2.149925e-10
ecc              8.862362e-39  8.321967e-04
eccrad           5.317417e-38  4.992998e-03
close           -1.026713e-37 -9.734773e-03
constraint       1.981614e-39  1.933250e-04
coreness         1.161059e-40  9.695510e-06
knn             -1.675760e-41 -1.540557e-06
hubscore         4.259298e-38  3.122118e-03
pagerank        -1.287155e-37 -1.267777e-02
trans            2.230465e-39  2.321991e-04
evcent           4.168020e-38  3.033557e-03
first            6.242603e-41  5.030716e-06
upto_second     -2.388167e-42 -2.307295e-07
upto_third      -1.198879e-42 -1.133139e-07
upto_fourth     -1.643251e-42 -1.526111e-07
upto_fifth      -1.791598e-42 -1.614339e-07
upto_sixth      -1.285054e-42 -1.081839e-07
second          -2.540312e-42 -2.443233e-07
third           -1.606036e-42 -1.510712e-07
fourth           1.374297e-42  1.318421e-07
fifth            2.246117e-42  2.094670e-07
sixth            2.585952e-42  2.345923e-07
ratio1          -1.680848e-41 -1.545155e-06
ratio2           5.592832e-41  5.370176e-06
ratio3           2.868376e-41  2.435336e-06
ratio4          -2.099776e-41 -2.202341e-06
ratio5          -4.256964e-41 -4.265840e-06
ratio6           4.001929e-43  2.101252e-08
selfinter        6.393738e-39  6.005147e-04
walktrap_vertex -1.174240e-38 -1.126875e-03
bigcom1         -3.414763e-39 -3.210486e-04
bigcom2         -4.611679e-38 -4.457911e-03
bigcom3         -1.510665e-38 -1.461667e-03
bigcom4         -9.453781e-39 -9.075667e-04
bigcom6         -4.608986e-38 -4.481508e-03
bigcom8          1.539948e-38  1.495120e-03
bigcom9          9.067356e-39  8.899819e-04
bigcom11        -4.614375e-38 -4.484093e-03
bigcom13        -4.620549e-38 -4.487171e-03
bigcom15         4.588297e-38  4.458703e-03
bigcom16         3.814260e-38  3.695802e-03
bigcom21         1.562773e-38  1.518070e-03
bigcom22        -3.234859e-38 -3.146129e-03
bigcom24        -4.609755e-38 -4.476464e-03
bigcom26         3.754028e-38  3.648798e-03
bigcom28         2.658662e-38  2.554210e-03
bigcom30         1.298181e-38  1.265504e-03
bigcom31        -4.608986e-38 -4.465795e-03
bigcom32        -4.614375e-38 -4.497044e-03
bigcom33        -4.608602e-38 -4.459012e-03
bigcom34        -4.608986e-38 -4.472443e-03
bigcom36        -4.613219e-38 -4.480349e-03
bigcom37        -4.608986e-38 -4.466950e-03
bigcom38        -4.612064e-38 -4.482489e-03
bigcom39        -1.454380e-38 -1.414016e-03
bigcom40         5.444363e-39  5.212074e-04
bigcom43         2.065924e-37  2.008162e-02
bigcom44         3.662337e-39  3.511695e-04
bigcom46         5.021738e-38  4.880454e-03
bigcom47         7.286806e-38  7.077319e-03
bigcom49         1.705787e-37  1.657399e-02
bigcom50        -4.611294e-38 -4.485005e-03
bigcom51        -4.608986e-38 -4.482493e-03
bigcom52        -4.609755e-38 -4.488003e-03
bigcom54        -4.608986e-38 -4.488662e-03
bigcom56        -4.613604e-38 -4.482330e-03
bigcom62        -4.609371e-38 -4.491192e-03
bigcom66         1.223407e-37  1.187242e-02
bigcom68        -4.609755e-38 -4.481313e-03
bigcom69        -4.613219e-38 -4.491335e-03
bigcom71         1.336601e-38  1.321503e-03
bigcom72        -4.609755e-38 -4.476783e-03
bigcom73        -4.614760e-38 -4.480465e-03
bigcom74         3.814260e-38  3.707892e-03
bigcom75        -4.608602e-38 -4.479497e-03
bigcom76        -4.610909e-38 -4.473580e-03
bigcom77        -4.610140e-38 -4.475807e-03
bigcom79        -4.608986e-38 -4.488825e-03
bigcom80        -4.610524e-38 -4.502561e-03
bigcom82         9.828687e-38  9.546719e-03
bigcom83        -4.608602e-38 -4.463669e-03
bigcom84         6.621249e-38  6.434896e-03
bigcom85         9.828687e-38  9.542901e-03
bigcom87        -4.610909e-38 -4.483417e-03
bigcom89        -4.608602e-38 -4.458800e-03
bigcom91        -4.610909e-38 -4.470421e-03
bigcom92        -4.619776e-38 -4.480389e-03
bigcom93        -4.608602e-38 -4.464746e-03
bigcom96        -4.607833e-38 -4.479166e-03
bigcom97        -4.612834e-38 -4.481189e-03
bigcom98        -4.608986e-38 -4.492472e-03
bigcom99        -4.608602e-38 -4.487529e-03
bigcom101       -1.572518e-40 -2.080388e-05
bigcom104       -4.610524e-38 -4.464967e-03
bigcom106        9.828687e-38  9.521931e-03
bigcom109       -4.609371e-38 -4.473872e-03
bigcom113       -4.610140e-38 -4.487532e-03
bigcom116        1.847629e-38  1.801034e-03
bigcom120       -4.608986e-38 -4.504898e-03
bigcom123        1.223407e-37  1.189149e-02
bigcom126       -4.608986e-38 -4.489620e-03
bigcom127       -4.610140e-38 -4.494629e-03
bigcom137       -4.611679e-38 -4.488189e-03
bigcom139       -4.609371e-38 -4.477855e-03
bigcom140        9.828687e-38  9.540708e-03
bigcom143       -4.609371e-38 -4.500811e-03
bigcom145       -4.609755e-38 -4.447469e-03
bigcom146       -4.609755e-38 -4.448652e-03
bigcom147        1.224633e-37  1.189978e-02
bigcom149       -4.608602e-38 -4.461076e-03
bigcom153        3.166375e-38  3.060108e-03
bigcom154       -4.612064e-38 -4.467573e-03
bigcom156        9.828687e-38  9.537675e-03
bigcom157        1.336601e-38  1.286932e-03
bigcom158        1.560146e-37  1.514042e-02
bigcom160        2.065235e-37  2.004534e-02
bigcom161       -4.609371e-38 -4.487880e-03
bigcom162       -4.608217e-38 -4.469426e-03
bigcom164       -4.608986e-38 -4.489655e-03
bigcom166        1.560797e-37  1.515839e-02
bigcom167       -1.572518e-40 -1.681927e-05
bigcom171        6.621249e-38  6.430764e-03
bigcom173       -4.609755e-38 -4.460738e-03
bigcom175        4.591330e-37  4.454897e-02
bigcom176       -4.608986e-38 -4.488981e-03
bigcom177       -4.608986e-38 -4.476431e-03
bigcom178       -4.609371e-38 -4.482875e-03
bigcom180       -4.608602e-38 -4.471440e-03
bigcom181        1.006118e-38  9.896832e-04
bigcom184       -4.609371e-38 -4.441764e-03
bigcom186       -4.608602e-38 -4.487352e-03
bigcom187       -4.608217e-38 -4.466893e-03
bigcom189       -4.611294e-38 -4.480320e-03
bigcom194       -4.610140e-38 -4.476612e-03
bigcom195       -4.608986e-38 -4.483253e-03
bigcom196       -4.608217e-38 -4.482866e-03
bigcom204       -4.609755e-38 -4.470023e-03
bigcom205       -4.608217e-38 -4.494294e-03
bigcom212       -4.608986e-38 -4.480803e-03
bigcom214       -4.609755e-38 -4.484292e-03
bigcom222        1.560146e-37  1.516134e-02
bigcom223       -4.608986e-38 -4.467548e-03
bigcom226       -4.608986e-38 -4.473977e-03
bigcom227       -4.608986e-38 -4.458834e-03
bigcom229       -4.608217e-38 -4.462875e-03
bigcom233       -4.608986e-38 -4.502392e-03
bigcom236       -4.608986e-38 -4.466897e-03
bigcom237        1.560146e-37  1.514760e-02
bigcom246       -4.612449e-38 -4.456400e-03
bigcom248        7.286806e-38  7.072166e-03
bigcom249       -4.609371e-38 -4.472993e-03
bigcom250       -4.613219e-38 -4.476204e-03
bigcom254       -4.609371e-38 -4.471928e-03
bigcom266       -4.608217e-38 -4.491242e-03
bigcom269       -4.610140e-38 -4.491504e-03
bigcom272       -4.608986e-38 -4.490941e-03
bigcom274        6.641199e-38  6.468363e-03
bigcom281       -4.609371e-38 -4.479802e-03
bigcom291        1.560146e-37  1.516319e-02
bigcom292       -4.608986e-38 -4.478716e-03
bigcom295       -4.609371e-38 -4.487299e-03
bigcom299       -4.608986e-38 -4.484442e-03
bigcom301       -4.610909e-38 -4.480498e-03
bigcom306        2.065235e-37  2.006915e-02
bigcom309       -4.609371e-38 -4.478142e-03
bigcom314       -4.608986e-38 -4.491539e-03
bigcom321       -4.611294e-38 -4.469844e-03
bigcom341        2.065235e-37  2.007179e-02
bigcom350       -4.607833e-38 -4.470601e-03
bigcom353       -4.608602e-38 -4.485250e-03
bigcom359       -4.608986e-38 -4.480359e-03
bigcom363       -4.608217e-38 -4.497397e-03
bigcom365        1.223407e-37  1.186550e-02
bigcom385       -4.609755e-38 -4.485498e-03
bigcom386       -4.608986e-38 -4.451535e-03
bigcom408       -4.610140e-38 -4.485057e-03
bigcom412       -4.609371e-38 -4.446248e-03
bigcom480       -4.608986e-38 -4.490244e-03
spin_vertex      1.091112e-38  1.044408e-03
membership_s1    4.483636e-39  4.292910e-04
membership_s3   -4.614375e-38 -4.513202e-03
membership_s4   -1.993674e-39 -2.087799e-04
membership_s5    3.192369e-41 -1.422929e-06
membership_s6   -1.128671e-38 -1.021123e-03
membership_s7    1.470226e-38  1.430654e-03
membership_s8   -4.612064e-38 -4.492778e-03
membership_s9    1.006118e-38  9.400717e-04
membership_s11   3.814260e-38  3.670480e-03
membership_s12  -4.612064e-38 -4.487740e-03
membership_s14   6.621249e-38  6.405609e-03
membership_s15  -3.524813e-39 -3.472629e-04
membership_s16   2.610991e-38  2.531126e-03
membership_s17  -4.610524e-38 -4.503163e-03
membership_s18  -2.169856e-39 -2.225979e-04
membership_s20  -4.609371e-38 -4.507382e-03
membership_s21   2.350152e-39  2.281142e-04
membership_s22  -1.243171e-38 -1.209669e-03
membership_s24   1.168351e-38  1.122871e-03
membership_s25   2.614046e-38  2.535022e-03
membership_s26   7.286806e-38  7.036771e-03
membership_s27  -7.087976e-39 -6.844627e-04
membership_s28   6.626225e-38  6.356634e-03
membership_s30   5.795135e-40  4.327095e-05
membership_s31  -5.893509e-39 -5.736587e-04
membership_s32   3.700827e-39  3.543301e-04
membership_s33   9.828687e-38  9.497177e-03
membership_s36   5.115782e-40  4.959571e-05
membership_s37   6.591545e-39  6.295336e-04
V1               3.106762e-38  2.863328e-03
V2              -1.133678e-38 -1.149069e-03
pdi              5.861204e-37  1.205604e-02
adhesion        -1.006320e-42 -9.169295e-08
cohesion         2.018882e-42  1.839894e-07
inner            6.905017e-43  6.287600e-08
outer            1.181855e-42  1.074208e-07
ioratio          2.753399e-38  2.523831e-03
comsize          4.533563e-42  4.143617e-07
target           2.399371e-39  2.362722e-04
[1] "Dataset: all_C Model GBM, run: 6 of 10 2015-06-16 08:50:15"
Iter   TrainDeviance   ValidDeviance   StepSize   Improve
     1        0.3803             nan     0.0100   -0.0000
     2        0.3798             nan     0.0100   -0.0000
     3        0.3793             nan     0.0100   -0.0000
     4        0.3789             nan     0.0100   -0.0000
     5        0.3784             nan     0.0100   -0.0000
     6        0.3778             nan     0.0100   -0.0000
     7        0.3774             nan     0.0100   -0.0000
     8        0.3768             nan     0.0100   -0.0000
     9        0.3764             nan     0.0100    0.0000
    10        0.3757             nan     0.0100   -0.0000
    20        0.3712             nan     0.0100    0.0000
    40        0.3633             nan     0.0100    0.0000
    60        0.3564             nan     0.0100   -0.0000
    80        0.3497             nan     0.0100   -0.0000
   100        0.3439             nan     0.0100    0.0000
   120        0.3379             nan     0.0100   -0.0000
   140        0.3326             nan     0.0100   -0.0000
   160        0.3273             nan     0.0100   -0.0000
   180        0.3222             nan     0.0100    0.0000
   200        0.3171             nan     0.0100   -0.0000
   220        0.3125             nan     0.0100   -0.0000
   240        0.3082             nan     0.0100   -0.0000
   260        0.3037             nan     0.0100    0.0000
   280        0.2996             nan     0.0100   -0.0000
   300        0.2955             nan     0.0100   -0.0000
   320        0.2916             nan     0.0100   -0.0000
   340        0.2883             nan     0.0100   -0.0000
   360        0.2844             nan     0.0100    0.0000
   380        0.2810             nan     0.0100   -0.0000
   400        0.2774             nan     0.0100   -0.0000
   411        0.2756             nan     0.0100   -0.0000

[1] "GBM variable coefficients"
                            var    rel.inf
comsize                 comsize 3.47917962
V2                           V2 3.41277160
outer                     outer 3.17064369
V1                           V1 3.02684490
ratio5                   ratio5 2.78234486
walktrap_vertex walktrap_vertex 2.37937584
knn                         knn 2.35225698
pagerank               pagerank 2.31692303
ioratio                 ioratio 2.09448864
inner                     inner 2.03492908
spin_vertex         spin_vertex 2.02418040
ratio2                   ratio2 1.88935667
ratio4                   ratio4 1.81004052
ratio1                   ratio1 1.77523741
cohesion               cohesion 1.72585580
adhesion               adhesion 1.55949019
fourth                   fourth 1.55279508
orbit18                 orbit18 1.53087448
bet                         bet 1.37676499
third                     third 1.34998794
orbit31                 orbit31 1.13811772
orbit45                 orbit45 1.11886532
sixth                     sixth 1.09815967
trans                     trans 1.06690198
graph20                 graph20 1.02885161
graph13                 graph13 0.99618303
graph10                 graph10 0.95573330
ratio6                   ratio6 0.93520772
graph12                 graph12 0.90953046
graph16                 graph16 0.86532299
fifth                     fifth 0.85638354
graph4                   graph4 0.85426848
upto_sixth           upto_sixth 0.84520474
graph19                 graph19 0.84287258
orbit24                 orbit24 0.82542626
graph25                 graph25 0.81685051
graph23                 graph23 0.79047485
graph11                 graph11 0.79035413
orbit39                 orbit39 0.76199972
ratio3                   ratio3 0.73434700
graph14                 graph14 0.73267847
orbit35                 orbit35 0.73066944
constraint           constraint 0.70029763
orbit27                 orbit27 0.69773833
graph1                   graph1 0.68804154
orbit19                 orbit19 0.68410449
graph21                 graph21 0.67089134
graph17                 graph17 0.66651647
orbit17                 orbit17 0.64855035
graph27                 graph27 0.64194318
graph5                   graph5 0.63808176
orbit9                   orbit9 0.63123277
orbit49                 orbit49 0.61948226
orbit65                 orbit65 0.61378366
upto_fourth         upto_fourth 0.55613324
graph6                   graph6 0.55021425
orbit37                 orbit37 0.54208233
orbit62                 orbit62 0.53324737
graph9                   graph9 0.51337218
bigcom49               bigcom49 0.46852098
upto_fifth           upto_fifth 0.45514518
graph22                 graph22 0.45389028
orbit5                   orbit5 0.44504394
graph7                   graph7 0.44490254
orbit56                 orbit56 0.43937457
graph18                 graph18 0.43810742
graph15                 graph15 0.43579554
orbit46                 orbit46 0.43482196
orbit25                 orbit25 0.43003844
orbit4                   orbit4 0.42702570
orbit28                 orbit28 0.42549125
close                     close 0.41798134
hubscore               hubscore 0.39972155
orbit50                 orbit50 0.39598014
orbit29                 orbit29 0.39388966
orbit20                 orbit20 0.39151828
orbit63                 orbit63 0.38942731
orbit51                 orbit51 0.38864913
graph28                 graph28 0.38750827
orbit40                 orbit40 0.38597872
orbit55                 orbit55 0.37724721
orbit13                 orbit13 0.37549094
orbit32                 orbit32 0.37489200
orbit48                 orbit48 0.37286725
graph26                 graph26 0.36676457
orbit54                 orbit54 0.34919415
orbit52                 orbit52 0.34583225
orbit15                 orbit15 0.34164448
orbit1                   orbit1 0.33602728
upto_third           upto_third 0.32918673
orbit70                 orbit70 0.32755196
orbit71                 orbit71 0.32665932
orbit38                 orbit38 0.31641254
orbit41                 orbit41 0.31388740
orbit36                 orbit36 0.30888916
graph0                   graph0 0.29791656
orbit66                 orbit66 0.29664565
second                   second 0.29625055
graph2                   graph2 0.29243733
orbit11                 orbit11 0.28565631
bigcom82               bigcom82 0.28396556
orbit16                 orbit16 0.27868624
orbit30                 orbit30 0.27397036
evcent                   evcent 0.27354488
bigcom147             bigcom147 0.27321823
graph3                   graph3 0.27081055
orbit47                 orbit47 0.26515707
orbit21                 orbit21 0.26487635
orbit22                 orbit22 0.25959803
orbit69                 orbit69 0.25460636
membership_s32   membership_s32 0.25379650
bigcom274             bigcom274 0.24669808
orbit12                 orbit12 0.24467664
orbit10                 orbit10 0.24281835
orbit26                 orbit26 0.23372165
orbit60                 orbit60 0.23045718
orbit59                 orbit59 0.22799257
orbit6                   orbit6 0.22036926
coreness               coreness 0.21875077
membership_s36   membership_s36 0.20586090
bigcom40               bigcom40 0.20388970
upto_second         upto_second 0.20354426
orbit64                 orbit64 0.20138751
orbit57                 orbit57 0.19936446
bigcom47               bigcom47 0.19692726
bigcom43               bigcom43 0.19338375
graph24                 graph24 0.19199167
orbit53                 orbit53 0.19084882
orbit67                 orbit67 0.18545124
membership_s7     membership_s7 0.18128870
bigcom175             bigcom175 0.16989154
graph29                 graph29 0.16765424
orbit2                   orbit2 0.16078755
bigcom26               bigcom26 0.15720596
ecc                         ecc 0.15411930
orbit43                 orbit43 0.14962576
orbit33                 orbit33 0.13607303
orbit68                 orbit68 0.12226496
graph8                   graph8 0.11957873
bigcom30               bigcom30 0.11827082
orbit42                 orbit42 0.11652409
selfinter             selfinter 0.11566781
bigcom4                 bigcom4 0.11036107
pdi                         pdi 0.10366764
membership_s6     membership_s6 0.10334377
orbit58                 orbit58 0.10107799
membership_s26   membership_s26 0.10085332
bigcom28               bigcom28 0.09881159
membership_s5     membership_s5 0.09427726
bigcom248             bigcom248 0.08504520
bigcom8                 bigcom8 0.08203864
orbit44                 orbit44 0.08110508
bigcom1                 bigcom1 0.07861345
membership_s31   membership_s31 0.07479498
target                   target 0.06901551
bigcom15               bigcom15 0.06845017
membership_s1     membership_s1 0.06765124
bigcom116             bigcom116 0.06740993
membership_s4     membership_s4 0.06490240
membership_s30   membership_s30 0.06225659
orbit7                   orbit7 0.06222394
bigcom46               bigcom46 0.05822362
orbit23                 orbit23 0.05340911
membership_s15   membership_s15 0.04190453
membership_s21   membership_s21 0.04054938
membership_s28   membership_s28 0.03614503
orbit61                 orbit61 0.03516014
AP                           AP 0.02536124
membership_s22   membership_s22 0.02322701
membership_s27   membership_s27 0.02033873
bigcom21               bigcom21 0.01574045
orbit0                   orbit0 0.00000000
orbit3                   orbit3 0.00000000
orbit8                   orbit8 0.00000000
orbit14                 orbit14 0.00000000
orbit34                 orbit34 0.00000000
orbit72                 orbit72 0.00000000
eccrad                   eccrad 0.00000000
first                     first 0.00000000
bigcom2                 bigcom2 0.00000000
bigcom3                 bigcom3 0.00000000
bigcom6                 bigcom6 0.00000000
bigcom9                 bigcom9 0.00000000
bigcom11               bigcom11 0.00000000
bigcom13               bigcom13 0.00000000
bigcom16               bigcom16 0.00000000
bigcom22               bigcom22 0.00000000
bigcom24               bigcom24 0.00000000
bigcom31               bigcom31 0.00000000
bigcom32               bigcom32 0.00000000
bigcom33               bigcom33 0.00000000
bigcom34               bigcom34 0.00000000
bigcom36               bigcom36 0.00000000
bigcom37               bigcom37 0.00000000
bigcom38               bigcom38 0.00000000
bigcom39               bigcom39 0.00000000
bigcom44               bigcom44 0.00000000
bigcom50               bigcom50 0.00000000
bigcom51               bigcom51 0.00000000
bigcom52               bigcom52 0.00000000
bigcom54               bigcom54 0.00000000
bigcom56               bigcom56 0.00000000
bigcom62               bigcom62 0.00000000
bigcom66               bigcom66 0.00000000
bigcom68               bigcom68 0.00000000
bigcom69               bigcom69 0.00000000
bigcom71               bigcom71 0.00000000
bigcom72               bigcom72 0.00000000
bigcom73               bigcom73 0.00000000
bigcom74               bigcom74 0.00000000
bigcom75               bigcom75 0.00000000
bigcom76               bigcom76 0.00000000
bigcom77               bigcom77 0.00000000
bigcom79               bigcom79 0.00000000
bigcom80               bigcom80 0.00000000
bigcom83               bigcom83 0.00000000
bigcom84               bigcom84 0.00000000
bigcom85               bigcom85 0.00000000
bigcom87               bigcom87 0.00000000
bigcom89               bigcom89 0.00000000
bigcom91               bigcom91 0.00000000
bigcom92               bigcom92 0.00000000
bigcom93               bigcom93 0.00000000
bigcom96               bigcom96 0.00000000
bigcom97               bigcom97 0.00000000
bigcom98               bigcom98 0.00000000
bigcom99               bigcom99 0.00000000
bigcom101             bigcom101 0.00000000
bigcom104             bigcom104 0.00000000
bigcom106             bigcom106 0.00000000
bigcom109             bigcom109 0.00000000
bigcom113             bigcom113 0.00000000
bigcom120             bigcom120 0.00000000
bigcom123             bigcom123 0.00000000
bigcom126             bigcom126 0.00000000
bigcom127             bigcom127 0.00000000
bigcom137             bigcom137 0.00000000
bigcom139             bigcom139 0.00000000
bigcom140             bigcom140 0.00000000
bigcom143             bigcom143 0.00000000
bigcom145             bigcom145 0.00000000
bigcom146             bigcom146 0.00000000
bigcom149             bigcom149 0.00000000
bigcom153             bigcom153 0.00000000
bigcom154             bigcom154 0.00000000
bigcom156             bigcom156 0.00000000
bigcom157             bigcom157 0.00000000
bigcom158             bigcom158 0.00000000
bigcom160             bigcom160 0.00000000
bigcom161             bigcom161 0.00000000
bigcom162             bigcom162 0.00000000
bigcom164             bigcom164 0.00000000
bigcom166             bigcom166 0.00000000
bigcom167             bigcom167 0.00000000
bigcom171             bigcom171 0.00000000
bigcom173             bigcom173 0.00000000
bigcom176             bigcom176 0.00000000
bigcom177             bigcom177 0.00000000
bigcom178             bigcom178 0.00000000
bigcom180             bigcom180 0.00000000
bigcom181             bigcom181 0.00000000
bigcom184             bigcom184 0.00000000
bigcom186             bigcom186 0.00000000
bigcom187             bigcom187 0.00000000
bigcom189             bigcom189 0.00000000
bigcom194             bigcom194 0.00000000
bigcom195             bigcom195 0.00000000
bigcom196             bigcom196 0.00000000
bigcom204             bigcom204 0.00000000
bigcom205             bigcom205 0.00000000
bigcom212             bigcom212 0.00000000
bigcom214             bigcom214 0.00000000
bigcom222             bigcom222 0.00000000
bigcom223             bigcom223 0.00000000
bigcom226             bigcom226 0.00000000
bigcom227             bigcom227 0.00000000
bigcom229             bigcom229 0.00000000
bigcom233             bigcom233 0.00000000
bigcom236             bigcom236 0.00000000
bigcom237             bigcom237 0.00000000
bigcom246             bigcom246 0.00000000
bigcom249             bigcom249 0.00000000
bigcom250             bigcom250 0.00000000
bigcom254             bigcom254 0.00000000
bigcom266             bigcom266 0.00000000
bigcom269             bigcom269 0.00000000
bigcom272             bigcom272 0.00000000
bigcom281             bigcom281 0.00000000
bigcom291             bigcom291 0.00000000
bigcom292             bigcom292 0.00000000
bigcom295             bigcom295 0.00000000
bigcom299             bigcom299 0.00000000
bigcom301             bigcom301 0.00000000
bigcom306             bigcom306 0.00000000
bigcom309             bigcom309 0.00000000
bigcom314             bigcom314 0.00000000
bigcom321             bigcom321 0.00000000
bigcom341             bigcom341 0.00000000
bigcom350             bigcom350 0.00000000
bigcom353             bigcom353 0.00000000
bigcom359             bigcom359 0.00000000
bigcom363             bigcom363 0.00000000
bigcom365             bigcom365 0.00000000
bigcom385             bigcom385 0.00000000
bigcom386             bigcom386 0.00000000
bigcom408             bigcom408 0.00000000
bigcom412             bigcom412 0.00000000
bigcom480             bigcom480 0.00000000
membership_s3     membership_s3 0.00000000
membership_s8     membership_s8 0.00000000
membership_s9     membership_s9 0.00000000
membership_s11   membership_s11 0.00000000
membership_s12   membership_s12 0.00000000
membership_s14   membership_s14 0.00000000
membership_s16   membership_s16 0.00000000
membership_s17   membership_s17 0.00000000
membership_s18   membership_s18 0.00000000
membership_s20   membership_s20 0.00000000
membership_s24   membership_s24 0.00000000
membership_s25   membership_s25 0.00000000
membership_s33   membership_s33 0.00000000
membership_s37   membership_s37 0.00000000
[1] "Dataset: all_C Model RF, run: 6 of 10 2015-06-16 08:57:59"
     |      Out-of-bag   |
Tree |      MSE  %Var(y) |
   1 |  0.09181   203.76 |
   2 |  0.08666   192.31 |
   3 |  0.08082   179.36 |
   4 |  0.07564   167.86 |
   5 |  0.07323   162.50 |
   6 |  0.06964   154.55 |
   7 |  0.06773   150.30 |
   8 |  0.06591   146.26 |
   9 |  0.06383   141.65 |
  10 |   0.0617   136.92 |
  11 |  0.06005   133.26 |
  12 |  0.05866   130.18 |
  13 |  0.05756   127.75 |
  14 |  0.05689   126.25 |
  15 |  0.05658   125.57 |
  16 |   0.0558   123.83 |
  17 |  0.05531   122.75 |
  18 |  0.05488   121.80 |
  19 |  0.05448   120.89 |
  20 |  0.05421   120.30 |
  21 |  0.05383   119.47 |
  22 |  0.05345   118.63 |
  23 |  0.05319   118.04 |
  24 |  0.05294   117.48 |
  25 |  0.05266   116.88 |
  26 |  0.05245   116.40 |
  27 |  0.05224   115.93 |
  28 |  0.05207   115.56 |
  29 |  0.05204   115.50 |
  30 |  0.05198   115.36 |
  31 |  0.05176   114.87 |
  32 |  0.05169   114.71 |
  33 |  0.05159   114.49 |
  34 |  0.05142   114.12 |
  35 |  0.05127   113.78 |
  36 |  0.05112   113.45 |
  37 |  0.05103   113.24 |
  38 |  0.05096   113.10 |
  39 |  0.05097   113.12 |
  40 |  0.05089   112.94 |
  41 |  0.05078   112.70 |
  42 |   0.0507   112.51 |
  43 |  0.05057   112.22 |
  44 |  0.05049   112.06 |
  45 |  0.05042   111.90 |
  46 |  0.05035   111.74 |
  47 |  0.05033   111.69 |
  48 |  0.05031   111.64 |
  49 |  0.05028   111.59 |
  50 |  0.05025   111.51 |
  51 |  0.05022   111.44 |
  52 |  0.05021   111.42 |
  53 |  0.05019   111.39 |
  54 |  0.05016   111.33 |
  55 |  0.05009   111.16 |
  56 |  0.05001   110.99 |
  57 |  0.04995   110.84 |
  58 |  0.04997   110.90 |
  59 |  0.05001   110.98 |
  60 |  0.04994   110.82 |
  61 |  0.04993   110.81 |
  62 |  0.04989   110.73 |
  63 |  0.04988   110.69 |
  64 |  0.04985   110.62 |
  65 |  0.04979   110.49 |
  66 |  0.04978   110.47 |
  67 |  0.04973   110.37 |
  68 |  0.04971   110.33 |
  69 |  0.04971   110.31 |
  70 |   0.0497   110.30 |
  71 |  0.04968   110.26 |
  72 |  0.04973   110.35 |
  73 |  0.04974   110.38 |
  74 |  0.04973   110.36 |
  75 |  0.04971   110.31 |
  76 |   0.0497   110.30 |
  77 |   0.0497   110.30 |
  78 |  0.04967   110.22 |
  79 |  0.04961   110.09 |
  80 |  0.04961   110.10 |
  81 |   0.0496   110.08 |
  82 |  0.04958   110.03 |
  83 |   0.0496   110.07 |
  84 |  0.04961   110.09 |
  85 |  0.04955   109.96 |
  86 |  0.04949   109.84 |
  87 |  0.04946   109.77 |
  88 |  0.04943   109.71 |
  89 |  0.04939   109.61 |
  90 |  0.04939   109.61 |
  91 |  0.04938   109.60 |
  92 |  0.04937   109.57 |
  93 |  0.04935   109.51 |
  94 |  0.04932   109.44 |
  95 |  0.04929   109.38 |
  96 |  0.04924   109.28 |
  97 |  0.04922   109.23 |
  98 |  0.04922   109.23 |
  99 |   0.0492   109.19 |
 100 |  0.04921   109.21 |
[1] "Random Forest variable coefficients"
                      %IncMSE IncNodePurity
graph5           6.115498e-03  1.959095e+00
graph6           1.032898e-02  2.760634e+00
graph7           8.864890e-03  1.664712e+00
graph8           1.007625e-03  4.591214e-01
graph9           1.105355e-02  2.958895e+00
graph10          2.425219e-02  4.854677e+00
graph11          2.483895e-02  4.929155e+00
graph12          1.539719e-02  3.725294e+00
graph13          1.321716e-02  3.315235e+00
graph14          1.426480e-02  3.417388e+00
graph15          1.063205e-02  2.095471e+00
graph16          1.208917e-02  3.104059e+00
graph17          1.439951e-02  3.873864e+00
graph18          8.416745e-03  1.613971e+00
graph19          2.278037e-02  4.649947e+00
graph20          1.160365e-02  3.427693e+00
graph21          8.925439e-03  2.269063e+00
graph22          6.944293e-03  1.945434e+00
graph23          1.800227e-02  3.946028e+00
graph24          5.096827e-03  1.515053e+00
graph25          7.473625e-03  2.092850e+00
graph26          4.255904e-03  1.279085e+00
graph27          3.408434e-03  1.065909e+00
graph28          2.758842e-03  9.908342e-01
graph29          1.639709e-03  4.867214e-01
orbit0           1.753255e-03  8.825819e-01
orbit1           7.808022e-03  2.557020e+00
orbit2           3.808348e-03  1.277787e+00
orbit3           3.738308e-03  8.085011e-01
orbit4           5.746049e-03  2.719424e+00
orbit5           7.582688e-03  2.082802e+00
orbit6           1.004379e-02  3.592209e+00
orbit7           2.723945e-03  1.103678e+00
orbit8           7.402426e-03  1.917455e+00
orbit9           1.000378e-02  2.831112e+00
orbit10          6.935983e-03  1.564753e+00
orbit11          3.953791e-03  8.941442e-01
orbit12          1.029564e-02  1.212680e+00
orbit13          3.371456e-03  1.197349e+00
orbit14          3.073424e-04  3.786461e-01
orbit15          1.176623e-02  3.342008e+00
orbit16          1.094244e-02  2.465751e+00
orbit17          1.408369e-02  2.707633e+00
orbit18          1.823235e-02  5.908866e+00
orbit19          1.791262e-02  3.703972e+00
orbit20          1.344248e-02  3.540733e+00
orbit21          1.115061e-02  1.666757e+00
orbit22          2.521696e-02  4.447232e+00
orbit23          7.435070e-03  1.434913e+00
orbit24          2.005266e-02  4.231572e+00
orbit25          1.191328e-02  2.067847e+00
orbit26          9.598245e-03  1.803238e+00
orbit27          1.851522e-02  4.348305e+00
orbit28          1.167447e-02  2.354354e+00
orbit29          5.420645e-03  1.650385e+00
orbit30          2.858108e-03  1.386247e+00
orbit31          2.200302e-02  4.616699e+00
orbit32          1.027238e-02  2.272727e+00
orbit33          3.805968e-03  1.378797e+00
orbit34          1.286865e-02  2.424493e+00
orbit35          2.025473e-02  3.870361e+00
orbit36          9.738496e-03  3.197774e+00
orbit37          1.234780e-02  2.709048e+00
orbit38          7.740568e-03  2.098960e+00
orbit39          1.487247e-02  3.670117e+00
orbit40          8.249128e-03  1.966261e+00
orbit41          3.516813e-03  9.612922e-01
orbit42          2.526400e-03  9.857154e-01
orbit43          9.360669e-03  1.949584e+00
orbit44          4.584045e-03  1.055846e+00
orbit45          3.066961e-02  5.077729e+00
orbit46          9.660652e-03  1.964304e+00
orbit47          8.978042e-03  1.047262e+00
orbit48          8.120354e-03  1.156356e+00
orbit49          1.109070e-02  3.687471e+00
orbit50          8.973623e-03  2.071148e+00
orbit51          1.005944e-02  1.961268e+00
orbit52          5.936778e-03  1.910263e+00
orbit53          1.169996e-02  1.649853e+00
orbit54          1.336214e-02  1.985382e+00
orbit55          1.676146e-03  8.436963e-01
orbit56          1.543656e-02  4.304412e+00
orbit57          5.812907e-03  1.440677e+00
orbit58          2.706048e-03  7.859740e-01
orbit59          8.809679e-03  2.136193e+00
orbit60          7.520319e-03  1.068140e+00
orbit61          3.494087e-03  9.795241e-01
orbit62          7.673633e-03  2.556186e+00
orbit63          9.757848e-03  1.613397e+00
orbit64          5.080366e-03  1.535314e+00
orbit65          1.306936e-02  2.237141e+00
orbit66          1.447254e-03  9.388880e-01
orbit67          2.896313e-03  7.448600e-01
orbit68          2.321775e-03  1.137005e+00
orbit69          2.084905e-03  9.288797e-01
orbit70          4.058557e-03  1.195238e+00
orbit71          1.752451e-03  9.034641e-01
orbit72          8.076776e-04  6.183067e-01
AP               3.188134e-05  4.040298e-01
bet              1.030136e-02  4.716689e+00
ecc              1.115709e-03  5.885824e-01
eccrad           2.353680e-03  5.219721e-01
close            1.401888e-02  2.645190e+00
constraint       8.388295e-03  2.705302e+00
coreness         3.554060e-03  1.253730e+00
knn              1.806436e-02  5.698885e+00
hubscore         6.049219e-03  2.639438e+00
pagerank         1.263679e-02  8.835241e+00
trans            5.873242e-03  3.746457e+00
evcent           1.412619e-02  2.919964e+00
first            1.440498e-03  7.703835e-01
upto_second      1.073364e-02  2.668310e+00
upto_third       1.086674e-02  2.859590e+00
upto_fourth      2.061111e-02  3.011142e+00
upto_fifth       1.107392e-02  2.880740e+00
upto_sixth       2.188232e-02  3.961735e+00
second           1.198940e-02  2.527156e+00
third            2.474292e-02  5.583138e+00
fourth           1.233594e-02  5.742041e+00
fifth            1.033777e-02  3.516342e+00
sixth            1.016436e-02  3.801264e+00
ratio1           1.998873e-02  5.707516e+00
ratio2           1.783196e-02  7.421556e+00
ratio3           1.293160e-02  4.309185e+00
ratio4           2.760151e-02  7.161779e+00
ratio5           8.636129e-03  9.793625e+00
ratio6           1.550735e-02  4.536626e+00
selfinter        4.161473e-04  6.711673e-01
walktrap_vertex  2.652330e-03  5.051785e+00
bigcom1          1.293890e-03  8.456018e-01
bigcom2          0.000000e+00  2.636780e-18
bigcom3         -2.324430e-06  3.917191e-01
bigcom4          4.621675e-04  6.232240e-01
bigcom6          0.000000e+00  2.307182e-18
bigcom8          1.968310e-04  6.816255e-01
bigcom9          7.537872e-06  9.100064e-02
bigcom11         0.000000e+00  1.543904e-17
bigcom13         0.000000e+00  1.819725e-17
bigcom15        -1.115625e-05  4.423246e-01
bigcom16        -1.633963e-05  3.562988e-01
bigcom21         2.361162e-05  3.200058e-01
bigcom22         4.773132e-06  1.535171e-01
bigcom24         0.000000e+00  4.093947e-18
bigcom26         1.861155e-04  9.548495e-01
bigcom28         5.168341e-04  8.401867e-01
bigcom30         2.705591e-04  7.792914e-01
bigcom31         0.000000e+00  1.821460e-18
bigcom32        -9.031989e-06  4.335654e-02
bigcom33         0.000000e+00  2.428613e-18
bigcom34         0.000000e+00  5.759282e-18
bigcom36         0.000000e+00  1.103284e-17
bigcom37         0.000000e+00  2.931683e-18
bigcom38         4.430637e-06  3.406463e-01
bigcom39        -5.589727e-06  4.632348e-02
bigcom40         1.883578e-03  1.427481e+00
bigcom43        -8.596610e-08  8.734050e-01
bigcom44         5.436603e-05  1.855629e-01
bigcom46        -7.784260e-07  5.231060e-01
bigcom47        -3.295286e-06  3.430182e-01
bigcom49        -2.639096e-06  1.041060e+00
bigcom50         0.000000e+00  3.608225e-18
bigcom51         0.000000e+00  3.191891e-18
bigcom52         0.000000e+00  1.942890e-18
bigcom54         0.000000e+00  1.665335e-18
bigcom56         0.000000e+00  1.160530e-17
bigcom62         0.000000e+00  2.654127e-18
bigcom66        -1.415787e-05  4.803712e-01
bigcom68         0.000000e+00  1.890849e-18
bigcom69         0.000000e+00  4.874573e-18
bigcom71         1.978252e-05  3.273328e-01
bigcom72         0.000000e+00  3.295975e-18
bigcom73         1.270791e-05  3.943823e-01
bigcom74        -4.197541e-05  5.311670e-01
bigcom75         0.000000e+00  2.237793e-18
bigcom76         0.000000e+00  5.637851e-18
bigcom77         0.000000e+00  2.151057e-18
bigcom79         0.000000e+00  4.093947e-18
bigcom80         0.000000e+00  3.642919e-18
bigcom82        -3.403056e-05  7.806299e-01
bigcom83        -1.536349e-05  5.349129e-01
bigcom84        -3.568003e-05  4.771155e-01
bigcom85         0.000000e+00  3.608225e-18
bigcom87         0.000000e+00  7.927686e-18
bigcom89         0.000000e+00  2.081668e-18
bigcom91         0.000000e+00  6.175616e-18
bigcom92         0.000000e+00  1.701764e-17
bigcom93         1.776620e-05  5.062474e-01
bigcom96         0.000000e+00  1.734723e-18
bigcom97         0.000000e+00  5.828671e-18
bigcom98         0.000000e+00  3.191891e-18
bigcom99         0.000000e+00  3.677614e-18
bigcom101        5.966599e-07  2.983990e-02
bigcom104       -2.942186e-05  2.016547e-01
bigcom106        1.293042e-05  5.144912e-01
bigcom109        0.000000e+00  3.191891e-18
bigcom113        0.000000e+00  9.020562e-19
bigcom116        5.778768e-07  3.715936e-01
bigcom120        0.000000e+00  2.550044e-18
bigcom123       -1.639995e-05  6.039961e-01
bigcom126        0.000000e+00  8.326673e-19
bigcom127        0.000000e+00  1.040834e-18
bigcom137        0.000000e+00  7.268491e-18
bigcom139        0.000000e+00  1.873501e-18
bigcom140       -1.538393e-05  6.122493e-01
bigcom143        0.000000e+00  3.642919e-19
bigcom145        0.000000e+00  3.261280e-18
bigcom146        0.000000e+00  7.806256e-19
bigcom147        5.037445e-05  7.132500e-01
bigcom149        0.000000e+00  4.857226e-18
bigcom153        2.467836e-05  2.768591e-01
bigcom154        0.000000e+00  3.903128e-18
bigcom156        0.000000e+00  3.191891e-18
bigcom157        3.172780e-06  3.659352e-02
bigcom158       -1.240617e-05  5.211541e-01
bigcom160        2.560629e-07  5.927810e-01
bigcom161        0.000000e+00  1.873501e-18
bigcom162        0.000000e+00  6.800116e-18
bigcom164        0.000000e+00  2.862294e-18
bigcom166        2.304835e-05  5.381364e-01
bigcom167        0.000000e+00  8.673617e-18
bigcom171        0.000000e+00  9.783840e-18
bigcom173        0.000000e+00  4.857226e-18
bigcom175        1.621619e-05  1.018313e+00
bigcom176        0.000000e+00  2.775558e-18
bigcom177        0.000000e+00  1.040834e-18
bigcom178        0.000000e+00  1.960238e-18
bigcom180        0.000000e+00  1.890849e-18
bigcom181       -9.793083e-07  2.032243e-01
bigcom184        0.000000e+00  2.844947e-18
bigcom186        0.000000e+00  2.983724e-18
bigcom187        0.000000e+00  3.955170e-18
bigcom189        0.000000e+00  4.891920e-18
bigcom194        0.000000e+00  4.093947e-18
bigcom195        0.000000e+00  3.608225e-18
bigcom196        0.000000e+00  4.163336e-18
bigcom204        0.000000e+00  3.538836e-18
bigcom205        0.000000e+00  1.179612e-18
bigcom212        0.000000e+00  3.053113e-18
bigcom214        0.000000e+00  4.440892e-18
bigcom222       -1.646336e-05  5.292634e-01
bigcom223        0.000000e+00  2.775558e-19
bigcom226       -2.015820e-05  4.494394e-01
bigcom227        0.000000e+00  3.625572e-18
bigcom229        0.000000e+00  3.261280e-18
bigcom233        0.000000e+00  1.318390e-18
bigcom236        0.000000e+00  2.636780e-18
bigcom237       -4.743831e-05  4.871751e-01
bigcom246        0.000000e+00  4.163336e-18
bigcom248        4.473447e-05  6.382702e-01
bigcom249        0.000000e+00  1.144917e-18
bigcom250        0.000000e+00  5.290907e-18
bigcom254        0.000000e+00  2.914335e-18
bigcom266        0.000000e+00  1.804112e-18
bigcom269        0.000000e+00  4.180684e-18
bigcom272        0.000000e+00  3.885781e-18
bigcom274        1.110372e-04  5.848083e-01
bigcom281        0.000000e+00  1.804112e-18
bigcom291        2.846011e-05  6.734252e-01
bigcom292        0.000000e+00  5.724587e-19
bigcom295        0.000000e+00  2.029626e-18
bigcom299        0.000000e+00  1.249001e-18
bigcom301        0.000000e+00  3.764350e-18
bigcom306       -2.954255e-06  4.360907e-01
bigcom309        0.000000e+00  1.387779e-19
bigcom314        0.000000e+00  1.405126e-18
bigcom321        0.000000e+00  7.424616e-18
bigcom341       -1.332409e-05  3.548745e-01
bigcom350        0.000000e+00  2.844947e-18
bigcom353        0.000000e+00  3.816392e-18
bigcom359        0.000000e+00  5.360296e-18
bigcom363        0.000000e+00  1.110223e-18
bigcom365       -1.582969e-05  2.443750e-01
bigcom385        0.000000e+00  1.318390e-18
bigcom386        0.000000e+00  1.335737e-18
bigcom408        0.000000e+00  1.491862e-18
bigcom412        0.000000e+00  2.567391e-18
bigcom480        0.000000e+00  4.458239e-18
spin_vertex      4.567613e-03  5.076516e+00
membership_s1    3.961547e-04  1.028131e+00
membership_s3    0.000000e+00  1.484923e-17
membership_s4    4.408535e-04  6.140325e-01
membership_s5    1.691935e-04  7.879991e-01
membership_s6    6.330618e-04  8.947889e-01
membership_s7    1.221346e-04  1.325714e+00
membership_s8    0.000000e+00  8.812395e-18
membership_s9    0.000000e+00  2.133710e-18
membership_s11   7.520382e-07  9.218260e-02
membership_s12   0.000000e+00  7.147061e-18
membership_s14   0.000000e+00  1.428571e-02
membership_s15  -1.078722e-05  8.342218e-01
membership_s16   0.000000e+00  5.759282e-18
membership_s17   0.000000e+00  6.730727e-18
membership_s18  -6.353721e-06  1.190097e-01
membership_s20   0.000000e+00  1.526557e-18
membership_s21  -2.533613e-06  2.976730e-01
membership_s22   9.219692e-06  1.355411e-01
membership_s24   5.372435e-06  2.384517e-01
membership_s25   1.106047e-05  1.884752e-01
membership_s26   3.392197e-05  5.863610e-01
membership_s27   7.393574e-05  7.299641e-01
membership_s28   2.620467e-05  1.236944e-01
membership_s30   1.416295e-04  6.363340e-01
membership_s31   1.904661e-04  5.812821e-01
membership_s32   4.595764e-05  1.049494e+00
membership_s33   0.000000e+00  3.330669e-18
membership_s36   6.399300e-04  7.073601e-01
membership_s37   4.073738e-06  3.588234e-01
V1               2.075683e-02  9.875455e+00
V2               1.153157e-02  1.216230e+01
pdi              2.681104e-04  9.979813e-01
adhesion         1.321379e-02  7.874711e+00
cohesion         1.282745e-02  9.230620e+00
inner            6.974614e-03  7.699781e+00
outer            4.431911e-03  9.877999e+00
ioratio          9.936659e-03  8.536231e+00
comsize          4.594957e-03  1.047941e+01
target           4.419121e-05  7.814047e-01
[1] "Dataset: all_C Model GLM, run: 6 of 10 2015-06-16 09:15:26"
[1] "glmnet variable coefficients"
                         [,1]          [,2]
(Intercept)     -3.002837e+00 -3.018982e+00
graph0           5.569923e-41  5.120931e-06
graph1          -4.976764e-45 -1.757693e-09
graph2           2.588385e-41  2.392450e-06
graph3           1.384443e-45  9.429086e-11
graph4          -5.379619e-47 -7.238357e-12
graph5           3.839361e-43  2.758948e-08
graph6           9.126897e-45  5.693258e-10
graph7           8.881702e-43  7.856186e-08
graph8           1.587491e-41  1.418600e-06
graph9           3.389443e-47  2.532331e-12
graph10         -5.131661e-49 -1.001908e-13
graph11         -1.344896e-49 -1.713823e-14
graph12          6.715581e-47  4.344973e-12
graph13          6.557063e-46  5.445823e-11
graph14         -5.617436e-48 -9.547114e-13
graph15          2.587053e-44  2.279901e-09
graph16          1.159740e-46  1.948245e-12
graph17          4.191794e-46  2.466572e-11
graph18          1.219121e-44  8.742179e-10
graph19          2.979610e-45  2.384757e-10
graph20          5.467642e-45 -4.015727e-10
graph21          1.716482e-44  1.435002e-09
graph22          6.722532e-44  5.911172e-09
graph23          1.705079e-44  1.283299e-09
graph24          3.248690e-44  2.643818e-09
graph25          1.438570e-43  1.143185e-08
graph26          1.461882e-43  1.202988e-08
graph27          8.673301e-43  7.330896e-08
graph28          1.251804e-42  1.071969e-07
graph29          8.273482e-42  5.904570e-07
orbit0           5.569923e-41  5.121629e-06
orbit1          -5.551109e-43 -6.906668e-08
orbit2          -1.366206e-45 -1.360967e-09
orbit3           2.588385e-41  2.392586e-06
orbit4           1.487632e-44  1.302628e-09
orbit5           1.333619e-45  8.632728e-11
orbit6          -6.634838e-45 -7.018359e-10
orbit7          -3.025374e-47 -4.752170e-12
orbit8           3.839361e-43  2.759647e-08
orbit9          -1.865639e-43 -2.332499e-08
orbit10          1.044649e-43  9.647208e-09
orbit11          3.400266e-45 -7.188157e-11
orbit12          2.892252e-42  2.591669e-07
orbit13          1.135253e-42  9.995382e-08
orbit14          1.587491e-41  1.418558e-06
orbit15          4.663212e-46  4.471868e-11
orbit16          3.325558e-47  2.243653e-12
orbit17          2.494577e-46  2.022665e-11
orbit18         -9.666359e-48 -3.278107e-12
orbit19         -2.049833e-46 -2.185948e-11
orbit20          4.617501e-47  4.329036e-12
orbit21         -5.331521e-49 -1.015467e-13
orbit22         -1.069897e-47 -1.126368e-12
orbit23         -6.987445e-50 -1.034576e-14
orbit24         -1.425291e-46 -3.204509e-11
orbit25          1.791729e-45  1.632795e-10
orbit26          6.103137e-47  3.625401e-12
orbit27          1.255791e-44  1.214055e-09
orbit28          1.525187e-45  1.159656e-10
orbit29          3.954587e-45  3.753190e-10
orbit30          8.416179e-46  5.556851e-11
orbit31         -1.947852e-45 -2.062078e-10
orbit32          2.134202e-46  2.033444e-11
orbit33         -5.659462e-48 -9.462085e-13
orbit34          2.587053e-44  2.280093e-09
orbit35         -1.477016e-44 -1.632644e-09
orbit36          1.868026e-45  1.117860e-10
orbit37          2.167540e-45  1.750511e-10
orbit38          2.511698e-47 -7.755306e-12
orbit39         -3.804652e-44 -4.164038e-09
orbit40          5.923049e-45  5.288616e-10
orbit41          5.736473e-45  5.256653e-10
orbit42          5.399166e-47 -1.761718e-11
orbit43          6.108346e-44  5.705979e-09
orbit44          3.323203e-45 -2.161642e-10
orbit45          3.926333e-44  3.728294e-09
orbit46          4.686677e-44  4.446201e-09
orbit47          3.367246e-45  2.087773e-10
orbit48          6.561829e-45  5.419067e-10
orbit49          1.775441e-43  1.704837e-08
orbit50         -1.459928e-44 -2.733736e-09
orbit51          6.866123e-44  6.022634e-09
orbit52          2.255235e-43  2.160276e-08
orbit53          2.114907e-44  1.633243e-09
orbit54          9.271191e-44  5.841900e-09
orbit55          8.248242e-44  7.460842e-09
orbit56          1.947634e-44 -1.120210e-09
orbit57          4.212998e-44  3.656714e-09
orbit58          1.323883e-44  4.168388e-10
orbit59          2.632825e-43  2.521084e-08
orbit60          8.584031e-44  7.330494e-09
orbit61          3.522665e-44  1.835808e-09
orbit62          1.332045e-42  1.125759e-07
orbit63          2.136199e-43  1.502023e-08
orbit64          3.992759e-43  3.395472e-08
orbit65          2.414242e-42  2.294631e-07
orbit66          5.205448e-43  4.606751e-08
orbit67          1.781767e-43  1.322747e-08
orbit68          1.395235e-42  1.231809e-07
orbit69          1.631019e-42  1.155668e-07
orbit70          5.563014e-42  5.061768e-07
orbit71          1.460679e-42  1.212809e-07
orbit72          8.273482e-42  5.901696e-07
AP               7.701257e-39  8.290799e-04
bet              2.713344e-45  1.641801e-10
ecc              8.852997e-39  9.453775e-04
eccrad           5.311798e-38  5.672021e-03
close           -1.125761e-37 -1.206479e-02
constraint       3.096901e-39  3.396309e-04
coreness         1.986176e-40  2.112382e-05
knn             -1.921305e-41 -2.024614e-06
hubscore         3.370612e-38  2.745011e-03
pagerank        -1.344475e-37 -1.530502e-02
trans            3.600236e-39  4.214262e-04
evcent           3.291198e-38  2.657646e-03
first            5.569923e-41  5.122390e-06
upto_second     -2.738802e-42 -2.964302e-07
upto_third      -1.269736e-42 -1.359682e-07
upto_fourth     -1.800530e-42 -1.900427e-07
upto_fifth      -3.015726e-42 -3.174731e-07
upto_sixth      -2.207146e-42 -2.204184e-07
second          -2.895657e-42 -3.123916e-07
third           -1.670673e-42 -1.784391e-07
fourth           1.399239e-42  1.518433e-07
fifth            2.260715e-42  2.387380e-07
sixth            4.468110e-42  4.731956e-07
ratio1          -1.927566e-41 -2.031857e-06
ratio2           4.333211e-41  4.744170e-06
ratio3          -4.281920e-42 -7.599563e-07
ratio4          -2.248659e-42 -5.463763e-07
ratio5          -4.573351e-41 -5.336049e-06
ratio6           3.686400e-42  3.849915e-07
selfinter        2.888202e-39  3.028966e-04
walktrap_vertex -7.538799e-39 -8.228666e-04
bigcom1         -3.018866e-39 -3.245547e-04
bigcom2         -4.782340e-38 -5.319877e-03
bigcom3         -1.124099e-38 -1.249956e-03
bigcom4         -7.166441e-39 -7.846653e-04
bigcom6         -4.779552e-38 -5.349073e-03
bigcom8          1.595702e-38  1.786695e-03
bigcom9         -1.175540e-38 -1.304088e-03
bigcom11        -4.786729e-38 -5.360430e-03
bigcom13        -4.789526e-38 -5.358003e-03
bigcom15         3.002196e-38  3.359716e-03
bigcom16         2.995689e-38  3.334240e-03
bigcom21        -9.479711e-39 -1.064639e-03
bigcom22        -2.438292e-38 -2.731322e-03
bigcom24        -4.780348e-38 -5.348153e-03
bigcom26         3.171739e-38  3.553173e-03
bigcom28         1.156924e-38  1.266709e-03
bigcom30         1.438468e-38  1.611613e-03
bigcom31        -4.779552e-38 -5.333321e-03
bigcom32         8.353628e-39  9.099668e-04
bigcom33        -4.779552e-38 -5.338454e-03
bigcom34        -4.779950e-38 -5.348769e-03
bigcom36        -4.783138e-38 -5.363020e-03
bigcom37        -4.779153e-38 -5.341280e-03
bigcom38         1.958892e-38  2.182823e-03
bigcom39        -1.414091e-38 -1.585576e-03
bigcom40         8.041464e-39  8.937213e-04
bigcom43         1.206952e-37  1.351665e-02
bigcom44         6.633634e-39  7.326576e-04
bigcom46         4.013612e-38  4.490959e-03
bigcom47         7.859172e-38  8.789461e-03
bigcom49         1.688715e-37  1.889606e-02
bigcom50        -4.781145e-38 -5.362548e-03
bigcom51        -4.779950e-38 -5.360677e-03
bigcom52        -4.779950e-38 -5.368037e-03
bigcom54        -4.778755e-38 -5.367426e-03
bigcom56        -4.784334e-38 -5.350074e-03
bigcom62        -4.779552e-38 -5.364054e-03
bigcom66         1.543088e-37  1.724065e-02
bigcom68        -4.779950e-38 -5.357138e-03
bigcom69        -4.783935e-38 -5.372739e-03
bigcom71         1.165859e-38  1.335339e-03
bigcom72        -4.780348e-38 -5.351279e-03
bigcom73         2.733988e-39  3.045778e-04
bigcom74         2.440290e-38  2.731822e-03
bigcom75        -4.779552e-38 -5.355875e-03
bigcom76        -4.781942e-38 -5.345159e-03
bigcom77        -4.781942e-38 -5.348631e-03
bigcom79        -4.779950e-38 -5.370583e-03
bigcom80        -4.781942e-38 -5.387239e-03
bigcom82         1.768238e-37  1.977445e-02
bigcom83         1.543088e-37  1.725002e-02
bigcom84         1.206348e-37  1.349268e-02
bigcom85        -4.780746e-38 -5.365276e-03
bigcom87        -4.782739e-38 -5.358323e-03
bigcom89        -4.779552e-38 -5.339832e-03
bigcom91        -4.781942e-38 -5.348306e-03
bigcom92        -4.791526e-38 -5.357166e-03
bigcom93         1.543088e-37  1.725779e-02
bigcom96        -4.779552e-38 -5.362155e-03
bigcom97        -4.783138e-38 -5.352577e-03
bigcom98        -4.779552e-38 -5.377805e-03
bigcom99        -4.779552e-38 -5.367376e-03
bigcom101       -3.865584e-39 -4.408514e-04
bigcom104        2.440290e-38  2.753156e-03
bigcom106        9.658082e-38  1.077054e-02
bigcom109       -4.779950e-38 -5.345258e-03
bigcom113       -4.780348e-38 -5.371519e-03
bigcom116        4.021329e-38  4.508599e-03
bigcom120       -4.779950e-38 -5.388566e-03
bigcom123        9.658082e-38  1.082686e-02
bigcom126       -4.779552e-38 -5.370695e-03
bigcom127       -4.780348e-38 -5.331708e-03
bigcom137       -4.781942e-38 -5.362304e-03
bigcom139       -4.779552e-38 -5.347044e-03
bigcom140        1.543088e-37  1.725468e-02
bigcom143       -4.779552e-38 -5.386375e-03
bigcom145       -4.780348e-38 -5.309048e-03
bigcom146       -4.780746e-38 -5.303922e-03
bigcom147        9.013055e-38  1.009117e-02
bigcom149       -4.778755e-38 -5.320435e-03
bigcom153        2.995689e-38  3.324957e-03
bigcom154       -4.782340e-38 -5.342266e-03
bigcom156       -4.779950e-38 -5.363171e-03
bigcom157        2.440290e-38  2.710015e-03
bigcom158        2.048179e-37  2.288356e-02
bigcom160        1.206348e-37  1.349377e-02
bigcom161       -4.779552e-38 -5.371200e-03
bigcom162       -4.779552e-38 -5.351954e-03
bigcom164       -4.779552e-38 -5.370618e-03
bigcom166        6.450617e-38  7.205779e-03
bigcom167       -4.786729e-38 -5.356956e-03
bigcom171       -4.781942e-38 -5.350996e-03
bigcom173       -4.780348e-38 -5.328389e-03
bigcom175        3.564132e-37  3.984514e-02
bigcom176       -4.779552e-38 -5.367986e-03
bigcom177       -4.779950e-38 -5.351541e-03
bigcom178       -4.780348e-38 -5.347618e-03
bigcom180       -4.779552e-38 -5.328238e-03
bigcom181        2.440290e-38  2.746987e-03
bigcom184       -4.779552e-38 -5.289645e-03
bigcom186       -4.779552e-38 -5.371087e-03
bigcom187       -4.779552e-38 -5.353464e-03
bigcom189       -4.781543e-38 -5.353023e-03
bigcom194       -4.779950e-38 -5.339131e-03
bigcom195       -4.779552e-38 -5.360623e-03
bigcom196       -4.779153e-38 -5.367568e-03
bigcom204       -4.781145e-38 -5.328164e-03
bigcom205       -4.779153e-38 -5.356803e-03
bigcom212       -4.779950e-38 -5.358051e-03
bigcom214       -4.780348e-38 -5.360561e-03
bigcom222        1.543088e-37  1.727160e-02
bigcom223       -4.779552e-38 -5.333816e-03
bigcom226        1.206348e-37  1.349593e-02
bigcom227       -4.779950e-38 -5.328365e-03
bigcom229       -4.779552e-38 -5.341013e-03
bigcom233       -4.779552e-38 -5.386549e-03
bigcom236       -4.779552e-38 -5.337939e-03
bigcom237        1.543088e-37  1.725070e-02
bigcom246       -4.782340e-38 -5.314356e-03
bigcom248        7.116053e-38  7.955982e-03
bigcom249       -4.779950e-38 -5.344432e-03
bigcom250       -4.783935e-38 -5.351766e-03
bigcom254       -4.779950e-38 -5.341802e-03
bigcom266       -4.779153e-38 -5.369231e-03
bigcom269       -4.780348e-38 -5.371072e-03
bigcom272       -4.779552e-38 -5.371132e-03
bigcom274        5.767376e-38  6.473618e-03
bigcom281       -4.780348e-38 -5.372352e-03
bigcom291        1.543088e-37  1.729425e-02
bigcom292       -4.779153e-38 -5.354281e-03
bigcom295       -4.780348e-38 -5.367142e-03
bigcom299       -4.779153e-38 -5.362698e-03
bigcom301       -4.781942e-38 -5.353384e-03
bigcom306        1.543088e-37  1.726388e-02
bigcom309       -4.779950e-38 -5.369680e-03
bigcom314       -4.779950e-38 -5.370782e-03
bigcom321       -4.781942e-38 -5.340800e-03
bigcom341        2.048179e-37  2.292928e-02
bigcom350       -4.779552e-38 -5.362310e-03
bigcom353       -4.779552e-38 -5.365923e-03
bigcom359       -4.779153e-38 -5.350749e-03
bigcom363       -4.779153e-38 -5.371213e-03
bigcom365        1.543088e-37  1.723789e-02
bigcom385       -4.780348e-38 -5.362030e-03
bigcom386       -4.779552e-38 -5.315933e-03
bigcom408       -4.781942e-38 -5.357680e-03
bigcom412       -4.779950e-38 -5.319697e-03
bigcom480       -4.779950e-38 -5.349443e-03
spin_vertex      8.252124e-39  8.896822e-04
membership_s1    4.089764e-39  4.448391e-04
membership_s3   -4.785931e-38 -5.401648e-03
membership_s4   -7.543787e-40 -1.017145e-04
membership_s5    1.983346e-39  2.190414e-04
membership_s6   -1.035303e-38 -1.052923e-03
membership_s7    1.525373e-38  1.708546e-03
membership_s8   -4.781543e-38 -5.372225e-03
membership_s9   -4.784334e-38 -5.408338e-03
membership_s11   4.409214e-38  4.876344e-03
membership_s12  -4.783138e-38 -5.359679e-03
membership_s14  -4.781145e-38 -5.404052e-03
membership_s15   4.842755e-39  5.348851e-04
membership_s16  -4.783138e-38 -5.369637e-03
membership_s17  -4.781145e-38 -5.401871e-03
membership_s18  -5.733911e-39 -6.619369e-04
membership_s20  -4.779552e-38 -5.390766e-03
membership_s21   9.166211e-40  9.503998e-05
membership_s22   1.539672e-38  1.672984e-03
membership_s24   8.366186e-39  9.184906e-04
membership_s25   3.310137e-38  3.690635e-03
membership_s26   7.859172e-38  8.725714e-03
membership_s27  -8.332232e-39 -9.298317e-04
membership_s28   5.864359e-38  6.462600e-03
membership_s30  -3.021874e-39 -3.505973e-04
membership_s31  -6.647147e-39 -7.484298e-04
membership_s32   9.017799e-39  1.000980e-03
membership_s33  -4.779950e-38 -5.428167e-03
membership_s36   2.099140e-39  2.312785e-04
membership_s37   1.754037e-39  1.786607e-04
V1               3.258888e-38  3.426137e-03
V2               1.644696e-38  1.766069e-03
pdi              5.877157e-38 -4.215248e-02
adhesion        -1.033795e-42 -1.070269e-07
cohesion         2.073911e-42  2.147573e-07
inner            7.080992e-43  7.330898e-08
outer            1.317652e-42  1.369114e-07
ioratio          3.233480e-38  3.395603e-03
comsize          4.562181e-42  4.732964e-07
target           1.174890e-38  1.318179e-03
[1] "Dataset: all_C Model GBM, run: 7 of 10 2015-06-16 09:15:28"
Iter   TrainDeviance   ValidDeviance   StepSize   Improve
     1        0.3845             nan     0.0100   -0.0000
     2        0.3841             nan     0.0100   -0.0000
     3        0.3835             nan     0.0100    0.0000
     4        0.3830             nan     0.0100   -0.0000
     5        0.3825             nan     0.0100    0.0000
     6        0.3820             nan     0.0100   -0.0000
     7        0.3816             nan     0.0100   -0.0000
     8        0.3812             nan     0.0100   -0.0001
     9        0.3808             nan     0.0100    0.0000
    10        0.3803             nan     0.0100   -0.0000
    20        0.3754             nan     0.0100   -0.0000
    40        0.3677             nan     0.0100   -0.0000
    60        0.3607             nan     0.0100   -0.0001
    80        0.3541             nan     0.0100   -0.0000
   100        0.3476             nan     0.0100    0.0000
   120        0.3418             nan     0.0100    0.0000
   140        0.3366             nan     0.0100   -0.0000
   160        0.3312             nan     0.0100   -0.0000
   180        0.3261             nan     0.0100   -0.0000
   200        0.3212             nan     0.0100   -0.0000
   220        0.3166             nan     0.0100   -0.0000
   240        0.3122             nan     0.0100   -0.0000
   260        0.3076             nan     0.0100   -0.0000
   280        0.3033             nan     0.0100   -0.0000
   300        0.2994             nan     0.0100   -0.0000
   320        0.2954             nan     0.0100   -0.0000
   340        0.2916             nan     0.0100   -0.0000
   360        0.2880             nan     0.0100   -0.0000
   380        0.2845             nan     0.0100   -0.0000
   400        0.2812             nan     0.0100   -0.0000
   411        0.2794             nan     0.0100   -0.0000

[1] "GBM variable coefficients"
                            var     rel.inf
V2                           V2 4.443461649
comsize                 comsize 3.381145238
V1                           V1 2.885744290
outer                     outer 2.714118927
pagerank               pagerank 2.491204221
ratio5                   ratio5 2.425368704
ratio2                   ratio2 2.413212971
ioratio                 ioratio 2.199829136
spin_vertex         spin_vertex 2.031223570
fourth                   fourth 1.954389458
inner                     inner 1.934104941
walktrap_vertex walktrap_vertex 1.874802364
ratio4                   ratio4 1.870837112
cohesion               cohesion 1.704871652
adhesion               adhesion 1.638725146
knn                         knn 1.503860483
bet                         bet 1.419770579
ratio1                   ratio1 1.347514282
orbit18                 orbit18 1.347278471
third                     third 1.337814426
graph10                 graph10 1.230609089
trans                     trans 1.184394179
orbit45                 orbit45 1.109161594
ratio6                   ratio6 1.055633829
graph11                 graph11 1.010722295
orbit39                 orbit39 1.007612509
orbit31                 orbit31 0.977658867
graph3                   graph3 0.965668677
graph12                 graph12 0.941118469
graph17                 graph17 0.912185330
graph14                 graph14 0.855503501
graph16                 graph16 0.851106464
graph4                   graph4 0.848600939
graph20                 graph20 0.816461571
graph23                 graph23 0.811492548
graph19                 graph19 0.795040420
graph22                 graph22 0.784584804
graph1                   graph1 0.768571926
graph9                   graph9 0.766270477
orbit19                 orbit19 0.745105460
upto_sixth           upto_sixth 0.725097953
graph13                 graph13 0.679452278
orbit20                 orbit20 0.674576515
sixth                     sixth 0.674284677
orbit56                 orbit56 0.670809778
ratio3                   ratio3 0.659498303
orbit28                 orbit28 0.654766333
orbit49                 orbit49 0.649267696
graph6                   graph6 0.639623823
graph21                 graph21 0.619756592
graph5                   graph5 0.616566652
orbit35                 orbit35 0.602252039
orbit17                 orbit17 0.587730937
orbit29                 orbit29 0.570357979
graph15                 graph15 0.570090970
orbit52                 orbit52 0.565350195
graph2                   graph2 0.564911848
fifth                     fifth 0.563116393
graph7                   graph7 0.543652744
orbit4                   orbit4 0.540461372
orbit60                 orbit60 0.526496877
orbit10                 orbit10 0.521260816
orbit54                 orbit54 0.517395814
upto_third           upto_third 0.514329835
orbit24                 orbit24 0.514134154
close                     close 0.493474317
constraint           constraint 0.488680995
orbit5                   orbit5 0.471957532
orbit46                 orbit46 0.459076698
graph18                 graph18 0.458798946
graph25                 graph25 0.458274586
orbit64                 orbit64 0.451552596
orbit63                 orbit63 0.451427349
orbit16                 orbit16 0.442960816
orbit37                 orbit37 0.431811941
upto_second         upto_second 0.431322695
orbit50                 orbit50 0.423182243
orbit51                 orbit51 0.420477107
graph27                 graph27 0.411849631
orbit32                 orbit32 0.405274093
upto_fourth         upto_fourth 0.401295075
orbit9                   orbit9 0.399112427
orbit40                 orbit40 0.394378885
orbit36                 orbit36 0.385254493
orbit22                 orbit22 0.383473191
orbit25                 orbit25 0.370411889
hubscore               hubscore 0.366707740
orbit41                 orbit41 0.365211917
orbit26                 orbit26 0.360653559
orbit13                 orbit13 0.357357205
orbit30                 orbit30 0.337980446
orbit47                 orbit47 0.334309354
upto_fifth           upto_fifth 0.331451262
orbit15                 orbit15 0.326977057
orbit27                 orbit27 0.326689119
ecc                         ecc 0.316755847
orbit71                 orbit71 0.311026504
orbit48                 orbit48 0.303333649
graph28                 graph28 0.296555756
graph24                 graph24 0.293723316
membership_s7     membership_s7 0.293130568
orbit11                 orbit11 0.293076465
bigcom47               bigcom47 0.290687848
orbit38                 orbit38 0.288619362
orbit66                 orbit66 0.271485974
orbit62                 orbit62 0.270256171
orbit2                   orbit2 0.261998033
bigcom26               bigcom26 0.244711353
orbit12                 orbit12 0.228939950
orbit70                 orbit70 0.227351450
orbit58                 orbit58 0.223121632
orbit6                   orbit6 0.219772987
orbit61                 orbit61 0.215492043
orbit65                 orbit65 0.211694099
orbit69                 orbit69 0.210925428
orbit55                 orbit55 0.207871807
orbit1                   orbit1 0.207718162
orbit59                 orbit59 0.202980155
bigcom43               bigcom43 0.201683517
membership_s1     membership_s1 0.201195316
graph29                 graph29 0.199443934
graph0                   graph0 0.197638605
orbit44                 orbit44 0.195554394
orbit23                 orbit23 0.193453057
second                   second 0.190735669
coreness               coreness 0.188221291
bigcom40               bigcom40 0.187261502
bigcom49               bigcom49 0.184773995
orbit43                 orbit43 0.180121518
graph8                   graph8 0.174317840
evcent                   evcent 0.167911678
bigcom28               bigcom28 0.164686255
orbit42                 orbit42 0.162211663
orbit21                 orbit21 0.161358807
graph26                 graph26 0.150257880
bigcom274             bigcom274 0.148561542
orbit57                 orbit57 0.130774313
orbit67                 orbit67 0.127340600
membership_s28   membership_s28 0.126540855
bigcom166             bigcom166 0.121577353
bigcom30               bigcom30 0.120443063
selfinter             selfinter 0.116339031
bigcom147             bigcom147 0.113433835
orbit53                 orbit53 0.105737423
membership_s4     membership_s4 0.104633246
bigcom175             bigcom175 0.103741042
pdi                         pdi 0.096262132
bigcom46               bigcom46 0.090985835
orbit33                 orbit33 0.089965703
bigcom4                 bigcom4 0.083494240
membership_s5     membership_s5 0.081418197
membership_s26   membership_s26 0.073172460
membership_s22   membership_s22 0.072490444
bigcom8                 bigcom8 0.071427452
membership_s36   membership_s36 0.064976100
orbit7                   orbit7 0.057573629
membership_s30   membership_s30 0.050763450
orbit68                 orbit68 0.049646274
target                   target 0.049364519
bigcom15               bigcom15 0.037234903
membership_s6     membership_s6 0.036175688
membership_s32   membership_s32 0.034594853
AP                           AP 0.032378117
membership_s21   membership_s21 0.031433745
membership_s27   membership_s27 0.024594279
bigcom116             bigcom116 0.021958601
bigcom44               bigcom44 0.017792428
bigcom21               bigcom21 0.014416277
membership_s31   membership_s31 0.012292809
bigcom3                 bigcom3 0.012035101
bigcom1                 bigcom1 0.010086657
bigcom22               bigcom22 0.008880016
orbit0                   orbit0 0.000000000
orbit3                   orbit3 0.000000000
orbit8                   orbit8 0.000000000
orbit14                 orbit14 0.000000000
orbit34                 orbit34 0.000000000
orbit72                 orbit72 0.000000000
eccrad                   eccrad 0.000000000
first                     first 0.000000000
bigcom2                 bigcom2 0.000000000
bigcom6                 bigcom6 0.000000000
bigcom9                 bigcom9 0.000000000
bigcom11               bigcom11 0.000000000
bigcom13               bigcom13 0.000000000
bigcom16               bigcom16 0.000000000
bigcom24               bigcom24 0.000000000
bigcom31               bigcom31 0.000000000
bigcom32               bigcom32 0.000000000
bigcom33               bigcom33 0.000000000
bigcom34               bigcom34 0.000000000
bigcom36               bigcom36 0.000000000
bigcom37               bigcom37 0.000000000
bigcom38               bigcom38 0.000000000
bigcom39               bigcom39 0.000000000
bigcom50               bigcom50 0.000000000
bigcom51               bigcom51 0.000000000
bigcom52               bigcom52 0.000000000
bigcom54               bigcom54 0.000000000
bigcom56               bigcom56 0.000000000
bigcom62               bigcom62 0.000000000
bigcom66               bigcom66 0.000000000
bigcom68               bigcom68 0.000000000
bigcom69               bigcom69 0.000000000
bigcom71               bigcom71 0.000000000
bigcom72               bigcom72 0.000000000
bigcom73               bigcom73 0.000000000
bigcom74               bigcom74 0.000000000
bigcom75               bigcom75 0.000000000
bigcom76               bigcom76 0.000000000
bigcom77               bigcom77 0.000000000
bigcom79               bigcom79 0.000000000
bigcom80               bigcom80 0.000000000
bigcom82               bigcom82 0.000000000
bigcom83               bigcom83 0.000000000
bigcom84               bigcom84 0.000000000
bigcom85               bigcom85 0.000000000
bigcom87               bigcom87 0.000000000
bigcom89               bigcom89 0.000000000
bigcom91               bigcom91 0.000000000
bigcom92               bigcom92 0.000000000
bigcom93               bigcom93 0.000000000
bigcom96               bigcom96 0.000000000
bigcom97               bigcom97 0.000000000
bigcom98               bigcom98 0.000000000
bigcom99               bigcom99 0.000000000
bigcom101             bigcom101 0.000000000
bigcom104             bigcom104 0.000000000
bigcom106             bigcom106 0.000000000
bigcom109             bigcom109 0.000000000
bigcom113             bigcom113 0.000000000
bigcom120             bigcom120 0.000000000
bigcom123             bigcom123 0.000000000
bigcom126             bigcom126 0.000000000
bigcom127             bigcom127 0.000000000
bigcom137             bigcom137 0.000000000
bigcom139             bigcom139 0.000000000
bigcom140             bigcom140 0.000000000
bigcom143             bigcom143 0.000000000
bigcom145             bigcom145 0.000000000
bigcom146             bigcom146 0.000000000
bigcom149             bigcom149 0.000000000
bigcom153             bigcom153 0.000000000
bigcom154             bigcom154 0.000000000
bigcom156             bigcom156 0.000000000
bigcom157             bigcom157 0.000000000
bigcom158             bigcom158 0.000000000
bigcom160             bigcom160 0.000000000
bigcom161             bigcom161 0.000000000
bigcom162             bigcom162 0.000000000
bigcom164             bigcom164 0.000000000
bigcom167             bigcom167 0.000000000
bigcom171             bigcom171 0.000000000
bigcom173             bigcom173 0.000000000
bigcom176             bigcom176 0.000000000
bigcom177             bigcom177 0.000000000
bigcom178             bigcom178 0.000000000
bigcom180             bigcom180 0.000000000
bigcom181             bigcom181 0.000000000
bigcom184             bigcom184 0.000000000
bigcom186             bigcom186 0.000000000
bigcom187             bigcom187 0.000000000
bigcom189             bigcom189 0.000000000
bigcom194             bigcom194 0.000000000
bigcom195             bigcom195 0.000000000
bigcom196             bigcom196 0.000000000
bigcom204             bigcom204 0.000000000
bigcom205             bigcom205 0.000000000
bigcom212             bigcom212 0.000000000
bigcom214             bigcom214 0.000000000
bigcom222             bigcom222 0.000000000
bigcom223             bigcom223 0.000000000
bigcom226             bigcom226 0.000000000
bigcom227             bigcom227 0.000000000
bigcom229             bigcom229 0.000000000
bigcom233             bigcom233 0.000000000
bigcom236             bigcom236 0.000000000
bigcom237             bigcom237 0.000000000
bigcom246             bigcom246 0.000000000
bigcom248             bigcom248 0.000000000
bigcom249             bigcom249 0.000000000
bigcom250             bigcom250 0.000000000
bigcom254             bigcom254 0.000000000
bigcom266             bigcom266 0.000000000
bigcom269             bigcom269 0.000000000
bigcom272             bigcom272 0.000000000
bigcom281             bigcom281 0.000000000
bigcom291             bigcom291 0.000000000
bigcom292             bigcom292 0.000000000
bigcom295             bigcom295 0.000000000
bigcom299             bigcom299 0.000000000
bigcom301             bigcom301 0.000000000
bigcom306             bigcom306 0.000000000
bigcom309             bigcom309 0.000000000
bigcom314             bigcom314 0.000000000
bigcom321             bigcom321 0.000000000
bigcom341             bigcom341 0.000000000
bigcom350             bigcom350 0.000000000
bigcom353             bigcom353 0.000000000
bigcom359             bigcom359 0.000000000
bigcom363             bigcom363 0.000000000
bigcom365             bigcom365 0.000000000
bigcom385             bigcom385 0.000000000
bigcom386             bigcom386 0.000000000
bigcom408             bigcom408 0.000000000
bigcom412             bigcom412 0.000000000
bigcom480             bigcom480 0.000000000
membership_s3     membership_s3 0.000000000
membership_s8     membership_s8 0.000000000
membership_s9     membership_s9 0.000000000
membership_s11   membership_s11 0.000000000
membership_s12   membership_s12 0.000000000
membership_s14   membership_s14 0.000000000
membership_s15   membership_s15 0.000000000
membership_s16   membership_s16 0.000000000
membership_s17   membership_s17 0.000000000
membership_s18   membership_s18 0.000000000
membership_s20   membership_s20 0.000000000
membership_s24   membership_s24 0.000000000
membership_s25   membership_s25 0.000000000
membership_s33   membership_s33 0.000000000
membership_s37   membership_s37 0.000000000
[1] "Dataset: all_C Model RF, run: 7 of 10 2015-06-16 09:22:38"
     |      Out-of-bag   |
Tree |      MSE  %Var(y) |
   1 |  0.09378   205.39 |
   2 |  0.08805   192.84 |
   3 |  0.08516   186.52 |
   4 |  0.08101   177.42 |
   5 |  0.07765   170.06 |
   6 |  0.07316   160.23 |
   7 |  0.06947   152.15 |
   8 |  0.06649   145.61 |
   9 |  0.06481   141.95 |
  10 |   0.0634   138.86 |
  11 |  0.06178   135.31 |
  12 |  0.06095   133.49 |
  13 |  0.06006   131.53 |
  14 |  0.05918   129.61 |
  15 |  0.05861   128.35 |
  16 |  0.05795   126.91 |
  17 |  0.05723   125.35 |
  18 |  0.05684   124.48 |
  19 |  0.05623   123.15 |
  20 |  0.05588   122.37 |
  21 |  0.05553   121.62 |
  22 |  0.05532   121.16 |
  23 |  0.05497   120.38 |
  24 |  0.05455   119.48 |
  25 |  0.05426   118.83 |
  26 |   0.0541   118.48 |
  27 |   0.0539   118.05 |
  28 |  0.05366   117.51 |
  29 |  0.05353   117.23 |
  30 |  0.05346   117.07 |
  31 |  0.05324   116.60 |
  32 |  0.05307   116.23 |
  33 |  0.05291   115.89 |
  34 |  0.05279   115.62 |
  35 |  0.05262   115.24 |
  36 |  0.05254   115.08 |
  37 |  0.05239   114.73 |
  38 |  0.05227   114.48 |
  39 |  0.05219   114.30 |
  40 |  0.05208   114.06 |
  41 |  0.05197   113.81 |
  42 |  0.05194   113.76 |
  43 |  0.05189   113.64 |
  44 |  0.05178   113.40 |
  45 |  0.05172   113.28 |
  46 |  0.05166   113.14 |
  47 |  0.05164   113.10 |
  48 |  0.05155   112.89 |
  49 |  0.05154   112.88 |
  50 |  0.05148   112.74 |
  51 |  0.05144   112.65 |
  52 |   0.0514   112.57 |
  53 |  0.05132   112.39 |
  54 |  0.05124   112.21 |
  55 |  0.05122   112.18 |
  56 |  0.05114   112.00 |
  57 |  0.05112   111.95 |
  58 |  0.05109   111.90 |
  59 |  0.05106   111.82 |
  60 |    0.051   111.69 |
  61 |  0.05097   111.64 |
  62 |  0.05095   111.58 |
  63 |   0.0509   111.47 |
  64 |  0.05088   111.44 |
  65 |  0.05082   111.31 |
  66 |  0.05081   111.28 |
  67 |  0.05081   111.27 |
  68 |   0.0508   111.26 |
  69 |  0.05078   111.21 |
  70 |  0.05077   111.19 |
  71 |  0.05073   111.11 |
  72 |   0.0507   111.03 |
  73 |  0.05063   110.89 |
  74 |  0.05061   110.84 |
  75 |   0.0506   110.82 |
  76 |  0.05058   110.77 |
  77 |  0.05054   110.69 |
  78 |  0.05054   110.69 |
  79 |  0.05052   110.65 |
  80 |   0.0505   110.60 |
  81 |  0.05049   110.58 |
  82 |  0.05049   110.58 |
  83 |  0.05047   110.54 |
  84 |  0.05045   110.49 |
  85 |  0.05044   110.46 |
  86 |   0.0504   110.37 |
  87 |  0.05039   110.36 |
  88 |  0.05037   110.32 |
  89 |  0.05034   110.26 |
  90 |  0.05034   110.25 |
  91 |  0.05034   110.24 |
  92 |  0.05032   110.20 |
  93 |  0.05031   110.18 |
  94 |   0.0503   110.16 |
  95 |   0.0503   110.16 |
  96 |  0.05029   110.14 |
  97 |  0.05028   110.12 |
  98 |  0.05029   110.13 |
  99 |  0.05026   110.08 |
 100 |  0.05027   110.09 |
[1] "Random Forest variable coefficients"
                      %IncMSE IncNodePurity
graph5           8.315307e-03  1.849188e+00
graph6           1.089647e-02  3.184553e+00
graph7           1.082719e-02  1.451033e+00
graph8           6.365710e-04  5.966828e-01
graph9           6.943531e-03  2.661902e+00
graph10          3.017380e-02  4.944394e+00
graph11          2.167221e-02  4.768262e+00
graph12          1.688129e-02  3.676619e+00
graph13          9.765629e-03  2.976066e+00
graph14          1.382447e-02  3.204275e+00
graph15          8.248917e-03  2.068581e+00
graph16          1.781947e-02  3.620143e+00
graph17          1.151171e-02  3.531081e+00
graph18          1.025371e-02  1.777726e+00
graph19          1.662382e-02  3.739117e+00
graph20          1.179471e-02  3.353376e+00
graph21          7.345031e-03  2.394537e+00
graph22          9.470157e-03  1.909753e+00
graph23          1.996242e-02  4.076654e+00
graph24          7.289842e-03  1.552136e+00
graph25          1.034142e-02  2.215219e+00
graph26          6.738169e-03  1.643084e+00
graph27          3.199722e-03  1.161013e+00
graph28          2.764986e-03  1.099267e+00
graph29          2.892727e-04  5.098288e-01
orbit0           1.057437e-03  7.936247e-01
orbit1           1.049251e-02  2.734986e+00
orbit2           5.512341e-03  1.107196e+00
orbit3           3.451333e-03  1.074145e+00
orbit4           1.018397e-02  2.965864e+00
orbit5           6.641354e-03  2.024165e+00
orbit6           1.025210e-02  3.228273e+00
orbit7           5.358975e-03  1.170768e+00
orbit8           5.059720e-03  2.180677e+00
orbit9           1.214600e-02  2.841280e+00
orbit10          1.169479e-02  1.622691e+00
orbit11          2.993387e-03  1.281047e+00
orbit12          7.786096e-03  1.447664e+00
orbit13          2.014423e-03  7.983010e-01
orbit14          4.495411e-04  6.379377e-01
orbit15          1.070604e-02  3.006554e+00
orbit16          9.672623e-03  2.342986e+00
orbit17          1.161120e-02  2.630821e+00
orbit18          2.092245e-02  5.646380e+00
orbit19          1.662672e-02  3.967405e+00
orbit20          8.873845e-03  3.019625e+00
orbit21          7.690828e-03  1.484667e+00
orbit22          2.082799e-02  4.318615e+00
orbit23          5.974941e-03  1.159685e+00
orbit24          1.781822e-02  3.973298e+00
orbit25          1.453432e-02  2.461043e+00
orbit26          8.385620e-03  1.643747e+00
orbit27          1.397576e-02  3.505092e+00
orbit28          1.426191e-02  2.538455e+00
orbit29          9.324043e-03  1.752715e+00
orbit30          3.245176e-03  2.102000e+00
orbit31          1.890910e-02  4.399260e+00
orbit32          1.275239e-02  2.253938e+00
orbit33          3.431874e-03  1.013342e+00
orbit34          1.033990e-02  1.833832e+00
orbit35          1.597343e-02  3.926098e+00
orbit36          1.191006e-02  2.978758e+00
orbit37          1.258824e-02  2.636924e+00
orbit38          1.219988e-02  2.047562e+00
orbit39          2.061149e-02  4.296020e+00
orbit40          9.037068e-03  1.921090e+00
orbit41          6.063605e-03  1.348524e+00
orbit42          5.925857e-03  8.918902e-01
orbit43          9.322985e-03  1.605825e+00
orbit44          5.746756e-03  9.479984e-01
orbit45          2.320834e-02  4.074049e+00
orbit46          9.858349e-03  2.208599e+00
orbit47          8.780234e-03  1.755257e+00
orbit48          5.174185e-03  1.296634e+00
orbit49          1.545679e-02  3.616074e+00
orbit50          6.561795e-03  2.303148e+00
orbit51          1.492566e-02  2.283528e+00
orbit52          1.700761e-02  2.310542e+00
orbit53          9.024324e-03  1.554751e+00
orbit54          9.759277e-03  2.296748e+00
orbit55          4.667499e-03  1.297680e+00
orbit56          1.476615e-02  4.188280e+00
orbit57          4.187984e-03  9.378233e-01
orbit58          2.929891e-03  7.751584e-01
orbit59          6.154880e-03  1.926952e+00
orbit60          9.853664e-03  1.686275e+00
orbit61          1.853089e-03  8.886874e-01
orbit62          9.909861e-03  2.852914e+00
orbit63          6.408410e-03  1.818880e+00
orbit64          4.501486e-03  1.538716e+00
orbit65          9.835171e-03  2.121161e+00
orbit66          1.381746e-03  8.739406e-01
orbit67          2.963627e-03  7.248626e-01
orbit68          3.287211e-03  9.514916e-01
orbit69          2.568995e-03  7.657290e-01
orbit70          4.372478e-03  1.183110e+00
orbit71          1.539455e-03  9.754744e-01
orbit72          4.413275e-04  4.254482e-01
AP               8.812208e-05  4.489676e-01
bet              1.275560e-02  4.730105e+00
ecc              2.512237e-03  7.724357e-01
eccrad           4.547331e-03  8.549683e-01
close            1.142413e-02  2.936845e+00
constraint       8.373749e-03  2.990992e+00
coreness         4.245457e-03  1.762981e+00
knn              2.147501e-02  5.944961e+00
hubscore         7.750969e-03  3.166900e+00
pagerank         1.282828e-02  9.102138e+00
trans            1.156681e-02  3.690369e+00
evcent           9.052305e-03  2.874110e+00
first            1.023516e-03  1.066840e+00
upto_second      1.428484e-02  2.830757e+00
upto_third       1.151091e-02  2.963008e+00
upto_fourth      1.000729e-02  3.475058e+00
upto_fifth       1.003915e-02  3.005915e+00
upto_sixth       1.920371e-02  3.405437e+00
second           7.601422e-03  2.411819e+00
third            1.826602e-02  5.240760e+00
fourth           1.160115e-02  6.293343e+00
fifth            9.970987e-03  4.655350e+00
sixth            1.250176e-02  3.694550e+00
ratio1           2.181459e-02  6.034225e+00
ratio2           1.239415e-02  7.184378e+00
ratio3           1.258010e-02  5.269103e+00
ratio4           2.038881e-02  6.610607e+00
ratio5           7.924918e-03  9.023577e+00
ratio6           1.142456e-02  4.730022e+00
selfinter        3.970054e-05  5.130144e-01
walktrap_vertex  5.334772e-03  5.202289e+00
bigcom1          7.154643e-04  7.393648e-01
bigcom2          0.000000e+00  0.000000e+00
bigcom3          7.716880e-06  3.443529e-01
bigcom4          7.380575e-04  7.948472e-01
bigcom6          0.000000e+00  0.000000e+00
bigcom8          4.036452e-04  7.995542e-01
bigcom9         -1.877613e-05  8.333487e-02
bigcom11         0.000000e+00  1.734723e-19
bigcom13         0.000000e+00  6.938894e-20
bigcom15         1.987032e-05  3.103184e-01
bigcom16         4.624932e-06  4.541923e-01
bigcom21        -1.615749e-05  4.119151e-01
bigcom22        -2.683117e-06  6.539853e-02
bigcom24         0.000000e+00  0.000000e+00
bigcom26         2.491596e-04  1.019565e+00
bigcom28         3.978985e-04  1.074234e+00
bigcom30         2.546732e-04  9.591567e-01
bigcom31         0.000000e+00  0.000000e+00
bigcom32        -2.905632e-06  4.770720e-02
bigcom33         0.000000e+00  6.938894e-20
bigcom34         0.000000e+00  0.000000e+00
bigcom36         0.000000e+00  0.000000e+00
bigcom37         0.000000e+00  0.000000e+00
bigcom38         7.039003e-06  3.642876e-01
bigcom39        -1.573154e-05  5.174387e-02
bigcom40         1.172056e-03  1.228525e+00
bigcom43         1.426547e-05  7.811039e-01
bigcom44         4.684718e-05  2.690187e-01
bigcom46         7.860974e-06  4.873750e-01
bigcom47        -2.065120e-05  5.035387e-01
bigcom49        -1.021367e-05  4.166986e-01
bigcom50         0.000000e+00  3.469447e-20
bigcom51         0.000000e+00  0.000000e+00
bigcom52         0.000000e+00  0.000000e+00
bigcom54         0.000000e+00  0.000000e+00
bigcom56         0.000000e+00  0.000000e+00
bigcom62         0.000000e+00  0.000000e+00
bigcom66        -5.119672e-05  5.076212e-01
bigcom68         0.000000e+00  0.000000e+00
bigcom69         0.000000e+00  3.469447e-20
bigcom71         0.000000e+00  0.000000e+00
bigcom72         0.000000e+00  0.000000e+00
bigcom73         3.798266e-05  4.278432e-01
bigcom74         6.892356e-06  4.412922e-01
bigcom75         0.000000e+00  0.000000e+00
bigcom76         0.000000e+00  0.000000e+00
bigcom77         0.000000e+00  0.000000e+00
bigcom79         0.000000e+00  0.000000e+00
bigcom80         0.000000e+00  0.000000e+00
bigcom82         1.281624e-06  4.583894e-01
bigcom83        -2.180024e-05  4.584921e-01
bigcom84         1.268641e-05  4.598058e-01
bigcom85        -8.840359e-06  3.389488e-01
bigcom87         0.000000e+00  0.000000e+00
bigcom89         0.000000e+00  0.000000e+00
bigcom91         0.000000e+00  0.000000e+00
bigcom92         0.000000e+00  6.938894e-20
bigcom93        -3.851288e-06  4.599559e-01
bigcom96         0.000000e+00  0.000000e+00
bigcom97         0.000000e+00  3.469447e-20
bigcom98         0.000000e+00  0.000000e+00
bigcom99         0.000000e+00  0.000000e+00
bigcom101        0.000000e+00  3.469447e-20
bigcom104       -3.572626e-05  3.596217e-01
bigcom106        1.042641e-06  4.341753e-01
bigcom109        0.000000e+00  6.938894e-20
bigcom113        0.000000e+00  0.000000e+00
bigcom116       -1.210330e-06  2.766270e-01
bigcom120        0.000000e+00  0.000000e+00
bigcom123        2.655154e-05  6.869417e-01
bigcom126        0.000000e+00  0.000000e+00
bigcom127        0.000000e+00  0.000000e+00
bigcom137        0.000000e+00  0.000000e+00
bigcom139        0.000000e+00  0.000000e+00
bigcom140       -1.936343e-05  5.080700e-01
bigcom143        0.000000e+00  0.000000e+00
bigcom145        0.000000e+00  0.000000e+00
bigcom146        0.000000e+00  0.000000e+00
bigcom147       -2.728013e-05  3.431949e-01
bigcom149        0.000000e+00  6.938894e-20
bigcom153       -4.133468e-06  1.379151e-01
bigcom154        0.000000e+00  0.000000e+00
bigcom156        2.402566e-05  4.554904e-01
bigcom157        4.116446e-06  1.727957e-02
bigcom158       -9.553923e-06  5.372552e-01
bigcom160       -7.916385e-06  5.585162e-01
bigcom161        0.000000e+00  0.000000e+00
bigcom162        0.000000e+00  6.938894e-20
bigcom164        0.000000e+00  0.000000e+00
bigcom166        6.147112e-05  6.966015e-01
bigcom167       -2.725605e-06  3.188970e-01
bigcom171       -7.197317e-06  4.675577e-01
bigcom173        0.000000e+00  0.000000e+00
bigcom175        1.251044e-05  9.357616e-01
bigcom176        0.000000e+00  0.000000e+00
bigcom177        0.000000e+00  0.000000e+00
bigcom178        0.000000e+00  3.469447e-20
bigcom180        0.000000e+00  6.938894e-20
bigcom181       -7.234819e-07  1.070880e-01
bigcom184        0.000000e+00  0.000000e+00
bigcom186        0.000000e+00  0.000000e+00
bigcom187        0.000000e+00  6.938894e-20
bigcom189        0.000000e+00  0.000000e+00
bigcom194        0.000000e+00  1.110223e-18
bigcom195        0.000000e+00  0.000000e+00
bigcom196        0.000000e+00  3.469447e-20
bigcom204        0.000000e+00  6.938894e-20
bigcom205        0.000000e+00  0.000000e+00
bigcom212        0.000000e+00  0.000000e+00
bigcom214        0.000000e+00  0.000000e+00
bigcom222        2.493041e-06  5.657557e-01
bigcom223        0.000000e+00  0.000000e+00
bigcom226       -1.485046e-05  6.920585e-01
bigcom227        0.000000e+00  0.000000e+00
bigcom229        0.000000e+00  0.000000e+00
bigcom233        0.000000e+00  0.000000e+00
bigcom236        0.000000e+00  0.000000e+00
bigcom237       -1.432989e-05  3.534368e-01
bigcom246        0.000000e+00  3.469447e-20
bigcom248        3.337978e-08  3.542310e-01
bigcom249        0.000000e+00  0.000000e+00
bigcom250        0.000000e+00  0.000000e+00
bigcom254        0.000000e+00  1.387779e-19
bigcom266        0.000000e+00  0.000000e+00
bigcom269        0.000000e+00  0.000000e+00
bigcom272        0.000000e+00  0.000000e+00
bigcom274        7.981329e-05  5.456470e-01
bigcom281        0.000000e+00  2.775558e-19
bigcom291        6.815005e-06  7.449555e-01
bigcom292        0.000000e+00  0.000000e+00
bigcom295        0.000000e+00  0.000000e+00
bigcom299        0.000000e+00  0.000000e+00
bigcom301        0.000000e+00  6.938894e-20
bigcom306        6.008924e-06  5.624682e-01
bigcom309        0.000000e+00  0.000000e+00
bigcom314        0.000000e+00  0.000000e+00
bigcom321        0.000000e+00  0.000000e+00
bigcom341       -1.374325e-05  3.519616e-01
bigcom350        0.000000e+00  0.000000e+00
bigcom353        0.000000e+00  0.000000e+00
bigcom359        0.000000e+00  0.000000e+00
bigcom363        0.000000e+00  0.000000e+00
bigcom365        0.000000e+00  0.000000e+00
bigcom385        0.000000e+00  2.775558e-19
bigcom386        0.000000e+00  0.000000e+00
bigcom408        0.000000e+00  0.000000e+00
bigcom412        0.000000e+00  3.469447e-20
bigcom480        0.000000e+00  0.000000e+00
spin_vertex      3.713237e-03  5.309268e+00
membership_s1    5.495651e-04  1.090089e+00
membership_s3    0.000000e+00  3.469447e-20
membership_s4    2.544932e-04  6.857406e-01
membership_s5    5.421986e-05  6.240251e-01
membership_s6    5.462270e-04  8.878173e-01
membership_s7    1.235153e-04  1.347950e+00
membership_s8    0.000000e+00  1.387779e-19
membership_s9   -1.262923e-05  7.183515e-02
membership_s11  -2.039513e-05  6.986946e-02
membership_s12   0.000000e+00  1.387779e-19
membership_s14   5.900639e-06  3.256930e-01
membership_s15  -3.684747e-05  6.178298e-01
membership_s16  -3.411970e-05  3.305179e-01
membership_s17   0.000000e+00  0.000000e+00
membership_s18   2.063201e-05  1.268884e-01
membership_s20   0.000000e+00  0.000000e+00
membership_s21  -1.021722e-05  4.794482e-01
membership_s22   1.184390e-05  3.389937e-01
membership_s24  -7.116745e-06  1.886587e-01
membership_s25   0.000000e+00  2.775558e-19
membership_s26   3.598392e-05  4.955135e-01
membership_s27   6.398164e-05  9.301478e-01
membership_s28   2.568193e-05  1.425134e-01
membership_s30   1.156760e-04  9.395464e-01
membership_s31   1.006217e-04  4.947395e-01
membership_s32   1.013145e-04  8.207157e-01
membership_s33  -2.313716e-05  1.849206e-01
membership_s36   5.536977e-04  1.100285e+00
membership_s37   1.025702e-05  3.319982e-01
V1               1.947522e-02  1.083039e+01
V2               1.020990e-02  1.170744e+01
pdi              2.129220e-04  1.122292e+00
adhesion         1.047734e-02  7.606582e+00
cohesion         1.070269e-02  8.453819e+00
inner            5.809428e-03  8.590308e+00
outer            3.241912e-03  9.948173e+00
ioratio          7.523760e-03  7.941929e+00
comsize          5.136959e-03  1.123025e+01
target           2.958280e-05  9.667559e-01
[1] "Dataset: all_C Model GLM, run: 7 of 10 2015-06-16 09:34:10"
[1] "glmnet variable coefficients"
                         [,1]          [,2]
(Intercept)     -2.988226e+00 -2.998341e+00
graph0           9.413270e-42  1.660715e-06
graph1          -3.448035e-44 -3.152025e-09
graph2           6.029194e-42  8.246739e-07
graph3          -9.620968e-46 -8.016793e-11
graph4          -6.119199e-47 -5.858290e-12
graph5          -3.023030e-43 -2.846092e-08
graph6          -6.774775e-45 -5.794456e-10
graph7           1.819153e-43  2.556887e-08
graph8           6.373443e-42  7.762742e-07
graph9          -1.685446e-47 -1.329387e-12
graph10         -1.487707e-48 -1.397880e-13
graph11         -1.333471e-49 -1.286267e-14
graph12         -6.222824e-47 -5.732957e-12
graph13         -1.103768e-46 -5.911742e-12
graph14         -1.276524e-47 -1.215203e-12
graph15         -2.595929e-45 -6.300390e-11
graph16         -2.748117e-46 -2.580122e-11
graph17         -3.872241e-46 -3.511892e-11
graph18         -5.713351e-45 -4.829586e-10
graph19         -6.694268e-46 -4.796973e-11
graph20         -4.407980e-44 -4.575869e-09
graph21         -3.599904e-45 -2.608489e-10
graph22          2.224171e-44  2.933870e-09
graph23         -2.600112e-45 -1.431732e-10
graph24         -2.520668e-45 -5.874250e-11
graph25         -3.269658e-44 -2.582490e-09
graph26          3.424884e-44  4.584917e-09
graph27          1.578088e-43  2.205462e-08
graph28          6.169798e-43  7.374849e-08
graph29          3.079602e-42  3.783085e-07
orbit0           9.413270e-42  1.661260e-06
orbit1          -1.313049e-42 -1.231356e-07
orbit2          -2.705574e-44 -2.450310e-09
orbit3           6.029194e-42  8.248210e-07
orbit4          -6.937193e-45 -4.037340e-10
orbit5          -9.766695e-46 -8.410384e-11
orbit6          -6.112705e-45 -6.249519e-10
orbit7          -3.937130e-47 -3.622852e-12
orbit8          -3.023030e-43 -2.845232e-08
orbit9          -4.887620e-43 -4.411393e-08
orbit10         -2.643236e-45  4.582953e-10
orbit11         -8.420930e-45 -7.801000e-10
orbit12          4.279489e-44  2.574316e-08
orbit13          3.135836e-43  4.111400e-08
orbit14          6.373443e-42  7.763330e-07
orbit15         -2.851985e-47  6.018409e-12
orbit16         -2.052275e-47 -1.706275e-12
orbit17         -1.069210e-46 -9.029604e-12
orbit18         -9.926232e-47 -9.936799e-12
orbit19         -1.997212e-46 -2.013072e-11
orbit20         -9.653572e-48 -6.222351e-13
orbit21         -1.139185e-48 -1.059997e-13
orbit22         -9.623920e-48 -9.901895e-13
orbit23         -7.476439e-50 -6.824215e-15
orbit24         -1.762310e-45 -1.513019e-10
orbit25          4.751495e-47  2.230251e-11
orbit26         -6.407232e-47 -6.096756e-12
orbit27          9.719503e-46  3.281469e-10
orbit28         -7.397034e-46 -6.055622e-11
orbit29          8.667196e-46  1.194854e-10
orbit30         -5.334373e-46 -4.942034e-11
orbit31         -1.761980e-45 -1.793681e-10
orbit32         -1.267622e-46 -1.180759e-11
orbit33         -8.688840e-48 -8.101886e-13
orbit34         -2.595929e-45 -6.234999e-11
orbit35         -2.144736e-44 -1.968496e-09
orbit36         -1.901169e-45 -1.815782e-10
orbit37         -1.405138e-45 -1.250434e-10
orbit38         -2.642753e-46 -2.513117e-11
orbit39         -4.564640e-44 -4.326704e-09
orbit40         -1.045556e-45 -4.807562e-11
orbit41         -1.151363e-45 -9.979285e-11
orbit42         -4.697407e-46 -4.449857e-11
orbit43          8.738181e-46  5.439034e-10
orbit44         -1.154075e-44 -1.135490e-09
orbit45         -2.349812e-44 -1.124756e-09
orbit46          1.115887e-44  1.512100e-09
orbit47         -2.882557e-45 -2.701211e-10
orbit48         -5.288794e-46 -1.863563e-11
orbit49         -4.467902e-44 -3.489103e-09
orbit50         -5.730808e-44 -6.094955e-09
orbit51         -7.674649e-45 -2.424947e-10
orbit52          4.569609e-44  6.449541e-09
orbit53         -8.627363e-45 -7.833700e-10
orbit54         -1.237285e-43 -1.188164e-08
orbit55          4.287952e-44  5.211594e-09
orbit56         -3.391239e-43 -2.865885e-08
orbit57          6.149208e-45  8.941013e-10
orbit58         -1.539451e-44 -1.469692e-09
orbit59          3.745112e-44  5.793887e-09
orbit60          5.460740e-47  4.832477e-10
orbit61         -2.071567e-44 -1.943508e-09
orbit62         -2.515839e-43 -1.381099e-08
orbit63         -1.105449e-43 -1.034939e-08
orbit64         -1.011604e-44  1.015601e-09
orbit65          3.491738e-43  5.491870e-08
orbit66          1.163843e-43  1.522318e-08
orbit67          4.577197e-44  6.092299e-09
orbit68          3.034198e-43  4.074723e-08
orbit69          6.015538e-44  1.596051e-08
orbit70          1.868375e-42  2.311083e-07
orbit71          8.302739e-43  9.816636e-08
orbit72          3.079602e-42  3.783961e-07
AP               2.472038e-39  2.953501e-04
bet             -1.970800e-45 -1.548123e-10
ecc              8.842928e-39  9.271452e-04
eccrad           5.305757e-38  5.562632e-03
close           -1.265109e-37 -1.285217e-02
constraint       3.120415e-39  3.009193e-04
coreness         4.218345e-41  8.169695e-06
knn             -1.835883e-41 -1.931668e-06
hubscore        -2.094644e-38 -1.450930e-03
pagerank        -1.371407e-37 -1.564655e-02
trans            7.374927e-39  8.364483e-04
evcent          -2.188822e-38 -1.548648e-03
first            9.413270e-42  1.663723e-06
upto_second     -3.129321e-42 -3.057765e-07
upto_third      -1.304568e-42 -1.335541e-07
upto_fourth     -2.244188e-42 -2.335655e-07
upto_fifth      -4.904806e-42 -5.194627e-07
upto_sixth      -4.411934e-42 -4.503800e-07
second          -3.247154e-42 -3.180259e-07
third           -1.673218e-42 -1.733842e-07
fourth           1.200419e-42  1.201931e-07
fifth            2.595599e-42  2.684138e-07
sixth            6.986387e-42  7.433026e-07
ratio1          -1.837021e-41 -1.936126e-06
ratio2           5.818944e-41  6.322347e-06
ratio3           8.311772e-42  5.221879e-07
ratio4           3.475264e-41  3.325606e-06
ratio5           4.036487e-40  3.485379e-05
ratio6           5.688072e-42  5.965742e-07
selfinter        1.876742e-39  2.254707e-04
walktrap_vertex -7.370408e-39 -7.938782e-04
bigcom1         -3.980908e-39 -4.317348e-04
bigcom2         -4.848957e-38 -5.421177e-03
bigcom3         -1.261485e-38 -1.413331e-03
bigcom4         -5.371177e-39 -5.731121e-04
bigcom6         -4.847338e-38 -5.445850e-03
bigcom8          1.373465e-38  1.553654e-03
bigcom9          8.769214e-39  9.818895e-04
bigcom11        -4.854225e-38 -5.457627e-03
bigcom13        -4.857473e-38 -5.450395e-03
bigcom15         7.694747e-39  8.615946e-04
bigcom16         4.342212e-38  4.842978e-03
bigcom21         2.361200e-40  1.837577e-05
bigcom22        -2.933552e-38 -3.280345e-03
bigcom24        -4.847743e-38 -5.445208e-03
bigcom26         3.874588e-38  4.334361e-03
bigcom28         1.385071e-38  1.562207e-03
bigcom30         1.852543e-38  2.071285e-03
bigcom31        -4.846529e-38 -5.426976e-03
bigcom32         4.725619e-39  4.889653e-04
bigcom33        -4.846529e-38 -5.429232e-03
bigcom34        -4.846529e-38 -5.430024e-03
bigcom36        -4.848957e-38 -5.441429e-03
bigcom37        -4.846529e-38 -5.432377e-03
bigcom38         1.470586e-38  1.624091e-03
bigcom39        -1.692460e-38 -1.910382e-03
bigcom40         5.202556e-39  5.957074e-04
bigcom43         1.200252e-37  1.344352e-02
bigcom44         7.788577e-39  8.705475e-04
bigcom46         4.783881e-38  5.343992e-03
bigcom47         1.353338e-37  1.512591e-02
bigcom49         9.596713e-38  1.073640e-02
bigcom50        -4.848552e-38 -5.455122e-03
bigcom51        -4.846529e-38 -5.451338e-03
bigcom52        -4.846934e-38 -5.457567e-03
bigcom54        -4.846529e-38 -5.460995e-03
bigcom56        -4.851387e-38 -5.437318e-03
bigcom62        -4.846529e-38 -5.466400e-03
bigcom66         1.199651e-37  1.339965e-02
bigcom68        -4.846934e-38 -5.449703e-03
bigcom69        -4.850172e-38 -5.467735e-03
bigcom71        -4.851387e-38 -5.412375e-03
bigcom72        -4.846934e-38 -5.459772e-03
bigcom73        -3.456387e-40 -5.209184e-05
bigcom74         1.891866e-38  2.101697e-03
bigcom75        -4.846125e-38 -5.446832e-03
bigcom76        -4.848148e-38 -5.432023e-03
bigcom77        -4.848957e-38 -5.439708e-03
bigcom79        -4.846934e-38 -5.464036e-03
bigcom80        -4.848148e-38 -5.483737e-03
bigcom82         7.786951e-38  8.702432e-03
bigcom83         1.536392e-37  1.714976e-02
bigcom84         6.383629e-38  7.135478e-03
bigcom85         6.383629e-38  7.119553e-03
bigcom87        -4.849362e-38 -5.453275e-03
bigcom89        -4.846125e-38 -5.426605e-03
bigcom91        -4.848552e-38 -5.437202e-03
bigcom92        -4.857473e-38 -5.445001e-03
bigcom93         2.041483e-37  2.282320e-02
bigcom96        -4.846529e-38 -5.456383e-03
bigcom97        -4.850577e-38 -5.440816e-03
bigcom98        -4.846934e-38 -5.469470e-03
bigcom99        -4.846529e-38 -5.464588e-03
bigcom101       -4.853414e-38 -5.434209e-03
bigcom104        4.342212e-38  4.876049e-03
bigcom106        9.591106e-38  1.068755e-02
bigcom109       -4.846934e-38 -5.434725e-03
bigcom113       -4.848148e-38 -5.469422e-03
bigcom116        1.749821e-38  1.954069e-03
bigcom120       -4.846529e-38 -5.483395e-03
bigcom123        1.536392e-37  1.722466e-02
bigcom126       -4.846529e-38 -5.465345e-03
bigcom127       -4.846529e-38 -5.477456e-03
bigcom137       -4.848957e-38 -5.455771e-03
bigcom139       -4.846934e-38 -5.445550e-03
bigcom140        9.591106e-38  1.071460e-02
bigcom143       -4.846529e-38 -5.485452e-03
bigcom145       -4.846529e-38 -5.394245e-03
bigcom146       -4.847743e-38 -5.394407e-03
bigcom147        5.797322e-38  6.497358e-03
bigcom149       -4.846529e-38 -5.421659e-03
bigcom153        2.373270e-38  2.615084e-03
bigcom154       -4.850577e-38 -5.429362e-03
bigcom156        7.786951e-38  8.692412e-03
bigcom157        2.373270e-38  2.641383e-03
bigcom158        1.536392e-37  1.716482e-02
bigcom160        1.199651e-37  1.341603e-02
bigcom161       -4.846529e-38 -5.460051e-03
bigcom162       -4.845721e-38 -5.435287e-03
bigcom164       -4.846529e-38 -5.467573e-03
bigcom166        1.070712e-37  1.196285e-02
bigcom167       -3.456387e-40 -5.243595e-05
bigcom171        5.260890e-38  5.884311e-03
bigcom173       -4.846934e-38 -5.429393e-03
bigcom175        3.557437e-37  3.978806e-02
bigcom176       -4.846529e-38 -5.458359e-03
bigcom177       -4.846529e-38 -5.440393e-03
bigcom178       -4.847338e-38 -5.441085e-03
bigcom180       -4.846529e-38 -5.419802e-03
bigcom181        7.683177e-39  8.710562e-04
bigcom184       -4.846125e-38 -5.364285e-03
bigcom186       -4.846125e-38 -5.463802e-03
bigcom187       -4.846529e-38 -5.445045e-03
bigcom189       -4.849767e-38 -5.448606e-03
bigcom194       -4.847338e-38 -5.444948e-03
bigcom195       -4.846934e-38 -5.450453e-03
bigcom196       -4.846529e-38 -5.463074e-03
bigcom204       -4.848552e-38 -5.424357e-03
bigcom205       -4.846934e-38 -5.460085e-03
bigcom212       -4.846934e-38 -5.452260e-03
bigcom214       -4.847338e-38 -5.454973e-03
bigcom222        1.536392e-37  1.720011e-02
bigcom223       -4.846934e-38 -5.430292e-03
bigcom226        4.566816e-37  5.110418e-02
bigcom227       -4.846529e-38 -5.433641e-03
bigcom229       -4.846529e-38 -5.433513e-03
bigcom233       -4.846125e-38 -5.486880e-03
bigcom236       -4.846125e-38 -5.450337e-03
bigcom237        1.536392e-37  1.718260e-02
bigcom246       -4.849362e-38 -5.410227e-03
bigcom248        1.891866e-38  2.105758e-03
bigcom249       -4.846529e-38 -5.431606e-03
bigcom250       -4.850982e-38 -5.432422e-03
bigcom254       -4.847338e-38 -5.440716e-03
bigcom266       -4.846529e-38 -5.459396e-03
bigcom269       -4.848148e-38 -5.463593e-03
bigcom272       -4.846529e-38 -5.463397e-03
bigcom274        4.149743e-38  4.670695e-03
bigcom281       -4.847338e-38 -5.481726e-03
bigcom291        1.199651e-37  1.344845e-02
bigcom292       -4.846125e-38 -5.448595e-03
bigcom295       -4.846529e-38 -5.458751e-03
bigcom299       -4.846529e-38 -5.453507e-03
bigcom301       -4.848957e-38 -5.440171e-03
bigcom306        2.041483e-37  2.282340e-02
bigcom309       -4.846934e-38 -5.442753e-03
bigcom314       -4.846934e-38 -5.466520e-03
bigcom321       -4.848552e-38 -5.428808e-03
bigcom341        1.536392e-37  1.720101e-02
bigcom350       -4.846529e-38 -5.457989e-03
bigcom353       -4.846125e-38 -5.456910e-03
bigcom359       -4.846529e-38 -5.446355e-03
bigcom363       -4.846125e-38 -5.453358e-03
bigcom365       -4.846529e-38 -5.464608e-03
bigcom385       -4.846529e-38 -5.454516e-03
bigcom386       -4.845721e-38 -5.409177e-03
bigcom408       -4.848148e-38 -5.449532e-03
bigcom412       -4.846934e-38 -5.396261e-03
bigcom480       -4.846934e-38 -5.441002e-03
spin_vertex      1.207649e-38  1.272678e-03
membership_s1    6.407172e-39  6.919836e-04
membership_s3   -4.851793e-38 -5.498068e-03
membership_s4    2.648969e-39  2.975305e-04
membership_s5   -9.546631e-40 -1.030206e-04
membership_s6   -1.484687e-38 -1.560542e-03
membership_s7    1.884581e-38  2.105370e-03
membership_s8   -4.849767e-38 -5.470966e-03
membership_s9    1.891866e-38  2.025432e-03
membership_s11   5.260890e-38  5.819519e-03
membership_s12  -4.849767e-38 -5.449760e-03
membership_s14   5.260890e-38  5.813832e-03
membership_s15   3.554860e-39  3.841590e-04
membership_s16   3.576580e-38  3.970018e-03
membership_s17  -4.848552e-38 -5.489683e-03
membership_s18  -1.633590e-38 -1.851527e-03
membership_s20  -4.846934e-38 -5.488990e-03
membership_s21   3.554860e-39  3.798412e-04
membership_s22   4.943445e-38  5.467746e-03
membership_s24  -2.044812e-38 -2.307210e-03
membership_s25  -2.536053e-39 -3.158949e-04
membership_s26   7.049028e-38  7.788445e-03
membership_s27  -6.540494e-39 -7.331547e-04
membership_s28   7.049028e-38  7.774233e-03
membership_s30  -2.694716e-39 -3.042477e-04
membership_s31  -8.248758e-39 -9.429976e-04
membership_s32   5.739824e-39  6.293357e-04
membership_s33   9.591106e-38  1.062810e-02
membership_s36  -9.019788e-40 -1.064853e-04
membership_s37  -7.275943e-39 -8.368057e-04
V1               3.043226e-38  3.190255e-03
V2              -7.080162e-39 -8.681991e-04
pdi             -8.958144e-37 -7.377207e-02
adhesion        -1.265255e-42 -1.329337e-07
cohesion         2.536928e-42  2.665807e-07
inner            8.702770e-43  9.187701e-08
outer            1.516145e-42  1.594449e-07
ioratio          3.522414e-38  3.709444e-03
comsize          5.614955e-42  5.898649e-07
target           1.126002e-38  1.263818e-03
[1] "Dataset: all_C Model GBM, run: 8 of 10 2015-06-16 09:34:12"
Iter   TrainDeviance   ValidDeviance   StepSize   Improve
     1        0.3830             nan     0.0100    0.0000
     2        0.3825             nan     0.0100   -0.0000
     3        0.3821             nan     0.0100   -0.0000
     4        0.3816             nan     0.0100   -0.0000
     5        0.3811             nan     0.0100   -0.0000
     6        0.3805             nan     0.0100   -0.0000
     7        0.3802             nan     0.0100    0.0000
     8        0.3796             nan     0.0100   -0.0000
     9        0.3792             nan     0.0100    0.0000
    10        0.3788             nan     0.0100   -0.0000
    20        0.3747             nan     0.0100   -0.0000
    40        0.3667             nan     0.0100    0.0001
    60        0.3594             nan     0.0100   -0.0000
    80        0.3525             nan     0.0100   -0.0000
   100        0.3465             nan     0.0100   -0.0000
   120        0.3407             nan     0.0100   -0.0000
   140        0.3353             nan     0.0100   -0.0000
   160        0.3301             nan     0.0100   -0.0000
   180        0.3247             nan     0.0100   -0.0000
   200        0.3198             nan     0.0100   -0.0000
   220        0.3158             nan     0.0100   -0.0000
   240        0.3117             nan     0.0100   -0.0000
   260        0.3074             nan     0.0100    0.0000
   280        0.3032             nan     0.0100   -0.0000
   300        0.2990             nan     0.0100   -0.0000
   320        0.2947             nan     0.0100   -0.0000
   340        0.2908             nan     0.0100   -0.0000
   360        0.2874             nan     0.0100   -0.0000
   380        0.2839             nan     0.0100   -0.0000
   400        0.2804             nan     0.0100   -0.0000
   411        0.2784             nan     0.0100   -0.0000

[1] "GBM variable coefficients"
                            var     rel.inf
V2                           V2 3.376768153
comsize                 comsize 3.082071718
pagerank               pagerank 2.800895161
V1                           V1 2.606917905
ratio5                   ratio5 2.401163724
ioratio                 ioratio 2.292213288
fourth                   fourth 2.272742287
spin_vertex         spin_vertex 2.195100139
ratio2                   ratio2 1.972676680
outer                     outer 1.966417993
adhesion               adhesion 1.903419899
walktrap_vertex walktrap_vertex 1.848514131
ratio4                   ratio4 1.846521911
cohesion               cohesion 1.816898474
inner                     inner 1.732815393
knn                         knn 1.692956037
ratio1                   ratio1 1.688819739
bet                         bet 1.465904118
graph10                 graph10 1.390024605
orbit18                 orbit18 1.353180571
ratio6                   ratio6 1.304674047
graph20                 graph20 1.126546033
trans                     trans 1.120036748
third                     third 1.118166753
graph19                 graph19 1.043841940
orbit45                 orbit45 1.015806342
orbit31                 orbit31 0.924003860
graph16                 graph16 0.901256167
graph23                 graph23 0.886301509
orbit9                   orbit9 0.883662564
graph17                 graph17 0.865603651
graph3                   graph3 0.856643778
sixth                     sixth 0.833752495
orbit19                 orbit19 0.825843883
graph11                 graph11 0.810138012
ratio3                   ratio3 0.804952605
orbit17                 orbit17 0.804875342
graph4                   graph4 0.794935490
graph15                 graph15 0.789591784
orbit35                 orbit35 0.772350605
graph14                 graph14 0.768705950
graph13                 graph13 0.745076623
orbit39                 orbit39 0.743375546
orbit49                 orbit49 0.676121985
graph9                   graph9 0.662827187
constraint           constraint 0.656456046
orbit16                 orbit16 0.654866990
hubscore               hubscore 0.644502439
close                     close 0.636777993
graph6                   graph6 0.634107154
upto_fifth           upto_fifth 0.621618685
graph12                 graph12 0.620609491
upto_third           upto_third 0.615653264
orbit28                 orbit28 0.611840480
graph22                 graph22 0.597809499
graph5                   graph5 0.589821162
orbit65                 orbit65 0.559330058
upto_sixth           upto_sixth 0.552843918
orbit50                 orbit50 0.550628625
fifth                     fifth 0.550451179
orbit62                 orbit62 0.544758364
graph25                 graph25 0.542393618
graph7                   graph7 0.534221263
orbit24                 orbit24 0.530775602
orbit36                 orbit36 0.529565524
orbit46                 orbit46 0.525122389
graph1                   graph1 0.514146522
orbit40                 orbit40 0.501812116
graph27                 graph27 0.497932424
orbit1                   orbit1 0.477189072
orbit25                 orbit25 0.470794050
orbit37                 orbit37 0.455192945
orbit15                 orbit15 0.446214201
graph21                 graph21 0.443274812
orbit55                 orbit55 0.438457869
orbit27                 orbit27 0.435666391
graph18                 graph18 0.423496641
orbit54                 orbit54 0.422335869
orbit47                 orbit47 0.408089820
orbit29                 orbit29 0.406301547
coreness               coreness 0.403818965
orbit52                 orbit52 0.395862366
orbit69                 orbit69 0.391991733
orbit70                 orbit70 0.386918801
orbit30                 orbit30 0.363346948
orbit53                 orbit53 0.360534418
orbit56                 orbit56 0.356412782
orbit6                   orbit6 0.350715746
membership_s7     membership_s7 0.348060747
orbit4                   orbit4 0.347478064
orbit63                 orbit63 0.342585216
orbit32                 orbit32 0.341522772
graph28                 graph28 0.333904732
orbit5                   orbit5 0.330960432
orbit11                 orbit11 0.319649102
orbit66                 orbit66 0.315586871
orbit60                 orbit60 0.313895506
orbit64                 orbit64 0.309404507
orbit44                 orbit44 0.306363757
graph26                 graph26 0.305172387
orbit51                 orbit51 0.303137994
orbit38                 orbit38 0.301136681
orbit10                 orbit10 0.293057418
orbit20                 orbit20 0.291261290
upto_fourth         upto_fourth 0.290763422
orbit26                 orbit26 0.287878366
graph2                   graph2 0.284430844
bigcom82               bigcom82 0.278267267
orbit57                 orbit57 0.268598467
membership_s4     membership_s4 0.251658479
bigcom49               bigcom49 0.249833832
graph8                   graph8 0.248538249
orbit43                 orbit43 0.238795577
graph29                 graph29 0.229621597
orbit22                 orbit22 0.224872628
membership_s1     membership_s1 0.212577103
orbit59                 orbit59 0.211516644
orbit33                 orbit33 0.209238725
orbit58                 orbit58 0.207019796
orbit21                 orbit21 0.205659158
orbit48                 orbit48 0.205535611
bigcom43               bigcom43 0.204481539
second                   second 0.201763492
graph24                 graph24 0.197704201
orbit13                 orbit13 0.195438760
orbit41                 orbit41 0.191300005
bigcom40               bigcom40 0.181031855
membership_s36   membership_s36 0.180626663
orbit12                 orbit12 0.180441362
membership_s26   membership_s26 0.170333228
orbit67                 orbit67 0.166283648
bigcom274             bigcom274 0.153043607
orbit71                 orbit71 0.151298780
orbit68                 orbit68 0.147178759
orbit61                 orbit61 0.143813599
bigcom175             bigcom175 0.138886334
bigcom4                 bigcom4 0.136973252
orbit7                   orbit7 0.131842985
pdi                         pdi 0.125651906
bigcom1                 bigcom1 0.125509509
bigcom47               bigcom47 0.124983616
graph0                   graph0 0.114556850
membership_s6     membership_s6 0.110794560
bigcom166             bigcom166 0.110141810
bigcom147             bigcom147 0.109101379
upto_second         upto_second 0.103090540
bigcom248             bigcom248 0.099450270
membership_s22   membership_s22 0.099031225
bigcom8                 bigcom8 0.094735725
orbit42                 orbit42 0.092760744
bigcom116             bigcom116 0.088345524
evcent                   evcent 0.082911618
bigcom28               bigcom28 0.082011632
selfinter             selfinter 0.080272739
bigcom26               bigcom26 0.079020950
membership_s28   membership_s28 0.072562157
ecc                         ecc 0.072500438
target                   target 0.069764901
bigcom30               bigcom30 0.069526956
orbit2                   orbit2 0.068933729
bigcom46               bigcom46 0.063626708
membership_s32   membership_s32 0.061583248
membership_s30   membership_s30 0.044751380
orbit23                 orbit23 0.043630719
membership_s5     membership_s5 0.039875197
membership_s15   membership_s15 0.036281103
AP                           AP 0.033403842
bigcom21               bigcom21 0.026486593
membership_s31   membership_s31 0.013817955
membership_s21   membership_s21 0.013517441
membership_s27   membership_s27 0.011020083
bigcom44               bigcom44 0.009684376
bigcom3                 bigcom3 0.006464657
orbit0                   orbit0 0.000000000
orbit3                   orbit3 0.000000000
orbit8                   orbit8 0.000000000
orbit14                 orbit14 0.000000000
orbit34                 orbit34 0.000000000
orbit72                 orbit72 0.000000000
eccrad                   eccrad 0.000000000
first                     first 0.000000000
bigcom2                 bigcom2 0.000000000
bigcom6                 bigcom6 0.000000000
bigcom9                 bigcom9 0.000000000
bigcom11               bigcom11 0.000000000
bigcom13               bigcom13 0.000000000
bigcom15               bigcom15 0.000000000
bigcom16               bigcom16 0.000000000
bigcom22               bigcom22 0.000000000
bigcom24               bigcom24 0.000000000
bigcom31               bigcom31 0.000000000
bigcom32               bigcom32 0.000000000
bigcom33               bigcom33 0.000000000
bigcom34               bigcom34 0.000000000
bigcom36               bigcom36 0.000000000
bigcom37               bigcom37 0.000000000
bigcom38               bigcom38 0.000000000
bigcom39               bigcom39 0.000000000
bigcom50               bigcom50 0.000000000
bigcom51               bigcom51 0.000000000
bigcom52               bigcom52 0.000000000
bigcom54               bigcom54 0.000000000
bigcom56               bigcom56 0.000000000
bigcom62               bigcom62 0.000000000
bigcom66               bigcom66 0.000000000
bigcom68               bigcom68 0.000000000
bigcom69               bigcom69 0.000000000
bigcom71               bigcom71 0.000000000
bigcom72               bigcom72 0.000000000
bigcom73               bigcom73 0.000000000
bigcom74               bigcom74 0.000000000
bigcom75               bigcom75 0.000000000
bigcom76               bigcom76 0.000000000
bigcom77               bigcom77 0.000000000
bigcom79               bigcom79 0.000000000
bigcom80               bigcom80 0.000000000
bigcom83               bigcom83 0.000000000
bigcom84               bigcom84 0.000000000
bigcom85               bigcom85 0.000000000
bigcom87               bigcom87 0.000000000
bigcom89               bigcom89 0.000000000
bigcom91               bigcom91 0.000000000
bigcom92               bigcom92 0.000000000
bigcom93               bigcom93 0.000000000
bigcom96               bigcom96 0.000000000
bigcom97               bigcom97 0.000000000
bigcom98               bigcom98 0.000000000
bigcom99               bigcom99 0.000000000
bigcom101             bigcom101 0.000000000
bigcom104             bigcom104 0.000000000
bigcom106             bigcom106 0.000000000
bigcom109             bigcom109 0.000000000
bigcom113             bigcom113 0.000000000
bigcom120             bigcom120 0.000000000
bigcom123             bigcom123 0.000000000
bigcom126             bigcom126 0.000000000
bigcom127             bigcom127 0.000000000
bigcom137             bigcom137 0.000000000
bigcom139             bigcom139 0.000000000
bigcom140             bigcom140 0.000000000
bigcom143             bigcom143 0.000000000
bigcom145             bigcom145 0.000000000
bigcom146             bigcom146 0.000000000
bigcom149             bigcom149 0.000000000
bigcom153             bigcom153 0.000000000
bigcom154             bigcom154 0.000000000
bigcom156             bigcom156 0.000000000
bigcom157             bigcom157 0.000000000
bigcom158             bigcom158 0.000000000
bigcom160             bigcom160 0.000000000
bigcom161             bigcom161 0.000000000
bigcom162             bigcom162 0.000000000
bigcom164             bigcom164 0.000000000
bigcom167             bigcom167 0.000000000
bigcom171             bigcom171 0.000000000
bigcom173             bigcom173 0.000000000
bigcom176             bigcom176 0.000000000
bigcom177             bigcom177 0.000000000
bigcom178             bigcom178 0.000000000
bigcom180             bigcom180 0.000000000
bigcom181             bigcom181 0.000000000
bigcom184             bigcom184 0.000000000
bigcom186             bigcom186 0.000000000
bigcom187             bigcom187 0.000000000
bigcom189             bigcom189 0.000000000
bigcom194             bigcom194 0.000000000
bigcom195             bigcom195 0.000000000
bigcom196             bigcom196 0.000000000
bigcom204             bigcom204 0.000000000
bigcom205             bigcom205 0.000000000
bigcom212             bigcom212 0.000000000
bigcom214             bigcom214 0.000000000
bigcom222             bigcom222 0.000000000
bigcom223             bigcom223 0.000000000
bigcom226             bigcom226 0.000000000
bigcom227             bigcom227 0.000000000
bigcom229             bigcom229 0.000000000
bigcom233             bigcom233 0.000000000
bigcom236             bigcom236 0.000000000
bigcom237             bigcom237 0.000000000
bigcom246             bigcom246 0.000000000
bigcom249             bigcom249 0.000000000
bigcom250             bigcom250 0.000000000
bigcom254             bigcom254 0.000000000
bigcom266             bigcom266 0.000000000
bigcom269             bigcom269 0.000000000
bigcom272             bigcom272 0.000000000
bigcom281             bigcom281 0.000000000
bigcom291             bigcom291 0.000000000
bigcom292             bigcom292 0.000000000
bigcom295             bigcom295 0.000000000
bigcom299             bigcom299 0.000000000
bigcom301             bigcom301 0.000000000
bigcom306             bigcom306 0.000000000
bigcom309             bigcom309 0.000000000
bigcom314             bigcom314 0.000000000
bigcom321             bigcom321 0.000000000
bigcom341             bigcom341 0.000000000
bigcom350             bigcom350 0.000000000
bigcom353             bigcom353 0.000000000
bigcom359             bigcom359 0.000000000
bigcom363             bigcom363 0.000000000
bigcom365             bigcom365 0.000000000
bigcom385             bigcom385 0.000000000
bigcom386             bigcom386 0.000000000
bigcom408             bigcom408 0.000000000
bigcom412             bigcom412 0.000000000
bigcom480             bigcom480 0.000000000
membership_s3     membership_s3 0.000000000
membership_s8     membership_s8 0.000000000
membership_s9     membership_s9 0.000000000
membership_s11   membership_s11 0.000000000
membership_s12   membership_s12 0.000000000
membership_s14   membership_s14 0.000000000
membership_s16   membership_s16 0.000000000
membership_s17   membership_s17 0.000000000
membership_s18   membership_s18 0.000000000
membership_s20   membership_s20 0.000000000
membership_s24   membership_s24 0.000000000
membership_s25   membership_s25 0.000000000
membership_s33   membership_s33 0.000000000
membership_s37   membership_s37 0.000000000
[1] "Dataset: all_C Model RF, run: 8 of 10 2015-06-16 09:41:27"
     |      Out-of-bag   |
Tree |      MSE  %Var(y) |
   1 |  0.09141   201.12 |
   2 |  0.08711   191.65 |
   3 |  0.07997   175.95 |
   4 |   0.0773   170.06 |
   5 |  0.07371   162.17 |
   6 |  0.07172   157.80 |
   7 |  0.06957   153.07 |
   8 |  0.06661   146.55 |
   9 |  0.06458   142.08 |
  10 |  0.06274   138.04 |
  11 |  0.06131   134.89 |
  12 |  0.06043   132.95 |
  13 |  0.05944   130.77 |
  14 |  0.05867   129.09 |
  15 |   0.0577   126.95 |
  16 |  0.05687   125.13 |
  17 |  0.05655   124.41 |
  18 |  0.05641   124.12 |
  19 |  0.05581   122.79 |
  20 |   0.0554   121.89 |
  21 |  0.05499   121.00 |
  22 |  0.05469   120.33 |
  23 |  0.05433   119.54 |
  24 |  0.05416   119.17 |
  25 |   0.0539   118.59 |
  26 |  0.05388   118.53 |
  27 |  0.05364   118.02 |
  28 |  0.05351   117.73 |
  29 |  0.05337   117.42 |
  30 |  0.05329   117.25 |
  31 |   0.0532   117.05 |
  32 |  0.05313   116.89 |
  33 |    0.053   116.61 |
  34 |  0.05286   116.29 |
  35 |  0.05278   116.12 |
  36 |  0.05265   115.84 |
  37 |  0.05254   115.59 |
  38 |  0.05246   115.41 |
  39 |  0.05232   115.11 |
  40 |  0.05218   114.81 |
  41 |  0.05205   114.52 |
  42 |  0.05197   114.33 |
  43 |  0.05193   114.26 |
  44 |   0.0519   114.20 |
  45 |  0.05181   113.98 |
  46 |  0.05173   113.81 |
  47 |  0.05166   113.65 |
  48 |  0.05163   113.60 |
  49 |  0.05161   113.54 |
  50 |  0.05153   113.37 |
  51 |  0.05142   113.12 |
  52 |  0.05139   113.06 |
  53 |  0.05139   113.06 |
  54 |  0.05133   112.94 |
  55 |  0.05129   112.85 |
  56 |  0.05127   112.79 |
  57 |  0.05121   112.68 |
  58 |  0.05116   112.57 |
  59 |  0.05111   112.45 |
  60 |  0.05107   112.37 |
  61 |  0.05102   112.26 |
  62 |  0.05096   112.13 |
  63 |  0.05093   112.06 |
  64 |  0.05094   112.08 |
  65 |  0.05095   112.10 |
  66 |  0.05091   112.00 |
  67 |  0.05091   112.01 |
  68 |  0.05087   111.93 |
  69 |  0.05091   112.00 |
  70 |  0.05087   111.93 |
  71 |  0.05086   111.90 |
  72 |  0.05083   111.83 |
  73 |  0.05078   111.72 |
  74 |  0.05076   111.68 |
  75 |  0.05075   111.66 |
  76 |  0.05072   111.60 |
  77 |  0.05072   111.59 |
  78 |  0.05072   111.58 |
  79 |  0.05064   111.40 |
  80 |  0.05059   111.31 |
  81 |  0.05056   111.25 |
  82 |  0.05058   111.29 |
  83 |  0.05053   111.16 |
  84 |  0.05051   111.13 |
  85 |  0.05049   111.09 |
  86 |  0.05042   110.93 |
  87 |   0.0504   110.90 |
  88 |  0.05036   110.80 |
  89 |  0.05035   110.78 |
  90 |  0.05036   110.79 |
  91 |  0.05035   110.78 |
  92 |  0.05032   110.71 |
  93 |  0.05032   110.70 |
  94 |   0.0503   110.67 |
  95 |   0.0503   110.67 |
  96 |  0.05028   110.62 |
  97 |  0.05026   110.59 |
  98 |  0.05027   110.59 |
  99 |  0.05026   110.57 |
 100 |  0.05025   110.55 |
[1] "Random Forest variable coefficients"
                      %IncMSE IncNodePurity
graph5           1.372680e-02  2.483808e+00
graph6           1.219258e-02  2.752933e+00
graph7           9.817000e-03  1.511570e+00
graph8           1.104167e-03  6.300355e-01
graph9           1.220933e-02  2.869175e+00
graph10          2.374412e-02  4.506265e+00
graph11          1.492656e-02  3.898799e+00
graph12          1.492756e-02  3.463569e+00
graph13          1.161192e-02  2.985837e+00
graph14          1.357692e-02  3.173735e+00
graph15          1.227165e-02  2.120681e+00
graph16          9.958488e-03  3.217008e+00
graph17          1.105934e-02  3.366253e+00
graph18          7.995145e-03  1.878342e+00
graph19          1.957014e-02  3.520995e+00
graph20          1.165732e-02  3.369844e+00
graph21          8.619868e-03  2.422390e+00
graph22          8.731500e-03  2.292333e+00
graph23          1.497451e-02  3.449595e+00
graph24          5.762410e-03  1.442521e+00
graph25          9.969228e-03  1.851020e+00
graph26          5.070285e-03  1.593377e+00
graph27          2.123548e-03  1.107804e+00
graph28          2.728911e-03  9.822872e-01
graph29          4.251786e-04  5.380994e-01
orbit0           3.142475e-04  7.370759e-01
orbit1           1.175195e-02  2.676115e+00
orbit2           3.622833e-03  1.548284e+00
orbit3           3.357574e-03  1.025964e+00
orbit4           1.062745e-02  3.041620e+00
orbit5           1.037624e-02  2.280224e+00
orbit6           1.470597e-02  3.182635e+00
orbit7           3.325971e-03  1.198871e+00
orbit8           1.260418e-02  1.659533e+00
orbit9           1.594660e-02  3.338993e+00
orbit10          3.025838e-03  1.298411e+00
orbit11          5.579023e-03  8.976663e-01
orbit12          5.379589e-03  1.562272e+00
orbit13          3.050161e-03  9.232621e-01
orbit14          7.588584e-04  5.534489e-01
orbit15          7.075056e-03  3.522181e+00
orbit16          1.018670e-02  2.535364e+00
orbit17          1.424410e-02  2.690028e+00
orbit18          2.029516e-02  5.487077e+00
orbit19          1.255227e-02  3.723439e+00
orbit20          1.289682e-02  3.045293e+00
orbit21          7.744005e-03  1.737694e+00
orbit22          2.206163e-02  4.759601e+00
orbit23          5.238282e-03  1.269807e+00
orbit24          2.148644e-02  4.477779e+00
orbit25          9.056858e-03  1.924256e+00
orbit26          8.141540e-03  1.585519e+00
orbit27          1.652496e-02  4.122061e+00
orbit28          1.507925e-02  2.722213e+00
orbit29          7.267122e-03  1.616568e+00
orbit30          5.450743e-03  1.446767e+00
orbit31          1.560196e-02  4.229933e+00
orbit32          8.004485e-03  2.009699e+00
orbit33          3.768693e-03  1.071648e+00
orbit34          1.405009e-02  2.423009e+00
orbit35          1.327663e-02  4.026818e+00
orbit36          9.955143e-03  2.625606e+00
orbit37          1.164003e-02  2.600897e+00
orbit38          1.152306e-02  2.041894e+00
orbit39          2.110637e-02  4.217400e+00
orbit40          9.397840e-03  1.962807e+00
orbit41          6.839865e-03  1.316863e+00
orbit42          3.452224e-03  1.252359e+00
orbit43          8.038004e-03  2.037715e+00
orbit44          4.286644e-03  1.118612e+00
orbit45          2.651481e-02  4.640001e+00
orbit46          6.615349e-03  1.768931e+00
orbit47          9.729867e-03  1.586531e+00
orbit48          7.999802e-03  1.331968e+00
orbit49          9.502420e-03  3.869311e+00
orbit50          1.152162e-02  2.760255e+00
orbit51          1.288698e-02  2.399943e+00
orbit52          8.895721e-03  2.275373e+00
orbit53          1.227531e-02  1.456843e+00
orbit54          6.654492e-03  2.115397e+00
orbit55          4.775148e-03  1.114788e+00
orbit56          9.740955e-03  3.923032e+00
orbit57          1.771367e-03  8.527091e-01
orbit58          4.933426e-03  1.019296e+00
orbit59          5.243468e-03  1.412737e+00
orbit60          8.946198e-03  1.262259e+00
orbit61          2.910421e-03  9.002134e-01
orbit62          8.475282e-03  2.358721e+00
orbit63          5.988213e-03  2.068927e+00
orbit64          6.635104e-03  1.436607e+00
orbit65          8.376117e-03  2.251998e+00
orbit66          2.004241e-03  1.126563e+00
orbit67          3.248843e-03  9.059229e-01
orbit68          3.048789e-03  1.137068e+00
orbit69          2.485348e-03  7.356319e-01
orbit70          2.315749e-03  1.037962e+00
orbit71          1.400251e-03  7.446499e-01
orbit72          8.741416e-04  6.119466e-01
AP               1.776521e-04  4.483056e-01
bet              1.306844e-02  6.173842e+00
ecc              3.832109e-03  8.827377e-01
eccrad           3.671413e-03  6.485445e-01
close            1.221085e-02  3.151283e+00
constraint       6.048222e-03  2.964981e+00
coreness         2.574432e-03  1.134898e+00
knn              1.596388e-02  5.486248e+00
hubscore         6.768905e-03  2.856230e+00
pagerank         1.594402e-02  8.363982e+00
trans            7.747068e-03  3.771375e+00
evcent           6.526398e-03  2.905496e+00
first            1.475003e-03  7.677821e-01
upto_second      1.276247e-02  2.184629e+00
upto_third       1.208339e-02  2.536052e+00
upto_fourth      9.698024e-03  2.911482e+00
upto_fifth       1.280429e-02  3.255924e+00
upto_sixth       1.779508e-02  3.582383e+00
second           7.772889e-03  2.497385e+00
third            2.163912e-02  4.990958e+00
fourth           1.023468e-02  6.160338e+00
fifth            8.751436e-03  4.388993e+00
sixth            8.932466e-03  4.110676e+00
ratio1           1.958454e-02  6.074415e+00
ratio2           1.613225e-02  7.767385e+00
ratio3           1.468543e-02  5.135621e+00
ratio4           3.009575e-02  7.875897e+00
ratio5           8.342542e-03  8.664863e+00
ratio6           1.555749e-02  5.079898e+00
selfinter        6.178444e-05  6.593115e-01
walktrap_vertex  2.930558e-03  5.018532e+00
bigcom1          1.277745e-03  9.839040e-01
bigcom2          0.000000e+00  6.938894e-20
bigcom3         -1.357111e-06  5.398152e-01
bigcom4          4.091565e-04  5.392856e-01
bigcom6          0.000000e+00  0.000000e+00
bigcom8          2.272954e-04  5.876280e-01
bigcom9         -1.609630e-05  7.213734e-02
bigcom11         0.000000e+00  0.000000e+00
bigcom13         0.000000e+00  7.979728e-19
bigcom15        -1.232339e-05  1.940330e-01
bigcom16        -6.545640e-06  4.226401e-01
bigcom21         3.383867e-05  4.709199e-01
bigcom22        -2.240901e-05  1.021387e-01
bigcom24         0.000000e+00  6.938894e-20
bigcom26         1.514740e-04  8.422821e-01
bigcom28         4.740572e-04  1.073105e+00
bigcom30         1.640576e-04  7.546814e-01
bigcom31         0.000000e+00  0.000000e+00
bigcom32        -7.710535e-06  6.795582e-02
bigcom33         0.000000e+00  0.000000e+00
bigcom34         0.000000e+00  1.387779e-19
bigcom36         0.000000e+00  1.333333e-02
bigcom37         0.000000e+00  1.908196e-19
bigcom38        -3.042695e-07  2.657098e-01
bigcom39        -9.484090e-06  5.889375e-02
bigcom40         1.150975e-03  1.350387e+00
bigcom43         2.105342e-05  7.699624e-01
bigcom44         2.827600e-05  2.275255e-01
bigcom46         8.124887e-06  4.912087e-01
bigcom47        -5.115367e-05  4.090200e-01
bigcom49        -1.338439e-07  7.033226e-01
bigcom50         0.000000e+00  0.000000e+00
bigcom51         0.000000e+00  8.888889e-03
bigcom52         0.000000e+00  0.000000e+00
bigcom54         0.000000e+00  0.000000e+00
bigcom56         0.000000e+00  0.000000e+00
bigcom62         0.000000e+00  0.000000e+00
bigcom66        -2.710705e-05  4.367587e-01
bigcom68         0.000000e+00  0.000000e+00
bigcom69         0.000000e+00  0.000000e+00
bigcom71         7.184594e-06  2.157382e-01
bigcom72         0.000000e+00  1.387779e-19
bigcom73         3.330843e-05  3.244115e-01
bigcom74        -3.376930e-05  5.726277e-01
bigcom75         0.000000e+00  0.000000e+00
bigcom76         0.000000e+00  0.000000e+00
bigcom77         0.000000e+00  0.000000e+00
bigcom79         0.000000e+00  0.000000e+00
bigcom80         0.000000e+00  6.938894e-20
bigcom82         2.287582e-05  7.582185e-01
bigcom83        -5.532735e-06  4.225081e-01
bigcom84        -9.236658e-06  4.810795e-01
bigcom85         1.501987e-05  3.159553e-01
bigcom87         0.000000e+00  0.000000e+00
bigcom89         0.000000e+00  0.000000e+00
bigcom91         0.000000e+00  0.000000e+00
bigcom92         0.000000e+00  3.469447e-19
bigcom93         1.422040e-05  5.838989e-01
bigcom96         0.000000e+00  0.000000e+00
bigcom97         0.000000e+00  0.000000e+00
bigcom98         0.000000e+00  0.000000e+00
bigcom99         0.000000e+00  0.000000e+00
bigcom101       -7.880236e-07  7.373113e-02
bigcom104        3.441012e-06  3.283500e-01
bigcom106        1.972776e-05  4.952172e-01
bigcom109        0.000000e+00  0.000000e+00
bigcom113        0.000000e+00  4.163336e-19
bigcom116       -7.288229e-06  4.185080e-01
bigcom120        0.000000e+00  0.000000e+00
bigcom123       -2.638038e-05  6.094985e-01
bigcom126        0.000000e+00  6.938894e-20
bigcom127        0.000000e+00  0.000000e+00
bigcom137        0.000000e+00  0.000000e+00
bigcom139        0.000000e+00  0.000000e+00
bigcom140       -8.653151e-06  4.879423e-01
bigcom143        0.000000e+00  0.000000e+00
bigcom145        0.000000e+00  0.000000e+00
bigcom146        0.000000e+00  0.000000e+00
bigcom147        2.939499e-05  7.463501e-01
bigcom149        0.000000e+00  0.000000e+00
bigcom153        1.005333e-05  1.819390e-01
bigcom154        0.000000e+00  0.000000e+00
bigcom156        2.592636e-05  4.966330e-01
bigcom157        2.258356e-06  7.214027e-03
bigcom158        0.000000e+00  0.000000e+00
bigcom160       -3.973731e-06  5.925287e-01
bigcom161        0.000000e+00  0.000000e+00
bigcom162        0.000000e+00  0.000000e+00
bigcom164        0.000000e+00  0.000000e+00
bigcom166        1.114833e-06  7.103829e-01
bigcom167       -3.697494e-06  3.776314e-01
bigcom171        1.009998e-05  3.711285e-01
bigcom173        0.000000e+00  0.000000e+00
bigcom175       -4.242823e-07  1.232393e+00
bigcom176        0.000000e+00  0.000000e+00
bigcom177        0.000000e+00  2.081668e-19
bigcom178        0.000000e+00  0.000000e+00
bigcom180        0.000000e+00  0.000000e+00
bigcom181       -1.331405e-05  1.683500e-01
bigcom184        0.000000e+00  0.000000e+00
bigcom186        0.000000e+00  0.000000e+00
bigcom187        0.000000e+00  3.469447e-19
bigcom189        0.000000e+00  2.775558e-19
bigcom194        0.000000e+00  2.081668e-19
bigcom195        0.000000e+00  0.000000e+00
bigcom196        0.000000e+00  0.000000e+00
bigcom204        0.000000e+00  1.387779e-19
bigcom205        0.000000e+00  6.938894e-20
bigcom212        0.000000e+00  4.857226e-19
bigcom214        0.000000e+00  0.000000e+00
bigcom222       -6.934417e-06  4.886864e-01
bigcom223        0.000000e+00  0.000000e+00
bigcom226       -2.779313e-05  4.368139e-01
bigcom227        0.000000e+00  0.000000e+00
bigcom229        0.000000e+00  3.469447e-19
bigcom233        0.000000e+00  0.000000e+00
bigcom236        0.000000e+00  2.081668e-19
bigcom237        0.000000e+00  4.163336e-19
bigcom246        0.000000e+00  0.000000e+00
bigcom248        4.586671e-06  8.062136e-01
bigcom249        0.000000e+00  0.000000e+00
bigcom250        0.000000e+00  6.938894e-20
bigcom254        0.000000e+00  0.000000e+00
bigcom266        0.000000e+00  0.000000e+00
bigcom269        0.000000e+00  0.000000e+00
bigcom272        0.000000e+00  6.938894e-20
bigcom274        7.656380e-05  6.702560e-01
bigcom281        0.000000e+00  0.000000e+00
bigcom291        1.948071e-05  6.435650e-01
bigcom292        0.000000e+00  0.000000e+00
bigcom295        0.000000e+00  0.000000e+00
bigcom299        0.000000e+00  0.000000e+00
bigcom301        0.000000e+00  6.938894e-20
bigcom306       -1.581959e-05  4.907945e-01
bigcom309        0.000000e+00  6.938894e-20
bigcom314        0.000000e+00  0.000000e+00
bigcom321        0.000000e+00  0.000000e+00
bigcom341       -7.719695e-06  3.687549e-01
bigcom350        0.000000e+00  0.000000e+00
bigcom353        0.000000e+00  2.081668e-19
bigcom359        0.000000e+00  0.000000e+00
bigcom363        0.000000e+00  0.000000e+00
bigcom365       -2.175008e-05  2.841400e-01
bigcom385        0.000000e+00  3.469447e-20
bigcom386        0.000000e+00  0.000000e+00
bigcom408        0.000000e+00  0.000000e+00
bigcom412        0.000000e+00  6.938894e-20
bigcom480        0.000000e+00  0.000000e+00
spin_vertex      3.760207e-03  5.810638e+00
membership_s1    3.732009e-04  9.779992e-01
membership_s3    0.000000e+00  2.775558e-19
membership_s4    1.338479e-04  6.945284e-01
membership_s5    1.449452e-04  8.302987e-01
membership_s6    6.178286e-04  9.853366e-01
membership_s7    2.410263e-04  1.212606e+00
membership_s8    0.000000e+00  4.163336e-19
membership_s9    9.825773e-06  9.830144e-02
membership_s11   4.050986e-06  7.196097e-02
membership_s12   0.000000e+00  0.000000e+00
membership_s14   3.122733e-05  4.519496e-01
membership_s15   2.062314e-07  6.607374e-01
membership_s16  -3.105005e-05  2.496383e-01
membership_s17   0.000000e+00  0.000000e+00
membership_s18  -2.238695e-05  1.403732e-01
membership_s20   0.000000e+00  0.000000e+00
membership_s21   3.085039e-05  3.568877e-01
membership_s22  -2.465806e-07  4.260118e-01
membership_s24  -1.908740e-05  2.624662e-01
membership_s25   1.881837e-05  2.981378e-01
membership_s26   3.573681e-05  5.017355e-01
membership_s27   9.439867e-05  7.008626e-01
membership_s28   4.806830e-06  9.630298e-02
membership_s30   1.434120e-04  6.285046e-01
membership_s31   3.000824e-05  3.230021e-01
membership_s32   6.390996e-06  9.596282e-01
membership_s33  -3.062035e-05  3.337256e-01
membership_s36   6.755689e-04  9.170278e-01
membership_s37   2.157056e-06  2.961606e-01
V1               2.151105e-02  1.068288e+01
V2               1.092251e-02  1.185604e+01
pdi              3.379156e-04  9.991060e-01
adhesion         9.270362e-03  8.559396e+00
cohesion         9.749543e-03  8.690162e+00
inner            6.422715e-03  8.266063e+00
outer            5.056659e-03  9.206280e+00
ioratio          9.010956e-03  8.466087e+00
comsize          6.429875e-03  1.151668e+01
target           1.022570e-05  8.344689e-01
[1] "Dataset: all_C Model GLM, run: 8 of 10 2015-06-16 09:54:25"
[1] "glmnet variable coefficients"
                         [,1]          [,2]
(Intercept)     -2.993290e+00 -3.010140e+00
graph0           6.271309e-41  5.608834e-06
graph1          -2.527718e-45 -1.749555e-09
graph2           2.979649e-41  2.704723e-06
graph3           1.580112e-45  1.022491e-10
graph4          -5.509356e-47 -7.663788e-12
graph5           4.696055e-43  3.347974e-08
graph6           1.035851e-44  6.064590e-10
graph7           1.063130e-42  9.287482e-08
graph8           2.011524e-41  1.792631e-06
graph9           3.882427e-47  2.788645e-12
graph10         -5.015721e-49 -1.083908e-13
graph11         -1.399584e-49 -1.826293e-14
graph12          7.367869e-47  4.380642e-12
graph13          7.301105e-46  5.830668e-11
graph14         -6.060444e-48 -1.077875e-12
graph15          2.911238e-44  2.493790e-09
graph16          1.470088e-46  2.950193e-12
graph17          4.633386e-46  2.470719e-11
graph18          1.325292e-44  8.799644e-10
graph19          3.433571e-45  2.670187e-10
graph20          8.700166e-45 -3.059502e-10
graph21          1.978304e-44  1.611929e-09
graph22          8.185474e-44  7.085635e-09
graph23          2.115370e-44  1.583944e-09
graph24          3.841124e-44  3.066006e-09
graph25          1.904973e-43  1.543261e-08
graph26          1.879649e-43  1.553627e-08
graph27          1.162991e-42  1.003324e-07
graph28          1.758865e-42  1.541670e-07
graph29          1.335900e-41  1.052206e-06
orbit0           6.271309e-41  5.610622e-06
orbit1          -4.506461e-43 -6.311180e-08
orbit2           5.044301e-46 -1.387270e-09
orbit3           2.979649e-41  2.705219e-06
orbit4           1.988562e-44  1.720324e-09
orbit5           1.470350e-45  8.833239e-11
orbit6          -6.966039e-45 -7.416083e-10
orbit7          -3.016435e-47 -5.012588e-12
orbit8           4.696055e-43  3.349864e-08
orbit9          -6.552013e-44 -1.253533e-08
orbit10          1.094045e-43  9.695742e-09
orbit11          4.364116e-45 -5.089116e-11
orbit12          3.529484e-42  3.134333e-07
orbit13          1.349711e-42  1.171917e-07
orbit14          2.011524e-41  1.792784e-06
orbit15          5.954353e-46  5.588253e-11
orbit16          3.776447e-47  2.435380e-12
orbit17          2.718865e-46  2.089245e-11
orbit18          1.148738e-47 -1.646762e-12
orbit19         -2.062772e-46 -2.221531e-11
orbit20          4.523179e-47  4.023080e-12
orbit21         -5.168353e-49 -1.078877e-13
orbit22         -1.140710e-47 -1.207049e-12
orbit23         -7.042067e-50 -1.091232e-14
orbit24          6.663535e-46  4.482615e-11
orbit25          1.666999e-45  1.391552e-10
orbit26          6.627613e-47  3.577661e-12
orbit27          1.565390e-44  1.478792e-09
orbit28          1.630622e-45  1.154797e-10
orbit29          4.311110e-45  3.982674e-10
orbit30          9.604972e-46  6.061432e-11
orbit31         -1.993344e-45 -2.123215e-10
orbit32          1.761071e-46  1.529913e-11
orbit33         -5.592944e-48 -9.996877e-13
orbit34          2.911238e-44  2.494600e-09
orbit35         -1.002977e-44 -1.186144e-09
orbit36          2.361045e-45  1.432133e-10
orbit37          2.397606e-45  1.834243e-10
orbit38          4.031026e-47 -8.085925e-12
orbit39         -2.662560e-44 -3.041966e-09
orbit40          5.806741e-45  4.764279e-10
orbit41          5.917010e-45  5.227750e-10
orbit42          9.559348e-47 -1.741011e-11
orbit43          6.310968e-44  5.647068e-09
orbit44          4.354281e-45 -2.169186e-10
orbit45          6.338835e-44  5.960289e-09
orbit46          5.409609e-44  5.046715e-09
orbit47          3.834260e-45  2.264692e-10
orbit48          7.459147e-45  5.974134e-10
orbit49          1.693907e-43  1.533353e-08
orbit50         -1.107264e-44 -2.604957e-09
orbit51          7.908794e-44  6.773949e-09
orbit52          2.464899e-43  2.302226e-08
orbit53          2.454668e-44  1.848490e-09
orbit54          1.489556e-43  1.073699e-08
orbit55          9.841983e-44  8.734808e-09
orbit56          2.132077e-43  1.761986e-08
orbit57          4.916847e-44  4.180400e-09
orbit58          1.817063e-44  7.347913e-10
orbit59          2.909124e-43  2.718237e-08
orbit60          9.975286e-44  8.350413e-09
orbit61          4.478056e-44  2.428242e-09
orbit62          1.644054e-42  1.383335e-07
orbit63          3.231720e-43  2.474388e-08
orbit64          4.782162e-43  4.024271e-08
orbit65          2.886739e-42  2.715096e-07
orbit66          6.335863e-43  5.560775e-08
orbit67          2.395636e-43  1.821267e-08
orbit68          1.861396e-42  1.670007e-07
orbit69          2.194898e-42  1.616245e-07
orbit70          7.530533e-42  6.973864e-07
orbit71          2.078016e-42  1.768738e-07
orbit72          1.335900e-41  1.052147e-06
AP               6.439412e-39  6.781541e-04
bet              2.818466e-45  1.466970e-10
ecc              9.205087e-39  9.875037e-04
eccrad           5.523052e-38  5.924763e-03
close           -1.048495e-37 -1.135411e-02
constraint       8.332512e-41  1.477286e-05
coreness         2.553061e-40  2.634492e-05
knn             -2.003684e-41 -2.107756e-06
hubscore         4.391471e-38  3.532581e-03
pagerank        -1.961105e-37 -2.228805e-02
trans            5.174472e-39  5.977192e-04
evcent           4.296800e-38  3.427098e-03
first            6.271309e-41  5.612924e-06
upto_second     -2.608409e-42 -2.884287e-07
upto_third      -1.085889e-42 -1.168576e-07
upto_fourth     -2.037523e-42 -2.171370e-07
upto_fifth      -4.681125e-42 -5.022429e-07
upto_sixth      -2.864375e-42 -2.884782e-07
second          -2.766312e-42 -3.044536e-07
third           -1.391252e-42 -1.485886e-07
fourth           8.672995e-43  9.482935e-08
fifth            2.308467e-42  2.453351e-07
sixth            7.128817e-42  7.694972e-07
ratio1          -2.020488e-41 -2.126039e-06
ratio2           4.467945e-41  4.924657e-06
ratio3           1.506306e-41  1.392113e-06
ratio4           4.144117e-42  1.070774e-07
ratio5          -4.483439e-41 -5.286873e-06
ratio6           5.522270e-42  5.879220e-07
selfinter        4.923634e-39  5.229440e-04
walktrap_vertex -3.853792e-39 -4.158163e-04
bigcom1         -1.520717e-39 -1.563014e-04
bigcom2         -4.826019e-38 -5.373555e-03
bigcom3         -1.157276e-38 -1.288795e-03
bigcom4         -6.182122e-39 -6.787675e-04
bigcom6         -4.823610e-38 -5.413148e-03
bigcom8          1.959234e-38  2.193262e-03
bigcom9         -4.311094e-39 -4.659000e-04
bigcom11        -4.830845e-38 -5.419783e-03
bigcom13        -4.834873e-38 -5.416703e-03
bigcom15         6.407730e-39  7.296178e-04
bigcom16         2.396593e-38  2.673926e-03
bigcom21         1.272525e-38  1.425301e-03
bigcom22        -2.435195e-38 -2.738304e-03
bigcom24        -4.824413e-38 -5.407944e-03
bigcom26         2.413471e-38  2.710869e-03
bigcom28         1.754367e-38  1.928770e-03
bigcom30         1.449681e-38  1.631706e-03
bigcom31        -4.822808e-38 -5.391735e-03
bigcom32         1.493915e-38  1.652243e-03
bigcom33        -4.823209e-38 -5.391966e-03
bigcom34        -4.823610e-38 -5.405378e-03
bigcom36        -4.827627e-38 -5.417321e-03
bigcom37        -4.823209e-38 -5.394595e-03
bigcom38         2.396593e-38  2.684683e-03
bigcom39        -1.457837e-38 -1.636179e-03
bigcom40         1.007724e-38  1.115892e-03
bigcom43         1.202581e-37  1.349675e-02
bigcom44         4.093797e-39  4.531006e-04
bigcom46         4.807200e-38  5.388804e-03
bigcom47         7.072335e-38  7.924664e-03
bigcom49         1.355667e-37  1.519367e-02
bigcom50        -4.826019e-38 -5.416242e-03
bigcom51        -4.823209e-38 -5.419987e-03
bigcom52        -4.824012e-38 -5.418574e-03
bigcom54        -4.823209e-38 -5.421599e-03
bigcom56        -4.828029e-38 -5.408013e-03
bigcom62        -4.823610e-38 -5.424420e-03
bigcom66         1.201981e-37  1.345554e-02
bigcom68        -4.824012e-38 -5.412569e-03
bigcom69        -4.828029e-38 -5.425870e-03
bigcom71         1.122153e-38  1.295753e-03
bigcom72        -4.824012e-38 -5.403469e-03
bigcom73         2.296831e-39  2.532802e-04
bigcom74         3.599897e-38  4.039946e-03
bigcom75        -4.823209e-38 -5.412816e-03
bigcom76        -4.824815e-38 -5.395395e-03
bigcom77        -4.825216e-38 -5.405407e-03
bigcom79        -4.823610e-38 -5.424020e-03
bigcom80        -4.825216e-38 -5.444552e-03
bigcom82         2.044492e-37  2.289675e-02
bigcom83         1.538721e-37  1.721162e-02
bigcom84         6.406935e-38  7.181574e-03
bigcom85         6.406935e-38  7.168326e-03
bigcom87        -4.826019e-38 -5.414407e-03
bigcom89        -4.822808e-38 -5.387032e-03
bigcom91        -4.825216e-38 -5.403429e-03
bigcom92        -4.834067e-38 -5.408617e-03
bigcom93         2.043812e-37  2.288488e-02
bigcom96        -4.823209e-38 -5.418200e-03
bigcom97        -4.827225e-38 -5.409653e-03
bigcom98        -4.823610e-38 -5.430303e-03
bigcom99        -4.823209e-38 -5.416511e-03
bigcom101       -2.302569e-39 -2.695154e-04
bigcom104        2.951995e-38  3.329331e-03
bigcom106        7.810254e-38  8.720349e-03
bigcom109       -4.824012e-38 -5.402841e-03
bigcom113       -4.824413e-38 -5.429338e-03
bigcom116        3.438529e-38  3.861161e-03
bigcom120       -4.823209e-38 -5.445244e-03
bigcom123        1.201981e-37  1.349838e-02
bigcom126       -4.822407e-38 -5.437829e-03
bigcom127       -4.824413e-38 -5.425033e-03
bigcom137       -4.825618e-38 -5.421317e-03
bigcom139       -4.823610e-38 -5.408878e-03
bigcom140        1.201981e-37  1.347271e-02
bigcom143       -4.823209e-38 -5.441153e-03
bigcom145       -4.824012e-38 -5.362736e-03
bigcom146       -4.824012e-38 -5.350327e-03
bigcom147        5.820634e-38  6.530842e-03
bigcom149       -4.823209e-38 -5.389670e-03
bigcom153        2.951995e-38  3.288382e-03
bigcom154       -4.827225e-38 -5.394164e-03
bigcom156        9.614407e-38  1.076244e-02
bigcom157        1.915192e-38  2.130090e-03
bigcom158       -4.822407e-38 -5.405365e-03
bigcom160        1.201981e-37  1.347175e-02
bigcom161       -4.823610e-38 -5.423931e-03
bigcom162       -4.823209e-38 -5.409880e-03
bigcom164       -4.822808e-38 -5.432148e-03
bigcom166        9.620010e-38  1.077021e-02
bigcom167       -6.136744e-39 -6.882333e-04
bigcom171        4.365526e-38  4.895648e-03
bigcom173       -4.823209e-38 -5.369355e-03
bigcom175        3.559764e-37  3.987870e-02
bigcom176       -4.823209e-38 -5.425617e-03
bigcom177       -4.823610e-38 -5.408562e-03
bigcom178       -4.823610e-38 -5.399484e-03
bigcom180       -4.822808e-38 -5.377742e-03
bigcom181        7.916533e-39  9.061877e-04
bigcom184       -4.823610e-38 -5.355029e-03
bigcom186       -4.823209e-38 -5.426168e-03
bigcom187       -4.823209e-38 -5.408231e-03
bigcom189       -4.826421e-38 -5.407273e-03
bigcom194       -4.824413e-38 -5.407798e-03
bigcom195       -4.823610e-38 -5.414134e-03
bigcom196       -4.823209e-38 -5.425197e-03
bigcom204       -4.824815e-38 -5.385422e-03
bigcom205       -4.823610e-38 -5.420483e-03
bigcom212       -4.823209e-38 -5.416685e-03
bigcom214       -4.824012e-38 -5.416019e-03
bigcom222        2.043812e-37  2.289955e-02
bigcom223       -4.823610e-38 -5.397196e-03
bigcom226        1.201981e-37  1.347445e-02
bigcom227       -4.823610e-38 -5.382785e-03
bigcom229       -4.823209e-38 -5.392991e-03
bigcom233       -4.822808e-38 -5.443340e-03
bigcom236       -4.823209e-38 -5.391530e-03
bigcom237       -4.822808e-38 -5.416577e-03
bigcom246       -4.826019e-38 -5.382226e-03
bigcom248        7.072335e-38  7.923292e-03
bigcom249       -4.823610e-38 -5.401622e-03
bigcom250       -4.828029e-38 -5.400141e-03
bigcom254       -4.824012e-38 -5.404535e-03
bigcom266       -4.823209e-38 -5.422155e-03
bigcom269       -4.824815e-38 -5.427157e-03
bigcom272       -4.823209e-38 -5.424623e-03
bigcom274        4.815624e-38  5.428486e-03
bigcom281       -4.824413e-38 -5.443032e-03
bigcom291        1.201981e-37  1.350076e-02
bigcom292       -4.823209e-38 -5.407644e-03
bigcom295       -4.823610e-38 -5.423810e-03
bigcom299       -4.822407e-38 -5.406707e-03
bigcom301       -4.825618e-38 -5.402996e-03
bigcom306        1.538721e-37  1.725313e-02
bigcom309       -4.824413e-38 -5.407750e-03
bigcom314       -4.823209e-38 -5.426875e-03
bigcom321       -4.825216e-38 -5.393446e-03
bigcom341        1.538721e-37  1.726022e-02
bigcom350       -4.823209e-38 -5.418429e-03
bigcom353       -4.823209e-38 -5.421340e-03
bigcom359       -4.822808e-38 -5.414016e-03
bigcom363       -4.823209e-38 -5.434936e-03
bigcom365        1.538721e-37  1.721668e-02
bigcom385       -4.823209e-38 -5.414907e-03
bigcom386       -4.822808e-38 -5.357722e-03
bigcom408       -4.825618e-38 -5.415097e-03
bigcom412       -4.824012e-38 -5.364708e-03
bigcom480       -4.823209e-38 -5.398348e-03
spin_vertex      9.198462e-39  1.012713e-03
membership_s1    5.809663e-39  6.401298e-04
membership_s3   -4.828833e-38 -5.465250e-03
membership_s4    1.869034e-39  1.861198e-04
membership_s5    2.227928e-39  2.442925e-04
membership_s6   -1.454826e-38 -1.513185e-03
membership_s7    2.045172e-38  2.293914e-03
membership_s8   -4.826421e-38 -5.431091e-03
membership_s9    4.959007e-39  4.920598e-04
membership_s11   3.599897e-38  3.981133e-03
membership_s12  -4.826019e-38 -5.407732e-03
membership_s14   1.201981e-37  1.339296e-02
membership_s15   4.709440e-39  5.237109e-04
membership_s16   1.493915e-38  1.660909e-03
membership_s17  -4.824815e-38 -5.444430e-03
membership_s18  -1.539171e-38 -1.738714e-03
membership_s20  -4.823610e-38 -5.448465e-03
membership_s21  -7.206344e-39 -8.066827e-04
membership_s22   4.966770e-38  5.520066e-03
membership_s24   1.123744e-38  1.244613e-03
membership_s25   2.667014e-38  2.981157e-03
membership_s26   7.815457e-38  8.676751e-03
membership_s27  -8.193345e-39 -9.154110e-04
membership_s28   5.288601e-38  5.835153e-03
membership_s30  -4.681922e-39 -5.418994e-04
membership_s31  -7.784370e-39 -8.741848e-04
membership_s32   6.731593e-39  7.434011e-04
membership_s33   2.043812e-37  2.282868e-02
membership_s36   3.006476e-40  3.391707e-05
membership_s37  -9.817720e-39 -1.109541e-03
V1               3.476643e-38  3.655887e-03
V2               1.015843e-38  1.070762e-03
pdi             -1.133987e-38 -6.050686e-02
adhesion        -1.298414e-42 -1.356877e-07
cohesion         2.605237e-42  2.723137e-07
inner            9.422685e-43  9.877904e-08
outer            1.491807e-42  1.551258e-07
ioratio          3.005802e-38  3.123426e-03
comsize          5.558696e-42  5.812545e-07
target           1.230158e-38  1.382756e-03
[1] "Dataset: all_C Model GBM, run: 9 of 10 2015-06-16 09:54:26"
Iter   TrainDeviance   ValidDeviance   StepSize   Improve
     1        0.3829             nan     0.0100   -0.0000
     2        0.3824             nan     0.0100   -0.0000
     3        0.3818             nan     0.0100   -0.0000
     4        0.3814             nan     0.0100   -0.0000
     5        0.3810             nan     0.0100    0.0000
     6        0.3805             nan     0.0100   -0.0000
     7        0.3800             nan     0.0100   -0.0000
     8        0.3796             nan     0.0100   -0.0001
     9        0.3792             nan     0.0100   -0.0000
    10        0.3788             nan     0.0100   -0.0000
    20        0.3741             nan     0.0100   -0.0000
    40        0.3656             nan     0.0100   -0.0000
    60        0.3585             nan     0.0100   -0.0000
    80        0.3520             nan     0.0100   -0.0000
   100        0.3456             nan     0.0100   -0.0000
   120        0.3397             nan     0.0100    0.0000
   140        0.3342             nan     0.0100   -0.0000
   160        0.3288             nan     0.0100   -0.0000
   180        0.3236             nan     0.0100   -0.0000
   200        0.3188             nan     0.0100   -0.0000
   220        0.3141             nan     0.0100   -0.0000
   240        0.3098             nan     0.0100   -0.0000
   260        0.3060             nan     0.0100   -0.0000
   280        0.3016             nan     0.0100   -0.0000
   300        0.2977             nan     0.0100   -0.0000
   320        0.2941             nan     0.0100   -0.0000
   340        0.2904             nan     0.0100   -0.0000
   360        0.2868             nan     0.0100   -0.0000
   380        0.2832             nan     0.0100   -0.0000
   400        0.2798             nan     0.0100   -0.0000
   411        0.2782             nan     0.0100   -0.0000

[1] "GBM variable coefficients"
                            var     rel.inf
ratio5                   ratio5 3.453762384
comsize                 comsize 3.373247916
V2                           V2 3.347134690
outer                     outer 2.915200765
V1                           V1 2.616858380
inner                     inner 2.382684957
spin_vertex         spin_vertex 2.178730598
pagerank               pagerank 2.164169198
ratio4                   ratio4 2.031601051
walktrap_vertex walktrap_vertex 1.963403379
fourth                   fourth 1.926920441
ioratio                 ioratio 1.894147829
ratio2                   ratio2 1.747824169
knn                         knn 1.699868160
bet                         bet 1.651780082
orbit18                 orbit18 1.523890628
graph10                 graph10 1.486179513
trans                     trans 1.452565732
ratio1                   ratio1 1.452244917
adhesion               adhesion 1.444453273
orbit45                 orbit45 1.416328239
cohesion               cohesion 1.299852270
graph19                 graph19 1.241362524
third                     third 1.197927714
ratio6                   ratio6 1.150643454
graph20                 graph20 1.064944369
ratio3                   ratio3 1.048398593
graph23                 graph23 0.974891233
graph11                 graph11 0.957700778
orbit49                 orbit49 0.925751999
graph13                 graph13 0.910878639
graph16                 graph16 0.877529927
graph5                   graph5 0.830607609
orbit19                 orbit19 0.809687700
graph15                 graph15 0.792071376
orbit39                 orbit39 0.761705074
graph14                 graph14 0.753674392
orbit37                 orbit37 0.749110097
graph12                 graph12 0.743376088
orbit36                 orbit36 0.741466919
orbit24                 orbit24 0.739939275
graph17                 graph17 0.698183103
upto_sixth           upto_sixth 0.697476851
graph3                   graph3 0.694931115
graph4                   graph4 0.677873355
orbit9                   orbit9 0.677689478
fifth                     fifth 0.676741759
sixth                     sixth 0.661412300
orbit35                 orbit35 0.637378186
constraint           constraint 0.629770284
orbit31                 orbit31 0.628398871
orbit17                 orbit17 0.603638582
graph1                   graph1 0.585997868
orbit56                 orbit56 0.581282937
upto_fifth           upto_fifth 0.577628477
orbit20                 orbit20 0.576083759
orbit27                 orbit27 0.559877118
orbit46                 orbit46 0.555059476
hubscore               hubscore 0.524760258
orbit50                 orbit50 0.517308953
bigcom49               bigcom49 0.514499717
graph22                 graph22 0.508290950
orbit16                 orbit16 0.507717250
graph6                   graph6 0.470732399
graph9                   graph9 0.469735966
orbit40                 orbit40 0.464351576
graph7                   graph7 0.460773416
graph18                 graph18 0.452855152
orbit28                 orbit28 0.435232018
orbit54                 orbit54 0.428496499
orbit69                 orbit69 0.410639311
upto_third           upto_third 0.409922474
orbit15                 orbit15 0.404041628
orbit62                 orbit62 0.398650979
orbit13                 orbit13 0.391769022
orbit65                 orbit65 0.382296531
graph21                 graph21 0.373005313
orbit30                 orbit30 0.370564779
orbit48                 orbit48 0.368136741
orbit6                   orbit6 0.361390022
close                     close 0.358701972
orbit29                 orbit29 0.344706493
graph29                 graph29 0.342377465
orbit5                   orbit5 0.332814596
graph26                 graph26 0.330479100
orbit58                 orbit58 0.326959882
membership_s1     membership_s1 0.320468457
orbit2                   orbit2 0.318214288
orbit52                 orbit52 0.318103256
orbit26                 orbit26 0.315626598
graph2                   graph2 0.314837317
orbit25                 orbit25 0.314081875
orbit38                 orbit38 0.307406839
orbit32                 orbit32 0.303731226
orbit53                 orbit53 0.301757538
upto_second         upto_second 0.300706303
graph25                 graph25 0.296044518
orbit7                   orbit7 0.295996552
bigcom40               bigcom40 0.287891441
graph8                   graph8 0.284199898
upto_fourth         upto_fourth 0.281522688
orbit57                 orbit57 0.280194688
orbit22                 orbit22 0.279549816
graph0                   graph0 0.276376080
orbit63                 orbit63 0.268232203
graph28                 graph28 0.257114558
orbit21                 orbit21 0.250719446
orbit1                   orbit1 0.242987779
orbit47                 orbit47 0.241766296
orbit66                 orbit66 0.241518088
graph24                 graph24 0.228095764
orbit4                   orbit4 0.226982339
orbit11                 orbit11 0.221429869
bigcom47               bigcom47 0.215670099
orbit42                 orbit42 0.214536050
bigcom30               bigcom30 0.213831595
bigcom82               bigcom82 0.212462709
orbit12                 orbit12 0.211445829
orbit59                 orbit59 0.202211915
bigcom28               bigcom28 0.200242024
orbit60                 orbit60 0.199526036
orbit51                 orbit51 0.199295569
graph27                 graph27 0.197643592
bigcom274             bigcom274 0.197365924
membership_s6     membership_s6 0.189027451
bigcom175             bigcom175 0.187700205
orbit23                 orbit23 0.186166733
coreness               coreness 0.184280855
membership_s4     membership_s4 0.180293288
membership_s32   membership_s32 0.180007845
orbit33                 orbit33 0.179486179
membership_s7     membership_s7 0.174775822
orbit64                 orbit64 0.174714440
orbit44                 orbit44 0.173086498
second                   second 0.173050708
bigcom166             bigcom166 0.163545761
orbit71                 orbit71 0.163060073
orbit70                 orbit70 0.160560016
orbit10                 orbit10 0.158478730
ecc                         ecc 0.154871342
orbit67                 orbit67 0.148669357
orbit55                 orbit55 0.132417439
orbit43                 orbit43 0.126853225
membership_s26   membership_s26 0.126372790
bigcom26               bigcom26 0.125244528
membership_s5     membership_s5 0.120079070
evcent                   evcent 0.112663522
orbit41                 orbit41 0.109490659
orbit61                 orbit61 0.109313884
bigcom4                 bigcom4 0.108107963
target                   target 0.101743883
membership_s28   membership_s28 0.082385816
membership_s22   membership_s22 0.081171895
bigcom1                 bigcom1 0.080501070
bigcom8                 bigcom8 0.076882569
membership_s36   membership_s36 0.068839033
bigcom248             bigcom248 0.068003153
AP                           AP 0.062121531
bigcom147             bigcom147 0.058356286
bigcom15               bigcom15 0.051367967
orbit68                 orbit68 0.050164682
bigcom46               bigcom46 0.049085975
membership_s15   membership_s15 0.046415757
membership_s27   membership_s27 0.043994417
pdi                         pdi 0.037299097
selfinter             selfinter 0.027835831
bigcom21               bigcom21 0.024746694
membership_s30   membership_s30 0.023769644
bigcom116             bigcom116 0.014661791
bigcom9                 bigcom9 0.013872612
bigcom22               bigcom22 0.007418852
membership_s37   membership_s37 0.006890968
membership_s31   membership_s31 0.005214713
orbit0                   orbit0 0.000000000
orbit3                   orbit3 0.000000000
orbit8                   orbit8 0.000000000
orbit14                 orbit14 0.000000000
orbit34                 orbit34 0.000000000
orbit72                 orbit72 0.000000000
eccrad                   eccrad 0.000000000
first                     first 0.000000000
bigcom2                 bigcom2 0.000000000
bigcom3                 bigcom3 0.000000000
bigcom6                 bigcom6 0.000000000
bigcom11               bigcom11 0.000000000
bigcom13               bigcom13 0.000000000
bigcom16               bigcom16 0.000000000
bigcom24               bigcom24 0.000000000
bigcom31               bigcom31 0.000000000
bigcom32               bigcom32 0.000000000
bigcom33               bigcom33 0.000000000
bigcom34               bigcom34 0.000000000
bigcom36               bigcom36 0.000000000
bigcom37               bigcom37 0.000000000
bigcom38               bigcom38 0.000000000
bigcom39               bigcom39 0.000000000
bigcom43               bigcom43 0.000000000
bigcom44               bigcom44 0.000000000
bigcom50               bigcom50 0.000000000
bigcom51               bigcom51 0.000000000
bigcom52               bigcom52 0.000000000
bigcom54               bigcom54 0.000000000
bigcom56               bigcom56 0.000000000
bigcom62               bigcom62 0.000000000
bigcom66               bigcom66 0.000000000
bigcom68               bigcom68 0.000000000
bigcom69               bigcom69 0.000000000
bigcom71               bigcom71 0.000000000
bigcom72               bigcom72 0.000000000
bigcom73               bigcom73 0.000000000
bigcom74               bigcom74 0.000000000
bigcom75               bigcom75 0.000000000
bigcom76               bigcom76 0.000000000
bigcom77               bigcom77 0.000000000
bigcom79               bigcom79 0.000000000
bigcom80               bigcom80 0.000000000
bigcom83               bigcom83 0.000000000
bigcom84               bigcom84 0.000000000
bigcom85               bigcom85 0.000000000
bigcom87               bigcom87 0.000000000
bigcom89               bigcom89 0.000000000
bigcom91               bigcom91 0.000000000
bigcom92               bigcom92 0.000000000
bigcom93               bigcom93 0.000000000
bigcom96               bigcom96 0.000000000
bigcom97               bigcom97 0.000000000
bigcom98               bigcom98 0.000000000
bigcom99               bigcom99 0.000000000
bigcom101             bigcom101 0.000000000
bigcom104             bigcom104 0.000000000
bigcom106             bigcom106 0.000000000
bigcom109             bigcom109 0.000000000
bigcom113             bigcom113 0.000000000
bigcom120             bigcom120 0.000000000
bigcom123             bigcom123 0.000000000
bigcom126             bigcom126 0.000000000
bigcom127             bigcom127 0.000000000
bigcom137             bigcom137 0.000000000
bigcom139             bigcom139 0.000000000
bigcom140             bigcom140 0.000000000
bigcom143             bigcom143 0.000000000
bigcom145             bigcom145 0.000000000
bigcom146             bigcom146 0.000000000
bigcom149             bigcom149 0.000000000
bigcom153             bigcom153 0.000000000
bigcom154             bigcom154 0.000000000
bigcom156             bigcom156 0.000000000
bigcom157             bigcom157 0.000000000
bigcom158             bigcom158 0.000000000
bigcom160             bigcom160 0.000000000
bigcom161             bigcom161 0.000000000
bigcom162             bigcom162 0.000000000
bigcom164             bigcom164 0.000000000
bigcom167             bigcom167 0.000000000
bigcom171             bigcom171 0.000000000
bigcom173             bigcom173 0.000000000
bigcom176             bigcom176 0.000000000
bigcom177             bigcom177 0.000000000
bigcom178             bigcom178 0.000000000
bigcom180             bigcom180 0.000000000
bigcom181             bigcom181 0.000000000
bigcom184             bigcom184 0.000000000
bigcom186             bigcom186 0.000000000
bigcom187             bigcom187 0.000000000
bigcom189             bigcom189 0.000000000
bigcom194             bigcom194 0.000000000
bigcom195             bigcom195 0.000000000
bigcom196             bigcom196 0.000000000
bigcom204             bigcom204 0.000000000
bigcom205             bigcom205 0.000000000
bigcom212             bigcom212 0.000000000
bigcom214             bigcom214 0.000000000
bigcom222             bigcom222 0.000000000
bigcom223             bigcom223 0.000000000
bigcom226             bigcom226 0.000000000
bigcom227             bigcom227 0.000000000
bigcom229             bigcom229 0.000000000
bigcom233             bigcom233 0.000000000
bigcom236             bigcom236 0.000000000
bigcom237             bigcom237 0.000000000
bigcom246             bigcom246 0.000000000
bigcom249             bigcom249 0.000000000
bigcom250             bigcom250 0.000000000
bigcom254             bigcom254 0.000000000
bigcom266             bigcom266 0.000000000
bigcom269             bigcom269 0.000000000
bigcom272             bigcom272 0.000000000
bigcom281             bigcom281 0.000000000
bigcom291             bigcom291 0.000000000
bigcom292             bigcom292 0.000000000
bigcom295             bigcom295 0.000000000
bigcom299             bigcom299 0.000000000
bigcom301             bigcom301 0.000000000
bigcom306             bigcom306 0.000000000
bigcom309             bigcom309 0.000000000
bigcom314             bigcom314 0.000000000
bigcom321             bigcom321 0.000000000
bigcom341             bigcom341 0.000000000
bigcom350             bigcom350 0.000000000
bigcom353             bigcom353 0.000000000
bigcom359             bigcom359 0.000000000
bigcom363             bigcom363 0.000000000
bigcom365             bigcom365 0.000000000
bigcom385             bigcom385 0.000000000
bigcom386             bigcom386 0.000000000
bigcom408             bigcom408 0.000000000
bigcom412             bigcom412 0.000000000
bigcom480             bigcom480 0.000000000
membership_s3     membership_s3 0.000000000
membership_s8     membership_s8 0.000000000
membership_s9     membership_s9 0.000000000
membership_s11   membership_s11 0.000000000
membership_s12   membership_s12 0.000000000
membership_s14   membership_s14 0.000000000
membership_s16   membership_s16 0.000000000
membership_s17   membership_s17 0.000000000
membership_s18   membership_s18 0.000000000
membership_s20   membership_s20 0.000000000
membership_s21   membership_s21 0.000000000
membership_s24   membership_s24 0.000000000
membership_s25   membership_s25 0.000000000
membership_s33   membership_s33 0.000000000
[1] "Dataset: all_C Model RF, run: 9 of 10 2015-06-16 10:01:34"
     |      Out-of-bag   |
Tree |      MSE  %Var(y) |
   1 |  0.08723   191.98 |
   2 |  0.08703   191.55 |
   3 |  0.08534   187.84 |
   4 |  0.07979   175.61 |
   5 |  0.07576   166.74 |
   6 |  0.07289   160.42 |
   7 |  0.07053   155.23 |
   8 |  0.06762   148.84 |
   9 |  0.06487   142.77 |
  10 |  0.06342   139.58 |
  11 |  0.06187   136.18 |
  12 |  0.06065   133.50 |
  13 |  0.05962   131.22 |
  14 |  0.05898   129.80 |
  15 |  0.05812   127.92 |
  16 |  0.05752   126.59 |
  17 |  0.05682   125.05 |
  18 |   0.0563   123.91 |
  19 |   0.0559   123.04 |
  20 |  0.05545   122.04 |
  21 |   0.0551   121.27 |
  22 |  0.05487   120.78 |
  23 |  0.05463   120.24 |
  24 |  0.05432   119.55 |
  25 |  0.05422   119.35 |
  26 |  0.05409   119.05 |
  27 |  0.05392   118.67 |
  28 |  0.05378   118.38 |
  29 |  0.05353   117.81 |
  30 |  0.05341   117.56 |
  31 |   0.0532   117.09 |
  32 |  0.05303   116.72 |
  33 |  0.05292   116.47 |
  34 |   0.0528   116.22 |
  35 |  0.05271   116.01 |
  36 |  0.05267   115.92 |
  37 |  0.05253   115.62 |
  38 |  0.05245   115.44 |
  39 |  0.05236   115.23 |
  40 |  0.05227   115.04 |
  41 |  0.05212   114.72 |
  42 |  0.05202   114.50 |
  43 |  0.05204   114.55 |
  44 |  0.05198   114.42 |
  45 |  0.05188   114.18 |
  46 |  0.05185   114.12 |
  47 |  0.05177   113.95 |
  48 |  0.05166   113.71 |
  49 |  0.05156   113.49 |
  50 |   0.0515   113.34 |
  51 |  0.05142   113.17 |
  52 |  0.05139   113.10 |
  53 |  0.05134   112.99 |
  54 |  0.05128   112.87 |
  55 |  0.05129   112.88 |
  56 |  0.05125   112.80 |
  57 |  0.05118   112.65 |
  58 |   0.0511   112.46 |
  59 |  0.05108   112.43 |
  60 |  0.05105   112.36 |
  61 |    0.051   112.26 |
  62 |  0.05101   112.27 |
  63 |  0.05105   112.36 |
  64 |  0.05098   112.20 |
  65 |  0.05094   112.11 |
  66 |  0.05089   112.00 |
  67 |  0.05088   111.98 |
  68 |  0.05085   111.93 |
  69 |  0.05085   111.93 |
  70 |  0.05086   111.93 |
  71 |  0.05082   111.86 |
  72 |  0.05081   111.84 |
  73 |  0.05078   111.77 |
  74 |  0.05076   111.72 |
  75 |  0.05073   111.66 |
  76 |  0.05071   111.61 |
  77 |  0.05067   111.53 |
  78 |  0.05066   111.50 |
  79 |  0.05063   111.43 |
  80 |  0.05062   111.42 |
  81 |  0.05061   111.38 |
  82 |  0.05054   111.23 |
  83 |  0.05056   111.29 |
  84 |  0.05054   111.24 |
  85 |  0.05053   111.22 |
  86 |  0.05052   111.20 |
  87 |  0.05052   111.19 |
  88 |  0.05051   111.16 |
  89 |  0.05051   111.17 |
  90 |  0.05051   111.18 |
  91 |  0.05051   111.18 |
  92 |   0.0505   111.16 |
  93 |  0.05048   111.10 |
  94 |  0.05042   110.98 |
  95 |  0.05043   111.00 |
  96 |  0.05043   110.99 |
  97 |  0.05037   110.86 |
  98 |  0.05033   110.77 |
  99 |  0.05032   110.75 |
 100 |   0.0503   110.71 |
[1] "Random Forest variable coefficients"
                      %IncMSE IncNodePurity
graph5           6.430970e-03  2.140423e+00
graph6           1.182074e-02  3.094122e+00
graph7           7.467542e-03  1.566767e+00
graph8           1.141336e-03  6.487605e-01
graph9           9.775023e-03  2.755342e+00
graph10          3.159967e-02  5.029230e+00
graph11          2.195054e-02  4.685537e+00
graph12          1.843975e-02  4.261889e+00
graph13          1.259141e-02  3.261639e+00
graph14          1.217153e-02  3.568273e+00
graph15          7.393711e-03  2.137803e+00
graph16          2.107722e-02  3.558389e+00
graph17          1.384038e-02  3.855007e+00
graph18          7.755760e-03  1.301834e+00
graph19          1.990669e-02  4.157810e+00
graph20          1.625327e-02  3.740061e+00
graph21          8.466219e-03  2.171825e+00
graph22          9.998439e-03  2.175554e+00
graph23          1.717436e-02  3.222016e+00
graph24          6.114506e-03  1.707587e+00
graph25          7.978272e-03  2.386874e+00
graph26          3.275952e-03  1.173814e+00
graph27          4.329366e-03  1.156712e+00
graph28          3.121445e-03  9.419510e-01
graph29          4.784969e-04  4.964316e-01
orbit0           1.118728e-03  8.172175e-01
orbit1           9.515638e-03  2.852095e+00
orbit2           3.897861e-03  1.179690e+00
orbit3           2.452103e-03  1.003214e+00
orbit4           1.354621e-02  2.402067e+00
orbit5           5.007329e-03  2.347354e+00
orbit6           1.456820e-02  3.214956e+00
orbit7           6.196642e-03  1.464059e+00
orbit8           6.497121e-03  2.042946e+00
orbit9           6.464913e-03  2.550551e+00
orbit10          6.727033e-03  1.379028e+00
orbit11          2.156968e-03  1.071495e+00
orbit12          5.788863e-03  1.372477e+00
orbit13          3.737364e-03  1.099526e+00
orbit14          2.682868e-04  5.457216e-01
orbit15          1.078782e-02  2.860441e+00
orbit16          7.516000e-03  2.212969e+00
orbit17          1.243934e-02  2.652347e+00
orbit18          2.133733e-02  5.457446e+00
orbit19          2.004957e-02  3.570614e+00
orbit20          1.396389e-02  3.331778e+00
orbit21          7.438147e-03  1.460321e+00
orbit22          2.052621e-02  4.026516e+00
orbit23          3.671287e-03  1.195736e+00
orbit24          2.520937e-02  3.944890e+00
[truncated: 141,604 more chars]
