# Supplementary material for: Distinctive Behaviors of Druggable Proteins in Cellular Networks
Source: PLoS Comput Biol. 2015 Dec 23;11(12):e1004597. doi: 10.1371/journal.pcbi.1004597 (PMC4689399; doi:10.1371/journal.pcbi.1004597)
Supplement: S1 File — (ZIP) [file pcbi.1004597.s004.zip › S1_File/direct.20150613.random.ppi.optimised_Target_results_all_CT.txt]

[[1]]
[1] "all_CT"

[1] "Dataset: all_CT Model GBM, run: 1 of 10 2015-06-16 06:48:18"
Iter   TrainDeviance   ValidDeviance   StepSize   Improve
     1        0.1006             nan     0.0100   -0.0000
     2        0.0995             nan     0.0100   -0.0000
     3        0.0983             nan     0.0100    0.0002
     4        0.0977             nan     0.0100   -0.0000
     5        0.0969             nan     0.0100   -0.0000
     6        0.0962             nan     0.0100    0.0000
     7        0.0957             nan     0.0100   -0.0000
     8        0.0951             nan     0.0100   -0.0000
     9        0.0948             nan     0.0100   -0.0000
    10        0.0944             nan     0.0100   -0.0000
    20        0.0906             nan     0.0100   -0.0000
    40        0.0836             nan     0.0100   -0.0000
    60        0.0793             nan     0.0100   -0.0000
    80        0.0754             nan     0.0100   -0.0000
   100        0.0723             nan     0.0100   -0.0000
   120        0.0690             nan     0.0100   -0.0000
   140        0.0664             nan     0.0100   -0.0000
   160        0.0642             nan     0.0100    0.0000
   180        0.0619             nan     0.0100   -0.0000
   200        0.0598             nan     0.0100   -0.0000
   220        0.0576             nan     0.0100   -0.0000
   240        0.0560             nan     0.0100   -0.0000
   260        0.0540             nan     0.0100    0.0000
   280        0.0521             nan     0.0100   -0.0000
   300        0.0503             nan     0.0100   -0.0000
   320        0.0489             nan     0.0100   -0.0000
   340        0.0475             nan     0.0100   -0.0000
   357        0.0466             nan     0.0100   -0.0000

[1] "GBM variable coefficients"
                            var    rel.inf
fifth                     fifth 3.97263591
pagerank               pagerank 3.82940113
V2                           V2 3.23002138
walktrap_vertex walktrap_vertex 2.26641793
V1                           V1 2.17840133
membership_s17   membership_s17 2.07703338
graph1                   graph1 2.05151641
comsize                 comsize 2.02501201
ratio2                   ratio2 2.02454097
adhesion               adhesion 1.98190131
cohesion               cohesion 1.87201485
inner                     inner 1.82698559
graph14                 graph14 1.77054744
ratio5                   ratio5 1.73977893
spin_vertex         spin_vertex 1.57182611
knn                         knn 1.52252402
bigcom194             bigcom194 1.50451170
outer                     outer 1.48332567
ioratio                 ioratio 1.47171203
orbit36                 orbit36 1.37866318
bigcom480             bigcom480 1.34378274
bigcom249             bigcom249 1.34222522
ratio1                   ratio1 1.28792729
fourth                   fourth 1.28569242
ratio4                   ratio4 1.28484403
trans                     trans 1.24372594
orbit31                 orbit31 1.22436486
ratio6                   ratio6 1.21326857
graph6                   graph6 1.12259595
graph10                 graph10 1.10753945
graph19                 graph19 1.08110624
bigcom126             bigcom126 1.01547135
graph20                 graph20 0.96768716
orbit22                 orbit22 0.92497871
graph17                 graph17 0.90827414
graph12                 graph12 0.90094730
constraint           constraint 0.89405060
graph0                   graph0 0.88276274
graph4                   graph4 0.85943768
orbit62                 orbit62 0.83710666
bigcom408             bigcom408 0.81348763
graph3                   graph3 0.76659210
orbit39                 orbit39 0.75635853
graph25                 graph25 0.70714843
bet                         bet 0.70065336
bigcom171             bigcom171 0.68953785
close                     close 0.67871437
graph16                 graph16 0.66893751
ratio3                   ratio3 0.66856523
orbit37                 orbit37 0.66468542
orbit18                 orbit18 0.63772595
bigcom26               bigcom26 0.60857366
graph13                 graph13 0.59493247
graph7                   graph7 0.59475410
orbit4                   orbit4 0.59122778
orbit25                 orbit25 0.58838732
orbit56                 orbit56 0.58750522
orbit19                 orbit19 0.58443703
graph11                 graph11 0.58431072
graph2                   graph2 0.57527713
orbit24                 orbit24 0.56528511
orbit32                 orbit32 0.55184155
graph23                 graph23 0.54258188
orbit1                   orbit1 0.53700035
bigcom104             bigcom104 0.52359046
orbit44                 orbit44 0.52349998
third                     third 0.49067538
orbit20                 orbit20 0.46296833
orbit9                   orbit9 0.45457367
orbit26                 orbit26 0.45297497
orbit51                 orbit51 0.45176167
orbit45                 orbit45 0.44856103
orbit49                 orbit49 0.43505230
pdi                         pdi 0.42414765
orbit30                 orbit30 0.41805880
upto_third           upto_third 0.39721580
membership_s15   membership_s15 0.37534400
bigcom248             bigcom248 0.37417584
orbit55                 orbit55 0.37242440
orbit50                 orbit50 0.36821287
orbit16                 orbit16 0.36443641
orbit47                 orbit47 0.35628229
target                   target 0.34190861
graph9                   graph9 0.33999649
graph15                 graph15 0.33963030
orbit58                 orbit58 0.33220749
bigcom46               bigcom46 0.32055956
sixth                     sixth 0.31954544
orbit64                 orbit64 0.31460475
orbit28                 orbit28 0.30818545
orbit48                 orbit48 0.30092717
graph8                   graph8 0.29857238
orbit60                 orbit60 0.29073234
graph5                   graph5 0.28460657
orbit54                 orbit54 0.28133336
membership_s5     membership_s5 0.27904249
hubscore               hubscore 0.27193819
orbit57                 orbit57 0.26814905
graph27                 graph27 0.26389089
orbit71                 orbit71 0.26260529
orbit38                 orbit38 0.26075836
upto_sixth           upto_sixth 0.26033278
orbit13                 orbit13 0.25803818
graph18                 graph18 0.24299035
orbit27                 orbit27 0.23833748
orbit40                 orbit40 0.22627824
orbit5                   orbit5 0.22515293
orbit29                 orbit29 0.22044687
membership_s32   membership_s32 0.20661759
coreness               coreness 0.20583223
bigcom4                 bigcom4 0.20349270
upto_second         upto_second 0.20305665
orbit63                 orbit63 0.20297075
orbit12                 orbit12 0.20065993
graph22                 graph22 0.19997900
orbit35                 orbit35 0.19013380
upto_fourth         upto_fourth 0.18101465
orbit15                 orbit15 0.17637946
graph29                 graph29 0.17338925
bigcom15               bigcom15 0.17160813
upto_fifth           upto_fifth 0.17124992
graph21                 graph21 0.17044716
orbit68                 orbit68 0.16207270
orbit11                 orbit11 0.15559505
evcent                   evcent 0.15491499
membership_s4     membership_s4 0.15450991
orbit17                 orbit17 0.14980996
orbit65                 orbit65 0.14898258
membership_s6     membership_s6 0.14763427
orbit69                 orbit69 0.14432137
orbit33                 orbit33 0.13220475
orbit52                 orbit52 0.12581425
orbit41                 orbit41 0.12172567
ecc                         ecc 0.11994760
membership_s27   membership_s27 0.10849519
orbit43                 orbit43 0.10800316
bigcom1                 bigcom1 0.10086065
orbit53                 orbit53 0.09890308
orbit6                   orbit6 0.09670652
orbit46                 orbit46 0.09440406
orbit21                 orbit21 0.08815949
bigcom30               bigcom30 0.07980755
orbit23                 orbit23 0.07772260
orbit42                 orbit42 0.07657400
orbit70                 orbit70 0.07530344
orbit59                 orbit59 0.06579027
membership_s30   membership_s30 0.06561160
bigcom40               bigcom40 0.06025091
membership_s36   membership_s36 0.05567701
bigcom21               bigcom21 0.04961788
orbit61                 orbit61 0.04903164
graph28                 graph28 0.04739510
membership_s24   membership_s24 0.04398348
graph26                 graph26 0.03757201
orbit2                   orbit2 0.03735913
orbit7                   orbit7 0.03451833
AP                           AP 0.03404199
orbit67                 orbit67 0.02914735
second                   second 0.02802070
membership_s7     membership_s7 0.02575162
selfinter             selfinter 0.02457463
membership_s31   membership_s31 0.02443647
orbit10                 orbit10 0.02210448
bigcom274             bigcom274 0.01975651
orbit66                 orbit66 0.01884302
bigcom28               bigcom28 0.01290678
membership_s1     membership_s1 0.01245045
graph24                 graph24 0.01204670
orbit0                   orbit0 0.00000000
orbit3                   orbit3 0.00000000
orbit8                   orbit8 0.00000000
orbit14                 orbit14 0.00000000
orbit34                 orbit34 0.00000000
orbit72                 orbit72 0.00000000
eccrad                   eccrad 0.00000000
first                     first 0.00000000
bigcom2                 bigcom2 0.00000000
bigcom3                 bigcom3 0.00000000
bigcom6                 bigcom6 0.00000000
bigcom8                 bigcom8 0.00000000
bigcom9                 bigcom9 0.00000000
bigcom11               bigcom11 0.00000000
bigcom13               bigcom13 0.00000000
bigcom16               bigcom16 0.00000000
bigcom22               bigcom22 0.00000000
bigcom24               bigcom24 0.00000000
bigcom31               bigcom31 0.00000000
bigcom32               bigcom32 0.00000000
bigcom33               bigcom33 0.00000000
bigcom34               bigcom34 0.00000000
bigcom36               bigcom36 0.00000000
bigcom37               bigcom37 0.00000000
bigcom38               bigcom38 0.00000000
bigcom39               bigcom39 0.00000000
bigcom43               bigcom43 0.00000000
bigcom44               bigcom44 0.00000000
bigcom47               bigcom47 0.00000000
bigcom49               bigcom49 0.00000000
bigcom50               bigcom50 0.00000000
bigcom51               bigcom51 0.00000000
bigcom52               bigcom52 0.00000000
bigcom54               bigcom54 0.00000000
bigcom56               bigcom56 0.00000000
bigcom62               bigcom62 0.00000000
bigcom66               bigcom66 0.00000000
bigcom68               bigcom68 0.00000000
bigcom69               bigcom69 0.00000000
bigcom71               bigcom71 0.00000000
bigcom72               bigcom72 0.00000000
bigcom73               bigcom73 0.00000000
bigcom74               bigcom74 0.00000000
bigcom75               bigcom75 0.00000000
bigcom76               bigcom76 0.00000000
bigcom77               bigcom77 0.00000000
bigcom79               bigcom79 0.00000000
bigcom80               bigcom80 0.00000000
bigcom82               bigcom82 0.00000000
bigcom83               bigcom83 0.00000000
bigcom84               bigcom84 0.00000000
bigcom85               bigcom85 0.00000000
bigcom87               bigcom87 0.00000000
bigcom89               bigcom89 0.00000000
bigcom91               bigcom91 0.00000000
bigcom92               bigcom92 0.00000000
bigcom93               bigcom93 0.00000000
bigcom96               bigcom96 0.00000000
bigcom97               bigcom97 0.00000000
bigcom98               bigcom98 0.00000000
bigcom99               bigcom99 0.00000000
bigcom101             bigcom101 0.00000000
bigcom106             bigcom106 0.00000000
bigcom109             bigcom109 0.00000000
bigcom113             bigcom113 0.00000000
bigcom116             bigcom116 0.00000000
bigcom120             bigcom120 0.00000000
bigcom123             bigcom123 0.00000000
bigcom127             bigcom127 0.00000000
bigcom137             bigcom137 0.00000000
bigcom139             bigcom139 0.00000000
bigcom140             bigcom140 0.00000000
bigcom143             bigcom143 0.00000000
bigcom145             bigcom145 0.00000000
bigcom146             bigcom146 0.00000000
bigcom147             bigcom147 0.00000000
bigcom149             bigcom149 0.00000000
bigcom153             bigcom153 0.00000000
bigcom154             bigcom154 0.00000000
bigcom156             bigcom156 0.00000000
bigcom157             bigcom157 0.00000000
bigcom158             bigcom158 0.00000000
bigcom160             bigcom160 0.00000000
bigcom161             bigcom161 0.00000000
bigcom162             bigcom162 0.00000000
bigcom164             bigcom164 0.00000000
bigcom166             bigcom166 0.00000000
bigcom167             bigcom167 0.00000000
bigcom173             bigcom173 0.00000000
bigcom175             bigcom175 0.00000000
bigcom176             bigcom176 0.00000000
bigcom177             bigcom177 0.00000000
bigcom178             bigcom178 0.00000000
bigcom180             bigcom180 0.00000000
bigcom181             bigcom181 0.00000000
bigcom184             bigcom184 0.00000000
bigcom186             bigcom186 0.00000000
bigcom187             bigcom187 0.00000000
bigcom189             bigcom189 0.00000000
bigcom195             bigcom195 0.00000000
bigcom196             bigcom196 0.00000000
bigcom204             bigcom204 0.00000000
bigcom205             bigcom205 0.00000000
bigcom212             bigcom212 0.00000000
bigcom214             bigcom214 0.00000000
bigcom222             bigcom222 0.00000000
bigcom223             bigcom223 0.00000000
bigcom226             bigcom226 0.00000000
bigcom227             bigcom227 0.00000000
bigcom229             bigcom229 0.00000000
bigcom233             bigcom233 0.00000000
bigcom236             bigcom236 0.00000000
bigcom237             bigcom237 0.00000000
bigcom246             bigcom246 0.00000000
bigcom250             bigcom250 0.00000000
bigcom254             bigcom254 0.00000000
bigcom266             bigcom266 0.00000000
bigcom269             bigcom269 0.00000000
bigcom272             bigcom272 0.00000000
bigcom281             bigcom281 0.00000000
bigcom291             bigcom291 0.00000000
bigcom292             bigcom292 0.00000000
bigcom295             bigcom295 0.00000000
bigcom299             bigcom299 0.00000000
bigcom301             bigcom301 0.00000000
bigcom306             bigcom306 0.00000000
bigcom309             bigcom309 0.00000000
bigcom314             bigcom314 0.00000000
bigcom321             bigcom321 0.00000000
bigcom341             bigcom341 0.00000000
bigcom350             bigcom350 0.00000000
bigcom353             bigcom353 0.00000000
bigcom359             bigcom359 0.00000000
bigcom363             bigcom363 0.00000000
bigcom365             bigcom365 0.00000000
bigcom385             bigcom385 0.00000000
bigcom386             bigcom386 0.00000000
bigcom412             bigcom412 0.00000000
membership_s3     membership_s3 0.00000000
membership_s8     membership_s8 0.00000000
membership_s9     membership_s9 0.00000000
membership_s11   membership_s11 0.00000000
membership_s12   membership_s12 0.00000000
membership_s14   membership_s14 0.00000000
membership_s16   membership_s16 0.00000000
membership_s18   membership_s18 0.00000000
membership_s20   membership_s20 0.00000000
membership_s21   membership_s21 0.00000000
membership_s22   membership_s22 0.00000000
membership_s25   membership_s25 0.00000000
membership_s26   membership_s26 0.00000000
membership_s28   membership_s28 0.00000000
membership_s33   membership_s33 0.00000000
membership_s37   membership_s37 0.00000000
[1] "Dataset: all_CT Model RF, run: 1 of 10 2015-06-16 07:16:44"
     |      Out-of-bag   |
Tree |      MSE  %Var(y) |
   1 |  0.01587   180.11 |
   2 |  0.01511   171.50 |
   3 |  0.01449   164.42 |
   4 |  0.01399   158.76 |
   5 |  0.01352   153.39 |
   6 |  0.01315   149.28 |
   7 |  0.01238   140.49 |
   8 |  0.01204   136.69 |
   9 |  0.01195   135.64 |
  10 |  0.01186   134.63 |
  11 |  0.01174   133.27 |
  12 |  0.01158   131.47 |
  13 |  0.01138   129.20 |
  14 |  0.01124   127.58 |
  15 |  0.01115   126.49 |
  16 |  0.01106   125.52 |
  17 |  0.01089   123.57 |
  18 |  0.01086   123.24 |
  19 |  0.01079   122.44 |
  20 |  0.01073   121.78 |
  21 |  0.01064   120.75 |
  22 |   0.0106   120.30 |
  23 |  0.01052   119.41 |
  24 |  0.01053   119.54 |
  25 |  0.01047   118.89 |
  26 |  0.01043   118.38 |
  27 |   0.0104   118.04 |
  28 |   0.0104   118.08 |
  29 |  0.01034   117.35 |
  30 |  0.01033   117.27 |
  31 |  0.01034   117.36 |
  32 |  0.01031   116.97 |
  33 |  0.01028   116.64 |
  34 |  0.01025   116.38 |
  35 |  0.01024   116.17 |
  36 |  0.01022   116.04 |
  37 |  0.01021   115.92 |
  38 |   0.0102   115.73 |
  39 |   0.0102   115.72 |
  40 |  0.01018   115.58 |
  41 |  0.01015   115.23 |
  42 |  0.01013   114.95 |
  43 |  0.01011   114.70 |
  44 |   0.0101   114.68 |
  45 |  0.01009   114.53 |
  46 |  0.01008   114.43 |
  47 |  0.01006   114.23 |
  48 |  0.01005   114.10 |
  49 |  0.01004   113.92 |
  50 |  0.01002   113.74 |
  51 |     0.01   113.50 |
  52 | 0.009991   113.40 |
  53 | 0.009978   113.25 |
  54 | 0.009983   113.30 |
  55 | 0.009981   113.28 |
  56 | 0.009977   113.23 |
  57 | 0.009966   113.11 |
  58 | 0.009953   112.96 |
  59 | 0.009949   112.92 |
  60 | 0.009953   112.96 |
  61 | 0.009927   112.67 |
  62 | 0.009915   112.53 |
  63 | 0.009906   112.43 |
  64 | 0.009908   112.45 |
  65 | 0.009895   112.30 |
  66 | 0.009885   112.18 |
  67 | 0.009879   112.12 |
  68 | 0.009856   111.86 |
  69 | 0.009851   111.80 |
  70 | 0.009842   111.71 |
  71 | 0.009837   111.64 |
  72 | 0.009826   111.52 |
  73 | 0.009816   111.40 |
  74 | 0.009823   111.48 |
  75 | 0.009822   111.48 |
  76 | 0.009819   111.44 |
  77 | 0.009815   111.39 |
  78 | 0.009812   111.36 |
  79 | 0.009812   111.36 |
  80 | 0.009813   111.37 |
  81 | 0.009816   111.41 |
  82 | 0.009817   111.42 |
  83 | 0.009815   111.39 |
  84 | 0.009811   111.35 |
  85 | 0.009811   111.35 |
  86 | 0.009809   111.33 |
  87 | 0.009813   111.38 |
  88 | 0.009807   111.31 |
  89 | 0.009811   111.35 |
  90 | 0.009814   111.39 |
  91 | 0.009809   111.33 |
  92 | 0.009808   111.31 |
  93 | 0.009814   111.38 |
  94 | 0.009817   111.42 |
  95 | 0.009822   111.47 |
  96 |  0.00982   111.45 |
  97 | 0.009816   111.40 |
  98 | 0.009802   111.25 |
  99 |   0.0098   111.22 |
 100 | 0.009793   111.14 |
[1] "Random Forest variable coefficients"
                      %IncMSE IncNodePurity
graph5           3.895167e-03  4.442198e-01
graph6           3.736787e-03  3.356628e-01
graph7           8.372876e-04  2.698398e-01
graph8           1.197856e-03  2.329334e-01
graph9           4.233989e-03  6.415689e-01
graph10          3.338072e-03  6.644413e-01
graph11          1.639725e-02  8.902172e-01
graph12          2.210086e-03  5.616177e-01
graph13          3.398871e-03  7.716264e-01
graph14          5.609468e-03  8.921624e-01
graph15          3.337929e-03  3.099019e-01
graph16          4.481122e-03  8.033597e-01
graph17          7.649087e-03  5.213821e-01
graph18          1.693862e-03  4.238478e-01
graph19          2.675880e-03  8.019475e-01
graph20          6.988622e-03  8.901735e-01
graph21          3.127900e-03  3.366250e-01
graph22          1.868415e-03  3.686831e-01
graph23          6.796714e-03  5.535410e-01
graph24          8.890266e-04  1.905926e-01
graph25          2.244877e-03  4.660947e-01
graph26          2.797793e-04  2.902096e-01
graph27          2.288125e-03  1.990870e-01
graph28          4.028036e-04  1.731508e-01
graph29          9.778284e-04  8.159165e-02
orbit0           6.371448e-04  2.938075e-01
orbit1           3.041416e-03  5.226373e-01
orbit2           1.454259e-03  2.859005e-01
orbit3           1.870488e-04  1.292648e-01
orbit4           3.009824e-03  6.135601e-01
orbit5           1.723875e-03  2.172364e-01
orbit6           4.866878e-03  8.984250e-01
orbit7           9.322310e-04  2.909281e-01
orbit8           2.781282e-03  4.337382e-01
orbit9           8.742687e-03  6.116914e-01
orbit10          1.282291e-03  3.215727e-01
orbit11          8.312739e-04  2.969875e-01
orbit12          1.654655e-03  2.939614e-01
orbit13          1.151213e-03  3.034544e-01
orbit14          5.917195e-04  1.968159e-01
orbit15          2.486458e-03  5.861980e-01
orbit16          1.445245e-03  4.283420e-01
orbit17          2.376170e-03  2.927628e-01
orbit18          7.500531e-03  9.278881e-01
orbit19          5.831883e-03  7.108697e-01
orbit20          6.225261e-03  7.652650e-01
orbit21          3.213462e-03  2.868090e-01
orbit22          7.390441e-03  1.404642e+00
orbit23          5.474114e-04  2.529895e-01
orbit24          6.792019e-03  9.080353e-01
orbit25          2.492585e-03  3.133195e-01
orbit26          1.502165e-03  2.695388e-01
orbit27          4.482359e-03  6.857668e-01
orbit28          2.520766e-03  2.689973e-01
orbit29          1.679996e-03  2.445216e-01
orbit30          2.061187e-03  3.360254e-01
orbit31          1.257634e-02  1.168004e+00
orbit32          1.663323e-03  3.833017e-01
orbit33          1.195106e-03  1.630710e-01
orbit34          1.350529e-03  3.948142e-01
orbit35          4.439763e-03  9.290642e-01
orbit36          4.077695e-03  3.046608e-01
orbit37          6.654109e-03  7.260482e-01
orbit38          1.910515e-03  2.951656e-01
orbit39          9.519077e-03  8.904784e-01
orbit40          1.852201e-03  4.085803e-01
orbit41          1.794984e-03  2.387400e-01
orbit42          4.017709e-04  1.287086e-01
orbit43          4.294624e-03  2.333611e-01
orbit44          3.861346e-03  3.149352e-01
orbit45          9.035779e-03  7.296887e-01
orbit46          3.143040e-04  2.630183e-01
orbit47          8.095220e-04  3.143912e-01
orbit48          2.099003e-03  2.632070e-01
orbit49          7.921023e-03  1.079167e+00
orbit50          2.126731e-03  4.265589e-01
orbit51          3.825387e-03  4.186899e-01
orbit52          3.487840e-03  6.080172e-01
orbit53          4.288698e-04  1.354806e-01
orbit54          4.092934e-03  4.677055e-01
orbit55          4.859294e-04  2.119883e-01
orbit56          1.074365e-02  7.464383e-01
orbit57          2.662563e-03  2.365979e-01
orbit58          2.938800e-04  2.529050e-01
orbit59          2.436624e-03  2.130131e-01
orbit60          1.156811e-03  1.347319e-01
orbit61          1.196310e-03  1.058495e-01
orbit62          3.315950e-03  5.641419e-01
orbit63          6.518729e-04  1.787311e-01
orbit64          3.166594e-04  2.642555e-01
orbit65          4.003006e-03  6.040950e-01
orbit66          1.370647e-03  1.639232e-01
orbit67          1.471310e-03  1.146864e-01
orbit68          1.539001e-03  2.700479e-01
orbit69          1.597860e-04  9.181720e-02
orbit70          4.521929e-04  1.582409e-01
orbit71          1.932207e-03  3.000601e-01
orbit72          6.302059e-04  7.693942e-02
AP              -3.933929e-06  1.467986e-01
bet              2.492273e-03  6.905617e-01
ecc              3.519261e-04  4.388868e-02
eccrad           8.195802e-06  1.287876e-01
close            5.905648e-03  6.697058e-01
constraint       1.014137e-03  5.212254e-01
coreness         1.939919e-03  2.094012e-01
knn              4.004939e-03  1.379851e+00
hubscore         1.076181e-03  4.304476e-01
pagerank         3.964715e-03  1.887675e+00
trans            4.925571e-04  4.427808e-01
evcent           2.321755e-03  5.650746e-01
first            2.042099e-03  2.290120e-01
upto_second      2.056696e-03  4.668092e-01
upto_third       3.570453e-03  6.168409e-01
upto_fourth      6.042507e-03  6.364851e-01
upto_fifth       3.309492e-03  5.511140e-01
upto_sixth       3.365012e-03  5.455237e-01
second           2.958763e-03  5.752615e-01
third            4.484448e-03  7.766284e-01
fourth           1.616496e-03  7.782536e-01
fifth            4.697520e-03  1.106562e+00
sixth            7.412493e-03  6.660562e-01
ratio1           3.970248e-03  1.261696e+00
ratio2           2.048033e-03  1.018637e+00
ratio3           5.650397e-03  8.352853e-01
ratio4           1.052746e-02  1.492028e+00
ratio5           1.192699e-03  1.377380e+00
ratio6           5.518351e-03  8.999825e-01
selfinter        2.624815e-04  1.221610e-01
walktrap_vertex  1.426429e-03  1.170741e+00
bigcom1          1.212828e-05  1.420324e-01
bigcom2          0.000000e+00  0.000000e+00
bigcom3          4.896008e-05  4.718667e-02
bigcom4          2.246910e-03  3.154287e-01
bigcom6          0.000000e+00  0.000000e+00
bigcom8         -8.573580e-06  5.773610e-03
bigcom9          0.000000e+00  0.000000e+00
bigcom11         0.000000e+00  0.000000e+00
bigcom13         0.000000e+00  6.938894e-20
bigcom15         4.441835e-05  1.418155e-01
bigcom16         0.000000e+00  4.163336e-19
bigcom21        -2.891781e-06  4.656981e-02
bigcom22        -2.595431e-05  1.724623e-02
bigcom24         0.000000e+00  1.387779e-19
bigcom26         1.841682e-04  2.385035e-01
bigcom28         3.582215e-05  7.005522e-02
bigcom30         4.293689e-05  1.668903e-01
bigcom31         0.000000e+00  0.000000e+00
bigcom32         0.000000e+00  0.000000e+00
bigcom33         0.000000e+00  0.000000e+00
bigcom34         0.000000e+00  0.000000e+00
bigcom36         0.000000e+00  0.000000e+00
bigcom37         0.000000e+00  0.000000e+00
bigcom38         0.000000e+00  0.000000e+00
bigcom39         0.000000e+00  0.000000e+00
bigcom40         2.264359e-04  2.743848e-01
bigcom43         0.000000e+00  0.000000e+00
bigcom44         0.000000e+00  0.000000e+00
bigcom46         7.493836e-06  1.559430e-01
bigcom47         0.000000e+00  6.938894e-20
bigcom49         0.000000e+00  0.000000e+00
bigcom50         0.000000e+00  0.000000e+00
bigcom51         0.000000e+00  0.000000e+00
bigcom52         0.000000e+00  0.000000e+00
bigcom54         0.000000e+00  0.000000e+00
bigcom56         0.000000e+00  0.000000e+00
bigcom62         0.000000e+00  0.000000e+00
bigcom66         0.000000e+00  0.000000e+00
bigcom68         0.000000e+00  0.000000e+00
bigcom69         0.000000e+00  0.000000e+00
bigcom71         0.000000e+00  0.000000e+00
bigcom72         0.000000e+00  0.000000e+00
bigcom73         0.000000e+00  6.938894e-20
bigcom74         0.000000e+00  0.000000e+00
bigcom75         0.000000e+00  6.938894e-20
bigcom76         0.000000e+00  1.387779e-19
bigcom77         0.000000e+00  0.000000e+00
bigcom79         0.000000e+00  0.000000e+00
bigcom80         0.000000e+00  0.000000e+00
bigcom82         0.000000e+00  0.000000e+00
bigcom83         0.000000e+00  0.000000e+00
bigcom84         0.000000e+00  0.000000e+00
bigcom85         0.000000e+00  1.387779e-19
bigcom87         0.000000e+00  0.000000e+00
bigcom89         0.000000e+00  5.551115e-19
bigcom91         0.000000e+00  0.000000e+00
bigcom92         0.000000e+00  0.000000e+00
bigcom93         0.000000e+00  0.000000e+00
bigcom96         0.000000e+00  0.000000e+00
bigcom97         0.000000e+00  0.000000e+00
bigcom98         0.000000e+00  1.387779e-19
bigcom99         0.000000e+00  0.000000e+00
bigcom101        0.000000e+00  0.000000e+00
bigcom104        1.303572e-05  3.827419e-01
bigcom106        0.000000e+00  0.000000e+00
bigcom109        0.000000e+00  0.000000e+00
bigcom113        0.000000e+00  0.000000e+00
bigcom116        0.000000e+00  0.000000e+00
bigcom120        0.000000e+00  0.000000e+00
bigcom123        0.000000e+00  0.000000e+00
bigcom126       -2.984530e-06  3.560348e-01
bigcom127        0.000000e+00  0.000000e+00
bigcom137        0.000000e+00  6.938894e-20
bigcom139        0.000000e+00  0.000000e+00
bigcom140        0.000000e+00  1.387779e-19
bigcom143        0.000000e+00  0.000000e+00
bigcom145        0.000000e+00  6.938894e-20
bigcom146        0.000000e+00  0.000000e+00
bigcom147        0.000000e+00  0.000000e+00
bigcom149        0.000000e+00  0.000000e+00
bigcom153        0.000000e+00  0.000000e+00
bigcom154        0.000000e+00  0.000000e+00
bigcom156        0.000000e+00  0.000000e+00
bigcom157        0.000000e+00  0.000000e+00
bigcom158        0.000000e+00  1.387779e-19
bigcom160        0.000000e+00  0.000000e+00
bigcom161        0.000000e+00  0.000000e+00
bigcom162        0.000000e+00  0.000000e+00
bigcom164        0.000000e+00  0.000000e+00
bigcom166        0.000000e+00  0.000000e+00
bigcom167        0.000000e+00  1.387779e-19
bigcom171        2.279175e-05  2.331318e-01
bigcom173        0.000000e+00  0.000000e+00
bigcom175        0.000000e+00  0.000000e+00
bigcom176        0.000000e+00  0.000000e+00
bigcom177        0.000000e+00  0.000000e+00
bigcom178        0.000000e+00  0.000000e+00
bigcom180        0.000000e+00  1.387779e-19
bigcom181        0.000000e+00  0.000000e+00
bigcom184        0.000000e+00  0.000000e+00
bigcom186        0.000000e+00  1.387779e-19
bigcom187        0.000000e+00  0.000000e+00
bigcom189        0.000000e+00  0.000000e+00
bigcom194        1.615090e-05  3.405883e-01
bigcom195        0.000000e+00  0.000000e+00
bigcom196        0.000000e+00  0.000000e+00
bigcom204        0.000000e+00  0.000000e+00
bigcom205        0.000000e+00  0.000000e+00
bigcom212        0.000000e+00  0.000000e+00
bigcom214        0.000000e+00  0.000000e+00
bigcom222        0.000000e+00  0.000000e+00
bigcom223        0.000000e+00  0.000000e+00
bigcom226        0.000000e+00  0.000000e+00
bigcom227        0.000000e+00  0.000000e+00
bigcom229        0.000000e+00  0.000000e+00
bigcom233        0.000000e+00  0.000000e+00
bigcom236        0.000000e+00  0.000000e+00
bigcom237        0.000000e+00  0.000000e+00
bigcom246        0.000000e+00  0.000000e+00
bigcom248       -3.812308e-06  1.610424e-01
bigcom249        7.154738e-06  4.224290e-01
bigcom250        0.000000e+00  0.000000e+00
bigcom254        0.000000e+00  0.000000e+00
bigcom266        0.000000e+00  0.000000e+00
bigcom269        0.000000e+00  0.000000e+00
bigcom272        0.000000e+00  1.387779e-19
bigcom274       -1.718924e-06  3.344734e-02
bigcom281        0.000000e+00  0.000000e+00
bigcom291        0.000000e+00  0.000000e+00
bigcom292        0.000000e+00  0.000000e+00
bigcom295        0.000000e+00  0.000000e+00
bigcom299        0.000000e+00  0.000000e+00
bigcom301        0.000000e+00  0.000000e+00
bigcom306        0.000000e+00  0.000000e+00
bigcom309        0.000000e+00  0.000000e+00
bigcom314        0.000000e+00  0.000000e+00
bigcom321        0.000000e+00  0.000000e+00
bigcom341        0.000000e+00  0.000000e+00
bigcom350        0.000000e+00  0.000000e+00
bigcom353        0.000000e+00  0.000000e+00
bigcom359        0.000000e+00  0.000000e+00
bigcom363        0.000000e+00  0.000000e+00
bigcom365        0.000000e+00  1.387779e-19
bigcom385        0.000000e+00  0.000000e+00
bigcom386        0.000000e+00  0.000000e+00
bigcom408        5.023333e-05  2.782373e-01
bigcom412        0.000000e+00  0.000000e+00
bigcom480       -1.549189e-05  3.977040e-01
spin_vertex      8.911633e-04  9.684275e-01
membership_s1    5.900793e-07  5.884207e-02
membership_s3    0.000000e+00  0.000000e+00
membership_s4    6.230663e-05  8.821411e-02
membership_s5    2.438469e-04  1.602728e-01
membership_s6    5.086994e-04  2.095034e-01
membership_s7    1.982562e-05  1.957976e-01
membership_s8    0.000000e+00  0.000000e+00
membership_s9    0.000000e+00  0.000000e+00
membership_s11   0.000000e+00  0.000000e+00
membership_s12   0.000000e+00  0.000000e+00
membership_s14   0.000000e+00  0.000000e+00
membership_s15  -1.184643e-05  3.081912e-01
membership_s16   0.000000e+00  0.000000e+00
membership_s17  -1.996648e-05  4.095425e-01
membership_s18   2.231457e-06  2.568800e-03
membership_s20   0.000000e+00  1.387779e-19
membership_s21   0.000000e+00  0.000000e+00
membership_s22   0.000000e+00  6.938894e-20
membership_s24  -1.212695e-05  4.926753e-02
membership_s25   0.000000e+00  0.000000e+00
membership_s26   0.000000e+00  0.000000e+00
membership_s27   7.604503e-05  1.351440e-01
membership_s28   0.000000e+00  1.387779e-19
membership_s30  -1.968422e-06  2.014740e-01
membership_s31   5.137694e-07  6.226053e-02
membership_s32   3.303608e-05  1.290527e-01
membership_s33   0.000000e+00  0.000000e+00
membership_s36   2.486960e-04  1.488262e-01
membership_s37  -9.283383e-06  2.291988e-02
V1               2.265343e-03  1.376742e+00
V2               3.934935e-03  1.832640e+00
pdi              1.078123e-04  2.636357e-01
adhesion         4.396239e-03  1.393734e+00
cohesion         2.785435e-03  1.318760e+00
inner            2.818347e-03  1.638769e+00
outer            1.443165e-03  1.373932e+00
ioratio          5.073943e-03  1.773513e+00
comsize          1.007229e-03  1.219636e+00
target           2.886578e-06  3.076544e-01
[1] "Dataset: all_CT Model GLM, run: 1 of 10 2015-06-16 07:24:31"
[1] "glmnet variable coefficients"
                         [,1]          [,2]
(Intercept)     -4.713899e+00 -4.705008e+00
graph0          -1.324537e-41 -1.629263e-06
graph1          -1.015177e-44 -1.224255e-09
graph2          -3.086698e-42 -3.524167e-07
graph3          -5.184402e-46 -6.274461e-11
graph4          -7.209493e-48 -8.010784e-13
graph5          -1.627390e-43 -2.017581e-08
graph6          -3.280374e-45 -3.915106e-10
graph7          -1.613026e-43 -1.943241e-08
graph8          -3.388526e-42 -4.214807e-07
graph9          -1.181325e-47 -1.444532e-12
graph10         -2.340965e-49 -2.591619e-14
graph11         -9.728129e-51 -9.759286e-16
graph12         -2.573418e-47 -3.136395e-12
graph13         -1.553507e-46 -1.877708e-11
graph14         -1.014828e-48 -9.028630e-14
graph15         -6.027114e-45 -7.409641e-10
graph16         -7.626996e-47 -8.946413e-12
graph17         -1.735194e-46 -2.105871e-11
graph18         -3.364028e-45 -3.981407e-10
graph19         -8.142538e-46 -9.963327e-11
graph20         -8.058136e-45 -9.604653e-10
graph21         -4.856248e-45 -6.026403e-10
graph22         -1.056009e-44 -1.244080e-09
graph23         -6.044955e-45 -7.537719e-10
graph24         -1.004374e-44 -1.255659e-09
graph25         -5.804602e-44 -7.385969e-09
graph26         -5.054744e-44 -6.428915e-09
graph27         -3.071777e-43 -3.937658e-08
graph28         -4.237169e-43 -5.447970e-08
graph29         -4.531337e-42 -5.866210e-07
orbit0          -1.324537e-41 -1.628943e-06
orbit1          -3.536840e-43 -4.468071e-08
orbit2          -8.183823e-45 -9.724890e-10
orbit3          -3.086698e-42 -3.522839e-07
orbit4          -1.249300e-44 -1.626794e-09
orbit5          -3.851347e-46 -4.474165e-11
orbit6           1.560604e-46  2.470564e-11
orbit7          -7.810218e-48 -8.939503e-13
orbit8          -1.627390e-43 -2.017135e-08
orbit9          -3.318694e-43 -4.397946e-08
orbit10         -1.315516e-44 -1.493746e-09
orbit11         -2.703114e-45 -3.197375e-10
orbit12         -1.021426e-42 -1.310562e-07
orbit13         -1.274302e-43 -1.410926e-08
orbit14         -3.388526e-42 -4.213757e-07
orbit15         -2.975700e-46 -3.877041e-11
orbit16         -1.274650e-47 -1.561340e-12
orbit17         -3.128792e-47 -3.135478e-12
orbit18         -8.912212e-47 -1.186484e-11
orbit19         -1.834636e-47 -2.356435e-12
orbit20          1.020021e-47  1.557563e-12
orbit21         -2.434165e-49 -2.818878e-14
orbit22          6.812912e-49  9.729086e-14
orbit23         -1.398055e-50 -1.579762e-15
orbit24         -2.164812e-45 -2.901435e-10
orbit25         -3.365156e-46 -4.000549e-11
orbit26         -1.799387e-47 -2.102534e-12
orbit27         -7.093941e-45 -9.212275e-10
orbit28         -4.015934e-46 -4.771052e-11
orbit29         -7.501337e-46 -9.322951e-11
orbit30         -1.979511e-46 -2.256490e-11
orbit31         -9.404250e-47 -1.197262e-11
orbit32          5.806116e-47  8.758992e-12
orbit33         -1.752654e-48 -2.017762e-13
orbit34         -6.027114e-45 -7.407076e-10
orbit35         -9.717908e-45 -1.280794e-09
orbit36         -1.590242e-45 -2.051545e-10
orbit37          2.458492e-46  4.629556e-11
orbit38         -7.389817e-47 -8.901563e-12
orbit39         -2.624302e-44 -3.519499e-09
orbit40         -1.830570e-45 -2.280452e-10
orbit41         -6.551523e-46 -7.615750e-11
orbit42         -1.361153e-46 -1.611005e-11
orbit43         -9.650184e-45 -1.146480e-09
orbit44         -3.190077e-45 -3.755534e-10
orbit45         -6.145669e-44 -8.168830e-09
orbit46         -1.482906e-44 -1.924656e-09
orbit47         -1.280853e-45 -1.564223e-10
orbit48         -1.023168e-45 -1.157153e-10
orbit49          4.706055e-44  7.109015e-09
orbit50         -1.790966e-44 -2.335916e-09
orbit51         -1.959960e-44 -2.445589e-09
orbit52         -5.665197e-44 -7.249145e-09
orbit53         -6.002307e-45 -7.337271e-10
orbit54         -7.808893e-44 -9.959475e-09
orbit55         -6.620087e-45 -7.041538e-10
orbit56         -4.734857e-43 -6.349835e-08
orbit57         -9.560567e-45 -1.179302e-09
orbit58         -8.206369e-45 -1.013287e-09
orbit59         -7.655050e-44 -9.876012e-09
orbit60         -2.420031e-44 -3.045868e-09
orbit61         -1.201483e-44 -1.409815e-09
orbit62         -4.792235e-43 -6.008658e-08
orbit63         -1.159526e-43 -1.484983e-08
orbit64         -1.234205e-43 -1.562036e-08
orbit65         -8.582121e-43 -1.116120e-07
orbit66         -1.848113e-43 -2.394487e-08
orbit67         -5.621283e-44 -6.955585e-09
orbit68         -5.413934e-43 -7.050066e-08
orbit69         -2.899869e-43 -3.174684e-08
orbit70         -2.180445e-42 -2.860141e-07
orbit71         -4.438685e-43 -5.625323e-08
orbit72         -4.531337e-42 -5.864324e-07
AP              -3.124255e-39 -4.258252e-04
bet             -1.160419e-45 -1.408018e-10
ecc              9.834611e-40  1.324030e-04
eccrad           5.900767e-39  7.944098e-04
close           -3.018968e-38 -4.032098e-03
constraint       3.896622e-39  5.282156e-04
coreness        -8.033121e-41 -1.022314e-05
knn              1.076473e-42  1.454574e-07
hubscore        -2.430923e-38 -3.119073e-03
pagerank        -2.769181e-38 -3.858041e-03
trans           -7.507850e-39 -1.039054e-03
evcent          -2.446551e-38 -3.139769e-03
first           -1.324537e-41 -1.627948e-06
upto_second     -6.174514e-43 -8.009792e-08
upto_third      -2.984336e-43 -3.995297e-08
upto_fourth     -6.023744e-43 -8.192912e-08
upto_fifth      -7.596478e-43 -1.028735e-07
upto_sixth       7.336723e-43  1.047309e-07
second          -6.250607e-43 -8.117664e-08
third           -3.967912e-43 -5.348821e-08
fourth           2.075247e-43  2.686429e-08
fifth            8.024620e-43  1.092204e-07
sixth            1.368395e-42  1.863943e-07
ratio1           1.174053e-42  1.583664e-07
ratio2          -5.265964e-42 -7.546477e-07
ratio3           1.673078e-41  2.279587e-06
ratio4          -8.782132e-42 -1.245729e-06
ratio5          -1.020091e-41 -1.422416e-06
ratio6           1.846098e-42  2.525628e-07
selfinter        1.325629e-40  2.487339e-05
walktrap_vertex -1.204315e-39 -1.605502e-04
bigcom1          3.187314e-39  4.424621e-04
bigcom2         -8.988756e-39 -1.246733e-03
bigcom3         -6.003446e-39 -8.317072e-04
bigcom4         -2.537430e-39 -3.477531e-04
bigcom6         -8.985020e-39 -1.247213e-03
bigcom8         -2.161149e-39 -2.960386e-04
bigcom9         -9.020264e-39 -1.252062e-03
bigcom11        -8.996987e-39 -1.248428e-03
bigcom13        -9.003733e-39 -1.249942e-03
bigcom15         1.837672e-38  2.547720e-03
bigcom16        -8.988009e-39 -1.249632e-03
bigcom21         3.670867e-39  5.087253e-04
bigcom22        -4.072617e-39 -5.624341e-04
bigcom24        -8.985767e-39 -1.247162e-03
bigcom26         3.089382e-38  4.283672e-03
bigcom28        -4.104311e-39 -5.615881e-04
bigcom30         8.221161e-39  1.139616e-03
bigcom31        -8.983527e-39 -1.246055e-03
bigcom32        -8.992496e-39 -1.248479e-03
bigcom33        -8.982780e-39 -1.247579e-03
bigcom34        -8.984273e-39 -1.247604e-03
bigcom36        -8.991748e-39 -1.248707e-03
bigcom37        -8.982780e-39 -1.246908e-03
bigcom38        -8.988756e-39 -1.248017e-03
bigcom39        -9.002983e-39 -1.248567e-03
bigcom40         3.275223e-40  5.033042e-05
bigcom43        -8.987262e-39 -1.248192e-03
bigcom44        -9.114590e-39 -1.264438e-03
bigcom46         4.159437e-38  5.766744e-03
bigcom47        -8.991000e-39 -1.247682e-03
bigcom49        -8.989504e-39 -1.247631e-03
bigcom50        -8.988009e-39 -1.249068e-03
bigcom51        -8.984273e-39 -1.247436e-03
bigcom52        -8.984273e-39 -1.247960e-03
bigcom54        -8.982780e-39 -1.249570e-03
bigcom56        -8.992496e-39 -1.246687e-03
bigcom62        -8.983527e-39 -1.247209e-03
bigcom66        -8.983527e-39 -1.247792e-03
bigcom68        -8.984273e-39 -1.248737e-03
bigcom69        -8.991748e-39 -1.249730e-03
bigcom71        -8.991748e-39 -1.248637e-03
bigcom72        -8.983527e-39 -1.247528e-03
bigcom73        -8.995490e-39 -1.247896e-03
bigcom74        -8.991000e-39 -1.247631e-03
bigcom75        -8.983527e-39 -1.246751e-03
bigcom76        -8.987262e-39 -1.247078e-03
bigcom77        -8.987262e-39 -1.247762e-03
bigcom79        -8.983527e-39 -1.249108e-03
bigcom80        -8.987262e-39 -1.249547e-03
bigcom82        -8.987262e-39 -1.248288e-03
bigcom83        -8.983527e-39 -1.246258e-03
bigcom84        -8.986514e-39 -1.248115e-03
bigcom85        -8.985767e-39 -1.249138e-03
bigcom87        -8.988009e-39 -1.247345e-03
bigcom89        -8.983527e-39 -1.248873e-03
bigcom91        -8.988756e-39 -1.247584e-03
bigcom92        -9.004483e-39 -1.249695e-03
bigcom93        -8.983527e-39 -1.245091e-03
bigcom96        -8.983527e-39 -1.247993e-03
bigcom97        -8.989504e-39 -1.247429e-03
bigcom98        -8.983527e-39 -1.250207e-03
bigcom99        -8.983527e-39 -1.247383e-03
bigcom101       -8.993244e-39 -1.251779e-03
bigcom104        6.324384e-38  8.769527e-03
bigcom106       -8.985767e-39 -1.249697e-03
bigcom109       -8.985020e-39 -1.246925e-03
bigcom113       -8.986514e-39 -1.252813e-03
bigcom116       -9.013494e-39 -1.249719e-03
bigcom120       -8.984273e-39 -1.249918e-03
bigcom123       -8.985020e-39 -1.246042e-03
bigcom126        2.436264e-37  3.377999e-02
bigcom127       -8.985020e-39 -1.246336e-03
bigcom137       -8.987262e-39 -1.247322e-03
bigcom139       -8.981287e-39 -1.246919e-03
bigcom140       -8.985020e-39 -1.248539e-03
bigcom143       -8.984273e-39 -1.249757e-03
bigcom145       -8.982780e-39 -1.246068e-03
bigcom146       -8.985020e-39 -1.247629e-03
bigcom147       -8.996987e-39 -1.246214e-03
bigcom149       -8.983527e-39 -1.245716e-03
bigcom153       -8.990252e-39 -1.249687e-03
bigcom154       -8.990252e-39 -1.249257e-03
bigcom156       -8.985767e-39 -1.247954e-03
bigcom157       -8.991000e-39 -1.246125e-03
bigcom158       -8.983527e-39 -1.246884e-03
bigcom160       -8.983527e-39 -1.247385e-03
bigcom161       -8.983527e-39 -1.248391e-03
bigcom162       -8.983527e-39 -1.248214e-03
bigcom164       -8.982033e-39 -1.248374e-03
bigcom166       -8.989504e-39 -1.248052e-03
bigcom167       -8.996238e-39 -1.246885e-03
bigcom171        8.292336e-38  1.149859e-02
bigcom173       -8.985020e-39 -1.247458e-03
bigcom175       -8.982780e-39 -1.246263e-03
bigcom176       -8.982780e-39 -1.247616e-03
bigcom177       -8.984273e-39 -1.246225e-03
bigcom178       -8.984273e-39 -1.247929e-03
bigcom180       -8.983527e-39 -1.246506e-03
bigcom181       -8.992496e-39 -1.246497e-03
bigcom184       -8.983527e-39 -1.245343e-03
bigcom186       -8.983527e-39 -1.248848e-03
bigcom187       -8.982780e-39 -1.247250e-03
bigcom189       -8.988756e-39 -1.246021e-03
bigcom194        1.353991e-37  1.877466e-02
bigcom195       -8.984273e-39 -1.247876e-03
bigcom196       -8.983527e-39 -1.249249e-03
bigcom204       -8.987262e-39 -1.246591e-03
bigcom205       -8.983527e-39 -1.247040e-03
bigcom212       -8.984273e-39 -1.246624e-03
bigcom214       -8.985020e-39 -1.248875e-03
bigcom222       -8.982780e-39 -1.246766e-03
bigcom223       -8.984273e-39 -1.249077e-03
bigcom226       -8.983527e-39 -1.246688e-03
bigcom227       -8.983527e-39 -1.246547e-03
bigcom229       -8.982033e-39 -1.249129e-03
bigcom233       -8.983527e-39 -1.248819e-03
bigcom236       -8.982780e-39 -1.247175e-03
bigcom237       -8.982780e-39 -1.246028e-03
bigcom246       -8.990252e-39 -1.245990e-03
bigcom248        5.422360e-38  7.517354e-03
bigcom249        1.931206e-37  2.678024e-02
bigcom250       -8.991748e-39 -1.249020e-03
bigcom254       -8.985020e-39 -1.247200e-03
bigcom266       -8.983527e-39 -1.248924e-03
bigcom269       -8.984273e-39 -1.250807e-03
bigcom272       -8.982780e-39 -1.248770e-03
bigcom274        1.402833e-38  1.944802e-03
bigcom281       -8.985767e-39 -1.246849e-03
bigcom291       -8.983527e-39 -1.246656e-03
bigcom292       -8.983527e-39 -1.247226e-03
bigcom295       -8.985020e-39 -1.247372e-03
bigcom299       -8.982780e-39 -1.248021e-03
bigcom301       -8.988756e-39 -1.248019e-03
bigcom306       -8.983527e-39 -1.248429e-03
bigcom309       -8.985767e-39 -1.249100e-03
bigcom314       -8.983527e-39 -1.246544e-03
bigcom321       -8.988009e-39 -1.248585e-03
bigcom341       -8.982780e-39 -1.246285e-03
bigcom350       -8.983527e-39 -1.247781e-03
bigcom353       -8.982780e-39 -1.248834e-03
bigcom359       -8.983527e-39 -1.247298e-03
bigcom363       -8.983527e-39 -1.253326e-03
bigcom365       -8.984273e-39 -1.247875e-03
bigcom385       -8.985020e-39 -1.249362e-03
bigcom386       -8.982780e-39 -1.247344e-03
bigcom408        1.033309e-37  1.432828e-02
bigcom412       -8.984273e-39 -1.245193e-03
bigcom480        1.594499e-37  2.210792e-02
spin_vertex      8.355979e-39  1.144770e-03
membership_s1   -4.542912e-39 -6.321280e-04
membership_s3   -8.994741e-39 -1.253317e-03
membership_s4   -9.520002e-40 -1.284880e-04
membership_s5   -1.068672e-39 -1.453652e-04
membership_s6    2.039061e-39  2.787289e-04
membership_s7   -7.115893e-41 -1.034893e-05
membership_s8   -8.987262e-39 -1.250648e-03
membership_s9   -8.991748e-39 -1.253331e-03
membership_s11  -8.988009e-39 -1.251595e-03
membership_s12  -8.990252e-39 -1.249213e-03
membership_s14  -8.986514e-39 -1.251126e-03
membership_s15   1.485941e-38  2.058308e-03
membership_s16  -8.989504e-39 -1.249348e-03
membership_s17   2.156483e-37  2.989725e-02
membership_s18   2.260453e-39  3.108654e-04
membership_s20  -8.985020e-39 -1.251029e-03
membership_s21  -9.108445e-39 -1.265138e-03
membership_s22  -9.004483e-39 -1.251216e-03
membership_s24   2.078778e-38  2.880157e-03
membership_s25  -8.998485e-39 -1.248310e-03
membership_s26  -8.992496e-39 -1.254253e-03
membership_s27  -2.908424e-39 -4.030239e-04
membership_s28  -8.991748e-39 -1.252238e-03
membership_s30   2.287020e-40  3.427892e-05
membership_s31  -2.399505e-39 -3.350127e-04
membership_s32   3.077624e-39  4.263499e-04
membership_s33  -8.985020e-39 -1.254778e-03
membership_s36   3.459871e-39  4.784601e-04
membership_s37   1.130609e-39  1.533901e-04
V1              -8.388980e-40 -1.105265e-04
V2               1.675213e-38  2.317685e-03
pdi             -7.829944e-37 -1.015112e-01
adhesion         4.351725e-43  5.981847e-08
cohesion        -8.724024e-43 -1.199213e-07
inner           -3.370056e-43 -4.629063e-08
outer           -5.655379e-43 -7.773843e-08
ioratio         -1.101583e-38 -1.517867e-03
comsize         -1.741191e-42 -2.395052e-07
target           7.243118e-39  1.004257e-03
[1] "Dataset: all_CT Model GBM, run: 2 of 10 2015-06-16 07:24:33"
Iter   TrainDeviance   ValidDeviance   StepSize   Improve
     1        0.1048             nan     0.0100    0.0000
     2        0.1042             nan     0.0100    0.0000
     3        0.1037             nan     0.0100    0.0000
     4        0.1032             nan     0.0100   -0.0000
     5        0.1025             nan     0.0100   -0.0000
     6        0.1020             nan     0.0100   -0.0000
     7        0.1015             nan     0.0100   -0.0000
     8        0.1010             nan     0.0100    0.0000
     9        0.1007             nan     0.0100   -0.0000
    10        0.1002             nan     0.0100   -0.0000
    20        0.0960             nan     0.0100   -0.0000
    40        0.0894             nan     0.0100   -0.0000
    60        0.0848             nan     0.0100   -0.0000
    80        0.0805             nan     0.0100   -0.0000
   100        0.0769             nan     0.0100   -0.0000
   120        0.0736             nan     0.0100   -0.0000
   140        0.0704             nan     0.0100   -0.0000
   160        0.0672             nan     0.0100   -0.0000
   180        0.0648             nan     0.0100   -0.0000
   200        0.0628             nan     0.0100   -0.0000
   220        0.0606             nan     0.0100   -0.0000
   240        0.0588             nan     0.0100   -0.0000
   260        0.0570             nan     0.0100   -0.0000
   280        0.0555             nan     0.0100   -0.0000
   300        0.0539             nan     0.0100   -0.0000
   320        0.0525             nan     0.0100   -0.0000
   340        0.0513             nan     0.0100   -0.0000
   357        0.0498             nan     0.0100   -0.0000

[1] "GBM variable coefficients"
                            var    rel.inf
V2                           V2 4.84787771
pagerank               pagerank 2.93925332
cohesion               cohesion 2.59570861
adhesion               adhesion 2.48216075
ratio5                   ratio5 2.46996831
membership_s17   membership_s17 2.42137401
V1                           V1 2.11526998
knn                         knn 2.05070293
comsize                 comsize 2.00201065
outer                     outer 1.98538675
spin_vertex         spin_vertex 1.70440706
walktrap_vertex walktrap_vertex 1.64971343
fourth                   fourth 1.50826268
inner                     inner 1.50386456
graph1                   graph1 1.46537660
constraint           constraint 1.43888658
graph14                 graph14 1.36171424
orbit18                 orbit18 1.35846743
bigcom249             bigcom249 1.34976720
graph4                   graph4 1.28949154
graph3                   graph3 1.26733333
ratio2                   ratio2 1.24366233
bigcom248             bigcom248 1.24087456
graph25                 graph25 1.23122441
bigcom480             bigcom480 1.22018773
orbit31                 orbit31 1.20808860
ioratio                 ioratio 1.15863916
bigcom194             bigcom194 1.08935347
ratio4                   ratio4 1.05259566
graph11                 graph11 1.02498354
bigcom126             bigcom126 1.01043195
ratio3                   ratio3 0.98163202
graph9                   graph9 0.93635672
graph16                 graph16 0.93006673
bet                         bet 0.92364431
fifth                     fifth 0.91306704
ratio6                   ratio6 0.90867177
trans                     trans 0.89376433
graph23                 graph23 0.88024000
bigcom171             bigcom171 0.87867302
orbit22                 orbit22 0.86585931
graph6                   graph6 0.84186146
graph20                 graph20 0.80267699
orbit62                 orbit62 0.78968687
orbit49                 orbit49 0.78853254
graph5                   graph5 0.72621532
graph13                 graph13 0.72472941
orbit32                 orbit32 0.70279126
bigcom408             bigcom408 0.69920543
graph27                 graph27 0.69909529
bigcom72               bigcom72 0.69205105
orbit36                 orbit36 0.67873982
orbit19                 orbit19 0.66424358
graph2                   graph2 0.66390605
graph17                 graph17 0.65295319
orbit50                 orbit50 0.64568414
orbit41                 orbit41 0.63327735
bigcom104             bigcom104 0.62227289
graph0                   graph0 0.61213914
orbit56                 orbit56 0.60781059
graph10                 graph10 0.57335521
orbit35                 orbit35 0.56705654
graph19                 graph19 0.56537676
ratio1                   ratio1 0.49811692
graph12                 graph12 0.48387901
upto_sixth           upto_sixth 0.48169522
upto_third           upto_third 0.45936802
orbit9                   orbit9 0.45706753
orbit45                 orbit45 0.44731217
graph21                 graph21 0.44310223
hubscore               hubscore 0.44222373
orbit20                 orbit20 0.44036284
orbit44                 orbit44 0.43975361
third                     third 0.43181926
graph18                 graph18 0.42296032
graph22                 graph22 0.41467695
close                     close 0.41092410
bigcom47               bigcom47 0.38848084
graph7                   graph7 0.38628374
upto_second         upto_second 0.37699290
orbit27                 orbit27 0.37290505
orbit66                 orbit66 0.37113917
orbit33                 orbit33 0.35431938
orbit65                 orbit65 0.35389769
membership_s6     membership_s6 0.35369817
orbit39                 orbit39 0.34850435
orbit11                 orbit11 0.34532947
sixth                     sixth 0.32507988
orbit40                 orbit40 0.32379917
orbit30                 orbit30 0.31822293
orbit57                 orbit57 0.30764195
upto_fourth         upto_fourth 0.30405248
orbit47                 orbit47 0.29641800
orbit24                 orbit24 0.28975480
orbit26                 orbit26 0.28617254
orbit16                 orbit16 0.28604950
bigcom46               bigcom46 0.27374217
orbit6                   orbit6 0.27106496
orbit25                 orbit25 0.26203016
orbit13                 orbit13 0.26153161
orbit53                 orbit53 0.25921976
orbit4                   orbit4 0.25511191
membership_s15   membership_s15 0.24366943
orbit21                 orbit21 0.23954366
orbit15                 orbit15 0.23305033
coreness               coreness 0.23272365
orbit5                   orbit5 0.23166826
orbit1                   orbit1 0.22648151
graph24                 graph24 0.22602956
upto_fifth           upto_fifth 0.21856534
orbit17                 orbit17 0.21658630
orbit37                 orbit37 0.21127977
orbit46                 orbit46 0.21026465
orbit63                 orbit63 0.20740808
orbit28                 orbit28 0.20621985
membership_s30   membership_s30 0.20076672
orbit29                 orbit29 0.20041377
graph15                 graph15 0.19928344
orbit23                 orbit23 0.19770146
membership_s5     membership_s5 0.19254287
graph26                 graph26 0.19060487
orbit48                 orbit48 0.19017350
orbit51                 orbit51 0.18890097
evcent                   evcent 0.18475712
bigcom26               bigcom26 0.17723070
bigcom30               bigcom30 0.17678686
bigcom21               bigcom21 0.17585785
orbit61                 orbit61 0.15976114
membership_s32   membership_s32 0.15951365
orbit68                 orbit68 0.15550873
membership_s36   membership_s36 0.15375815
orbit64                 orbit64 0.15026258
bigcom15               bigcom15 0.14507354
orbit55                 orbit55 0.14248219
second                   second 0.13679862
bigcom40               bigcom40 0.13178944
orbit38                 orbit38 0.13065005
orbit2                   orbit2 0.12381788
bigcom4                 bigcom4 0.11950462
target                   target 0.10852672
orbit71                 orbit71 0.09496057
orbit7                   orbit7 0.08988143
orbit12                 orbit12 0.08090302
membership_s4     membership_s4 0.08022346
AP                           AP 0.07300654
orbit54                 orbit54 0.07194576
orbit10                 orbit10 0.07129635
orbit58                 orbit58 0.07045196
orbit42                 orbit42 0.06906772
orbit60                 orbit60 0.06074902
graph8                   graph8 0.05791683
membership_s31   membership_s31 0.05320465
bigcom1                 bigcom1 0.05033982
membership_s7     membership_s7 0.04548777
orbit70                 orbit70 0.04504289
selfinter             selfinter 0.04360115
orbit43                 orbit43 0.04199999
graph29                 graph29 0.04015250
orbit59                 orbit59 0.03991617
bigcom274             bigcom274 0.03803186
ecc                         ecc 0.03663344
pdi                         pdi 0.03151146
orbit67                 orbit67 0.02519122
graph28                 graph28 0.02256271
bigcom22               bigcom22 0.02012282
orbit52                 orbit52 0.01382240
membership_s1     membership_s1 0.01373392
membership_s27   membership_s27 0.01266722
membership_s37   membership_s37 0.01223780
orbit0                   orbit0 0.00000000
orbit3                   orbit3 0.00000000
orbit8                   orbit8 0.00000000
orbit14                 orbit14 0.00000000
orbit34                 orbit34 0.00000000
orbit69                 orbit69 0.00000000
orbit72                 orbit72 0.00000000
eccrad                   eccrad 0.00000000
first                     first 0.00000000
bigcom2                 bigcom2 0.00000000
bigcom3                 bigcom3 0.00000000
bigcom6                 bigcom6 0.00000000
bigcom8                 bigcom8 0.00000000
bigcom9                 bigcom9 0.00000000
bigcom11               bigcom11 0.00000000
bigcom13               bigcom13 0.00000000
bigcom16               bigcom16 0.00000000
bigcom24               bigcom24 0.00000000
bigcom28               bigcom28 0.00000000
bigcom31               bigcom31 0.00000000
bigcom32               bigcom32 0.00000000
bigcom33               bigcom33 0.00000000
bigcom34               bigcom34 0.00000000
bigcom36               bigcom36 0.00000000
bigcom37               bigcom37 0.00000000
bigcom38               bigcom38 0.00000000
bigcom39               bigcom39 0.00000000
bigcom43               bigcom43 0.00000000
bigcom44               bigcom44 0.00000000
bigcom49               bigcom49 0.00000000
bigcom50               bigcom50 0.00000000
bigcom51               bigcom51 0.00000000
bigcom52               bigcom52 0.00000000
bigcom54               bigcom54 0.00000000
bigcom56               bigcom56 0.00000000
bigcom62               bigcom62 0.00000000
bigcom66               bigcom66 0.00000000
bigcom68               bigcom68 0.00000000
bigcom69               bigcom69 0.00000000
bigcom71               bigcom71 0.00000000
bigcom73               bigcom73 0.00000000
bigcom74               bigcom74 0.00000000
bigcom75               bigcom75 0.00000000
bigcom76               bigcom76 0.00000000
bigcom77               bigcom77 0.00000000
bigcom79               bigcom79 0.00000000
bigcom80               bigcom80 0.00000000
bigcom82               bigcom82 0.00000000
bigcom83               bigcom83 0.00000000
bigcom84               bigcom84 0.00000000
bigcom85               bigcom85 0.00000000
bigcom87               bigcom87 0.00000000
bigcom89               bigcom89 0.00000000
bigcom91               bigcom91 0.00000000
bigcom92               bigcom92 0.00000000
bigcom93               bigcom93 0.00000000
bigcom96               bigcom96 0.00000000
bigcom97               bigcom97 0.00000000
bigcom98               bigcom98 0.00000000
bigcom99               bigcom99 0.00000000
bigcom101             bigcom101 0.00000000
bigcom106             bigcom106 0.00000000
bigcom109             bigcom109 0.00000000
bigcom113             bigcom113 0.00000000
bigcom116             bigcom116 0.00000000
bigcom120             bigcom120 0.00000000
bigcom123             bigcom123 0.00000000
bigcom127             bigcom127 0.00000000
bigcom137             bigcom137 0.00000000
bigcom139             bigcom139 0.00000000
bigcom140             bigcom140 0.00000000
bigcom143             bigcom143 0.00000000
bigcom145             bigcom145 0.00000000
bigcom146             bigcom146 0.00000000
bigcom147             bigcom147 0.00000000
bigcom149             bigcom149 0.00000000
bigcom153             bigcom153 0.00000000
bigcom154             bigcom154 0.00000000
bigcom156             bigcom156 0.00000000
bigcom157             bigcom157 0.00000000
bigcom158             bigcom158 0.00000000
bigcom160             bigcom160 0.00000000
bigcom161             bigcom161 0.00000000
bigcom162             bigcom162 0.00000000
bigcom164             bigcom164 0.00000000
bigcom166             bigcom166 0.00000000
bigcom167             bigcom167 0.00000000
bigcom173             bigcom173 0.00000000
bigcom175             bigcom175 0.00000000
bigcom176             bigcom176 0.00000000
bigcom177             bigcom177 0.00000000
bigcom178             bigcom178 0.00000000
bigcom180             bigcom180 0.00000000
bigcom181             bigcom181 0.00000000
bigcom184             bigcom184 0.00000000
bigcom186             bigcom186 0.00000000
bigcom187             bigcom187 0.00000000
bigcom189             bigcom189 0.00000000
bigcom195             bigcom195 0.00000000
bigcom196             bigcom196 0.00000000
bigcom204             bigcom204 0.00000000
bigcom205             bigcom205 0.00000000
bigcom212             bigcom212 0.00000000
bigcom214             bigcom214 0.00000000
bigcom222             bigcom222 0.00000000
bigcom223             bigcom223 0.00000000
bigcom226             bigcom226 0.00000000
bigcom227             bigcom227 0.00000000
bigcom229             bigcom229 0.00000000
bigcom233             bigcom233 0.00000000
bigcom236             bigcom236 0.00000000
bigcom237             bigcom237 0.00000000
bigcom246             bigcom246 0.00000000
bigcom250             bigcom250 0.00000000
bigcom254             bigcom254 0.00000000
bigcom266             bigcom266 0.00000000
bigcom269             bigcom269 0.00000000
bigcom272             bigcom272 0.00000000
bigcom281             bigcom281 0.00000000
bigcom291             bigcom291 0.00000000
bigcom292             bigcom292 0.00000000
bigcom295             bigcom295 0.00000000
bigcom299             bigcom299 0.00000000
bigcom301             bigcom301 0.00000000
bigcom306             bigcom306 0.00000000
bigcom309             bigcom309 0.00000000
bigcom314             bigcom314 0.00000000
bigcom321             bigcom321 0.00000000
bigcom341             bigcom341 0.00000000
bigcom350             bigcom350 0.00000000
bigcom353             bigcom353 0.00000000
bigcom359             bigcom359 0.00000000
bigcom363             bigcom363 0.00000000
bigcom365             bigcom365 0.00000000
bigcom385             bigcom385 0.00000000
bigcom386             bigcom386 0.00000000
bigcom412             bigcom412 0.00000000
membership_s3     membership_s3 0.00000000
membership_s8     membership_s8 0.00000000
membership_s9     membership_s9 0.00000000
membership_s11   membership_s11 0.00000000
membership_s12   membership_s12 0.00000000
membership_s14   membership_s14 0.00000000
membership_s16   membership_s16 0.00000000
membership_s18   membership_s18 0.00000000
membership_s20   membership_s20 0.00000000
membership_s21   membership_s21 0.00000000
membership_s22   membership_s22 0.00000000
membership_s24   membership_s24 0.00000000
membership_s25   membership_s25 0.00000000
membership_s26   membership_s26 0.00000000
membership_s28   membership_s28 0.00000000
membership_s33   membership_s33 0.00000000
[1] "Dataset: all_CT Model RF, run: 2 of 10 2015-06-16 07:31:30"
     |      Out-of-bag   |
Tree |      MSE  %Var(y) |
   1 |  0.01701   184.16 |
   2 |  0.01614   174.69 |
   3 |  0.01792   193.93 |
   4 |    0.017   183.96 |
   5 |  0.01579   170.94 |
   6 |  0.01482   160.44 |
   7 |  0.01388   150.29 |
   8 |  0.01312   142.00 |
   9 |  0.01275   137.99 |
  10 |  0.01229   132.99 |
  11 |   0.0122   132.06 |
  12 |  0.01191   128.87 |
  13 |  0.01172   126.82 |
  14 |  0.01165   126.12 |
  15 |  0.01161   125.62 |
  16 |  0.01139   123.24 |
  17 |  0.01125   121.77 |
  18 |  0.01123   121.51 |
  19 |  0.01121   121.38 |
  20 |  0.01127   121.96 |
  21 |  0.01115   120.71 |
  22 |  0.01116   120.76 |
  23 |   0.0111   120.12 |
  24 |  0.01103   119.36 |
  25 |  0.01098   118.84 |
  26 |  0.01098   118.83 |
  27 |  0.01093   118.30 |
  28 |   0.0109   117.95 |
  29 |   0.0108   116.89 |
  30 |  0.01077   116.62 |
  31 |  0.01074   116.21 |
  32 |  0.01073   116.14 |
  33 |  0.01072   116.00 |
  34 |  0.01068   115.61 |
  35 |  0.01068   115.57 |
  36 |  0.01067   115.48 |
  37 |  0.01065   115.30 |
  38 |  0.01064   115.13 |
  39 |  0.01061   114.89 |
  40 |  0.01059   114.66 |
  41 |   0.0106   114.69 |
  42 |  0.01058   114.48 |
  43 |  0.01056   114.31 |
  44 |  0.01055   114.16 |
  45 |  0.01055   114.23 |
  46 |  0.01056   114.30 |
  47 |  0.01055   114.15 |
  48 |  0.01052   113.82 |
  49 |  0.01051   113.81 |
  50 |  0.01051   113.71 |
  51 |   0.0105   113.60 |
  52 |  0.01049   113.57 |
  53 |  0.01048   113.41 |
  54 |  0.01046   113.25 |
  55 |  0.01045   113.13 |
  56 |  0.01044   112.95 |
  57 |  0.01041   112.73 |
  58 |  0.01041   112.67 |
  59 |  0.01039   112.46 |
  60 |  0.01038   112.31 |
  61 |  0.01037   112.29 |
  62 |  0.01036   112.16 |
  63 |  0.01036   112.11 |
  64 |  0.01035   112.05 |
  65 |  0.01035   112.06 |
  66 |  0.01034   111.95 |
  67 |  0.01034   111.98 |
  68 |  0.01034   111.92 |
  69 |  0.01033   111.80 |
  70 |  0.01032   111.76 |
  71 |  0.01031   111.63 |
  72 |   0.0103   111.51 |
  73 |  0.01031   111.56 |
  74 |  0.01029   111.43 |
  75 |  0.01029   111.41 |
  76 |   0.0103   111.46 |
  77 |  0.01029   111.40 |
  78 |   0.0103   111.44 |
  79 |   0.0103   111.50 |
  80 |  0.01028   111.32 |
  81 |  0.01028   111.26 |
  82 |  0.01028   111.29 |
  83 |  0.01028   111.29 |
  84 |  0.01028   111.26 |
  85 |  0.01027   111.20 |
  86 |  0.01027   111.17 |
  87 |  0.01027   111.21 |
  88 |  0.01027   111.17 |
  89 |  0.01026   111.10 |
  90 |  0.01027   111.19 |
  91 |  0.01027   111.14 |
  92 |  0.01027   111.19 |
  93 |  0.01028   111.26 |
  94 |  0.01028   111.28 |
  95 |  0.01028   111.26 |
  96 |  0.01027   111.21 |
  97 |  0.01027   111.20 |
  98 |  0.01027   111.19 |
  99 |  0.01028   111.22 |
 100 |  0.01027   111.11 |
[1] "Random Forest variable coefficients"
                      %IncMSE IncNodePurity
graph5           4.072846e-03  6.423096e-01
graph6           1.233315e-03  3.639063e-01
graph7           8.708842e-04  2.622760e-01
graph8           3.668480e-04  1.735869e-01
graph9           4.403146e-03  4.891646e-01
graph10          3.119314e-03  8.300331e-01
graph11          1.048214e-02  9.158952e-01
graph12          3.009583e-03  5.519082e-01
graph13          3.533731e-03  7.461213e-01
graph14          5.213016e-03  7.301175e-01
graph15          3.973957e-03  4.272841e-01
graph16          3.794926e-03  6.759049e-01
graph17          3.542243e-03  5.381577e-01
graph18          3.641810e-03  1.675268e-01
graph19          1.434120e-03  5.409943e-01
graph20          6.875671e-03  7.896599e-01
graph21          4.796428e-03  4.143630e-01
graph22          7.630398e-04  4.559285e-01
graph23          4.483228e-03  5.624336e-01
graph24          3.857288e-03  2.348488e-01
graph25          2.229072e-03  7.149676e-01
graph26          1.345109e-03  2.197533e-01
graph27          2.297519e-03  1.584793e-01
graph28          1.074999e-03  1.463229e-01
graph29          2.657676e-04  1.083470e-01
orbit0           9.944216e-04  1.389484e-01
orbit1           4.091403e-03  5.105739e-01
orbit2           5.785895e-03  5.415182e-01
orbit3           8.430260e-04  2.255239e-01
orbit4           2.694265e-03  6.338150e-01
orbit5           6.879245e-03  3.600191e-01
orbit6           6.179746e-03  6.207135e-01
orbit7           5.089107e-03  3.609849e-01
orbit8           3.784490e-03  7.342284e-01
orbit9           2.074667e-03  4.177800e-01
orbit10          7.561875e-04  2.837586e-01
orbit11          1.035000e-03  1.643327e-01
orbit12          1.394955e-03  1.928496e-01
orbit13          4.551933e-04  1.989937e-01
orbit14          5.678137e-04  1.019009e-01
orbit15          2.549367e-03  5.458490e-01
orbit16          7.501365e-03  5.931108e-01
orbit17          5.384742e-03  4.955076e-01
orbit18          4.173184e-03  7.373838e-01
orbit19          1.164239e-03  5.370488e-01
orbit20          9.071301e-03  6.958535e-01
orbit21          2.405047e-03  5.441710e-01
orbit22          9.272845e-03  1.424636e+00
orbit23          6.127308e-03  4.585141e-01
orbit24          7.573357e-03  6.219385e-01
orbit25          2.800231e-03  2.556831e-01
orbit26          1.002596e-03  2.013712e-01
orbit27          4.389672e-03  8.381047e-01
orbit28          2.881720e-03  6.166653e-01
orbit29          4.560165e-03  3.430198e-01
orbit30          1.745364e-03  2.916239e-01
orbit31          4.071173e-03  6.915947e-01
orbit32          3.652450e-03  3.710788e-01
orbit33          1.687961e-03  1.414546e-01
orbit34          7.058951e-03  4.999323e-01
orbit35          2.874292e-03  6.984726e-01
orbit36          2.800067e-03  3.408975e-01
orbit37          6.660210e-03  5.803836e-01
orbit38          5.255644e-03  5.341150e-01
orbit39          5.244241e-03  5.803704e-01
orbit40          7.400870e-04  2.202198e-01
orbit41          9.521798e-04  2.046753e-01
orbit42          8.267349e-04  2.002663e-01
orbit43          1.795605e-03  2.498130e-01
orbit44          4.832805e-03  2.946920e-01
orbit45          6.004720e-03  6.005114e-01
orbit46          1.942716e-03  1.524262e-01
orbit47          2.668317e-03  3.066248e-01
orbit48          1.834020e-03  2.729084e-01
orbit49          1.018129e-02  9.923275e-01
orbit50          1.741124e-03  3.445733e-01
orbit51          1.668848e-03  3.512077e-01
orbit52          4.092842e-03  2.064388e-01
orbit53          2.554545e-03  2.771884e-01
orbit54          8.444066e-04  2.952614e-01
orbit55          4.815248e-04  1.554157e-01
orbit56          9.406540e-03  7.156218e-01
orbit57          3.468080e-03  1.932534e-01
orbit58          1.032592e-03  1.255202e-01
orbit59          3.830478e-03  2.792361e-01
orbit60          1.046734e-03  1.948688e-01
orbit61          1.734280e-04  9.099690e-02
orbit62          1.882135e-03  5.357938e-01
orbit63          1.136673e-03  2.320090e-01
orbit64          6.085753e-04  1.058064e-01
orbit65          1.296198e-03  3.010419e-01
orbit66          6.096849e-04  1.231109e-01
orbit67          4.218117e-04  8.561530e-02
orbit68          5.855782e-03  2.598151e-01
orbit69          2.190762e-05  6.473996e-02
orbit70          4.860689e-04  1.417741e-01
orbit71          1.822643e-03  1.735865e-01
orbit72          3.621396e-04  9.780333e-02
AP               4.519774e-06  8.952381e-02
bet              3.898309e-03  1.008386e+00
ecc              2.832357e-05  5.929751e-02
eccrad           1.870556e-05  1.066909e-01
close            2.409508e-03  6.738726e-01
constraint       8.566411e-03  8.868590e-01
coreness         3.122830e-03  4.311879e-01
knn              3.969830e-03  1.119550e+00
hubscore         3.049932e-03  5.014126e-01
pagerank         5.568939e-03  1.467814e+00
trans            1.064297e-03  5.922343e-01
evcent           1.414092e-03  4.792731e-01
first            3.000226e-04  2.276233e-01
upto_second      7.682901e-03  5.119857e-01
upto_third       1.977972e-03  5.040479e-01
upto_fourth      3.347106e-03  4.942258e-01
upto_fifth       2.657461e-03  5.961157e-01
upto_sixth       1.506177e-03  6.105438e-01
second           5.798050e-03  5.174466e-01
third            4.770943e-03  7.721884e-01
fourth           2.128535e-03  1.269827e+00
fifth            3.815437e-03  1.404845e+00
sixth            3.404979e-03  7.871382e-01
ratio1           2.400897e-03  1.107047e+00
ratio2           3.503863e-03  1.456973e+00
ratio3           2.940183e-03  1.041809e+00
ratio4           7.709544e-03  1.231167e+00
ratio5           2.171630e-03  1.784051e+00
ratio6           5.245962e-03  1.217613e+00
selfinter        3.994608e-04  2.284515e-01
walktrap_vertex  9.166211e-04  1.049677e+00
bigcom1          9.368782e-05  3.057565e-01
bigcom2          0.000000e+00  0.000000e+00
bigcom3          2.221184e-05  6.861237e-02
bigcom4          1.646539e-03  1.839540e-01
bigcom6          0.000000e+00  0.000000e+00
bigcom8          7.572316e-07  1.116745e-02
bigcom9          0.000000e+00  0.000000e+00
bigcom11         0.000000e+00  0.000000e+00
bigcom13         0.000000e+00  0.000000e+00
bigcom15        -3.936470e-06  1.569785e-01
bigcom16         0.000000e+00  0.000000e+00
bigcom21         1.335681e-05  2.342459e-01
bigcom22        -1.042853e-05  4.021767e-02
bigcom24         0.000000e+00  0.000000e+00
bigcom26         7.925648e-06  2.544767e-01
bigcom28         3.391641e-06  9.249900e-02
bigcom30         1.383173e-05  1.608642e-01
bigcom31         0.000000e+00  0.000000e+00
bigcom32         0.000000e+00  0.000000e+00
bigcom33         0.000000e+00  0.000000e+00
bigcom34         0.000000e+00  0.000000e+00
bigcom36         0.000000e+00  0.000000e+00
bigcom37         0.000000e+00  0.000000e+00
bigcom38         0.000000e+00  0.000000e+00
bigcom39         0.000000e+00  0.000000e+00
bigcom40         1.505484e-04  7.646607e-02
bigcom43         0.000000e+00  3.903128e-20
bigcom44         0.000000e+00  8.333333e-03
bigcom46        -1.761572e-05  1.181463e-01
bigcom47         5.044274e-05  1.303834e-01
bigcom49         0.000000e+00  0.000000e+00
bigcom50         0.000000e+00  0.000000e+00
bigcom51         0.000000e+00  0.000000e+00
bigcom52         0.000000e+00  3.469447e-20
bigcom54         0.000000e+00  0.000000e+00
bigcom56         0.000000e+00  0.000000e+00
bigcom62         0.000000e+00  0.000000e+00
bigcom66         0.000000e+00  8.673617e-21
bigcom68         0.000000e+00  0.000000e+00
bigcom69         0.000000e+00  0.000000e+00
bigcom71         0.000000e+00  0.000000e+00
bigcom72        -3.000478e-05  2.108694e-01
bigcom73         0.000000e+00  0.000000e+00
bigcom74         0.000000e+00  0.000000e+00
bigcom75         0.000000e+00  0.000000e+00
bigcom76         0.000000e+00  4.336809e-21
bigcom77         0.000000e+00  8.673617e-21
bigcom79         0.000000e+00  0.000000e+00
bigcom80         0.000000e+00  0.000000e+00
bigcom82         0.000000e+00  0.000000e+00
bigcom83         0.000000e+00  0.000000e+00
bigcom84         0.000000e+00  2.775558e-19
bigcom85         0.000000e+00  0.000000e+00
bigcom87         0.000000e+00  0.000000e+00
bigcom89         0.000000e+00  0.000000e+00
bigcom91         0.000000e+00  0.000000e+00
bigcom92         0.000000e+00  0.000000e+00
bigcom93         0.000000e+00  0.000000e+00
bigcom96         0.000000e+00  0.000000e+00
bigcom97         0.000000e+00  0.000000e+00
bigcom98         0.000000e+00  0.000000e+00
bigcom99         0.000000e+00  0.000000e+00
bigcom101        0.000000e+00  0.000000e+00
bigcom104        1.413063e-05  1.496781e-01
bigcom106        0.000000e+00  8.673617e-21
bigcom109        0.000000e+00  0.000000e+00
bigcom113        0.000000e+00  0.000000e+00
bigcom116        0.000000e+00  4.336809e-21
bigcom120        0.000000e+00  0.000000e+00
bigcom123        0.000000e+00  4.336809e-21
bigcom126        2.908604e-06  3.222917e-01
bigcom127        0.000000e+00  4.336809e-21
bigcom137        0.000000e+00  0.000000e+00
bigcom139        0.000000e+00  2.168404e-21
bigcom140        0.000000e+00  8.673617e-21
bigcom143        0.000000e+00  0.000000e+00
bigcom145        0.000000e+00  0.000000e+00
bigcom146        0.000000e+00  0.000000e+00
bigcom147        0.000000e+00  0.000000e+00
bigcom149        0.000000e+00  8.673617e-21
bigcom153        0.000000e+00  0.000000e+00
bigcom154        0.000000e+00  4.336809e-21
bigcom156        0.000000e+00  2.168404e-21
bigcom157        0.000000e+00  0.000000e+00
bigcom158        0.000000e+00  0.000000e+00
bigcom160        0.000000e+00  0.000000e+00
bigcom161        0.000000e+00  0.000000e+00
bigcom162        0.000000e+00  0.000000e+00
bigcom164        0.000000e+00  0.000000e+00
bigcom166        0.000000e+00  4.336809e-21
bigcom167        0.000000e+00  8.673617e-21
bigcom171        2.627929e-05  2.693274e-01
bigcom173        0.000000e+00  1.734723e-20
bigcom175        0.000000e+00  0.000000e+00
bigcom176        0.000000e+00  0.000000e+00
bigcom177        0.000000e+00  0.000000e+00
bigcom178        0.000000e+00  0.000000e+00
bigcom180        0.000000e+00  0.000000e+00
bigcom181        0.000000e+00  8.673617e-21
bigcom184        0.000000e+00  0.000000e+00
bigcom186        0.000000e+00  0.000000e+00
bigcom187        0.000000e+00  0.000000e+00
bigcom189        0.000000e+00  4.336809e-21
bigcom194        8.088177e-06  2.271079e-01
bigcom195        0.000000e+00  0.000000e+00
bigcom196        0.000000e+00  0.000000e+00
bigcom204        0.000000e+00  0.000000e+00
bigcom205        0.000000e+00  0.000000e+00
bigcom212        0.000000e+00  0.000000e+00
bigcom214        0.000000e+00  0.000000e+00
bigcom222        0.000000e+00  0.000000e+00
bigcom223        0.000000e+00  0.000000e+00
bigcom226        0.000000e+00  0.000000e+00
bigcom227        0.000000e+00  2.168404e-21
bigcom229        0.000000e+00  2.168404e-21
bigcom233        0.000000e+00  0.000000e+00
bigcom236        0.000000e+00  0.000000e+00
bigcom237        0.000000e+00  0.000000e+00
bigcom246        0.000000e+00  4.336809e-21
bigcom248        2.575147e-06  3.186639e-01
bigcom249        1.213363e-05  3.305163e-01
bigcom250        0.000000e+00  0.000000e+00
bigcom254        0.000000e+00  0.000000e+00
bigcom266        0.000000e+00  0.000000e+00
bigcom269        0.000000e+00  0.000000e+00
bigcom272        0.000000e+00  0.000000e+00
bigcom274        1.261195e-05  1.777392e-02
bigcom281        0.000000e+00  0.000000e+00
bigcom291        0.000000e+00  0.000000e+00
bigcom292        0.000000e+00  0.000000e+00
bigcom295        0.000000e+00  0.000000e+00
bigcom299        0.000000e+00  0.000000e+00
bigcom301        0.000000e+00  0.000000e+00
bigcom306        0.000000e+00  0.000000e+00
bigcom309        0.000000e+00  0.000000e+00
bigcom314        0.000000e+00  0.000000e+00
bigcom321        0.000000e+00  0.000000e+00
bigcom341        0.000000e+00  0.000000e+00
bigcom350        0.000000e+00  0.000000e+00
bigcom353        0.000000e+00  0.000000e+00
bigcom359        0.000000e+00  0.000000e+00
bigcom363        0.000000e+00  0.000000e+00
bigcom365        0.000000e+00  0.000000e+00
bigcom385        0.000000e+00  0.000000e+00
bigcom386        0.000000e+00  4.336809e-21
bigcom408        8.417471e-05  3.165014e-01
bigcom412        0.000000e+00  2.775558e-19
bigcom480       -9.178753e-06  2.747849e-01
spin_vertex      6.830890e-04  1.093709e+00
membership_s1   -1.155162e-05  9.489667e-02
membership_s3    0.000000e+00  0.000000e+00
membership_s4    6.320752e-05  1.671443e-01
membership_s5    1.921889e-04  2.502300e-01
membership_s6    5.316630e-04  1.457966e-01
membership_s7    3.289682e-05  1.853919e-01
membership_s8    0.000000e+00  0.000000e+00
membership_s9    0.000000e+00  0.000000e+00
membership_s11   0.000000e+00  0.000000e+00
membership_s12   0.000000e+00  0.000000e+00
membership_s14   0.000000e+00  0.000000e+00
membership_s15  -2.800996e-06  2.905980e-01
membership_s16   0.000000e+00  8.673617e-21
membership_s17  -4.832295e-05  5.520536e-01
membership_s18  -1.163517e-06  3.104998e-03
membership_s20   0.000000e+00  0.000000e+00
membership_s21   0.000000e+00  2.168404e-20
membership_s22   0.000000e+00  0.000000e+00
membership_s24   0.000000e+00  2.602085e-20
membership_s25   0.000000e+00  1.192622e-20
membership_s26   0.000000e+00  1.734723e-20
membership_s27   4.158112e-05  1.984659e-01
membership_s28   0.000000e+00  0.000000e+00
membership_s30   8.810467e-06  1.363481e-01
membership_s31   4.543623e-05  7.848883e-02
membership_s32   1.400067e-05  1.716251e-01
membership_s33   0.000000e+00  0.000000e+00
membership_s36   9.631649e-05  1.120303e-01
membership_s37  -2.542065e-05  4.469456e-02
V1               2.836129e-03  1.257410e+00
V2               2.575376e-03  2.176719e+00
pdi             -6.381708e-06  5.986043e-02
adhesion         8.944611e-03  1.410963e+00
cohesion         6.728817e-03  1.531855e+00
inner            2.168999e-03  1.564526e+00
outer            9.436133e-04  1.392249e+00
ioratio          3.112642e-03  1.625451e+00
comsize          5.625483e-04  1.555082e+00
target          -1.519566e-05  3.128379e-01
[1] "Dataset: all_CT Model GLM, run: 2 of 10 2015-06-16 07:38:28"
[1] "glmnet variable coefficients"
                         [,1]          [,2]
(Intercept)     -4.665627e+00 -4.655871e+00
graph0          -2.050486e-41 -2.630133e-06
graph1          -9.991838e-45 -1.185873e-09
graph2          -4.659295e-42 -5.684828e-07
graph3          -5.933831e-46 -7.245273e-11
graph4          -3.886220e-48 -3.252226e-13
graph5          -1.881220e-43 -2.364539e-08
graph6          -3.551400e-45 -4.239285e-10
graph7          -1.810177e-43 -2.209623e-08
graph8          -3.921765e-42 -4.936726e-07
graph9          -1.350159e-47 -1.665986e-12
graph10         -1.975332e-49 -2.026013e-14
graph11         -3.950815e-52  3.382305e-16
graph12         -2.688568e-47 -3.257949e-12
graph13         -1.799817e-46 -2.207555e-11
graph14         -5.404167e-49 -2.050755e-14
graph15         -6.818577e-45 -8.470071e-10
graph16         -8.255260e-47 -9.685413e-12
graph17         -1.794031e-46 -2.162821e-11
graph18         -3.777082e-45 -4.522073e-10
graph19         -8.674648e-46 -1.066095e-10
graph20         -8.603010e-45 -1.029629e-09
graph21         -5.093771e-45 -6.346826e-10
graph22         -1.079081e-44 -1.265349e-09
graph23         -6.199050e-45 -7.729203e-10
graph24         -1.014200e-44 -1.268612e-09
graph25         -5.883956e-44 -7.490218e-09
graph26         -5.081462e-44 -6.456332e-09
graph27         -3.118087e-43 -3.995896e-08
graph28         -4.439907e-43 -5.710926e-08
graph29         -4.894674e-42 -6.343539e-07
orbit0          -2.050486e-41 -2.629745e-06
orbit1          -1.755862e-43 -2.066747e-08
orbit2          -9.252143e-45 -1.098787e-09
orbit3          -4.659295e-42 -5.683301e-07
orbit4          -1.336976e-44 -1.754527e-09
orbit5          -4.602138e-46 -5.423223e-11
orbit6           1.223269e-45  1.698747e-10
orbit7          -8.308256e-48 -9.376486e-13
orbit8          -1.881220e-43 -2.364034e-08
orbit9          -2.404497e-43 -3.164565e-08
orbit10         -1.541841e-44 -1.801636e-09
orbit11         -3.126022e-45 -3.701713e-10
orbit12         -1.091006e-42 -1.404910e-07
orbit13         -1.607843e-43 -1.858375e-08
orbit14         -3.921765e-42 -4.935551e-07
orbit15         -3.171920e-46 -4.165784e-11
orbit16         -1.490429e-47 -1.838830e-12
orbit17         -3.962704e-47 -4.265884e-12
orbit18         -1.115734e-46 -1.498678e-11
orbit19          1.724567e-47  2.479730e-12
orbit20          1.152423e-47  1.747552e-12
orbit21         -2.651173e-49 -3.040230e-14
orbit22          2.335575e-48  3.223618e-13
orbit23         -1.470647e-50 -1.633648e-15
orbit24         -1.835759e-45 -2.459148e-10
orbit25         -3.628581e-46 -4.361902e-11
orbit26         -2.071969e-47 -2.428308e-12
orbit27         -8.182034e-45 -1.075672e-09
orbit28         -4.853341e-46 -5.865301e-11
orbit29         -8.660210e-46 -1.090889e-10
orbit30         -2.371021e-46 -2.764154e-11
orbit31          2.276298e-46  3.177451e-11
orbit32          6.681852e-47  9.977732e-12
orbit33         -1.896271e-48 -2.157487e-13
orbit34         -6.818577e-45 -8.467247e-10
orbit35         -5.282837e-45 -6.814845e-10
orbit36         -1.670886e-45 -2.164091e-10
orbit37          2.165129e-46  4.225878e-11
orbit38         -8.342244e-47 -1.001744e-11
orbit39         -1.612491e-44 -2.148285e-09
orbit40         -1.867577e-45 -2.332009e-10
orbit41         -7.534622e-46 -8.869677e-11
orbit42         -1.547564e-46 -1.825281e-11
orbit43         -1.123340e-44 -1.362805e-09
orbit44         -3.642309e-45 -4.294303e-10
orbit45         -5.570259e-44 -7.412278e-09
orbit46         -1.559501e-44 -2.027644e-09
orbit47         -1.434888e-45 -1.754035e-10
orbit48         -1.204940e-45 -1.406893e-10
orbit49          5.460230e-44  8.170055e-09
orbit50         -1.930586e-44 -2.516996e-09
orbit51         -2.147495e-44 -2.700316e-09
orbit52         -6.101559e-44 -7.838846e-09
orbit53         -6.272135e-45 -7.692184e-10
orbit54         -6.788125e-44 -8.537272e-09
orbit55         -8.480413e-45 -9.412235e-10
orbit56         -4.217175e-43 -5.662952e-08
orbit57         -1.033584e-44 -1.282812e-09
orbit58         -8.818948e-45 -1.085282e-09
orbit59         -8.158074e-44 -1.055742e-08
orbit60         -2.474033e-44 -3.114847e-09
orbit61         -1.297427e-44 -1.534767e-09
orbit62         -4.862295e-43 -6.089582e-08
orbit63         -1.192776e-43 -1.528501e-08
orbit64         -1.238480e-43 -1.567441e-08
orbit65         -8.940477e-43 -1.164380e-07
orbit66         -1.904242e-43 -2.466423e-08
orbit67         -5.800863e-44 -7.180607e-09
orbit68         -5.579521e-43 -7.263785e-08
orbit69         -3.389590e-43 -3.848201e-08
orbit70         -2.348721e-42 -3.086418e-07
orbit71         -4.665432e-43 -5.913083e-08
orbit72         -4.894674e-42 -6.341460e-07
AP              -4.511447e-39 -6.183861e-04
bet             -1.409247e-45 -1.731995e-10
ecc             -7.433003e-40 -1.038838e-04
eccrad          -4.459802e-39 -6.232959e-04
close           -7.989313e-39 -1.012825e-03
constraint       3.663215e-39  4.980268e-04
coreness        -1.410339e-40 -1.874050e-05
knn              4.591536e-42  6.261903e-07
hubscore        -2.212804e-38 -2.828453e-03
pagerank        -2.914382e-38 -4.039427e-03
trans           -5.349427e-39 -7.416918e-04
evcent          -2.223596e-38 -2.842750e-03
first           -2.050486e-41 -2.628687e-06
upto_second     -1.454162e-43 -1.638562e-08
upto_third      -1.351671e-43 -1.790253e-08
upto_fourth      1.527272e-43  2.186217e-08
upto_fifth       5.511567e-43  7.692724e-08
upto_sixth       1.387033e-42  1.924556e-07
second          -1.286389e-43 -1.415504e-08
third           -1.989089e-43 -2.675884e-08
fourth           3.989645e-43  5.401417e-08
fifth           -1.420623e-43 -2.067306e-08
sixth           -5.565225e-43 -7.796212e-08
ratio1           4.586845e-42  6.250138e-07
ratio2          -9.863664e-42 -1.386275e-06
ratio3           1.644109e-42  2.139407e-07
ratio4          -1.917107e-41 -2.659079e-06
ratio5          -1.132395e-41 -1.563017e-06
ratio6          -4.570950e-43 -6.419437e-08
selfinter       -1.725431e-40 -1.738133e-05
walktrap_vertex -1.486874e-39 -2.016214e-04
bigcom1          1.267217e-39  1.756732e-04
bigcom2         -9.429967e-39 -1.310375e-03
bigcom3         -6.518199e-39 -9.043694e-04
bigcom4         -3.124065e-39 -4.305486e-04
bigcom6         -9.425253e-39 -1.308507e-03
bigcom8         -2.387999e-39 -3.286690e-04
bigcom9         -9.461513e-39 -1.314720e-03
bigcom11        -9.437046e-39 -1.310418e-03
bigcom13        -9.444137e-39 -1.311980e-03
bigcom15         1.869464e-38  2.593930e-03
bigcom16        -9.430753e-39 -1.310699e-03
bigcom21         1.593894e-38  2.212029e-03
bigcom22        -4.691793e-39 -6.491695e-04
bigcom24        -9.425253e-39 -1.309029e-03
bigcom26         1.149995e-38  1.596158e-03
bigcom28        -4.479151e-39 -6.143496e-04
bigcom30         9.197680e-39  1.275947e-03
bigcom31        -9.422898e-39 -1.308259e-03
bigcom32        -9.434685e-39 -1.309826e-03
bigcom33        -9.423683e-39 -1.310017e-03
bigcom34        -9.424468e-39 -1.309472e-03
bigcom36        -9.430753e-39 -1.310251e-03
bigcom37        -9.422898e-39 -1.307301e-03
bigcom38        -9.430753e-39 -1.308991e-03
bigcom39        -9.445714e-39 -1.310926e-03
bigcom40         1.632488e-39  2.308985e-04
bigcom43        -9.428395e-39 -1.310062e-03
bigcom44        -4.081704e-39 -5.672960e-04
bigcom46         3.656090e-38  5.073276e-03
bigcom47         5.799274e-38  8.047669e-03
bigcom49        -9.429181e-39 -1.309779e-03
bigcom50        -9.428395e-39 -1.310022e-03
bigcom51        -9.424468e-39 -1.308608e-03
bigcom52        -9.425253e-39 -1.309148e-03
bigcom54        -9.423683e-39 -1.310118e-03
bigcom56        -9.434685e-39 -1.309000e-03
bigcom62        -9.424468e-39 -1.308581e-03
bigcom66        -9.424468e-39 -1.309516e-03
bigcom68        -9.424468e-39 -1.309409e-03
bigcom69        -9.433112e-39 -1.310603e-03
bigcom71        -9.432326e-39 -1.312147e-03
bigcom72         1.349590e-37  1.872873e-02
bigcom73        -9.434685e-39 -1.310139e-03
bigcom74        -9.432326e-39 -1.309647e-03
bigcom75        -9.422898e-39 -1.308720e-03
bigcom76        -9.426824e-39 -1.308859e-03
bigcom77        -9.427609e-39 -1.309055e-03
bigcom79        -9.424468e-39 -1.310091e-03
bigcom80        -9.427609e-39 -1.309726e-03
bigcom82        -9.426824e-39 -1.310165e-03
bigcom83        -9.422113e-39 -1.307173e-03
bigcom84        -9.424468e-39 -1.309813e-03
bigcom85        -9.425253e-39 -1.310214e-03
bigcom87        -9.429181e-39 -1.309331e-03
bigcom89        -9.423683e-39 -1.311048e-03
bigcom91        -9.428395e-39 -1.309666e-03
bigcom92        -9.444925e-39 -1.312100e-03
bigcom93        -9.422898e-39 -1.306855e-03
bigcom96        -9.423683e-39 -1.308865e-03
bigcom97        -9.430753e-39 -1.309098e-03
bigcom98        -9.422898e-39 -1.310373e-03
bigcom99        -9.421329e-39 -1.307289e-03
bigcom101       -9.437046e-39 -1.308246e-03
bigcom104        6.835431e-38  9.485312e-03
bigcom106       -9.425253e-39 -1.309671e-03
bigcom109       -9.423683e-39 -1.308898e-03
bigcom113       -9.426824e-39 -1.313369e-03
bigcom116       -9.457558e-39 -1.313193e-03
bigcom120       -9.423683e-39 -1.309499e-03
bigcom123       -9.425253e-39 -1.309479e-03
bigcom126        2.431865e-37  3.375066e-02
bigcom127       -9.425253e-39 -1.307053e-03
bigcom137       -9.429181e-39 -1.309178e-03
bigcom139       -9.424468e-39 -1.309064e-03
bigcom140       -9.425253e-39 -1.309967e-03
bigcom143       -9.423683e-39 -1.309597e-03
bigcom145       -9.424468e-39 -1.310134e-03
bigcom146       -9.426038e-39 -1.311817e-03
bigcom147       -9.435472e-39 -1.308998e-03
bigcom149       -9.422898e-39 -1.308642e-03
bigcom153       -9.431539e-39 -1.310188e-03
bigcom154       -9.429967e-39 -1.312597e-03
bigcom156       -9.426038e-39 -1.309387e-03
bigcom157       -9.432326e-39 -1.308157e-03
bigcom158       -9.423683e-39 -1.307254e-03
bigcom160       -9.424468e-39 -1.309267e-03
bigcom161       -9.423683e-39 -1.309678e-03
bigcom162       -9.423683e-39 -1.310254e-03
bigcom164       -9.422898e-39 -1.309019e-03
bigcom166       -9.430753e-39 -1.310203e-03
bigcom167       -9.436259e-39 -1.309171e-03
bigcom171        8.248315e-38  1.144824e-02
bigcom173       -9.425253e-39 -1.310491e-03
bigcom175       -9.423683e-39 -1.308723e-03
bigcom176       -9.422898e-39 -1.308977e-03
bigcom177       -9.423683e-39 -1.308394e-03
bigcom178       -9.424468e-39 -1.309698e-03
bigcom180       -9.423683e-39 -1.309601e-03
bigcom181       -9.430753e-39 -1.308732e-03
bigcom184       -9.424468e-39 -1.309775e-03
bigcom186       -9.422898e-39 -1.309368e-03
bigcom187       -9.423683e-39 -1.309981e-03
bigcom189       -9.428395e-39 -1.307461e-03
bigcom194        1.169207e-37  1.622636e-02
bigcom195       -9.424468e-39 -1.309030e-03
bigcom196       -9.423683e-39 -1.309999e-03
bigcom204       -9.427609e-39 -1.309788e-03
bigcom205       -9.424468e-39 -1.308233e-03
bigcom212       -9.422113e-39 -1.307538e-03
bigcom214       -9.424468e-39 -1.309786e-03
bigcom222       -9.422113e-39 -1.309499e-03
bigcom223       -9.423683e-39 -1.311585e-03
bigcom226       -9.424468e-39 -1.308918e-03
bigcom227       -9.423683e-39 -1.308982e-03
bigcom229       -9.423683e-39 -1.310989e-03
bigcom233       -9.423683e-39 -1.308895e-03
bigcom236       -9.422898e-39 -1.310297e-03
bigcom237       -9.423683e-39 -1.308208e-03
bigcom246       -9.429967e-39 -1.309627e-03
bigcom248        1.095707e-37  1.520489e-02
bigcom249        1.590098e-37  2.206918e-02
bigcom250       -9.432326e-39 -1.311739e-03
bigcom254       -9.422898e-39 -1.308816e-03
bigcom266       -9.423683e-39 -1.309793e-03
bigcom269       -9.426824e-39 -1.310554e-03
bigcom272       -9.423683e-39 -1.309783e-03
bigcom274        1.258717e-38  1.746450e-03
bigcom281       -9.426038e-39 -1.307902e-03
bigcom291       -9.424468e-39 -1.309713e-03
bigcom292       -9.422898e-39 -1.308686e-03
bigcom295       -9.425253e-39 -1.308655e-03
bigcom299       -9.423683e-39 -1.308827e-03
bigcom301       -9.429967e-39 -1.310301e-03
bigcom306       -9.423683e-39 -1.310416e-03
bigcom309       -9.426038e-39 -1.310352e-03
bigcom314       -9.424468e-39 -1.308134e-03
bigcom321       -9.428395e-39 -1.310917e-03
bigcom341       -9.423683e-39 -1.308795e-03
bigcom350       -9.422898e-39 -1.308864e-03
bigcom353       -9.422113e-39 -1.309880e-03
bigcom359       -9.422113e-39 -1.308639e-03
bigcom363       -9.423683e-39 -1.307258e-03
bigcom365       -9.423683e-39 -1.308926e-03
bigcom385       -9.425253e-39 -1.310319e-03
bigcom386       -9.423683e-39 -1.310442e-03
bigcom408        8.248315e-38  1.144743e-02
bigcom412       -9.425253e-39 -1.309576e-03
bigcom480        1.590098e-37  2.206650e-02
spin_vertex      6.809997e-39  9.340141e-04
membership_s1   -3.310554e-39 -4.604109e-04
membership_s3   -9.433899e-39 -1.310832e-03
membership_s4   -6.520666e-40 -8.694755e-05
membership_s5   -4.082406e-40 -5.424839e-05
membership_s6    2.891969e-39  3.915697e-04
membership_s7   -5.653441e-40 -7.881795e-05
membership_s8   -9.427609e-39 -1.309310e-03
membership_s9   -9.432326e-39 -1.310392e-03
membership_s11  -9.426824e-39 -1.309589e-03
membership_s12  -9.430753e-39 -1.310423e-03
membership_s14  -9.426824e-39 -1.308430e-03
membership_s15   1.512914e-38  2.096977e-03
membership_s16  -9.431539e-39 -1.309629e-03
membership_s17   2.152084e-37  2.986729e-02
membership_s18   1.452791e-39  1.998079e-04
membership_s20  -9.425253e-39 -1.309568e-03
membership_s21  -9.550976e-39 -1.326848e-03
membership_s22  -9.442560e-39 -1.310986e-03
membership_s24  -9.447291e-39 -1.310820e-03
membership_s25  -9.440984e-39 -1.310175e-03
membership_s26  -9.432326e-39 -1.309006e-03
membership_s27  -3.423431e-39 -4.744544e-04
membership_s28  -9.434685e-39 -1.311020e-03
membership_s30  -8.533885e-40 -1.153287e-04
membership_s31  -9.039908e-40 -1.265696e-04
membership_s32   2.520817e-39  3.500800e-04
membership_s33  -9.425253e-39 -1.308865e-03
membership_s36   3.496814e-39  4.842899e-04
membership_s37   5.861700e-40  7.911246e-05
V1              -5.029026e-39 -6.795277e-04
V2               8.149991e-39  1.130319e-03
pdi             -9.871020e-37 -1.290913e-01
adhesion         6.443776e-43  8.839530e-08
cohesion        -1.289622e-42 -1.769090e-07
inner           -5.159584e-43 -7.084623e-08
outer           -7.805258e-43 -1.070310e-07
ioratio         -1.249820e-38 -1.710618e-03
comsize         -2.540447e-42 -3.483306e-07
target           7.325303e-39  1.016172e-03
[1] "Dataset: all_CT Model GBM, run: 3 of 10 2015-06-16 07:38:29"
Iter   TrainDeviance   ValidDeviance   StepSize   Improve
     1        0.1046             nan     0.0100   -0.0000
     2        0.1038             nan     0.0100    0.0000
     3        0.1030             nan     0.0100    0.0000
     4        0.1021             nan     0.0100   -0.0000
     5        0.1015             nan     0.0100    0.0000
     6        0.1008             nan     0.0100   -0.0000
     7        0.0997             nan     0.0100   -0.0000
     8        0.0993             nan     0.0100    0.0000
     9        0.0987             nan     0.0100    0.0000
    10        0.0982             nan     0.0100   -0.0000
    20        0.0939             nan     0.0100    0.0000
    40        0.0873             nan     0.0100   -0.0000
    60        0.0826             nan     0.0100   -0.0000
    80        0.0780             nan     0.0100   -0.0000
   100        0.0744             nan     0.0100   -0.0000
   120        0.0709             nan     0.0100   -0.0000
   140        0.0682             nan     0.0100   -0.0000
   160        0.0652             nan     0.0100    0.0000
   180        0.0628             nan     0.0100   -0.0000
   200        0.0606             nan     0.0100   -0.0000
   220        0.0588             nan     0.0100   -0.0000
   240        0.0566             nan     0.0100   -0.0000
   260        0.0552             nan     0.0100   -0.0000
   280        0.0534             nan     0.0100   -0.0000
   300        0.0521             nan     0.0100   -0.0000
   320        0.0506             nan     0.0100   -0.0000
   340        0.0492             nan     0.0100   -0.0000
   357        0.0481             nan     0.0100   -0.0000

[1] "GBM variable coefficients"
                            var     rel.inf
V2                           V2 4.250615257
fifth                     fifth 2.320271749
pagerank               pagerank 2.266587685
cohesion               cohesion 2.146204773
comsize                 comsize 2.104459893
walktrap_vertex walktrap_vertex 2.092429338
ratio2                   ratio2 2.086658600
ratio5                   ratio5 2.072871167
outer                     outer 2.057316480
V1                           V1 1.970550218
membership_s17   membership_s17 1.834339445
spin_vertex         spin_vertex 1.736956184
graph1                   graph1 1.662259638
adhesion               adhesion 1.655535706
knn                         knn 1.623175092
graph6                   graph6 1.609237699
graph12                 graph12 1.412514432
orbit18                 orbit18 1.411080062
ratio4                   ratio4 1.397015834
graph14                 graph14 1.346923763
ioratio                 ioratio 1.302221121
graph10                 graph10 1.269273000
fourth                   fourth 1.262429046
graph16                 graph16 1.225618822
graph19                 graph19 1.161410981
bigcom194             bigcom194 1.148699727
orbit20                 orbit20 1.122100073
bigcom480             bigcom480 1.122033538
orbit1                   orbit1 1.121590858
graph4                   graph4 1.070255073
graph20                 graph20 1.066007333
graph23                 graph23 1.049105555
bigcom408             bigcom408 1.041608623
bet                         bet 0.977518457
bigcom248             bigcom248 0.971952772
constraint           constraint 0.965247454
inner                     inner 0.954843713
bigcom126             bigcom126 0.928942654
graph25                 graph25 0.923105755
graph13                 graph13 0.869599664
orbit36                 orbit36 0.830513266
orbit62                 orbit62 0.825719206
orbit41                 orbit41 0.822026049
graph0                   graph0 0.805560162
ratio1                   ratio1 0.793917676
orbit45                 orbit45 0.791308244
orbit37                 orbit37 0.780591011
orbit19                 orbit19 0.778310039
close                     close 0.767161222
graph5                   graph5 0.766173973
trans                     trans 0.745403375
graph3                   graph3 0.732087684
bigcom72               bigcom72 0.701834956
graph17                 graph17 0.692985634
graph9                   graph9 0.670182204
bigcom171             bigcom171 0.670034047
graph11                 graph11 0.656926267
bigcom26               bigcom26 0.632334383
bigcom104             bigcom104 0.613336495
membership_s36   membership_s36 0.597975443
graph22                 graph22 0.591139700
orbit40                 orbit40 0.588955918
graph15                 graph15 0.584536826
orbit49                 orbit49 0.566365397
orbit31                 orbit31 0.530257295
orbit44                 orbit44 0.519979822
pdi                         pdi 0.478024344
orbit50                 orbit50 0.477198633
graph7                   graph7 0.464092772
orbit27                 orbit27 0.461592378
orbit32                 orbit32 0.447426003
orbit24                 orbit24 0.445854022
sixth                     sixth 0.439911073
ratio6                   ratio6 0.433486662
orbit52                 orbit52 0.415662624
third                     third 0.414990386
orbit51                 orbit51 0.409054275
orbit35                 orbit35 0.405485048
graph8                   graph8 0.396318432
orbit15                 orbit15 0.393782390
target                   target 0.387665400
orbit56                 orbit56 0.383762590
orbit64                 orbit64 0.383681535
orbit57                 orbit57 0.382229672
bigcom47               bigcom47 0.377086978
upto_fifth           upto_fifth 0.371193804
orbit13                 orbit13 0.367987947
orbit63                 orbit63 0.357058602
hubscore               hubscore 0.355979346
upto_sixth           upto_sixth 0.348054477
ratio3                   ratio3 0.314433000
orbit2                   orbit2 0.313169271
membership_s32   membership_s32 0.312982765
graph2                   graph2 0.294034593
orbit65                 orbit65 0.292635114
orbit25                 orbit25 0.290095608
orbit29                 orbit29 0.289230606
orbit10                 orbit10 0.281357900
orbit28                 orbit28 0.278114969
orbit21                 orbit21 0.269919790
orbit22                 orbit22 0.262632652
orbit54                 orbit54 0.258942680
second                   second 0.255428369
graph18                 graph18 0.247315612
upto_third           upto_third 0.245406711
orbit30                 orbit30 0.244144207
bigcom15               bigcom15 0.239274473
orbit46                 orbit46 0.227760857
orbit39                 orbit39 0.223376970
upto_second         upto_second 0.221594990
graph26                 graph26 0.201416867
orbit11                 orbit11 0.200267095
orbit38                 orbit38 0.195972524
orbit9                   orbit9 0.195207301
orbit17                 orbit17 0.193102810
orbit26                 orbit26 0.186100423
orbit69                 orbit69 0.183212561
bigcom46               bigcom46 0.180540783
orbit53                 orbit53 0.179913854
orbit47                 orbit47 0.176670449
orbit33                 orbit33 0.168688528
orbit5                   orbit5 0.167977952
orbit48                 orbit48 0.167304247
graph21                 graph21 0.160850459
orbit58                 orbit58 0.160841237
membership_s6     membership_s6 0.156710069
orbit42                 orbit42 0.153739632
membership_s27   membership_s27 0.150896039
upto_fourth         upto_fourth 0.145967529
bigcom30               bigcom30 0.129931272
graph27                 graph27 0.125770793
orbit7                   orbit7 0.125760169
orbit12                 orbit12 0.124684446
coreness               coreness 0.123200763
bigcom40               bigcom40 0.123133564
ecc                         ecc 0.121855354
orbit71                 orbit71 0.111693211
orbit59                 orbit59 0.108651663
orbit55                 orbit55 0.103709975
evcent                   evcent 0.101320485
membership_s4     membership_s4 0.092592257
bigcom21               bigcom21 0.090801393
orbit6                   orbit6 0.090752144
orbit68                 orbit68 0.080662140
membership_s31   membership_s31 0.079416188
AP                           AP 0.076233066
membership_s15   membership_s15 0.075475770
orbit4                   orbit4 0.073301957
graph29                 graph29 0.069454768
orbit23                 orbit23 0.067208305
orbit61                 orbit61 0.057418585
selfinter             selfinter 0.055506751
orbit66                 orbit66 0.051406723
bigcom1                 bigcom1 0.050479988
graph24                 graph24 0.049913469
bigcom28               bigcom28 0.049330896
membership_s5     membership_s5 0.048623728
graph28                 graph28 0.043375947
bigcom4                 bigcom4 0.040426245
membership_s24   membership_s24 0.038210192
orbit43                 orbit43 0.037353022
orbit16                 orbit16 0.035936126
membership_s7     membership_s7 0.032405642
orbit70                 orbit70 0.031501516
bigcom274             bigcom274 0.030942040
orbit67                 orbit67 0.028779541
membership_s30   membership_s30 0.019026192
bigcom8                 bigcom8 0.018477116
bigcom3                 bigcom3 0.015517344
bigcom44               bigcom44 0.011692693
membership_s1     membership_s1 0.007072142
orbit0                   orbit0 0.000000000
orbit3                   orbit3 0.000000000
orbit8                   orbit8 0.000000000
orbit14                 orbit14 0.000000000
orbit34                 orbit34 0.000000000
orbit60                 orbit60 0.000000000
orbit72                 orbit72 0.000000000
eccrad                   eccrad 0.000000000
first                     first 0.000000000
bigcom2                 bigcom2 0.000000000
bigcom6                 bigcom6 0.000000000
bigcom9                 bigcom9 0.000000000
bigcom11               bigcom11 0.000000000
bigcom13               bigcom13 0.000000000
bigcom16               bigcom16 0.000000000
bigcom22               bigcom22 0.000000000
bigcom24               bigcom24 0.000000000
bigcom31               bigcom31 0.000000000
bigcom32               bigcom32 0.000000000
bigcom33               bigcom33 0.000000000
bigcom34               bigcom34 0.000000000
bigcom36               bigcom36 0.000000000
bigcom37               bigcom37 0.000000000
bigcom38               bigcom38 0.000000000
bigcom39               bigcom39 0.000000000
bigcom43               bigcom43 0.000000000
bigcom49               bigcom49 0.000000000
bigcom50               bigcom50 0.000000000
bigcom51               bigcom51 0.000000000
bigcom52               bigcom52 0.000000000
bigcom54               bigcom54 0.000000000
bigcom56               bigcom56 0.000000000
bigcom62               bigcom62 0.000000000
bigcom66               bigcom66 0.000000000
bigcom68               bigcom68 0.000000000
bigcom69               bigcom69 0.000000000
bigcom71               bigcom71 0.000000000
bigcom73               bigcom73 0.000000000
bigcom74               bigcom74 0.000000000
bigcom75               bigcom75 0.000000000
bigcom76               bigcom76 0.000000000
bigcom77               bigcom77 0.000000000
bigcom79               bigcom79 0.000000000
bigcom80               bigcom80 0.000000000
bigcom82               bigcom82 0.000000000
bigcom83               bigcom83 0.000000000
bigcom84               bigcom84 0.000000000
bigcom85               bigcom85 0.000000000
bigcom87               bigcom87 0.000000000
bigcom89               bigcom89 0.000000000
bigcom91               bigcom91 0.000000000
bigcom92               bigcom92 0.000000000
bigcom93               bigcom93 0.000000000
bigcom96               bigcom96 0.000000000
bigcom97               bigcom97 0.000000000
bigcom98               bigcom98 0.000000000
bigcom99               bigcom99 0.000000000
bigcom101             bigcom101 0.000000000
bigcom106             bigcom106 0.000000000
bigcom109             bigcom109 0.000000000
bigcom113             bigcom113 0.000000000
bigcom116             bigcom116 0.000000000
bigcom120             bigcom120 0.000000000
bigcom123             bigcom123 0.000000000
bigcom127             bigcom127 0.000000000
bigcom137             bigcom137 0.000000000
bigcom139             bigcom139 0.000000000
bigcom140             bigcom140 0.000000000
bigcom143             bigcom143 0.000000000
bigcom145             bigcom145 0.000000000
bigcom146             bigcom146 0.000000000
bigcom147             bigcom147 0.000000000
bigcom149             bigcom149 0.000000000
bigcom153             bigcom153 0.000000000
bigcom154             bigcom154 0.000000000
bigcom156             bigcom156 0.000000000
bigcom157             bigcom157 0.000000000
bigcom158             bigcom158 0.000000000
bigcom160             bigcom160 0.000000000
bigcom161             bigcom161 0.000000000
bigcom162             bigcom162 0.000000000
bigcom164             bigcom164 0.000000000
bigcom166             bigcom166 0.000000000
bigcom167             bigcom167 0.000000000
bigcom173             bigcom173 0.000000000
bigcom175             bigcom175 0.000000000
bigcom176             bigcom176 0.000000000
bigcom177             bigcom177 0.000000000
bigcom178             bigcom178 0.000000000
bigcom180             bigcom180 0.000000000
bigcom181             bigcom181 0.000000000
bigcom184             bigcom184 0.000000000
bigcom186             bigcom186 0.000000000
bigcom187             bigcom187 0.000000000
bigcom189             bigcom189 0.000000000
bigcom195             bigcom195 0.000000000
bigcom196             bigcom196 0.000000000
bigcom204             bigcom204 0.000000000
bigcom205             bigcom205 0.000000000
bigcom212             bigcom212 0.000000000
bigcom214             bigcom214 0.000000000
bigcom222             bigcom222 0.000000000
bigcom223             bigcom223 0.000000000
bigcom226             bigcom226 0.000000000
bigcom227             bigcom227 0.000000000
bigcom229             bigcom229 0.000000000
bigcom233             bigcom233 0.000000000
bigcom236             bigcom236 0.000000000
bigcom237             bigcom237 0.000000000
bigcom246             bigcom246 0.000000000
bigcom249             bigcom249 0.000000000
bigcom250             bigcom250 0.000000000
bigcom254             bigcom254 0.000000000
bigcom266             bigcom266 0.000000000
bigcom269             bigcom269 0.000000000
bigcom272             bigcom272 0.000000000
bigcom281             bigcom281 0.000000000
bigcom291             bigcom291 0.000000000
bigcom292             bigcom292 0.000000000
bigcom295             bigcom295 0.000000000
bigcom299             bigcom299 0.000000000
bigcom301             bigcom301 0.000000000
bigcom306             bigcom306 0.000000000
bigcom309             bigcom309 0.000000000
bigcom314             bigcom314 0.000000000
bigcom321             bigcom321 0.000000000
bigcom341             bigcom341 0.000000000
bigcom350             bigcom350 0.000000000
bigcom353             bigcom353 0.000000000
bigcom359             bigcom359 0.000000000
bigcom363             bigcom363 0.000000000
bigcom365             bigcom365 0.000000000
bigcom385             bigcom385 0.000000000
bigcom386             bigcom386 0.000000000
bigcom412             bigcom412 0.000000000
membership_s3     membership_s3 0.000000000
membership_s8     membership_s8 0.000000000
membership_s9     membership_s9 0.000000000
membership_s11   membership_s11 0.000000000
membership_s12   membership_s12 0.000000000
membership_s14   membership_s14 0.000000000
membership_s16   membership_s16 0.000000000
membership_s18   membership_s18 0.000000000
membership_s20   membership_s20 0.000000000
membership_s21   membership_s21 0.000000000
membership_s22   membership_s22 0.000000000
membership_s25   membership_s25 0.000000000
membership_s26   membership_s26 0.000000000
membership_s28   membership_s28 0.000000000
membership_s33   membership_s33 0.000000000
membership_s37   membership_s37 0.000000000
[1] "Dataset: all_CT Model RF, run: 3 of 10 2015-06-16 07:45:27"
     |      Out-of-bag   |
Tree |      MSE  %Var(y) |
   1 |  0.01858   202.12 |
   2 |  0.01698   184.78 |
   3 |   0.0164   178.42 |
   4 |  0.01509   164.13 |
   5 |   0.0144   156.69 |
   6 |  0.01382   150.35 |
   7 |  0.01335   145.24 |
   8 |  0.01314   142.94 |
   9 |  0.01288   140.14 |
  10 |  0.01226   133.37 |
  11 |  0.01232   134.05 |
  12 |    0.012   130.51 |
  13 |  0.01175   127.81 |
  14 |  0.01163   126.54 |
  15 |  0.01151   125.26 |
  16 |  0.01149   125.00 |
  17 |  0.01129   122.88 |
  18 |  0.01129   122.87 |
  19 |  0.01127   122.58 |
  20 |  0.01122   122.07 |
  21 |  0.01113   121.09 |
  22 |  0.01107   120.39 |
  23 |  0.01107   120.41 |
  24 |    0.011   119.66 |
  25 |  0.01101   119.75 |
  26 |  0.01096   119.19 |
  27 |  0.01095   119.13 |
  28 |  0.01093   118.91 |
  29 |  0.01088   118.42 |
  30 |  0.01085   118.00 |
  31 |  0.01081   117.64 |
  32 |  0.01076   117.09 |
  33 |  0.01067   116.08 |
  34 |  0.01063   115.70 |
  35 |  0.01062   115.54 |
  36 |  0.01061   115.40 |
  37 |  0.01062   115.50 |
  38 |  0.01061   115.38 |
  39 |  0.01058   115.13 |
  40 |  0.01057   115.04 |
  41 |  0.01056   114.85 |
  42 |  0.01053   114.52 |
  43 |  0.01051   114.30 |
  44 |   0.0105   114.20 |
  45 |   0.0105   114.20 |
  46 |   0.0105   114.21 |
  47 |   0.0105   114.27 |
  48 |  0.01048   114.07 |
  49 |  0.01051   114.37 |
  50 |   0.0105   114.25 |
  51 |   0.0105   114.22 |
  52 |   0.0105   114.22 |
  53 |  0.01049   114.16 |
  54 |   0.0105   114.22 |
  55 |  0.01047   113.92 |
  56 |  0.01047   113.91 |
  57 |  0.01046   113.85 |
  58 |  0.01045   113.73 |
  59 |  0.01045   113.66 |
  60 |  0.01043   113.47 |
  61 |  0.01042   113.35 |
  62 |  0.01041   113.30 |
  63 |   0.0104   113.14 |
  64 |  0.01039   113.01 |
  65 |  0.01037   112.85 |
  66 |  0.01037   112.85 |
  67 |  0.01039   113.00 |
  68 |   0.0104   113.10 |
  69 |  0.01039   113.02 |
  70 |  0.01038   112.92 |
  71 |  0.01038   112.91 |
  72 |  0.01037   112.77 |
  73 |  0.01036   112.74 |
  74 |  0.01036   112.69 |
  75 |  0.01035   112.61 |
  76 |  0.01034   112.53 |
  77 |  0.01034   112.50 |
  78 |  0.01034   112.46 |
  79 |  0.01033   112.38 |
  80 |  0.01033   112.38 |
  81 |  0.01032   112.32 |
  82 |  0.01031   112.20 |
  83 |  0.01029   111.99 |
  84 |  0.01029   111.90 |
  85 |  0.01028   111.84 |
  86 |  0.01028   111.87 |
  87 |  0.01029   111.93 |
  88 |  0.01027   111.74 |
  89 |  0.01027   111.76 |
  90 |  0.01028   111.80 |
  91 |  0.01027   111.76 |
  92 |  0.01027   111.77 |
  93 |  0.01027   111.73 |
  94 |  0.01027   111.72 |
  95 |  0.01026   111.65 |
  96 |  0.01025   111.53 |
  97 |  0.01025   111.54 |
  98 |  0.01025   111.49 |
  99 |  0.01024   111.42 |
 100 |  0.01024   111.36 |
[1] "Random Forest variable coefficients"
                      %IncMSE IncNodePurity
graph5           3.995417e-03  4.648241e-01
graph6           3.522312e-03  4.873050e-01
graph7           1.521994e-03  3.823291e-01
graph8           1.039622e-03  2.143213e-01
graph9           4.567432e-03  4.965063e-01
graph10          4.228354e-03  6.045657e-01
graph11          9.014588e-03  9.727942e-01
graph12          4.888205e-03  8.182782e-01
graph13          4.141683e-03  5.838544e-01
graph14          2.630996e-03  8.016481e-01
graph15          5.379273e-03  2.798158e-01
graph16          5.855901e-03  6.647320e-01
graph17          6.083707e-03  8.213171e-01
graph18          3.432345e-03  3.915771e-01
graph19          4.796147e-03  7.478099e-01
graph20          3.777463e-03  5.388767e-01
graph21          2.899156e-03  3.615199e-01
graph22          1.045646e-03  4.059376e-01
graph23          4.125458e-03  7.123931e-01
graph24          8.025352e-04  2.254450e-01
graph25          8.718025e-04  5.474475e-01
graph26          1.790056e-03  2.283687e-01
graph27          8.109587e-04  1.691163e-01
graph28          1.312730e-03  2.182825e-01
graph29          6.047386e-04  8.098146e-02
orbit0           1.475464e-03  1.491032e-01
orbit1           1.320295e-03  3.753482e-01
orbit2           3.204355e-03  3.815412e-01
orbit3           7.918100e-04  1.356813e-01
orbit4           4.266326e-03  6.904209e-01
orbit5           1.619736e-03  3.617178e-01
orbit6           6.059744e-03  6.889808e-01
orbit7           2.349678e-03  3.109847e-01
orbit8           2.310734e-03  3.863216e-01
orbit9           1.575322e-03  7.052329e-01
orbit10          7.767221e-04  3.084210e-01
orbit11          4.018781e-03  2.667414e-01
orbit12          6.232579e-04  2.405515e-01
orbit13          3.587268e-04  1.472994e-01
orbit14          1.070858e-03  1.761304e-01
orbit15          1.002442e-02  5.137129e-01
orbit16          1.093052e-03  4.835856e-01
orbit17          2.701205e-03  4.586153e-01
orbit18          3.020106e-03  8.695381e-01
orbit19          5.088556e-03  5.160142e-01
orbit20          7.774671e-03  8.064579e-01
orbit21          5.364783e-03  5.038611e-01
orbit22          1.223121e-02  9.945225e-01
orbit23          5.500583e-03  3.940775e-01
orbit24          1.037971e-02  7.922509e-01
orbit25          2.041237e-03  4.683622e-01
orbit26          1.181812e-03  2.201112e-01
orbit27          7.104368e-03  6.012534e-01
orbit28          1.380817e-03  4.829595e-01
orbit29          1.325368e-03  9.389835e-02
orbit30          1.670517e-03  3.675041e-01
orbit31          3.249982e-03  6.857175e-01
orbit32          3.118109e-03  6.247101e-01
orbit33          8.509819e-04  1.561120e-01
orbit34          1.175072e-03  4.891459e-01
orbit35          7.082687e-03  7.739334e-01
orbit36          1.624032e-03  5.347522e-01
orbit37          5.253824e-03  7.582364e-01
orbit38          5.631926e-03  5.211158e-01
orbit39          3.686282e-03  7.256171e-01
orbit40          8.506036e-04  2.464146e-01
orbit41          1.424194e-03  5.623227e-01
orbit42          4.392652e-04  1.555425e-01
orbit43          2.556553e-03  4.203898e-01
orbit44          3.440886e-03  3.580887e-01
orbit45          7.584557e-03  1.137246e+00
orbit46          8.028935e-04  2.642331e-01
orbit47          3.645183e-03  3.487438e-01
orbit48          2.955253e-03  1.784012e-01
orbit49          3.389658e-03  9.228873e-01
orbit50          3.572723e-03  3.305712e-01
orbit51          3.832226e-03  5.915304e-01
orbit52          3.038456e-03  3.134829e-01
orbit53          4.185595e-04  1.395949e-01
orbit54          1.734487e-03  5.088723e-01
orbit55          1.385202e-03  1.840248e-01
orbit56          9.211498e-03  7.259179e-01
orbit57          1.563091e-03  1.817896e-01
orbit58          2.696118e-04  1.759058e-01
orbit59          2.229303e-03  4.311051e-01
orbit60          5.203047e-04  1.870216e-01
orbit61          8.807195e-04  1.156624e-01
orbit62          1.705699e-03  4.868219e-01
orbit63          2.414492e-03  2.269165e-01
orbit64          6.972993e-04  2.047356e-01
orbit65          3.108769e-03  3.640285e-01
orbit66          5.414125e-04  1.178248e-01
orbit67          1.832737e-04  1.279552e-01
orbit68          1.598881e-03  1.571683e-01
orbit69          3.664986e-04  4.605508e-02
orbit70          1.106074e-03  2.319241e-01
orbit71          4.082442e-04  1.475695e-01
orbit72          8.078528e-04  1.196100e-01
AP               4.528986e-06  5.855556e-02
bet              5.929821e-03  1.006335e+00
ecc              8.823745e-06  9.047017e-02
eccrad           3.888908e-05  1.254326e-01
close            3.864915e-03  5.494466e-01
constraint       7.001262e-03  9.757324e-01
coreness         7.465139e-03  4.079472e-01
knn              5.481058e-03  1.434168e+00
hubscore         3.428874e-03  6.730118e-01
pagerank         4.177103e-03  1.934991e+00
trans            8.355267e-04  5.948636e-01
evcent           3.488902e-03  4.507816e-01
first            5.356302e-04  3.105269e-01
upto_second      2.739312e-03  5.240953e-01
upto_third       4.792266e-03  5.015131e-01
upto_fourth      6.615104e-03  5.777200e-01
upto_fifth       4.645152e-03  6.689456e-01
upto_sixth       1.443904e-03  5.510211e-01
second           3.247526e-03  3.226211e-01
third            1.988018e-03  9.100688e-01
fourth           1.387425e-03  1.026878e+00
fifth            8.740379e-03  1.498351e+00
sixth            3.712213e-03  8.865509e-01
ratio1           6.995873e-03  1.239066e+00
ratio2           4.622412e-03  1.419107e+00
ratio3           5.197030e-03  1.064516e+00
ratio4           1.016854e-02  1.538115e+00
ratio5           3.103724e-03  1.835378e+00
ratio6           6.157302e-03  1.333522e+00
selfinter        1.349837e-04  1.257180e-01
walktrap_vertex  1.193983e-03  1.261648e+00
bigcom1          7.936331e-05  1.604663e-01
bigcom2          0.000000e+00  0.000000e+00
bigcom3          1.129268e-05  5.309746e-02
bigcom4          2.037747e-03  2.091866e-01
bigcom6          0.000000e+00  0.000000e+00
bigcom8          0.000000e+00  1.022822e-03
bigcom9          0.000000e+00  8.673617e-21
bigcom11         0.000000e+00  0.000000e+00
bigcom13         0.000000e+00  0.000000e+00
bigcom15         4.291761e-05  1.308194e-01
bigcom16         0.000000e+00  0.000000e+00
bigcom21         6.987307e-05  2.411411e-01
bigcom22         0.000000e+00  0.000000e+00
bigcom24         0.000000e+00  0.000000e+00
bigcom26         2.880132e-04  2.533128e-01
bigcom28         4.528986e-06  8.543417e-05
bigcom30        -9.494537e-06  7.666869e-02
bigcom31         0.000000e+00  0.000000e+00
bigcom32         0.000000e+00  0.000000e+00
bigcom33         0.000000e+00  0.000000e+00
bigcom34         0.000000e+00  8.673617e-21
bigcom36         0.000000e+00  0.000000e+00
bigcom37         0.000000e+00  0.000000e+00
bigcom38         0.000000e+00  8.673617e-21
bigcom39         0.000000e+00  0.000000e+00
bigcom40         2.213046e-04  1.426471e-01
bigcom43         0.000000e+00  0.000000e+00
bigcom44        -2.236636e-06  2.119566e-04
bigcom46        -3.317601e-05  8.718159e-02
bigcom47         2.662222e-05  1.892536e-01
bigcom49         0.000000e+00  0.000000e+00
bigcom50         0.000000e+00  0.000000e+00
bigcom51         0.000000e+00  0.000000e+00
bigcom52         0.000000e+00  0.000000e+00
bigcom54         0.000000e+00  0.000000e+00
bigcom56         0.000000e+00  0.000000e+00
bigcom62         0.000000e+00  0.000000e+00
bigcom66         0.000000e+00  0.000000e+00
bigcom68         0.000000e+00  0.000000e+00
bigcom69         0.000000e+00  0.000000e+00
bigcom71         0.000000e+00  0.000000e+00
bigcom72        -2.228131e-05  2.849095e-01
bigcom73         0.000000e+00  0.000000e+00
bigcom74         0.000000e+00  0.000000e+00
bigcom75         0.000000e+00  0.000000e+00
bigcom76         0.000000e+00  0.000000e+00
bigcom77         0.000000e+00  0.000000e+00
bigcom79         0.000000e+00  0.000000e+00
bigcom80         0.000000e+00  0.000000e+00
bigcom82         0.000000e+00  0.000000e+00
bigcom83         0.000000e+00  0.000000e+00
bigcom84         0.000000e+00  0.000000e+00
bigcom85         0.000000e+00  0.000000e+00
bigcom87         0.000000e+00  8.673617e-21
bigcom89         0.000000e+00  0.000000e+00
bigcom91         0.000000e+00  0.000000e+00
bigcom92         0.000000e+00  0.000000e+00
bigcom93         0.000000e+00  0.000000e+00
bigcom96         0.000000e+00  0.000000e+00
bigcom97         0.000000e+00  0.000000e+00
bigcom98         0.000000e+00  0.000000e+00
bigcom99         0.000000e+00  0.000000e+00
bigcom101        0.000000e+00  8.673617e-21
bigcom104        1.210686e-05  2.284787e-01
bigcom106        0.000000e+00  1.500000e-02
bigcom109        0.000000e+00  0.000000e+00
bigcom113        0.000000e+00  0.000000e+00
bigcom116        0.000000e+00  0.000000e+00
bigcom120        0.000000e+00  0.000000e+00
bigcom123        0.000000e+00  0.000000e+00
bigcom126        5.340724e-06  4.493118e-01
bigcom127        0.000000e+00  0.000000e+00
bigcom137        0.000000e+00  0.000000e+00
bigcom139        0.000000e+00  0.000000e+00
bigcom140        0.000000e+00  0.000000e+00
bigcom143        0.000000e+00  0.000000e+00
bigcom145        0.000000e+00  0.000000e+00
bigcom146        0.000000e+00  0.000000e+00
bigcom147        0.000000e+00  0.000000e+00
bigcom149        0.000000e+00  0.000000e+00
bigcom153        0.000000e+00  0.000000e+00
bigcom154        0.000000e+00  0.000000e+00
bigcom156        0.000000e+00  0.000000e+00
bigcom157        0.000000e+00  0.000000e+00
bigcom158        0.000000e+00  0.000000e+00
bigcom160        0.000000e+00  0.000000e+00
bigcom161        0.000000e+00  0.000000e+00
bigcom162        0.000000e+00  0.000000e+00
bigcom164        0.000000e+00  0.000000e+00
bigcom166        0.000000e+00  0.000000e+00
bigcom167        0.000000e+00  0.000000e+00
bigcom171        6.366545e-05  2.372720e-01
bigcom173        0.000000e+00  0.000000e+00
bigcom175        0.000000e+00  0.000000e+00
bigcom176        0.000000e+00  0.000000e+00
bigcom177        0.000000e+00  0.000000e+00
bigcom178        0.000000e+00  0.000000e+00
bigcom180        0.000000e+00  0.000000e+00
bigcom181        0.000000e+00  0.000000e+00
bigcom184        0.000000e+00  0.000000e+00
bigcom186        0.000000e+00  0.000000e+00
bigcom187        0.000000e+00  0.000000e+00
bigcom189        0.000000e+00  0.000000e+00
bigcom194        2.028666e-05  2.883188e-01
bigcom195        0.000000e+00  0.000000e+00
bigcom196        0.000000e+00  0.000000e+00
bigcom204        0.000000e+00  0.000000e+00
bigcom205        0.000000e+00  0.000000e+00
bigcom212        0.000000e+00  0.000000e+00
bigcom214        0.000000e+00  0.000000e+00
bigcom222        0.000000e+00  0.000000e+00
bigcom223        0.000000e+00  0.000000e+00
bigcom226        0.000000e+00  0.000000e+00
bigcom227        0.000000e+00  0.000000e+00
bigcom229        0.000000e+00  0.000000e+00
bigcom233        0.000000e+00  0.000000e+00
bigcom236        0.000000e+00  0.000000e+00
bigcom237        0.000000e+00  0.000000e+00
bigcom246        0.000000e+00  0.000000e+00
bigcom248       -1.962931e-05  2.662201e-01
bigcom249        0.000000e+00  0.000000e+00
bigcom250        0.000000e+00  0.000000e+00
bigcom254        0.000000e+00  0.000000e+00
bigcom266        0.000000e+00  0.000000e+00
bigcom269        0.000000e+00  0.000000e+00
bigcom272        0.000000e+00  0.000000e+00
bigcom274        4.131256e-05  3.014160e-02
bigcom281        0.000000e+00  0.000000e+00
bigcom291        0.000000e+00  0.000000e+00
bigcom292        0.000000e+00  0.000000e+00
bigcom295        0.000000e+00  0.000000e+00
bigcom299        0.000000e+00  0.000000e+00
bigcom301        0.000000e+00  0.000000e+00
bigcom306        0.000000e+00  0.000000e+00
bigcom309        0.000000e+00  0.000000e+00
bigcom314        0.000000e+00  0.000000e+00
bigcom321        0.000000e+00  0.000000e+00
bigcom341        0.000000e+00  0.000000e+00
bigcom350        0.000000e+00  0.000000e+00
bigcom353        0.000000e+00  0.000000e+00
bigcom359        0.000000e+00  0.000000e+00
bigcom363        0.000000e+00  0.000000e+00
bigcom365        0.000000e+00  0.000000e+00
bigcom385        0.000000e+00  0.000000e+00
bigcom386        0.000000e+00  0.000000e+00
bigcom408        6.429700e-05  3.010211e-01
bigcom412        0.000000e+00  4.336809e-21
bigcom480       -1.378817e-06  3.428531e-01
spin_vertex      8.717565e-04  1.002199e+00
membership_s1    7.943781e-06  2.933839e-02
membership_s3    0.000000e+00  0.000000e+00
membership_s4    1.046982e-04  8.861584e-02
membership_s5    4.006614e-05  8.587798e-02
membership_s6    2.080763e-04  1.871296e-01
membership_s7    7.458341e-05  2.489814e-01
membership_s8    0.000000e+00  0.000000e+00
membership_s9    0.000000e+00  0.000000e+00
membership_s11   0.000000e+00  0.000000e+00
membership_s12   0.000000e+00  8.673617e-21
membership_s14   0.000000e+00  0.000000e+00
membership_s15  -2.992830e-05  3.841827e-02
membership_s16   0.000000e+00  0.000000e+00
membership_s17  -1.087510e-04  5.034010e-01
membership_s18   3.254779e-06  3.174225e-03
membership_s20   0.000000e+00  0.000000e+00
membership_s21   0.000000e+00  0.000000e+00
membership_s22   0.000000e+00  4.336809e-21
membership_s24  -7.348735e-06  3.343202e-02
membership_s25   0.000000e+00  0.000000e+00
membership_s26   0.000000e+00  0.000000e+00
membership_s27   7.618014e-05  1.330470e-01
membership_s28   0.000000e+00  0.000000e+00
membership_s30   5.078818e-05  2.723455e-01
membership_s31   6.969304e-05  2.628337e-02
membership_s32  -2.258484e-06  2.711747e-01
membership_s33   0.000000e+00  0.000000e+00
membership_s36   2.411329e-04  1.448425e-01
membership_s37   0.000000e+00  7.142857e-04
V1               3.605422e-03  1.613477e+00
V2               2.669224e-03  2.164680e+00
pdi              1.767920e-05  1.003438e-01
adhesion         4.435726e-03  1.360100e+00
cohesion         3.574409e-03  1.408713e+00
inner            3.242079e-03  1.251037e+00
outer            1.620585e-03  1.412140e+00
ioratio          2.981663e-03  1.411638e+00
comsize          7.885839e-04  1.636740e+00
target           9.012929e-05  3.983403e-01
[1] "Dataset: all_CT Model GLM, run: 3 of 10 2015-06-16 07:54:36"
[1] "glmnet variable coefficients"
                         [,1]          [,2]
(Intercept)     -4.670824e+00 -4.667257e+00
graph0          -1.870858e-41 -2.417085e-06
graph1          -1.261189e-43 -1.635831e-08
graph2          -4.127099e-42 -4.952767e-07
graph3          -1.676288e-45 -2.145855e-10
graph4           5.221961e-46  8.149416e-11
graph5          -2.388477e-43 -3.159785e-08
graph6          -1.095229e-44 -1.377937e-09
graph7          -2.097066e-43 -2.643187e-08
graph8          -3.755825e-42 -4.862882e-07
graph9          -3.072461e-47 -3.990611e-12
graph10         -3.553205e-50  1.040995e-13
graph11          1.773488e-48  2.630860e-13
graph12         -9.899268e-47 -1.290019e-11
graph13         -2.765811e-46 -3.524337e-11
graph14          3.652908e-47  6.079340e-12
graph15         -9.012129e-45 -1.171026e-09
graph16         -2.763468e-46 -3.449497e-11
graph17         -6.277657e-46 -8.186875e-11
graph18         -7.435525e-45 -9.357138e-10
graph19         -1.214890e-45 -1.556508e-10
graph20         -1.310782e-44 -1.705241e-09
graph21         -6.724712e-45 -8.794483e-10
graph22         -1.596842e-44 -1.986229e-09
graph23         -7.941356e-45 -1.036056e-09
graph24         -1.290796e-44 -1.692156e-09
graph25         -6.524877e-44 -8.691954e-09
graph26         -5.609830e-44 -7.444247e-09
graph27         -3.371827e-43 -4.517528e-08
graph28         -4.482971e-43 -6.009252e-08
graph29         -4.814082e-42 -6.511966e-07
orbit0          -1.870858e-41 -2.416530e-06
orbit1          -2.696470e-43 -3.474420e-08
orbit2          -1.631935e-43 -2.123152e-08
orbit3          -4.127099e-42 -4.950653e-07
orbit4          -1.341847e-44 -1.849118e-09
orbit5          -1.368835e-45 -1.632646e-10
orbit6           8.529030e-46  1.278987e-10
orbit7          -1.462339e-45 -1.932297e-10
orbit8          -2.388477e-43 -3.159056e-08
orbit9          -3.074199e-43 -4.300393e-08
orbit10         -1.627355e-44 -1.943132e-09
orbit11         -1.924696e-44 -2.406225e-09
orbit12         -1.239945e-42 -1.686506e-07
orbit13         -1.517844e-43 -1.653512e-08
orbit14         -3.755825e-42 -4.861301e-07
orbit15         -3.190713e-46 -4.404473e-11
orbit16         -4.782636e-47 -6.231347e-12
orbit17         -4.897799e-47 -5.254958e-12
orbit18         -1.013973e-46 -1.430611e-11
orbit19          3.226410e-48  6.496952e-13
orbit20          2.404423e-47  3.773880e-12
orbit21         -1.179483e-47 -1.514315e-12
orbit22          1.824541e-48  2.700288e-13
orbit23         -1.384633e-47 -1.834584e-12
orbit24         -2.061871e-45 -2.922650e-10
orbit25         -5.784354e-46 -7.660355e-11
orbit26         -7.223757e-47 -8.691536e-12
orbit27         -7.719221e-45 -1.062988e-09
orbit28         -1.119658e-45 -1.405184e-10
orbit29         -9.208718e-46 -1.209230e-10
orbit30         -3.624162e-46 -4.128219e-11
orbit31          1.026894e-46  1.596572e-11
orbit32          7.717699e-47  1.228055e-11
orbit33         -1.238504e-46 -1.596529e-11
orbit34         -9.012129e-45 -1.170558e-09
orbit35         -8.518498e-45 -1.183426e-09
orbit36         -1.792732e-45 -2.432818e-10
orbit37          1.168243e-46  3.349512e-11
orbit38         -8.587854e-46 -1.127154e-10
orbit39         -2.256060e-44 -3.198239e-09
orbit40         -2.807038e-45 -3.805933e-10
orbit41         -9.068853e-46 -1.066794e-10
orbit42         -9.643810e-46 -1.205924e-10
orbit43         -1.323234e-44 -1.692262e-09
orbit44         -9.896599e-45 -1.191052e-09
orbit45         -5.987038e-44 -8.418898e-09
orbit46         -1.694386e-44 -2.319523e-09
orbit47         -4.256656e-45 -5.507225e-10
orbit48         -1.193975e-45 -1.375599e-10
orbit49          1.471447e-44  2.921229e-09
orbit50         -2.210081e-44 -3.038487e-09
orbit51         -2.525481e-44 -3.342695e-09
orbit52         -7.036730e-44 -9.557741e-09
orbit53         -8.553919e-45 -1.088104e-09
orbit54         -1.074130e-43 -1.471464e-08
orbit55         -6.593469e-45 -5.901954e-10
orbit56         -4.655281e-43 -6.618916e-08
orbit57         -1.054347e-44 -1.352579e-09
orbit58         -1.864095e-44 -2.419152e-09
orbit59         -9.411605e-44 -1.289398e-08
orbit60         -2.780454e-44 -3.652026e-09
orbit61         -1.594283e-44 -1.868906e-09
orbit62         -6.225029e-43 -8.331664e-08
orbit63         -1.304198e-43 -1.747540e-08
orbit64         -1.330009e-43 -1.754242e-08
orbit65         -1.032999e-42 -1.426393e-07
orbit66         -2.001881e-43 -2.718502e-08
orbit67         -6.050473e-44 -7.678653e-09
orbit68         -5.873931e-43 -8.023377e-08
orbit69         -3.138883e-43 -3.330187e-08
orbit70         -2.341049e-42 -3.227099e-07
orbit71         -4.628977e-43 -6.075770e-08
orbit72         -4.814082e-42 -6.509214e-07
AP              -2.499682e-39 -3.589525e-04
bet             -5.883903e-45 -7.533819e-10
ecc              6.509472e-41  7.115188e-06
eccrad           3.905683e-40  4.269072e-05
close           -9.659570e-39 -1.285153e-03
constraint       2.593893e-39  3.714744e-04
coreness        -9.532459e-41 -1.307357e-05
knn              1.242008e-42  1.775011e-07
hubscore        -2.632632e-38 -3.555580e-03
pagerank        -2.882717e-38 -4.250912e-03
trans           -6.523893e-39 -9.609805e-04
evcent          -2.652364e-38 -3.583590e-03
first           -1.870858e-41 -2.414767e-06
upto_second     -2.751684e-43 -3.492625e-08
upto_third      -1.252198e-43 -1.719210e-08
upto_fourth      2.458429e-44  4.683556e-09
upto_fifth       3.356568e-43  5.043924e-08
upto_sixth       1.232581e-42  1.822623e-07
second          -2.714831e-43 -3.443127e-08
third           -1.642061e-43 -2.294309e-08
fourth           2.867829e-43  4.033189e-08
fifth            2.432702e-44  2.100723e-09
sixth           -2.564747e-43 -3.925846e-08
ratio1           1.320449e-42  1.884377e-07
ratio2          -6.565510e-42 -9.885766e-07
ratio3          -5.075596e-42 -7.689019e-07
ratio4          -1.328283e-41 -1.960523e-06
ratio5          -1.132312e-41 -1.663944e-06
ratio6          -4.610002e-44 -8.243098e-09
selfinter        1.296242e-39  1.983950e-04
walktrap_vertex -1.268249e-39 -1.822818e-04
bigcom1          1.283157e-39  1.885905e-04
bigcom2         -9.379928e-39 -1.383413e-03
bigcom3         -6.415795e-39 -9.449903e-04
bigcom4         -3.134644e-39 -4.586183e-04
bigcom6         -9.376818e-39 -1.383344e-03
bigcom8         -5.954777e-39 -8.736272e-04
bigcom9         -9.413489e-39 -1.389045e-03
bigcom11        -9.388491e-39 -1.384450e-03
bigcom13        -9.395508e-39 -1.386302e-03
bigcom15         1.726457e-38  2.544239e-03
bigcom16        -9.381484e-39 -1.385241e-03
bigcom21         1.507203e-38  2.219426e-03
bigcom22        -9.533270e-39 -1.402260e-03
bigcom24        -9.376041e-39 -1.383203e-03
bigcom26         3.529472e-38  5.199363e-03
bigcom28        -6.977648e-39 -1.019165e-03
bigcom30         7.825466e-39  1.151523e-03
bigcom31        -9.373711e-39 -1.381947e-03
bigcom32        -9.385375e-39 -1.384011e-03
bigcom33        -9.373711e-39 -1.383824e-03
bigcom34        -9.374487e-39 -1.383300e-03
bigcom36        -9.383818e-39 -1.384892e-03
bigcom37        -9.374487e-39 -1.382603e-03
bigcom38        -9.382262e-39 -1.383772e-03
bigcom39        -9.395508e-39 -1.384489e-03
bigcom40         4.276608e-39  6.349954e-04
bigcom43        -9.379928e-39 -1.383799e-03
bigcom44        -3.816617e-39 -5.625541e-04
bigcom46         3.461200e-38  5.098619e-03
bigcom47         5.804080e-38  8.550360e-03
bigcom49        -9.382262e-39 -1.384086e-03
bigcom50        -9.379928e-39 -1.385123e-03
bigcom51        -9.375264e-39 -1.382671e-03
bigcom52        -9.376041e-39 -1.383664e-03
bigcom54        -9.375264e-39 -1.385027e-03
bigcom56        -9.385375e-39 -1.383176e-03
bigcom62        -9.376041e-39 -1.382787e-03
bigcom66        -9.375264e-39 -1.383438e-03
bigcom68        -9.376041e-39 -1.383964e-03
bigcom69        -9.383818e-39 -1.385361e-03
bigcom71        -9.382262e-39 -1.385231e-03
bigcom72         1.350070e-37  1.988811e-02
bigcom73        -9.387712e-39 -1.383816e-03
bigcom74        -9.383818e-39 -1.384049e-03
bigcom75        -9.375264e-39 -1.382294e-03
bigcom76        -9.379150e-39 -1.383149e-03
bigcom77        -9.379928e-39 -1.383728e-03
bigcom79        -9.375264e-39 -1.384935e-03
bigcom80        -9.379150e-39 -1.383582e-03
bigcom82        -9.379150e-39 -1.384714e-03
bigcom83        -9.375264e-39 -1.381706e-03
bigcom84        -9.377596e-39 -1.385371e-03
bigcom85        -9.376818e-39 -1.385648e-03
bigcom87        -9.380706e-39 -1.383076e-03
bigcom89        -9.375264e-39 -1.384501e-03
bigcom91        -9.380706e-39 -1.384406e-03
bigcom92        -9.398630e-39 -1.386814e-03
bigcom93        -9.375264e-39 -1.380874e-03
bigcom96        -9.374487e-39 -1.383681e-03
bigcom97        -9.383818e-39 -1.384117e-03
bigcom98        -9.376041e-39 -1.385221e-03
bigcom99        -9.375264e-39 -1.382044e-03
bigcom101       -9.387712e-39 -1.387979e-03
bigcom104        6.840236e-38  1.007713e-02
bigcom106       -9.377596e-39 -1.384069e-03
bigcom109       -9.376041e-39 -1.383473e-03
bigcom113       -9.377596e-39 -1.388470e-03
bigcom116       -9.406445e-39 -1.386611e-03
bigcom120       -9.376041e-39 -1.383792e-03
bigcom123       -9.376818e-39 -1.382416e-03
bigcom126        2.432345e-37  3.583370e-02
bigcom127       -9.377596e-39 -1.381526e-03
bigcom137       -9.379928e-39 -1.384009e-03
bigcom139       -9.376041e-39 -1.383099e-03
bigcom140       -9.376818e-39 -1.384803e-03
bigcom143       -9.376041e-39 -1.383939e-03
bigcom145       -9.376041e-39 -1.382425e-03
bigcom146       -9.376818e-39 -1.384526e-03
bigcom147       -9.387712e-39 -1.381667e-03
bigcom149       -9.375264e-39 -1.381899e-03
bigcom153       -9.382262e-39 -1.384204e-03
bigcom154       -9.382262e-39 -1.386032e-03
bigcom156       -9.377596e-39 -1.383507e-03
bigcom157       -9.383040e-39 -1.382103e-03
bigcom158       -9.374487e-39 -1.381788e-03
bigcom160       -9.375264e-39 -1.382652e-03
bigcom161       -9.375264e-39 -1.384167e-03
bigcom162       -9.375264e-39 -1.384991e-03
bigcom164       -9.375264e-39 -1.385122e-03
bigcom166       -9.382262e-39 -1.384885e-03
bigcom167       -9.388491e-39 -1.382965e-03
bigcom171        9.171469e-38  1.351270e-02
bigcom173       -9.376041e-39 -1.383578e-03
bigcom175       -9.375264e-39 -1.382531e-03
bigcom176       -9.375264e-39 -1.385258e-03
bigcom177       -9.375264e-39 -1.381810e-03
bigcom178       -9.376818e-39 -1.384585e-03
bigcom180       -9.375264e-39 -1.382917e-03
bigcom181       -9.384597e-39 -1.383345e-03
bigcom184       -9.374487e-39 -1.382893e-03
bigcom186       -9.375264e-39 -1.384633e-03
bigcom187       -9.375264e-39 -1.384816e-03
bigcom189       -9.379928e-39 -1.381828e-03
bigcom194        1.350070e-37  1.988958e-02
bigcom195       -9.374487e-39 -1.382331e-03
bigcom196       -9.374487e-39 -1.384836e-03
bigcom204       -9.378373e-39 -1.382445e-03
bigcom205       -9.376041e-39 -1.382818e-03
bigcom212       -9.375264e-39 -1.383351e-03
bigcom214       -9.376818e-39 -1.384401e-03
bigcom222       -9.375264e-39 -1.383615e-03
bigcom223       -9.374487e-39 -1.386704e-03
bigcom226       -9.376041e-39 -1.382698e-03
bigcom227       -9.375264e-39 -1.382804e-03
bigcom229       -9.375264e-39 -1.384246e-03
bigcom233       -9.374487e-39 -1.382711e-03
bigcom236       -9.375264e-39 -1.383491e-03
bigcom237       -9.374487e-39 -1.382830e-03
bigcom246       -9.380706e-39 -1.383116e-03
bigcom248        1.030157e-37  1.517474e-02
bigcom249       -9.374487e-39 -1.381650e-03
bigcom250       -9.383040e-39 -1.385736e-03
bigcom254       -9.376818e-39 -1.383666e-03
bigcom266       -9.374487e-39 -1.384703e-03
bigcom269       -9.376818e-39 -1.384046e-03
bigcom272       -9.374487e-39 -1.384783e-03
bigcom274        1.171899e-38  1.725722e-03
bigcom281       -9.377596e-39 -1.382157e-03
bigcom291       -9.375264e-39 -1.383561e-03
bigcom292       -9.374487e-39 -1.383377e-03
bigcom295       -9.376041e-39 -1.382396e-03
bigcom299       -9.375264e-39 -1.383345e-03
bigcom301       -9.381484e-39 -1.384075e-03
bigcom306       -9.373711e-39 -1.384455e-03
bigcom309       -9.377596e-39 -1.384785e-03
bigcom314       -9.375264e-39 -1.381811e-03
bigcom321       -9.379150e-39 -1.384763e-03
bigcom341       -9.375264e-39 -1.383305e-03
bigcom350       -9.375264e-39 -1.383867e-03
bigcom353       -9.375264e-39 -1.384462e-03
bigcom359       -9.375264e-39 -1.383554e-03
bigcom363       -9.375264e-39 -1.388723e-03
bigcom365       -9.376041e-39 -1.382869e-03
bigcom385       -9.376818e-39 -1.385291e-03
bigcom386       -9.375264e-39 -1.383299e-03
bigcom408        1.169688e-37  1.723358e-02
bigcom412       -9.376041e-39 -1.382019e-03
bigcom480        1.590578e-37  2.343129e-02
spin_vertex      5.622770e-39  8.164157e-04
membership_s1   -6.020729e-39 -8.889535e-04
membership_s3   -9.386154e-39 -1.386239e-03
membership_s4    1.184036e-39  1.780908e-04
membership_s5   -3.581965e-39 -5.252257e-04
membership_s6   -7.798919e-40 -1.208716e-04
membership_s7    1.436485e-39  2.107383e-04
membership_s8   -9.380706e-39 -1.384921e-03
membership_s9   -9.383040e-39 -1.385767e-03
membership_s11  -9.379928e-39 -1.385090e-03
membership_s12  -9.381484e-39 -1.384806e-03
membership_s14  -9.379150e-39 -1.383882e-03
membership_s15   1.547547e-38  2.276330e-03
membership_s16  -9.383040e-39 -1.384228e-03
membership_s17   1.928085e-37  2.840429e-02
membership_s18   1.271265e-39  1.845984e-04
membership_s20  -9.376818e-39 -1.384509e-03
membership_s21  -9.497256e-39 -1.401505e-03
membership_s22  -9.395508e-39 -1.385732e-03
membership_s24   1.874287e-38  2.760507e-03
membership_s25  -9.392388e-39 -1.384589e-03
membership_s26  -9.385375e-39 -1.384629e-03
membership_s27  -2.202902e-39 -3.242838e-04
membership_s28  -9.386154e-39 -1.386080e-03
membership_s30   3.976374e-40  6.186127e-05
membership_s31  -8.221310e-40 -1.231751e-04
membership_s32   4.034447e-39  5.942395e-04
membership_s33  -9.376818e-39 -1.384741e-03
membership_s36   4.384210e-39  6.446536e-04
membership_s37  -9.449659e-39 -1.395603e-03
V1              -8.358503e-40 -1.134653e-04
V2               9.464324e-39  1.390534e-03
pdi             -5.655221e-36 -8.065548e-01
adhesion         2.782864e-43  4.045332e-08
cohesion        -5.562565e-43 -8.085897e-08
inner           -2.413682e-43 -3.511445e-08
outer           -3.399708e-43 -4.939520e-08
ioratio         -4.712658e-39 -6.839369e-04
comsize         -1.139803e-42 -1.658567e-07
target           1.328247e-38  1.956559e-03
[1] "Dataset: all_CT Model GBM, run: 4 of 10 2015-06-16 07:54:37"
Iter   TrainDeviance   ValidDeviance   StepSize   Improve
     1        0.1101             nan     0.0100   -0.0000
     2        0.1094             nan     0.0100   -0.0000
     3        0.1086             nan     0.0100   -0.0000
     4        0.1082             nan     0.0100   -0.0000
     5        0.1075             nan     0.0100   -0.0000
     6        0.1071             nan     0.0100   -0.0000
     7        0.1061             nan     0.0100   -0.0000
     8        0.1054             nan     0.0100   -0.0000
     9        0.1048             nan     0.0100   -0.0000
    10        0.1045             nan     0.0100   -0.0000
    20        0.1007             nan     0.0100   -0.0000
    40        0.0951             nan     0.0100   -0.0000
    60        0.0907             nan     0.0100   -0.0000
    80        0.0868             nan     0.0100   -0.0000
   100        0.0832             nan     0.0100   -0.0000
   120        0.0796             nan     0.0100   -0.0000
   140        0.0755             nan     0.0100   -0.0000
   160        0.0730             nan     0.0100   -0.0000
   180        0.0700             nan     0.0100   -0.0000
   200        0.0674             nan     0.0100   -0.0000
   220        0.0649             nan     0.0100   -0.0000
   240        0.0628             nan     0.0100   -0.0000
   260        0.0608             nan     0.0100   -0.0000
   280        0.0592             nan     0.0100   -0.0000
   300        0.0575             nan     0.0100   -0.0000
   320        0.0557             nan     0.0100   -0.0000
   340        0.0543             nan     0.0100   -0.0000
   357        0.0531             nan     0.0100   -0.0000

[1] "GBM variable coefficients"
                            var     rel.inf
fifth                     fifth 4.022867191
V2                           V2 3.923637716
pagerank               pagerank 3.756606049
comsize                 comsize 2.990658838
ratio5                   ratio5 2.988664832
graph1                   graph1 2.010198035
ratio2                   ratio2 1.931884778
graph6                   graph6 1.837616104
cohesion               cohesion 1.833674664
knn                         knn 1.796043115
adhesion               adhesion 1.744497489
V1                           V1 1.635068702
walktrap_vertex walktrap_vertex 1.597520539
orbit31                 orbit31 1.484873776
ioratio                 ioratio 1.443403373
spin_vertex         spin_vertex 1.440636327
graph4                   graph4 1.413332571
outer                     outer 1.396204450
graph14                 graph14 1.307262473
bet                         bet 1.263653892
graph3                   graph3 1.259528736
inner                     inner 1.225500654
bigcom249             bigcom249 1.224782008
ratio6                   ratio6 1.149278599
fourth                   fourth 1.147292301
orbit27                 orbit27 1.096387423
bigcom126             bigcom126 1.095505219
graph19                 graph19 1.055045925
graph13                 graph13 1.012827652
bigcom480             bigcom480 1.001956982
ratio4                   ratio4 0.991557330
orbit18                 orbit18 0.963488700
bigcom194             bigcom194 0.963045374
graph12                 graph12 0.961885543
bigcom248             bigcom248 0.912229446
membership_s17   membership_s17 0.903379872
graph10                 graph10 0.850092120
bigcom72               bigcom72 0.849519432
graph25                 graph25 0.845186334
graph11                 graph11 0.832719353
orbit20                 orbit20 0.812260844
orbit19                 orbit19 0.802482518
constraint           constraint 0.783415238
graph23                 graph23 0.772139306
ratio1                   ratio1 0.701689419
graph17                 graph17 0.683113010
graph22                 graph22 0.677621451
orbit38                 orbit38 0.653142004
bigcom408             bigcom408 0.646809838
trans                     trans 0.641096215
graph16                 graph16 0.635060098
ratio3                   ratio3 0.626292590
orbit32                 orbit32 0.605235853
graph0                   graph0 0.603287797
bigcom171             bigcom171 0.603186440
orbit22                 orbit22 0.599700925
orbit39                 orbit39 0.598097967
orbit45                 orbit45 0.568280288
orbit24                 orbit24 0.564186218
graph18                 graph18 0.560813539
close                     close 0.556693656
orbit56                 orbit56 0.532788470
graph9                   graph9 0.527396304
orbit10                 orbit10 0.526189190
bigcom104             bigcom104 0.525402706
orbit62                 orbit62 0.521491015
orbit49                 orbit49 0.521458100
orbit37                 orbit37 0.511566853
graph20                 graph20 0.495384946
pdi                         pdi 0.489611570
orbit50                 orbit50 0.485265278
orbit9                   orbit9 0.470619642
upto_fifth           upto_fifth 0.453523591
third                     third 0.444760154
graph15                 graph15 0.422136883
orbit36                 orbit36 0.404083451
graph8                   graph8 0.401784751
graph21                 graph21 0.400048420
orbit25                 orbit25 0.384647969
orbit71                 orbit71 0.382964226
upto_sixth           upto_sixth 0.382889436
upto_third           upto_third 0.381638909
orbit41                 orbit41 0.354558745
sixth                     sixth 0.352810653
membership_s36   membership_s36 0.346236276
membership_s15   membership_s15 0.343874730
bigcom47               bigcom47 0.339426068
graph5                   graph5 0.332719167
orbit15                 orbit15 0.307857198
graph27                 graph27 0.303871461
orbit54                 orbit54 0.299811173
orbit47                 orbit47 0.287688616
hubscore               hubscore 0.285789766
orbit52                 orbit52 0.285557885
orbit40                 orbit40 0.284993880
bigcom26               bigcom26 0.279397255
target                   target 0.277846791
orbit17                 orbit17 0.270981326
orbit35                 orbit35 0.270958730
orbit1                   orbit1 0.264487789
membership_s27   membership_s27 0.264162116
membership_s32   membership_s32 0.257965440
orbit6                   orbit6 0.256707384
orbit64                 orbit64 0.253287505
upto_fourth         upto_fourth 0.249114389
graph2                   graph2 0.248093189
bigcom1                 bigcom1 0.243099155
orbit68                 orbit68 0.223431415
upto_second         upto_second 0.223310294
orbit61                 orbit61 0.221209969
orbit13                 orbit13 0.220161193
orbit29                 orbit29 0.218023738
bigcom46               bigcom46 0.211590740
orbit4                   orbit4 0.210172321
orbit21                 orbit21 0.209715333
graph7                   graph7 0.208804377
second                   second 0.207190817
orbit2                   orbit2 0.198464815
membership_s6     membership_s6 0.198148076
orbit44                 orbit44 0.195609004
graph24                 graph24 0.187388660
orbit26                 orbit26 0.186951927
orbit60                 orbit60 0.186433777
bigcom15               bigcom15 0.176045731
orbit12                 orbit12 0.175368931
bigcom21               bigcom21 0.172868133
orbit30                 orbit30 0.166901629
coreness               coreness 0.163422823
orbit48                 orbit48 0.163085322
orbit58                 orbit58 0.161251450
orbit66                 orbit66 0.143684213
orbit5                   orbit5 0.138182465
orbit46                 orbit46 0.136185494
graph26                 graph26 0.134685853
orbit51                 orbit51 0.131915423
orbit55                 orbit55 0.127842861
membership_s5     membership_s5 0.125770564
orbit57                 orbit57 0.121237505
orbit63                 orbit63 0.120203228
bigcom4                 bigcom4 0.117260968
orbit28                 orbit28 0.095126883
ecc                         ecc 0.089550775
orbit11                 orbit11 0.088633908
bigcom40               bigcom40 0.081344696
orbit16                 orbit16 0.080945386
bigcom30               bigcom30 0.075488449
membership_s4     membership_s4 0.073792923
orbit65                 orbit65 0.067214184
selfinter             selfinter 0.064510871
AP                           AP 0.063744282
graph28                 graph28 0.063413787
orbit59                 orbit59 0.060449906
evcent                   evcent 0.054528392
membership_s7     membership_s7 0.048547817
orbit23                 orbit23 0.046135253
membership_s31   membership_s31 0.044473266
orbit69                 orbit69 0.043819893
bigcom28               bigcom28 0.042026058
orbit42                 orbit42 0.039912944
orbit43                 orbit43 0.035410052
membership_s30   membership_s30 0.032371303
bigcom274             bigcom274 0.025535155
membership_s24   membership_s24 0.020910224
orbit33                 orbit33 0.019768567
bigcom3                 bigcom3 0.019161498
graph29                 graph29 0.014500006
orbit7                   orbit7 0.012325454
membership_s37   membership_s37 0.011105144
orbit53                 orbit53 0.009025633
orbit70                 orbit70 0.006329054
bigcom22               bigcom22 0.006311510
orbit0                   orbit0 0.000000000
orbit3                   orbit3 0.000000000
orbit8                   orbit8 0.000000000
orbit14                 orbit14 0.000000000
orbit34                 orbit34 0.000000000
orbit67                 orbit67 0.000000000
orbit72                 orbit72 0.000000000
eccrad                   eccrad 0.000000000
first                     first 0.000000000
bigcom2                 bigcom2 0.000000000
bigcom6                 bigcom6 0.000000000
bigcom8                 bigcom8 0.000000000
bigcom9                 bigcom9 0.000000000
bigcom11               bigcom11 0.000000000
bigcom13               bigcom13 0.000000000
bigcom16               bigcom16 0.000000000
bigcom24               bigcom24 0.000000000
bigcom31               bigcom31 0.000000000
bigcom32               bigcom32 0.000000000
bigcom33               bigcom33 0.000000000
bigcom34               bigcom34 0.000000000
bigcom36               bigcom36 0.000000000
bigcom37               bigcom37 0.000000000
bigcom38               bigcom38 0.000000000
bigcom39               bigcom39 0.000000000
bigcom43               bigcom43 0.000000000
bigcom44               bigcom44 0.000000000
bigcom49               bigcom49 0.000000000
bigcom50               bigcom50 0.000000000
bigcom51               bigcom51 0.000000000
bigcom52               bigcom52 0.000000000
bigcom54               bigcom54 0.000000000
bigcom56               bigcom56 0.000000000
bigcom62               bigcom62 0.000000000
bigcom66               bigcom66 0.000000000
bigcom68               bigcom68 0.000000000
bigcom69               bigcom69 0.000000000
bigcom71               bigcom71 0.000000000
bigcom73               bigcom73 0.000000000
bigcom74               bigcom74 0.000000000
bigcom75               bigcom75 0.000000000
bigcom76               bigcom76 0.000000000
bigcom77               bigcom77 0.000000000
bigcom79               bigcom79 0.000000000
bigcom80               bigcom80 0.000000000
bigcom82               bigcom82 0.000000000
bigcom83               bigcom83 0.000000000
bigcom84               bigcom84 0.000000000
bigcom85               bigcom85 0.000000000
bigcom87               bigcom87 0.000000000
bigcom89               bigcom89 0.000000000
bigcom91               bigcom91 0.000000000
bigcom92               bigcom92 0.000000000
bigcom93               bigcom93 0.000000000
bigcom96               bigcom96 0.000000000
bigcom97               bigcom97 0.000000000
bigcom98               bigcom98 0.000000000
bigcom99               bigcom99 0.000000000
bigcom101             bigcom101 0.000000000
bigcom106             bigcom106 0.000000000
bigcom109             bigcom109 0.000000000
bigcom113             bigcom113 0.000000000
bigcom116             bigcom116 0.000000000
bigcom120             bigcom120 0.000000000
bigcom123             bigcom123 0.000000000
bigcom127             bigcom127 0.000000000
bigcom137             bigcom137 0.000000000
bigcom139             bigcom139 0.000000000
bigcom140             bigcom140 0.000000000
bigcom143             bigcom143 0.000000000
bigcom145             bigcom145 0.000000000
bigcom146             bigcom146 0.000000000
bigcom147             bigcom147 0.000000000
bigcom149             bigcom149 0.000000000
bigcom153             bigcom153 0.000000000
bigcom154             bigcom154 0.000000000
bigcom156             bigcom156 0.000000000
bigcom157             bigcom157 0.000000000
bigcom158             bigcom158 0.000000000
bigcom160             bigcom160 0.000000000
bigcom161             bigcom161 0.000000000
bigcom162             bigcom162 0.000000000
bigcom164             bigcom164 0.000000000
bigcom166             bigcom166 0.000000000
bigcom167             bigcom167 0.000000000
bigcom173             bigcom173 0.000000000
bigcom175             bigcom175 0.000000000
bigcom176             bigcom176 0.000000000
bigcom177             bigcom177 0.000000000
bigcom178             bigcom178 0.000000000
bigcom180             bigcom180 0.000000000
bigcom181             bigcom181 0.000000000
bigcom184             bigcom184 0.000000000
bigcom186             bigcom186 0.000000000
bigcom187             bigcom187 0.000000000
bigcom189             bigcom189 0.000000000
bigcom195             bigcom195 0.000000000
bigcom196             bigcom196 0.000000000
bigcom204             bigcom204 0.000000000
bigcom205             bigcom205 0.000000000
bigcom212             bigcom212 0.000000000
bigcom214             bigcom214 0.000000000
bigcom222             bigcom222 0.000000000
bigcom223             bigcom223 0.000000000
bigcom226             bigcom226 0.000000000
bigcom227             bigcom227 0.000000000
bigcom229             bigcom229 0.000000000
bigcom233             bigcom233 0.000000000
bigcom236             bigcom236 0.000000000
bigcom237             bigcom237 0.000000000
bigcom246             bigcom246 0.000000000
bigcom250             bigcom250 0.000000000
bigcom254             bigcom254 0.000000000
bigcom266             bigcom266 0.000000000
bigcom269             bigcom269 0.000000000
bigcom272             bigcom272 0.000000000
bigcom281             bigcom281 0.000000000
bigcom291             bigcom291 0.000000000
bigcom292             bigcom292 0.000000000
bigcom295             bigcom295 0.000000000
bigcom299             bigcom299 0.000000000
bigcom301             bigcom301 0.000000000
bigcom306             bigcom306 0.000000000
bigcom309             bigcom309 0.000000000
bigcom314             bigcom314 0.000000000
bigcom321             bigcom321 0.000000000
bigcom341             bigcom341 0.000000000
bigcom350             bigcom350 0.000000000
bigcom353             bigcom353 0.000000000
bigcom359             bigcom359 0.000000000
bigcom363             bigcom363 0.000000000
bigcom365             bigcom365 0.000000000
bigcom385             bigcom385 0.000000000
bigcom386             bigcom386 0.000000000
bigcom412             bigcom412 0.000000000
membership_s1     membership_s1 0.000000000
membership_s3     membership_s3 0.000000000
membership_s8     membership_s8 0.000000000
membership_s9     membership_s9 0.000000000
membership_s11   membership_s11 0.000000000
membership_s12   membership_s12 0.000000000
membership_s14   membership_s14 0.000000000
membership_s16   membership_s16 0.000000000
membership_s18   membership_s18 0.000000000
membership_s20   membership_s20 0.000000000
membership_s21   membership_s21 0.000000000
membership_s22   membership_s22 0.000000000
membership_s25   membership_s25 0.000000000
membership_s26   membership_s26 0.000000000
membership_s28   membership_s28 0.000000000
membership_s33   membership_s33 0.000000000
[1] "Dataset: all_CT Model RF, run: 4 of 10 2015-06-16 08:01:31"
     |      Out-of-bag   |
Tree |      MSE  %Var(y) |
   1 |  0.02291   233.83 |
   2 |  0.01954   199.49 |
   3 |   0.0184   187.84 |
   4 |  0.01761   179.74 |
   5 |  0.01648   168.25 |
   6 |  0.01513   154.49 |
   7 |  0.01488   151.86 |
   8 |  0.01427   145.69 |
   9 |  0.01384   141.25 |
  10 |  0.01355   138.30 |
  11 |  0.01364   139.27 |
  12 |   0.0134   136.84 |
  13 |  0.01296   132.26 |
  14 |  0.01288   131.53 |
  15 |  0.01271   129.80 |
  16 |  0.01266   129.23 |
  17 |  0.01255   128.11 |
  18 |   0.0124   126.62 |
  19 |  0.01233   125.86 |
  20 |  0.01221   124.62 |
  21 |  0.01213   123.86 |
  22 |  0.01204   122.90 |
  23 |  0.01197   122.20 |
  24 |  0.01193   121.78 |
  25 |  0.01184   120.83 |
  26 |  0.01177   120.11 |
  27 |  0.01169   119.35 |
  28 |  0.01164   118.87 |
  29 |  0.01163   118.68 |
  30 |  0.01162   118.58 |
  31 |  0.01156   117.97 |
  32 |  0.01156   118.05 |
  33 |  0.01153   117.75 |
  34 |  0.01152   117.65 |
  35 |  0.01152   117.57 |
  36 |  0.01149   117.25 |
  37 |  0.01145   116.92 |
  38 |  0.01142   116.59 |
  39 |   0.0114   116.41 |
  40 |  0.01137   116.05 |
  41 |  0.01134   115.78 |
  42 |  0.01133   115.68 |
  43 |  0.01128   115.17 |
  44 |  0.01127   115.07 |
  45 |  0.01125   114.86 |
  46 |  0.01122   114.54 |
  47 |  0.01121   114.45 |
  48 |  0.01121   114.48 |
  49 |  0.01121   114.48 |
  50 |  0.01119   114.27 |
  51 |  0.01118   114.17 |
  52 |  0.01115   113.82 |
  53 |  0.01114   113.72 |
  54 |  0.01111   113.45 |
  55 |  0.01112   113.49 |
  56 |  0.01112   113.57 |
  57 |  0.01111   113.44 |
  58 |   0.0111   113.31 |
  59 |   0.0111   113.32 |
  60 |  0.01109   113.23 |
  61 |  0.01106   112.94 |
  62 |  0.01105   112.82 |
  63 |  0.01105   112.77 |
  64 |  0.01104   112.72 |
  65 |  0.01103   112.59 |
  66 |  0.01102   112.53 |
  67 |    0.011   112.32 |
  68 |    0.011   112.32 |
  69 |  0.01099   112.22 |
  70 |  0.01099   112.18 |
  71 |  0.01098   112.10 |
  72 |  0.01098   112.06 |
  73 |  0.01098   112.08 |
  74 |  0.01098   112.06 |
  75 |  0.01097   111.98 |
  76 |  0.01096   111.85 |
  77 |  0.01095   111.79 |
  78 |  0.01094   111.66 |
  79 |  0.01093   111.56 |
  80 |  0.01092   111.49 |
  81 |  0.01091   111.42 |
  82 |  0.01091   111.34 |
  83 |   0.0109   111.25 |
  84 |  0.01089   111.14 |
  85 |  0.01089   111.16 |
  86 |  0.01088   111.11 |
  87 |  0.01088   111.10 |
  88 |  0.01088   111.10 |
  89 |  0.01089   111.13 |
  90 |  0.01089   111.15 |
  91 |  0.01089   111.14 |
  92 |  0.01089   111.20 |
  93 |  0.01089   111.15 |
  94 |  0.01088   111.09 |
  95 |  0.01089   111.14 |
  96 |  0.01088   111.09 |
  97 |  0.01087   110.94 |
  98 |  0.01087   110.92 |
  99 |  0.01086   110.85 |
 100 |  0.01086   110.88 |
[1] "Random Forest variable coefficients"
                      %IncMSE IncNodePurity
graph5           3.949251e-03  3.746425e-01
graph6           3.172750e-03  5.920403e-01
graph7           1.636623e-03  1.643915e-01
graph8           7.850233e-04  3.126700e-01
graph9           3.186249e-03  7.110955e-01
graph10          3.567425e-03  6.807862e-01
graph11          1.049303e-02  1.075439e+00
graph12          4.016422e-03  6.542279e-01
graph13          2.617640e-03  6.898810e-01
graph14          7.445636e-03  1.025097e+00
graph15          4.264075e-03  5.528561e-01
graph16          8.374285e-03  1.147753e+00
graph17          4.841691e-03  6.101806e-01
graph18          4.665283e-03  4.228622e-01
graph19          2.256043e-03  6.260305e-01
graph20          6.647278e-03  5.660806e-01
graph21          7.447010e-03  4.919116e-01
graph22          1.293999e-03  4.028535e-01
graph23          4.945789e-03  7.531372e-01
graph24          2.499127e-03  2.913963e-01
graph25          4.982363e-03  5.534921e-01
graph26          9.386860e-04  2.892157e-01
graph27          7.234599e-03  2.086985e-01
graph28          1.567331e-03  1.253454e-01
graph29          1.894170e-04  7.316499e-02
orbit0           9.894313e-04  2.859840e-01
orbit1           3.182610e-03  7.654443e-01
orbit2           2.186151e-03  3.127949e-01
orbit3           3.800535e-04  1.839021e-01
orbit4           5.032003e-03  7.338157e-01
orbit5           2.588014e-03  3.883318e-01
orbit6           7.117052e-03  8.197899e-01
orbit7           2.492418e-03  3.544040e-01
orbit8           3.749196e-03  3.802838e-01
orbit9           3.665996e-03  7.540789e-01
orbit10          1.260097e-03  3.409169e-01
orbit11          1.228379e-03  3.211324e-01
orbit12          1.016662e-03  2.941878e-01
orbit13          3.599351e-03  3.148459e-01
orbit14          1.425878e-03  1.713518e-01
orbit15          5.369131e-03  7.175026e-01
orbit16          3.800108e-03  5.432286e-01
orbit17          2.159605e-03  3.900819e-01
orbit18          4.203016e-03  1.107187e+00
orbit19          4.895073e-03  7.665714e-01
orbit20          5.740272e-03  7.424904e-01
orbit21          1.713812e-03  3.734218e-01
orbit22          8.751534e-03  1.553374e+00
orbit23          2.879627e-03  4.338215e-01
orbit24          6.959379e-03  1.117061e+00
orbit25          2.613590e-03  3.830129e-01
orbit26          1.886774e-03  2.775754e-01
orbit27          8.479279e-03  8.785172e-01
orbit28          2.068697e-03  3.887525e-01
orbit29          1.676211e-03  2.557825e-01
orbit30          1.166644e-03  3.355320e-01
orbit31          5.400367e-03  9.928719e-01
orbit32          5.077889e-03  4.946807e-01
orbit33          8.683080e-04  2.300735e-01
orbit34          2.906905e-03  5.776451e-01
orbit35          8.804064e-03  9.297917e-01
orbit36          2.635714e-03  5.525937e-01
orbit37          4.992960e-03  4.914352e-01
orbit38          6.444245e-03  5.785186e-01
orbit39          6.849189e-03  9.317468e-01
orbit40          8.580693e-04  2.043726e-01
orbit41          3.524856e-03  2.099861e-01
orbit42          8.528009e-04  1.742855e-01
orbit43          1.621549e-03  2.672697e-01
orbit44          5.996094e-03  2.598234e-01
orbit45          9.473979e-03  1.027944e+00
orbit46          1.013477e-03  4.229465e-01
orbit47          1.756745e-03  3.733621e-01
orbit48          3.267405e-03  5.112583e-01
orbit49          6.057432e-03  8.215630e-01
orbit50          3.353342e-03  4.512028e-01
orbit51          8.506934e-03  5.656553e-01
orbit52          5.810621e-03  5.947361e-01
orbit53          9.292864e-04  4.646903e-01
orbit54          1.613372e-03  6.239325e-01
orbit55          9.120470e-04  1.735450e-01
orbit56          9.180978e-03  9.549205e-01
orbit57          1.341391e-03  1.543591e-01
orbit58          9.413573e-04  2.668907e-01
orbit59          2.854707e-03  3.611172e-01
orbit60          3.872333e-03  2.178064e-01
orbit61          3.769360e-03  2.038831e-01
orbit62          2.463394e-03  7.593916e-01
orbit63          1.440721e-03  2.309550e-01
orbit64          2.008843e-03  3.532115e-01
orbit65          1.403584e-03  3.729131e-01
orbit66          1.381290e-03  2.057266e-01
orbit67          9.818106e-04  1.716771e-01
orbit68          8.588227e-03  3.500781e-01
orbit69          1.953536e-04  1.016561e-01
orbit70          1.073173e-03  1.209604e-01
orbit71          1.856816e-03  1.773769e-01
orbit72          2.871741e-04  6.683074e-02
AP               4.529013e-06  7.655952e-02
bet              5.723513e-03  9.270405e-01
ecc              3.897262e-05  7.520799e-02
eccrad           6.614901e-06  6.385908e-02
close            4.286304e-03  5.775427e-01
constraint       8.672799e-03  7.710316e-01
coreness         2.808978e-03  4.629770e-01
knn              6.622287e-03  1.341830e+00
hubscore         4.134154e-03  6.354741e-01
pagerank         5.199073e-03  2.020984e+00
trans            7.200134e-04  4.667945e-01
evcent           2.552914e-03  8.612627e-01
first            5.931152e-04  3.087321e-01
upto_second      4.930471e-03  5.425392e-01
upto_third       1.206425e-03  3.974149e-01
upto_fourth      7.205928e-03  5.741436e-01
upto_fifth       3.149796e-03  4.417395e-01
upto_sixth       3.034789e-03  7.818475e-01
second           3.739745e-03  5.731737e-01
third            3.001946e-03  7.880265e-01
fourth           3.450106e-03  1.057725e+00
fifth            3.761053e-03  1.117606e+00
sixth            4.447142e-03  5.245294e-01
ratio1           5.927237e-03  1.409624e+00
ratio2           7.368658e-03  1.192130e+00
ratio3           2.394266e-03  8.730091e-01
ratio4           7.462270e-03  8.311228e-01
ratio5           2.684382e-03  1.933470e+00
ratio6           9.432015e-03  7.807398e-01
selfinter        1.569144e-04  1.238564e-01
walktrap_vertex  1.223458e-03  1.060106e+00
bigcom1          5.803358e-05  1.750812e-01
bigcom2          0.000000e+00  5.490400e-18
bigcom3          4.474132e-05  3.924494e-02
bigcom4          4.171113e-05  6.497672e-02
bigcom6          0.000000e+00  6.643991e-18
bigcom8         -1.044012e-07  8.784629e-04
bigcom9          0.000000e+00  3.449931e-18
bigcom11         0.000000e+00  3.976854e-18
bigcom13         0.000000e+00  5.303917e-18
bigcom15        -1.442914e-05  1.807043e-01
bigcom16         0.000000e+00  8.108748e-18
bigcom21         1.770356e-05  2.079971e-01
bigcom22        -1.080781e-05  1.298020e-02
bigcom24         0.000000e+00  4.722785e-18
bigcom26         5.966050e-05  1.895575e-01
bigcom28         2.077383e-06  4.911452e-02
bigcom30         5.291971e-05  1.775419e-01
bigcom31         0.000000e+00  7.494005e-18
bigcom32         0.000000e+00  3.997453e-18
bigcom33         0.000000e+00  9.301370e-18
bigcom34         0.000000e+00  9.441233e-18
bigcom36         0.000000e+00  5.730008e-18
bigcom37         0.000000e+00  2.359224e-18
bigcom38         0.000000e+00  7.639289e-18
bigcom39         0.000000e+00  2.986977e-18
bigcom40         2.476273e-04  1.562527e-01
bigcom43         0.000000e+00  7.811677e-18
bigcom44         0.000000e+00  2.309351e-18
bigcom46        -3.556889e-05  8.208663e-02
bigcom47         5.691390e-05  1.767913e-01
bigcom49         0.000000e+00  7.477742e-18
bigcom50         0.000000e+00  4.419208e-18
bigcom51         0.000000e+00  8.500145e-18
bigcom52         0.000000e+00  4.723869e-18
bigcom54         0.000000e+00  1.320558e-18
bigcom56         0.000000e+00  4.170926e-18
bigcom62         0.000000e+00  5.415590e-18
bigcom66         0.000000e+00  5.603157e-18
bigcom68         0.000000e+00  4.649059e-18
bigcom69         0.000000e+00  3.200565e-18
bigcom71         0.000000e+00  3.558352e-18
bigcom72        -2.093518e-05  2.863086e-01
bigcom73         0.000000e+00  3.767603e-18
bigcom74         0.000000e+00  4.461492e-18
bigcom75         0.000000e+00  3.401142e-18
bigcom76         0.000000e+00  5.899144e-18
bigcom77         0.000000e+00  5.837344e-18
bigcom79         0.000000e+00  2.937104e-18
bigcom80         0.000000e+00  5.173813e-18
bigcom82         0.000000e+00  5.693146e-18
bigcom83         0.000000e+00  1.961322e-18
bigcom84         0.000000e+00  6.363183e-18
bigcom85         0.000000e+00  5.308254e-18
bigcom87         0.000000e+00  4.289104e-18
bigcom89         0.000000e+00  2.655211e-18
bigcom91         0.000000e+00  7.013704e-18
bigcom92         0.000000e+00  3.774108e-18
bigcom93         0.000000e+00  3.400058e-18
bigcom96         0.000000e+00  5.311506e-18
bigcom97         0.000000e+00  2.104436e-18
bigcom98         0.000000e+00  2.656295e-18
bigcom99         0.000000e+00  4.805184e-18
bigcom101        0.000000e+00  5.504494e-18
bigcom104        1.977252e-05  2.531810e-01
bigcom106        0.000000e+00  4.082021e-18
bigcom109        0.000000e+00  2.725684e-18
bigcom113        0.000000e+00  6.781685e-18
bigcom116        0.000000e+00  3.829402e-18
bigcom120        0.000000e+00  1.666419e-18
bigcom123        0.000000e+00  4.727121e-18
bigcom126        2.375913e-05  3.393329e-01
bigcom127        0.000000e+00  3.958422e-18
bigcom137        0.000000e+00  3.904212e-18
bigcom139        0.000000e+00  5.655199e-18
bigcom140        0.000000e+00  3.469447e-18
bigcom143        0.000000e+00  1.805197e-18
bigcom145        0.000000e+00  4.720616e-18
bigcom146        0.000000e+00  2.741947e-18
bigcom147        0.000000e+00  4.780247e-18
bigcom149        0.000000e+00  3.833739e-18
bigcom153        0.000000e+00  2.327782e-18
bigcom154        0.000000e+00  4.623038e-18
bigcom156        0.000000e+00  2.812420e-18
bigcom157        0.000000e+00  6.560507e-18
bigcom158        0.000000e+00  5.377643e-18
bigcom160        0.000000e+00  4.787837e-18
bigcom161        0.000000e+00  3.608225e-18
bigcom162        0.000000e+00  8.609649e-18
bigcom164        0.000000e+00  5.040456e-18
bigcom166        0.000000e+00  8.760354e-18
bigcom167        0.000000e+00  2.355971e-18
bigcom171       -1.224930e-05  2.424396e-01
bigcom173        0.000000e+00  3.816392e-18
bigcom175        0.000000e+00  5.915407e-18
bigcom176        0.000000e+00  3.886865e-18
bigcom177        0.000000e+00  5.971786e-18
bigcom178        0.000000e+00  6.524729e-18
bigcom180        0.000000e+00  5.314759e-18
bigcom181        0.000000e+00  6.439077e-18
bigcom184        0.000000e+00  3.507394e-18
bigcom186        0.000000e+00  6.508466e-18
bigcom187        0.000000e+00  8.153200e-18
bigcom189        0.000000e+00  5.000340e-18
bigcom194        5.545566e-06  2.883764e-01
bigcom195        0.000000e+00  4.165505e-18
bigcom196        0.000000e+00  3.053113e-18
bigcom204        0.000000e+00  5.068645e-18
bigcom205        0.000000e+00  2.915420e-18
bigcom212        0.000000e+00  6.213563e-18
bigcom214        0.000000e+00  5.377643e-18
bigcom222        0.000000e+00  8.363536e-18
bigcom223        0.000000e+00  6.938894e-18
bigcom226        0.000000e+00  3.826149e-18
bigcom227        0.000000e+00  4.510281e-18
bigcom229        0.000000e+00  6.387035e-18
bigcom233        0.000000e+00  3.330669e-18
bigcom236        0.000000e+00  3.956254e-18
bigcom237        0.000000e+00  2.813505e-18
bigcom246        0.000000e+00  5.553284e-18
bigcom248        1.043488e-05  2.761229e-01
bigcom249       -1.484538e-05  3.850859e-01
bigcom250        0.000000e+00  3.716645e-18
bigcom254        0.000000e+00  5.135866e-18
bigcom266        0.000000e+00  3.661351e-18
bigcom269        0.000000e+00  4.336809e-18
bigcom272        0.000000e+00  4.355240e-18
bigcom274       -1.495932e-05  4.529672e-02
bigcom281        0.000000e+00  3.817476e-18
bigcom291        0.000000e+00  4.910352e-18
bigcom292        0.000000e+00  3.443426e-18
bigcom295        0.000000e+00  3.990948e-18
bigcom299        0.000000e+00  6.096469e-18
bigcom301        0.000000e+00  6.047680e-18
bigcom306        0.000000e+00  8.848174e-18
bigcom309        0.000000e+00  6.974673e-18
bigcom314        0.000000e+00  2.278993e-18
bigcom321        0.000000e+00  4.288020e-18
bigcom341        0.000000e+00  4.253325e-18
bigcom350        0.000000e+00  7.046230e-18
bigcom353        0.000000e+00  2.498002e-18
bigcom359        0.000000e+00  6.976841e-18
bigcom363        0.000000e+00  2.502339e-18
bigcom365        0.000000e+00  3.197312e-18
bigcom385        0.000000e+00  2.102268e-18
bigcom386        0.000000e+00  4.198031e-18
bigcom408        1.003624e-04  4.050716e-01
bigcom412        0.000000e+00  6.440161e-18
bigcom480       -3.436476e-06  4.831198e-01
spin_vertex      1.752590e-03  9.085314e-01
membership_s1    1.434732e-06  5.187708e-02
membership_s3    0.000000e+00  4.053832e-18
membership_s4    1.747305e-04  7.166642e-02
membership_s5    1.783390e-04  8.884729e-02
membership_s6    3.799499e-04  1.601491e-01
membership_s7    1.511292e-05  1.467823e-01
membership_s8    0.000000e+00  1.620882e-18
membership_s9    0.000000e+00  4.569912e-18
membership_s11   0.000000e+00  6.320899e-19
membership_s12   0.000000e+00  4.830121e-18
membership_s14   0.000000e+00  3.514983e-18
membership_s15   4.393450e-06  4.499126e-01
membership_s16   0.000000e+00  3.098650e-18
membership_s17  -2.862521e-05  2.466480e-01
membership_s18  -1.552946e-06  3.258325e-03
membership_s20   0.000000e+00  4.151410e-18
membership_s21   0.000000e+00  2.909999e-18
membership_s22   0.000000e+00  3.084555e-18
membership_s24  -1.704025e-05  2.729477e-02
membership_s25   0.000000e+00  5.270307e-18
membership_s26   0.000000e+00  1.101549e-18
membership_s27   4.181498e-05  1.792624e-01
membership_s28   0.000000e+00  4.428966e-18
membership_s30   3.738741e-05  3.281756e-01
membership_s31   4.627689e-06  2.763886e-02
membership_s32   1.414897e-05  1.855047e-01
membership_s33   0.000000e+00  4.127558e-18
membership_s36   1.176066e-04  7.427005e-02
membership_s37  -1.018797e-05  2.929234e-02
V1               4.177228e-03  1.601545e+00
V2               3.295753e-03  2.568420e+00
pdi              4.028768e-05  2.661999e-01
adhesion         6.234083e-03  1.345706e+00
cohesion         7.729992e-03  1.802943e+00
inner            8.671981e-04  1.250377e+00
outer            2.057619e-03  1.443459e+00
ioratio          1.935458e-03  1.255592e+00
comsize          1.074404e-03  1.646738e+00
target           5.785698e-05  3.209013e-01
[1] "Dataset: all_CT Model GLM, run: 4 of 10 2015-06-16 08:19:53"
[1] "glmnet variable coefficients"
                         [,1]          [,2]
(Intercept)     -4.605926e+00 -4.592943e+00
graph0          -1.712520e-41 -2.758135e-06
graph1          -9.972057e-45 -1.475853e-09
graph2          -4.668710e-42 -7.150463e-07
graph3          -6.011674e-46 -9.274628e-11
graph4          -3.338507e-48 -2.302953e-13
graph5          -2.066686e-43 -3.347883e-08
graph6          -3.825041e-45 -5.790959e-10
graph7          -2.005404e-43 -3.134636e-08
graph8          -4.275586e-42 -6.945012e-07
graph9          -1.391701e-47 -2.184665e-12
graph10         -1.800859e-49 -2.027486e-14
graph11          1.697303e-51  1.021543e-15
graph12         -2.908442e-47 -4.498415e-12
graph13         -1.918013e-46 -2.999188e-11
graph14         -5.148053e-49  3.894280e-15
graph15         -7.522383e-45 -1.201925e-09
graph16         -8.685148e-47 -1.277972e-11
graph17         -1.975806e-46 -3.044404e-11
graph18         -4.201034e-45 -6.418811e-10
graph19         -9.556334e-46 -1.506249e-10
graph20         -9.900901e-45 -1.502162e-09
graph21         -5.707998e-45 -9.175304e-10
graph22         -1.230566e-44 -1.837619e-09
graph23         -6.875756e-45 -1.105979e-09
graph24         -1.133413e-44 -1.831893e-09
graph25         -6.562360e-44 -1.082550e-08
graph26         -5.594595e-44 -9.212382e-09
graph27         -3.408856e-43 -5.666445e-08
graph28         -4.757523e-43 -7.937467e-08
graph29         -5.297675e-42 -8.934637e-07
orbit0          -1.712520e-41 -2.757339e-06
orbit1          -1.223739e-43 -1.555559e-08
orbit2          -9.600735e-45 -1.437580e-09
orbit3          -4.668710e-42 -7.147319e-07
orbit4          -1.329277e-44 -2.264358e-09
orbit5          -4.681951e-46 -6.877379e-11
orbit6           1.511855e-45  2.796307e-10
orbit7          -8.783231e-48 -1.234231e-12
orbit8          -2.066686e-43 -3.346839e-08
orbit9          -2.362371e-43 -4.036908e-08
orbit10         -1.779613e-44 -2.652766e-09
orbit11         -3.291789e-45 -4.916334e-10
orbit12         -1.183205e-42 -1.978812e-07
orbit13         -1.816086e-43 -2.654782e-08
orbit14         -4.275586e-42 -6.942630e-07
orbit15         -3.058444e-46 -5.202076e-11
orbit16         -1.553264e-47 -2.446244e-12
orbit17         -4.178392e-47 -5.396126e-12
orbit18         -1.125713e-46 -1.984524e-11
orbit19          2.448525e-47  4.692820e-12
orbit20          1.464711e-47  2.981718e-12
orbit21         -2.792087e-49 -4.002892e-14
orbit22          2.828187e-48  5.193029e-13
orbit23         -1.558673e-50 -2.145706e-15
orbit24         -1.930858e-45 -3.399461e-10
orbit25         -4.267313e-46 -6.609966e-11
orbit26         -2.221121e-47 -3.281757e-12
orbit27         -7.660462e-45 -1.301988e-09
orbit28         -4.947551e-46 -7.529602e-11
orbit29         -9.655758e-46 -1.574301e-10
orbit30         -2.518787e-46 -3.673824e-11
orbit31          3.014107e-46  5.607332e-11
orbit32          6.560504e-47  1.339101e-11
orbit33         -1.999626e-48 -2.836417e-13
orbit34         -7.522383e-45 -1.201356e-09
orbit35         -4.715835e-45 -7.724867e-10
orbit36         -1.832842e-45 -3.091924e-10
orbit37          2.481494e-46  6.911214e-11
orbit38         -8.762185e-47 -1.335235e-11
orbit39         -1.544976e-44 -2.683150e-09
orbit40         -2.189257e-45 -3.554636e-10
orbit41         -8.793839e-46 -1.329505e-10
orbit42         -1.636575e-46 -2.432386e-11
orbit43         -1.305437e-44 -2.041939e-09
orbit44         -3.861384e-45 -5.728951e-10
orbit45         -5.527725e-44 -9.612267e-09
orbit46         -1.764189e-44 -3.000609e-09
orbit47         -1.517084e-45 -2.363981e-10
orbit48         -1.372862e-45 -2.035395e-10
orbit49          5.336785e-44  1.098128e-08
orbit50         -2.177592e-44 -3.698622e-09
orbit51         -2.461738e-44 -4.009955e-09
orbit52         -6.988529e-44 -1.172567e-08
orbit53         -6.860801e-45 -1.076933e-09
orbit54         -7.651027e-44 -1.246193e-08
orbit55         -9.771428e-45 -1.364060e-09
orbit56         -4.096437e-43 -7.208715e-08
orbit57         -1.199454e-44 -1.930585e-09
orbit58         -9.316056e-45 -1.463220e-09
orbit59         -9.398499e-44 -1.591726e-08
orbit60         -2.742015e-44 -4.463801e-09
orbit61         -1.417315e-44 -2.120097e-09
orbit62         -5.892927e-43 -9.625726e-08
orbit63         -1.307243e-43 -2.167783e-08
orbit64         -1.391007e-43 -2.282820e-08
orbit65         -1.026859e-42 -1.753282e-07
orbit66         -2.091086e-43 -3.530345e-08
orbit67         -6.321419e-44 -1.004105e-08
orbit68         -6.113300e-43 -1.037068e-07
orbit69         -3.949570e-43 -5.682160e-08
orbit70         -2.484453e-42 -4.261067e-07
orbit71         -5.060167e-43 -8.286990e-08
orbit72         -5.297675e-42 -8.930431e-07
AP              -4.194474e-39 -7.600339e-04
bet             -1.292388e-45 -1.977801e-10
ecc             -1.114736e-40 -2.266746e-05
eccrad          -6.688417e-40 -1.360027e-04
close           -1.105606e-38 -1.843464e-03
constraint       4.230396e-39  7.604422e-04
coreness        -1.155163e-40 -1.973665e-05
knn              4.042262e-42  7.267755e-07
hubscore        -2.225595e-38 -3.652571e-03
pagerank        -3.032215e-38 -5.602858e-03
trans           -5.146417e-39 -9.483003e-04
evcent          -2.236688e-38 -3.671675e-03
first           -1.712520e-41 -2.755228e-06
upto_second      9.400688e-45  9.103057e-09
upto_third      -1.404477e-43 -2.414729e-08
upto_fourth     -1.579517e-43 -2.746770e-08
upto_fifth      -1.882269e-43 -3.258547e-08
upto_sixth       1.261013e-42  2.353956e-07
second           2.784660e-44  1.233704e-08
third           -2.293417e-43 -4.049797e-08
fourth           1.856200e-43  3.168480e-08
fifth            2.133293e-43  3.712315e-08
sixth            5.236158e-43  9.370800e-08
ratio1           4.056857e-42  7.284568e-07
ratio2          -8.308907e-42 -1.567477e-06
ratio3           1.000731e-41  1.796699e-06
ratio4          -1.292308e-41 -2.405472e-06
ratio5          -1.176501e-41 -2.168419e-06
ratio6           1.096171e-42  1.994177e-07
selfinter       -1.209837e-40 -1.003155e-05
walktrap_vertex -2.719325e-39 -4.922051e-04
bigcom1          4.598974e-40  8.518014e-05
bigcom2         -1.000433e-38 -1.849326e-03
bigcom3         -6.991336e-39 -1.289920e-03
bigcom4         -3.421370e-39 -6.255651e-04
bigcom6         -9.997673e-39 -1.846653e-03
bigcom8         -2.975595e-39 -5.442597e-04
bigcom9         -1.003607e-38 -1.855429e-03
bigcom11        -1.001183e-38 -1.849492e-03
bigcom13        -1.002185e-38 -1.851288e-03
bigcom15         2.162968e-38  3.992493e-03
bigcom16        -1.000433e-38 -1.849411e-03
bigcom21         1.415536e-38  2.612533e-03
bigcom22        -5.251753e-39 -9.663346e-04
bigcom24        -1.000017e-38 -1.847683e-03
bigcom26         2.109986e-38  3.895633e-03
bigcom28        -5.099518e-39 -9.269815e-04
bigcom30         7.646566e-39  1.410526e-03
bigcom31        -9.996841e-39 -1.846847e-03
bigcom32        -1.000849e-38 -1.848253e-03
bigcom33        -9.997673e-39 -1.849857e-03
bigcom34        -9.998504e-39 -1.848568e-03
bigcom36        -1.000600e-38 -1.850305e-03
bigcom37        -9.996841e-39 -1.845848e-03
bigcom38        -1.000600e-38 -1.848353e-03
bigcom39        -1.002185e-38 -1.849798e-03
bigcom40         2.611469e-39  4.901890e-04
bigcom43        -1.000350e-38 -1.849305e-03
bigcom44        -4.283838e-39 -7.908145e-04
bigcom46         3.398891e-38  6.274574e-03
bigcom47         5.320858e-38  9.823051e-03
bigcom49        -1.000600e-38 -1.849008e-03
bigcom50        -1.000266e-38 -1.849982e-03
bigcom51        -9.998504e-39 -1.847029e-03
bigcom52        -9.998504e-39 -1.849236e-03
bigcom54        -9.997673e-39 -1.849669e-03
bigcom56        -1.000849e-38 -1.847174e-03
bigcom62        -9.997673e-39 -1.847354e-03
bigcom66        -9.997673e-39 -1.849033e-03
bigcom68        -9.998504e-39 -1.848176e-03
bigcom69        -1.000766e-38 -1.850303e-03
bigcom71        -1.000766e-38 -1.853632e-03
bigcom72         1.584357e-37  2.924989e-02
bigcom73        -1.001016e-38 -1.848755e-03
bigcom74        -1.000600e-38 -1.848501e-03
bigcom75        -9.997673e-39 -1.846750e-03
bigcom76        -1.000266e-38 -1.847167e-03
bigcom77        -1.000100e-38 -1.847923e-03
bigcom79        -9.998504e-39 -1.850637e-03
bigcom80        -1.000100e-38 -1.848330e-03
bigcom82        -1.000100e-38 -1.849651e-03
bigcom83        -9.996010e-39 -1.845834e-03
bigcom84        -1.000100e-38 -1.851704e-03
bigcom85        -1.000017e-38 -1.850600e-03
bigcom87        -1.000350e-38 -1.847668e-03
bigcom89        -9.997673e-39 -1.851604e-03
bigcom91        -1.000266e-38 -1.849714e-03
bigcom92        -1.002268e-38 -1.851715e-03
bigcom93        -9.997673e-39 -1.843939e-03
bigcom96        -9.996841e-39 -1.848139e-03
bigcom97        -1.000600e-38 -1.848926e-03
bigcom98        -9.998504e-39 -1.850531e-03
bigcom99        -9.996841e-39 -1.845741e-03
bigcom101       -1.001266e-38 -1.855422e-03
bigcom104        6.222899e-38  1.148783e-02
bigcom106       -1.000017e-38 -1.849693e-03
bigcom109       -9.999336e-39 -1.847056e-03
bigcom113       -1.000100e-38 -1.859185e-03
bigcom116       -1.003440e-38 -1.853462e-03
bigcom120       -9.997673e-39 -1.849281e-03
bigcom123       -9.997673e-39 -1.848282e-03
bigcom126        1.921065e-37  3.546830e-02
bigcom127       -1.000017e-38 -1.844205e-03
bigcom137       -1.000017e-38 -1.847132e-03
bigcom139       -9.998504e-39 -1.848083e-03
bigcom140       -9.997673e-39 -1.849242e-03
bigcom143       -9.997673e-39 -1.848662e-03
bigcom145       -9.999336e-39 -1.849554e-03
bigcom146       -9.998504e-39 -1.853301e-03
bigcom147       -1.001183e-38 -1.846984e-03
bigcom149       -9.997673e-39 -1.846751e-03
bigcom153       -1.000433e-38 -1.849357e-03
bigcom154       -1.000350e-38 -1.851938e-03
bigcom156       -9.998504e-39 -1.847454e-03
bigcom157       -1.000766e-38 -1.845438e-03
bigcom158       -9.996841e-39 -1.844769e-03
bigcom160       -9.996841e-39 -1.847143e-03
bigcom161       -9.997673e-39 -1.847947e-03
bigcom162       -9.997673e-39 -1.850876e-03
bigcom164       -9.997673e-39 -1.850332e-03
bigcom166       -1.000433e-38 -1.849972e-03
bigcom167       -1.001350e-38 -1.847890e-03
bigcom171        8.190876e-38  1.512461e-02
bigcom173       -9.998504e-39 -1.849146e-03
bigcom175       -9.996841e-39 -1.847673e-03
bigcom176       -9.996841e-39 -1.850138e-03
bigcom177       -9.997673e-39 -1.845910e-03
bigcom178       -9.997673e-39 -1.850268e-03
bigcom180       -9.996010e-39 -1.848200e-03
bigcom181       -1.000516e-38 -1.846724e-03
bigcom184       -9.998504e-39 -1.849481e-03
bigcom186       -9.996841e-39 -1.849395e-03
bigcom187       -9.997673e-39 -1.850776e-03
bigcom189       -1.000350e-38 -1.844603e-03
bigcom194        1.163465e-37  2.148075e-02
bigcom195       -9.996841e-39 -1.846251e-03
bigcom196       -9.997673e-39 -1.850831e-03
bigcom204       -1.000017e-38 -1.849937e-03
bigcom205       -9.998504e-39 -1.846394e-03
bigcom212       -9.998504e-39 -1.847039e-03
bigcom214       -9.997673e-39 -1.848783e-03
bigcom222       -9.996841e-39 -1.847441e-03
bigcom223       -9.997673e-39 -1.855202e-03
bigcom226       -9.998504e-39 -1.847698e-03
bigcom227       -9.998504e-39 -1.847477e-03
bigcom229       -9.996841e-39 -1.851526e-03
bigcom233       -9.996841e-39 -1.847999e-03
bigcom236       -9.996841e-39 -1.849890e-03
bigcom237       -9.997673e-39 -1.846621e-03
bigcom246       -1.000433e-38 -1.847800e-03
bigcom248        1.023932e-37  1.890037e-02
bigcom249        1.584357e-37  2.925491e-02
bigcom250       -1.000600e-38 -1.851482e-03
bigcom254       -9.999336e-39 -1.848551e-03
bigcom266       -9.997673e-39 -1.849393e-03
bigcom269       -1.000017e-38 -1.849898e-03
bigcom272       -9.997673e-39 -1.848575e-03
bigcom274        1.154310e-38  2.130655e-03
bigcom281       -9.999336e-39 -1.845142e-03
bigcom291       -9.997673e-39 -1.847947e-03
bigcom292       -9.997673e-39 -1.847417e-03
bigcom295       -9.998504e-39 -1.847000e-03
bigcom299       -9.996841e-39 -1.848053e-03
bigcom301       -1.000350e-38 -1.849670e-03
bigcom306       -9.996841e-39 -1.850004e-03
bigcom309       -1.000017e-38 -1.850716e-03
bigcom314       -9.998504e-39 -1.846064e-03
bigcom321       -1.000350e-38 -1.850133e-03
bigcom341       -9.996841e-39 -1.846591e-03
bigcom350       -9.997673e-39 -1.848825e-03
bigcom353       -9.997673e-39 -1.848756e-03
bigcom359       -9.997673e-39 -1.847624e-03
bigcom363       -9.997673e-39 -1.856089e-03
bigcom365       -9.998504e-39 -1.847272e-03
bigcom385       -9.997673e-39 -1.851082e-03
bigcom386       -9.997673e-39 -1.850080e-03
bigcom408        8.190876e-38  1.512358e-02
bigcom412       -9.998504e-39 -1.847450e-03
bigcom480        2.426124e-37  4.478866e-02
spin_vertex      7.345793e-39  1.333961e-03
membership_s1   -3.857667e-39 -7.144851e-04
membership_s3   -1.000933e-38 -1.854168e-03
membership_s4    3.880022e-40  7.799317e-05
membership_s5   -8.733026e-40 -1.564195e-04
membership_s6    2.340947e-39  4.144840e-04
membership_s7    5.927982e-40  1.089594e-04
membership_s8   -1.000350e-38 -1.850571e-03
membership_s9   -1.000933e-38 -1.854720e-03
membership_s11  -1.000183e-38 -1.851831e-03
membership_s12  -1.000516e-38 -1.850741e-03
membership_s14  -1.000183e-38 -1.850218e-03
membership_s15   2.035330e-38  3.752483e-03
membership_s16  -1.000600e-38 -1.849651e-03
membership_s17   1.163465e-37  2.147734e-02
membership_s18   3.162127e-40  5.435190e-05
membership_s20  -9.998504e-39 -1.850654e-03
membership_s21  -1.013593e-38 -1.874291e-03
membership_s22  -1.001767e-38 -1.851550e-03
membership_s24   1.735991e-38  3.205796e-03
membership_s25  -1.001600e-38 -1.848713e-03
membership_s26  -1.000433e-38 -1.852157e-03
membership_s27  -4.131714e-39 -7.614456e-04
membership_s28  -1.000683e-38 -1.852642e-03
membership_s30   3.321076e-40  6.709600e-05
membership_s31  -3.295106e-39 -6.107876e-04
membership_s32   4.862406e-39  8.980941e-04
membership_s33  -9.999336e-39 -1.853923e-03
membership_s36   1.524336e-39  2.799747e-04
membership_s37   1.366041e-39  2.473096e-04
V1              -4.932284e-39 -8.778180e-04
V2               9.226339e-39  1.701361e-03
pdi             -8.725836e-37 -1.467682e-01
adhesion         5.929070e-43  1.076423e-07
cohesion        -1.186062e-42 -2.153270e-07
inner           -4.693715e-43 -8.533096e-08
outer           -7.484900e-43 -1.359040e-07
ioratio         -1.326733e-38 -2.406456e-03
comsize         -2.349381e-42 -4.262602e-07
target           1.353227e-38  2.497803e-03
[1] "Dataset: all_CT Model GBM, run: 5 of 10 2015-06-16 08:19:54"
Iter   TrainDeviance   ValidDeviance   StepSize   Improve
     1        0.1091             nan     0.0100   -0.0000
     2        0.1079             nan     0.0100    0.0000
     3        0.1069             nan     0.0100    0.0001
     4        0.1065             nan     0.0100   -0.0000
     5        0.1057             nan     0.0100   -0.0000
     6        0.1052             nan     0.0100   -0.0000
     7        0.1047             nan     0.0100   -0.0000
     8        0.1041             nan     0.0100   -0.0000
     9        0.1037             nan     0.0100   -0.0000
    10        0.1032             nan     0.0100   -0.0000
    20        0.0985             nan     0.0100   -0.0000
    40        0.0928             nan     0.0100   -0.0000
    60        0.0890             nan     0.0100   -0.0000
    80        0.0853             nan     0.0100   -0.0000
   100        0.0809             nan     0.0100   -0.0000
   120        0.0777             nan     0.0100   -0.0000
   140        0.0734             nan     0.0100   -0.0000
   160        0.0704             nan     0.0100   -0.0000
   180        0.0677             nan     0.0100   -0.0000
   200        0.0655             nan     0.0100   -0.0000
   220        0.0631             nan     0.0100   -0.0000
   240        0.0615             nan     0.0100   -0.0000
   260        0.0601             nan     0.0100   -0.0000
   280        0.0583             nan     0.0100   -0.0000
   300        0.0568             nan     0.0100   -0.0000
   320        0.0552             nan     0.0100   -0.0000
   340        0.0535             nan     0.0100   -0.0000
   357        0.0527             nan     0.0100   -0.0000

[1] "GBM variable coefficients"
                            var     rel.inf
fifth                     fifth 4.126296602
V2                           V2 3.835674478
ratio5                   ratio5 2.957109013
pagerank               pagerank 2.763494235
comsize                 comsize 2.762145231
membership_s17   membership_s17 2.259530658
graph1                   graph1 2.180791763
ratio2                   ratio2 2.096246143
spin_vertex         spin_vertex 2.085863670
walktrap_vertex walktrap_vertex 1.940694321
cohesion               cohesion 1.846689170
knn                         knn 1.715739990
adhesion               adhesion 1.645547074
orbit18                 orbit18 1.594970593
fourth                   fourth 1.525542243
orbit31                 orbit31 1.507506795
orbit62                 orbit62 1.362555506
graph11                 graph11 1.349372521
graph14                 graph14 1.317864686
V1                           V1 1.298507054
outer                     outer 1.293175517
bigcom249             bigcom249 1.265613552
bigcom480             bigcom480 1.238913445
graph6                   graph6 1.225268757
ratio4                   ratio4 1.204695550
graph3                   graph3 1.175472245
ioratio                 ioratio 1.159316113
graph23                 graph23 1.153503172
inner                     inner 1.151710241
bigcom194             bigcom194 1.104828135
bigcom126             bigcom126 1.101299751
bigcom248             bigcom248 1.081564713
bigcom104             bigcom104 1.048499776
ratio6                   ratio6 0.976468282
graph25                 graph25 0.933708627
graph10                 graph10 0.879311929
ratio1                   ratio1 0.871174290
bigcom408             bigcom408 0.870937008
graph4                   graph4 0.849753728
graph19                 graph19 0.849580730
bet                         bet 0.796255342
trans                     trans 0.783595281
orbit22                 orbit22 0.780639790
constraint           constraint 0.772073422
orbit36                 orbit36 0.764751130
orbit28                 orbit28 0.738904327
graph13                 graph13 0.701167731
orbit19                 orbit19 0.696030089
orbit20                 orbit20 0.690650611
orbit32                 orbit32 0.683683487
orbit45                 orbit45 0.682557568
bigcom72               bigcom72 0.681016354
orbit27                 orbit27 0.636111951
graph0                   graph0 0.597727825
bigcom26               bigcom26 0.575721207
graph12                 graph12 0.575134982
orbit51                 orbit51 0.570615107
graph15                 graph15 0.568734471
graph20                 graph20 0.564940011
graph2                   graph2 0.559142802
graph5                   graph5 0.558831804
orbit1                   orbit1 0.557939882
orbit41                 orbit41 0.535720642
orbit56                 orbit56 0.535362841
upto_sixth           upto_sixth 0.531352543
orbit39                 orbit39 0.524081995
graph9                   graph9 0.475120404
orbit49                 orbit49 0.469718794
orbit54                 orbit54 0.458747237
graph16                 graph16 0.453354844
graph17                 graph17 0.450376687
sixth                     sixth 0.434545313
orbit64                 orbit64 0.431438948
orbit50                 orbit50 0.430518590
graph22                 graph22 0.428440051
graph26                 graph26 0.416249755
graph7                   graph7 0.408491718
close                     close 0.396847419
orbit17                 orbit17 0.396492541
third                     third 0.393720655
graph18                 graph18 0.382346118
orbit11                 orbit11 0.374529160
orbit35                 orbit35 0.360749768
orbit44                 orbit44 0.356196198
membership_s32   membership_s32 0.337627028
orbit48                 orbit48 0.334007974
orbit38                 orbit38 0.330027764
bigcom47               bigcom47 0.329371802
orbit13                 orbit13 0.317787578
orbit9                   orbit9 0.315200778
orbit5                   orbit5 0.312509641
orbit25                 orbit25 0.303067327
orbit37                 orbit37 0.301805898
orbit15                 orbit15 0.301589201
orbit59                 orbit59 0.291539208
orbit26                 orbit26 0.289342875
ratio3                   ratio3 0.279067256
orbit16                 orbit16 0.275052920
target                   target 0.274788376
orbit24                 orbit24 0.274201964
orbit2                   orbit2 0.265792841
orbit30                 orbit30 0.259634256
membership_s15   membership_s15 0.250678443
orbit6                   orbit6 0.239539985
orbit66                 orbit66 0.212345501
upto_fourth         upto_fourth 0.207861241
graph21                 graph21 0.207087614
membership_s6     membership_s6 0.190694602
bigcom40               bigcom40 0.189520264
upto_second         upto_second 0.188311399
graph28                 graph28 0.188041107
bigcom1                 bigcom1 0.183070270
orbit68                 orbit68 0.179142294
membership_s30   membership_s30 0.175817427
orbit53                 orbit53 0.169528950
orbit47                 orbit47 0.166676526
orbit71                 orbit71 0.159851127
orbit33                 orbit33 0.158409301
bigcom15               bigcom15 0.156058721
bigcom21               bigcom21 0.153465463
orbit65                 orbit65 0.149616328
orbit4                   orbit4 0.149292548
graph27                 graph27 0.147993681
graph8                   graph8 0.141545990
orbit12                 orbit12 0.134550522
membership_s27   membership_s27 0.133821490
orbit60                 orbit60 0.131535273
membership_s5     membership_s5 0.124967836
membership_s36   membership_s36 0.111807989
orbit55                 orbit55 0.111501394
orbit21                 orbit21 0.109614270
coreness               coreness 0.108279355
orbit40                 orbit40 0.104795783
orbit10                 orbit10 0.104057877
hubscore               hubscore 0.102699171
orbit63                 orbit63 0.095229000
orbit29                 orbit29 0.085129132
evcent                   evcent 0.084319591
ecc                         ecc 0.082666124
membership_s4     membership_s4 0.076623231
orbit43                 orbit43 0.075994972
graph24                 graph24 0.075893736
orbit69                 orbit69 0.074579051
orbit70                 orbit70 0.073095694
selfinter             selfinter 0.070848904
orbit67                 orbit67 0.066300568
orbit46                 orbit46 0.062174325
upto_third           upto_third 0.058811172
graph29                 graph29 0.057783107
upto_fifth           upto_fifth 0.056843887
membership_s7     membership_s7 0.055061711
membership_s31   membership_s31 0.054738615
orbit57                 orbit57 0.052151598
orbit23                 orbit23 0.051692169
orbit42                 orbit42 0.045649843
second                   second 0.037932068
bigcom4                 bigcom4 0.037618767
membership_s24   membership_s24 0.024098103
bigcom28               bigcom28 0.022684561
orbit52                 orbit52 0.021530892
membership_s1     membership_s1 0.019496765
pdi                         pdi 0.017792012
orbit61                 orbit61 0.015665676
bigcom3                 bigcom3 0.011156217
AP                           AP 0.010293519
membership_s37   membership_s37 0.003985859
orbit0                   orbit0 0.000000000
orbit3                   orbit3 0.000000000
orbit7                   orbit7 0.000000000
orbit8                   orbit8 0.000000000
orbit14                 orbit14 0.000000000
orbit34                 orbit34 0.000000000
orbit58                 orbit58 0.000000000
orbit72                 orbit72 0.000000000
eccrad                   eccrad 0.000000000
first                     first 0.000000000
bigcom2                 bigcom2 0.000000000
bigcom6                 bigcom6 0.000000000
bigcom8                 bigcom8 0.000000000
bigcom9                 bigcom9 0.000000000
bigcom11               bigcom11 0.000000000
bigcom13               bigcom13 0.000000000
bigcom16               bigcom16 0.000000000
bigcom22               bigcom22 0.000000000
bigcom24               bigcom24 0.000000000
bigcom30               bigcom30 0.000000000
bigcom31               bigcom31 0.000000000
bigcom32               bigcom32 0.000000000
bigcom33               bigcom33 0.000000000
bigcom34               bigcom34 0.000000000
bigcom36               bigcom36 0.000000000
bigcom37               bigcom37 0.000000000
bigcom38               bigcom38 0.000000000
bigcom39               bigcom39 0.000000000
bigcom43               bigcom43 0.000000000
bigcom44               bigcom44 0.000000000
bigcom46               bigcom46 0.000000000
bigcom49               bigcom49 0.000000000
bigcom50               bigcom50 0.000000000
bigcom51               bigcom51 0.000000000
bigcom52               bigcom52 0.000000000
bigcom54               bigcom54 0.000000000
bigcom56               bigcom56 0.000000000
bigcom62               bigcom62 0.000000000
bigcom66               bigcom66 0.000000000
bigcom68               bigcom68 0.000000000
bigcom69               bigcom69 0.000000000
bigcom71               bigcom71 0.000000000
bigcom73               bigcom73 0.000000000
bigcom74               bigcom74 0.000000000
bigcom75               bigcom75 0.000000000
bigcom76               bigcom76 0.000000000
bigcom77               bigcom77 0.000000000
bigcom79               bigcom79 0.000000000
bigcom80               bigcom80 0.000000000
bigcom82               bigcom82 0.000000000
bigcom83               bigcom83 0.000000000
bigcom84               bigcom84 0.000000000
bigcom85               bigcom85 0.000000000
bigcom87               bigcom87 0.000000000
bigcom89               bigcom89 0.000000000
bigcom91               bigcom91 0.000000000
bigcom92               bigcom92 0.000000000
bigcom93               bigcom93 0.000000000
bigcom96               bigcom96 0.000000000
bigcom97               bigcom97 0.000000000
bigcom98               bigcom98 0.000000000
bigcom99               bigcom99 0.000000000
bigcom101             bigcom101 0.000000000
bigcom106             bigcom106 0.000000000
bigcom109             bigcom109 0.000000000
bigcom113             bigcom113 0.000000000
bigcom116             bigcom116 0.000000000
bigcom120             bigcom120 0.000000000
bigcom123             bigcom123 0.000000000
bigcom127             bigcom127 0.000000000
bigcom137             bigcom137 0.000000000
bigcom139             bigcom139 0.000000000
bigcom140             bigcom140 0.000000000
bigcom143             bigcom143 0.000000000
bigcom145             bigcom145 0.000000000
bigcom146             bigcom146 0.000000000
bigcom147             bigcom147 0.000000000
bigcom149             bigcom149 0.000000000
bigcom153             bigcom153 0.000000000
bigcom154             bigcom154 0.000000000
bigcom156             bigcom156 0.000000000
bigcom157             bigcom157 0.000000000
bigcom158             bigcom158 0.000000000
bigcom160             bigcom160 0.000000000
bigcom161             bigcom161 0.000000000
bigcom162             bigcom162 0.000000000
bigcom164             bigcom164 0.000000000
bigcom166             bigcom166 0.000000000
bigcom167             bigcom167 0.000000000
bigcom171             bigcom171 0.000000000
bigcom173             bigcom173 0.000000000
bigcom175             bigcom175 0.000000000
bigcom176             bigcom176 0.000000000
bigcom177             bigcom177 0.000000000
bigcom178             bigcom178 0.000000000
bigcom180             bigcom180 0.000000000
bigcom181             bigcom181 0.000000000
bigcom184             bigcom184 0.000000000
bigcom186             bigcom186 0.000000000
bigcom187             bigcom187 0.000000000
bigcom189             bigcom189 0.000000000
bigcom195             bigcom195 0.000000000
bigcom196             bigcom196 0.000000000
bigcom204             bigcom204 0.000000000
bigcom205             bigcom205 0.000000000
bigcom212             bigcom212 0.000000000
bigcom214             bigcom214 0.000000000
bigcom222             bigcom222 0.000000000
bigcom223             bigcom223 0.000000000
bigcom226             bigcom226 0.000000000
bigcom227             bigcom227 0.000000000
bigcom229             bigcom229 0.000000000
bigcom233             bigcom233 0.000000000
bigcom236             bigcom236 0.000000000
bigcom237             bigcom237 0.000000000
bigcom246             bigcom246 0.000000000
bigcom250             bigcom250 0.000000000
bigcom254             bigcom254 0.000000000
bigcom266             bigcom266 0.000000000
bigcom269             bigcom269 0.000000000
bigcom272             bigcom272 0.000000000
bigcom274             bigcom274 0.000000000
bigcom281             bigcom281 0.000000000
bigcom291             bigcom291 0.000000000
bigcom292             bigcom292 0.000000000
bigcom295             bigcom295 0.000000000
bigcom299             bigcom299 0.000000000
bigcom301             bigcom301 0.000000000
bigcom306             bigcom306 0.000000000
bigcom309             bigcom309 0.000000000
bigcom314             bigcom314 0.000000000
bigcom321             bigcom321 0.000000000
bigcom341             bigcom341 0.000000000
bigcom350             bigcom350 0.000000000
bigcom353             bigcom353 0.000000000
bigcom359             bigcom359 0.000000000
bigcom363             bigcom363 0.000000000
bigcom365             bigcom365 0.000000000
bigcom385             bigcom385 0.000000000
bigcom386             bigcom386 0.000000000
bigcom412             bigcom412 0.000000000
membership_s3     membership_s3 0.000000000
membership_s8     membership_s8 0.000000000
membership_s9     membership_s9 0.000000000
membership_s11   membership_s11 0.000000000
membership_s12   membership_s12 0.000000000
membership_s14   membership_s14 0.000000000
membership_s16   membership_s16 0.000000000
membership_s18   membership_s18 0.000000000
membership_s20   membership_s20 0.000000000
membership_s21   membership_s21 0.000000000
membership_s22   membership_s22 0.000000000
membership_s25   membership_s25 0.000000000
membership_s26   membership_s26 0.000000000
membership_s28   membership_s28 0.000000000
membership_s33   membership_s33 0.000000000
[1] "Dataset: all_CT Model RF, run: 5 of 10 2015-06-16 08:26:50"
     |      Out-of-bag   |
Tree |      MSE  %Var(y) |
   1 |  0.01788   185.06 |
   2 |  0.01911   197.82 |
   3 |  0.01826   188.99 |
   4 |  0.01785   184.82 |
   5 |  0.01689   174.79 |
   6 |    0.016   165.63 |
   7 |   0.0152   157.34 |
   8 |  0.01477   152.91 |
   9 |  0.01412   146.13 |
  10 |  0.01326   137.29 |
  11 |  0.01303   134.92 |
  12 |  0.01284   132.86 |
  13 |  0.01275   132.02 |
  14 |  0.01255   129.95 |
  15 |   0.0125   129.40 |
  16 |  0.01229   127.19 |
  17 |  0.01221   126.41 |
  18 |  0.01201   124.29 |
  19 |  0.01194   123.62 |
  20 |  0.01191   123.24 |
  21 |  0.01183   122.48 |
  22 |  0.01175   121.67 |
  23 |   0.0117   121.11 |
  24 |  0.01162   120.27 |
  25 |  0.01153   119.40 |
  26 |  0.01148   118.81 |
  27 |  0.01147   118.74 |
  28 |  0.01143   118.35 |
  29 |  0.01142   118.17 |
  30 |  0.01136   117.57 |
  31 |  0.01131   117.07 |
  32 |  0.01129   116.87 |
  33 |   0.0113   116.94 |
  34 |  0.01128   116.78 |
  35 |  0.01125   116.45 |
  36 |  0.01124   116.35 |
  37 |  0.01122   116.09 |
  38 |  0.01118   115.76 |
  39 |  0.01118   115.70 |
  40 |  0.01116   115.56 |
  41 |  0.01115   115.39 |
  42 |  0.01113   115.25 |
  43 |   0.0111   114.91 |
  44 |  0.01109   114.77 |
  45 |  0.01108   114.66 |
  46 |  0.01106   114.52 |
  47 |  0.01104   114.31 |
  48 |  0.01101   113.98 |
  49 |  0.01099   113.79 |
  50 |    0.011   113.82 |
  51 |    0.011   113.89 |
  52 |    0.011   113.84 |
  53 |  0.01098   113.70 |
  54 |  0.01097   113.55 |
  55 |  0.01095   113.30 |
  56 |  0.01094   113.19 |
  57 |  0.01094   113.20 |
  58 |  0.01093   113.09 |
  59 |  0.01091   112.92 |
  60 |   0.0109   112.84 |
  61 |  0.01088   112.67 |
  62 |  0.01089   112.74 |
  63 |  0.01088   112.67 |
  64 |  0.01087   112.57 |
  65 |  0.01087   112.55 |
  66 |  0.01087   112.50 |
  67 |  0.01086   112.40 |
  68 |  0.01085   112.33 |
  69 |  0.01083   112.15 |
  70 |  0.01083   112.06 |
  71 |  0.01083   112.07 |
  72 |  0.01083   112.14 |
  73 |  0.01083   112.10 |
  74 |  0.01082   111.95 |
  75 |  0.01081   111.91 |
  76 |   0.0108   111.83 |
  77 |   0.0108   111.84 |
  78 |  0.01079   111.74 |
  79 |  0.01079   111.71 |
  80 |  0.01079   111.73 |
  81 |  0.01078   111.60 |
  82 |  0.01076   111.36 |
  83 |  0.01075   111.27 |
  84 |  0.01075   111.28 |
  85 |  0.01075   111.31 |
  86 |  0.01075   111.32 |
  87 |  0.01076   111.35 |
  88 |  0.01076   111.36 |
  89 |  0.01075   111.27 |
  90 |  0.01074   111.20 |
  91 |  0.01074   111.15 |
  92 |  0.01073   111.12 |
  93 |  0.01073   111.07 |
  94 |  0.01073   111.12 |
  95 |  0.01073   111.07 |
  96 |  0.01073   111.08 |
  97 |  0.01073   111.08 |
  98 |  0.01072   111.01 |
  99 |  0.01072   110.93 |
 100 |  0.01071   110.87 |
[1] "Random Forest variable coefficients"
                      %IncMSE IncNodePurity
graph5           2.866736e-03  5.507831e-01
graph6           5.776790e-03  7.009278e-01
graph7           1.833539e-03  1.862531e-01
graph8           1.759668e-03  2.378725e-01
graph9           3.631312e-03  5.973313e-01
graph10          2.776451e-03  6.795842e-01
graph11          1.452026e-02  1.231713e+00
graph12          8.495213e-03  9.733139e-01
graph13          3.386206e-03  5.914782e-01
graph14          7.976979e-03  8.511346e-01
graph15          4.963864e-03  6.166887e-01
graph16          4.771514e-03  1.074636e+00
graph17          1.864021e-03  6.375790e-01
graph18          4.264331e-03  3.815876e-01
graph19          4.818524e-03  8.031961e-01
graph20          4.752628e-03  9.148635e-01
graph21          4.174677e-03  4.104138e-01
graph22          2.673302e-03  3.521701e-01
graph23          6.232584e-03  8.084180e-01
graph24          1.655968e-03  2.909956e-01
graph25          3.629974e-03  7.400654e-01
graph26          1.869824e-03  2.335946e-01
graph27          4.544554e-03  2.227458e-01
graph28          8.015360e-04  2.615046e-01
graph29          2.727201e-04  7.073714e-02
orbit0           2.868581e-04  2.710347e-01
orbit1           1.872654e-03  6.629449e-01
orbit2           2.565737e-03  4.159454e-01
orbit3           1.868389e-03  1.645767e-01
orbit4           5.748530e-03  6.471067e-01
orbit5           2.133397e-03  3.897356e-01
orbit6           9.378346e-03  9.854690e-01
orbit7           2.793893e-03  2.016714e-01
orbit8           3.809410e-03  4.736132e-01
orbit9           1.754526e-03  8.748686e-01
orbit10          1.550109e-03  2.971712e-01
orbit11          9.957567e-05  2.242110e-01
orbit12          3.037736e-03  2.231903e-01
orbit13          3.678039e-04  1.340984e-01
orbit14          1.279920e-03  2.511619e-01
orbit15          3.707773e-03  6.912215e-01
orbit16          7.231993e-03  5.965521e-01
orbit17          2.124241e-03  3.731506e-01
orbit18          4.687848e-03  9.410957e-01
orbit19          5.243177e-03  7.965886e-01
orbit20          9.964412e-03  8.052256e-01
orbit21          3.504921e-03  4.302374e-01
orbit22          1.077473e-02  1.579614e+00
orbit23          2.428193e-03  2.147010e-01
orbit24          3.169884e-03  9.373460e-01
orbit25          3.582807e-03  3.656527e-01
orbit26          2.882345e-03  2.189760e-01
orbit27          4.680685e-03  7.324980e-01
orbit28          3.121953e-03  4.944573e-01
orbit29          1.724005e-03  3.191124e-01
orbit30          2.878580e-03  2.327716e-01
orbit31          7.244357e-03  1.281103e+00
orbit32          4.951318e-03  4.648990e-01
orbit33          2.704250e-04  2.157597e-01
orbit34          5.430610e-03  3.870312e-01
orbit35          3.749448e-03  8.700338e-01
orbit36          2.366686e-03  4.729159e-01
orbit37          5.147963e-03  5.524614e-01
orbit38          2.538580e-03  3.985205e-01
orbit39          5.141948e-03  7.903669e-01
orbit40          1.463742e-03  3.470099e-01
orbit41          2.203722e-03  2.360999e-01
orbit42          2.956763e-04  1.686413e-01
orbit43          3.311952e-03  3.929953e-01
orbit44          6.693092e-03  4.224808e-01
orbit45          9.089403e-03  9.395415e-01
orbit46          1.084448e-03  2.569193e-01
orbit47          1.223929e-03  3.869007e-01
orbit48          3.590959e-03  3.331296e-01
orbit49          4.771388e-03  9.929652e-01
orbit50          2.730817e-03  3.176055e-01
orbit51          3.506436e-03  3.705543e-01
orbit52          3.916316e-03  5.121257e-01
orbit53          1.177836e-04  2.437088e-01
orbit54          2.599222e-03  4.282861e-01
orbit55          1.210193e-03  1.364216e-01
orbit56          4.318506e-03  7.938367e-01
orbit57          1.005935e-03  1.574909e-01
orbit58          8.483623e-04  1.719630e-01
orbit59          2.499084e-03  4.507212e-01
orbit60          1.117175e-03  3.218959e-01
orbit61          8.674291e-04  3.264164e-01
orbit62          2.421062e-03  5.311579e-01
orbit63          1.130956e-03  2.214134e-01
orbit64          1.520254e-03  2.492605e-01
orbit65          3.306162e-03  2.188067e-01
orbit66          2.808960e-03  2.751690e-01
orbit67          1.014864e-03  1.425763e-01
orbit68          1.812336e-03  1.995476e-01
orbit69          1.662156e-04  7.430332e-02
orbit70          1.737701e-03  1.417685e-01
orbit71          1.658018e-03  2.004550e-01
orbit72          4.030542e-04  1.559779e-01
AP              -7.389727e-06  1.393325e-02
bet              5.317991e-03  8.662957e-01
ecc              7.137356e-05  1.709488e-01
eccrad           2.797573e-05  6.647693e-02
close            6.556976e-04  5.314130e-01
constraint       5.819613e-03  5.669440e-01
coreness         1.879234e-03  4.451829e-01
knn              5.545999e-03  1.215366e+00
hubscore         2.241849e-03  5.862901e-01
pagerank         3.507284e-03  1.533996e+00
trans            1.069966e-03  6.979101e-01
evcent           3.092412e-03  5.093122e-01
first            2.017593e-04  1.240138e-01
upto_second      2.307438e-03  5.559127e-01
upto_third       3.097003e-03  5.046140e-01
upto_fourth      3.071269e-03  5.799133e-01
upto_fifth       3.907394e-03  7.408956e-01
upto_sixth       2.084311e-03  7.646859e-01
second           4.009070e-03  4.715253e-01
third            4.850103e-03  7.285432e-01
fourth           3.904525e-03  9.245872e-01
fifth            4.028593e-03  1.236000e+00
sixth            5.240132e-03  7.177381e-01
ratio1           4.589326e-03  1.429046e+00
ratio2           4.776807e-03  1.313313e+00
ratio3           3.805593e-03  5.882870e-01
ratio4           6.366505e-03  8.874479e-01
ratio5           1.970015e-03  1.598063e+00
ratio6           5.407875e-03  7.137601e-01
selfinter        8.681092e-05  2.382528e-01
walktrap_vertex  9.652736e-04  8.520145e-01
bigcom1          1.426249e-04  2.260604e-01
bigcom2          0.000000e+00  0.000000e+00
bigcom3          3.965158e-05  7.248679e-02
bigcom4          1.384248e-03  1.825890e-01
bigcom6          0.000000e+00  0.000000e+00
bigcom8          4.563464e-06  4.305123e-03
bigcom9          0.000000e+00  0.000000e+00
bigcom11         0.000000e+00  0.000000e+00
bigcom13         0.000000e+00  0.000000e+00
bigcom15         4.605346e-05  1.479699e-01
bigcom16         0.000000e+00  6.505213e-21
bigcom21         1.953560e-05  1.397650e-01
bigcom22        -9.117552e-06  4.631837e-02
bigcom24         0.000000e+00  0.000000e+00
bigcom26         1.048754e-04  3.079561e-01
bigcom28        -1.395525e-05  3.817185e-02
bigcom30         0.000000e+00  0.000000e+00
bigcom31         0.000000e+00  0.000000e+00
bigcom32         0.000000e+00  0.000000e+00
bigcom33         0.000000e+00  0.000000e+00
bigcom34         0.000000e+00  0.000000e+00
bigcom36         0.000000e+00  0.000000e+00
bigcom37         0.000000e+00  0.000000e+00
bigcom38         0.000000e+00  0.000000e+00
bigcom39         0.000000e+00  0.000000e+00
bigcom40         3.998091e-04  1.533755e-01
bigcom43         0.000000e+00  0.000000e+00
bigcom44         2.528701e-07  9.523810e-04
bigcom46         0.000000e+00  0.000000e+00
bigcom47         7.942986e-05  1.524475e-01
bigcom49         0.000000e+00  1.084202e-20
bigcom50         0.000000e+00  0.000000e+00
bigcom51         0.000000e+00  0.000000e+00
bigcom52         0.000000e+00  0.000000e+00
bigcom54         0.000000e+00  0.000000e+00
bigcom56         0.000000e+00  0.000000e+00
bigcom62         0.000000e+00  0.000000e+00
bigcom66         0.000000e+00  0.000000e+00
bigcom68         0.000000e+00  1.387779e-19
bigcom69         0.000000e+00  6.938894e-20
bigcom71         0.000000e+00  0.000000e+00
bigcom72        -4.156430e-05  2.571258e-01
bigcom73         0.000000e+00  0.000000e+00
bigcom74         0.000000e+00  0.000000e+00
bigcom75         0.000000e+00  4.336809e-21
bigcom76         0.000000e+00  0.000000e+00
bigcom77         0.000000e+00  2.775558e-19
bigcom79         0.000000e+00  0.000000e+00
bigcom80         0.000000e+00  0.000000e+00
bigcom82         0.000000e+00  0.000000e+00
bigcom83         0.000000e+00  0.000000e+00
bigcom84         0.000000e+00  0.000000e+00
bigcom85         0.000000e+00  0.000000e+00
bigcom87         0.000000e+00  0.000000e+00
bigcom89         0.000000e+00  1.084202e-20
bigcom91         0.000000e+00  1.040834e-19
bigcom92         0.000000e+00  0.000000e+00
bigcom93         0.000000e+00  0.000000e+00
bigcom96         0.000000e+00  0.000000e+00
bigcom97         0.000000e+00  0.000000e+00
bigcom98         0.000000e+00  0.000000e+00
bigcom99         0.000000e+00  0.000000e+00
bigcom101        0.000000e+00  4.336809e-21
bigcom104        4.335125e-06  2.393557e-01
bigcom106        0.000000e+00  0.000000e+00
bigcom109        0.000000e+00  6.938894e-20
bigcom113        0.000000e+00  6.505213e-21
bigcom116        0.000000e+00  0.000000e+00
bigcom120        0.000000e+00  0.000000e+00
bigcom123        0.000000e+00  0.000000e+00
bigcom126        1.544748e-05  3.328024e-01
bigcom127        0.000000e+00  0.000000e+00
bigcom137        0.000000e+00  0.000000e+00
bigcom139        0.000000e+00  0.000000e+00
bigcom140        0.000000e+00  0.000000e+00
bigcom143        0.000000e+00  0.000000e+00
bigcom145        0.000000e+00  0.000000e+00
bigcom146        0.000000e+00  0.000000e+00
bigcom147        0.000000e+00  0.000000e+00
bigcom149        0.000000e+00  0.000000e+00
bigcom153        0.000000e+00  4.336809e-21
bigcom154        0.000000e+00  0.000000e+00
bigcom156        0.000000e+00  0.000000e+00
bigcom157        0.000000e+00  1.517883e-20
bigcom158        0.000000e+00  0.000000e+00
bigcom160        0.000000e+00  0.000000e+00
bigcom161        0.000000e+00  0.000000e+00
bigcom162        0.000000e+00  0.000000e+00
bigcom164        0.000000e+00  0.000000e+00
bigcom166        0.000000e+00  3.469447e-20
bigcom167        0.000000e+00  6.938894e-20
bigcom171        0.000000e+00  0.000000e+00
bigcom173        0.000000e+00  0.000000e+00
bigcom175        0.000000e+00  0.000000e+00
bigcom176        0.000000e+00  0.000000e+00
bigcom177        0.000000e+00  0.000000e+00
bigcom178        0.000000e+00  0.000000e+00
bigcom180        0.000000e+00  0.000000e+00
bigcom181        0.000000e+00  0.000000e+00
bigcom184        0.000000e+00  0.000000e+00
bigcom186        0.000000e+00  0.000000e+00
bigcom187        0.000000e+00  0.000000e+00
bigcom189        0.000000e+00  0.000000e+00
bigcom194       -9.108212e-06  2.605163e-01
bigcom195        0.000000e+00  0.000000e+00
bigcom196        0.000000e+00  0.000000e+00
bigcom204        0.000000e+00  4.336809e-21
bigcom205        0.000000e+00  0.000000e+00
bigcom212        0.000000e+00  0.000000e+00
bigcom214        0.000000e+00  6.505213e-21
bigcom222        0.000000e+00  0.000000e+00
bigcom223        0.000000e+00  0.000000e+00
bigcom226        0.000000e+00  0.000000e+00
bigcom227        0.000000e+00  0.000000e+00
bigcom229        0.000000e+00  0.000000e+00
bigcom233        0.000000e+00  0.000000e+00
bigcom236        0.000000e+00  0.000000e+00
bigcom237        0.000000e+00  0.000000e+00
bigcom246        0.000000e+00  0.000000e+00
bigcom248        1.004253e-05  3.463064e-01
bigcom249        1.605697e-05  2.508463e-01
bigcom250        0.000000e+00  3.469447e-20
bigcom254        0.000000e+00  0.000000e+00
bigcom266        0.000000e+00  0.000000e+00
bigcom269        0.000000e+00  0.000000e+00
bigcom272        0.000000e+00  0.000000e+00
bigcom274        0.000000e+00  0.000000e+00
bigcom281        0.000000e+00  0.000000e+00
bigcom291        0.000000e+00  0.000000e+00
bigcom292        0.000000e+00  0.000000e+00
bigcom295        0.000000e+00  0.000000e+00
bigcom299        0.000000e+00  0.000000e+00
bigcom301        0.000000e+00  4.336809e-21
bigcom306        0.000000e+00  0.000000e+00
bigcom309        0.000000e+00  0.000000e+00
bigcom314        0.000000e+00  0.000000e+00
bigcom321        0.000000e+00  0.000000e+00
bigcom341        0.000000e+00  0.000000e+00
bigcom350        0.000000e+00  1.387779e-19
bigcom353        0.000000e+00  8.673617e-21
bigcom359        0.000000e+00  0.000000e+00
bigcom363        0.000000e+00  0.000000e+00
bigcom365        0.000000e+00  0.000000e+00
bigcom385        0.000000e+00  0.000000e+00
bigcom386        0.000000e+00  0.000000e+00
bigcom408        6.998234e-05  2.219688e-01
bigcom412        0.000000e+00  0.000000e+00
bigcom480       -1.278804e-05  4.894306e-01
spin_vertex      1.494753e-03  1.035078e+00
membership_s1   -2.093152e-07  1.835295e-02
membership_s3    0.000000e+00  0.000000e+00
membership_s4    1.214896e-04  1.032833e-01
membership_s5    3.826001e-04  2.648935e-01
membership_s6    2.776653e-04  2.127853e-01
membership_s7    1.092788e-04  1.898122e-01
membership_s8    0.000000e+00  0.000000e+00
membership_s9    0.000000e+00  0.000000e+00
membership_s11   0.000000e+00  0.000000e+00
membership_s12   0.000000e+00  3.469447e-20
membership_s14   0.000000e+00  6.505213e-21
membership_s15  -1.139677e-05  2.851078e-01
membership_s16   0.000000e+00  0.000000e+00
membership_s17  -7.771563e-05  5.321835e-01
membership_s18   0.000000e+00  1.517883e-20
membership_s20   0.000000e+00  0.000000e+00
membership_s21   0.000000e+00  1.333333e-02
membership_s22   0.000000e+00  6.505213e-21
membership_s24  -1.152724e-05  1.114388e-02
membership_s25   0.000000e+00  0.000000e+00
membership_s26   0.000000e+00  2.168404e-20
membership_s27   2.762072e-05  1.709093e-01
membership_s28   0.000000e+00  0.000000e+00
membership_s30   1.953491e-05  1.861181e-01
membership_s31   1.312358e-05  5.000916e-02
membership_s32   8.473552e-06  1.402397e-01
membership_s33   0.000000e+00  0.000000e+00
membership_s36   2.242025e-04  1.311023e-01
membership_s37  -5.513130e-06  2.597875e-02
V1               2.267485e-03  1.610023e+00
V2               2.483608e-03  2.334616e+00
pdi              3.491098e-05  6.894838e-02
adhesion         5.071323e-03  1.129660e+00
cohesion         6.626257e-03  1.257815e+00
inner            2.653541e-03  1.480610e+00
outer            1.856227e-03  1.315367e+00
ioratio          2.981956e-03  1.528505e+00
comsize          1.446773e-03  1.689326e+00
target           4.506692e-05  3.230202e-01
[1] "Dataset: all_CT Model GLM, run: 5 of 10 2015-06-16 08:35:26"
[1] "glmnet variable coefficients"
                         [,1]          [,2]
(Intercept)     -4.620101e+00 -4.609647e+00
graph0          -2.415850e-41 -3.097573e-06
graph1          -1.148587e-44 -1.355735e-09
graph2          -5.287631e-42 -6.418501e-07
graph3          -7.326758e-46 -8.998517e-11
graph4          -2.953708e-48 -1.540394e-13
graph5          -2.384308e-43 -3.012641e-08
graph6          -3.986141e-45 -4.716964e-10
graph7          -2.054548e-43 -2.496605e-08
graph8          -4.237125e-42 -5.291484e-07
graph9          -1.708661e-47 -2.126086e-12
graph10         -2.025066e-49 -1.959144e-14
graph11          2.946254e-51  8.818448e-16
graph12         -3.000428e-47 -3.604902e-12
graph13         -2.113505e-46 -2.590720e-11
graph14         -3.765560e-49  1.266556e-14
graph15         -8.837363e-45 -1.109761e-09
graph16         -9.856261e-47 -1.157707e-11
graph17         -1.953637e-46 -2.324996e-11
graph18         -4.251468e-45 -5.050068e-10
graph19         -9.863803e-46 -1.206362e-10
graph20         -1.126478e-44 -1.355684e-09
graph21         -5.926091e-45 -7.371791e-10
graph22         -1.219029e-44 -1.418441e-09
graph23         -6.836609e-45 -8.464659e-10
graph24         -1.133733e-44 -1.410650e-09
graph25         -6.519247e-44 -8.255673e-09
graph26         -5.535638e-44 -6.992014e-09
graph27         -3.351207e-43 -4.265984e-08
graph28         -4.686514e-43 -5.982059e-08
graph29         -5.171963e-42 -6.654789e-07
orbit0          -2.415850e-41 -3.097104e-06
orbit1          -1.944637e-43 -2.233770e-08
orbit2          -1.068649e-44 -1.265070e-09
orbit3          -5.287631e-42 -6.416658e-07
orbit4          -1.624554e-44 -2.134223e-09
orbit5          -5.697724e-46 -6.771680e-11
orbit6           1.631867e-45  2.276855e-10
orbit7          -8.793666e-48 -9.668610e-13
orbit8          -2.384308e-43 -3.012015e-08
orbit9          -2.397095e-43 -3.113867e-08
orbit10         -1.862758e-44 -2.182819e-09
orbit11         -3.445246e-45 -4.032623e-10
orbit12         -1.192436e-42 -1.527396e-07
orbit13         -1.882430e-43 -2.175006e-08
orbit14         -4.237125e-42 -5.290085e-07
orbit15         -3.849017e-46 -5.059416e-11
orbit16         -1.859864e-47 -2.311274e-12
orbit17         -5.790496e-47 -6.560888e-12
orbit18         -1.410268e-46 -1.898946e-11
orbit19          2.775065e-47  3.989667e-12
orbit20          1.369930e-47  2.081161e-12
orbit21         -2.854969e-49 -3.210219e-14
orbit22          3.017781e-48  4.183970e-13
orbit23         -1.539673e-50 -1.657195e-15
orbit24         -2.018556e-45 -2.694664e-10
orbit25         -4.253882e-46 -5.099150e-11
orbit26         -2.293233e-47 -2.656475e-12
orbit27         -1.025535e-44 -1.352128e-09
orbit28         -5.684135e-46 -6.862322e-11
orbit29         -1.010997e-45 -1.272979e-10
orbit30         -2.710610e-46 -3.141195e-11
orbit31          3.429781e-46  4.812169e-11
orbit32          7.409280e-47  1.115044e-11
orbit33         -1.997093e-48 -2.213642e-13
orbit34         -8.837363e-45 -1.109417e-09
orbit35         -4.995626e-45 -6.270993e-10
orbit36         -2.117732e-45 -2.755585e-10
orbit37          1.520301e-46  3.596974e-11
orbit38         -9.173528e-47 -1.089747e-11
orbit39         -1.408626e-44 -1.840569e-09
orbit40         -2.116737e-45 -2.628397e-10
orbit41         -8.635107e-46 -1.010997e-10
orbit42         -1.661971e-46 -1.927244e-11
orbit43         -1.307541e-44 -1.582392e-09
orbit44         -3.935925e-45 -4.568218e-10
orbit45         -6.071397e-44 -8.044475e-09
orbit46         -1.785741e-44 -2.319727e-09
orbit47         -1.573786e-45 -1.904950e-10
orbit48         -1.406920e-45 -1.639488e-10
orbit49          4.167656e-44  6.510828e-09
orbit50         -2.219022e-44 -2.873991e-09
orbit51         -2.591335e-44 -3.267033e-09
orbit52         -7.031457e-44 -9.023475e-09
orbit53         -7.118135e-45 -8.683326e-10
orbit54         -7.120217e-44 -8.840425e-09
orbit55         -1.006078e-44 -1.119118e-09
orbit56         -4.234350e-43 -5.648694e-08
orbit57         -1.176976e-44 -1.456786e-09
orbit58         -9.432075e-45 -1.146397e-09
orbit59         -9.285604e-44 -1.199619e-08
orbit60         -2.726986e-44 -3.412421e-09
orbit61         -1.439279e-44 -1.685134e-09
orbit62         -5.885898e-43 -7.392207e-08
orbit63         -1.292879e-43 -1.645444e-08
orbit64         -1.380299e-43 -1.738871e-08
orbit65         -1.011551e-42 -1.315267e-07
orbit66         -2.055634e-43 -2.649827e-08
orbit67         -6.295958e-44 -7.726683e-09
orbit68         -5.926402e-43 -7.669145e-08
orbit69         -3.940002e-43 -4.465799e-08
orbit70         -2.437324e-42 -3.182740e-07
orbit71         -4.982950e-43 -6.263589e-08
orbit72         -5.171963e-42 -6.652295e-07
AP              -4.029061e-39 -5.504541e-04
bet             -1.664833e-45 -2.047282e-10
ecc              2.882160e-40  3.799591e-05
eccrad           1.729296e-39  2.279728e-04
close           -1.826418e-38 -2.397240e-03
constraint       4.938305e-39  6.724200e-04
coreness        -1.536482e-40 -2.030290e-05
knn              4.318823e-42  5.891613e-07
hubscore        -2.564253e-38 -3.268589e-03
pagerank        -3.043035e-38 -4.237728e-03
trans           -6.404623e-39 -8.887426e-04
evcent          -2.576616e-38 -3.284828e-03
first           -2.415850e-41 -3.095812e-06
upto_second     -5.848298e-44 -2.974710e-09
upto_third      -2.223946e-43 -2.962590e-08
upto_fourth     -3.005860e-43 -4.046870e-08
upto_fifth      -3.313599e-43 -4.424479e-08
upto_sixth       1.020264e-42  1.436586e-07
second          -3.450739e-44  2.595524e-10
third           -3.528811e-43 -4.769603e-08
fourth           2.580193e-43  3.405995e-08
fifth            4.102101e-43  5.529182e-08
sixth            7.453196e-43  1.010933e-07
ratio1           4.353027e-42  5.932484e-07
ratio2          -8.721288e-42 -1.235457e-06
ratio3           2.071894e-41  2.822983e-06
ratio4          -1.223060e-41 -1.716401e-06
ratio5          -1.105242e-41 -1.537201e-06
ratio6           1.154897e-42  1.579110e-07
selfinter        6.554820e-40  9.920997e-05
walktrap_vertex -2.414741e-39 -3.287037e-04
bigcom1          2.342589e-39  3.257782e-04
bigcom2         -9.864103e-39 -1.372412e-03
bigcom3         -6.902601e-39 -9.583378e-04
bigcom4         -3.632577e-39 -5.006213e-04
bigcom6         -9.858343e-39 -1.370672e-03
bigcom8         -2.728840e-39 -3.758058e-04
bigcom9         -9.899633e-39 -1.377183e-03
bigcom11        -9.869870e-39 -1.372241e-03
bigcom13        -9.883076e-39 -1.374563e-03
bigcom15         2.081216e-38  2.891795e-03
bigcom16        -9.864103e-39 -1.372716e-03
bigcom21         1.488414e-38  2.068138e-03
bigcom22        -5.181194e-39 -7.173037e-04
bigcom24        -9.859988e-39 -1.370744e-03
bigcom26         3.205871e-38  4.455071e-03
bigcom28        -4.887379e-39 -6.702297e-04
bigcom30        -9.953830e-39 -1.383712e-03
bigcom31        -9.858343e-39 -1.370859e-03
bigcom32        -9.869870e-39 -1.371982e-03
bigcom33        -9.857521e-39 -1.371841e-03
bigcom34        -9.858343e-39 -1.371814e-03
bigcom36        -9.867397e-39 -1.372944e-03
bigcom37        -9.858343e-39 -1.370349e-03
bigcom38        -9.864926e-39 -1.371236e-03
bigcom39        -9.880597e-39 -1.372501e-03
bigcom40         2.756579e-39  3.885319e-04
bigcom43        -9.860811e-39 -1.371963e-03
bigcom44        -4.401721e-39 -6.118299e-04
bigcom46        -9.871518e-39 -1.372851e-03
bigcom47         4.963383e-38  6.896552e-03
bigcom49        -9.865750e-39 -1.371810e-03
bigcom50        -9.863280e-39 -1.372746e-03
bigcom51        -9.858343e-39 -1.370571e-03
bigcom52        -9.859988e-39 -1.372016e-03
bigcom54        -9.858343e-39 -1.372288e-03
bigcom56        -9.868221e-39 -1.370720e-03
bigcom62        -9.859166e-39 -1.371085e-03
bigcom66        -9.859166e-39 -1.371683e-03
bigcom68        -9.859988e-39 -1.372002e-03
bigcom69        -9.867397e-39 -1.373063e-03
bigcom71        -9.868221e-39 -1.375330e-03
bigcom72         1.345244e-37  1.869101e-02
bigcom73        -9.870694e-39 -1.371559e-03
bigcom74        -9.864103e-39 -1.371390e-03
bigcom75        -9.857521e-39 -1.370053e-03
bigcom76        -9.862457e-39 -1.370939e-03
bigcom77        -9.860811e-39 -1.371186e-03
bigcom79        -9.858343e-39 -1.372781e-03
bigcom80        -9.861634e-39 -1.372019e-03
bigcom82        -9.859988e-39 -1.372001e-03
bigcom83        -9.857521e-39 -1.369919e-03
bigcom84        -9.861634e-39 -1.372774e-03
bigcom85        -9.859988e-39 -1.373274e-03
bigcom87        -9.862457e-39 -1.370975e-03
bigcom89        -9.857521e-39 -1.373199e-03
bigcom91        -9.862457e-39 -1.371696e-03
bigcom92        -9.881423e-39 -1.374405e-03
bigcom93        -9.857521e-39 -1.369343e-03
bigcom96        -9.855877e-39 -1.370728e-03
bigcom97        -9.866574e-39 -1.372118e-03
bigcom98        -9.858343e-39 -1.373106e-03
bigcom99        -9.857521e-39 -1.370756e-03
bigcom101       -9.872343e-39 -1.376462e-03
bigcom104        1.024561e-37  1.423667e-02
bigcom106       -9.859988e-39 -1.372810e-03
bigcom109       -9.859166e-39 -1.370693e-03
bigcom113       -9.860811e-39 -1.378596e-03
bigcom116       -9.893003e-39 -1.374806e-03
bigcom120       -9.858343e-39 -1.372513e-03
bigcom123       -9.859166e-39 -1.371007e-03
bigcom126        1.922461e-37  2.671241e-02
bigcom127       -9.860811e-39 -1.369315e-03
bigcom137       -9.864103e-39 -1.371529e-03
bigcom139       -9.859166e-39 -1.370997e-03
bigcom140       -9.859988e-39 -1.372766e-03
bigcom143       -9.859166e-39 -1.372577e-03
bigcom145       -9.859988e-39 -1.372011e-03
bigcom146       -9.859988e-39 -1.373657e-03
bigcom147       -9.869045e-39 -1.369895e-03
bigcom149       -9.857521e-39 -1.370278e-03
bigcom153       -9.864926e-39 -1.372575e-03
bigcom154       -9.864926e-39 -1.373868e-03
bigcom156       -9.859988e-39 -1.371287e-03
bigcom157       -9.868221e-39 -1.370267e-03
bigcom158       -9.858343e-39 -1.369743e-03
bigcom160       -9.857521e-39 -1.371080e-03
bigcom161       -9.859166e-39 -1.372152e-03
bigcom162       -9.856699e-39 -1.371449e-03
bigcom164       -9.858343e-39 -1.372869e-03
bigcom166       -9.862457e-39 -1.372533e-03
bigcom167       -9.872343e-39 -1.370870e-03
bigcom171       -9.861634e-39 -1.371021e-03
bigcom173       -9.859988e-39 -1.372576e-03
bigcom175       -9.857521e-39 -1.369733e-03
bigcom176       -9.858343e-39 -1.372814e-03
bigcom177       -9.858343e-39 -1.370559e-03
bigcom178       -9.859166e-39 -1.372015e-03
bigcom180       -9.857521e-39 -1.371699e-03
bigcom181       -9.869045e-39 -1.371456e-03
bigcom184       -9.859166e-39 -1.371730e-03
bigcom186       -9.857521e-39 -1.371888e-03
bigcom187       -9.856699e-39 -1.373265e-03
bigcom189       -9.863280e-39 -1.369328e-03
bigcom194        1.164861e-37  1.618573e-02
bigcom195       -9.858343e-39 -1.372101e-03
bigcom196       -9.856699e-39 -1.371861e-03
bigcom204       -9.859988e-39 -1.370962e-03
bigcom205       -9.856699e-39 -1.371395e-03
bigcom212       -9.858343e-39 -1.370403e-03
bigcom214       -9.859988e-39 -1.372369e-03
bigcom222       -9.858343e-39 -1.371550e-03
bigcom223       -9.858343e-39 -1.376302e-03
bigcom226       -9.858343e-39 -1.370889e-03
bigcom227       -9.858343e-39 -1.370796e-03
bigcom229       -9.856699e-39 -1.373883e-03
bigcom233       -9.858343e-39 -1.371709e-03
bigcom236       -9.858343e-39 -1.372101e-03
bigcom237       -9.858343e-39 -1.370362e-03
bigcom246       -9.865750e-39 -1.371533e-03
bigcom248        1.091359e-37  1.516219e-02
bigcom249        1.585753e-37  2.203673e-02
bigcom250       -9.867397e-39 -1.373650e-03
bigcom254       -9.859166e-39 -1.371468e-03
bigcom266       -9.856699e-39 -1.372250e-03
bigcom269       -9.860811e-39 -1.372955e-03
bigcom272       -9.858343e-39 -1.372589e-03
bigcom274       -9.891347e-39 -1.372403e-03
bigcom281       -9.859166e-39 -1.369478e-03
bigcom291       -9.858343e-39 -1.371227e-03
bigcom292       -9.858343e-39 -1.370806e-03
bigcom295       -9.859166e-39 -1.370253e-03
bigcom299       -9.858343e-39 -1.371180e-03
bigcom301       -9.862457e-39 -1.372620e-03
bigcom306       -9.857521e-39 -1.372867e-03
bigcom309       -9.859166e-39 -1.373096e-03
bigcom314       -9.858343e-39 -1.370278e-03
bigcom321       -9.863280e-39 -1.372895e-03
bigcom341       -9.857521e-39 -1.370637e-03
bigcom350       -9.855877e-39 -1.369606e-03
bigcom353       -9.857521e-39 -1.371529e-03
bigcom359       -9.858343e-39 -1.371066e-03
bigcom363       -9.856699e-39 -1.376054e-03
bigcom365       -9.859166e-39 -1.370929e-03
bigcom385       -9.859988e-39 -1.373077e-03
bigcom386       -9.858343e-39 -1.372408e-03
bigcom408        1.164861e-37  1.618683e-02
bigcom412       -9.859166e-39 -1.372094e-03
bigcom480        1.922461e-37  2.671316e-02
spin_vertex      9.558055e-39  1.313144e-03
membership_s1   -5.489961e-39 -7.644180e-04
membership_s3   -9.869870e-39 -1.376170e-03
membership_s4   -6.865035e-41 -5.330832e-06
membership_s5   -6.910594e-40 -9.321582e-05
membership_s6    2.592207e-39  3.500211e-04
membership_s7    6.743270e-40  9.327998e-05
membership_s8   -9.864926e-39 -1.373525e-03
membership_s9   -9.869045e-39 -1.376607e-03
membership_s11  -9.864103e-39 -1.374861e-03
membership_s12  -9.864926e-39 -1.373591e-03
membership_s14  -9.861634e-39 -1.373144e-03
membership_s15   2.085922e-38  2.895128e-03
membership_s16  -9.865750e-39 -1.372563e-03
membership_s17   2.147738e-37  2.984048e-02
membership_s18  -9.930411e-39 -1.379649e-03
membership_s20  -9.859166e-39 -1.374051e-03
membership_s21  -9.993389e-39 -1.390676e-03
membership_s22  -9.878945e-39 -1.374704e-03
membership_s24   1.906142e-38  2.648105e-03
membership_s25  -9.877294e-39 -1.372565e-03
membership_s26  -9.868221e-39 -1.376728e-03
membership_s27  -3.957841e-39 -5.493695e-04
membership_s28  -9.869045e-39 -1.374944e-03
membership_s30   6.800662e-42  4.608618e-06
membership_s31  -1.497464e-39 -2.099843e-04
membership_s32   3.464132e-39  4.819902e-04
membership_s33  -9.859988e-39 -1.376443e-03
membership_s36   3.106466e-39  4.304209e-04
membership_s37   6.730398e-40  9.013420e-05
V1              -5.138196e-39 -6.956464e-04
V2               8.681359e-39  1.204601e-03
pdi             -9.404363e-37 -1.212770e-01
adhesion         6.130313e-43  8.411316e-08
cohesion        -1.226743e-42 -1.683190e-07
inner           -4.637248e-43 -6.363401e-08
outer           -7.357602e-43 -1.008873e-07
ioratio         -1.344004e-38 -1.843549e-03
comsize         -2.561519e-42 -3.516167e-07
target           9.763540e-39  1.356203e-03
[1] "Dataset: all_CT Model GBM, run: 6 of 10 2015-06-16 08:35:28"
Iter   TrainDeviance   ValidDeviance   StepSize   Improve
     1        0.1084             nan     0.0100    0.0001
     2        0.1076             nan     0.0100   -0.0000
     3        0.1068             nan     0.0100    0.0000
     4        0.1059             nan     0.0100   -0.0000
     5        0.1050             nan     0.0100   -0.0000
     6        0.1047             nan     0.0100   -0.0000
     7        0.1042             nan     0.0100   -0.0000
     8        0.1039             nan     0.0100   -0.0000
     9        0.1035             nan     0.0100   -0.0000
    10        0.1031             nan     0.0100    0.0000
    20        0.0986             nan     0.0100   -0.0000
    40        0.0937             nan     0.0100   -0.0000
    60        0.0892             nan     0.0100   -0.0000
    80        0.0838             nan     0.0100   -0.0000
   100        0.0801             nan     0.0100   -0.0000
   120        0.0776             nan     0.0100   -0.0000
   140        0.0744             nan     0.0100   -0.0000
   160        0.0714             nan     0.0100    0.0000
   180        0.0686             nan     0.0100   -0.0000
   200        0.0659             nan     0.0100   -0.0000
   220        0.0637             nan     0.0100   -0.0000
   240        0.0617             nan     0.0100   -0.0000
   260        0.0596             nan     0.0100   -0.0000
   280        0.0580             nan     0.0100   -0.0000
   300        0.0562             nan     0.0100   -0.0000
   320        0.0545             nan     0.0100   -0.0000
   340        0.0530             nan     0.0100   -0.0000
   357        0.0518             nan     0.0100   -0.0000

[1] "GBM variable coefficients"
                            var     rel.inf
fifth                     fifth 4.463497827
V2                           V2 3.945863051
pagerank               pagerank 3.566754513
ratio5                   ratio5 2.880007092
comsize                 comsize 2.475203626
knn                         knn 2.405962446
ratio2                   ratio2 2.295058519
adhesion               adhesion 2.152184472
V1                           V1 1.975502623
graph1                   graph1 1.796590101
spin_vertex         spin_vertex 1.629230563
walktrap_vertex walktrap_vertex 1.627947453
membership_s17   membership_s17 1.608978660
cohesion               cohesion 1.595236726
outer                     outer 1.504455926
orbit31                 orbit31 1.462645652
orbit18                 orbit18 1.384776373
graph6                   graph6 1.351380551
graph25                 graph25 1.315892342
ratio1                   ratio1 1.290192003
graph14                 graph14 1.209868196
bigcom480             bigcom480 1.194878436
graph4                   graph4 1.187298146
inner                     inner 1.185216512
bigcom249             bigcom249 1.173746876
graph10                 graph10 1.141420532
bigcom126             bigcom126 1.108390886
ioratio                 ioratio 1.082397035
graph23                 graph23 1.078941097
graph3                   graph3 1.034414503
graph9                   graph9 1.029464018
graph12                 graph12 0.988999109
trans                     trans 0.984290943
graph0                   graph0 0.981201075
graph11                 graph11 0.975865592
bigcom248             bigcom248 0.967136826
orbit62                 orbit62 0.909666656
orbit19                 orbit19 0.856622737
orbit22                 orbit22 0.844157869
graph16                 graph16 0.832504684
constraint           constraint 0.799782145
ratio4                   ratio4 0.793857701
ratio6                   ratio6 0.780623813
graph5                   graph5 0.778283307
bigcom171             bigcom171 0.722802893
graph13                 graph13 0.708410534
bigcom72               bigcom72 0.702146782
graph22                 graph22 0.683997199
orbit45                 orbit45 0.670218071
orbit20                 orbit20 0.655379240
graph15                 graph15 0.644447699
bigcom408             bigcom408 0.641536823
bigcom26               bigcom26 0.641227014
bet                         bet 0.639991567
orbit41                 orbit41 0.639847374
ratio3                   ratio3 0.635991241
graph20                 graph20 0.633904085
pdi                         pdi 0.627452381
graph19                 graph19 0.624439859
orbit27                 orbit27 0.620979129
orbit36                 orbit36 0.613813009
orbit30                 orbit30 0.602472241
graph7                   graph7 0.591989369
orbit51                 orbit51 0.588794964
orbit49                 orbit49 0.570329669
upto_sixth           upto_sixth 0.566589263
fourth                   fourth 0.552228967
graph18                 graph18 0.545270716
bigcom104             bigcom104 0.542633778
membership_s15   membership_s15 0.537229736
orbit39                 orbit39 0.511361537
orbit54                 orbit54 0.495133726
orbit32                 orbit32 0.486056632
graph17                 graph17 0.474577195
membership_s36   membership_s36 0.472325439
sixth                     sixth 0.468432321
orbit9                   orbit9 0.448403130
graph2                   graph2 0.442438662
membership_s32   membership_s32 0.433186568
coreness               coreness 0.421841894
orbit35                 orbit35 0.404013559
hubscore               hubscore 0.371435920
orbit50                 orbit50 0.366408588
orbit15                 orbit15 0.364267091
graph21                 graph21 0.350393856
orbit44                 orbit44 0.344048605
third                     third 0.342015655
bigcom47               bigcom47 0.340482283
orbit25                 orbit25 0.337927733
orbit10                 orbit10 0.321903101
orbit1                   orbit1 0.311864499
orbit63                 orbit63 0.308326281
orbit24                 orbit24 0.306154230
target                   target 0.289000926
graph27                 graph27 0.283076447
close                     close 0.273046979
graph29                 graph29 0.259461017
graph8                   graph8 0.256202101
membership_s5     membership_s5 0.244704880
orbit59                 orbit59 0.243959186
orbit64                 orbit64 0.224517683
upto_third           upto_third 0.220332498
orbit52                 orbit52 0.213333242
bigcom46               bigcom46 0.212897452
orbit71                 orbit71 0.208294848
orbit17                 orbit17 0.194011341
orbit46                 orbit46 0.193877116
graph24                 graph24 0.188998914
bigcom40               bigcom40 0.187201664
orbit21                 orbit21 0.187013623
upto_fifth           upto_fifth 0.184568590
orbit69                 orbit69 0.174575208
orbit48                 orbit48 0.173746886
orbit37                 orbit37 0.168692029
bigcom15               bigcom15 0.149742187
graph26                 graph26 0.148521242
orbit13                 orbit13 0.146235742
orbit40                 orbit40 0.145680856
orbit47                 orbit47 0.137796020
membership_s6     membership_s6 0.137581215
orbit7                   orbit7 0.126773420
upto_fourth         upto_fourth 0.124560820
orbit2                   orbit2 0.116570850
orbit56                 orbit56 0.115981777
membership_s27   membership_s27 0.111424835
orbit12                 orbit12 0.100687750
orbit38                 orbit38 0.095770375
orbit5                   orbit5 0.093726240
orbit61                 orbit61 0.088862941
orbit28                 orbit28 0.088762771
orbit68                 orbit68 0.079489390
orbit6                   orbit6 0.078962228
orbit53                 orbit53 0.075057749
orbit55                 orbit55 0.071391921
orbit65                 orbit65 0.068665240
orbit16                 orbit16 0.067221611
orbit60                 orbit60 0.065038759
membership_s24   membership_s24 0.061960212
orbit26                 orbit26 0.060650680
orbit11                 orbit11 0.059535849
bigcom30               bigcom30 0.059083924
upto_second         upto_second 0.055863704
evcent                   evcent 0.055310000
orbit23                 orbit23 0.048577179
orbit58                 orbit58 0.048505566
orbit43                 orbit43 0.048224113
bigcom274             bigcom274 0.046577922
second                   second 0.045711151
bigcom1                 bigcom1 0.045569162
orbit57                 orbit57 0.039251973
orbit29                 orbit29 0.038590026
bigcom21               bigcom21 0.037502718
selfinter             selfinter 0.035071364
membership_s7     membership_s7 0.032752724
membership_s37   membership_s37 0.027345775
orbit4                   orbit4 0.024514221
orbit67                 orbit67 0.019163494
ecc                         ecc 0.017857033
orbit70                 orbit70 0.017795355
membership_s31   membership_s31 0.017327018
orbit66                 orbit66 0.017183484
bigcom22               bigcom22 0.015219438
orbit33                 orbit33 0.012233631
membership_s1     membership_s1 0.011745639
bigcom4                 bigcom4 0.006427854
orbit42                 orbit42 0.004918906
graph28                 graph28 0.000000000
orbit0                   orbit0 0.000000000
orbit3                   orbit3 0.000000000
orbit8                   orbit8 0.000000000
orbit14                 orbit14 0.000000000
orbit34                 orbit34 0.000000000
orbit72                 orbit72 0.000000000
AP                           AP 0.000000000
eccrad                   eccrad 0.000000000
first                     first 0.000000000
bigcom2                 bigcom2 0.000000000
bigcom3                 bigcom3 0.000000000
bigcom6                 bigcom6 0.000000000
bigcom8                 bigcom8 0.000000000
bigcom9                 bigcom9 0.000000000
bigcom11               bigcom11 0.000000000
bigcom13               bigcom13 0.000000000
bigcom16               bigcom16 0.000000000
bigcom24               bigcom24 0.000000000
bigcom28               bigcom28 0.000000000
bigcom31               bigcom31 0.000000000
bigcom32               bigcom32 0.000000000
bigcom33               bigcom33 0.000000000
bigcom34               bigcom34 0.000000000
bigcom36               bigcom36 0.000000000
bigcom37               bigcom37 0.000000000
bigcom38               bigcom38 0.000000000
bigcom39               bigcom39 0.000000000
bigcom43               bigcom43 0.000000000
bigcom44               bigcom44 0.000000000
bigcom49               bigcom49 0.000000000
bigcom50               bigcom50 0.000000000
bigcom51               bigcom51 0.000000000
bigcom52               bigcom52 0.000000000
bigcom54               bigcom54 0.000000000
bigcom56               bigcom56 0.000000000
bigcom62               bigcom62 0.000000000
bigcom66               bigcom66 0.000000000
bigcom68               bigcom68 0.000000000
bigcom69               bigcom69 0.000000000
bigcom71               bigcom71 0.000000000
bigcom73               bigcom73 0.000000000
bigcom74               bigcom74 0.000000000
bigcom75               bigcom75 0.000000000
bigcom76               bigcom76 0.000000000
bigcom77               bigcom77 0.000000000
bigcom79               bigcom79 0.000000000
bigcom80               bigcom80 0.000000000
bigcom82               bigcom82 0.000000000
bigcom83               bigcom83 0.000000000
bigcom84               bigcom84 0.000000000
bigcom85               bigcom85 0.000000000
bigcom87               bigcom87 0.000000000
bigcom89               bigcom89 0.000000000
bigcom91               bigcom91 0.000000000
bigcom92               bigcom92 0.000000000
bigcom93               bigcom93 0.000000000
bigcom96               bigcom96 0.000000000
bigcom97               bigcom97 0.000000000
bigcom98               bigcom98 0.000000000
bigcom99               bigcom99 0.000000000
bigcom101             bigcom101 0.000000000
bigcom106             bigcom106 0.000000000
bigcom109             bigcom109 0.000000000
bigcom113             bigcom113 0.000000000
bigcom116             bigcom116 0.000000000
bigcom120             bigcom120 0.000000000
bigcom123             bigcom123 0.000000000
bigcom127             bigcom127 0.000000000
bigcom137             bigcom137 0.000000000
bigcom139             bigcom139 0.000000000
bigcom140             bigcom140 0.000000000
bigcom143             bigcom143 0.000000000
bigcom145             bigcom145 0.000000000
bigcom146             bigcom146 0.000000000
bigcom147             bigcom147 0.000000000
bigcom149             bigcom149 0.000000000
bigcom153             bigcom153 0.000000000
bigcom154             bigcom154 0.000000000
bigcom156             bigcom156 0.000000000
bigcom157             bigcom157 0.000000000
bigcom158             bigcom158 0.000000000
bigcom160             bigcom160 0.000000000
bigcom161             bigcom161 0.000000000
bigcom162             bigcom162 0.000000000
bigcom164             bigcom164 0.000000000
bigcom166             bigcom166 0.000000000
bigcom167             bigcom167 0.000000000
bigcom173             bigcom173 0.000000000
bigcom175             bigcom175 0.000000000
bigcom176             bigcom176 0.000000000
bigcom177             bigcom177 0.000000000
bigcom178             bigcom178 0.000000000
bigcom180             bigcom180 0.000000000
bigcom181             bigcom181 0.000000000
bigcom184             bigcom184 0.000000000
bigcom186             bigcom186 0.000000000
bigcom187             bigcom187 0.000000000
bigcom189             bigcom189 0.000000000
bigcom194             bigcom194 0.000000000
bigcom195             bigcom195 0.000000000
bigcom196             bigcom196 0.000000000
bigcom204             bigcom204 0.000000000
bigcom205             bigcom205 0.000000000
bigcom212             bigcom212 0.000000000
bigcom214             bigcom214 0.000000000
bigcom222             bigcom222 0.000000000
bigcom223             bigcom223 0.000000000
bigcom226             bigcom226 0.000000000
bigcom227             bigcom227 0.000000000
bigcom229             bigcom229 0.000000000
bigcom233             bigcom233 0.000000000
bigcom236             bigcom236 0.000000000
bigcom237             bigcom237 0.000000000
bigcom246             bigcom246 0.000000000
bigcom250             bigcom250 0.000000000
bigcom254             bigcom254 0.000000000
bigcom266             bigcom266 0.000000000
bigcom269             bigcom269 0.000000000
bigcom272             bigcom272 0.000000000
bigcom281             bigcom281 0.000000000
bigcom291             bigcom291 0.000000000
bigcom292             bigcom292 0.000000000
bigcom295             bigcom295 0.000000000
bigcom299             bigcom299 0.000000000
bigcom301             bigcom301 0.000000000
bigcom306             bigcom306 0.000000000
bigcom309             bigcom309 0.000000000
bigcom314             bigcom314 0.000000000
bigcom321             bigcom321 0.000000000
bigcom341             bigcom341 0.000000000
bigcom350             bigcom350 0.000000000
bigcom353             bigcom353 0.000000000
bigcom359             bigcom359 0.000000000
bigcom363             bigcom363 0.000000000
bigcom365             bigcom365 0.000000000
bigcom385             bigcom385 0.000000000
bigcom386             bigcom386 0.000000000
bigcom412             bigcom412 0.000000000
membership_s3     membership_s3 0.000000000
membership_s4     membership_s4 0.000000000
membership_s8     membership_s8 0.000000000
membership_s9     membership_s9 0.000000000
membership_s11   membership_s11 0.000000000
membership_s12   membership_s12 0.000000000
membership_s14   membership_s14 0.000000000
membership_s16   membership_s16 0.000000000
membership_s18   membership_s18 0.000000000
membership_s20   membership_s20 0.000000000
membership_s21   membership_s21 0.000000000
membership_s22   membership_s22 0.000000000
membership_s25   membership_s25 0.000000000
membership_s26   membership_s26 0.000000000
membership_s28   membership_s28 0.000000000
membership_s30   membership_s30 0.000000000
membership_s33   membership_s33 0.000000000
[1] "Dataset: all_CT Model RF, run: 6 of 10 2015-06-16 08:42:06"
     |      Out-of-bag   |
Tree |      MSE  %Var(y) |
   1 |  0.02207   228.73 |
   2 |  0.01928   199.85 |
   3 |  0.01773   183.73 |
   4 |   0.0167   173.09 |
   5 |  0.01701   176.36 |
   6 |  0.01629   168.85 |
   7 |  0.01547   160.31 |
   8 |  0.01471   152.44 |
   9 |  0.01413   146.51 |
  10 |  0.01378   142.83 |
  11 |  0.01333   138.19 |
  12 |  0.01284   133.10 |
  13 |  0.01262   130.76 |
  14 |  0.01239   128.44 |
  15 |  0.01227   127.19 |
  16 |  0.01221   126.60 |
  17 |  0.01213   125.73 |
  18 |  0.01198   124.15 |
  19 |   0.0119   123.39 |
  20 |  0.01186   122.93 |
  21 |  0.01175   121.77 |
  22 |  0.01165   120.78 |
  23 |  0.01159   120.15 |
  24 |  0.01153   119.53 |
  25 |  0.01145   118.73 |
  26 |  0.01141   118.29 |
  27 |  0.01139   118.03 |
  28 |   0.0114   118.18 |
  29 |  0.01138   117.94 |
  30 |  0.01136   117.74 |
  31 |   0.0113   117.13 |
  32 |  0.01126   116.73 |
  33 |  0.01123   116.39 |
  34 |  0.01121   116.15 |
  35 |  0.01118   115.85 |
  36 |  0.01117   115.76 |
  37 |  0.01116   115.64 |
  38 |  0.01114   115.45 |
  39 |  0.01112   115.28 |
  40 |  0.01109   114.93 |
  41 |  0.01107   114.70 |
  42 |  0.01106   114.59 |
  43 |  0.01103   114.35 |
  44 |  0.01101   114.17 |
  45 |  0.01099   113.94 |
  46 |  0.01099   113.95 |
  47 |  0.01097   113.71 |
  48 |  0.01096   113.58 |
  49 |  0.01094   113.35 |
  50 |  0.01091   113.07 |
  51 |  0.01091   113.11 |
  52 |  0.01089   112.90 |
  53 |  0.01088   112.81 |
  54 |  0.01087   112.68 |
  55 |  0.01085   112.51 |
  56 |  0.01086   112.55 |
  57 |  0.01086   112.52 |
  58 |  0.01085   112.43 |
  59 |  0.01083   112.30 |
  60 |  0.01081   112.01 |
  61 |  0.01081   112.04 |
  62 |  0.01079   111.83 |
  63 |  0.01078   111.78 |
  64 |  0.01079   111.81 |
  65 |  0.01078   111.77 |
  66 |  0.01078   111.77 |
  67 |  0.01078   111.69 |
  68 |  0.01077   111.62 |
  69 |  0.01076   111.55 |
  70 |  0.01076   111.48 |
  71 |  0.01075   111.41 |
  72 |  0.01074   111.35 |
  73 |  0.01073   111.25 |
  74 |  0.01073   111.22 |
  75 |  0.01072   111.15 |
  76 |  0.01071   111.06 |
  77 |  0.01071   111.01 |
  78 |  0.01071   111.03 |
  79 |  0.01071   110.97 |
  80 |  0.01071   110.96 |
  81 |  0.01069   110.85 |
  82 |  0.01069   110.76 |
  83 |  0.01069   110.85 |
  84 |  0.01069   110.83 |
  85 |  0.01069   110.76 |
  86 |  0.01069   110.77 |
  87 |  0.01067   110.60 |
  88 |  0.01067   110.59 |
  89 |  0.01067   110.61 |
  90 |  0.01066   110.53 |
  91 |  0.01066   110.53 |
  92 |  0.01066   110.47 |
  93 |  0.01066   110.48 |
  94 |  0.01066   110.45 |
  95 |  0.01066   110.47 |
  96 |  0.01065   110.44 |
  97 |  0.01065   110.39 |
  98 |  0.01066   110.45 |
  99 |  0.01066   110.44 |
 100 |  0.01065   110.39 |
[1] "Random Forest variable coefficients"
                      %IncMSE IncNodePurity
graph5           5.142412e-03  4.531010e-01
graph6           1.545616e-03  5.617143e-01
graph7           6.066044e-04  1.832378e-01
graph8           1.229333e-03  1.536679e-01
graph9           4.751166e-03  6.115091e-01
graph10          3.350712e-03  7.479593e-01
graph11          1.870368e-02  1.174813e+00
graph12          4.014571e-03  8.026743e-01
graph13          6.098594e-03  5.940710e-01
graph14          6.063370e-03  9.000884e-01
graph15          4.898514e-03  4.093014e-01
graph16          3.160260e-03  8.728231e-01
graph17          3.386496e-03  6.773622e-01
graph18          4.526432e-03  3.582349e-01
graph19          5.271758e-03  7.411415e-01
graph20          1.118119e-02  7.099591e-01
graph21          3.158112e-03  4.171641e-01
graph22          2.409206e-03  5.250993e-01
graph23          6.515637e-03  6.686113e-01
graph24          9.049416e-04  4.358094e-01
graph25          1.982886e-03  4.778341e-01
graph26          2.564884e-03  2.331619e-01
graph27          5.109077e-03  1.829200e-01
graph28          3.889880e-04  2.118623e-01
graph29          4.995780e-04  8.768645e-02
orbit0           4.367291e-04  3.140531e-01
orbit1           3.144637e-03  3.896980e-01
orbit2           2.901013e-03  1.796056e-01
orbit3           1.638584e-03  2.639064e-01
orbit4           3.639744e-03  4.669505e-01
orbit5           5.064638e-03  3.114079e-01
orbit6           5.095076e-03  9.421407e-01
orbit7           2.484610e-03  4.555882e-01
orbit8           4.573428e-03  5.412294e-01
orbit9           4.000067e-03  9.022729e-01
orbit10          3.280625e-03  3.139657e-01
orbit11          1.086037e-03  2.654547e-01
orbit12          1.629562e-03  1.813590e-01
orbit13          1.058623e-03  2.240662e-01
orbit14          2.335507e-04  1.372362e-01
orbit15          3.605484e-03  6.960850e-01
orbit16          1.659845e-03  3.997825e-01
orbit17          1.734778e-03  2.945674e-01
orbit18          4.805101e-03  1.135513e+00
orbit19          3.907736e-03  9.512358e-01
orbit20          1.009244e-02  7.214906e-01
orbit21          2.636924e-03  3.372900e-01
orbit22          1.569771e-02  1.550960e+00
orbit23          8.915828e-04  2.737066e-01
orbit24          7.260989e-03  6.972278e-01
orbit25          3.432379e-03  4.807317e-01
orbit26          1.885571e-03  2.720211e-01
orbit27          4.763589e-03  8.337932e-01
orbit28          5.720223e-03  5.575321e-01
orbit29          2.462870e-03  2.213794e-01
orbit30          9.291397e-04  1.843944e-01
orbit31          9.986151e-03  1.120051e+00
orbit32          2.977834e-03  5.233670e-01
orbit33          1.519213e-03  1.216007e-01
orbit34          2.196414e-03  3.914343e-01
orbit35          6.328157e-03  7.896365e-01
orbit36          5.949789e-03  7.152298e-01
orbit37          5.224580e-03  6.741431e-01
orbit38          2.749418e-03  3.622528e-01
orbit39          7.880857e-03  9.883509e-01
orbit40          1.595502e-03  2.561571e-01
orbit41          1.669075e-03  2.233517e-01
orbit42          9.244232e-04  1.105950e-01
orbit43          3.654567e-03  3.097380e-01
orbit44          6.024825e-03  2.921983e-01
orbit45          1.170140e-02  1.019343e+00
orbit46          2.153108e-04  1.745308e-01
orbit47          1.031563e-03  3.947842e-01
orbit48          1.231121e-03  2.106871e-01
orbit49          7.310314e-03  1.282568e+00
orbit50          1.544166e-03  3.535563e-01
orbit51          4.982037e-03  3.798891e-01
orbit52          3.589718e-03  3.927893e-01
orbit53          7.741975e-04  1.655245e-01
orbit54          1.094468e-03  4.724420e-01
orbit55          1.189871e-03  1.328659e-01
orbit56          7.848303e-03  6.532535e-01
orbit57          1.498892e-03  6.171106e-02
orbit58          1.427396e-03  1.510489e-01
orbit59          2.792474e-03  3.353271e-01
orbit60          1.131200e-03  1.502096e-01
orbit61          2.372810e-03  2.713883e-01
orbit62          7.092887e-03  7.143349e-01
orbit63          1.369406e-03  1.425178e-01
orbit64          3.483977e-04  1.479569e-01
orbit65          2.061187e-03  3.269753e-01
orbit66          1.207000e-03  1.651003e-01
orbit67          1.088675e-03  1.586416e-01
orbit68          1.996558e-03  2.484765e-01
orbit69          3.344109e-04  1.252218e-01
orbit70          5.166820e-04  7.008250e-02
orbit71          2.905676e-03  1.408090e-01
orbit72          5.335743e-04  1.314955e-01
AP               0.000000e+00  2.750000e-02
bet              6.073262e-03  9.185882e-01
ecc              2.206619e-05  4.983315e-02
eccrad           3.582829e-06  1.903723e-02
close            3.592482e-03  5.406145e-01
constraint       7.330227e-03  8.510901e-01
coreness         4.392333e-03  4.519039e-01
knn              5.960109e-03  1.413282e+00
hubscore         3.947022e-03  4.442995e-01
pagerank         2.056211e-03  1.806223e+00
trans            4.348831e-04  7.181817e-01
evcent           7.332551e-03  4.933637e-01
first            4.273680e-04  1.792970e-01
upto_second      2.711764e-03  5.391826e-01
upto_third       3.861299e-03  4.255725e-01
upto_fourth      5.607344e-03  5.669824e-01
upto_fifth       3.486232e-03  6.002107e-01
upto_sixth       1.890247e-03  5.014240e-01
second           1.948296e-03  5.822626e-01
third            2.853289e-03  6.333326e-01
fourth           3.831730e-03  1.263033e+00
fifth            2.572802e-03  1.335306e+00
sixth            5.342194e-03  8.071348e-01
ratio1           7.122749e-03  1.399904e+00
ratio2           4.864222e-03  1.581191e+00
ratio3           5.035772e-03  1.073193e+00
ratio4           7.513828e-03  1.270964e+00
ratio5           3.132739e-03  1.742890e+00
ratio6           6.407812e-03  1.064097e+00
selfinter        3.800511e-05  1.385617e-01
walktrap_vertex  9.587802e-04  9.530050e-01
bigcom1          8.232265e-05  8.167786e-02
bigcom2          0.000000e+00  0.000000e+00
bigcom3          1.893475e-05  4.586973e-02
bigcom4          1.501050e-03  2.526166e-01
bigcom6          0.000000e+00  0.000000e+00
bigcom8          0.000000e+00  3.524752e-04
bigcom9          0.000000e+00  9.757820e-21
bigcom11         0.000000e+00  0.000000e+00
bigcom13         0.000000e+00  8.673617e-21
bigcom15         3.975557e-05  1.172936e-01
bigcom16         0.000000e+00  0.000000e+00
bigcom21         3.004242e-05  2.508686e-01
bigcom22        -1.005134e-06  3.256195e-03
bigcom24         0.000000e+00  0.000000e+00
bigcom26         1.299027e-04  2.607895e-01
bigcom28         1.902446e-05  9.037195e-02
bigcom30         4.322488e-06  1.642700e-01
bigcom31         0.000000e+00  0.000000e+00
bigcom32         0.000000e+00  8.673617e-21
bigcom33         0.000000e+00  0.000000e+00
bigcom34         0.000000e+00  0.000000e+00
bigcom36         0.000000e+00  0.000000e+00
bigcom37         0.000000e+00  0.000000e+00
bigcom38         0.000000e+00  0.000000e+00
bigcom39         0.000000e+00  0.000000e+00
bigcom40         1.954881e-04  9.789741e-02
bigcom43         0.000000e+00  0.000000e+00
bigcom44         0.000000e+00  6.938894e-20
bigcom46        -7.124729e-05  1.062149e-01
bigcom47         1.107318e-04  1.728148e-01
bigcom49         0.000000e+00  6.938894e-20
bigcom50         0.000000e+00  0.000000e+00
bigcom51         0.000000e+00  0.000000e+00
bigcom52         0.000000e+00  0.000000e+00
bigcom54         0.000000e+00  0.000000e+00
bigcom56         0.000000e+00  0.000000e+00
bigcom62         0.000000e+00  0.000000e+00
bigcom66         0.000000e+00  6.938894e-20
bigcom68         0.000000e+00  0.000000e+00
bigcom69         0.000000e+00  0.000000e+00
bigcom71         0.000000e+00  8.673617e-21
bigcom72        -9.531364e-06  2.474290e-01
bigcom73         0.000000e+00  0.000000e+00
bigcom74         0.000000e+00  0.000000e+00
bigcom75         0.000000e+00  0.000000e+00
bigcom76         0.000000e+00  0.000000e+00
bigcom77         0.000000e+00  0.000000e+00
bigcom79         0.000000e+00  0.000000e+00
bigcom80         0.000000e+00  2.168404e-21
bigcom82         0.000000e+00  0.000000e+00
bigcom83         0.000000e+00  0.000000e+00
bigcom84         0.000000e+00  0.000000e+00
bigcom85         0.000000e+00  0.000000e+00
bigcom87         0.000000e+00  0.000000e+00
bigcom89         0.000000e+00  0.000000e+00
bigcom91         0.000000e+00  0.000000e+00
bigcom92         0.000000e+00  1.084202e-21
bigcom93         0.000000e+00  0.000000e+00
bigcom96         0.000000e+00  0.000000e+00
bigcom97         0.000000e+00  0.000000e+00
bigcom98         0.000000e+00  0.000000e+00
bigcom99         0.000000e+00  0.000000e+00
bigcom101        0.000000e+00  0.000000e+00
bigcom104        3.752919e-05  2.874799e-01
bigcom106        0.000000e+00  0.000000e+00
bigcom109        0.000000e+00  0.000000e+00
bigcom113        0.000000e+00  0.000000e+00
bigcom116        0.000000e+00  0.000000e+00
bigcom120        0.000000e+00  0.000000e+00
bigcom123        0.000000e+00  0.000000e+00
bigcom126        1.215612e-05  4.064400e-01
bigcom127        0.000000e+00  0.000000e+00
bigcom137        0.000000e+00  0.000000e+00
bigcom139        0.000000e+00  0.000000e+00
bigcom140        0.000000e+00  0.000000e+00
bigcom143        0.000000e+00  0.000000e+00
bigcom145        0.000000e+00  0.000000e+00
bigcom146        0.000000e+00  0.000000e+00
bigcom147        0.000000e+00  0.000000e+00
bigcom149        0.000000e+00  0.000000e+00
bigcom153        0.000000e+00  0.000000e+00
bigcom154        0.000000e+00  0.000000e+00
bigcom156        0.000000e+00  0.000000e+00
bigcom157        0.000000e+00  8.673617e-21
bigcom158        0.000000e+00  0.000000e+00
bigcom160        0.000000e+00  0.000000e+00
bigcom161        0.000000e+00  0.000000e+00
bigcom162        0.000000e+00  0.000000e+00
bigcom164        0.000000e+00  0.000000e+00
bigcom166        0.000000e+00  0.000000e+00
bigcom167        0.000000e+00  0.000000e+00
bigcom171        7.717208e-06  1.776249e-01
bigcom173        0.000000e+00  0.000000e+00
bigcom175        0.000000e+00  1.084202e-21
bigcom176        0.000000e+00  0.000000e+00
bigcom177        0.000000e+00  0.000000e+00
bigcom178        0.000000e+00  0.000000e+00
bigcom180        0.000000e+00  6.938894e-20
bigcom181        0.000000e+00  0.000000e+00
bigcom184        0.000000e+00  0.000000e+00
bigcom186        0.000000e+00  0.000000e+00
bigcom187        0.000000e+00  0.000000e+00
bigcom189        0.000000e+00  0.000000e+00
bigcom194        0.000000e+00  0.000000e+00
bigcom195        0.000000e+00  0.000000e+00
bigcom196        0.000000e+00  0.000000e+00
bigcom204        0.000000e+00  0.000000e+00
bigcom205        0.000000e+00  0.000000e+00
bigcom212        0.000000e+00  0.000000e+00
bigcom214        0.000000e+00  0.000000e+00
bigcom222        0.000000e+00  0.000000e+00
bigcom223        0.000000e+00  0.000000e+00
bigcom226        0.000000e+00  0.000000e+00
bigcom227        0.000000e+00  0.000000e+00
bigcom229        0.000000e+00  0.000000e+00
bigcom233        0.000000e+00  0.000000e+00
bigcom236        0.000000e+00  0.000000e+00
bigcom237        0.000000e+00  0.000000e+00
bigcom246        0.000000e+00  8.673617e-21
bigcom248        3.532710e-05  2.699838e-01
bigcom249       -1.276608e-06  3.370882e-01
bigcom250        0.000000e+00  0.000000e+00
bigcom254        0.000000e+00  0.000000e+00
bigcom266        0.000000e+00  0.000000e+00
bigcom269        0.000000e+00  0.000000e+00
bigcom272        0.000000e+00  0.000000e+00
bigcom274        8.990265e-06  4.028188e-02
bigcom281        0.000000e+00  0.000000e+00
bigcom291        0.000000e+00  0.000000e+00
bigcom292        0.000000e+00  0.000000e+00
bigcom295        0.000000e+00  0.000000e+00
bigcom299        0.000000e+00  0.000000e+00
bigcom301        0.000000e+00  0.000000e+00
bigcom306        0.000000e+00  0.000000e+00
bigcom309        0.000000e+00  0.000000e+00
bigcom314        0.000000e+00  0.000000e+00
bigcom321        0.000000e+00  1.811594e-05
bigcom341        0.000000e+00  0.000000e+00
bigcom350        0.000000e+00  0.000000e+00
bigcom353        0.000000e+00  0.000000e+00
bigcom359        0.000000e+00  0.000000e+00
bigcom363        0.000000e+00  0.000000e+00
bigcom365        0.000000e+00  0.000000e+00
bigcom385        0.000000e+00  0.000000e+00
bigcom386        0.000000e+00  0.000000e+00
bigcom408        9.094371e-05  2.468689e-01
bigcom412        0.000000e+00  0.000000e+00
bigcom480       -2.369368e-05  3.889835e-01
spin_vertex      1.543572e-03  1.014359e+00
membership_s1   -1.414198e-05  1.384702e-02
membership_s3    0.000000e+00  0.000000e+00
membership_s4    1.212789e-04  1.006265e-01
membership_s5    1.494061e-04  1.827089e-01
membership_s6    2.654345e-04  1.330910e-01
membership_s7    8.378962e-06  9.569730e-02
membership_s8    0.000000e+00  0.000000e+00
membership_s9    0.000000e+00  0.000000e+00
membership_s11   0.000000e+00  0.000000e+00
membership_s12   0.000000e+00  0.000000e+00
membership_s14   0.000000e+00  0.000000e+00
membership_s15  -4.320115e-05  3.051408e-01
membership_s16   0.000000e+00  0.000000e+00
membership_s17  -4.774136e-05  4.751307e-01
membership_s18   8.360031e-06  2.081329e-03
membership_s20   0.000000e+00  0.000000e+00
membership_s21   0.000000e+00  7.047314e-20
membership_s22   0.000000e+00  0.000000e+00
membership_s24  -2.896784e-06  2.431799e-02
membership_s25   0.000000e+00  7.806256e-20
membership_s26   0.000000e+00  2.168404e-21
membership_s27   3.285668e-05  2.471351e-01
membership_s28   0.000000e+00  1.387779e-19
membership_s30   1.127695e-05  2.733537e-01
membership_s31   2.757685e-05  6.675428e-02
membership_s32   4.362595e-05  3.213204e-01
membership_s33   0.000000e+00  8.673617e-21
membership_s36   1.877045e-04  1.508589e-01
membership_s37   2.822929e-06  4.705956e-02
V1               2.070358e-03  1.535550e+00
V2               3.510057e-03  2.370221e+00
pdi              1.792717e-05  2.614577e-01
adhesion         8.336000e-03  1.420223e+00
cohesion         1.024331e-02  1.501014e+00
inner            2.504441e-03  1.415416e+00
outer            1.374562e-03  1.183585e+00
ioratio          4.570261e-03  1.665556e+00
comsize          1.008634e-03  1.583516e+00
target           2.298922e-05  3.499759e-01
[1] "Dataset: all_CT Model GLM, run: 6 of 10 2015-06-16 08:49:09"
[1] "glmnet variable coefficients"
                         [,1]          [,2]
(Intercept)     -4.621447e+00 -4.611076e+00
graph0          -1.595021e-41 -1.972347e-06
graph1          -1.108676e-44 -1.317612e-09
graph2          -4.275395e-42 -5.070358e-07
graph3          -6.002299e-46 -7.239456e-11
graph4          -6.300829e-48 -6.375735e-13
graph5          -1.932934e-43 -2.411761e-08
graph6          -3.855244e-45 -4.592337e-10
graph7          -1.898163e-43 -2.302609e-08
graph8          -3.994159e-42 -4.994506e-07
graph9          -1.378228e-47 -1.684196e-12
graph10         -2.300602e-49 -2.400838e-14
graph11         -6.252288e-51 -4.275332e-16
graph12         -2.907403e-47 -3.515480e-12
graph13         -1.841938e-46 -2.237279e-11
graph14         -9.908596e-49 -7.674410e-14
graph15         -7.074425e-45 -8.730130e-10
graph16         -9.130609e-47 -1.072047e-11
graph17         -1.963313e-46 -2.365203e-11
graph18         -4.068369e-45 -4.854758e-10
graph19         -9.212204e-46 -1.127534e-10
graph20         -9.396259e-45 -1.121406e-09
graph21         -5.415477e-45 -6.724739e-10
graph22         -1.187059e-44 -1.391949e-09
graph23         -6.643536e-45 -8.268521e-10
graph24         -1.080027e-44 -1.347335e-09
graph25         -6.152886e-44 -7.803358e-09
graph26         -5.329204e-44 -6.751936e-09
graph27         -3.234758e-43 -4.130123e-08
graph28         -4.563081e-43 -5.847929e-08
graph29         -5.061504e-42 -6.540527e-07
orbit0          -1.595021e-41 -1.971930e-06
orbit1          -2.959648e-43 -3.636765e-08
orbit2          -9.568974e-45 -1.128409e-09
orbit3          -4.275395e-42 -5.068685e-07
orbit4          -1.329502e-44 -1.727804e-09
orbit5          -4.700001e-46 -5.469598e-11
orbit6           6.641540e-46  9.450971e-11
orbit7          -8.717000e-48 -9.794496e-13
orbit8          -1.932934e-43 -2.411207e-08
orbit9          -2.857761e-43 -3.751223e-08
orbit10         -1.719663e-44 -2.007244e-09
orbit11         -3.295916e-45 -3.886964e-10
orbit12         -1.138004e-42 -1.458408e-07
orbit13         -1.696672e-43 -1.947494e-08
orbit14         -3.994159e-42 -4.993218e-07
orbit15         -3.170125e-46 -4.123041e-11
orbit16         -1.522213e-47 -1.863525e-12
orbit17         -4.242789e-47 -4.507231e-12
orbit18         -1.012375e-46 -1.349491e-11
orbit19         -2.328632e-48 -1.538775e-13
orbit20          1.228790e-47  1.877766e-12
orbit21         -2.795360e-49 -3.194084e-14
orbit22          1.486320e-48  2.077496e-13
orbit23         -1.537496e-50 -1.698797e-15
orbit24         -2.046218e-45 -2.734035e-10
orbit25         -3.919479e-46 -4.672681e-11
orbit26         -2.220135e-47 -2.595814e-12
orbit27         -7.539264e-45 -9.767951e-10
orbit28         -4.876067e-46 -5.814672e-11
orbit29         -9.027366e-46 -1.129653e-10
orbit30         -2.498897e-46 -2.894027e-11
orbit31          6.292811e-47  9.563608e-12
orbit32          5.915382e-47  9.065146e-12
orbit33         -1.989985e-48 -2.254035e-13
orbit34         -7.074425e-45 -8.727024e-10
orbit35         -7.581729e-45 -9.835353e-10
orbit36         -1.711264e-45 -2.206891e-10
orbit37          1.314483e-46  3.231243e-11
orbit38         -8.837335e-47 -1.058571e-11
orbit39         -2.118867e-44 -2.822160e-09
orbit40         -2.066466e-45 -2.571822e-10
orbit41         -8.314084e-46 -9.778161e-11
orbit42         -1.636762e-46 -1.924070e-11
orbit43         -1.227946e-44 -1.483305e-09
orbit44         -3.890123e-45 -4.575254e-10
orbit45         -5.688724e-44 -7.517248e-09
orbit46         -1.679366e-44 -2.180100e-09
orbit47         -1.513214e-45 -1.843186e-10
orbit48         -1.293879e-45 -1.504376e-10
orbit49          5.029721e-44  7.682415e-09
orbit50         -1.987200e-44 -2.583221e-09
orbit51         -2.272627e-44 -2.845257e-09
orbit52         -6.483242e-44 -8.297505e-09
orbit53         -6.697342e-45 -8.192459e-10
orbit54         -7.565438e-44 -9.499494e-09
orbit55         -9.218615e-45 -1.023068e-09
orbit56         -4.247451e-43 -5.668283e-08
orbit57         -1.133770e-44 -1.408137e-09
orbit58         -9.280276e-45 -1.138334e-09
orbit59         -8.770537e-44 -1.132096e-08
orbit60         -2.626578e-44 -3.298030e-09
orbit61         -1.390167e-44 -1.640777e-09
orbit62         -5.245618e-43 -6.546352e-08
orbit63         -1.230774e-43 -1.570927e-08
orbit64         -1.308243e-43 -1.650269e-08
orbit65         -9.529923e-43 -1.237337e-07
orbit66         -1.996393e-43 -2.579860e-08
orbit67         -6.093368e-44 -7.519329e-09
orbit68         -5.776513e-43 -7.496596e-08
orbit69         -3.665835e-43 -4.155073e-08
orbit70         -2.420376e-42 -3.170394e-07
orbit71         -4.829454e-43 -6.098972e-08
orbit72         -5.061504e-42 -6.538222e-07
AP              -3.069906e-39 -4.180624e-04
bet             -1.325386e-45 -1.595201e-10
ecc              5.611914e-40  7.485403e-05
eccrad           3.367148e-39  4.491190e-04
close           -2.318981e-38 -3.069316e-03
constraint       4.691131e-39  6.383344e-04
coreness        -1.235771e-40 -1.614776e-05
knn              3.457399e-42  4.726947e-07
hubscore        -2.427359e-38 -3.087585e-03
pagerank        -3.043014e-38 -4.243324e-03
trans           -6.243930e-39 -8.664480e-04
evcent          -2.440609e-38 -3.105005e-03
first           -1.595021e-41 -1.970740e-06
upto_second     -4.255491e-43 -5.351289e-08
upto_third      -2.441215e-43 -3.251760e-08
upto_fourth     -4.086739e-43 -5.531662e-08
upto_fifth      -4.190328e-43 -5.615491e-08
upto_sixth       9.908253e-43  1.399539e-07
second          -4.234086e-43 -5.327923e-08
third           -3.355858e-43 -4.515136e-08
fourth           2.230796e-43  2.906619e-08
fifth            5.633474e-43  7.635715e-08
sixth            9.341685e-43  1.269176e-07
ratio1           3.505843e-42  4.787420e-07
ratio2          -6.270787e-42 -8.974290e-07
ratio3           1.265721e-41  1.721003e-06
ratio4          -1.191525e-41 -1.678128e-06
ratio5          -1.153452e-41 -1.607735e-06
ratio6           1.340512e-42  1.833633e-07
selfinter       -8.665951e-40 -1.129785e-04
walktrap_vertex -3.376030e-39 -4.622899e-04
bigcom1          6.946925e-40  9.729395e-05
bigcom2         -9.850948e-39 -1.370426e-03
bigcom3         -6.961609e-39 -9.672030e-04
bigcom4         -4.457681e-39 -6.153194e-04
bigcom6         -9.845203e-39 -1.369327e-03
bigcom8         -2.870678e-39 -3.953282e-04
bigcom9         -9.887210e-39 -1.375897e-03
bigcom11        -9.859988e-39 -1.371872e-03
bigcom13        -9.865750e-39 -1.372626e-03
bigcom15         1.611124e-38  2.239738e-03
bigcom16        -9.851769e-39 -1.372345e-03
bigcom21         2.964486e-39  4.117632e-04
bigcom22        -5.167704e-39 -7.169072e-04
bigcom24        -9.846844e-39 -1.370469e-03
bigcom26         3.002573e-38  4.174809e-03
bigcom28        -4.873584e-39 -6.693268e-04
bigcom30         7.955487e-39  1.105765e-03
bigcom31        -9.845203e-39 -1.369412e-03
bigcom32        -9.855877e-39 -1.371719e-03
bigcom33        -9.845203e-39 -1.371061e-03
bigcom34        -9.846023e-39 -1.370538e-03
bigcom36        -9.852590e-39 -1.371803e-03
bigcom37        -9.844383e-39 -1.369731e-03
bigcom38        -9.853412e-39 -1.371062e-03
bigcom39        -9.865750e-39 -1.371671e-03
bigcom40         3.885727e-39  5.457797e-04
bigcom43        -9.850948e-39 -1.371128e-03
bigcom44        -4.479839e-39 -6.231049e-04
bigcom46         3.414172e-38  4.746146e-03
bigcom47         5.336130e-38  7.418597e-03
bigcom49        -9.852590e-39 -1.370769e-03
bigcom50        -9.848485e-39 -1.371839e-03
bigcom51        -9.846023e-39 -1.370320e-03
bigcom52        -9.846023e-39 -1.372036e-03
bigcom54        -9.843563e-39 -1.372048e-03
bigcom56        -9.855055e-39 -1.370308e-03
bigcom62        -9.845203e-39 -1.370138e-03
bigcom66        -9.845203e-39 -1.371997e-03
bigcom68        -9.846023e-39 -1.371330e-03
bigcom69        -9.854233e-39 -1.373111e-03
bigcom71        -9.855055e-39 -1.372858e-03
bigcom72         1.345375e-37  1.870415e-02
bigcom73        -9.857521e-39 -1.371190e-03
bigcom74        -9.852590e-39 -1.370976e-03
bigcom75        -9.845203e-39 -1.370020e-03
bigcom76        -9.850127e-39 -1.370310e-03
bigcom77        -9.850127e-39 -1.370631e-03
bigcom79        -9.846023e-39 -1.372556e-03
bigcom80        -9.850127e-39 -1.372342e-03
bigcom82        -9.848485e-39 -1.371469e-03
bigcom83        -9.845203e-39 -1.369140e-03
bigcom84        -9.846023e-39 -1.372244e-03
bigcom85        -9.847664e-39 -1.372786e-03
bigcom87        -9.851769e-39 -1.370868e-03
bigcom89        -9.845203e-39 -1.372204e-03
bigcom91        -9.850127e-39 -1.370995e-03
bigcom92        -9.869870e-39 -1.373289e-03
bigcom93        -9.845203e-39 -1.367988e-03
bigcom96        -9.845203e-39 -1.371092e-03
bigcom97        -9.852590e-39 -1.370924e-03
bigcom98        -9.845203e-39 -1.372386e-03
bigcom99        -9.845203e-39 -1.369947e-03
bigcom101       -9.859988e-39 -1.374782e-03
bigcom104        6.238169e-38  8.673128e-03
bigcom106       -9.846844e-39 -1.372311e-03
bigcom109       -9.846023e-39 -1.369795e-03
bigcom113       -9.846844e-39 -1.377044e-03
bigcom116       -9.878945e-39 -1.373613e-03
bigcom120       -9.846023e-39 -1.372604e-03
bigcom123       -9.846844e-39 -1.369887e-03
bigcom126        1.922591e-37  2.673022e-02
bigcom127       -9.846844e-39 -1.368880e-03
bigcom137       -9.850127e-39 -1.370741e-03
bigcom139       -9.845203e-39 -1.369824e-03
bigcom140       -9.845203e-39 -1.371700e-03
bigcom143       -9.845203e-39 -1.372558e-03
bigcom145       -9.846844e-39 -1.369806e-03
bigcom146       -9.847664e-39 -1.371609e-03
bigcom147       -9.859166e-39 -1.368932e-03
bigcom149       -9.843563e-39 -1.368754e-03
bigcom153       -9.851769e-39 -1.372490e-03
bigcom154       -9.850948e-39 -1.372267e-03
bigcom156       -9.846023e-39 -1.370948e-03
bigcom157       -9.852590e-39 -1.368665e-03
bigcom158       -9.844383e-39 -1.369889e-03
bigcom160       -9.846023e-39 -1.370643e-03
bigcom161       -9.845203e-39 -1.371517e-03
bigcom162       -9.845203e-39 -1.371638e-03
bigcom164       -9.845203e-39 -1.372074e-03
bigcom166       -9.848485e-39 -1.370300e-03
bigcom167       -9.859988e-39 -1.370591e-03
bigcom171        8.206143e-38  1.140979e-02
bigcom173       -9.846844e-39 -1.371006e-03
bigcom175       -9.845203e-39 -1.369618e-03
bigcom176       -9.845203e-39 -1.372040e-03
bigcom177       -9.846023e-39 -1.369102e-03
bigcom178       -9.846844e-39 -1.371559e-03
bigcom180       -9.845203e-39 -1.369868e-03
bigcom181       -9.852590e-39 -1.369516e-03
bigcom184       -9.845203e-39 -1.369602e-03
bigcom186       -9.845203e-39 -1.371869e-03
bigcom187       -9.845203e-39 -1.371616e-03
bigcom189       -9.849306e-39 -1.368311e-03
bigcom194       -9.846023e-39 -1.369804e-03
bigcom195       -9.845203e-39 -1.370285e-03
bigcom196       -9.844383e-39 -1.372157e-03
bigcom204       -9.848485e-39 -1.370169e-03
bigcom205       -9.844383e-39 -1.369829e-03
bigcom212       -9.846023e-39 -1.369709e-03
bigcom214       -9.846844e-39 -1.371896e-03
bigcom222       -9.845203e-39 -1.370444e-03
bigcom223       -9.845203e-39 -1.373109e-03
bigcom226       -9.846023e-39 -1.370098e-03
bigcom227       -9.846023e-39 -1.369943e-03
bigcom229       -9.845203e-39 -1.372207e-03
bigcom233       -9.845203e-39 -1.371627e-03
bigcom236       -9.845203e-39 -1.370930e-03
bigcom237       -9.845203e-39 -1.369499e-03
bigcom246       -9.850948e-39 -1.369295e-03
bigcom248        1.091488e-37  1.517360e-02
bigcom249        1.585883e-37  2.205149e-02
bigcom250       -9.854233e-39 -1.372237e-03
bigcom254       -9.846023e-39 -1.370154e-03
bigcom266       -9.844383e-39 -1.371881e-03
bigcom269       -9.846844e-39 -1.372600e-03
bigcom272       -9.845203e-39 -1.371717e-03
bigcom274        1.124762e-38  1.564114e-03
bigcom281       -9.846844e-39 -1.369512e-03
bigcom291       -9.845203e-39 -1.369141e-03
bigcom292       -9.844383e-39 -1.370211e-03
bigcom295       -9.846844e-39 -1.370386e-03
bigcom299       -9.844383e-39 -1.370975e-03
bigcom301       -9.850127e-39 -1.371120e-03
bigcom306       -9.845203e-39 -1.371525e-03
bigcom309       -9.846023e-39 -1.372777e-03
bigcom314       -9.846023e-39 -1.369977e-03
bigcom321       -9.850127e-39 -1.371477e-03
bigcom341       -9.844383e-39 -1.369875e-03
bigcom350       -9.845203e-39 -1.371305e-03
bigcom353       -9.845203e-39 -1.371485e-03
bigcom359       -9.844383e-39 -1.370196e-03
bigcom363       -9.844383e-39 -1.375486e-03
bigcom365       -9.845203e-39 -1.370440e-03
bigcom385       -9.846844e-39 -1.372805e-03
bigcom386       -9.845203e-39 -1.370426e-03
bigcom408        8.206143e-38  1.140975e-02
bigcom412       -9.846023e-39 -1.369518e-03
bigcom480        1.585883e-37  2.204833e-02
spin_vertex      9.401819e-39  1.291233e-03
membership_s1   -3.688452e-39 -5.148225e-04
membership_s3   -9.858343e-39 -1.376162e-03
membership_s4   -6.212197e-40 -8.254221e-05
membership_s5   -1.902181e-39 -2.615063e-04
membership_s6    1.168946e-39  1.546913e-04
membership_s7   -7.846080e-40 -1.091505e-04
membership_s8   -9.849306e-39 -1.372591e-03
membership_s9   -9.855055e-39 -1.376268e-03
membership_s11  -9.850127e-39 -1.374922e-03
membership_s12  -9.852590e-39 -1.372645e-03
membership_s14  -9.848485e-39 -1.373675e-03
membership_s15   1.963543e-38  2.727043e-03
membership_s16  -9.852590e-39 -1.372795e-03
membership_s17   2.147868e-37  2.985957e-02
membership_s18   6.862675e-40  9.298277e-05
membership_s20  -9.845203e-39 -1.374043e-03
membership_s21  -9.979044e-39 -1.389623e-03
membership_s22  -9.867397e-39 -1.374035e-03
membership_s24   1.827203e-38  2.539653e-03
membership_s25  -9.861634e-39 -1.371368e-03
membership_s26  -9.854233e-39 -1.376289e-03
membership_s27  -2.509179e-39 -3.481225e-04
membership_s28  -9.856699e-39 -1.374949e-03
membership_s30   1.248022e-39  1.768179e-04
membership_s31  -3.377915e-39 -4.717017e-04
membership_s32   3.698728e-39  5.140905e-04
membership_s33  -9.846023e-39 -1.376836e-03
membership_s36   2.450782e-39  3.397012e-04
membership_s37   6.237686e-41  5.532107e-06
V1              -3.152320e-39 -4.253433e-04
V2               9.071196e-39  1.257130e-03
pdi             -7.857328e-37 -1.006077e-01
adhesion         5.754441e-43  7.912045e-08
cohesion        -1.151583e-42 -1.583357e-07
inner           -4.441721e-43 -6.107722e-08
outer           -7.451324e-43 -1.024693e-07
ioratio         -1.476867e-38 -2.033860e-03
comsize         -2.271559e-42 -3.123067e-07
target           1.016002e-38  1.412134e-03
[1] "Dataset: all_CT Model GBM, run: 7 of 10 2015-06-16 08:49:10"
Iter   TrainDeviance   ValidDeviance   StepSize   Improve
     1        0.1067             nan     0.0100    0.0000
     2        0.1059             nan     0.0100    0.0000
     3        0.1053             nan     0.0100   -0.0000
     4        0.1049             nan     0.0100    0.0000
     5        0.1041             nan     0.0100   -0.0000
     6        0.1034             nan     0.0100   -0.0000
     7        0.1029             nan     0.0100   -0.0000
     8        0.1021             nan     0.0100   -0.0000
     9        0.1018             nan     0.0100   -0.0000
    10        0.1014             nan     0.0100   -0.0000
    20        0.0967             nan     0.0100   -0.0000
    40        0.0909             nan     0.0100   -0.0000
    60        0.0860             nan     0.0100   -0.0000
    80        0.0819             nan     0.0100   -0.0000
   100        0.0779             nan     0.0100   -0.0000
   120        0.0744             nan     0.0100   -0.0000
   140        0.0715             nan     0.0100   -0.0000
   160        0.0678             nan     0.0100   -0.0000
   180        0.0651             nan     0.0100   -0.0000
   200        0.0629             nan     0.0100   -0.0000
   220        0.0608             nan     0.0100   -0.0000
   240        0.0587             nan     0.0100   -0.0000
   260        0.0569             nan     0.0100    0.0000
   280        0.0554             nan     0.0100   -0.0000
   300        0.0537             nan     0.0100   -0.0000
   320        0.0524             nan     0.0100   -0.0000
   340        0.0510             nan     0.0100   -0.0000
   357        0.0499             nan     0.0100   -0.0000

[1] "GBM variable coefficients"
                            var     rel.inf
fifth                     fifth 3.989297479
pagerank               pagerank 3.598808227
V2                           V2 3.442439069
ratio5                   ratio5 2.527255928
comsize                 comsize 2.215012180
V1                           V1 2.203636305
spin_vertex         spin_vertex 1.972169042
outer                     outer 1.924095125
walktrap_vertex walktrap_vertex 1.749648734
knn                         knn 1.736459969
membership_s17   membership_s17 1.716038213
orbit31                 orbit31 1.673732428
graph1                   graph1 1.566920919
fourth                   fourth 1.528344128
ratio2                   ratio2 1.507374584
graph13                 graph13 1.439040465
graph11                 graph11 1.419112920
inner                     inner 1.388508136
graph12                 graph12 1.343216047
graph23                 graph23 1.323770979
ioratio                 ioratio 1.321719161
bigcom480             bigcom480 1.268899904
bigcom248             bigcom248 1.216731942
graph6                   graph6 1.205413409
ratio1                   ratio1 1.193820982
ratio4                   ratio4 1.170457567
bigcom249             bigcom249 1.143900944
bigcom126             bigcom126 1.142085954
cohesion               cohesion 1.121501167
graph0                   graph0 1.101066186
graph3                   graph3 1.100382532
adhesion               adhesion 1.099946331
graph19                 graph19 1.091634884
bigcom194             bigcom194 1.084030182
orbit22                 orbit22 1.037411747
graph4                   graph4 1.030621247
graph20                 graph20 0.990670690
orbit1                   orbit1 0.979081709
orbit39                 orbit39 0.968003342
graph25                 graph25 0.965401567
orbit19                 orbit19 0.907310422
orbit18                 orbit18 0.904604621
trans                     trans 0.848842044
bigcom72               bigcom72 0.838705863
orbit20                 orbit20 0.832351323
constraint           constraint 0.819198751
orbit62                 orbit62 0.802853130
bet                         bet 0.763220913
orbit49                 orbit49 0.732689563
graph10                 graph10 0.728980013
graph16                 graph16 0.726465028
graph5                   graph5 0.689909850
graph15                 graph15 0.687074860
bigcom26               bigcom26 0.682384237
bigcom171             bigcom171 0.681940970
graph2                   graph2 0.679843920
graph14                 graph14 0.638465200
orbit35                 orbit35 0.624820514
graph18                 graph18 0.620497833
bigcom104             bigcom104 0.610579920
ratio3                   ratio3 0.604280291
graph9                   graph9 0.597594550
orbit36                 orbit36 0.582799560
orbit27                 orbit27 0.569338782
ratio6                   ratio6 0.556194369
orbit71                 orbit71 0.554864062
pdi                         pdi 0.538676338
graph17                 graph17 0.533309034
close                     close 0.498183841
bigcom47               bigcom47 0.484361079
orbit45                 orbit45 0.462879004
orbit28                 orbit28 0.453394749
orbit38                 orbit38 0.451585742
orbit54                 orbit54 0.443575448
orbit32                 orbit32 0.416163098
bigcom40               bigcom40 0.407692867
orbit33                 orbit33 0.390762771
orbit15                 orbit15 0.389838557
orbit17                 orbit17 0.382234599
membership_s15   membership_s15 0.378043966
orbit56                 orbit56 0.371984593
third                     third 0.366103743
graph7                   graph7 0.364879631
graph8                   graph8 0.358414486
target                   target 0.357832140
orbit30                 orbit30 0.346170023
orbit44                 orbit44 0.338370042
sixth                     sixth 0.334520861
orbit2                   orbit2 0.330089696
hubscore               hubscore 0.323380102
orbit9                   orbit9 0.313497535
membership_s36   membership_s36 0.308049241
upto_third           upto_third 0.303456011
membership_s32   membership_s32 0.287274381
orbit40                 orbit40 0.286121099
orbit5                   orbit5 0.279353525
orbit50                 orbit50 0.272983042
bigcom46               bigcom46 0.261499155
orbit4                   orbit4 0.261008752
bigcom1                 bigcom1 0.257319315
upto_second         upto_second 0.247206434
upto_sixth           upto_sixth 0.241103823
second                   second 0.229344360
orbit6                   orbit6 0.226423208
upto_fifth           upto_fifth 0.225675071
orbit57                 orbit57 0.220561902
orbit25                 orbit25 0.214184751
orbit29                 orbit29 0.198864886
orbit55                 orbit55 0.187683450
graph22                 graph22 0.187525808
orbit37                 orbit37 0.183715987
orbit16                 orbit16 0.173465738
coreness               coreness 0.170325424
orbit64                 orbit64 0.161164638
graph29                 graph29 0.155513533
orbit65                 orbit65 0.154252467
orbit59                 orbit59 0.148202349
orbit69                 orbit69 0.146325998
bigcom15               bigcom15 0.145648057
orbit21                 orbit21 0.144245162
graph24                 graph24 0.135570155
membership_s31   membership_s31 0.129304439
upto_fourth         upto_fourth 0.128991613
bigcom21               bigcom21 0.124448140
orbit51                 orbit51 0.122454285
orbit68                 orbit68 0.120202140
graph28                 graph28 0.118365606
orbit46                 orbit46 0.111253149
orbit47                 orbit47 0.110580550
orbit12                 orbit12 0.108570727
orbit26                 orbit26 0.106966234
graph27                 graph27 0.100674595
membership_s27   membership_s27 0.097941583
membership_s4     membership_s4 0.088869677
bigcom4                 bigcom4 0.084463801
orbit7                   orbit7 0.084066774
ecc                         ecc 0.077459802
graph26                 graph26 0.077292073
orbit24                 orbit24 0.072279746
membership_s30   membership_s30 0.068718826
bigcom30               bigcom30 0.067487683
orbit23                 orbit23 0.063021359
orbit48                 orbit48 0.061684994
orbit63                 orbit63 0.061129804
bigcom274             bigcom274 0.057738930
orbit13                 orbit13 0.052261201
evcent                   evcent 0.051411460
orbit52                 orbit52 0.040558077
orbit61                 orbit61 0.036311923
membership_s6     membership_s6 0.035626457
orbit11                 orbit11 0.035177383
membership_s5     membership_s5 0.033749547
bigcom28               bigcom28 0.030357056
membership_s7     membership_s7 0.027918494
orbit58                 orbit58 0.027117910
membership_s24   membership_s24 0.027057982
orbit70                 orbit70 0.020983581
graph21                 graph21 0.019174655
orbit60                 orbit60 0.018789875
bigcom8                 bigcom8 0.016968059
orbit53                 orbit53 0.016872695
bigcom22               bigcom22 0.014706065
orbit41                 orbit41 0.009389850
orbit66                 orbit66 0.008116629
orbit0                   orbit0 0.000000000
orbit3                   orbit3 0.000000000
orbit8                   orbit8 0.000000000
orbit10                 orbit10 0.000000000
orbit14                 orbit14 0.000000000
orbit34                 orbit34 0.000000000
orbit42                 orbit42 0.000000000
orbit43                 orbit43 0.000000000
orbit67                 orbit67 0.000000000
orbit72                 orbit72 0.000000000
AP                           AP 0.000000000
eccrad                   eccrad 0.000000000
first                     first 0.000000000
selfinter             selfinter 0.000000000
bigcom2                 bigcom2 0.000000000
bigcom3                 bigcom3 0.000000000
bigcom6                 bigcom6 0.000000000
bigcom9                 bigcom9 0.000000000
bigcom11               bigcom11 0.000000000
bigcom13               bigcom13 0.000000000
bigcom16               bigcom16 0.000000000
bigcom24               bigcom24 0.000000000
bigcom31               bigcom31 0.000000000
bigcom32               bigcom32 0.000000000
bigcom33               bigcom33 0.000000000
bigcom34               bigcom34 0.000000000
bigcom36               bigcom36 0.000000000
bigcom37               bigcom37 0.000000000
bigcom38               bigcom38 0.000000000
bigcom39               bigcom39 0.000000000
bigcom43               bigcom43 0.000000000
bigcom44               bigcom44 0.000000000
bigcom49               bigcom49 0.000000000
bigcom50               bigcom50 0.000000000
bigcom51               bigcom51 0.000000000
bigcom52               bigcom52 0.000000000
bigcom54               bigcom54 0.000000000
bigcom56               bigcom56 0.000000000
bigcom62               bigcom62 0.000000000
bigcom66               bigcom66 0.000000000
bigcom68               bigcom68 0.000000000
bigcom69               bigcom69 0.000000000
bigcom71               bigcom71 0.000000000
bigcom73               bigcom73 0.000000000
bigcom74               bigcom74 0.000000000
bigcom75               bigcom75 0.000000000
bigcom76               bigcom76 0.000000000
bigcom77               bigcom77 0.000000000
bigcom79               bigcom79 0.000000000
bigcom80               bigcom80 0.000000000
bigcom82               bigcom82 0.000000000
bigcom83               bigcom83 0.000000000
bigcom84               bigcom84 0.000000000
bigcom85               bigcom85 0.000000000
bigcom87               bigcom87 0.000000000
bigcom89               bigcom89 0.000000000
bigcom91               bigcom91 0.000000000
bigcom92               bigcom92 0.000000000
bigcom93               bigcom93 0.000000000
bigcom96               bigcom96 0.000000000
bigcom97               bigcom97 0.000000000
bigcom98               bigcom98 0.000000000
bigcom99               bigcom99 0.000000000
bigcom101             bigcom101 0.000000000
bigcom106             bigcom106 0.000000000
bigcom109             bigcom109 0.000000000
bigcom113             bigcom113 0.000000000
bigcom116             bigcom116 0.000000000
bigcom120             bigcom120 0.000000000
bigcom123             bigcom123 0.000000000
bigcom127             bigcom127 0.000000000
bigcom137             bigcom137 0.000000000
bigcom139             bigcom139 0.000000000
bigcom140             bigcom140 0.000000000
bigcom143             bigcom143 0.000000000
bigcom145             bigcom145 0.000000000
bigcom146             bigcom146 0.000000000
bigcom147             bigcom147 0.000000000
bigcom149             bigcom149 0.000000000
bigcom153             bigcom153 0.000000000
bigcom154             bigcom154 0.000000000
bigcom156             bigcom156 0.000000000
bigcom157             bigcom157 0.000000000
bigcom158             bigcom158 0.000000000
bigcom160             bigcom160 0.000000000
bigcom161             bigcom161 0.000000000
bigcom162             bigcom162 0.000000000
bigcom164             bigcom164 0.000000000
bigcom166             bigcom166 0.000000000
bigcom167             bigcom167 0.000000000
bigcom173             bigcom173 0.000000000
bigcom175             bigcom175 0.000000000
bigcom176             bigcom176 0.000000000
bigcom177             bigcom177 0.000000000
bigcom178             bigcom178 0.000000000
bigcom180             bigcom180 0.000000000
bigcom181             bigcom181 0.000000000
bigcom184             bigcom184 0.000000000
bigcom186             bigcom186 0.000000000
bigcom187             bigcom187 0.000000000
bigcom189             bigcom189 0.000000000
bigcom195             bigcom195 0.000000000
bigcom196             bigcom196 0.000000000
bigcom204             bigcom204 0.000000000
bigcom205             bigcom205 0.000000000
bigcom212             bigcom212 0.000000000
bigcom214             bigcom214 0.000000000
bigcom222             bigcom222 0.000000000
bigcom223             bigcom223 0.000000000
bigcom226             bigcom226 0.000000000
bigcom227             bigcom227 0.000000000
bigcom229             bigcom229 0.000000000
bigcom233             bigcom233 0.000000000
bigcom236             bigcom236 0.000000000
bigcom237             bigcom237 0.000000000
bigcom246             bigcom246 0.000000000
bigcom250             bigcom250 0.000000000
bigcom254             bigcom254 0.000000000
bigcom266             bigcom266 0.000000000
bigcom269             bigcom269 0.000000000
bigcom272             bigcom272 0.000000000
bigcom281             bigcom281 0.000000000
bigcom291             bigcom291 0.000000000
bigcom292             bigcom292 0.000000000
bigcom295             bigcom295 0.000000000
bigcom299             bigcom299 0.000000000
bigcom301             bigcom301 0.000000000
bigcom306             bigcom306 0.000000000
bigcom309             bigcom309 0.000000000
bigcom314             bigcom314 0.000000000
bigcom321             bigcom321 0.000000000
bigcom341             bigcom341 0.000000000
bigcom350             bigcom350 0.000000000
bigcom353             bigcom353 0.000000000
bigcom359             bigcom359 0.000000000
bigcom363             bigcom363 0.000000000
bigcom365             bigcom365 0.000000000
bigcom385             bigcom385 0.000000000
bigcom386             bigcom386 0.000000000
bigcom408             bigcom408 0.000000000
bigcom412             bigcom412 0.000000000
membership_s1     membership_s1 0.000000000
membership_s3     membership_s3 0.000000000
membership_s8     membership_s8 0.000000000
membership_s9     membership_s9 0.000000000
membership_s11   membership_s11 0.000000000
membership_s12   membership_s12 0.000000000
membership_s14   membership_s14 0.000000000
membership_s16   membership_s16 0.000000000
membership_s18   membership_s18 0.000000000
membership_s20   membership_s20 0.000000000
membership_s21   membership_s21 0.000000000
membership_s22   membership_s22 0.000000000
membership_s25   membership_s25 0.000000000
membership_s26   membership_s26 0.000000000
membership_s28   membership_s28 0.000000000
membership_s33   membership_s33 0.000000000
membership_s37   membership_s37 0.000000000
[1] "Dataset: all_CT Model RF, run: 7 of 10 2015-06-16 08:56:30"
     |      Out-of-bag   |
Tree |      MSE  %Var(y) |
   1 |   0.0188   199.60 |
   2 |  0.01782   189.19 |
   3 |  0.01652   175.38 |
   4 |   0.0156   165.64 |
   5 |   0.0145   153.97 |
   6 |  0.01414   150.11 |
   7 |  0.01372   145.65 |
   8 |  0.01333   141.49 |
   9 |   0.0129   136.94 |
  10 |  0.01273   135.20 |
  11 |  0.01269   134.71 |
  12 |  0.01238   131.45 |
  13 |  0.01207   128.20 |
  14 |  0.01192   126.55 |
  15 |  0.01197   127.05 |
  16 |  0.01188   126.15 |
  17 |  0.01182   125.51 |
  18 |  0.01174   124.68 |
  19 |  0.01166   123.75 |
  20 |  0.01156   122.71 |
  21 |  0.01156   122.72 |
  22 |  0.01151   122.24 |
  23 |  0.01135   120.55 |
  24 |  0.01131   120.12 |
  25 |  0.01126   119.58 |
  26 |  0.01121   119.02 |
  27 |  0.01117   118.58 |
  28 |  0.01116   118.46 |
  29 |  0.01115   118.37 |
  30 |  0.01113   118.21 |
  31 |  0.01114   118.24 |
  32 |  0.01112   118.07 |
  33 |  0.01109   117.75 |
  34 |  0.01111   117.94 |
  35 |  0.01111   117.93 |
  36 |  0.01104   117.26 |
  37 |  0.01104   117.26 |
  38 |    0.011   116.83 |
  39 |  0.01097   116.45 |
  40 |  0.01095   116.25 |
  41 |  0.01093   116.09 |
  42 |  0.01092   115.95 |
  43 |   0.0109   115.71 |
  44 |  0.01088   115.54 |
  45 |  0.01087   115.43 |
  46 |  0.01087   115.39 |
  47 |  0.01084   115.09 |
  48 |  0.01082   114.92 |
  49 |  0.01079   114.55 |
  50 |  0.01077   114.40 |
  51 |  0.01077   114.30 |
  52 |  0.01075   114.10 |
  53 |  0.01074   114.08 |
  54 |  0.01072   113.84 |
  55 |   0.0107   113.66 |
  56 |  0.01069   113.46 |
  57 |  0.01068   113.35 |
  58 |  0.01068   113.35 |
  59 |  0.01067   113.32 |
  60 |  0.01068   113.43 |
  61 |  0.01067   113.25 |
  62 |  0.01065   113.13 |
  63 |  0.01065   113.08 |
  64 |  0.01063   112.89 |
  65 |  0.01062   112.77 |
  66 |  0.01062   112.77 |
  67 |  0.01062   112.77 |
  68 |  0.01062   112.77 |
  69 |   0.0106   112.54 |
  70 |  0.01061   112.60 |
  71 |   0.0106   112.56 |
  72 |  0.01061   112.67 |
  73 |   0.0106   112.51 |
  74 |  0.01059   112.45 |
  75 |  0.01059   112.43 |
  76 |  0.01058   112.37 |
  77 |  0.01057   112.28 |
  78 |  0.01057   112.25 |
  79 |  0.01056   112.11 |
  80 |  0.01055   112.05 |
  81 |  0.01055   112.04 |
  82 |  0.01054   111.95 |
  83 |  0.01053   111.77 |
  84 |  0.01052   111.69 |
  85 |  0.01052   111.73 |
  86 |  0.01052   111.68 |
  87 |  0.01051   111.62 |
  88 |  0.01051   111.59 |
  89 |  0.01051   111.60 |
  90 |  0.01051   111.60 |
  91 |  0.01051   111.57 |
  92 |   0.0105   111.47 |
  93 |   0.0105   111.49 |
  94 |  0.01049   111.42 |
  95 |  0.01048   111.30 |
  96 |  0.01048   111.32 |
  97 |  0.01049   111.35 |
  98 |  0.01048   111.28 |
  99 |  0.01048   111.24 |
 100 |  0.01048   111.29 |
[1] "Random Forest variable coefficients"
                      %IncMSE IncNodePurity
graph5           2.755234e-03  4.400105e-01
graph6           3.334035e-03  6.345772e-01
graph7           3.405583e-03  2.280705e-01
graph8           2.589203e-04  1.659716e-01
graph9           5.348662e-04  3.012209e-01
graph10          4.312596e-03  5.904137e-01
graph11          1.724874e-02  1.291147e+00
graph12          4.535633e-03  6.307141e-01
graph13          2.646486e-03  5.768216e-01
graph14          4.064472e-03  8.192123e-01
graph15          2.105647e-03  4.440544e-01
graph16          4.531197e-03  6.806827e-01
graph17          5.208273e-03  7.307460e-01
graph18          1.303760e-03  4.487968e-01
graph19          4.707057e-03  6.608788e-01
graph20          9.386119e-03  8.668277e-01
graph21          2.991499e-03  4.053254e-01
graph22          2.191608e-03  2.824932e-01
graph23          6.906068e-03  4.210169e-01
graph24          2.618851e-03  3.287885e-01
graph25          3.583302e-03  7.264774e-01
graph26          3.607441e-04  1.938528e-01
graph27          3.650097e-03  2.205048e-01
graph28          9.669965e-05  9.858937e-02
graph29          7.526627e-05  4.925997e-02
orbit0           3.691894e-04  1.000395e-01
orbit1           6.660155e-03  5.522481e-01
orbit2           2.790118e-03  2.527368e-01
orbit3           3.915428e-04  2.997374e-01
orbit4           2.527924e-03  6.702060e-01
orbit5           1.078407e-03  5.280562e-01
orbit6           6.444739e-03  7.253207e-01
orbit7           3.156282e-03  3.819676e-01
orbit8           2.570783e-03  5.825493e-01
orbit9           3.599468e-03  6.228934e-01
orbit10          1.400982e-03  3.133496e-01
orbit11          5.718101e-04  2.866642e-01
orbit12          1.674053e-03  3.365663e-01
orbit13          2.977709e-04  2.642866e-01
orbit14          4.864208e-04  2.088989e-01
orbit15          3.332310e-03  5.362525e-01
orbit16          2.865532e-03  4.502439e-01
orbit17          1.408752e-03  5.005328e-01
orbit18          3.706887e-03  8.630977e-01
orbit19          2.690753e-03  5.632231e-01
orbit20          1.064975e-02  7.819898e-01
orbit21          2.543023e-03  2.783530e-01
orbit22          1.149633e-02  1.596495e+00
orbit23          2.592748e-03  1.913205e-01
orbit24          2.869316e-03  5.276263e-01
orbit25          2.317290e-03  1.890669e-01
orbit26          6.804822e-04  3.503299e-01
orbit27          8.466726e-03  6.748502e-01
orbit28          3.600288e-03  4.347847e-01
orbit29          2.319643e-03  3.397559e-01
orbit30          2.235989e-03  4.776644e-01
orbit31          6.352677e-03  1.414158e+00
orbit32          2.500979e-03  3.832894e-01
orbit33          3.320621e-04  1.696346e-01
orbit34          6.299906e-03  3.620083e-01
orbit35          5.944896e-03  8.134059e-01
orbit36          1.530820e-03  5.894983e-01
orbit37          5.897052e-03  5.295946e-01
orbit38          4.189835e-03  4.992966e-01
orbit39          5.313986e-03  7.407805e-01
orbit40          2.371572e-03  3.166596e-01
orbit41          3.014919e-03  4.494052e-01
orbit42          6.008467e-04  1.788887e-01
orbit43          4.248658e-03  3.465939e-01
orbit44          1.321775e-03  1.820889e-01
orbit45          6.895359e-03  9.697231e-01
orbit46          1.087668e-03  2.344762e-01
orbit47          4.522298e-03  3.940236e-01
orbit48          3.257582e-03  2.600504e-01
orbit49          7.084499e-03  7.289672e-01
orbit50          3.542766e-03  2.449816e-01
orbit51          7.698443e-03  4.591599e-01
orbit52          3.036026e-03  2.974332e-01
orbit53          5.960863e-04  2.957705e-01
orbit54          9.695582e-04  3.797981e-01
orbit55          7.611976e-04  1.838864e-01
orbit56          8.716110e-03  6.339714e-01
orbit57          2.844390e-03  2.032693e-01
orbit58          8.942220e-04  2.211934e-01
orbit59          2.333886e-03  3.736180e-01
orbit60          1.139403e-03  1.793145e-01
orbit61          1.807180e-03  1.284977e-01
orbit62          4.364912e-03  4.563668e-01
orbit63          2.626084e-03  3.052649e-01
orbit64          4.465926e-03  2.847852e-01
orbit65          2.188076e-03  2.246224e-01
orbit66          9.916174e-04  1.118790e-01
orbit67          5.279446e-04  6.054791e-02
orbit68          2.452782e-03  2.353003e-01
orbit69          4.433494e-04  1.119774e-01
orbit70          2.176160e-04  1.186883e-01
orbit71          6.917403e-04  1.431750e-01
orbit72          2.059374e-05  4.921172e-02
AP              -5.122985e-06  3.663838e-02
bet              2.855179e-03  7.168795e-01
ecc              5.291553e-05  5.237142e-02
eccrad           8.639040e-05  1.310839e-01
close            1.329961e-03  4.548690e-01
constraint       4.684884e-03  9.083237e-01
coreness         1.778982e-03  2.466218e-01
knn              5.182419e-03  1.221983e+00
hubscore         3.054147e-03  6.631867e-01
pagerank         3.301545e-03  1.923884e+00
trans            6.089852e-04  5.504932e-01
evcent           1.161018e-03  6.307619e-01
first            9.983582e-05  2.153542e-01
upto_second      3.857794e-03  5.142230e-01
upto_third       1.491164e-03  4.331717e-01
upto_fourth      4.631499e-03  4.822167e-01
upto_fifth       3.127345e-03  3.248069e-01
upto_sixth       1.734094e-03  3.201358e-01
second           2.947009e-03  5.105884e-01
third            3.710682e-03  7.331332e-01
fourth           3.277736e-03  1.302002e+00
fifth            3.778963e-03  1.574743e+00
sixth            2.455713e-03  5.325762e-01
ratio1           4.661574e-03  1.300616e+00
ratio2           3.561643e-03  1.641146e+00
ratio3           2.717668e-03  9.498726e-01
ratio4           6.903513e-03  1.458224e+00
ratio5           3.957849e-03  2.106138e+00
ratio6           4.557282e-03  1.056335e+00
selfinter        4.709992e-05  1.461708e-01
walktrap_vertex  1.185666e-03  9.878003e-01
bigcom1          2.093193e-04  1.900233e-01
bigcom2          0.000000e+00  0.000000e+00
bigcom3          0.000000e+00  0.000000e+00
bigcom4          1.576953e-03  1.752015e-01
bigcom6          0.000000e+00  0.000000e+00
bigcom8          5.749770e-07  1.056250e-03
bigcom9          0.000000e+00  0.000000e+00
bigcom11         0.000000e+00  0.000000e+00
bigcom13         0.000000e+00  0.000000e+00
bigcom15         1.278026e-05  8.849747e-02
bigcom16         0.000000e+00  0.000000e+00
bigcom21         4.249799e-05  1.909375e-01
bigcom22         1.746548e-06  2.561343e-02
bigcom24         0.000000e+00  0.000000e+00
bigcom26         2.063943e-04  3.222897e-01
bigcom28         2.945727e-05  2.967819e-02
bigcom30         9.807367e-06  1.571072e-01
bigcom31         0.000000e+00  0.000000e+00
bigcom32         0.000000e+00  0.000000e+00
bigcom33         0.000000e+00  0.000000e+00
bigcom34         0.000000e+00  0.000000e+00
bigcom36         0.000000e+00  0.000000e+00
bigcom37         0.000000e+00  0.000000e+00
bigcom38         0.000000e+00  0.000000e+00
bigcom39         0.000000e+00  0.000000e+00
bigcom40         4.267566e-04  2.228950e-01
bigcom43         0.000000e+00  0.000000e+00
bigcom44         0.000000e+00  0.000000e+00
bigcom46        -5.969305e-05  1.037508e-01
bigcom47         4.575204e-05  2.857735e-01
bigcom49         0.000000e+00  0.000000e+00
bigcom50         0.000000e+00  0.000000e+00
bigcom51         0.000000e+00  0.000000e+00
bigcom52         0.000000e+00  0.000000e+00
bigcom54         0.000000e+00  0.000000e+00
bigcom56         0.000000e+00  0.000000e+00
bigcom62         0.000000e+00  0.000000e+00
bigcom66         0.000000e+00  0.000000e+00
bigcom68         0.000000e+00  0.000000e+00
bigcom69         0.000000e+00  0.000000e+00
bigcom71         0.000000e+00  0.000000e+00
bigcom72        -6.284084e-06  3.276620e-01
bigcom73         0.000000e+00  0.000000e+00
bigcom74         0.000000e+00  0.000000e+00
bigcom75         0.000000e+00  0.000000e+00
bigcom76         0.000000e+00  0.000000e+00
bigcom77         0.000000e+00  0.000000e+00
bigcom79         0.000000e+00  0.000000e+00
bigcom80         0.000000e+00  0.000000e+00
bigcom82         0.000000e+00  0.000000e+00
bigcom83         0.000000e+00  0.000000e+00
bigcom84         0.000000e+00  0.000000e+00
bigcom85         0.000000e+00  0.000000e+00
bigcom87         0.000000e+00  0.000000e+00
bigcom89         0.000000e+00  0.000000e+00
bigcom91         0.000000e+00  0.000000e+00
bigcom92         0.000000e+00  0.000000e+00
bigcom93         0.000000e+00  0.000000e+00
bigcom96         0.000000e+00  0.000000e+00
bigcom97         0.000000e+00  0.000000e+00
bigcom98         0.000000e+00  0.000000e+00
bigcom99         0.000000e+00  0.000000e+00
bigcom101        0.000000e+00  0.000000e+00
bigcom104        7.234717e-05  2.738125e-01
bigcom106        0.000000e+00  0.000000e+00
bigcom109        0.000000e+00  0.000000e+00
bigcom113        0.000000e+00  0.000000e+00
bigcom116        0.000000e+00  0.000000e+00
bigcom120        0.000000e+00  0.000000e+00
bigcom123        0.000000e+00  0.000000e+00
bigcom126       -2.073054e-06  4.406352e-01
bigcom127        0.000000e+00  0.000000e+00
bigcom137        0.000000e+00  0.000000e+00
bigcom139        0.000000e+00  0.000000e+00
bigcom140        0.000000e+00  0.000000e+00
bigcom143        0.000000e+00  0.000000e+00
bigcom145        0.000000e+00  0.000000e+00
bigcom146        0.000000e+00  3.469447e-20
bigcom147        0.000000e+00  0.000000e+00
bigcom149        0.000000e+00  0.000000e+00
bigcom153        0.000000e+00  0.000000e+00
bigcom154        0.000000e+00  0.000000e+00
bigcom156        0.000000e+00  0.000000e+00
bigcom157        0.000000e+00  1.084202e-21
bigcom158        0.000000e+00  0.000000e+00
bigcom160        0.000000e+00  0.000000e+00
bigcom161        0.000000e+00  0.000000e+00
bigcom162        0.000000e+00  0.000000e+00
bigcom164        0.000000e+00  0.000000e+00
bigcom166        0.000000e+00  1.387779e-19
bigcom167        0.000000e+00  0.000000e+00
bigcom171       -6.550054e-06  2.623851e-01
bigcom173        0.000000e+00  0.000000e+00
bigcom175        0.000000e+00  0.000000e+00
bigcom176        0.000000e+00  0.000000e+00
bigcom177        0.000000e+00  0.000000e+00
bigcom178        0.000000e+00  0.000000e+00
bigcom180        0.000000e+00  0.000000e+00
bigcom181        0.000000e+00  0.000000e+00
bigcom184        0.000000e+00  0.000000e+00
bigcom186        0.000000e+00  0.000000e+00
bigcom187        0.000000e+00  0.000000e+00
bigcom189        0.000000e+00  0.000000e+00
bigcom194        1.163893e-05  2.249053e-01
bigcom195        0.000000e+00  0.000000e+00
bigcom196        0.000000e+00  0.000000e+00
bigcom204        0.000000e+00  0.000000e+00
bigcom205        0.000000e+00  0.000000e+00
bigcom212        0.000000e+00  0.000000e+00
bigcom214        0.000000e+00  0.000000e+00
bigcom222        0.000000e+00  0.000000e+00
bigcom223        0.000000e+00  0.000000e+00
bigcom226        0.000000e+00  0.000000e+00
bigcom227        0.000000e+00  0.000000e+00
bigcom229        0.000000e+00  0.000000e+00
bigcom233        0.000000e+00  0.000000e+00
bigcom236        0.000000e+00  0.000000e+00
bigcom237        0.000000e+00  0.000000e+00
bigcom246        0.000000e+00  0.000000e+00
bigcom248        5.053938e-06  2.873859e-01
bigcom249        7.619254e-06  3.478098e-01
bigcom250        0.000000e+00  0.000000e+00
bigcom254        0.000000e+00  0.000000e+00
bigcom266        0.000000e+00  0.000000e+00
bigcom269        0.000000e+00  0.000000e+00
bigcom272        0.000000e+00  0.000000e+00
bigcom274        1.132086e-05  3.145692e-02
bigcom281        0.000000e+00  0.000000e+00
bigcom291        0.000000e+00  0.000000e+00
bigcom292        0.000000e+00  0.000000e+00
bigcom295        0.000000e+00  0.000000e+00
bigcom299        0.000000e+00  0.000000e+00
bigcom301        0.000000e+00  0.000000e+00
bigcom306        0.000000e+00  0.000000e+00
bigcom309        0.000000e+00  1.387779e-19
bigcom314        0.000000e+00  0.000000e+00
bigcom321        0.000000e+00  0.000000e+00
bigcom341        0.000000e+00  0.000000e+00
bigcom350        0.000000e+00  0.000000e+00
bigcom353        0.000000e+00  0.000000e+00
bigcom359        0.000000e+00  0.000000e+00
bigcom363        0.000000e+00  0.000000e+00
bigcom365        0.000000e+00  0.000000e+00
bigcom385        0.000000e+00  0.000000e+00
bigcom386        0.000000e+00  0.000000e+00
bigcom408        0.000000e+00  0.000000e+00
bigcom412        0.000000e+00  0.000000e+00
bigcom480       -1.013076e-05  3.124648e-01
spin_vertex      7.563009e-04  8.465765e-01
membership_s1   -3.755645e-06  8.459847e-02
membership_s3    0.000000e+00  8.673617e-21
membership_s4    7.935886e-05  3.547181e-02
membership_s5    2.374703e-04  1.709394e-01
membership_s6    3.002677e-04  2.183365e-01
membership_s7    5.404695e-07  1.377383e-01
membership_s8    0.000000e+00  0.000000e+00
membership_s9    0.000000e+00  0.000000e+00
membership_s11   0.000000e+00  0.000000e+00
membership_s12   0.000000e+00  0.000000e+00
membership_s14   0.000000e+00  0.000000e+00
membership_s15  -1.716947e-05  4.189193e-01
membership_s16   0.000000e+00  0.000000e+00
membership_s17  -5.580717e-05  6.188415e-01
membership_s18   2.245173e-06  2.237607e-04
membership_s20   0.000000e+00  0.000000e+00
membership_s21   0.000000e+00  8.673617e-20
membership_s22   0.000000e+00  0.000000e+00
membership_s24  -2.796820e-06  3.858687e-02
membership_s25   0.000000e+00  0.000000e+00
membership_s26   0.000000e+00  0.000000e+00
membership_s27   2.366582e-05  2.380120e-01
membership_s28   0.000000e+00  0.000000e+00
membership_s30   4.213641e-05  3.593923e-01
membership_s31   6.439254e-05  7.735397e-02
membership_s32   7.015945e-05  2.070751e-01
membership_s33   0.000000e+00  0.000000e+00
membership_s36   9.861765e-05  8.891855e-02
membership_s37  -1.310421e-05  4.122297e-02
V1               3.120902e-03  1.583896e+00
V2               3.792894e-03  2.130415e+00
pdi              1.831228e-05  8.418244e-02
adhesion         6.547420e-03  1.569490e+00
cohesion         6.246226e-03  1.718635e+00
inner            2.843487e-03  1.560988e+00
outer            1.884144e-03  1.221190e+00
ioratio          2.102764e-03  1.757414e+00
comsize          7.764142e-04  1.437440e+00
target          -2.523312e-05  3.532771e-01
[1] "Dataset: all_CT Model GLM, run: 7 of 10 2015-06-16 09:04:07"
[1] "glmnet variable coefficients"
                         [,1]          [,2]
(Intercept)     -4.645992e+00 -4.631647e+00
graph0          -2.590642e-41 -3.458640e-06
graph1          -1.239180e-44 -1.514661e-09
graph2          -6.253977e-42 -7.912136e-07
graph3          -8.404738e-46 -1.080377e-10
graph4          -3.882119e-48 -2.444982e-13
graph5          -2.955401e-43 -3.940693e-08
graph6          -4.895582e-45 -6.121767e-10
graph7          -2.470711e-43 -3.134929e-08
graph8          -4.429636e-42 -5.681482e-07
graph9          -1.950762e-47 -2.538960e-12
graph10         -2.662410e-49 -2.822212e-14
graph11          8.035692e-52  7.228495e-16
graph12         -3.580787e-47 -4.527169e-12
graph13         -2.533639e-46 -3.257362e-11
graph14         -1.241978e-48 -9.893571e-14
graph15         -1.069598e-44 -1.410029e-09
graph16         -1.296378e-46 -1.629543e-11
graph17         -2.403233e-46 -3.022647e-11
graph18         -5.452252e-45 -6.872418e-10
graph19         -1.148144e-45 -1.464661e-10
graph20         -1.542640e-44 -2.003301e-09
graph21         -7.398612e-45 -9.690690e-10
graph22         -1.693921e-44 -2.109406e-09
graph23         -7.691891e-45 -9.887309e-10
graph24         -1.333592e-44 -1.732744e-09
graph25         -7.571473e-44 -1.001917e-08
graph26         -6.282038e-44 -8.245498e-09
graph27         -3.625561e-43 -4.788722e-08
graph28         -4.969715e-43 -6.565760e-08
graph29         -5.250575e-42 -6.986583e-07
orbit0          -2.590642e-41 -3.458034e-06
orbit1          -4.292314e-43 -5.639544e-08
orbit2          -1.001727e-44 -1.196584e-09
orbit3          -6.253977e-42 -7.909694e-07
orbit4          -1.963924e-44 -2.714782e-09
orbit5          -6.366795e-46 -7.876804e-11
orbit6           1.249803e-45  1.863911e-10
orbit7          -8.426725e-48 -9.196604e-13
orbit8          -2.955401e-43 -3.939875e-08
orbit9          -4.208346e-43 -5.873892e-08
orbit10         -3.010104e-44 -3.865238e-09
orbit11         -3.226724e-45 -3.795423e-10
orbit12         -1.673516e-42 -2.280470e-07
orbit13         -1.822765e-43 -2.073904e-08
orbit14         -4.429636e-42 -5.679561e-07
orbit15         -4.787102e-46 -6.632892e-11
orbit16         -1.841857e-47 -2.354332e-12
orbit17         -1.003024e-46 -1.273125e-11
orbit18         -1.266088e-46 -1.778008e-11
orbit19          9.934996e-48  1.688485e-12
orbit20          5.567406e-48  1.061315e-12
orbit21         -2.730319e-49 -3.068204e-14
orbit22          2.554861e-48  3.765033e-13
orbit23         -1.495264e-50 -1.593682e-15
orbit24         -2.736934e-45 -3.866439e-10
orbit25         -7.314849e-46 -9.640917e-11
orbit26         -2.386867e-47 -2.831250e-12
orbit27         -1.166805e-44 -1.613680e-09
orbit28         -6.989083e-46 -8.908626e-11
orbit29         -1.309597e-45 -1.740725e-10
orbit30         -2.850266e-46 -3.370330e-11
orbit31          2.109288e-46  3.205541e-11
orbit32          1.639111e-47  3.598357e-12
orbit33         -1.894709e-48 -2.083975e-13
orbit34         -1.069598e-44 -1.409539e-09
orbit35         -1.081702e-44 -1.491710e-09
orbit36         -2.130283e-45 -2.875696e-10
orbit37         -6.707281e-46 -7.830867e-11
orbit38         -8.924157e-47 -1.079988e-11
orbit39         -2.899485e-44 -4.089101e-09
orbit40         -3.649369e-45 -4.933366e-10
orbit41         -9.986031e-46 -1.209056e-10
orbit42         -1.507112e-46 -1.739123e-11
orbit43         -2.066254e-44 -2.712512e-09
orbit44         -3.643274e-45 -4.214055e-10
orbit45         -8.902703e-44 -1.253082e-08
orbit46         -2.281183e-44 -3.126760e-09
orbit47         -1.646003e-45 -2.055573e-10
orbit48         -1.539821e-45 -1.830397e-10
orbit49         -9.263115e-45 -3.849159e-10
orbit50         -2.087607e-44 -2.814861e-09
orbit51         -3.491206e-44 -4.667519e-09
orbit52         -9.767196e-44 -1.331620e-08
orbit53         -7.994635e-45 -1.012222e-09
orbit54         -1.493395e-43 -2.049273e-08
orbit55         -8.135690e-45 -8.201886e-10
orbit56         -7.176075e-43 -1.021398e-07
orbit57         -1.308865e-44 -1.676923e-09
orbit58         -8.912803e-45 -1.097445e-09
orbit59         -1.315213e-43 -1.807104e-08
orbit60         -3.002901e-44 -3.892188e-09
orbit61         -1.338879e-44 -1.547395e-09
orbit62         -9.001375e-43 -1.214258e-07
orbit63         -1.431011e-43 -1.897083e-08
orbit64         -1.547356e-43 -2.026233e-08
orbit65         -1.556897e-42 -2.163101e-07
orbit66         -2.258879e-43 -3.033302e-08
orbit67         -6.252194e-44 -7.748803e-09
orbit68         -6.506915e-43 -8.782749e-08
orbit69         -3.455513e-43 -3.699155e-08
orbit70         -2.694012e-42 -3.680040e-07
orbit71         -5.002854e-43 -6.431789e-08
orbit72         -5.250575e-42 -6.982931e-07
AP              -3.734397e-39 -5.362895e-04
bet             -1.643757e-45 -2.075452e-10
ecc             -2.395004e-40 -3.900408e-05
eccrad          -1.437002e-39 -2.340215e-04
close           -2.245860e-38 -3.096632e-03
constraint       3.932855e-39  5.603810e-04
coreness        -1.773438e-40 -2.463794e-05
knn              4.183433e-42  6.039237e-07
hubscore        -3.596974e-38 -4.875647e-03
pagerank        -2.978489e-38 -4.389400e-03
trans           -6.167000e-39 -9.054407e-04
evcent          -3.605451e-38 -4.886766e-03
first           -2.590642e-41 -3.456188e-06
upto_second     -3.651577e-43 -4.595693e-08
upto_third      -2.137383e-43 -2.956109e-08
upto_fourth     -4.437101e-43 -6.340025e-08
upto_fifth      -5.607941e-43 -8.001556e-08
upto_sixth       9.331815e-43  1.398755e-07
second          -3.507926e-43 -4.394304e-08
third           -2.954404e-43 -4.151632e-08
fourth           1.434103e-43  1.840862e-08
fifth            5.899656e-43  8.431738e-08
sixth            1.092899e-42  1.573102e-07
ratio1           4.266138e-42  6.151344e-07
ratio2          -7.809683e-42 -1.180064e-06
ratio3           1.606731e-41  2.315837e-06
ratio4          -1.258072e-41 -1.880528e-06
ratio5          -3.992703e-40 -5.890842e-05
ratio6           1.521628e-42  2.202905e-07
selfinter       -1.484163e-39 -2.074363e-04
walktrap_vertex -9.705705e-40 -1.345454e-04
bigcom1          2.027376e-39  2.985064e-04
bigcom2         -9.613585e-39 -1.415588e-03
bigcom3         -9.880858e-39 -1.451847e-03
bigcom4         -2.967491e-39 -4.308318e-04
bigcom6         -9.610375e-39 -1.414199e-03
bigcom8         -2.802042e-39 -4.066485e-04
bigcom9         -9.647412e-39 -1.420344e-03
bigcom11        -9.624030e-39 -1.416536e-03
bigcom13        -9.630469e-39 -1.417514e-03
bigcom15         1.850918e-38  2.719456e-03
bigcom16        -9.613585e-39 -1.415678e-03
bigcom21         1.483774e-38  2.179934e-03
bigcom22        -4.783554e-39 -7.003726e-04
bigcom24        -9.611177e-39 -1.414912e-03
bigcom26         3.410500e-38  5.012837e-03
bigcom28        -7.265534e-39 -1.055956e-03
bigcom30         7.163418e-39  1.051722e-03
bigcom31        -9.608771e-39 -1.414192e-03
bigcom32        -9.620010e-39 -1.416014e-03
bigcom33        -9.608771e-39 -1.416158e-03
bigcom34        -9.608771e-39 -1.414622e-03
bigcom36        -9.613585e-39 -1.415392e-03
bigcom37        -9.608771e-39 -1.414369e-03
bigcom38        -9.617599e-39 -1.415720e-03
bigcom39        -9.630469e-39 -1.416133e-03
bigcom40         3.166562e-39  4.729009e-04
bigcom43        -9.614387e-39 -1.415643e-03
bigcom44        -4.053957e-39 -5.956440e-04
bigcom46         3.856283e-38  5.666659e-03
bigcom47         8.229811e-38  1.209615e-02
bigcom49        -9.615993e-39 -1.415682e-03
bigcom50        -9.612782e-39 -1.416796e-03
bigcom51        -9.608771e-39 -1.414141e-03
bigcom52        -9.609573e-39 -1.415830e-03
bigcom54        -9.608771e-39 -1.416924e-03
bigcom56        -9.618403e-39 -1.413361e-03
bigcom62        -9.608771e-39 -1.415522e-03
bigcom66        -9.609573e-39 -1.416120e-03
bigcom68        -9.609573e-39 -1.416134e-03
bigcom69        -9.615993e-39 -1.417506e-03
bigcom71        -9.618403e-39 -1.418387e-03
bigcom72         1.588249e-37  2.334287e-02
bigcom73        -9.621617e-39 -1.415483e-03
bigcom74        -9.616796e-39 -1.415433e-03
bigcom75        -9.607970e-39 -1.413810e-03
bigcom76        -9.611980e-39 -1.414428e-03
bigcom77        -9.613585e-39 -1.414567e-03
bigcom79        -9.609573e-39 -1.417592e-03
bigcom80        -9.611980e-39 -1.416297e-03
bigcom82        -9.611177e-39 -1.416460e-03
bigcom83        -9.608771e-39 -1.414058e-03
bigcom84        -9.611980e-39 -1.417275e-03
bigcom85        -9.611980e-39 -1.417535e-03
bigcom87        -9.614387e-39 -1.415161e-03
bigcom89        -9.607970e-39 -1.418011e-03
bigcom91        -9.612782e-39 -1.415882e-03
bigcom92        -9.630469e-39 -1.417775e-03
bigcom93        -9.607970e-39 -1.411994e-03
bigcom96        -9.608771e-39 -1.415234e-03
bigcom97        -9.616796e-39 -1.414877e-03
bigcom98        -9.609573e-39 -1.417496e-03
bigcom99        -9.608771e-39 -1.414581e-03
bigcom101       -9.622421e-39 -1.419234e-03
bigcom104        8.229811e-38  1.209540e-02
bigcom106       -9.610375e-39 -1.417048e-03
bigcom109       -9.609573e-39 -1.413643e-03
bigcom113       -9.611980e-39 -1.422645e-03
bigcom116       -9.641758e-39 -1.418475e-03
bigcom120       -9.608771e-39 -1.416703e-03
bigcom123       -9.608771e-39 -1.414819e-03
bigcom126        1.924957e-37  2.829279e-02
bigcom127       -9.608771e-39 -1.412566e-03
bigcom137       -9.613585e-39 -1.415251e-03
bigcom139       -9.609573e-39 -1.414912e-03
bigcom140       -9.610375e-39 -1.416312e-03
bigcom143       -9.608771e-39 -1.417451e-03
bigcom145       -9.608771e-39 -1.413814e-03
bigcom146       -9.611177e-39 -1.417292e-03
bigcom147       -9.620010e-39 -1.412048e-03
bigcom149       -9.608771e-39 -1.413530e-03
bigcom153       -9.615993e-39 -1.417088e-03
bigcom154       -9.616796e-39 -1.417855e-03
bigcom156       -9.611177e-39 -1.415237e-03
bigcom157       -9.615993e-39 -1.413693e-03
bigcom158       -9.608771e-39 -1.413845e-03
bigcom160       -9.609573e-39 -1.415071e-03
bigcom161       -9.608771e-39 -1.416018e-03
bigcom162       -9.607168e-39 -1.416753e-03
bigcom164       -9.608771e-39 -1.416707e-03
bigcom166       -9.615190e-39 -1.416197e-03
bigcom167       -9.621617e-39 -1.414359e-03
bigcom171        9.148164e-38  1.344783e-02
bigcom173       -9.609573e-39 -1.416441e-03
bigcom175       -9.608771e-39 -1.414736e-03
bigcom176       -9.608771e-39 -1.416755e-03
bigcom177       -9.608771e-39 -1.413123e-03
bigcom178       -9.610375e-39 -1.416268e-03
bigcom180       -9.608771e-39 -1.414861e-03
bigcom181       -9.619206e-39 -1.413919e-03
bigcom184       -9.607970e-39 -1.414963e-03
bigcom186       -9.607970e-39 -1.416168e-03
bigcom187       -9.608771e-39 -1.416796e-03
bigcom189       -9.615190e-39 -1.413247e-03
bigcom194        1.347741e-37  1.980881e-02
bigcom195       -9.609573e-39 -1.415045e-03
bigcom196       -9.608771e-39 -1.417358e-03
bigcom204       -9.612782e-39 -1.415077e-03
bigcom205       -9.609573e-39 -1.414708e-03
bigcom212       -9.609573e-39 -1.413971e-03
bigcom214       -9.610375e-39 -1.416137e-03
bigcom222       -9.608771e-39 -1.415091e-03
bigcom223       -9.609573e-39 -1.418705e-03
bigcom226       -9.606366e-39 -1.413972e-03
bigcom227       -9.608771e-39 -1.414042e-03
bigcom229       -9.608771e-39 -1.417496e-03
bigcom233       -9.607970e-39 -1.415759e-03
bigcom236       -9.607970e-39 -1.416240e-03
bigcom237       -9.608771e-39 -1.413864e-03
bigcom246       -9.614387e-39 -1.414200e-03
bigcom248        1.252321e-37  1.840321e-02
bigcom249        1.924957e-37  2.829671e-02
bigcom250       -9.617599e-39 -1.417136e-03
bigcom254       -9.610375e-39 -1.415046e-03
bigcom266       -9.608771e-39 -1.416509e-03
bigcom269       -9.611980e-39 -1.417138e-03
bigcom272       -9.608771e-39 -1.416333e-03
bigcom274        1.289031e-38  1.894177e-03
bigcom281       -9.610375e-39 -1.413224e-03
bigcom291       -9.609573e-39 -1.414394e-03
bigcom292       -9.607970e-39 -1.414668e-03
bigcom295       -9.608771e-39 -1.413937e-03
bigcom299       -9.608771e-39 -1.415036e-03
bigcom301       -9.613585e-39 -1.415840e-03
bigcom306       -9.607970e-39 -1.416293e-03
bigcom309       -9.609573e-39 -1.417243e-03
bigcom314       -9.609573e-39 -1.414275e-03
bigcom321       -9.612782e-39 -1.416413e-03
bigcom341       -9.608771e-39 -1.414388e-03
bigcom350       -9.608771e-39 -1.415608e-03
bigcom353       -9.607970e-39 -1.415988e-03
bigcom359       -9.608771e-39 -1.414624e-03
bigcom363       -9.607970e-39 -1.420899e-03
bigcom365       -9.608771e-39 -1.414115e-03
bigcom385       -9.608771e-39 -1.417266e-03
bigcom386       -9.607168e-39 -1.415186e-03
bigcom408       -9.611980e-39 -1.415021e-03
bigcom412       -9.609573e-39 -1.416121e-03
bigcom480        1.588249e-37  2.334292e-02
spin_vertex      7.311934e-39  1.055094e-03
membership_s1   -4.402295e-39 -6.495005e-04
membership_s3   -9.619206e-39 -1.420172e-03
membership_s4   -4.513554e-40 -6.070524e-05
membership_s5   -1.644669e-39 -2.378309e-04
membership_s6    1.723353e-39  2.422926e-04
membership_s7   -6.065093e-40 -8.998808e-05
membership_s8   -9.615190e-39 -1.417581e-03
membership_s9   -9.616796e-39 -1.421566e-03
membership_s11  -9.612782e-39 -1.418616e-03
membership_s12  -9.615190e-39 -1.416588e-03
membership_s14  -9.612782e-39 -1.417362e-03
membership_s15   1.954049e-38  2.867766e-03
membership_s16  -9.614387e-39 -1.417055e-03
membership_s17   1.925761e-37  2.830240e-02
membership_s18   1.150008e-39  1.659331e-04
membership_s20  -9.609573e-39 -1.417996e-03
membership_s21  -9.747039e-39 -1.435993e-03
membership_s22  -9.629663e-39 -1.418652e-03
membership_s24   1.850918e-38  2.718772e-03
membership_s25  -9.622421e-39 -1.415502e-03
membership_s26  -9.618403e-39 -1.421626e-03
membership_s27  -3.622292e-39 -5.320414e-04
membership_s28  -9.618403e-39 -1.419233e-03
membership_s30   3.394517e-40  5.472709e-05
membership_s31  -2.985587e-39 -4.418954e-04
membership_s32   5.254149e-39  7.717878e-04
membership_s33  -9.610375e-39 -1.421377e-03
membership_s36   2.863120e-39  4.193877e-04
membership_s37   7.081780e-40  9.978083e-05
V1              -5.354770e-39 -7.688063e-04
V2               8.196735e-39  1.200684e-03
pdi             -8.010720e-37 -1.058163e-01
adhesion         5.941863e-43  8.622082e-08
cohesion        -1.189297e-42 -1.725755e-07
inner           -4.362076e-43 -6.325052e-08
outer           -7.467599e-43 -1.083417e-07
ioratio         -1.532543e-38 -2.228634e-03
comsize         -2.382210e-42 -3.457238e-07
target           1.385577e-38  2.036174e-03
[1] "Dataset: all_CT Model GBM, run: 8 of 10 2015-06-16 09:04:08"
Iter   TrainDeviance   ValidDeviance   StepSize   Improve
     1        0.1040             nan     0.0100   -0.0000
     2        0.1031             nan     0.0100   -0.0000
     3        0.1026             nan     0.0100   -0.0000
     4        0.1020             nan     0.0100   -0.0000
     5        0.1013             nan     0.0100   -0.0000
     6        0.1008             nan     0.0100   -0.0000
     7        0.1001             nan     0.0100   -0.0000
     8        0.0995             nan     0.0100    0.0000
     9        0.0991             nan     0.0100   -0.0000
    10        0.0988             nan     0.0100   -0.0000
    20        0.0946             nan     0.0100   -0.0000
    40        0.0883             nan     0.0100   -0.0000
    60        0.0846             nan     0.0100   -0.0000
    80        0.0802             nan     0.0100   -0.0000
   100        0.0768             nan     0.0100   -0.0000
   120        0.0736             nan     0.0100   -0.0000
   140        0.0707             nan     0.0100   -0.0000
   160        0.0677             nan     0.0100   -0.0000
   180        0.0644             nan     0.0100   -0.0000
   200        0.0624             nan     0.0100   -0.0000
   220        0.0601             nan     0.0100   -0.0000
   240        0.0579             nan     0.0100   -0.0000
   260        0.0561             nan     0.0100   -0.0000
   280        0.0542             nan     0.0100   -0.0000
   300        0.0526             nan     0.0100   -0.0000
   320        0.0512             nan     0.0100   -0.0000
   340        0.0496             nan     0.0100   -0.0000
   357        0.0484             nan     0.0100   -0.0000

[1] "GBM variable coefficients"
                            var     rel.inf
fifth                     fifth 4.069936729
V2                           V2 3.918940685
comsize                 comsize 3.828366600
ratio5                   ratio5 3.513549874
pagerank               pagerank 3.059810182
ratio2                   ratio2 2.710197447
adhesion               adhesion 2.644813517
graph1                   graph1 2.399464207
outer                     outer 1.952781035
spin_vertex         spin_vertex 1.871689988
walktrap_vertex walktrap_vertex 1.764481000
cohesion               cohesion 1.716971661
knn                         knn 1.489749808
ioratio                 ioratio 1.469005997
graph14                 graph14 1.462516946
orbit18                 orbit18 1.432404539
V1                           V1 1.416000694
orbit31                 orbit31 1.403646196
graph6                   graph6 1.401096135
bigcom249             bigcom249 1.362823159
bigcom248             bigcom248 1.253198196
fourth                   fourth 1.232875267
ratio1                   ratio1 1.226395674
orbit20                 orbit20 1.161774271
bigcom480             bigcom480 1.154953239
inner                     inner 1.145208906
graph19                 graph19 1.056878621
bigcom194             bigcom194 1.054143909
graph4                   graph4 1.022167345
bet                         bet 1.000084581
orbit39                 orbit39 0.996839653
trans                     trans 0.991033865
graph3                   graph3 0.961836865
orbit56                 orbit56 0.927323649
orbit27                 orbit27 0.914486756
graph10                 graph10 0.910781271
graph5                   graph5 0.892608490
graph25                 graph25 0.890840707
graph13                 graph13 0.873506814
graph20                 graph20 0.864209218
ratio3                   ratio3 0.828622958
constraint           constraint 0.817883744
upto_third           upto_third 0.776277980
ratio4                   ratio4 0.766352049
bigcom72               bigcom72 0.747608439
orbit19                 orbit19 0.733350684
bigcom171             bigcom171 0.730446455
graph0                   graph0 0.714482449
graph11                 graph11 0.689731400
graph9                   graph9 0.672397475
graph12                 graph12 0.665320663
bigcom408             bigcom408 0.662801150
sixth                     sixth 0.641353301
orbit22                 orbit22 0.635779978
graph2                   graph2 0.610356418
graph23                 graph23 0.608051622
orbit9                   orbit9 0.599918159
membership_s17   membership_s17 0.596808717
orbit49                 orbit49 0.594069876
orbit35                 orbit35 0.570591271
ratio6                   ratio6 0.563059754
bigcom104             bigcom104 0.535044060
graph7                   graph7 0.520274959
third                     third 0.496870744
orbit32                 orbit32 0.485080400
orbit6                   orbit6 0.443356553
graph16                 graph16 0.423968851
orbit47                 orbit47 0.423683893
target                   target 0.414226011
pdi                         pdi 0.408562893
orbit36                 orbit36 0.387263860
bigcom26               bigcom26 0.382978315
upto_sixth           upto_sixth 0.381567069
orbit10                 orbit10 0.381556232
orbit30                 orbit30 0.378192106
graph17                 graph17 0.374384405
graph18                 graph18 0.371815088
close                     close 0.371587096
graph21                 graph21 0.369135463
graph22                 graph22 0.351715232
orbit41                 orbit41 0.334309476
orbit54                 orbit54 0.329616143
upto_fifth           upto_fifth 0.328058144
orbit57                 orbit57 0.318067200
orbit45                 orbit45 0.314299241
orbit40                 orbit40 0.314206922
orbit21                 orbit21 0.297747042
graph27                 graph27 0.297580709
graph15                 graph15 0.281688187
orbit63                 orbit63 0.271506976
bigcom46               bigcom46 0.259751628
orbit28                 orbit28 0.259348825
membership_s15   membership_s15 0.257589567
orbit44                 orbit44 0.253054935
orbit26                 orbit26 0.251951403
orbit62                 orbit62 0.238292650
membership_s36   membership_s36 0.227554337
orbit50                 orbit50 0.226262873
orbit24                 orbit24 0.225785330
bigcom47               bigcom47 0.222825828
orbit11                 orbit11 0.222265515
hubscore               hubscore 0.221747721
membership_s5     membership_s5 0.221326283
upto_fourth         upto_fourth 0.216346261
graph28                 graph28 0.205488172
orbit2                   orbit2 0.205114350
bigcom15               bigcom15 0.203965649
orbit16                 orbit16 0.196130551
orbit70                 orbit70 0.192961004
membership_s32   membership_s32 0.192010022
orbit38                 orbit38 0.189293356
orbit37                 orbit37 0.184550571
bigcom21               bigcom21 0.183496444
graph26                 graph26 0.178097777
orbit33                 orbit33 0.175792761
orbit65                 orbit65 0.167742407
orbit46                 orbit46 0.166507232
orbit1                   orbit1 0.165769726
orbit64                 orbit64 0.164352393
second                   second 0.163776724
bigcom30               bigcom30 0.162248421
bigcom4                 bigcom4 0.158394973
orbit17                 orbit17 0.155606645
upto_second         upto_second 0.151682894
orbit4                   orbit4 0.126201995
orbit71                 orbit71 0.122710863
orbit60                 orbit60 0.107124696
orbit52                 orbit52 0.106130362
graph24                 graph24 0.099112621
orbit25                 orbit25 0.099031798
coreness               coreness 0.098600679
orbit69                 orbit69 0.093632354
bigcom40               bigcom40 0.091457095
orbit51                 orbit51 0.087332819
membership_s30   membership_s30 0.085163654
graph8                   graph8 0.082820298
orbit15                 orbit15 0.079615103
orbit42                 orbit42 0.075440771
orbit29                 orbit29 0.070691008
membership_s6     membership_s6 0.062982821
orbit23                 orbit23 0.062400672
orbit66                 orbit66 0.060735937
orbit48                 orbit48 0.057450692
graph29                 graph29 0.057156120
bigcom274             bigcom274 0.057050147
orbit13                 orbit13 0.056627075
orbit61                 orbit61 0.051874846
AP                           AP 0.050132984
orbit59                 orbit59 0.048994011
membership_s24   membership_s24 0.047951173
membership_s4     membership_s4 0.043432353
orbit12                 orbit12 0.042856383
orbit68                 orbit68 0.042669518
membership_s31   membership_s31 0.038919499
bigcom1                 bigcom1 0.035831776
orbit58                 orbit58 0.034969278
ecc                         ecc 0.030350698
membership_s1     membership_s1 0.030216224
membership_s7     membership_s7 0.026133228
selfinter             selfinter 0.020228368
evcent                   evcent 0.018514737
membership_s27   membership_s27 0.015653939
orbit55                 orbit55 0.015124187
orbit5                   orbit5 0.012526240
orbit7                   orbit7 0.011962936
bigcom28               bigcom28 0.011399585
orbit53                 orbit53 0.009868346
bigcom22               bigcom22 0.009059568
orbit67                 orbit67 0.005827885
membership_s37   membership_s37 0.003405647
orbit43                 orbit43 0.002540279
orbit0                   orbit0 0.000000000
orbit3                   orbit3 0.000000000
orbit8                   orbit8 0.000000000
orbit14                 orbit14 0.000000000
orbit34                 orbit34 0.000000000
orbit72                 orbit72 0.000000000
eccrad                   eccrad 0.000000000
first                     first 0.000000000
bigcom2                 bigcom2 0.000000000
bigcom3                 bigcom3 0.000000000
bigcom6                 bigcom6 0.000000000
bigcom8                 bigcom8 0.000000000
bigcom9                 bigcom9 0.000000000
bigcom11               bigcom11 0.000000000
bigcom13               bigcom13 0.000000000
bigcom16               bigcom16 0.000000000
bigcom24               bigcom24 0.000000000
bigcom31               bigcom31 0.000000000
bigcom32               bigcom32 0.000000000
bigcom33               bigcom33 0.000000000
bigcom34               bigcom34 0.000000000
bigcom36               bigcom36 0.000000000
bigcom37               bigcom37 0.000000000
bigcom38               bigcom38 0.000000000
bigcom39               bigcom39 0.000000000
bigcom43               bigcom43 0.000000000
bigcom44               bigcom44 0.000000000
bigcom49               bigcom49 0.000000000
bigcom50               bigcom50 0.000000000
bigcom51               bigcom51 0.000000000
bigcom52               bigcom52 0.000000000
bigcom54               bigcom54 0.000000000
bigcom56               bigcom56 0.000000000
bigcom62               bigcom62 0.000000000
bigcom66               bigcom66 0.000000000
bigcom68               bigcom68 0.000000000
bigcom69               bigcom69 0.000000000
bigcom71               bigcom71 0.000000000
bigcom73               bigcom73 0.000000000
bigcom74               bigcom74 0.000000000
bigcom75               bigcom75 0.000000000
bigcom76               bigcom76 0.000000000
bigcom77               bigcom77 0.000000000
bigcom79               bigcom79 0.000000000
bigcom80               bigcom80 0.000000000
bigcom82               bigcom82 0.000000000
bigcom83               bigcom83 0.000000000
bigcom84               bigcom84 0.000000000
bigcom85               bigcom85 0.000000000
bigcom87               bigcom87 0.000000000
bigcom89               bigcom89 0.000000000
bigcom91               bigcom91 0.000000000
bigcom92               bigcom92 0.000000000
bigcom93               bigcom93 0.000000000
bigcom96               bigcom96 0.000000000
bigcom97               bigcom97 0.000000000
bigcom98               bigcom98 0.000000000
bigcom99               bigcom99 0.000000000
bigcom101             bigcom101 0.000000000
bigcom106             bigcom106 0.000000000
bigcom109             bigcom109 0.000000000
bigcom113             bigcom113 0.000000000
bigcom116             bigcom116 0.000000000
bigcom120             bigcom120 0.000000000
bigcom123             bigcom123 0.000000000
bigcom126             bigcom126 0.000000000
bigcom127             bigcom127 0.000000000
bigcom137             bigcom137 0.000000000
bigcom139             bigcom139 0.000000000
bigcom140             bigcom140 0.000000000
bigcom143             bigcom143 0.000000000
bigcom145             bigcom145 0.000000000
bigcom146             bigcom146 0.000000000
bigcom147             bigcom147 0.000000000
bigcom149             bigcom149 0.000000000
bigcom153             bigcom153 0.000000000
bigcom154             bigcom154 0.000000000
bigcom156             bigcom156 0.000000000
bigcom157             bigcom157 0.000000000
bigcom158             bigcom158 0.000000000
bigcom160             bigcom160 0.000000000
bigcom161             bigcom161 0.000000000
bigcom162             bigcom162 0.000000000
bigcom164             bigcom164 0.000000000
bigcom166             bigcom166 0.000000000
bigcom167             bigcom167 0.000000000
bigcom173             bigcom173 0.000000000
bigcom175             bigcom175 0.000000000
bigcom176             bigcom176 0.000000000
bigcom177             bigcom177 0.000000000
bigcom178             bigcom178 0.000000000
bigcom180             bigcom180 0.000000000
bigcom181             bigcom181 0.000000000
bigcom184             bigcom184 0.000000000
bigcom186             bigcom186 0.000000000
bigcom187             bigcom187 0.000000000
bigcom189             bigcom189 0.000000000
bigcom195             bigcom195 0.000000000
bigcom196             bigcom196 0.000000000
bigcom204             bigcom204 0.000000000
bigcom205             bigcom205 0.000000000
bigcom212             bigcom212 0.000000000
bigcom214             bigcom214 0.000000000
bigcom222             bigcom222 0.000000000
bigcom223             bigcom223 0.000000000
bigcom226             bigcom226 0.000000000
bigcom227             bigcom227 0.000000000
bigcom229             bigcom229 0.000000000
bigcom233             bigcom233 0.000000000
bigcom236             bigcom236 0.000000000
bigcom237             bigcom237 0.000000000
bigcom246             bigcom246 0.000000000
bigcom250             bigcom250 0.000000000
bigcom254             bigcom254 0.000000000
bigcom266             bigcom266 0.000000000
bigcom269             bigcom269 0.000000000
bigcom272             bigcom272 0.000000000
bigcom281             bigcom281 0.000000000
bigcom291             bigcom291 0.000000000
bigcom292             bigcom292 0.000000000
bigcom295             bigcom295 0.000000000
bigcom299             bigcom299 0.000000000
bigcom301             bigcom301 0.000000000
bigcom306             bigcom306 0.000000000
bigcom309             bigcom309 0.000000000
bigcom314             bigcom314 0.000000000
bigcom321             bigcom321 0.000000000
bigcom341             bigcom341 0.000000000
bigcom350             bigcom350 0.000000000
bigcom353             bigcom353 0.000000000
bigcom359             bigcom359 0.000000000
bigcom363             bigcom363 0.000000000
bigcom365             bigcom365 0.000000000
bigcom385             bigcom385 0.000000000
bigcom386             bigcom386 0.000000000
bigcom412             bigcom412 0.000000000
membership_s3     membership_s3 0.000000000
membership_s8     membership_s8 0.000000000
membership_s9     membership_s9 0.000000000
membership_s11   membership_s11 0.000000000
membership_s12   membership_s12 0.000000000
membership_s14   membership_s14 0.000000000
membership_s16   membership_s16 0.000000000
membership_s18   membership_s18 0.000000000
membership_s20   membership_s20 0.000000000
membership_s21   membership_s21 0.000000000
membership_s22   membership_s22 0.000000000
membership_s25   membership_s25 0.000000000
membership_s26   membership_s26 0.000000000
membership_s28   membership_s28 0.000000000
membership_s33   membership_s33 0.000000000
[1] "Dataset: all_CT Model RF, run: 8 of 10 2015-06-16 09:10:59"
     |      Out-of-bag   |
Tree |      MSE  %Var(y) |
   1 |  0.01812   198.14 |
   2 |   0.0164   179.38 |
   3 |  0.01525   166.78 |
   4 |  0.01456   159.17 |
   5 |  0.01405   153.63 |
   6 |  0.01329   145.35 |
   7 |   0.0128   139.96 |
   8 |  0.01285   140.48 |
   9 |  0.01286   140.68 |
  10 |  0.01274   139.28 |
  11 |  0.01229   134.44 |
  12 |  0.01206   131.90 |
  13 |  0.01196   130.78 |
  14 |  0.01175   128.54 |
  15 |   0.0116   126.80 |
  16 |  0.01146   125.34 |
  17 |  0.01135   124.09 |
  18 |  0.01121   122.54 |
  19 |  0.01113   121.74 |
  20 |  0.01105   120.81 |
  21 |  0.01103   120.65 |
  22 |  0.01103   120.65 |
  23 |  0.01096   119.84 |
  24 |   0.0109   119.22 |
  25 |  0.01088   118.98 |
  26 |  0.01085   118.62 |
  27 |  0.01079   117.99 |
  28 |  0.01074   117.45 |
  29 |  0.01068   116.77 |
  30 |  0.01066   116.57 |
  31 |  0.01066   116.57 |
  32 |  0.01063   116.28 |
  33 |  0.01061   115.99 |
  34 |  0.01058   115.70 |
  35 |  0.01053   115.17 |
  36 |  0.01052   115.08 |
  37 |  0.01049   114.75 |
  38 |  0.01046   114.43 |
  39 |  0.01045   114.24 |
  40 |  0.01045   114.24 |
  41 |  0.01045   114.28 |
  42 |  0.01044   114.12 |
  43 |  0.01044   114.21 |
  44 |  0.01045   114.29 |
  45 |  0.01044   114.18 |
  46 |  0.01042   113.95 |
  47 |  0.01041   113.89 |
  48 |  0.01041   113.80 |
  49 |   0.0104   113.75 |
  50 |  0.01038   113.52 |
  51 |  0.01038   113.52 |
  52 |  0.01037   113.39 |
  53 |  0.01036   113.26 |
  54 |  0.01033   113.00 |
  55 |  0.01033   112.97 |
  56 |  0.01033   112.92 |
  57 |  0.01032   112.85 |
  58 |  0.01031   112.71 |
  59 |  0.01029   112.56 |
  60 |  0.01029   112.50 |
  61 |  0.01028   112.36 |
  62 |  0.01027   112.35 |
  63 |  0.01026   112.24 |
  64 |  0.01026   112.23 |
  65 |  0.01025   112.13 |
  66 |  0.01024   111.97 |
  67 |  0.01024   111.97 |
  68 |  0.01024   111.93 |
  69 |  0.01023   111.91 |
  70 |  0.01023   111.85 |
  71 |  0.01021   111.69 |
  72 |  0.01021   111.60 |
  73 |  0.01021   111.66 |
  74 |  0.01021   111.69 |
  75 |   0.0102   111.55 |
  76 |   0.0102   111.56 |
  77 |   0.0102   111.58 |
  78 |   0.0102   111.53 |
  79 |   0.0102   111.50 |
  80 |  0.01019   111.48 |
  81 |  0.01019   111.46 |
  82 |  0.01019   111.44 |
  83 |  0.01019   111.40 |
  84 |  0.01019   111.38 |
  85 |  0.01018   111.32 |
  86 |  0.01018   111.31 |
  87 |  0.01017   111.26 |
  88 |  0.01017   111.17 |
  89 |  0.01017   111.22 |
  90 |  0.01017   111.21 |
  91 |  0.01017   111.22 |
  92 |  0.01017   111.22 |
  93 |  0.01017   111.24 |
  94 |  0.01017   111.16 |
  95 |  0.01016   111.11 |
  96 |  0.01016   111.09 |
  97 |  0.01016   111.10 |
  98 |  0.01015   110.98 |
  99 |  0.01014   110.89 |
 100 |  0.01014   110.94 |
[1] "Random Forest variable coefficients"
                      %IncMSE IncNodePurity
graph5           2.112806e-03  3.760062e-01
graph6           4.946812e-03  5.644506e-01
graph7           1.427761e-03  2.691112e-01
graph8           3.126600e-05  7.119709e-02
graph9           3.016463e-03  7.251582e-01
graph10          7.099310e-03  7.277378e-01
graph11          1.009478e-02  1.101580e+00
graph12          4.845068e-03  4.650381e-01
graph13          2.733910e-03  5.545763e-01
graph14          1.009526e-02  8.189283e-01
graph15          4.249711e-03  5.711340e-01
graph16          5.412570e-03  8.455543e-01
graph17          3.504916e-03  4.124952e-01
graph18          1.892993e-03  2.222152e-01
graph19          5.634322e-03  7.497489e-01
graph20          5.556651e-03  6.471000e-01
graph21          2.828219e-03  4.367647e-01
graph22          3.055466e-03  3.162784e-01
graph23          4.493506e-03  5.779990e-01
graph24          1.979998e-03  1.469619e-01
graph25          3.702981e-03  6.497629e-01
graph26          7.722937e-05  1.372579e-01
graph27          3.355285e-03  1.885143e-01
graph28          1.163226e-04  7.687742e-02
graph29          1.339824e-04  5.061405e-02
orbit0           2.373149e-04  2.374145e-01
orbit1           1.329727e-03  5.019234e-01
orbit2           2.243800e-03  2.069385e-01
orbit3           4.318280e-04  1.675862e-01
orbit4           5.730372e-03  6.331536e-01
orbit5           2.277859e-03  4.827030e-01
orbit6           3.748180e-03  7.931961e-01
orbit7           3.094264e-03  2.932082e-01
orbit8           2.748412e-03  7.254559e-01
orbit9           1.676333e-03  8.750058e-01
orbit10          7.747432e-04  2.240073e-01
orbit11          5.294068e-04  1.105029e-01
orbit12          2.501619e-03  1.764071e-01
orbit13          6.522723e-04  1.933872e-01
orbit14          1.887715e-04  1.584319e-01
orbit15          5.183691e-03  7.049261e-01
orbit16          3.469943e-03  5.965450e-01
orbit17          3.358310e-03  3.635896e-01
orbit18          2.927284e-03  9.131556e-01
orbit19          8.003453e-03  7.998952e-01
orbit20          8.936559e-03  6.329971e-01
orbit21          3.799280e-03  4.156835e-01
orbit22          1.086062e-02  1.513889e+00
orbit23          2.147807e-03  3.114405e-01
orbit24          5.526362e-03  7.720893e-01
orbit25          1.466444e-03  3.991186e-01
orbit26          7.774114e-04  2.047147e-01
orbit27          5.884491e-03  8.766180e-01
orbit28          9.575989e-04  4.486796e-01
orbit29          5.278526e-04  2.241674e-01
orbit30          1.319914e-03  2.684739e-01
orbit31          1.172908e-02  8.663640e-01
orbit32          5.313207e-03  4.694961e-01
orbit33          7.632364e-04  1.893833e-01
orbit34          4.210058e-03  4.515651e-01
orbit35          5.793656e-03  6.882343e-01
orbit36          3.147238e-03  3.855645e-01
orbit37          5.351071e-03  4.480314e-01
orbit38          5.533169e-03  3.439675e-01
orbit39          7.039496e-03  8.036552e-01
orbit40          1.658755e-03  2.938311e-01
orbit41          1.855824e-03  1.667674e-01
orbit42          3.070175e-04  1.111550e-01
orbit43          2.175033e-03  2.140868e-01
orbit44          3.970709e-03  2.421542e-01
orbit45          5.475439e-03  8.109727e-01
orbit46          2.046967e-03  2.060106e-01
orbit47          2.284665e-03  2.843161e-01
orbit48          1.382993e-03  2.495956e-01
orbit49          1.237630e-02  7.678901e-01
orbit50          3.412383e-03  5.131197e-01
orbit51          3.929450e-03  5.334156e-01
orbit52          1.330653e-03  4.078403e-01
orbit53          1.441859e-03  3.228071e-01
orbit54          3.332304e-03  5.668342e-01
orbit55          2.548294e-04  7.757106e-02
orbit56          9.250039e-03  6.577518e-01
orbit57          6.848937e-04  2.527504e-01
orbit58          2.079408e-05  1.544217e-01
orbit59          2.753883e-03  2.152968e-01
orbit60          1.214431e-03  1.558428e-01
orbit61          1.541842e-03  1.749197e-01
orbit62          2.817062e-03  4.365483e-01
orbit63          5.081462e-04  2.247970e-01
orbit64          6.530350e-04  1.962185e-01
orbit65          2.957566e-03  2.817607e-01
orbit66          2.399495e-03  2.005278e-01
orbit67          8.302545e-04  1.373954e-01
orbit68          4.805164e-03  1.844575e-01
orbit69          3.848674e-05  6.386332e-02
orbit70          8.704350e-04  1.832805e-01
orbit71          7.985254e-04  7.845909e-02
orbit72          2.341681e-04  1.171054e-03
AP               0.000000e+00  3.346591e-02
bet              3.927040e-03  6.741358e-01
ecc              3.526929e-06  2.755037e-02
eccrad           8.523249e-05  7.467301e-02
close            4.163588e-03  5.130621e-01
constraint       4.761994e-03  9.311005e-01
coreness         2.772488e-03  2.649774e-01
knn              7.576839e-03  1.558494e+00
hubscore         2.258992e-03  5.960792e-01
pagerank         3.077565e-03  1.622012e+00
trans            7.061035e-04  5.328835e-01
evcent           2.292463e-03  6.157624e-01
first            2.699625e-04  2.047007e-01
upto_second      4.188051e-03  5.115347e-01
upto_third       4.529940e-03  4.869627e-01
upto_fourth      4.335968e-03  5.375378e-01
upto_fifth       2.609797e-03  6.074919e-01
upto_sixth       4.021007e-03  5.815431e-01
second           8.519467e-03  5.701571e-01
third            4.052479e-03  8.986022e-01
fourth           4.148798e-03  1.439492e+00
fifth            4.283996e-03  1.097682e+00
sixth            7.521696e-03  7.914294e-01
ratio1           3.920350e-03  1.538746e+00
ratio2           6.711229e-03  1.123426e+00
ratio3           4.403003e-03  1.083582e+00
ratio4           9.564724e-03  1.374426e+00
ratio5           2.475244e-03  1.560745e+00
ratio6           9.408429e-03  1.211622e+00
selfinter        2.518088e-04  7.633936e-02
walktrap_vertex  1.138894e-03  1.141520e+00
bigcom1          2.907377e-05  7.538723e-02
bigcom2          0.000000e+00  2.428613e-19
bigcom3          1.178841e-04  5.476827e-02
bigcom4          1.675095e-03  1.470548e-01
bigcom6          0.000000e+00  3.469447e-20
bigcom8         -4.569810e-06  4.578195e-03
bigcom9          0.000000e+00  2.081668e-19
bigcom11         0.000000e+00  2.428613e-19
bigcom13         0.000000e+00  3.469447e-20
bigcom15         1.133840e-04  1.056107e-01
bigcom16         0.000000e+00  2.775558e-19
bigcom21        -9.530281e-06  1.774417e-01
bigcom22        -1.006995e-05  3.226215e-02
bigcom24         0.000000e+00  3.122502e-19
bigcom26         1.528674e-04  2.298707e-01
bigcom28         1.913894e-05  7.521908e-02
bigcom30         9.998519e-05  1.782803e-01
bigcom31         0.000000e+00  0.000000e+00
bigcom32         0.000000e+00  1.734723e-19
bigcom33         0.000000e+00  1.387779e-19
bigcom34         0.000000e+00  6.938894e-20
bigcom36         0.000000e+00  1.734723e-19
bigcom37         0.000000e+00  1.387779e-19
bigcom38         0.000000e+00  6.938894e-20
bigcom39         0.000000e+00  2.428613e-19
bigcom40         2.469382e-04  1.109122e-01
bigcom43         0.000000e+00  1.734723e-19
bigcom44         0.000000e+00  1.040834e-19
bigcom46        -7.930029e-06  1.029620e-01
bigcom47         3.219653e-05  2.082603e-01
bigcom49         0.000000e+00  1.387779e-19
bigcom50         0.000000e+00  1.387779e-19
bigcom51         0.000000e+00  2.081668e-19
bigcom52         0.000000e+00  1.040834e-19
bigcom54         0.000000e+00  0.000000e+00
bigcom56         0.000000e+00  4.163336e-19
bigcom62         0.000000e+00  8.333333e-03
bigcom66         0.000000e+00  1.040834e-19
bigcom68         0.000000e+00  6.938894e-20
bigcom69         0.000000e+00  1.387779e-19
bigcom71         0.000000e+00  1.040834e-19
bigcom72        -2.560742e-05  3.074426e-01
bigcom73         0.000000e+00  0.000000e+00
bigcom74         0.000000e+00  3.469447e-20
bigcom75         0.000000e+00  3.469447e-20
bigcom76         0.000000e+00  0.000000e+00
bigcom77         0.000000e+00  1.387779e-19
bigcom79         0.000000e+00  3.469447e-20
bigcom80         0.000000e+00  0.000000e+00
bigcom82         0.000000e+00  1.734723e-19
bigcom83         0.000000e+00  0.000000e+00
bigcom84         0.000000e+00  0.000000e+00
bigcom85         0.000000e+00  0.000000e+00
bigcom87         0.000000e+00  1.387779e-19
bigcom89         0.000000e+00  0.000000e+00
bigcom91         0.000000e+00  0.000000e+00
bigcom92         0.000000e+00  1.127570e-19
bigcom93         0.000000e+00  6.938894e-20
bigcom96         0.000000e+00  3.469447e-20
bigcom97         0.000000e+00  3.469447e-20
bigcom98         0.000000e+00  0.000000e+00
bigcom99         0.000000e+00  6.938894e-20
bigcom101        0.000000e+00  1.734723e-19
bigcom104        2.623657e-05  2.861909e-01
bigcom106        0.000000e+00  0.000000e+00
bigcom109        0.000000e+00  3.469447e-20
bigcom113        0.000000e+00  2.081668e-19
bigcom116        0.000000e+00  1.387779e-19
bigcom120        0.000000e+00  0.000000e+00
bigcom123        0.000000e+00  0.000000e+00
bigcom126        0.000000e+00  0.000000e+00
bigcom127        0.000000e+00  6.938894e-20
bigcom137        0.000000e+00  2.428613e-19
bigcom139        0.000000e+00  1.040834e-19
bigcom140        0.000000e+00  1.040834e-19
bigcom143        0.000000e+00  3.469447e-20
bigcom145        0.000000e+00  1.387779e-19
bigcom146        0.000000e+00  1.734723e-19
bigcom147        0.000000e+00  3.469447e-20
bigcom149        0.000000e+00  0.000000e+00
bigcom153        0.000000e+00  2.775558e-19
bigcom154        0.000000e+00  6.938894e-20
bigcom156        0.000000e+00  6.938894e-20
bigcom157        0.000000e+00  3.469447e-20
bigcom158        0.000000e+00  0.000000e+00
bigcom160        0.000000e+00  1.734723e-19
bigcom161        0.000000e+00  3.469447e-20
bigcom162        0.000000e+00  1.734723e-19
bigcom164        0.000000e+00  0.000000e+00
bigcom166        0.000000e+00  2.428613e-19
bigcom167        0.000000e+00  9.020562e-19
bigcom171        9.374789e-06  1.427006e-01
bigcom173        0.000000e+00  0.000000e+00
bigcom175        0.000000e+00  1.040834e-19
bigcom176        0.000000e+00  3.469447e-20
bigcom177        0.000000e+00  3.469447e-20
bigcom178        0.000000e+00  0.000000e+00
bigcom180        0.000000e+00  1.040834e-19
bigcom181        0.000000e+00  3.816392e-19
bigcom184        0.000000e+00  1.040834e-19
bigcom186        0.000000e+00  6.938894e-20
bigcom187        0.000000e+00  3.469447e-20
bigcom189        0.000000e+00  1.734723e-19
bigcom194        8.172959e-06  3.416075e-01
bigcom195        0.000000e+00  3.469447e-20
bigcom196        0.000000e+00  1.040834e-19
bigcom204        0.000000e+00  1.387779e-19
bigcom205        0.000000e+00  0.000000e+00
bigcom212        0.000000e+00  1.040834e-19
bigcom214        0.000000e+00  1.387779e-19
bigcom222        0.000000e+00  1.387779e-19
bigcom223        0.000000e+00  3.469447e-20
bigcom226        0.000000e+00  6.938894e-20
bigcom227        0.000000e+00  0.000000e+00
bigcom229        0.000000e+00  0.000000e+00
bigcom233        0.000000e+00  1.084202e-21
bigcom236        0.000000e+00  6.938894e-20
bigcom237        0.000000e+00  0.000000e+00
bigcom246        0.000000e+00  2.428613e-19
bigcom248       -1.340200e-05  2.929979e-01
bigcom249       -1.323784e-05  2.894537e-01
bigcom250        0.000000e+00  0.000000e+00
bigcom254        0.000000e+00  1.387779e-19
bigcom266        0.000000e+00  6.938894e-20
bigcom269        0.000000e+00  6.938894e-20
bigcom272        0.000000e+00  1.040834e-19
bigcom274        1.035221e-05  2.408382e-02
bigcom281        0.000000e+00  1.387779e-19
bigcom291        0.000000e+00  1.040834e-19
bigcom292        0.000000e+00  1.040834e-19
bigcom295        0.000000e+00  0.000000e+00
bigcom299        0.000000e+00  0.000000e+00
bigcom301        0.000000e+00  6.938894e-20
bigcom306        0.000000e+00  1.734723e-19
bigcom309        0.000000e+00  0.000000e+00
bigcom314        0.000000e+00  3.469447e-20
bigcom321        0.000000e+00  6.938894e-20
bigcom341        0.000000e+00  4.336809e-20
bigcom350        0.000000e+00  0.000000e+00
bigcom353        0.000000e+00  3.469447e-20
bigcom359        0.000000e+00  1.040834e-19
bigcom363        0.000000e+00  1.040834e-19
bigcom365        0.000000e+00  0.000000e+00
bigcom385        0.000000e+00  0.000000e+00
bigcom386        0.000000e+00  0.000000e+00
bigcom408        6.920048e-05  2.549653e-01
bigcom412        0.000000e+00  6.938894e-20
bigcom480       -8.358769e-06  3.464669e-01
spin_vertex      9.275242e-04  9.720603e-01
membership_s1    8.449190e-06  4.569816e-02
membership_s3    0.000000e+00  3.469447e-20
membership_s4    1.189762e-04  1.503731e-01
membership_s5    1.234856e-04  1.420482e-01
membership_s6    3.140793e-04  2.362102e-01
membership_s7    4.553021e-05  1.721861e-01
membership_s8    0.000000e+00  1.734723e-19
membership_s9    0.000000e+00  3.469447e-20
membership_s11   0.000000e+00  1.040834e-19
membership_s12   0.000000e+00  3.816392e-19
membership_s14   0.000000e+00  1.734723e-19
membership_s15  -1.536778e-05  2.997010e-01
membership_s16   0.000000e+00  6.938894e-20
membership_s17  -6.891268e-05  1.430063e-01
membership_s18  -5.619240e-07  1.171142e-03
membership_s20   0.000000e+00  2.081668e-19
membership_s21   0.000000e+00  1.745565e-19
membership_s22   0.000000e+00  3.469447e-20
membership_s24  -3.119723e-09  7.972829e-02
membership_s25   0.000000e+00  6.938894e-20
membership_s26   0.000000e+00  1.734723e-19
membership_s27   2.060557e-05  1.047081e-01
membership_s28   0.000000e+00  1.040834e-19
membership_s30   1.111772e-04  2.755510e-01
membership_s31   3.590399e-05  8.213420e-02
membership_s32   1.035986e-04  2.007231e-01
membership_s33   0.000000e+00  3.469447e-20
membership_s36   2.004672e-04  1.279545e-01
membership_s37  -1.834969e-05  3.501226e-02
V1               3.400235e-03  1.471665e+00
V2               3.693359e-03  2.218244e+00
pdi              2.584931e-05  1.665179e-01
adhesion         6.156803e-03  1.361440e+00
cohesion         6.902435e-03  1.624186e+00
inner            3.125351e-03  1.444634e+00
outer            1.632153e-03  1.539467e+00
ioratio          3.486813e-03  1.571754e+00
comsize          1.878837e-03  1.883834e+00
target           1.379041e-04  2.508558e-01
[1] "Dataset: all_CT Model GLM, run: 8 of 10 2015-06-16 09:18:17"
[1] "glmnet variable coefficients"
                         [,1]          [,2]
(Intercept)     -4.676023e+00 -4.663738e+00
graph0          -1.495681e-41 -2.554482e-06
graph1          -1.014721e-44 -1.638764e-09
graph2          -4.340848e-42 -7.107464e-07
graph3          -5.478052e-46 -9.005358e-11
graph4          -5.938204e-48 -7.787526e-13
graph5          -1.974849e-43 -3.445805e-08
graph6          -3.468211e-45 -5.586130e-10
graph7          -1.709970e-43 -2.806802e-08
graph8          -4.136690e-42 -7.207042e-07
graph9          -1.276877e-47 -2.141009e-12
graph10         -2.115668e-49 -2.864330e-14
graph11         -6.133656e-51 -4.761932e-16
graph12         -2.644061e-47 -4.358631e-12
graph13         -1.702248e-46 -2.825563e-11
graph14         -7.752701e-49 -5.179478e-14
graph15         -6.603805e-45 -1.120954e-09
graph16         -9.135450e-47 -1.480020e-11
graph17         -1.775888e-46 -2.908711e-11
graph18         -3.709482e-45 -5.998716e-10
graph19         -8.400471e-46 -1.404200e-10
graph20         -1.164260e-44 -1.986353e-09
graph21         -5.143696e-45 -8.821999e-10
graph22         -8.991172e-45 -1.322537e-09
graph23         -6.191144e-45 -1.059279e-09
graph24         -1.004886e-44 -1.726881e-09
graph25         -6.096164e-44 -1.077022e-08
graph26         -5.069070e-44 -8.889784e-09
graph27         -3.134000e-43 -5.570582e-08
graph28         -4.525236e-43 -8.072454e-08
graph29         -5.415319e-42 -9.820396e-07
orbit0          -1.495681e-41 -2.553703e-06
orbit1          -2.748809e-43 -4.658244e-08
orbit2          -8.709916e-45 -1.390326e-09
orbit3          -4.340848e-42 -7.104320e-07
orbit4          -1.241346e-44 -2.261939e-09
orbit5          -4.210788e-46 -6.561554e-11
orbit6           6.090862e-46  1.244495e-10
orbit7          -8.172841e-48 -1.231958e-12
orbit8          -1.974849e-43 -3.444769e-08
orbit9          -2.568538e-43 -4.726031e-08
orbit10         -1.512543e-44 -2.352098e-09
orbit11         -2.967772e-45 -4.725035e-10
orbit12         -1.023889e-42 -1.819360e-07
orbit13         -1.500928e-43 -2.257410e-08
orbit14         -4.136690e-42 -7.204577e-07
orbit15         -2.890260e-46 -5.262706e-11
orbit16         -1.379040e-47 -2.309260e-12
orbit17         -4.368287e-47 -6.311140e-12
orbit18         -9.872307e-47 -1.861526e-11
orbit19         -1.820738e-48 -7.704515e-14
orbit20          1.222837e-47  2.708896e-12
orbit21         -2.590693e-49 -3.981104e-14
orbit22          1.356934e-48  2.710347e-13
orbit23         -1.454021e-50 -2.148602e-15
orbit24         -1.831941e-45 -3.449835e-10
orbit25         -3.766832e-46 -6.172097e-11
orbit26         -1.990822e-47 -3.125056e-12
orbit27         -6.814380e-45 -1.233818e-09
orbit28         -4.371373e-46 -7.039773e-11
orbit29         -8.677831e-46 -1.507434e-10
orbit30         -2.206588e-46 -3.392152e-11
orbit31          6.038241e-47  1.334526e-11
orbit32          6.367213e-47  1.398420e-11
orbit33         -1.856288e-48 -2.824764e-13
orbit34         -6.603805e-45 -1.120381e-09
orbit35         -7.351865e-45 -1.341299e-09
orbit36         -1.648605e-45 -2.973260e-10
orbit37         -4.063276e-47  1.543477e-11
orbit38         -8.147453e-47 -1.331615e-11
orbit39         -1.871032e-44 -3.505372e-09
orbit40         -1.842076e-45 -3.148248e-10
orbit41         -7.458265e-46 -1.180715e-10
orbit42         -1.473022e-46 -2.335701e-11
orbit43         -1.113211e-44 -1.831002e-09
orbit44         -3.495036e-45 -5.535421e-10
orbit45         -4.902373e-44 -9.075962e-09
orbit46         -1.585484e-44 -2.880359e-09
orbit47         -1.377015e-45 -2.291474e-10
orbit48         -1.148780e-45 -1.772415e-10
orbit49          2.240079e-44  5.570666e-09
orbit50         -2.023734e-44 -3.697083e-09
orbit51         -2.194173e-44 -3.815183e-09
orbit52         -6.261001e-44 -1.120717e-08
orbit53         -6.198032e-45 -1.037543e-09
orbit54         -4.831531e-44 -7.849338e-09
orbit55         -7.655323e-45 -1.050254e-09
orbit56         -3.772398e-43 -7.090566e-08
orbit57         -1.044779e-44 -1.780640e-09
orbit58         -8.530844e-45 -1.431665e-09
orbit59         -8.084916e-44 -1.456095e-08
orbit60         -2.452294e-44 -4.253961e-09
orbit61         -1.236759e-44 -1.951427e-09
orbit62         -5.255430e-43 -9.168443e-08
orbit63         -1.241916e-43 -2.209719e-08
orbit64         -1.270798e-43 -2.229656e-08
orbit65         -8.369158e-43 -1.512927e-07
orbit66         -1.914953e-43 -3.456691e-08
orbit67         -5.723459e-44 -9.640230e-09
orbit68         -5.655893e-43 -1.027998e-07
orbit69         -3.144042e-43 -4.579272e-08
orbit70         -2.291705e-42 -4.206775e-07
orbit71         -4.846601e-43 -8.470446e-08
orbit72         -5.415319e-42 -9.815868e-07
AP              -3.681561e-39 -7.152303e-04
bet             -1.169825e-45 -1.905480e-10
ecc              3.872829e-40  7.170344e-05
eccrad           2.323698e-39  4.302140e-04
close           -1.890272e-38 -3.499349e-03
constraint       2.489028e-39  4.721127e-04
coreness        -1.172292e-40 -2.160221e-05
knn              2.550916e-42  4.938230e-07
hubscore        -2.197913e-38 -3.877291e-03
pagerank        -3.977254e-38 -7.868548e-03
trans           -6.702167e-39 -1.326675e-03
evcent          -2.219268e-38 -3.918044e-03
first           -1.495681e-41 -2.551555e-06
upto_second     -3.673233e-43 -6.354048e-08
upto_third      -1.917046e-43 -3.575184e-08
upto_fourth     -3.382329e-43 -6.473817e-08
upto_fifth      -4.867922e-43 -9.326144e-08
upto_sixth       9.145445e-43  1.847660e-07
second          -3.644306e-43 -6.307440e-08
third           -2.590632e-43 -4.902887e-08
fourth           1.684128e-43  3.022344e-08
fifth            4.383005e-43  8.387094e-08
sixth            1.044312e-42  2.024554e-07
ratio1           2.586067e-42  4.996707e-07
ratio2          -1.449481e-41 -2.913646e-06
ratio3           1.593836e-41  3.098445e-06
ratio4          -1.110294e-41 -2.235330e-06
ratio5          -1.080636e-41 -2.148072e-06
ratio6           1.372556e-42  2.674728e-07
selfinter        8.051925e-40  1.721126e-04
walktrap_vertex -7.799685e-40 -1.442405e-04
bigcom1          2.303893e-40  4.637641e-05
bigcom2         -9.332546e-39 -1.850883e-03
bigcom3         -6.418724e-39 -1.271416e-03
bigcom4         -2.552050e-39 -4.993283e-04
bigcom6         -9.327888e-39 -1.850910e-03
bigcom8         -2.289053e-39 -4.471061e-04
bigcom9         -9.359033e-39 -1.857249e-03
bigcom11        -9.341877e-39 -1.853833e-03
bigcom13        -9.349667e-39 -1.855431e-03
bigcom15         1.803227e-38  3.573563e-03
bigcom16        -9.334100e-39 -1.854450e-03
bigcom21         1.512091e-38  2.995814e-03
bigcom22        -4.545599e-39 -8.978372e-04
bigcom24        -9.329440e-39 -1.851890e-03
bigcom26         2.177568e-38  4.316284e-03
bigcom28        -4.459776e-39 -8.698277e-04
bigcom30         8.635805e-39  1.709957e-03
bigcom31        -9.326336e-39 -1.850507e-03
bigcom32        -9.335655e-39 -1.852444e-03
bigcom33        -9.327112e-39 -1.852374e-03
bigcom34        -9.327888e-39 -1.851996e-03
bigcom36        -9.335655e-39 -1.854576e-03
bigcom37        -9.327112e-39 -1.850676e-03
bigcom38        -9.334100e-39 -1.852635e-03
bigcom39        -9.346550e-39 -1.853465e-03
bigcom40         2.555247e-39  5.149533e-04
bigcom43        -9.332546e-39 -1.852289e-03
bigcom44        -3.569705e-39 -7.077523e-04
bigcom46         3.884465e-38  7.698666e-03
bigcom47         5.016539e-38  9.942039e-03
bigcom49        -9.331770e-39 -1.852640e-03
bigcom50        -9.332546e-39 -1.854407e-03
bigcom51        -9.327112e-39 -1.851579e-03
bigcom52        -9.328664e-39 -1.852878e-03
bigcom54        -9.327112e-39 -1.854548e-03
bigcom56        -9.336432e-39 -1.850681e-03
bigcom62        -9.327888e-39 -1.851999e-03
bigcom66        -9.327888e-39 -1.853774e-03
bigcom68        -9.328664e-39 -1.852875e-03
bigcom69        -9.336432e-39 -1.854886e-03
bigcom71        -9.336432e-39 -1.854772e-03
bigcom72         1.350555e-37  2.676766e-02
bigcom73        -9.338765e-39 -1.852574e-03
bigcom74        -9.332546e-39 -1.851260e-03
bigcom75        -9.327112e-39 -1.850962e-03
bigcom76        -9.330217e-39 -1.849695e-03
bigcom77        -9.330993e-39 -1.851312e-03
bigcom79        -9.327888e-39 -1.855585e-03
bigcom80        -9.330993e-39 -1.854285e-03
bigcom82        -9.329440e-39 -1.853884e-03
bigcom83        -9.327112e-39 -1.848693e-03
bigcom84        -9.330217e-39 -1.855944e-03
bigcom85        -9.330217e-39 -1.855929e-03
bigcom87        -9.332546e-39 -1.851649e-03
bigcom89        -9.326336e-39 -1.854027e-03
bigcom91        -9.330993e-39 -1.853322e-03
bigcom92        -9.348108e-39 -1.854735e-03
bigcom93        -9.326336e-39 -1.846336e-03
bigcom96        -9.327112e-39 -1.852082e-03
bigcom97        -9.334877e-39 -1.852492e-03
bigcom98        -9.327888e-39 -1.855729e-03
bigcom99        -9.327112e-39 -1.850017e-03
bigcom101       -9.340321e-39 -1.860425e-03
bigcom104        6.845084e-38  1.356761e-02
bigcom106       -9.329440e-39 -1.855238e-03
bigcom109       -9.328664e-39 -1.851249e-03
bigcom113       -9.329440e-39 -1.863549e-03
bigcom116       -9.361377e-39 -1.856452e-03
bigcom120       -9.327112e-39 -1.855082e-03
bigcom123       -9.327888e-39 -1.850646e-03
bigcom126       -9.325560e-39 -1.855532e-03
bigcom127       -9.329440e-39 -1.848433e-03
bigcom137       -9.331770e-39 -1.852306e-03
bigcom139       -9.327888e-39 -1.852064e-03
bigcom140       -9.327888e-39 -1.853081e-03
bigcom143       -9.327112e-39 -1.854668e-03
bigcom145       -9.328664e-39 -1.849778e-03
bigcom146       -9.328664e-39 -1.852592e-03
bigcom147       -9.337987e-39 -1.849117e-03
bigcom149       -9.327112e-39 -1.849399e-03
bigcom153       -9.333323e-39 -1.854241e-03
bigcom154       -9.334877e-39 -1.855246e-03
bigcom156       -9.328664e-39 -1.851932e-03
bigcom157       -9.334877e-39 -1.848411e-03
bigcom158       -9.325560e-39 -1.846815e-03
bigcom160       -9.327888e-39 -1.851894e-03
bigcom161       -9.327888e-39 -1.853828e-03
bigcom162       -9.327112e-39 -1.854067e-03
bigcom164       -9.326336e-39 -1.855741e-03
bigcom166       -9.334100e-39 -1.853375e-03
bigcom167       -9.341877e-39 -1.851496e-03
bigcom171        8.257966e-38  1.636927e-02
bigcom173       -9.327112e-39 -1.851058e-03
bigcom175       -9.327112e-39 -1.850162e-03
bigcom176       -9.327112e-39 -1.855199e-03
bigcom177       -9.327888e-39 -1.849595e-03
bigcom178       -9.327888e-39 -1.852763e-03
bigcom180       -9.326336e-39 -1.851033e-03
bigcom181       -9.337210e-39 -1.850147e-03
bigcom184       -9.327888e-39 -1.850610e-03
bigcom186       -9.327112e-39 -1.854560e-03
bigcom187       -9.327112e-39 -1.854660e-03
bigcom189       -9.333323e-39 -1.848643e-03
bigcom194        1.170172e-37  2.319424e-02
bigcom195       -9.327888e-39 -1.851692e-03
bigcom196       -9.327112e-39 -1.855855e-03
bigcom204       -9.330217e-39 -1.851614e-03
bigcom205       -9.327888e-39 -1.851055e-03
bigcom212       -9.327112e-39 -1.850486e-03
bigcom214       -9.328664e-39 -1.853449e-03
bigcom222       -9.326336e-39 -1.852038e-03
bigcom223       -9.327888e-39 -1.859198e-03
bigcom226       -9.327888e-39 -1.851445e-03
bigcom227       -9.327888e-39 -1.850167e-03
bigcom229       -9.327112e-39 -1.853556e-03
bigcom233       -9.326336e-39 -1.853301e-03
bigcom236       -9.327112e-39 -1.852082e-03
bigcom237       -9.326336e-39 -1.849742e-03
bigcom246       -9.332546e-39 -1.850600e-03
bigcom248        1.096672e-37  2.173279e-02
bigcom249        1.591063e-37  3.154022e-02
bigcom250       -9.336432e-39 -1.854863e-03
bigcom254       -9.328664e-39 -1.852015e-03
bigcom266       -9.327112e-39 -1.854555e-03
bigcom269       -9.330217e-39 -1.855076e-03
bigcom272       -9.327112e-39 -1.853743e-03
bigcom274        1.477840e-38  2.929028e-03
bigcom281       -9.329440e-39 -1.849763e-03
bigcom291       -9.327888e-39 -1.850680e-03
bigcom292       -9.327112e-39 -1.851437e-03
bigcom295       -9.327888e-39 -1.851148e-03
bigcom299       -9.325560e-39 -1.850231e-03
bigcom301       -9.331770e-39 -1.852855e-03
bigcom306       -9.327112e-39 -1.853351e-03
bigcom309       -9.329440e-39 -1.854036e-03
bigcom314       -9.327112e-39 -1.850052e-03
bigcom321       -9.330993e-39 -1.854155e-03
bigcom341       -9.327112e-39 -1.850412e-03
bigcom350       -9.327112e-39 -1.852676e-03
bigcom353       -9.327112e-39 -1.853055e-03
bigcom359       -9.326336e-39 -1.852022e-03
bigcom363       -9.327112e-39 -1.862721e-03
bigcom365       -9.327112e-39 -1.852794e-03
bigcom385       -9.327112e-39 -1.853326e-03
bigcom386       -9.326336e-39 -1.850347e-03
bigcom408        8.257966e-38  1.636837e-02
bigcom412       -9.328664e-39 -1.849664e-03
bigcom480        1.927771e-37  3.820851e-02
spin_vertex      5.691418e-39  1.104647e-03
membership_s1   -3.178028e-39 -6.333924e-04
membership_s3   -9.337987e-39 -1.860200e-03
membership_s4    6.116325e-40  1.275576e-04
membership_s5   -1.399591e-39 -2.727657e-04
membership_s6   -3.832360e-40 -8.759876e-05
membership_s7   -1.191032e-40 -2.456088e-05
membership_s8   -9.333323e-39 -1.855587e-03
membership_s9   -9.337987e-39 -1.861171e-03
membership_s11  -9.332546e-39 -1.857847e-03
membership_s12  -9.332546e-39 -1.852899e-03
membership_s14  -9.327888e-39 -1.857495e-03
membership_s15   2.033095e-38  4.024124e-03
membership_s16  -9.335655e-39 -1.854784e-03
membership_s17   1.029873e-37  2.040776e-02
membership_s18   1.668892e-39  3.255882e-04
membership_s20  -9.327888e-39 -1.855742e-03
membership_s21  -9.458513e-39 -1.878520e-03
membership_s22  -9.347329e-39 -1.855716e-03
membership_s24   2.044342e-38  4.051011e-03
membership_s25  -9.344213e-39 -1.852534e-03
membership_s26  -9.335655e-39 -1.860730e-03
membership_s27  -3.607122e-39 -7.142468e-04
membership_s28  -9.338765e-39 -1.858240e-03
membership_s30  -4.278253e-41 -3.166551e-06
membership_s31  -2.652207e-39 -5.282290e-04
membership_s32   5.750303e-39  1.139110e-03
membership_s33  -9.326336e-39 -1.859767e-03
membership_s36   2.380523e-39  4.702294e-04
membership_s37   2.993896e-40  5.366505e-05
V1              -2.270031e-39 -4.307290e-04
V2               7.544327e-39  1.489879e-03
pdi             -7.989681e-37 -1.439152e-01
adhesion         4.474046e-43  8.740273e-08
cohesion        -8.943680e-43 -1.747147e-07
inner           -3.046126e-43 -5.938094e-08
outer           -5.512164e-43 -1.076199e-07
ioratio         -1.268380e-38 -2.486873e-03
comsize         -2.006100e-42 -3.926596e-07
target           1.445264e-38  2.864158e-03
[1] "Dataset: all_CT Model GBM, run: 9 of 10 2015-06-16 09:18:19"
Iter   TrainDeviance   ValidDeviance   StepSize   Improve
     1        0.1100             nan     0.0100   -0.0000
     2        0.1091             nan     0.0100   -0.0000
     3        0.1085             nan     0.0100   -0.0000
     4        0.1078             nan     0.0100   -0.0000
     5        0.1070             nan     0.0100   -0.0000
     6        0.1064             nan     0.0100   -0.0000
     7        0.1059             nan     0.0100   -0.0000
     8        0.1056             nan     0.0100   -0.0000
     9        0.1052             nan     0.0100   -0.0000
    10        0.1049             nan     0.0100   -0.0000
    20        0.1001             nan     0.0100   -0.0000
    40        0.0932             nan     0.0100   -0.0000
    60        0.0889             nan     0.0100   -0.0000
    80        0.0850             nan     0.0100    0.0000
   100        0.0812             nan     0.0100   -0.0000
   120        0.0783             nan     0.0100   -0.0000
   140        0.0759             nan     0.0100   -0.0000
   160        0.0730             nan     0.0100   -0.0000
   180        0.0701             nan     0.0100   -0.0000
   200        0.0679             nan     0.0100   -0.0000
   220        0.0659             nan     0.0100   -0.0000
   240        0.0637             nan     0.0100   -0.0000
   260        0.0618             nan     0.0100   -0.0000
   280        0.0601             nan     0.0100   -0.0000
   300        0.0584             nan     0.0100   -0.0000
   320        0.0566             nan     0.0100   -0.0000
   340        0.0550             nan     0.0100   -0.0000
   357        0.0539             nan     0.0100   -0.0000

[1] "GBM variable coefficients"
                            var     rel.inf
V2                           V2 4.664638145
fifth                     fifth 3.853813548
pagerank               pagerank 3.305186002
comsize                 comsize 2.746711833
ratio5                   ratio5 2.630862066
membership_s17   membership_s17 2.212304239
adhesion               adhesion 2.167993982
ratio2                   ratio2 1.944223384
graph1                   graph1 1.936058832
walktrap_vertex walktrap_vertex 1.659633707
graph4                   graph4 1.565468653
cohesion               cohesion 1.512293593
spin_vertex         spin_vertex 1.464653265
outer                     outer 1.410285630
orbit31                 orbit31 1.368388195
graph23                 graph23 1.355775444
knn                         knn 1.346223978
bigcom194             bigcom194 1.331040202
trans                     trans 1.299030137
V1                           V1 1.294700617
orbit62                 orbit62 1.256537268
bigcom480             bigcom480 1.244011720
inner                     inner 1.239063695
bigcom249             bigcom249 1.238586023
fourth                   fourth 1.228020072
graph6                   graph6 1.224566498
graph3                   graph3 1.132300414
bet                         bet 1.125483159
ioratio                 ioratio 1.117683170
bigcom126             bigcom126 1.081828008
orbit18                 orbit18 1.059218324
ratio1                   ratio1 1.037100147
ratio4                   ratio4 0.987247337
orbit20                 orbit20 0.917081056
orbit22                 orbit22 0.889961233
bigcom72               bigcom72 0.850399425
graph11                 graph11 0.841381633
graph12                 graph12 0.837831015
graph0                   graph0 0.802412229
ratio3                   ratio3 0.801968730
orbit39                 orbit39 0.788009437
orbit19                 orbit19 0.775148255
graph22                 graph22 0.756826976
graph19                 graph19 0.747359458
orbit9                   orbit9 0.724497945
graph14                 graph14 0.722252241
graph10                 graph10 0.722110588
graph16                 graph16 0.713122270
constraint           constraint 0.710779239
orbit50                 orbit50 0.696210537
bigcom408             bigcom408 0.683605268
bigcom104             bigcom104 0.667441981
orbit56                 orbit56 0.608144356
orbit51                 orbit51 0.602322319
graph20                 graph20 0.599177270
graph25                 graph25 0.595403508
orbit49                 orbit49 0.549823674
close                     close 0.544691819
graph9                   graph9 0.543766212
graph5                   graph5 0.543176676
orbit37                 orbit37 0.541402985
orbit40                 orbit40 0.538898418
membership_s36   membership_s36 0.536334825
bigcom26               bigcom26 0.525899370
orbit36                 orbit36 0.523524635
bigcom171             bigcom171 0.521161577
orbit27                 orbit27 0.504127316
graph13                 graph13 0.495794697
third                     third 0.484851138
upto_sixth           upto_sixth 0.475305265
membership_s15   membership_s15 0.471765560
hubscore               hubscore 0.451838728
coreness               coreness 0.441483450
orbit47                 orbit47 0.435306748
orbit4                   orbit4 0.431240494
graph7                   graph7 0.423204126
orbit13                 orbit13 0.421858008
orbit54                 orbit54 0.420974049
sixth                     sixth 0.406827437
ratio6                   ratio6 0.403730382
pdi                         pdi 0.399614618
orbit35                 orbit35 0.399572401
orbit6                   orbit6 0.385253168
orbit44                 orbit44 0.375788954
bigcom248             bigcom248 0.372610909
upto_third           upto_third 0.359667994
membership_s32   membership_s32 0.353982676
upto_fifth           upto_fifth 0.350481396
orbit33                 orbit33 0.341691759
bigcom47               bigcom47 0.340083701
orbit10                 orbit10 0.326876462
orbit30                 orbit30 0.321000960
graph17                 graph17 0.320030126
orbit38                 orbit38 0.305986733
orbit28                 orbit28 0.295861911
orbit45                 orbit45 0.295792109
graph24                 graph24 0.286031007
orbit25                 orbit25 0.267038996
orbit16                 orbit16 0.264400010
bigcom46               bigcom46 0.260711496
orbit32                 orbit32 0.255884561
orbit46                 orbit46 0.252360904
orbit69                 orbit69 0.245788276
graph21                 graph21 0.241653093
second                   second 0.236696251
orbit17                 orbit17 0.233612470
graph18                 graph18 0.229121571
target                   target 0.223616831
orbit7                   orbit7 0.216140792
orbit12                 orbit12 0.208638170
orbit63                 orbit63 0.208610258
graph15                 graph15 0.205182788
orbit21                 orbit21 0.199227634
bigcom40               bigcom40 0.195945219
orbit61                 orbit61 0.195425641
orbit48                 orbit48 0.192142881
membership_s27   membership_s27 0.191760910
upto_fourth         upto_fourth 0.191614546
upto_second         upto_second 0.191148288
graph2                   graph2 0.185704408
orbit71                 orbit71 0.182902688
orbit52                 orbit52 0.182404153
bigcom1                 bigcom1 0.181852269
orbit66                 orbit66 0.181129046
membership_s5     membership_s5 0.180633343
graph26                 graph26 0.177150594
orbit65                 orbit65 0.175798157
orbit24                 orbit24 0.163131641
selfinter             selfinter 0.162209060
orbit64                 orbit64 0.161218431
orbit41                 orbit41 0.161054733
graph8                   graph8 0.156961146
graph27                 graph27 0.144739873
orbit1                   orbit1 0.136676042
membership_s6     membership_s6 0.136651390
orbit58                 orbit58 0.115203327
bigcom15               bigcom15 0.114598525
bigcom30               bigcom30 0.112339958
orbit15                 orbit15 0.111549223
bigcom21               bigcom21 0.099381963
orbit23                 orbit23 0.095116685
orbit53                 orbit53 0.094854929
orbit68                 orbit68 0.085912355
ecc                         ecc 0.083687247
orbit55                 orbit55 0.083607157
graph29                 graph29 0.082268867
orbit2                   orbit2 0.079605444
orbit42                 orbit42 0.074720600
graph28                 graph28 0.070820301
orbit59                 orbit59 0.059787576
orbit60                 orbit60 0.055439288
membership_s30   membership_s30 0.054364512
membership_s31   membership_s31 0.054356261
membership_s24   membership_s24 0.052253922
bigcom274             bigcom274 0.046560649
membership_s4     membership_s4 0.036365572
bigcom4                 bigcom4 0.032449442
AP                           AP 0.031913188
membership_s1     membership_s1 0.031679897
orbit57                 orbit57 0.024586702
orbit5                   orbit5 0.023901233
orbit43                 orbit43 0.022265826
orbit67                 orbit67 0.011632652
orbit29                 orbit29 0.008749835
membership_s7     membership_s7 0.007696164
orbit70                 orbit70 0.003699405
orbit0                   orbit0 0.000000000
orbit3                   orbit3 0.000000000
orbit8                   orbit8 0.000000000
orbit11                 orbit11 0.000000000
orbit14                 orbit14 0.000000000
orbit26                 orbit26 0.000000000
orbit34                 orbit34 0.000000000
orbit72                 orbit72 0.000000000
eccrad                   eccrad 0.000000000
evcent                   evcent 0.000000000
first                     first 0.000000000
bigcom2                 bigcom2 0.000000000
bigcom3                 bigcom3 0.000000000
bigcom6                 bigcom6 0.000000000
bigcom8                 bigcom8 0.000000000
bigcom9                 bigcom9 0.000000000
bigcom11               bigcom11 0.000000000
bigcom13               bigcom13 0.000000000
bigcom16               bigcom16 0.000000000
bigcom22               bigcom22 0.000000000
bigcom24               bigcom24 0.000000000
bigcom28               bigcom28 0.000000000
bigcom31               bigcom31 0.000000000
bigcom32               bigcom32 0.000000000
bigcom33               bigcom33 0.000000000
bigcom34               bigcom34 0.000000000
bigcom36               bigcom36 0.000000000
bigcom37               bigcom37 0.000000000
bigcom38               bigcom38 0.000000000
bigcom39               bigcom39 0.000000000
bigcom43               bigcom43 0.000000000
bigcom44               bigcom44 0.000000000
bigcom49               bigcom49 0.000000000
bigcom50               bigcom50 0.000000000
bigcom51               bigcom51 0.000000000
bigcom52               bigcom52 0.000000000
bigcom54               bigcom54 0.000000000
bigcom56               bigcom56 0.000000000
bigcom62               bigcom62 0.000000000
bigcom66               bigcom66 0.000000000
bigcom68               bigcom68 0.000000000
bigcom69               bigcom69 0.000000000
bigcom71               bigcom71 0.000000000
bigcom73               bigcom73 0.000000000
bigcom74               bigcom74 0.000000000
bigcom75               bigcom75 0.000000000
bigcom76               bigcom76 0.000000000
bigcom77               bigcom77 0.000000000
bigcom79               bigcom79 0.000000000
bigcom80               bigcom80 0.000000000
bigcom82               bigcom82 0.000000000
bigcom83               bigcom83 0.000000000
bigcom84               bigcom84 0.000000000
bigcom85               bigcom85 0.000000000
bigcom87               bigcom87 0.000000000
bigcom89               bigcom89 0.000000000
bigcom91               bigcom91 0.000000000
bigcom92               bigcom92 0.000000000
bigcom93               bigcom93 0.000000000
bigcom96               bigcom96 0.000000000
bigcom97               bigcom97 0.000000000
bigcom98               bigcom98 0.000000000
bigcom99               bigcom99 0.000000000
bigcom101             bigcom101 0.000000000
bigcom106             bigcom106 0.000000000
bigcom109             bigcom109 0.000000000
bigcom113             bigcom113 0.000000000
bigcom116             bigcom116 0.000000000
bigcom120             bigcom120 0.000000000
bigcom123             bigcom123 0.000000000
bigcom127             bigcom127 0.000000000
bigcom137             bigcom137 0.000000000
bigcom139             bigcom139 0.000000000
bigcom140             bigcom140 0.000000000
bigcom143             bigcom143 0.000000000
bigcom145             bigcom145 0.000000000
bigcom146             bigcom146 0.000000000
bigcom147             bigcom147 0.000000000
bigcom149             bigcom149 0.000000000
bigcom153             bigcom153 0.000000000
bigcom154             bigcom154 0.000000000
bigcom156             bigcom156 0.000000000
bigcom157             bigcom157 0.000000000
bigcom158             bigcom158 0.000000000
bigcom160             bigcom160 0.000000000
bigcom161             bigcom161 0.000000000
bigcom162             bigcom162 0.000000000
bigcom164             bigcom164 0.000000000
bigcom166             bigcom166 0.000000000
bigcom167             bigcom167 0.000000000
bigcom173             bigcom173 0.000000000
bigcom175             bigcom175 0.000000000
bigcom176             bigcom176 0.000000000
bigcom177             bigcom177 0.000000000
bigcom178             bigcom178 0.000000000
bigcom180             bigcom180 0.000000000
bigcom181             bigcom181 0.000000000
bigcom184             bigcom184 0.000000000
bigcom186             bigcom186 0.000000000
bigcom187             bigcom187 0.000000000
bigcom189             bigcom189 0.000000000
bigcom195             bigcom195 0.000000000
bigcom196             bigcom196 0.000000000
bigcom204             bigcom204 0.000000000
bigcom205             bigcom205 0.000000000
bigcom212             bigcom212 0.000000000
bigcom214             bigcom214 0.000000000
bigcom222             bigcom222 0.000000000
bigcom223             bigcom223 0.000000000
bigcom226             bigcom226 0.000000000
bigcom227             bigcom227 0.000000000
bigcom229             bigcom229 0.000000000
bigcom233             bigcom233 0.000000000
bigcom236             bigcom236 0.000000000
bigcom237             bigcom237 0.000000000
bigcom246             bigcom246 0.000000000
bigcom250             bigcom250 0.000000000
bigcom254             bigcom254 0.000000000
bigcom266             bigcom266 0.000000000
bigcom269             bigcom269 0.000000000
bigcom272             bigcom272 0.000000000
bigcom281             bigcom281 0.000000000
bigcom291             bigcom291 0.000000000
bigcom292             bigcom292 0.000000000
bigcom295             bigcom295 0.000000000
bigcom299             bigcom299 0.000000000
bigcom301             bigcom301 0.000000000
bigcom306             bigcom306 0.000000000
bigcom309             bigcom309 0.000000000
bigcom314             bigcom314 0.000000000
bigcom321             bigcom321 0.000000000
bigcom341             bigcom341 0.000000000
bigcom350             bigcom350 0.000000000
bigcom353             bigcom353 0.000000000
bigcom359             bigcom359 0.000000000
bigcom363             bigcom363 0.000000000
bigcom365             bigcom365 0.000000000
bigcom385             bigcom385 0.000000000
bigcom386             bigcom386 0.000000000
bigcom412             bigcom412 0.000000000
membership_s3     membership_s3 0.000000000
membership_s8     membership_s8 0.000000000
membership_s9     membership_s9 0.000000000
membership_s11   membership_s11 0.000000000
membership_s12   membership_s12 0.000000000
membership_s14   membership_s14 0.000000000
membership_s16   membership_s16 0.000000000
membership_s18   membership_s18 0.000000000
membership_s20   membership_s20 0.000000000
membership_s21   membership_s21 0.000000000
membership_s22   membership_s22 0.000000000
membership_s25   membership_s25 0.000000000
membership_s26   membership_s26 0.000000000
membership_s28   membership_s28 0.000000000
membership_s33   membership_s33 0.000000000
membership_s37   membership_s37 0.000000000
[1] "Dataset: all_CT Model RF, run: 9 of 10 2015-06-16 09:25:08"
     |      Out-of-bag   |
Tree |      MSE  %Var(y) |
   1 |  0.01979   202.75 |
   2 |  0.01813   185.76 |
   3 |  0.01769   181.25 |
   4 |  0.01668   170.86 |
   5 |  0.01577   161.56 |
   6 |  0.01543   158.05 |
   7 |  0.01502   153.84 |
   8 |  0.01438   147.33 |
   9 |  0.01395   142.84 |
  10 |  0.01372   140.54 |
  11 |   0.0133   136.22 |
  12 |  0.01297   132.89 |
  13 |  0.01265   129.59 |
  14 |  0.01248   127.82 |
  15 |  0.01235   126.48 |
  16 |  0.01225   125.45 |
  17 |  0.01218   124.77 |
  18 |  0.01203   123.20 |
  19 |  0.01192   122.15 |
  20 |  0.01187   121.54 |
  21 |   0.0118   120.84 |
  22 |  0.01175   120.39 |
  23 |  0.01173   120.11 |
  24 |  0.01165   119.38 |
  25 |  0.01159   118.72 |
  26 |  0.01155   118.31 |
  27 |  0.01149   117.68 |
  28 |  0.01144   117.17 |
  29 |  0.01141   116.89 |
  30 |  0.01141   116.84 |
  31 |  0.01137   116.50 |
  32 |  0.01135   116.24 |
  33 |   0.0113   115.76 |
  34 |  0.01125   115.28 |
  35 |  0.01125   115.20 |
  36 |  0.01125   115.25 |
  37 |  0.01123   115.05 |
  38 |  0.01121   114.87 |
  39 |  0.01118   114.53 |
  40 |  0.01117   114.47 |
  41 |  0.01114   114.15 |
  42 |  0.01113   113.96 |
  43 |  0.01112   113.86 |
  44 |  0.01109   113.59 |
  45 |  0.01107   113.41 |
  46 |  0.01109   113.55 |
  47 |  0.01108   113.51 |
  48 |  0.01107   113.44 |
  49 |  0.01106   113.30 |
  50 |  0.01104   113.10 |
  51 |  0.01104   113.06 |
  52 |  0.01103   112.95 |
  53 |    0.011   112.64 |
  54 |  0.01099   112.54 |
  55 |  0.01099   112.54 |
  56 |  0.01099   112.55 |
  57 |  0.01099   112.53 |
  58 |  0.01097   112.37 |
  59 |  0.01096   112.22 |
  60 |  0.01095   112.18 |
  61 |  0.01095   112.20 |
  62 |  0.01094   112.10 |
  63 |  0.01094   112.02 |
  64 |  0.01094   112.02 |
  65 |  0.01094   112.02 |
  66 |  0.01094   112.07 |
  67 |  0.01093   111.94 |
  68 |  0.01093   111.97 |
  69 |  0.01092   111.90 |
  70 |  0.01091   111.80 |
  71 |  0.01091   111.79 |
  72 |  0.01091   111.75 |
  73 |  0.01091   111.78 |
  74 |  0.01091   111.76 |
  75 |  0.01091   111.75 |
  76 |  0.01091   111.72 |
  77 |   0.0109   111.70 |
  78 |   0.0109   111.64 |
  79 |  0.01089   111.52 |
  80 |  0.01088   111.45 |
  81 |  0.01088   111.44 |
  82 |  0.01087   111.38 |
  83 |  0.01087   111.30 |
  84 |  0.01087   111.34 |
  85 |  0.01086   111.24 |
  86 |  0.01085   111.17 |
  87 |  0.01085   111.16 |
  88 |  0.01084   111.03 |
  89 |  0.01084   111.02 |
  90 |  0.01083   110.89 |
  91 |  0.01082   110.79 |
  92 |  0.01082   110.85 |
  93 |  0.01082   110.83 |
  94 |  0.01082   110.82 |
  95 |  0.01082   110.88 |
  96 |  0.01082   110.87 |
  97 |  0.01082   110.86 |
  98 |  0.01082   110.84 |
  99 |  0.01082   110.83 |
 100 |  0.01082   110.83 |
[1] "Random Forest variable coefficients"
                      %IncMSE IncNodePurity
graph5           6.827891e-03  6.258060e-01
graph6           3.952938e-03  4.319227e-01
graph7           1.296479e-03  2.522379e-01
graph8           6.852189e-04  1.176844e-01
graph9           2.616528e-03  5.483529e-01
graph10          6.362733e-03  6.550184e-01
graph11          1.716324e-02  1.070046e+00
graph12          5.116383e-03  7.066925e-01
graph13          4.932012e-03  7.154355e-01
graph14          7.173833e-03  8.543914e-01
graph15          4.914742e-03  3.979209e-01
graph16          1.137851e-02  8.794214e-01
graph17          4.101355e-03  4.183618e-01
graph18          3.727391e-03  3.382509e-01
graph19          3.216328e-03  1.125380e+00
graph20          8.282422e-03  1.036342e+00
graph21          2.463534e-03  3.836740e-01
graph22          2.148277e-03  4.111633e-01
graph23          4.358954e-03  5.081189e-01
graph24          3.355978e-03  3.208337e-01
graph25          2.693002e-03  7.885765e-01
graph26          1.932750e-03  1.916441e-01
graph27          2.481242e-03  2.697092e-01
graph28          5.502346e-04  1.269860e-01
graph29          1.980628e-04  1.084606e-01
orbit0           2.165031e-04  2.478514e-01
orbit1           2.581274e-03  5.014456e-01
orbit2           1.394669e-03  2.554355e-01
orbit3           2.260497e-04  2.131608e-01
orbit4           2.130952e-03  4.692403e-01
orbit5           4.690042e-03  5.239448e-01
orbit6           2.700498e-03  7.501628e-01
orbit7           9.767204e-04  4.031612e-01
orbit8           9.268048e-04  4.636785e-01
orbit9           7.663447e-03  6.982074e-01
orbit10          1.030092e-03  2.509256e-01
orbit11          4.078625e-04  1.830943e-01
orbit12          8.909815e-04  3.426384e-01
orbit13          2.651477e-04  2.927853e-01
orbit14          1.453080e-03  1.312719e-01
orbit15          6.332057e-03  5.206750e-01
orbit16          7.163347e-03  4.313238e-01
orbit17          1.493350e-03  4.675725e-01
orbit18          3.177043e-03  9.058095e-01
orbit19          6.718091e-03  9.293518e-01
orbit20          7.906436e-03  6.721516e-01
orbit21          2.912187e-03  3.890362e-01
orbit22          1.331900e-02  1.548396e+00
orbit23          4.747427e-03  3.034882e-01
orbit24          9.127916e-03  7.689168e-01
orbit25          2.011882e-03  2.973711e-01
orbit26          1.918655e-03  1.848924e-01
orbit27          4.306751e-03  7.806466e-01
orbit28          2.818365e-03  5.450189e-01
orbit29          3.616046e-03  2.075474e-01
orbit30          2.834585e-03  3.772291e-01
orbit31          1.020758e-02  1.157888e+00
orbit32          2.333040e-03  4.515180e-01
orbit33          1.412557e-03  1.556186e-01
orbit34          4.651855e-03  5.954547e-01
orbit35          1.174919e-02  9.497984e-01
orbit36          2.189883e-03  5.564850e-01
orbit37          8.387704e-03  6.899106e-01
orbit38          3.801251e-03  4.434080e-01
orbit39          6.494723e-03  8.542523e-01
orbit40          1.160513e-03  3.466627e-01
orbit41          9.125476e-04  1.699106e-01
orbit42          1.245480e-03  2.251081e-01
orbit43          3.267034e-03  2.556213e-01
orbit44          4.089458e-03  2.359484e-01
orbit45          1.074391e-02  7.927573e-01
orbit46          1.954945e-03  2.382312e-01
orbit47          1.845818e-03  2.351233e-01
orbit48          2.705489e-03  2.502935e-01
orbit49          1.141024e-02  1.272895e+00
orbit50          2.600410e-03  3.646896e-01
orbit51          2.882107e-03  4.579695e-01
orbit52          3.306768e-03  4.315917e-01
orbit53          8.126508e-05  2.752197e-01
orbit54          5.854319e-03  4.537935e-01
orbit55          4.515184e-04  2.237357e-01
orbit56          7.364790e-03  5.693202e-01
orbit57          1.080186e-03  1.663577e-01
orbit58          1.640602e-03  1.540371e-01
orbit59          1.805799e-03  2.959557e-01
orbit60          1.939300e-03  2.946872e-01
orbit61          1.029735e-03  1.003324e-01
orbit62          3.199518e-03  5.985193e-01
orbit63          1.473556e-03  2.704632e-01
orbit64          1.291078e-03  2.795488e-01
orbit65          1.334605e-03  2.466895e-01
orbit66          2.431657e-03  1.235955e-01
orbit67          5.652196e-04  1.369283e-01
[truncated: 139,703 more chars]
