# Supplementary material for: Distinctive Behaviors of Druggable Proteins in Cellular Networks
Source: PLoS Comput Biol. 2015 Dec 23;11(12):e1004597. doi: 10.1371/journal.pcbi.1004597 (PMC4689399; doi:10.1371/journal.pcbi.1004597)
Supplement: S1 File — (ZIP) [file pcbi.1004597.s004.zip › S1_File/direct.20150613.random.ppi.optimised_Target_results_all_targets.txt]

[[1]]
[1] "all_targets"

[1] "Dataset: all_targets Model GBM, run: 1 of 10 2015-06-16 06:48:18"
Iter   TrainDeviance   ValidDeviance   StepSize   Improve
     1        0.2225             nan     0.0100    0.0097
     2        0.2087             nan     0.0100    0.0072
     3        0.1981             nan     0.0100    0.0053
     4        0.1893             nan     0.0100    0.0047
     5        0.1818             nan     0.0100    0.0036
     6        0.1752             nan     0.0100    0.0035
     7        0.1694             nan     0.0100    0.0027
     8        0.1642             nan     0.0100    0.0025
     9        0.1594             nan     0.0100    0.0024
    10        0.1550             nan     0.0100    0.0022
    20        0.1235             nan     0.0100    0.0013
    40        0.0885             nan     0.0100    0.0007
    60        0.0673             nan     0.0100    0.0004
    80        0.0525             nan     0.0100    0.0003
   100        0.0416             nan     0.0100    0.0002
   120        0.0332             nan     0.0100    0.0002
   140        0.0267             nan     0.0100    0.0001
   160        0.0216             nan     0.0100    0.0001
   180        0.0175             nan     0.0100    0.0001
   200        0.0142             nan     0.0100    0.0001
   220        0.0115             nan     0.0100    0.0001
   240        0.0094             nan     0.0100    0.0000
   260        0.0076             nan     0.0100    0.0000
   280        0.0062             nan     0.0100    0.0000
   300        0.0051             nan     0.0100    0.0000
   320        0.0042             nan     0.0100    0.0000
   340        0.0034             nan     0.0100    0.0000
   360        0.0028             nan     0.0100    0.0000
   376        0.0024             nan     0.0100    0.0000

[1] "GBM variable coefficients"
                            var      rel.inf
target                   target 1.000000e+02
graph0                   graph0 3.775592e-24
graph4                   graph4 2.196559e-24
fourth                   fourth 1.670843e-24
graph5                   graph5 1.351778e-24
sixth                     sixth 1.190020e-24
ecc                         ecc 8.497958e-25
ratio4                   ratio4 8.047301e-25
graph27                 graph27 6.856446e-25
graph11                 graph11 6.076490e-25
ratio2                   ratio2 5.994951e-25
V1                           V1 5.479216e-25
V2                           V2 4.454219e-25
ratio3                   ratio3 3.517512e-25
graph18                 graph18 3.408879e-25
graph12                 graph12 3.266634e-25
knn                         knn 3.184801e-25
graph1                   graph1 2.936682e-25
orbit10                 orbit10 2.829478e-25
orbit31                 orbit31 2.609150e-25
fifth                     fifth 2.327351e-25
orbit12                 orbit12 2.156391e-25
orbit33                 orbit33 1.977258e-25
orbit44                 orbit44 1.830460e-25
orbit58                 orbit58 1.682357e-25
upto_fifth           upto_fifth 1.601041e-25
orbit29                 orbit29 1.163705e-25
orbit46                 orbit46 1.128537e-25
ratio6                   ratio6 1.053055e-25
graph2                   graph2 1.045746e-25
orbit50                 orbit50 9.987290e-26
orbit27                 orbit27 9.740033e-26
orbit48                 orbit48 8.983871e-26
ratio5                   ratio5 8.775383e-26
upto_second         upto_second 8.681205e-26
orbit64                 orbit64 8.132119e-26
orbit17                 orbit17 7.858070e-26
trans                     trans 6.973811e-26
graph8                   graph8 6.547008e-26
cohesion               cohesion 6.172099e-26
adhesion               adhesion 4.988430e-26
graph3                   graph3 4.016154e-26
orbit55                 orbit55 3.986511e-26
orbit1                   orbit1 3.950567e-26
orbit56                 orbit56 3.194844e-26
orbit4                   orbit4 3.102431e-26
graph14                 graph14 2.883213e-26
orbit7                   orbit7 2.361728e-26
orbit11                 orbit11 2.075069e-26
inner                     inner 1.855826e-26
pdi                         pdi 1.852279e-26
comsize                 comsize 1.803673e-26
graph10                 graph10 1.727611e-26
graph6                   graph6 1.628750e-26
graph22                 graph22 1.613312e-26
orbit49                 orbit49 1.603854e-26
orbit6                   orbit6 1.391490e-26
graph21                 graph21 1.328215e-26
orbit67                 orbit67 1.323701e-26
ratio1                   ratio1 1.173420e-26
upto_third           upto_third 1.131184e-26
outer                     outer 1.111031e-26
orbit2                   orbit2 8.279262e-27
orbit19                 orbit19 8.174979e-27
graph15                 graph15 7.918387e-27
orbit52                 orbit52 7.809684e-27
orbit26                 orbit26 7.409281e-27
ioratio                 ioratio 6.797737e-27
orbit9                   orbit9 5.246560e-27
graph29                 graph29 5.117272e-27
graph20                 graph20 3.928621e-27
orbit13                 orbit13 3.459977e-27
orbit39                 orbit39 3.304189e-27
orbit30                 orbit30 3.271912e-27
orbit28                 orbit28 2.248261e-27
hubscore               hubscore 2.235951e-27
graph9                   graph9 2.107194e-27
orbit63                 orbit63 2.099814e-27
bigcom22               bigcom22 1.973055e-27
second                   second 1.646556e-27
orbit22                 orbit22 1.374154e-27
orbit20                 orbit20 1.133124e-27
orbit23                 orbit23 1.063728e-27
graph7                   graph7 9.971198e-28
evcent                   evcent 9.924308e-28
graph26                 graph26 9.574990e-28
graph25                 graph25 8.468287e-28
graph13                 graph13 6.823071e-28
orbit42                 orbit42 6.519452e-28
orbit5                   orbit5 5.285264e-28
constraint           constraint 4.430861e-28
orbit47                 orbit47 3.361513e-28
orbit36                 orbit36 3.037670e-28
orbit18                 orbit18 2.478385e-28
close                     close 2.440275e-28
orbit61                 orbit61 2.048492e-28
bet                         bet 1.706755e-28
orbit16                 orbit16 1.700153e-28
pagerank               pagerank 1.699874e-28
graph19                 graph19 1.494076e-28
orbit35                 orbit35 1.382663e-28
orbit37                 orbit37 9.795868e-29
orbit21                 orbit21 8.942426e-29
third                     third 8.115013e-29
graph23                 graph23 3.914567e-29
orbit15                 orbit15 3.632346e-29
upto_fourth         upto_fourth 3.574337e-29
graph16                 graph16 2.923949e-29
orbit45                 orbit45 2.606870e-29
orbit38                 orbit38 2.220068e-29
orbit41                 orbit41 2.114017e-29
orbit24                 orbit24 1.221174e-29
graph24                 graph24 1.219278e-29
graph17                 graph17 9.315669e-30
orbit60                 orbit60 8.081588e-30
orbit70                 orbit70 6.316581e-30
orbit54                 orbit54 5.596217e-30
orbit69                 orbit69 5.293928e-30
graph28                 graph28 4.702783e-30
spin_vertex         spin_vertex 4.410783e-30
orbit40                 orbit40 3.988866e-30
orbit57                 orbit57 3.426473e-30
coreness               coreness 2.759658e-30
orbit59                 orbit59 2.610127e-30
bigcom28               bigcom28 2.474955e-30
orbit32                 orbit32 2.323304e-30
orbit25                 orbit25 1.540298e-30
walktrap_vertex walktrap_vertex 1.486922e-30
upto_sixth           upto_sixth 1.158057e-30
orbit51                 orbit51 7.394112e-31
orbit66                 orbit66 7.235263e-31
membership_s27   membership_s27 5.894744e-31
membership_s7     membership_s7 4.947856e-31
orbit65                 orbit65 2.753291e-31
bigcom4                 bigcom4 2.486064e-31
orbit53                 orbit53 2.276218e-31
bigcom3                 bigcom3 1.212521e-31
orbit62                 orbit62 1.184097e-31
orbit43                 orbit43 4.858385e-32
bigcom8                 bigcom8 6.403818e-33
membership_s5     membership_s5 4.858369e-33
membership_s30   membership_s30 2.633392e-33
orbit0                   orbit0 0.000000e+00
orbit3                   orbit3 0.000000e+00
orbit8                   orbit8 0.000000e+00
orbit14                 orbit14 0.000000e+00
orbit34                 orbit34 0.000000e+00
orbit68                 orbit68 0.000000e+00
orbit71                 orbit71 0.000000e+00
orbit72                 orbit72 0.000000e+00
AP                           AP 0.000000e+00
eccrad                   eccrad 0.000000e+00
first                     first 0.000000e+00
selfinter             selfinter 0.000000e+00
bigcom1                 bigcom1 0.000000e+00
bigcom2                 bigcom2 0.000000e+00
bigcom6                 bigcom6 0.000000e+00
bigcom9                 bigcom9 0.000000e+00
bigcom11               bigcom11 0.000000e+00
bigcom13               bigcom13 0.000000e+00
bigcom15               bigcom15 0.000000e+00
bigcom16               bigcom16 0.000000e+00
bigcom21               bigcom21 0.000000e+00
bigcom24               bigcom24 0.000000e+00
bigcom26               bigcom26 0.000000e+00
bigcom30               bigcom30 0.000000e+00
bigcom31               bigcom31 0.000000e+00
bigcom32               bigcom32 0.000000e+00
bigcom33               bigcom33 0.000000e+00
bigcom34               bigcom34 0.000000e+00
bigcom36               bigcom36 0.000000e+00
bigcom37               bigcom37 0.000000e+00
bigcom38               bigcom38 0.000000e+00
bigcom39               bigcom39 0.000000e+00
bigcom40               bigcom40 0.000000e+00
bigcom43               bigcom43 0.000000e+00
bigcom44               bigcom44 0.000000e+00
bigcom46               bigcom46 0.000000e+00
bigcom47               bigcom47 0.000000e+00
bigcom49               bigcom49 0.000000e+00
bigcom50               bigcom50 0.000000e+00
bigcom51               bigcom51 0.000000e+00
bigcom52               bigcom52 0.000000e+00
bigcom54               bigcom54 0.000000e+00
bigcom56               bigcom56 0.000000e+00
bigcom62               bigcom62 0.000000e+00
bigcom66               bigcom66 0.000000e+00
bigcom68               bigcom68 0.000000e+00
bigcom69               bigcom69 0.000000e+00
bigcom71               bigcom71 0.000000e+00
bigcom72               bigcom72 0.000000e+00
bigcom73               bigcom73 0.000000e+00
bigcom74               bigcom74 0.000000e+00
bigcom75               bigcom75 0.000000e+00
bigcom76               bigcom76 0.000000e+00
bigcom77               bigcom77 0.000000e+00
bigcom79               bigcom79 0.000000e+00
bigcom80               bigcom80 0.000000e+00
bigcom82               bigcom82 0.000000e+00
bigcom83               bigcom83 0.000000e+00
bigcom84               bigcom84 0.000000e+00
bigcom85               bigcom85 0.000000e+00
bigcom87               bigcom87 0.000000e+00
bigcom89               bigcom89 0.000000e+00
bigcom91               bigcom91 0.000000e+00
bigcom92               bigcom92 0.000000e+00
bigcom93               bigcom93 0.000000e+00
bigcom96               bigcom96 0.000000e+00
bigcom97               bigcom97 0.000000e+00
bigcom98               bigcom98 0.000000e+00
bigcom99               bigcom99 0.000000e+00
bigcom101             bigcom101 0.000000e+00
bigcom104             bigcom104 0.000000e+00
bigcom106             bigcom106 0.000000e+00
bigcom109             bigcom109 0.000000e+00
bigcom113             bigcom113 0.000000e+00
bigcom116             bigcom116 0.000000e+00
bigcom120             bigcom120 0.000000e+00
bigcom123             bigcom123 0.000000e+00
bigcom126             bigcom126 0.000000e+00
bigcom127             bigcom127 0.000000e+00
bigcom137             bigcom137 0.000000e+00
bigcom139             bigcom139 0.000000e+00
bigcom140             bigcom140 0.000000e+00
bigcom143             bigcom143 0.000000e+00
bigcom145             bigcom145 0.000000e+00
bigcom146             bigcom146 0.000000e+00
bigcom147             bigcom147 0.000000e+00
bigcom149             bigcom149 0.000000e+00
bigcom153             bigcom153 0.000000e+00
bigcom154             bigcom154 0.000000e+00
bigcom156             bigcom156 0.000000e+00
bigcom157             bigcom157 0.000000e+00
bigcom158             bigcom158 0.000000e+00
bigcom160             bigcom160 0.000000e+00
bigcom161             bigcom161 0.000000e+00
bigcom162             bigcom162 0.000000e+00
bigcom164             bigcom164 0.000000e+00
bigcom166             bigcom166 0.000000e+00
bigcom167             bigcom167 0.000000e+00
bigcom171             bigcom171 0.000000e+00
bigcom173             bigcom173 0.000000e+00
bigcom175             bigcom175 0.000000e+00
bigcom176             bigcom176 0.000000e+00
bigcom177             bigcom177 0.000000e+00
bigcom178             bigcom178 0.000000e+00
bigcom180             bigcom180 0.000000e+00
bigcom181             bigcom181 0.000000e+00
bigcom184             bigcom184 0.000000e+00
bigcom186             bigcom186 0.000000e+00
bigcom187             bigcom187 0.000000e+00
bigcom189             bigcom189 0.000000e+00
bigcom194             bigcom194 0.000000e+00
bigcom195             bigcom195 0.000000e+00
bigcom196             bigcom196 0.000000e+00
bigcom204             bigcom204 0.000000e+00
bigcom205             bigcom205 0.000000e+00
bigcom212             bigcom212 0.000000e+00
bigcom214             bigcom214 0.000000e+00
bigcom222             bigcom222 0.000000e+00
bigcom223             bigcom223 0.000000e+00
bigcom226             bigcom226 0.000000e+00
bigcom227             bigcom227 0.000000e+00
bigcom229             bigcom229 0.000000e+00
bigcom233             bigcom233 0.000000e+00
bigcom236             bigcom236 0.000000e+00
bigcom237             bigcom237 0.000000e+00
bigcom246             bigcom246 0.000000e+00
bigcom248             bigcom248 0.000000e+00
bigcom249             bigcom249 0.000000e+00
bigcom250             bigcom250 0.000000e+00
bigcom254             bigcom254 0.000000e+00
bigcom266             bigcom266 0.000000e+00
bigcom269             bigcom269 0.000000e+00
bigcom272             bigcom272 0.000000e+00
bigcom274             bigcom274 0.000000e+00
bigcom281             bigcom281 0.000000e+00
bigcom291             bigcom291 0.000000e+00
bigcom292             bigcom292 0.000000e+00
bigcom295             bigcom295 0.000000e+00
bigcom299             bigcom299 0.000000e+00
bigcom301             bigcom301 0.000000e+00
bigcom306             bigcom306 0.000000e+00
bigcom309             bigcom309 0.000000e+00
bigcom314             bigcom314 0.000000e+00
bigcom321             bigcom321 0.000000e+00
bigcom341             bigcom341 0.000000e+00
bigcom350             bigcom350 0.000000e+00
bigcom353             bigcom353 0.000000e+00
bigcom359             bigcom359 0.000000e+00
bigcom363             bigcom363 0.000000e+00
bigcom365             bigcom365 0.000000e+00
bigcom385             bigcom385 0.000000e+00
bigcom386             bigcom386 0.000000e+00
bigcom408             bigcom408 0.000000e+00
bigcom412             bigcom412 0.000000e+00
bigcom480             bigcom480 0.000000e+00
membership_s1     membership_s1 0.000000e+00
membership_s3     membership_s3 0.000000e+00
membership_s4     membership_s4 0.000000e+00
membership_s6     membership_s6 0.000000e+00
membership_s8     membership_s8 0.000000e+00
membership_s9     membership_s9 0.000000e+00
membership_s11   membership_s11 0.000000e+00
membership_s12   membership_s12 0.000000e+00
membership_s14   membership_s14 0.000000e+00
membership_s15   membership_s15 0.000000e+00
membership_s16   membership_s16 0.000000e+00
membership_s17   membership_s17 0.000000e+00
membership_s18   membership_s18 0.000000e+00
membership_s20   membership_s20 0.000000e+00
membership_s21   membership_s21 0.000000e+00
membership_s22   membership_s22 0.000000e+00
membership_s24   membership_s24 0.000000e+00
membership_s25   membership_s25 0.000000e+00
membership_s26   membership_s26 0.000000e+00
membership_s28   membership_s28 0.000000e+00
membership_s31   membership_s31 0.000000e+00
membership_s32   membership_s32 0.000000e+00
membership_s33   membership_s33 0.000000e+00
membership_s36   membership_s36 0.000000e+00
membership_s37   membership_s37 0.000000e+00
[1] "Dataset: all_targets Model RF, run: 1 of 10 2015-06-16 07:17:10"
     |      Out-of-bag   |
Tree |      MSE  %Var(y) |
   1 | 3.66e-05     0.14 |
   2 | 2.789e-05     0.11 |
   3 | 2.226e-05     0.09 |
   4 | 1.98e-05     0.08 |
   5 | 7.917e-06     0.03 |
   6 | 7.603e-06     0.03 |
   7 | 9.335e-05     0.37 |
   8 | 6.921e-05     0.27 |
   9 | 9.312e-05     0.37 |
  10 | 7.058e-05     0.28 |
  11 | 8.185e-05     0.32 |
  12 | 7.072e-05     0.28 |
  13 | 7.58e-05     0.30 |
  14 | 6.512e-05     0.26 |
  15 | 6.478e-05     0.25 |
  16 | 5.985e-05     0.23 |
  17 | 5.308e-05     0.21 |
  18 | 4.635e-05     0.18 |
  19 | 4.001e-05     0.16 |
  20 | 4.053e-05     0.16 |
  21 | 4.809e-05     0.19 |
  22 | 4.491e-05     0.18 |
  23 | 4.267e-05     0.17 |
  24 | 3.995e-05     0.16 |
  25 | 3.872e-05     0.15 |
  26 | 4.396e-05     0.17 |
  27 | 4.372e-05     0.17 |
  28 | 4.012e-05     0.16 |
  29 | 3.574e-05     0.14 |
  30 | 3.267e-05     0.13 |
  31 | 3.128e-05     0.12 |
  32 | 3.063e-05     0.12 |
  33 | 3.355e-05     0.13 |
  34 | 3.489e-05     0.14 |
  35 | 3.739e-05     0.15 |
  36 | 3.475e-05     0.14 |
  37 | 3.688e-05     0.14 |
  38 | 3.566e-05     0.14 |
  39 | 3.434e-05     0.13 |
  40 | 3.303e-05     0.13 |
  41 | 3.18e-05     0.12 |
  42 | 3.069e-05     0.12 |
  43 | 3.44e-05     0.13 |
  44 | 3.827e-05     0.15 |
  45 | 3.959e-05     0.16 |
  46 | 4.263e-05     0.17 |
  47 | 4.627e-05     0.18 |
  48 | 4.539e-05     0.18 |
  49 | 4.665e-05     0.18 |
  50 | 4.516e-05     0.18 |
  51 | 4.434e-05     0.17 |
  52 | 4.273e-05     0.17 |
  53 | 5.074e-05     0.20 |
  54 | 4.972e-05     0.20 |
  55 | 4.896e-05     0.19 |
  56 | 4.865e-05     0.19 |
  57 | 4.856e-05     0.19 |
  58 | 4.769e-05     0.19 |
  59 | 5.044e-05     0.20 |
  60 | 4.88e-05     0.19 |
  61 | 4.675e-05     0.18 |
  62 | 4.843e-05     0.19 |
  63 | 4.696e-05     0.18 |
  64 | 4.633e-05     0.18 |
  65 | 4.562e-05     0.18 |
  66 | 4.468e-05     0.18 |
  67 | 4.418e-05     0.17 |
  68 | 4.304e-05     0.17 |
  69 | 4.369e-05     0.17 |
  70 | 4.74e-05     0.19 |
  71 | 4.759e-05     0.19 |
  72 | 4.667e-05     0.18 |
  73 | 4.568e-05     0.18 |
  74 | 4.495e-05     0.18 |
  75 | 4.47e-05     0.18 |
  76 | 4.594e-05     0.18 |
  77 | 4.561e-05     0.18 |
  78 | 4.494e-05     0.18 |
  79 | 4.431e-05     0.17 |
  80 | 4.499e-05     0.18 |
  81 | 4.465e-05     0.18 |
  82 | 4.375e-05     0.17 |
  83 | 4.321e-05     0.17 |
  84 | 4.261e-05     0.17 |
  85 | 4.097e-05     0.16 |
  86 | 4.214e-05     0.17 |
  87 | 4.123e-05     0.16 |
  88 | 4.066e-05     0.16 |
  89 | 4.011e-05     0.16 |
  90 | 3.958e-05     0.16 |
  91 | 3.931e-05     0.15 |
  92 | 3.887e-05     0.15 |
  93 | 4.034e-05     0.16 |
  94 |    4e-05     0.16 |
  95 | 4.015e-05     0.16 |
  96 | 3.953e-05     0.16 |
  97 | 3.901e-05     0.15 |
  98 | 3.95e-05     0.15 |
  99 | 4.16e-05     0.16 |
 100 | 4.044e-05     0.16 |
[1] "Random Forest variable coefficients"
                      %IncMSE IncNodePurity
graph5           1.468645e-05  1.120614e-01
graph6          -2.266546e-06  4.769360e-02
graph7           1.535602e-36  2.000000e-02
graph8           0.000000e+00  0.000000e+00
graph9           4.530011e-06  1.714286e-02
graph10          4.791008e-05  5.121141e-02
graph11          2.282063e-06  4.813187e-02
graph12          2.866741e-06  5.333333e-03
graph13          1.011351e-34  1.714286e-02
graph14          4.545905e-04  1.061620e-01
graph15         -8.982419e-33  3.308465e-15
graph16          4.502476e-06  1.500000e-02
graph17          1.339950e-03  1.645718e-02
graph18         -2.019878e-37  1.500000e-02
graph19         -1.168385e-33  1.445156e-14
graph20         -1.112975e-33  2.727273e-02
graph21         -2.242655e-06  1.714286e-02
graph22         -4.289705e-33  3.930190e-15
graph23          6.946512e-04  3.491292e-02
graph24         -2.233639e-06  1.533913e-02
graph25          1.566730e-05  5.375000e-02
graph26         -3.087691e-36  2.103651e-14
graph27          1.018668e-33  3.096301e-14
graph28          1.230543e-33  1.281641e-14
graph29         -2.265006e-06  1.259655e-02
orbit0           0.000000e+00  8.446577e-15
orbit1          -2.946413e-33  1.428571e-02
orbit2           8.522727e-07  3.472222e-02
orbit3           9.060023e-06  1.500000e-02
orbit4          -4.554331e-33  1.683654e-02
orbit5           1.654541e-04  6.364719e-02
orbit6          -4.214425e-33  3.075543e-14
orbit7          -4.480287e-06  2.727273e-02
orbit8          -6.513282e-33  1.875000e-02
orbit9          -2.506302e-33  1.500000e-02
orbit10          2.276349e-06  1.500000e-02
orbit11          2.236636e-06  9.166667e-03
orbit12         -2.968549e-33  1.844302e-14
orbit13         -7.732177e-34  1.333333e-02
orbit14          1.671453e-33  1.080525e-14
orbit15          3.072147e-35  3.166667e-02
orbit16          6.890449e-06  4.691667e-02
orbit17         -3.930387e-36  1.260769e-14
orbit18          4.254664e-05  6.237590e-02
orbit19          0.000000e+00  6.569198e-15
orbit20          0.000000e+00  2.131637e-15
orbit21         -2.270148e-06  2.100000e-02
orbit22          2.200249e-06  8.324646e-02
orbit23         -4.448969e-06  2.875000e-02
orbit24         -2.607678e-36  6.115031e-02
orbit25          3.056816e-37  2.398637e-15
orbit26         -4.165077e-33  1.275091e-14
orbit27          7.818930e-04  1.497428e-02
orbit28          2.267574e-06  4.957143e-02
orbit29          4.653802e-04  7.146626e-03
orbit30         -6.656632e-33  1.428571e-02
orbit31         -7.224914e-34  6.418456e-03
orbit32          1.030206e-34  1.581467e-02
orbit33         -3.231411e-33  3.511025e-14
orbit34         -4.197801e-33  2.784883e-14
orbit35          7.951577e-04  2.331391e-02
orbit36          3.369117e-05  1.038982e-01
orbit37          0.000000e+00  1.545430e-15
orbit38          2.131146e-04  6.281786e-02
orbit39         -8.217676e-07  5.123063e-02
orbit40         -9.711235e-33  5.496936e-14
orbit41          6.700916e-06  1.826087e-02
orbit42          7.724780e-34  1.184941e-14
orbit43          0.000000e+00  2.752909e-14
orbit44          0.000000e+00  4.440892e-18
orbit45         -2.428949e-33  2.870815e-14
orbit46         -1.188194e-33  6.682571e-15
orbit47         -1.102548e-33  1.304845e-14
orbit48          7.794513e-04  3.795354e-03
orbit49          3.573822e-06  6.400000e-03
orbit50          4.545455e-06  1.893939e-02
orbit51          9.144947e-06  9.696970e-03
orbit52         -2.916819e-33  1.500000e-02
orbit53         -8.795278e-36  2.528810e-14
orbit54         -2.554496e-06  1.570551e-02
orbit55         -4.480287e-06  4.740816e-03
orbit56          1.519971e-04  6.670357e-02
orbit57          4.540295e-06  2.500000e-02
orbit58          0.000000e+00  2.220446e-18
orbit59          2.249327e-04  4.618606e-02
orbit60          0.000000e+00  1.036948e-15
orbit61          1.332618e-33  1.218636e-14
orbit62          6.492913e-04  4.560368e-03
orbit63          2.706740e-34  5.168421e-14
orbit64          0.000000e+00  1.333333e-02
orbit65          5.565356e-05  2.383354e-02
orbit66         -3.094235e-38  7.202017e-15
orbit67          0.000000e+00  2.359224e-18
orbit68          9.676685e-06  5.559533e-02
orbit69          2.043133e-05  2.024555e-02
orbit70          1.656343e-36  1.648251e-14
orbit71         -1.128919e-34  1.080025e-14
orbit72         -1.135430e-35  1.780798e-15
AP               0.000000e+00  0.000000e+00
bet              5.776235e-05  2.851424e-02
ecc              9.128252e-06  1.875000e-02
eccrad           0.000000e+00  1.875000e-02
close           -6.993261e-33  1.666667e-03
constraint      -1.521375e-06  6.916914e-02
coreness        -4.077886e-33  7.717438e-15
knn              3.655701e-04  9.767435e-02
hubscore        -6.730929e-34  1.212121e-02
pagerank         4.024414e-05  2.043258e-01
trans            9.912940e-05  7.864072e-02
evcent          -7.562284e-33  2.324987e-14
first            4.467277e-06  3.304348e-02
upto_second      2.266032e-06  2.769231e-02
upto_third      -7.065607e-33  1.333333e-02
upto_fourth      0.000000e+00  1.943112e-14
upto_fifth       2.434201e-05  5.010865e-02
upto_sixth       3.860442e-05  3.904751e-02
second           2.403360e-06  3.554328e-02
third            1.914683e-04  8.462914e-02
fourth           3.273585e-05  5.494252e-02
fifth            1.217276e-06  9.145783e-02
sixth            4.539265e-06  2.181818e-02
ratio1          -2.062311e-33  1.097830e-14
ratio2           2.265006e-06  1.044582e-01
ratio3           1.035422e-04  1.524497e-02
ratio4           2.250684e-05  9.196872e-02
ratio5           1.829790e-05  1.066241e-01
ratio6          -2.308317e-06  4.505495e-02
selfinter        0.000000e+00  1.600000e-02
walktrap_vertex  2.257893e-05  2.608862e-02
bigcom1          0.000000e+00  0.000000e+00
bigcom2          0.000000e+00  0.000000e+00
bigcom3          0.000000e+00  0.000000e+00
bigcom4          6.767426e-06  9.230769e-03
bigcom6          0.000000e+00  0.000000e+00
bigcom8          0.000000e+00  7.105427e-17
bigcom9          0.000000e+00  0.000000e+00
bigcom11         0.000000e+00  0.000000e+00
bigcom13         0.000000e+00  0.000000e+00
bigcom15         0.000000e+00  0.000000e+00
bigcom16         0.000000e+00  0.000000e+00
bigcom21         0.000000e+00  0.000000e+00
bigcom22         0.000000e+00  0.000000e+00
bigcom24        -1.033787e-05  7.301015e-02
bigcom26         0.000000e+00  2.842171e-16
bigcom28         0.000000e+00  0.000000e+00
bigcom30         0.000000e+00  1.842190e-02
bigcom31         0.000000e+00  0.000000e+00
bigcom32         0.000000e+00  2.220446e-18
bigcom33         0.000000e+00  0.000000e+00
bigcom34         0.000000e+00  2.220446e-18
bigcom36         0.000000e+00  0.000000e+00
bigcom37         6.733575e-06  1.539596e-01
bigcom38         8.980358e-06  2.605155e-02
bigcom39         0.000000e+00  0.000000e+00
bigcom40         0.000000e+00  0.000000e+00
bigcom43         0.000000e+00  0.000000e+00
bigcom44         0.000000e+00  0.000000e+00
bigcom46         0.000000e+00  0.000000e+00
bigcom47         1.640778e-05  6.594185e-02
bigcom49         0.000000e+00  0.000000e+00
bigcom50         0.000000e+00  2.220446e-18
bigcom51         0.000000e+00  0.000000e+00
bigcom52         0.000000e+00  0.000000e+00
bigcom54         0.000000e+00  0.000000e+00
bigcom56         0.000000e+00  0.000000e+00
bigcom62         0.000000e+00  0.000000e+00
bigcom66        -5.931397e-07  6.225134e-02
bigcom68         0.000000e+00  0.000000e+00
bigcom69         0.000000e+00  0.000000e+00
bigcom71         1.127337e-05  1.973553e-02
bigcom72         0.000000e+00  0.000000e+00
bigcom73         0.000000e+00  5.551115e-19
bigcom74         0.000000e+00  0.000000e+00
bigcom75         0.000000e+00  0.000000e+00
bigcom76         0.000000e+00  0.000000e+00
bigcom77         0.000000e+00  0.000000e+00
bigcom79         0.000000e+00  0.000000e+00
bigcom80         0.000000e+00  0.000000e+00
bigcom82         0.000000e+00  0.000000e+00
bigcom83         0.000000e+00  0.000000e+00
bigcom84         7.554965e-06  4.910151e-01
bigcom85         0.000000e+00  0.000000e+00
bigcom87         0.000000e+00  0.000000e+00
bigcom89         0.000000e+00  0.000000e+00
bigcom91         0.000000e+00  0.000000e+00
bigcom92         0.000000e+00  0.000000e+00
bigcom93         0.000000e+00  5.551115e-19
bigcom96         0.000000e+00  0.000000e+00
bigcom97         2.270148e-06  7.385127e-03
bigcom98         0.000000e+00  0.000000e+00
bigcom99         0.000000e+00  6.661338e-18
bigcom101        0.000000e+00  0.000000e+00
bigcom104        0.000000e+00  3.108624e-17
bigcom106        2.282063e-06  2.649609e-02
bigcom109        0.000000e+00  5.551115e-19
bigcom113        2.286237e-06  1.550825e-02
bigcom116        0.000000e+00  9.325873e-17
bigcom120        0.000000e+00  0.000000e+00
bigcom123        0.000000e+00  0.000000e+00
bigcom126        0.000000e+00  1.127664e-01
bigcom127        0.000000e+00  0.000000e+00
bigcom137        0.000000e+00  0.000000e+00
bigcom139        0.000000e+00  4.440892e-18
bigcom140        0.000000e+00  0.000000e+00
bigcom143       -1.282197e-06  3.624215e-02
bigcom145        0.000000e+00  0.000000e+00
bigcom146        0.000000e+00  3.540407e-02
bigcom147        0.000000e+00  0.000000e+00
bigcom149        0.000000e+00  0.000000e+00
bigcom153        0.000000e+00  5.478730e-03
bigcom154        0.000000e+00  0.000000e+00
bigcom156        0.000000e+00  0.000000e+00
bigcom157        0.000000e+00  0.000000e+00
bigcom158        0.000000e+00  0.000000e+00
bigcom160        0.000000e+00  0.000000e+00
bigcom161        0.000000e+00  4.176450e-02
bigcom162        0.000000e+00  0.000000e+00
bigcom164       -7.390654e-06  2.030583e-01
bigcom166        0.000000e+00  0.000000e+00
bigcom167        6.815155e-06  1.120854e-02
bigcom171        0.000000e+00  0.000000e+00
bigcom173        0.000000e+00  0.000000e+00
bigcom175        0.000000e+00  0.000000e+00
bigcom176        0.000000e+00  0.000000e+00
bigcom177        0.000000e+00  0.000000e+00
bigcom178        6.735694e-06  9.415661e-02
bigcom180        0.000000e+00  0.000000e+00
bigcom181        0.000000e+00  0.000000e+00
bigcom184        0.000000e+00  3.480509e-02
bigcom186        0.000000e+00  0.000000e+00
bigcom187        0.000000e+00  0.000000e+00
bigcom189        0.000000e+00  4.440892e-18
bigcom194        0.000000e+00  0.000000e+00
bigcom195        0.000000e+00  0.000000e+00
bigcom196        0.000000e+00  0.000000e+00
bigcom204        2.224694e-06  1.250720e-02
bigcom205        0.000000e+00  0.000000e+00
bigcom212        0.000000e+00  0.000000e+00
bigcom214        0.000000e+00  0.000000e+00
bigcom222        0.000000e+00  0.000000e+00
bigcom223        0.000000e+00  4.588698e-02
bigcom226        4.783342e-36  8.881784e-18
bigcom227        0.000000e+00  0.000000e+00
bigcom229        0.000000e+00  4.440892e-18
bigcom233        0.000000e+00  0.000000e+00
bigcom236        0.000000e+00  0.000000e+00
bigcom237       -4.549192e-06  1.482744e-01
bigcom246        0.000000e+00  5.551115e-19
bigcom248        0.000000e+00  0.000000e+00
bigcom249        0.000000e+00  0.000000e+00
bigcom250        9.063083e-06  2.477250e-02
bigcom254        0.000000e+00  0.000000e+00
bigcom266        0.000000e+00  0.000000e+00
bigcom269        0.000000e+00  3.108624e-17
bigcom272        0.000000e+00  0.000000e+00
bigcom274        0.000000e+00  5.551115e-19
bigcom281       -6.016848e-36  4.440892e-18
bigcom291        0.000000e+00  0.000000e+00
bigcom292        0.000000e+00  6.661338e-18
bigcom295        0.000000e+00  0.000000e+00
bigcom299        0.000000e+00  0.000000e+00
bigcom301       -2.278423e-06  1.436512e-02
bigcom306        0.000000e+00  5.551115e-19
bigcom309        0.000000e+00  5.551115e-19
bigcom314       -6.151340e-36  4.440892e-18
bigcom321        0.000000e+00  0.000000e+00
bigcom341        0.000000e+00  0.000000e+00
bigcom350       -4.522924e-06  9.042067e-02
bigcom353        0.000000e+00  0.000000e+00
bigcom359        0.000000e+00  0.000000e+00
bigcom363        0.000000e+00  0.000000e+00
bigcom365        0.000000e+00  0.000000e+00
bigcom385       -2.279462e-06  2.139894e-02
bigcom386        0.000000e+00  0.000000e+00
bigcom408        1.099537e-06  1.825365e-02
bigcom412        0.000000e+00  0.000000e+00
bigcom480        1.646091e-06  1.473680e-01
spin_vertex      1.143657e-05  4.993530e-02
membership_s1    0.000000e+00  0.000000e+00
membership_s3    6.700916e-06  1.221856e-02
membership_s4    0.000000e+00  0.000000e+00
membership_s5    2.239140e-06  1.500000e-02
membership_s6    0.000000e+00  0.000000e+00
membership_s7   -4.979065e-37  1.477406e-03
membership_s8    9.046421e-06  1.998824e-02
membership_s9    0.000000e+00  2.775558e-18
membership_s11   0.000000e+00  0.000000e+00
membership_s12   0.000000e+00  0.000000e+00
membership_s14   0.000000e+00  0.000000e+00
membership_s15   0.000000e+00  0.000000e+00
membership_s16   0.000000e+00  0.000000e+00
membership_s17   0.000000e+00  0.000000e+00
membership_s18   0.000000e+00  0.000000e+00
membership_s20   0.000000e+00  0.000000e+00
membership_s21   2.276867e-06  2.526887e-02
membership_s22   0.000000e+00  0.000000e+00
membership_s24   0.000000e+00  4.440892e-18
membership_s25   2.686573e-36  6.661338e-18
membership_s26   2.244669e-06  1.431436e-02
membership_s27   0.000000e+00  0.000000e+00
membership_s28   0.000000e+00  0.000000e+00
membership_s30   2.286237e-06  1.773160e-02
membership_s31   0.000000e+00  0.000000e+00
membership_s32   0.000000e+00  0.000000e+00
membership_s33   0.000000e+00  0.000000e+00
membership_s36  -2.517784e-37  4.973799e-16
membership_s37   0.000000e+00  0.000000e+00
V1               4.522873e-06  1.002559e-01
V2               5.157746e-05  6.512411e-02
pdi              0.000000e+00  5.551115e-19
adhesion        -6.839634e-06  5.549154e-02
cohesion         4.413272e-04  1.287761e-01
inner            4.493839e-06  3.833333e-02
outer            4.583497e-04  9.697288e-02
ioratio          4.490126e-04  9.061692e-02
comsize          1.207759e-05  1.213188e-01
target           5.158446e-02  2.983765e+02
[1] "Dataset: all_targets Model GLM, run: 1 of 10 2015-06-16 07:18:36"
[1] "glmnet variable coefficients"
                     [,1]      [,2]
(Intercept)     -3.616565 -6.245148
graph0           0.000000  0.000000
graph1           0.000000  0.000000
graph2           0.000000  0.000000
graph3           0.000000  0.000000
graph4           0.000000  0.000000
graph5           0.000000  0.000000
graph6           0.000000  0.000000
graph7           0.000000  0.000000
graph8           0.000000  0.000000
graph9           0.000000  0.000000
graph10          0.000000  0.000000
graph11          0.000000  0.000000
graph12          0.000000  0.000000
graph13          0.000000  0.000000
graph14          0.000000  0.000000
graph15          0.000000  0.000000
graph16          0.000000  0.000000
graph17          0.000000  0.000000
graph18          0.000000  0.000000
graph19          0.000000  0.000000
graph20          0.000000  0.000000
graph21          0.000000  0.000000
graph22          0.000000  0.000000
graph23          0.000000  0.000000
graph24          0.000000  0.000000
graph25          0.000000  0.000000
graph26          0.000000  0.000000
graph27          0.000000  0.000000
graph28          0.000000  0.000000
graph29          0.000000  0.000000
orbit0           0.000000  0.000000
orbit1           0.000000  0.000000
orbit2           0.000000  0.000000
orbit3           0.000000  0.000000
orbit4           0.000000  0.000000
orbit5           0.000000  0.000000
orbit6           0.000000  0.000000
orbit7           0.000000  0.000000
orbit8           0.000000  0.000000
orbit9           0.000000  0.000000
orbit10          0.000000  0.000000
orbit11          0.000000  0.000000
orbit12          0.000000  0.000000
orbit13          0.000000  0.000000
orbit14          0.000000  0.000000
orbit15          0.000000  0.000000
orbit16          0.000000  0.000000
orbit17          0.000000  0.000000
orbit18          0.000000  0.000000
orbit19          0.000000  0.000000
orbit20          0.000000  0.000000
orbit21          0.000000  0.000000
orbit22          0.000000  0.000000
orbit23          0.000000  0.000000
orbit24          0.000000  0.000000
orbit25          0.000000  0.000000
orbit26          0.000000  0.000000
orbit27          0.000000  0.000000
orbit28          0.000000  0.000000
orbit29          0.000000  0.000000
orbit30          0.000000  0.000000
orbit31          0.000000  0.000000
orbit32          0.000000  0.000000
orbit33          0.000000  0.000000
orbit34          0.000000  0.000000
orbit35          0.000000  0.000000
orbit36          0.000000  0.000000
orbit37          0.000000  0.000000
orbit38          0.000000  0.000000
orbit39          0.000000  0.000000
orbit40          0.000000  0.000000
orbit41          0.000000  0.000000
orbit42          0.000000  0.000000
orbit43          0.000000  0.000000
orbit44          0.000000  0.000000
orbit45          0.000000  0.000000
orbit46          0.000000  0.000000
orbit47          0.000000  0.000000
orbit48          0.000000  0.000000
orbit49          0.000000  0.000000
orbit50          0.000000  0.000000
orbit51          0.000000  0.000000
orbit52          0.000000  0.000000
orbit53          0.000000  0.000000
orbit54          0.000000  0.000000
orbit55          0.000000  0.000000
orbit56          0.000000  0.000000
orbit57          0.000000  0.000000
orbit58          0.000000  0.000000
orbit59          0.000000  0.000000
orbit60          0.000000  0.000000
orbit61          0.000000  0.000000
orbit62          0.000000  0.000000
orbit63          0.000000  0.000000
orbit64          0.000000  0.000000
orbit65          0.000000  0.000000
orbit66          0.000000  0.000000
orbit67          0.000000  0.000000
orbit68          0.000000  0.000000
orbit69          0.000000  0.000000
orbit70          0.000000  0.000000
orbit71          0.000000  0.000000
orbit72          0.000000  0.000000
AP               0.000000  0.000000
bet              0.000000  0.000000
ecc              0.000000  0.000000
eccrad           0.000000  0.000000
close            0.000000  0.000000
constraint       0.000000  0.000000
coreness         0.000000  0.000000
knn              0.000000  0.000000
hubscore         0.000000  0.000000
pagerank         0.000000  0.000000
trans            0.000000  0.000000
evcent           0.000000  0.000000
first            0.000000  0.000000
upto_second      0.000000  0.000000
upto_third       0.000000  0.000000
upto_fourth      0.000000  0.000000
upto_fifth       0.000000  0.000000
upto_sixth       0.000000  0.000000
second           0.000000  0.000000
third            0.000000  0.000000
fourth           0.000000  0.000000
fifth            0.000000  0.000000
sixth            0.000000  0.000000
ratio1           0.000000  0.000000
ratio2           0.000000  0.000000
ratio3           0.000000  0.000000
ratio4           0.000000  0.000000
ratio5           0.000000  0.000000
ratio6           0.000000  0.000000
selfinter        0.000000  0.000000
walktrap_vertex  0.000000  0.000000
bigcom1          0.000000  0.000000
bigcom2          0.000000  0.000000
bigcom3          0.000000  0.000000
bigcom4          0.000000  0.000000
bigcom6          0.000000  0.000000
bigcom8          0.000000  0.000000
bigcom9          0.000000  0.000000
bigcom11         0.000000  0.000000
bigcom13         0.000000  0.000000
bigcom15         0.000000  0.000000
bigcom16         0.000000  0.000000
bigcom21         0.000000  0.000000
bigcom22         0.000000  0.000000
bigcom24         0.000000  0.000000
bigcom26         0.000000  0.000000
bigcom28         0.000000  0.000000
bigcom30         0.000000  0.000000
bigcom31         0.000000  0.000000
bigcom32         0.000000  0.000000
bigcom33         0.000000  0.000000
bigcom34         0.000000  0.000000
bigcom36         0.000000  0.000000
bigcom37         0.000000  0.000000
bigcom38         0.000000  0.000000
bigcom39         0.000000  0.000000
bigcom40         0.000000  0.000000
bigcom43         0.000000  0.000000
bigcom44         0.000000  0.000000
bigcom46         0.000000  0.000000
bigcom47         0.000000  0.000000
bigcom49         0.000000  0.000000
bigcom50         0.000000  0.000000
bigcom51         0.000000  0.000000
bigcom52         0.000000  0.000000
bigcom54         0.000000  0.000000
bigcom56         0.000000  0.000000
bigcom62         0.000000  0.000000
bigcom66         0.000000  0.000000
bigcom68         0.000000  0.000000
bigcom69         0.000000  0.000000
bigcom71         0.000000  0.000000
bigcom72         0.000000  0.000000
bigcom73         0.000000  0.000000
bigcom74         0.000000  0.000000
bigcom75         0.000000  0.000000
bigcom76         0.000000  0.000000
bigcom77         0.000000  0.000000
bigcom79         0.000000  0.000000
bigcom80         0.000000  0.000000
bigcom82         0.000000  0.000000
bigcom83         0.000000  0.000000
bigcom84         0.000000  0.000000
bigcom85         0.000000  0.000000
bigcom87         0.000000  0.000000
bigcom89         0.000000  0.000000
bigcom91         0.000000  0.000000
bigcom92         0.000000  0.000000
bigcom93         0.000000  0.000000
bigcom96         0.000000  0.000000
bigcom97         0.000000  0.000000
bigcom98         0.000000  0.000000
bigcom99         0.000000  0.000000
bigcom101        0.000000  0.000000
bigcom104        0.000000  0.000000
bigcom106        0.000000  0.000000
bigcom109        0.000000  0.000000
bigcom113        0.000000  0.000000
bigcom116        0.000000  0.000000
bigcom120        0.000000  0.000000
bigcom123        0.000000  0.000000
bigcom126        0.000000  0.000000
bigcom127        0.000000  0.000000
bigcom137        0.000000  0.000000
bigcom139        0.000000  0.000000
bigcom140        0.000000  0.000000
bigcom143        0.000000  0.000000
bigcom145        0.000000  0.000000
bigcom146        0.000000  0.000000
bigcom147        0.000000  0.000000
bigcom149        0.000000  0.000000
bigcom153        0.000000  0.000000
bigcom154        0.000000  0.000000
bigcom156        0.000000  0.000000
bigcom157        0.000000  0.000000
bigcom158        0.000000  0.000000
bigcom160        0.000000  0.000000
bigcom161        0.000000  0.000000
bigcom162        0.000000  0.000000
bigcom164        0.000000  0.000000
bigcom166        0.000000  0.000000
bigcom167        0.000000  0.000000
bigcom171        0.000000  0.000000
bigcom173        0.000000  0.000000
bigcom175        0.000000  0.000000
bigcom176        0.000000  0.000000
bigcom177        0.000000  0.000000
bigcom178        0.000000  0.000000
bigcom180        0.000000  0.000000
bigcom181        0.000000  0.000000
bigcom184        0.000000  0.000000
bigcom186        0.000000  0.000000
bigcom187        0.000000  0.000000
bigcom189        0.000000  0.000000
bigcom194        0.000000  0.000000
bigcom195        0.000000  0.000000
bigcom196        0.000000  0.000000
bigcom204        0.000000  0.000000
bigcom205        0.000000  0.000000
bigcom212        0.000000  0.000000
bigcom214        0.000000  0.000000
bigcom222        0.000000  0.000000
bigcom223        0.000000  0.000000
bigcom226        0.000000  0.000000
bigcom227        0.000000  0.000000
bigcom229        0.000000  0.000000
bigcom233        0.000000  0.000000
bigcom236        0.000000  0.000000
bigcom237        0.000000  0.000000
bigcom246        0.000000  0.000000
bigcom248        0.000000  0.000000
bigcom249        0.000000  0.000000
bigcom250        0.000000  0.000000
bigcom254        0.000000  0.000000
bigcom266        0.000000  0.000000
bigcom269        0.000000  0.000000
bigcom272        0.000000  0.000000
bigcom274        0.000000  0.000000
bigcom281        0.000000  0.000000
bigcom291        0.000000  0.000000
bigcom292        0.000000  0.000000
bigcom295        0.000000  0.000000
bigcom299        0.000000  0.000000
bigcom301        0.000000  0.000000
bigcom306        0.000000  0.000000
bigcom309        0.000000  0.000000
bigcom314        0.000000  0.000000
bigcom321        0.000000  0.000000
bigcom341        0.000000  0.000000
bigcom350        0.000000  0.000000
bigcom353        0.000000  0.000000
bigcom359        0.000000  0.000000
bigcom363        0.000000  0.000000
bigcom365        0.000000  0.000000
bigcom385        0.000000  0.000000
bigcom386        0.000000  0.000000
bigcom408        0.000000  0.000000
bigcom412        0.000000  0.000000
bigcom480        0.000000  0.000000
spin_vertex      0.000000  0.000000
membership_s1    0.000000  0.000000
membership_s3    0.000000  0.000000
membership_s4    0.000000  0.000000
membership_s5    0.000000  0.000000
membership_s6    0.000000  0.000000
membership_s7    0.000000  0.000000
membership_s8    0.000000  0.000000
membership_s9    0.000000  0.000000
membership_s11   0.000000  0.000000
membership_s12   0.000000  0.000000
membership_s14   0.000000  0.000000
membership_s15   0.000000  0.000000
membership_s16   0.000000  0.000000
membership_s17   0.000000  0.000000
membership_s18   0.000000  0.000000
membership_s20   0.000000  0.000000
membership_s21   0.000000  0.000000
membership_s22   0.000000  0.000000
membership_s24   0.000000  0.000000
membership_s25   0.000000  0.000000
membership_s26   0.000000  0.000000
membership_s27   0.000000  0.000000
membership_s28   0.000000  0.000000
membership_s30   0.000000  0.000000
membership_s31   0.000000  0.000000
membership_s32   0.000000  0.000000
membership_s33   0.000000  0.000000
membership_s36   0.000000  0.000000
membership_s37   0.000000  0.000000
V1               0.000000  0.000000
V2               0.000000  0.000000
pdi              0.000000  0.000000
adhesion         0.000000  0.000000
cohesion         0.000000  0.000000
inner            0.000000  0.000000
outer            0.000000  0.000000
ioratio          0.000000  0.000000
comsize          0.000000  0.000000
target           0.000000  8.543523
[1] "Dataset: all_targets Model GBM, run: 2 of 10 2015-06-16 07:18:48"
Iter   TrainDeviance   ValidDeviance   StepSize   Improve
     1        0.2168             nan     0.0100    0.0097
     2        0.2032             nan     0.0100    0.0075
     3        0.1928             nan     0.0100    0.0056
     4        0.1841             nan     0.0100    0.0043
     5        0.1768             nan     0.0100    0.0039
     6        0.1704             nan     0.0100    0.0030
     7        0.1647             nan     0.0100    0.0029
     8        0.1596             nan     0.0100    0.0025
     9        0.1549             nan     0.0100    0.0023
    10        0.1506             nan     0.0100    0.0021
    20        0.1200             nan     0.0100    0.0011
    40        0.0860             nan     0.0100    0.0006
    60        0.0654             nan     0.0100    0.0004
    80        0.0510             nan     0.0100    0.0003
   100        0.0404             nan     0.0100    0.0002
   120        0.0323             nan     0.0100    0.0002
   140        0.0259             nan     0.0100    0.0001
   160        0.0209             nan     0.0100    0.0001
   180        0.0169             nan     0.0100    0.0001
   200        0.0138             nan     0.0100    0.0001
   220        0.0112             nan     0.0100    0.0001
   240        0.0091             nan     0.0100    0.0000
   260        0.0074             nan     0.0100    0.0000
   280        0.0061             nan     0.0100    0.0000
   300        0.0049             nan     0.0100    0.0000
   320        0.0040             nan     0.0100    0.0000
   340        0.0033             nan     0.0100    0.0000
   360        0.0027             nan     0.0100    0.0000
   376        0.0023             nan     0.0100    0.0000

[1] "GBM variable coefficients"
                            var      rel.inf
target                   target 1.000000e+02
graph0                   graph0 5.436374e-24
graph4                   graph4 2.394895e-24
graph1                   graph1 2.014894e-24
orbit5                   orbit5 1.186769e-24
graph2                   graph2 7.213748e-25
orbit4                   orbit4 4.406089e-25
graph22                 graph22 4.367104e-25
orbit31                 orbit31 4.343833e-25
graph17                 graph17 4.311106e-25
orbit52                 orbit52 3.727602e-25
fourth                   fourth 3.683335e-25
second                   second 3.601324e-25
graph25                 graph25 3.316885e-25
evcent                   evcent 3.078458e-25
ratio4                   ratio4 2.827631e-25
graph6                   graph6 2.586315e-25
V1                           V1 2.568113e-25
orbit40                 orbit40 2.323478e-25
orbit71                 orbit71 2.308132e-25
graph14                 graph14 2.038996e-25
fifth                     fifth 2.018288e-25
ratio3                   ratio3 1.977775e-25
graph11                 graph11 1.915897e-25
graph9                   graph9 1.829556e-25
graph21                 graph21 1.786423e-25
graph8                   graph8 1.628534e-25
bet                         bet 1.583713e-25
orbit29                 orbit29 1.375135e-25
ratio2                   ratio2 1.261502e-25
orbit16                 orbit16 1.207174e-25
sixth                     sixth 1.161449e-25
inner                     inner 1.116951e-25
graph7                   graph7 1.099785e-25
orbit26                 orbit26 1.027499e-25
graph5                   graph5 1.021894e-25
orbit67                 orbit67 9.144110e-26
knn                         knn 8.794084e-26
upto_second         upto_second 8.693292e-26
orbit15                 orbit15 8.147157e-26
orbit17                 orbit17 7.939070e-26
graph16                 graph16 7.838842e-26
adhesion               adhesion 7.137831e-26
orbit9                   orbit9 6.812006e-26
graph28                 graph28 5.975023e-26
orbit50                 orbit50 5.641041e-26
orbit7                   orbit7 5.375358e-26
hubscore               hubscore 5.171299e-26
graph12                 graph12 4.735675e-26
third                     third 4.462949e-26
orbit30                 orbit30 4.317256e-26
graph20                 graph20 3.827826e-26
graph24                 graph24 3.755977e-26
pagerank               pagerank 3.631043e-26
orbit18                 orbit18 3.598689e-26
orbit2                   orbit2 2.831244e-26
orbit65                 orbit65 2.750429e-26
graph3                   graph3 2.700088e-26
orbit47                 orbit47 2.340302e-26
orbit19                 orbit19 2.277693e-26
ratio6                   ratio6 2.199232e-26
orbit38                 orbit38 2.048066e-26
graph10                 graph10 1.819169e-26
orbit49                 orbit49 1.704755e-26
ratio5                   ratio5 1.530064e-26
graph27                 graph27 1.507114e-26
orbit45                 orbit45 1.163036e-26
graph15                 graph15 1.157532e-26
V2                           V2 1.152324e-26
close                     close 1.104951e-26
orbit1                   orbit1 1.053040e-26
graph13                 graph13 9.879121e-27
ecc                         ecc 9.547223e-27
upto_fifth           upto_fifth 8.516558e-27
orbit66                 orbit66 8.325260e-27
orbit54                 orbit54 6.062784e-27
orbit24                 orbit24 5.508074e-27
graph26                 graph26 5.189339e-27
ratio1                   ratio1 5.183797e-27
orbit62                 orbit62 4.880589e-27
orbit48                 orbit48 4.146158e-27
orbit56                 orbit56 4.016759e-27
graph19                 graph19 3.775333e-27
bigcom3                 bigcom3 3.740222e-27
orbit25                 orbit25 3.435248e-27
outer                     outer 3.271593e-27
orbit61                 orbit61 2.737889e-27
orbit27                 orbit27 2.627275e-27
orbit35                 orbit35 2.152955e-27
orbit12                 orbit12 1.992747e-27
orbit57                 orbit57 1.822833e-27
orbit10                 orbit10 1.219110e-27
upto_fourth         upto_fourth 1.047468e-27
orbit37                 orbit37 9.905870e-28
graph29                 graph29 7.300605e-28
orbit6                   orbit6 6.970147e-28
upto_third           upto_third 6.613525e-28
orbit36                 orbit36 6.131283e-28
membership_s31   membership_s31 6.114791e-28
orbit22                 orbit22 5.778465e-28
orbit55                 orbit55 4.811041e-28
orbit44                 orbit44 3.362764e-28
constraint           constraint 3.191516e-28
membership_s27   membership_s27 2.442882e-28
orbit11                 orbit11 2.345012e-28
orbit32                 orbit32 1.905206e-28
orbit64                 orbit64 1.590763e-28
graph23                 graph23 1.549250e-28
orbit39                 orbit39 1.210127e-28
comsize                 comsize 1.068006e-28
orbit28                 orbit28 9.338335e-29
orbit20                 orbit20 8.358327e-29
ioratio                 ioratio 6.827379e-29
orbit23                 orbit23 5.863829e-29
orbit68                 orbit68 4.827601e-29
orbit21                 orbit21 4.242540e-29
trans                     trans 3.887846e-29
orbit33                 orbit33 3.312329e-29
cohesion               cohesion 3.201416e-29
orbit42                 orbit42 2.346343e-29
graph18                 graph18 2.204265e-29
bigcom28               bigcom28 2.090562e-29
bigcom408             bigcom408 1.317295e-29
bigcom385             bigcom385 1.122528e-29
bigcom295             bigcom295 1.122415e-29
bigcom281             bigcom281 1.122302e-29
bigcom248             bigcom248 1.122189e-29
bigcom171             bigcom171 1.122114e-29
bigcom160             bigcom160 1.122001e-29
bigcom82               bigcom82 1.060554e-29
bigcom43               bigcom43 1.060517e-29
bigcom2                 bigcom2 1.060408e-29
spin_vertex         spin_vertex 7.377994e-30
orbit51                 orbit51 6.888631e-30
orbit59                 orbit59 4.418659e-30
membership_s7     membership_s7 3.112112e-30
upto_sixth           upto_sixth 1.799511e-30
membership_s21   membership_s21 1.050194e-30
orbit69                 orbit69 7.617802e-31
bigcom8                 bigcom8 7.265539e-31
orbit63                 orbit63 6.518381e-31
bigcom40               bigcom40 4.967548e-31
orbit70                 orbit70 4.575213e-31
walktrap_vertex walktrap_vertex 3.427763e-31
orbit58                 orbit58 2.676005e-31
orbit53                 orbit53 1.935544e-31
coreness               coreness 4.686608e-32
orbit13                 orbit13 2.736985e-32
bigcom26               bigcom26 9.401394e-33
orbit41                 orbit41 7.745007e-33
selfinter             selfinter 6.935195e-33
bigcom30               bigcom30 2.147640e-33
orbit0                   orbit0 0.000000e+00
orbit3                   orbit3 0.000000e+00
orbit8                   orbit8 0.000000e+00
orbit14                 orbit14 0.000000e+00
orbit34                 orbit34 0.000000e+00
orbit43                 orbit43 0.000000e+00
orbit46                 orbit46 0.000000e+00
orbit60                 orbit60 0.000000e+00
orbit72                 orbit72 0.000000e+00
AP                           AP 0.000000e+00
eccrad                   eccrad 0.000000e+00
first                     first 0.000000e+00
bigcom1                 bigcom1 0.000000e+00
bigcom4                 bigcom4 0.000000e+00
bigcom6                 bigcom6 0.000000e+00
bigcom9                 bigcom9 0.000000e+00
bigcom11               bigcom11 0.000000e+00
bigcom13               bigcom13 0.000000e+00
bigcom15               bigcom15 0.000000e+00
bigcom16               bigcom16 0.000000e+00
bigcom21               bigcom21 0.000000e+00
bigcom22               bigcom22 0.000000e+00
bigcom24               bigcom24 0.000000e+00
bigcom31               bigcom31 0.000000e+00
bigcom32               bigcom32 0.000000e+00
bigcom33               bigcom33 0.000000e+00
bigcom34               bigcom34 0.000000e+00
bigcom36               bigcom36 0.000000e+00
bigcom37               bigcom37 0.000000e+00
bigcom38               bigcom38 0.000000e+00
bigcom39               bigcom39 0.000000e+00
bigcom44               bigcom44 0.000000e+00
bigcom46               bigcom46 0.000000e+00
bigcom47               bigcom47 0.000000e+00
bigcom49               bigcom49 0.000000e+00
bigcom50               bigcom50 0.000000e+00
bigcom51               bigcom51 0.000000e+00
bigcom52               bigcom52 0.000000e+00
bigcom54               bigcom54 0.000000e+00
bigcom56               bigcom56 0.000000e+00
bigcom62               bigcom62 0.000000e+00
bigcom66               bigcom66 0.000000e+00
bigcom68               bigcom68 0.000000e+00
bigcom69               bigcom69 0.000000e+00
bigcom71               bigcom71 0.000000e+00
bigcom72               bigcom72 0.000000e+00
bigcom73               bigcom73 0.000000e+00
bigcom74               bigcom74 0.000000e+00
bigcom75               bigcom75 0.000000e+00
bigcom76               bigcom76 0.000000e+00
bigcom77               bigcom77 0.000000e+00
bigcom79               bigcom79 0.000000e+00
bigcom80               bigcom80 0.000000e+00
bigcom83               bigcom83 0.000000e+00
bigcom84               bigcom84 0.000000e+00
bigcom85               bigcom85 0.000000e+00
bigcom87               bigcom87 0.000000e+00
bigcom89               bigcom89 0.000000e+00
bigcom91               bigcom91 0.000000e+00
bigcom92               bigcom92 0.000000e+00
bigcom93               bigcom93 0.000000e+00
bigcom96               bigcom96 0.000000e+00
bigcom97               bigcom97 0.000000e+00
bigcom98               bigcom98 0.000000e+00
bigcom99               bigcom99 0.000000e+00
bigcom101             bigcom101 0.000000e+00
bigcom104             bigcom104 0.000000e+00
bigcom106             bigcom106 0.000000e+00
bigcom109             bigcom109 0.000000e+00
bigcom113             bigcom113 0.000000e+00
bigcom116             bigcom116 0.000000e+00
bigcom120             bigcom120 0.000000e+00
bigcom123             bigcom123 0.000000e+00
bigcom126             bigcom126 0.000000e+00
bigcom127             bigcom127 0.000000e+00
bigcom137             bigcom137 0.000000e+00
bigcom139             bigcom139 0.000000e+00
bigcom140             bigcom140 0.000000e+00
bigcom143             bigcom143 0.000000e+00
bigcom145             bigcom145 0.000000e+00
bigcom146             bigcom146 0.000000e+00
bigcom147             bigcom147 0.000000e+00
bigcom149             bigcom149 0.000000e+00
bigcom153             bigcom153 0.000000e+00
bigcom154             bigcom154 0.000000e+00
bigcom156             bigcom156 0.000000e+00
bigcom157             bigcom157 0.000000e+00
bigcom158             bigcom158 0.000000e+00
bigcom161             bigcom161 0.000000e+00
bigcom162             bigcom162 0.000000e+00
bigcom164             bigcom164 0.000000e+00
bigcom166             bigcom166 0.000000e+00
bigcom167             bigcom167 0.000000e+00
bigcom173             bigcom173 0.000000e+00
bigcom175             bigcom175 0.000000e+00
bigcom176             bigcom176 0.000000e+00
bigcom177             bigcom177 0.000000e+00
bigcom178             bigcom178 0.000000e+00
bigcom180             bigcom180 0.000000e+00
bigcom181             bigcom181 0.000000e+00
bigcom184             bigcom184 0.000000e+00
bigcom186             bigcom186 0.000000e+00
bigcom187             bigcom187 0.000000e+00
bigcom189             bigcom189 0.000000e+00
bigcom194             bigcom194 0.000000e+00
bigcom195             bigcom195 0.000000e+00
bigcom196             bigcom196 0.000000e+00
bigcom204             bigcom204 0.000000e+00
bigcom205             bigcom205 0.000000e+00
bigcom212             bigcom212 0.000000e+00
bigcom214             bigcom214 0.000000e+00
bigcom222             bigcom222 0.000000e+00
bigcom223             bigcom223 0.000000e+00
bigcom226             bigcom226 0.000000e+00
bigcom227             bigcom227 0.000000e+00
bigcom229             bigcom229 0.000000e+00
bigcom233             bigcom233 0.000000e+00
bigcom236             bigcom236 0.000000e+00
bigcom237             bigcom237 0.000000e+00
bigcom246             bigcom246 0.000000e+00
bigcom249             bigcom249 0.000000e+00
bigcom250             bigcom250 0.000000e+00
bigcom254             bigcom254 0.000000e+00
bigcom266             bigcom266 0.000000e+00
bigcom269             bigcom269 0.000000e+00
bigcom272             bigcom272 0.000000e+00
bigcom274             bigcom274 0.000000e+00
bigcom291             bigcom291 0.000000e+00
bigcom292             bigcom292 0.000000e+00
bigcom299             bigcom299 0.000000e+00
bigcom301             bigcom301 0.000000e+00
bigcom306             bigcom306 0.000000e+00
bigcom309             bigcom309 0.000000e+00
bigcom314             bigcom314 0.000000e+00
bigcom321             bigcom321 0.000000e+00
bigcom341             bigcom341 0.000000e+00
bigcom350             bigcom350 0.000000e+00
bigcom353             bigcom353 0.000000e+00
bigcom359             bigcom359 0.000000e+00
bigcom363             bigcom363 0.000000e+00
bigcom365             bigcom365 0.000000e+00
bigcom386             bigcom386 0.000000e+00
bigcom412             bigcom412 0.000000e+00
bigcom480             bigcom480 0.000000e+00
membership_s1     membership_s1 0.000000e+00
membership_s3     membership_s3 0.000000e+00
membership_s4     membership_s4 0.000000e+00
membership_s5     membership_s5 0.000000e+00
membership_s6     membership_s6 0.000000e+00
membership_s8     membership_s8 0.000000e+00
membership_s9     membership_s9 0.000000e+00
membership_s11   membership_s11 0.000000e+00
membership_s12   membership_s12 0.000000e+00
membership_s14   membership_s14 0.000000e+00
membership_s15   membership_s15 0.000000e+00
membership_s16   membership_s16 0.000000e+00
membership_s17   membership_s17 0.000000e+00
membership_s18   membership_s18 0.000000e+00
membership_s20   membership_s20 0.000000e+00
membership_s22   membership_s22 0.000000e+00
membership_s24   membership_s24 0.000000e+00
membership_s25   membership_s25 0.000000e+00
membership_s26   membership_s26 0.000000e+00
membership_s28   membership_s28 0.000000e+00
membership_s30   membership_s30 0.000000e+00
membership_s32   membership_s32 0.000000e+00
membership_s33   membership_s33 0.000000e+00
membership_s36   membership_s36 0.000000e+00
membership_s37   membership_s37 0.000000e+00
pdi                         pdi 0.000000e+00
[1] "Dataset: all_targets Model RF, run: 2 of 10 2015-06-16 07:26:37"
     |      Out-of-bag   |
Tree |      MSE  %Var(y) |
   1 | 1.303e-30     0.00 |
   2 | 0.000254     1.03 |
   3 | 0.0002051     0.83 |
   4 | 0.0001745     0.71 |
   5 | 0.0001399     0.57 |
   6 | 0.0001341     0.54 |
   7 | 0.0001842     0.74 |
   8 | 0.0001022     0.41 |
   9 | 0.0001088     0.44 |
  10 | 0.000171     0.69 |
  11 | 0.0001448     0.59 |
  12 | 0.0001327     0.54 |
  13 | 0.0001046     0.42 |
  14 | 0.0001088     0.44 |
  15 | 9.384e-05     0.38 |
  16 | 8.068e-05     0.33 |
  17 | 8.766e-05     0.35 |
  18 | 7.783e-05     0.31 |
  19 | 0.0001365     0.55 |
  20 | 0.0001227     0.50 |
  21 | 0.0001095     0.44 |
  22 | 0.0001055     0.43 |
  23 | 9.406e-05     0.38 |
  24 | 9.378e-05     0.38 |
  25 | 0.0001015     0.41 |
  26 | 9.765e-05     0.39 |
  27 | 9.409e-05     0.38 |
  28 | 8.842e-05     0.36 |
  29 | 8.141e-05     0.33 |
  30 | 7.447e-05     0.30 |
  31 | 6.875e-05     0.28 |
  32 | 6.488e-05     0.26 |
  33 | 6.101e-05     0.25 |
  34 | 6.754e-05     0.27 |
  35 | 7.047e-05     0.28 |
  36 | 6.708e-05     0.27 |
  37 | 6.308e-05     0.25 |
  38 | 5.959e-05     0.24 |
  39 | 6.068e-05     0.25 |
  40 | 5.918e-05     0.24 |
  41 | 5.553e-05     0.22 |
  42 | 5.341e-05     0.22 |
  43 | 5.126e-05     0.21 |
  44 | 5.189e-05     0.21 |
  45 | 5.041e-05     0.20 |
  46 | 4.816e-05     0.19 |
  47 | 4.629e-05     0.19 |
  48 | 4.478e-05     0.18 |
  49 | 4.327e-05     0.17 |
  50 | 4.628e-05     0.19 |
  51 | 4.516e-05     0.18 |
  52 | 4.646e-05     0.19 |
  53 | 4.725e-05     0.19 |
  54 | 4.564e-05     0.18 |
  55 | 4.506e-05     0.18 |
  56 | 4.335e-05     0.18 |
  57 | 4.233e-05     0.17 |
  58 | 4.149e-05     0.17 |
  59 | 4.182e-05     0.17 |
  60 | 4.118e-05     0.17 |
  61 | 4.05e-05     0.16 |
  62 | 4.038e-05     0.16 |
  63 | 3.888e-05     0.16 |
  64 | 3.748e-05     0.15 |
  65 | 3.631e-05     0.15 |
  66 | 3.632e-05     0.15 |
  67 | 3.561e-05     0.14 |
  68 | 3.555e-05     0.14 |
  69 | 3.45e-05     0.14 |
  70 | 3.343e-05     0.14 |
  71 | 3.238e-05     0.13 |
  72 | 3.216e-05     0.13 |
  73 | 3.106e-05     0.13 |
  74 | 3.017e-05     0.12 |
  75 | 2.947e-05     0.12 |
  76 | 3.033e-05     0.12 |
  77 | 3.027e-05     0.12 |
  78 | 2.963e-05     0.12 |
  79 | 2.893e-05     0.12 |
  80 | 2.824e-05     0.11 |
  81 | 2.761e-05     0.11 |
  82 |  2.7e-05     0.11 |
  83 | 2.644e-05     0.11 |
  84 | 2.815e-05     0.11 |
  85 | 2.768e-05     0.11 |
  86 | 2.722e-05     0.11 |
  87 | 2.668e-05     0.11 |
  88 | 2.608e-05     0.11 |
  89 | 2.585e-05     0.10 |
  90 | 2.534e-05     0.10 |
  91 | 2.59e-05     0.10 |
  92 | 2.549e-05     0.10 |
  93 | 2.498e-05     0.10 |
  94 | 2.435e-05     0.10 |
  95 | 2.401e-05     0.10 |
  96 | 2.352e-05     0.10 |
  97 | 2.373e-05     0.10 |
  98 | 2.404e-05     0.10 |
  99 | 2.346e-05     0.09 |
 100 | 2.31e-05     0.09 |
[1] "Random Forest variable coefficients"
                      %IncMSE IncNodePurity
graph5           1.892582e-06  2.547719e-02
graph6          -2.310421e-33  4.680728e-14
graph7           9.083016e-34  1.333333e-02
graph8           0.000000e+00  1.155673e-16
graph9          -1.335029e-33  4.436895e-14
graph10          1.364366e-05  3.172222e-02
graph11          4.552697e-06  2.777577e-02
graph12          6.032235e-04  2.012869e-02
graph13          4.835595e-06  3.285714e-02
graph14          2.102169e-05  5.504903e-02
graph15          1.212985e-03  1.813016e-02
graph16         -2.268603e-06  1.428571e-02
graph17          4.598040e-04  5.774387e-02
graph18          2.949701e-04  3.866047e-02
graph19          0.000000e+00  2.757794e-14
graph20         -3.037293e-34  1.636364e-02
graph21          0.000000e+00  3.730696e-16
graph22         -1.539259e-34  1.223924e-14
graph23          2.430808e-03  6.455983e-02
graph24          0.000000e+00  4.549720e-02
graph25         -1.280446e-06  1.557692e-02
graph26          0.000000e+00  7.133183e-17
graph27          2.031717e-05  2.751587e-02
graph28         -2.276349e-06  1.333333e-02
graph29          0.000000e+00  2.930989e-16
orbit0          -3.961204e-36  1.109335e-14
orbit1           2.220249e-05  2.074074e-02
orbit2          -9.807956e-06  1.434223e-03
orbit3           0.000000e+00  1.820766e-16
orbit4          -1.932092e-33  6.047607e-14
orbit5           4.795327e-34  5.514700e-14
orbit6           2.831172e-04  6.956714e-02
orbit7          -4.547522e-06  2.545455e-02
orbit8           2.925360e-05  2.003081e-02
orbit9           0.000000e+00  5.115152e-02
orbit10          2.233639e-06  6.452381e-02
orbit11          3.656427e-34  2.739142e-14
orbit12         -2.273244e-06  1.875000e-02
orbit13          0.000000e+00  1.500000e-02
orbit14         -1.407795e-33  2.907896e-14
orbit15          6.571742e-06  3.900000e-02
orbit16         -6.349858e-34  3.775202e-14
orbit17         -4.537205e-06  1.333333e-02
orbit18          2.593873e-04  3.211034e-02
orbit19          9.069409e-06  4.539338e-02
orbit20         -9.518398e-34  3.719913e-14
orbit21          2.255300e-05  4.019932e-03
orbit22         -8.917907e-34  2.311111e-02
orbit23          0.000000e+00  2.181818e-02
orbit24          8.340618e-06  9.590912e-02
orbit25         -2.255300e-06  2.560714e-02
orbit26          1.365809e-04  2.318283e-02
orbit27         -1.086904e-33  1.753264e-14
orbit28         -2.276349e-06  2.400000e-02
orbit29          9.021200e-06  1.816329e-02
orbit30         -7.558348e-34  7.549517e-16
orbit31         -1.138174e-05  1.541250e-03
orbit32          9.097460e-35  1.907807e-14
orbit33          4.472272e-06  3.304348e-02
orbit34         -2.260398e-06  1.519343e-02
orbit35          1.089995e-03  5.925383e-02
orbit36         -1.156256e-08  5.853745e-02
orbit37          1.132444e-05  2.196697e-02
orbit38          7.504923e-04  1.492617e-02
orbit39          2.031903e-05  6.541568e-02
orbit40          6.947332e-36  7.416290e-15
orbit41         -2.255300e-06  2.666667e-02
orbit42          0.000000e+00  7.402967e-15
orbit43          2.277904e-06  3.058824e-02
orbit44          4.294039e-35  2.482459e-14
orbit45          1.823556e-05  3.473485e-02
orbit46          0.000000e+00  1.555556e-02
orbit47         -1.470362e-34  2.206239e-14
orbit48         -1.271714e-34  2.347456e-14
orbit49          4.472528e-34  1.422222e-02
orbit50         -1.646061e-34  4.764640e-14
orbit51         -1.140442e-35  1.161737e-14
orbit52         -1.038201e-33  4.956036e-15
orbit53          2.255809e-06  1.714286e-02
orbit54         -9.470043e-35  1.132427e-14
orbit55          0.000000e+00  1.344258e-14
orbit56          2.239248e-03  1.867242e-02
orbit57         -3.150781e-34  3.508772e-02
orbit58          1.820733e-34  6.412648e-15
orbit59          7.655393e-04  1.895289e-02
orbit60         -1.003705e-33  2.635225e-14
orbit61          6.770481e-06  3.562027e-02
orbit62         -7.363276e-34  3.390198e-14
orbit63          0.000000e+00  1.333163e-14
orbit64          5.494064e-35  3.134382e-14
orbit65         -4.500450e-06  7.495743e-02
orbit66          2.256827e-06  1.333333e-02
orbit67          0.000000e+00  1.166178e-14
orbit68         -4.500676e-34  1.122661e-14
orbit69          0.000000e+00  5.151435e-16
orbit70         -2.700406e-34  4.392932e-14
orbit71         -9.031804e-35  9.725588e-15
orbit72         -1.941529e-34  5.728751e-16
AP               0.000000e+00  1.714286e-02
bet              0.000000e+00  1.211489e-14
ecc              3.475063e-05  9.042045e-03
eccrad          -2.107743e-08  4.831838e-02
close            2.085238e-04  4.163007e-03
constraint      -1.243340e-33  4.196508e-02
coreness        -1.110263e-34  1.236344e-14
knn              1.012353e-03  9.157528e-02
hubscore        -1.453506e-33  5.456975e-14
pagerank         7.856892e-06  5.937261e-02
trans            8.163063e-05  9.293159e-02
evcent           2.258356e-06  3.051106e-05
first           -1.315826e-34  2.952305e-14
upto_second      6.571742e-06  1.750096e-02
upto_third      -1.224112e-33  2.486011e-14
upto_fourth      2.258356e-06  1.428571e-02
upto_fifth      -1.631188e-33  7.868817e-14
upto_sixth       3.903414e-35  4.338786e-02
second           4.381161e-06  6.083296e-02
third           -2.471542e-08  3.669760e-02
fourth           7.255445e-06  3.949226e-02
fifth           -2.275831e-06  5.784971e-02
sixth           -7.617201e-34  1.347381e-14
ratio1          -4.152974e-09  9.366396e-02
ratio2           4.327040e-05  3.378342e-02
ratio3           1.727733e-05  1.431532e-02
ratio4           7.518668e-05  5.377348e-02
ratio5           1.375383e-04  9.196426e-02
ratio6           2.280743e-05  4.084262e-02
selfinter       -1.277248e-06  1.178571e-02
walktrap_vertex  1.109457e-05  6.400004e-02
bigcom1          2.377686e-06  1.057419e-02
bigcom2          0.000000e+00  0.000000e+00
bigcom3          0.000000e+00  0.000000e+00
bigcom4          6.894967e-06  9.082751e-03
bigcom6          0.000000e+00  0.000000e+00
bigcom8          0.000000e+00  8.951173e-18
bigcom9          0.000000e+00  0.000000e+00
bigcom11         0.000000e+00  0.000000e+00
bigcom13         0.000000e+00  0.000000e+00
bigcom15         0.000000e+00  0.000000e+00
bigcom16         0.000000e+00  0.000000e+00
bigcom21         0.000000e+00  0.000000e+00
bigcom22        -5.715592e-07  6.975436e-04
bigcom24         6.791021e-06  2.547663e-02
bigcom26         0.000000e+00  0.000000e+00
bigcom28         2.190581e-06  3.842194e-03
bigcom30        -1.052906e-06  1.128301e-02
bigcom31         0.000000e+00  0.000000e+00
bigcom32         0.000000e+00  0.000000e+00
bigcom33         0.000000e+00  0.000000e+00
bigcom34         0.000000e+00  0.000000e+00
bigcom36         1.947183e-06  1.715846e-02
bigcom37        -2.252760e-06  9.857377e-02
bigcom38         0.000000e+00  5.796103e-03
bigcom39         0.000000e+00  0.000000e+00
bigcom40         0.000000e+00  1.685060e-02
bigcom43         0.000000e+00  0.000000e+00
bigcom44         0.000000e+00  0.000000e+00
bigcom46         0.000000e+00  0.000000e+00
bigcom47         1.385992e-05  2.057367e-01
bigcom49         0.000000e+00  0.000000e+00
bigcom50         0.000000e+00  0.000000e+00
bigcom51         0.000000e+00  0.000000e+00
bigcom52         0.000000e+00  0.000000e+00
bigcom54         0.000000e+00  0.000000e+00
bigcom56         0.000000e+00  0.000000e+00
bigcom62         0.000000e+00  0.000000e+00
bigcom66        -2.090643e-08  4.967717e-02
bigcom68         0.000000e+00  0.000000e+00
bigcom69         0.000000e+00  0.000000e+00
bigcom71         0.000000e+00  0.000000e+00
bigcom72         0.000000e+00  0.000000e+00
bigcom73         0.000000e+00  0.000000e+00
bigcom74         0.000000e+00  0.000000e+00
bigcom75         0.000000e+00  0.000000e+00
bigcom76         0.000000e+00  0.000000e+00
bigcom77         0.000000e+00  0.000000e+00
bigcom79         0.000000e+00  0.000000e+00
bigcom80         0.000000e+00  0.000000e+00
bigcom82         0.000000e+00  0.000000e+00
bigcom83         0.000000e+00  0.000000e+00
bigcom84        -6.829046e-06  3.529300e-02
bigcom85         0.000000e+00  0.000000e+00
bigcom87         0.000000e+00  0.000000e+00
bigcom89         0.000000e+00  0.000000e+00
bigcom91         0.000000e+00  0.000000e+00
bigcom92         0.000000e+00  0.000000e+00
bigcom93         0.000000e+00  0.000000e+00
bigcom96         0.000000e+00  0.000000e+00
bigcom97         2.276349e-06  2.858418e-03
bigcom98         0.000000e+00  0.000000e+00
bigcom99         0.000000e+00  0.000000e+00
bigcom101       -1.254122e-06  5.404127e-02
bigcom104        0.000000e+00  0.000000e+00
bigcom106        2.433978e-07  1.300630e-02
bigcom109        0.000000e+00  4.440892e-18
bigcom113        0.000000e+00  2.609329e-02
bigcom116        1.806361e-34  2.933796e-03
bigcom120        0.000000e+00  0.000000e+00
bigcom123        0.000000e+00  0.000000e+00
bigcom126        0.000000e+00  0.000000e+00
bigcom127        0.000000e+00  0.000000e+00
bigcom137        0.000000e+00  0.000000e+00
bigcom139        0.000000e+00  4.904979e-02
bigcom140        0.000000e+00  0.000000e+00
bigcom143       -2.557906e-08  8.080326e-02
bigcom145        0.000000e+00  0.000000e+00
bigcom146        2.255300e-06  2.327902e-02
bigcom147        0.000000e+00  0.000000e+00
bigcom149        0.000000e+00  0.000000e+00
bigcom153        2.277904e-06  7.588898e-03
bigcom154        0.000000e+00  0.000000e+00
bigcom156        0.000000e+00  0.000000e+00
bigcom157        0.000000e+00  0.000000e+00
bigcom158        0.000000e+00  0.000000e+00
bigcom160        0.000000e+00  0.000000e+00
bigcom161        4.528094e-06  1.022631e-01
bigcom162        0.000000e+00  0.000000e+00
bigcom164        0.000000e+00  0.000000e+00
bigcom166        0.000000e+00  0.000000e+00
bigcom167        0.000000e+00  0.000000e+00
bigcom171        0.000000e+00  0.000000e+00
bigcom173        0.000000e+00  0.000000e+00
bigcom175       -2.190581e-06  7.168711e-02
bigcom176        0.000000e+00  0.000000e+00
bigcom177        0.000000e+00  0.000000e+00
bigcom178        2.275147e-06  5.924990e-02
bigcom180        0.000000e+00  0.000000e+00
bigcom181        0.000000e+00  0.000000e+00
bigcom184        0.000000e+00  1.273956e-02
bigcom186        0.000000e+00  0.000000e+00
bigcom187        0.000000e+00  0.000000e+00
bigcom189        0.000000e+00  0.000000e+00
bigcom194        0.000000e+00  0.000000e+00
bigcom195        0.000000e+00  0.000000e+00
bigcom196        0.000000e+00  0.000000e+00
bigcom204        6.810781e-06  1.802040e-02
bigcom205        0.000000e+00  0.000000e+00
bigcom212        0.000000e+00  0.000000e+00
bigcom214        0.000000e+00  0.000000e+00
bigcom222        0.000000e+00  0.000000e+00
bigcom223        0.000000e+00  0.000000e+00
bigcom226        0.000000e+00  0.000000e+00
bigcom227        0.000000e+00  0.000000e+00
bigcom229        0.000000e+00  0.000000e+00
bigcom233        0.000000e+00  0.000000e+00
bigcom236        0.000000e+00  0.000000e+00
bigcom237       -4.569455e-06  4.636123e-02
bigcom246        0.000000e+00  0.000000e+00
bigcom248        0.000000e+00  0.000000e+00
bigcom249        0.000000e+00  4.440892e-18
bigcom250        0.000000e+00  9.655172e-03
bigcom254        0.000000e+00  0.000000e+00
bigcom266        0.000000e+00  0.000000e+00
bigcom269        0.000000e+00  0.000000e+00
bigcom272        0.000000e+00  0.000000e+00
bigcom274        0.000000e+00  0.000000e+00
bigcom281        0.000000e+00  0.000000e+00
bigcom291        0.000000e+00  0.000000e+00
bigcom292        0.000000e+00  0.000000e+00
bigcom295        0.000000e+00  0.000000e+00
bigcom299        0.000000e+00  0.000000e+00
bigcom301        1.741244e-07  2.900536e-02
bigcom306        0.000000e+00  0.000000e+00
bigcom309        0.000000e+00  0.000000e+00
bigcom314        0.000000e+00  0.000000e+00
bigcom321        0.000000e+00  0.000000e+00
bigcom341        0.000000e+00  0.000000e+00
bigcom350       -2.318830e-08  9.389120e-02
bigcom353        0.000000e+00  0.000000e+00
bigcom359        0.000000e+00  0.000000e+00
bigcom363        0.000000e+00  0.000000e+00
bigcom365        0.000000e+00  0.000000e+00
bigcom385       -4.576227e-06  3.939458e-02
bigcom386        0.000000e+00  0.000000e+00
bigcom408        4.563085e-06  1.314854e-02
bigcom412        0.000000e+00  0.000000e+00
bigcom480       -2.247696e-06  3.784092e-02
spin_vertex      4.557891e-06  3.629330e-02
membership_s1    0.000000e+00  1.421085e-16
membership_s3    4.472272e-06  5.259981e-03
membership_s4    0.000000e+00  2.775558e-19
membership_s5    0.000000e+00  9.769963e-17
membership_s6    0.000000e+00  3.469447e-20
membership_s7    0.000000e+00  0.000000e+00
membership_s8    0.000000e+00  9.031744e-03
membership_s9    0.000000e+00  0.000000e+00
membership_s11   0.000000e+00  0.000000e+00
membership_s12   0.000000e+00  0.000000e+00
membership_s14   0.000000e+00  0.000000e+00
membership_s15   0.000000e+00  0.000000e+00
membership_s16   0.000000e+00  1.349331e-02
membership_s17   0.000000e+00  0.000000e+00
membership_s18   0.000000e+00  0.000000e+00
membership_s20   0.000000e+00  0.000000e+00
membership_s21   4.540295e-06  3.749772e-02
membership_s22   0.000000e+00  4.480331e-03
membership_s24   0.000000e+00  0.000000e+00
membership_s25   0.000000e+00  0.000000e+00
membership_s26   0.000000e+00  0.000000e+00
membership_s27   0.000000e+00  8.881784e-18
membership_s28   9.660282e-06  6.161219e-02
membership_s30   2.190581e-06  8.571429e-03
membership_s31   0.000000e+00  0.000000e+00
membership_s32   0.000000e+00  0.000000e+00
membership_s33   0.000000e+00  0.000000e+00
membership_s36   0.000000e+00  1.687539e-16
membership_s37   0.000000e+00  0.000000e+00
V1              -2.214389e-06  4.432227e-02
V2               3.075930e-05  1.865014e-01
pdi             -2.280502e-06  3.750000e-02
adhesion         1.384128e-03  9.427289e-02
cohesion         1.370073e-03  7.414081e-02
inner            2.246792e-04  9.450664e-02
outer            2.253271e-04  7.443003e-02
ioratio          2.243004e-06  5.201561e-02
comsize          2.316562e-06  1.231148e-01
target           4.944494e-02  2.907835e+02
[1] "Dataset: all_targets Model GLM, run: 2 of 10 2015-06-16 07:28:00"
[1] "glmnet variable coefficients"
                    [,1]      [,2]
(Intercept)     -3.64746 -6.269892
graph0           0.00000  0.000000
graph1           0.00000  0.000000
graph2           0.00000  0.000000
graph3           0.00000  0.000000
graph4           0.00000  0.000000
graph5           0.00000  0.000000
graph6           0.00000  0.000000
graph7           0.00000  0.000000
graph8           0.00000  0.000000
graph9           0.00000  0.000000
graph10          0.00000  0.000000
graph11          0.00000  0.000000
graph12          0.00000  0.000000
graph13          0.00000  0.000000
graph14          0.00000  0.000000
graph15          0.00000  0.000000
graph16          0.00000  0.000000
graph17          0.00000  0.000000
graph18          0.00000  0.000000
graph19          0.00000  0.000000
graph20          0.00000  0.000000
graph21          0.00000  0.000000
graph22          0.00000  0.000000
graph23          0.00000  0.000000
graph24          0.00000  0.000000
graph25          0.00000  0.000000
graph26          0.00000  0.000000
graph27          0.00000  0.000000
graph28          0.00000  0.000000
graph29          0.00000  0.000000
orbit0           0.00000  0.000000
orbit1           0.00000  0.000000
orbit2           0.00000  0.000000
orbit3           0.00000  0.000000
orbit4           0.00000  0.000000
orbit5           0.00000  0.000000
orbit6           0.00000  0.000000
orbit7           0.00000  0.000000
orbit8           0.00000  0.000000
orbit9           0.00000  0.000000
orbit10          0.00000  0.000000
orbit11          0.00000  0.000000
orbit12          0.00000  0.000000
orbit13          0.00000  0.000000
orbit14          0.00000  0.000000
orbit15          0.00000  0.000000
orbit16          0.00000  0.000000
orbit17          0.00000  0.000000
orbit18          0.00000  0.000000
orbit19          0.00000  0.000000
orbit20          0.00000  0.000000
orbit21          0.00000  0.000000
orbit22          0.00000  0.000000
orbit23          0.00000  0.000000
orbit24          0.00000  0.000000
orbit25          0.00000  0.000000
orbit26          0.00000  0.000000
orbit27          0.00000  0.000000
orbit28          0.00000  0.000000
orbit29          0.00000  0.000000
orbit30          0.00000  0.000000
orbit31          0.00000  0.000000
orbit32          0.00000  0.000000
orbit33          0.00000  0.000000
orbit34          0.00000  0.000000
orbit35          0.00000  0.000000
orbit36          0.00000  0.000000
orbit37          0.00000  0.000000
orbit38          0.00000  0.000000
orbit39          0.00000  0.000000
orbit40          0.00000  0.000000
orbit41          0.00000  0.000000
orbit42          0.00000  0.000000
orbit43          0.00000  0.000000
orbit44          0.00000  0.000000
orbit45          0.00000  0.000000
orbit46          0.00000  0.000000
orbit47          0.00000  0.000000
orbit48          0.00000  0.000000
orbit49          0.00000  0.000000
orbit50          0.00000  0.000000
orbit51          0.00000  0.000000
orbit52          0.00000  0.000000
orbit53          0.00000  0.000000
orbit54          0.00000  0.000000
orbit55          0.00000  0.000000
orbit56          0.00000  0.000000
orbit57          0.00000  0.000000
orbit58          0.00000  0.000000
orbit59          0.00000  0.000000
orbit60          0.00000  0.000000
orbit61          0.00000  0.000000
orbit62          0.00000  0.000000
orbit63          0.00000  0.000000
orbit64          0.00000  0.000000
orbit65          0.00000  0.000000
orbit66          0.00000  0.000000
orbit67          0.00000  0.000000
orbit68          0.00000  0.000000
orbit69          0.00000  0.000000
orbit70          0.00000  0.000000
orbit71          0.00000  0.000000
orbit72          0.00000  0.000000
AP               0.00000  0.000000
bet              0.00000  0.000000
ecc              0.00000  0.000000
eccrad           0.00000  0.000000
close            0.00000  0.000000
constraint       0.00000  0.000000
coreness         0.00000  0.000000
knn              0.00000  0.000000
hubscore         0.00000  0.000000
pagerank         0.00000  0.000000
trans            0.00000  0.000000
evcent           0.00000  0.000000
first            0.00000  0.000000
upto_second      0.00000  0.000000
upto_third       0.00000  0.000000
upto_fourth      0.00000  0.000000
upto_fifth       0.00000  0.000000
upto_sixth       0.00000  0.000000
second           0.00000  0.000000
third            0.00000  0.000000
fourth           0.00000  0.000000
fifth            0.00000  0.000000
sixth            0.00000  0.000000
ratio1           0.00000  0.000000
ratio2           0.00000  0.000000
ratio3           0.00000  0.000000
ratio4           0.00000  0.000000
ratio5           0.00000  0.000000
ratio6           0.00000  0.000000
selfinter        0.00000  0.000000
walktrap_vertex  0.00000  0.000000
bigcom1          0.00000  0.000000
bigcom2          0.00000  0.000000
bigcom3          0.00000  0.000000
bigcom4          0.00000  0.000000
bigcom6          0.00000  0.000000
bigcom8          0.00000  0.000000
bigcom9          0.00000  0.000000
bigcom11         0.00000  0.000000
bigcom13         0.00000  0.000000
bigcom15         0.00000  0.000000
bigcom16         0.00000  0.000000
bigcom21         0.00000  0.000000
bigcom22         0.00000  0.000000
bigcom24         0.00000  0.000000
bigcom26         0.00000  0.000000
bigcom28         0.00000  0.000000
bigcom30         0.00000  0.000000
bigcom31         0.00000  0.000000
bigcom32         0.00000  0.000000
bigcom33         0.00000  0.000000
bigcom34         0.00000  0.000000
bigcom36         0.00000  0.000000
bigcom37         0.00000  0.000000
bigcom38         0.00000  0.000000
bigcom39         0.00000  0.000000
bigcom40         0.00000  0.000000
bigcom43         0.00000  0.000000
bigcom44         0.00000  0.000000
bigcom46         0.00000  0.000000
bigcom47         0.00000  0.000000
bigcom49         0.00000  0.000000
bigcom50         0.00000  0.000000
bigcom51         0.00000  0.000000
bigcom52         0.00000  0.000000
bigcom54         0.00000  0.000000
bigcom56         0.00000  0.000000
bigcom62         0.00000  0.000000
bigcom66         0.00000  0.000000
bigcom68         0.00000  0.000000
bigcom69         0.00000  0.000000
bigcom71         0.00000  0.000000
bigcom72         0.00000  0.000000
bigcom73         0.00000  0.000000
bigcom74         0.00000  0.000000
bigcom75         0.00000  0.000000
bigcom76         0.00000  0.000000
bigcom77         0.00000  0.000000
bigcom79         0.00000  0.000000
bigcom80         0.00000  0.000000
bigcom82         0.00000  0.000000
bigcom83         0.00000  0.000000
bigcom84         0.00000  0.000000
bigcom85         0.00000  0.000000
bigcom87         0.00000  0.000000
bigcom89         0.00000  0.000000
bigcom91         0.00000  0.000000
bigcom92         0.00000  0.000000
bigcom93         0.00000  0.000000
bigcom96         0.00000  0.000000
bigcom97         0.00000  0.000000
bigcom98         0.00000  0.000000
bigcom99         0.00000  0.000000
bigcom101        0.00000  0.000000
bigcom104        0.00000  0.000000
bigcom106        0.00000  0.000000
bigcom109        0.00000  0.000000
bigcom113        0.00000  0.000000
bigcom116        0.00000  0.000000
bigcom120        0.00000  0.000000
bigcom123        0.00000  0.000000
bigcom126        0.00000  0.000000
bigcom127        0.00000  0.000000
bigcom137        0.00000  0.000000
bigcom139        0.00000  0.000000
bigcom140        0.00000  0.000000
bigcom143        0.00000  0.000000
bigcom145        0.00000  0.000000
bigcom146        0.00000  0.000000
bigcom147        0.00000  0.000000
bigcom149        0.00000  0.000000
bigcom153        0.00000  0.000000
bigcom154        0.00000  0.000000
bigcom156        0.00000  0.000000
bigcom157        0.00000  0.000000
bigcom158        0.00000  0.000000
bigcom160        0.00000  0.000000
bigcom161        0.00000  0.000000
bigcom162        0.00000  0.000000
bigcom164        0.00000  0.000000
bigcom166        0.00000  0.000000
bigcom167        0.00000  0.000000
bigcom171        0.00000  0.000000
bigcom173        0.00000  0.000000
bigcom175        0.00000  0.000000
bigcom176        0.00000  0.000000
bigcom177        0.00000  0.000000
bigcom178        0.00000  0.000000
bigcom180        0.00000  0.000000
bigcom181        0.00000  0.000000
bigcom184        0.00000  0.000000
bigcom186        0.00000  0.000000
bigcom187        0.00000  0.000000
bigcom189        0.00000  0.000000
bigcom194        0.00000  0.000000
bigcom195        0.00000  0.000000
bigcom196        0.00000  0.000000
bigcom204        0.00000  0.000000
bigcom205        0.00000  0.000000
bigcom212        0.00000  0.000000
bigcom214        0.00000  0.000000
bigcom222        0.00000  0.000000
bigcom223        0.00000  0.000000
bigcom226        0.00000  0.000000
bigcom227        0.00000  0.000000
bigcom229        0.00000  0.000000
bigcom233        0.00000  0.000000
bigcom236        0.00000  0.000000
bigcom237        0.00000  0.000000
bigcom246        0.00000  0.000000
bigcom248        0.00000  0.000000
bigcom249        0.00000  0.000000
bigcom250        0.00000  0.000000
bigcom254        0.00000  0.000000
bigcom266        0.00000  0.000000
bigcom269        0.00000  0.000000
bigcom272        0.00000  0.000000
bigcom274        0.00000  0.000000
bigcom281        0.00000  0.000000
bigcom291        0.00000  0.000000
bigcom292        0.00000  0.000000
bigcom295        0.00000  0.000000
bigcom299        0.00000  0.000000
bigcom301        0.00000  0.000000
bigcom306        0.00000  0.000000
bigcom309        0.00000  0.000000
bigcom314        0.00000  0.000000
bigcom321        0.00000  0.000000
bigcom341        0.00000  0.000000
bigcom350        0.00000  0.000000
bigcom353        0.00000  0.000000
bigcom359        0.00000  0.000000
bigcom363        0.00000  0.000000
bigcom365        0.00000  0.000000
bigcom385        0.00000  0.000000
bigcom386        0.00000  0.000000
bigcom408        0.00000  0.000000
bigcom412        0.00000  0.000000
bigcom480        0.00000  0.000000
spin_vertex      0.00000  0.000000
membership_s1    0.00000  0.000000
membership_s3    0.00000  0.000000
membership_s4    0.00000  0.000000
membership_s5    0.00000  0.000000
membership_s6    0.00000  0.000000
membership_s7    0.00000  0.000000
membership_s8    0.00000  0.000000
membership_s9    0.00000  0.000000
membership_s11   0.00000  0.000000
membership_s12   0.00000  0.000000
membership_s14   0.00000  0.000000
membership_s15   0.00000  0.000000
membership_s16   0.00000  0.000000
membership_s17   0.00000  0.000000
membership_s18   0.00000  0.000000
membership_s20   0.00000  0.000000
membership_s21   0.00000  0.000000
membership_s22   0.00000  0.000000
membership_s24   0.00000  0.000000
membership_s25   0.00000  0.000000
membership_s26   0.00000  0.000000
membership_s27   0.00000  0.000000
membership_s28   0.00000  0.000000
membership_s30   0.00000  0.000000
membership_s31   0.00000  0.000000
membership_s32   0.00000  0.000000
membership_s33   0.00000  0.000000
membership_s36   0.00000  0.000000
membership_s37   0.00000  0.000000
V1               0.00000  0.000000
V2               0.00000  0.000000
pdi              0.00000  0.000000
adhesion         0.00000  0.000000
cohesion         0.00000  0.000000
inner            0.00000  0.000000
outer            0.00000  0.000000
ioratio          0.00000  0.000000
comsize          0.00000  0.000000
target           0.00000  8.560549
[1] "Dataset: all_targets Model GBM, run: 3 of 10 2015-06-16 07:28:11"
Iter   TrainDeviance   ValidDeviance   StepSize   Improve
     1        0.2231             nan     0.0100    0.0097
     2        0.2093             nan     0.0100    0.0067
     3        0.1987             nan     0.0100    0.0048
     4        0.1899             nan     0.0100    0.0046
     5        0.1824             nan     0.0100    0.0036
     6        0.1758             nan     0.0100    0.0033
     7        0.1700             nan     0.0100    0.0028
     8        0.1647             nan     0.0100    0.0026
     9        0.1599             nan     0.0100    0.0024
    10        0.1555             nan     0.0100    0.0024
    20        0.1239             nan     0.0100    0.0013
    40        0.0888             nan     0.0100    0.0007
    60        0.0675             nan     0.0100    0.0004
    80        0.0527             nan     0.0100    0.0003
   100        0.0417             nan     0.0100    0.0002
   120        0.0333             nan     0.0100    0.0002
   140        0.0268             nan     0.0100    0.0001
   160        0.0216             nan     0.0100    0.0001
   180        0.0175             nan     0.0100    0.0001
   200        0.0142             nan     0.0100    0.0001
   220        0.0116             nan     0.0100    0.0001
   240        0.0094             nan     0.0100    0.0000
   260        0.0077             nan     0.0100    0.0000
   280        0.0063             nan     0.0100    0.0000
   300        0.0051             nan     0.0100    0.0000
   320        0.0042             nan     0.0100    0.0000
   340        0.0034             nan     0.0100    0.0000
   360        0.0028             nan     0.0100    0.0000
   376        0.0024             nan     0.0100    0.0000

[1] "GBM variable coefficients"
                            var      rel.inf
target                   target 1.000000e+02
graph0                   graph0 6.721458e-24
graph8                   graph8 1.621331e-24
V2                           V2 1.422414e-24
graph11                 graph11 1.184407e-24
fifth                     fifth 1.111232e-24
ratio4                   ratio4 9.592990e-25
graph28                 graph28 8.688163e-25
ratio5                   ratio5 6.201151e-25
graph4                   graph4 5.860355e-25
orbit20                 orbit20 5.582405e-25
graph3                   graph3 4.922898e-25
orbit41                 orbit41 3.647172e-25
orbit57                 orbit57 3.622407e-25
outer                     outer 3.528686e-25
ratio6                   ratio6 3.326879e-25
orbit24                 orbit24 3.279785e-25
ioratio                 ioratio 3.030486e-25
pagerank               pagerank 2.980385e-25
graph22                 graph22 2.960339e-25
orbit17                 orbit17 2.796126e-25
graph25                 graph25 2.203239e-25
graph21                 graph21 2.174886e-25
graph14                 graph14 2.153636e-25
orbit12                 orbit12 2.149357e-25
ecc                         ecc 2.124030e-25
graph2                   graph2 2.064418e-25
fourth                   fourth 1.980641e-25
graph20                 graph20 1.842753e-25
graph27                 graph27 1.771107e-25
orbit32                 orbit32 1.682551e-25
graph1                   graph1 1.387025e-25
knn                         knn 1.287018e-25
ratio1                   ratio1 1.202095e-25
graph26                 graph26 1.168090e-25
orbit52                 orbit52 1.134843e-25
trans                     trans 1.100876e-25
orbit25                 orbit25 1.077162e-25
orbit15                 orbit15 1.047506e-25
upto_fifth           upto_fifth 9.714761e-26
orbit22                 orbit22 9.020095e-26
orbit23                 orbit23 8.638816e-26
orbit9                   orbit9 8.353527e-26
orbit54                 orbit54 6.641796e-26
orbit47                 orbit47 5.496687e-26
orbit56                 orbit56 5.378370e-26
sixth                     sixth 5.160305e-26
comsize                 comsize 4.664665e-26
inner                     inner 4.454982e-26
ratio2                   ratio2 4.330324e-26
cohesion               cohesion 4.169231e-26
orbit39                 orbit39 2.916367e-26
graph18                 graph18 2.864461e-26
orbit63                 orbit63 2.298673e-26
graph9                   graph9 2.153671e-26
orbit65                 orbit65 2.129743e-26
adhesion               adhesion 2.123023e-26
orbit71                 orbit71 2.101629e-26
graph5                   graph5 2.021477e-26
V1                           V1 1.972824e-26
graph24                 graph24 1.764599e-26
orbit66                 orbit66 1.542042e-26
orbit70                 orbit70 1.484990e-26
ratio3                   ratio3 1.481100e-26
graph16                 graph16 1.188644e-26
orbit7                   orbit7 1.152902e-26
orbit44                 orbit44 1.117670e-26
orbit46                 orbit46 1.091491e-26
orbit62                 orbit62 1.016167e-26
orbit40                 orbit40 9.868570e-27
orbit27                 orbit27 8.843229e-27
graph29                 graph29 7.937445e-27
graph13                 graph13 6.789640e-27
graph6                   graph6 6.634317e-27
third                     third 5.994171e-27
graph7                   graph7 5.855528e-27
orbit64                 orbit64 4.431826e-27
graph23                 graph23 4.431053e-27
orbit58                 orbit58 3.756687e-27
orbit1                   orbit1 3.749207e-27
orbit6                   orbit6 3.257619e-27
orbit21                 orbit21 3.088214e-27
graph12                 graph12 2.990943e-27
pdi                         pdi 2.985327e-27
orbit61                 orbit61 2.816184e-27
orbit18                 orbit18 2.596826e-27
orbit33                 orbit33 2.263666e-27
orbit30                 orbit30 2.050691e-27
orbit38                 orbit38 1.873339e-27
orbit31                 orbit31 1.040980e-27
orbit5                   orbit5 6.702049e-28
hubscore               hubscore 6.376398e-28
orbit2                   orbit2 6.155820e-28
upto_second         upto_second 6.007144e-28
orbit29                 orbit29 5.994224e-28
upto_fourth         upto_fourth 3.570013e-28
second                   second 2.299889e-28
graph17                 graph17 1.736238e-28
orbit59                 orbit59 1.661061e-28
graph19                 graph19 1.312558e-28
constraint           constraint 1.128691e-28
orbit4                   orbit4 1.086078e-28
graph10                 graph10 9.638694e-29
orbit28                 orbit28 8.302893e-29
graph15                 graph15 6.894273e-29
upto_third           upto_third 5.312993e-29
orbit13                 orbit13 4.781837e-29
orbit19                 orbit19 4.642362e-29
bet                         bet 4.387273e-29
close                     close 4.015340e-29
orbit16                 orbit16 3.533422e-29
orbit55                 orbit55 2.224658e-29
orbit50                 orbit50 7.809444e-30
orbit36                 orbit36 4.823647e-30
orbit35                 orbit35 4.250908e-30
orbit10                 orbit10 4.051689e-30
orbit26                 orbit26 3.684302e-30
evcent                   evcent 3.534418e-30
spin_vertex         spin_vertex 3.438798e-30
orbit48                 orbit48 3.047365e-30
orbit53                 orbit53 2.905628e-30
orbit11                 orbit11 2.758464e-30
orbit45                 orbit45 2.511942e-30
membership_s6     membership_s6 2.114445e-30
orbit60                 orbit60 1.982317e-30
upto_sixth           upto_sixth 1.963603e-30
orbit67                 orbit67 1.388148e-30
orbit69                 orbit69 9.942655e-31
coreness               coreness 8.927286e-31
walktrap_vertex walktrap_vertex 6.351250e-31
bigcom40               bigcom40 5.110492e-31
bigcom3                 bigcom3 3.449411e-31
orbit43                 orbit43 3.317492e-31
orbit37                 orbit37 2.996069e-31
orbit42                 orbit42 1.913979e-31
bigcom28               bigcom28 1.803634e-31
orbit49                 orbit49 1.580082e-31
membership_s27   membership_s27 1.417254e-31
AP                           AP 1.152732e-31
bigcom8                 bigcom8 8.963780e-32
membership_s21   membership_s21 7.699933e-32
membership_s28   membership_s28 3.950039e-32
orbit51                 orbit51 1.527142e-32
orbit68                 orbit68 9.171511e-33
membership_s31   membership_s31 4.383173e-33
bigcom22               bigcom22 2.526605e-33
orbit0                   orbit0 0.000000e+00
orbit3                   orbit3 0.000000e+00
orbit8                   orbit8 0.000000e+00
orbit14                 orbit14 0.000000e+00
orbit34                 orbit34 0.000000e+00
orbit72                 orbit72 0.000000e+00
eccrad                   eccrad 0.000000e+00
first                     first 0.000000e+00
selfinter             selfinter 0.000000e+00
bigcom1                 bigcom1 0.000000e+00
bigcom2                 bigcom2 0.000000e+00
bigcom4                 bigcom4 0.000000e+00
bigcom6                 bigcom6 0.000000e+00
bigcom9                 bigcom9 0.000000e+00
bigcom11               bigcom11 0.000000e+00
bigcom13               bigcom13 0.000000e+00
bigcom15               bigcom15 0.000000e+00
bigcom16               bigcom16 0.000000e+00
bigcom21               bigcom21 0.000000e+00
bigcom24               bigcom24 0.000000e+00
bigcom26               bigcom26 0.000000e+00
bigcom30               bigcom30 0.000000e+00
bigcom31               bigcom31 0.000000e+00
bigcom32               bigcom32 0.000000e+00
bigcom33               bigcom33 0.000000e+00
bigcom34               bigcom34 0.000000e+00
bigcom36               bigcom36 0.000000e+00
bigcom37               bigcom37 0.000000e+00
bigcom38               bigcom38 0.000000e+00
bigcom39               bigcom39 0.000000e+00
bigcom43               bigcom43 0.000000e+00
bigcom44               bigcom44 0.000000e+00
bigcom46               bigcom46 0.000000e+00
bigcom47               bigcom47 0.000000e+00
bigcom49               bigcom49 0.000000e+00
bigcom50               bigcom50 0.000000e+00
bigcom51               bigcom51 0.000000e+00
bigcom52               bigcom52 0.000000e+00
bigcom54               bigcom54 0.000000e+00
bigcom56               bigcom56 0.000000e+00
bigcom62               bigcom62 0.000000e+00
bigcom66               bigcom66 0.000000e+00
bigcom68               bigcom68 0.000000e+00
bigcom69               bigcom69 0.000000e+00
bigcom71               bigcom71 0.000000e+00
bigcom72               bigcom72 0.000000e+00
bigcom73               bigcom73 0.000000e+00
bigcom74               bigcom74 0.000000e+00
bigcom75               bigcom75 0.000000e+00
bigcom76               bigcom76 0.000000e+00
bigcom77               bigcom77 0.000000e+00
bigcom79               bigcom79 0.000000e+00
bigcom80               bigcom80 0.000000e+00
bigcom82               bigcom82 0.000000e+00
bigcom83               bigcom83 0.000000e+00
bigcom84               bigcom84 0.000000e+00
bigcom85               bigcom85 0.000000e+00
bigcom87               bigcom87 0.000000e+00
bigcom89               bigcom89 0.000000e+00
bigcom91               bigcom91 0.000000e+00
bigcom92               bigcom92 0.000000e+00
bigcom93               bigcom93 0.000000e+00
bigcom96               bigcom96 0.000000e+00
bigcom97               bigcom97 0.000000e+00
bigcom98               bigcom98 0.000000e+00
bigcom99               bigcom99 0.000000e+00
bigcom101             bigcom101 0.000000e+00
bigcom104             bigcom104 0.000000e+00
bigcom106             bigcom106 0.000000e+00
bigcom109             bigcom109 0.000000e+00
bigcom113             bigcom113 0.000000e+00
bigcom116             bigcom116 0.000000e+00
bigcom120             bigcom120 0.000000e+00
bigcom123             bigcom123 0.000000e+00
bigcom126             bigcom126 0.000000e+00
bigcom127             bigcom127 0.000000e+00
bigcom137             bigcom137 0.000000e+00
bigcom139             bigcom139 0.000000e+00
bigcom140             bigcom140 0.000000e+00
bigcom143             bigcom143 0.000000e+00
bigcom145             bigcom145 0.000000e+00
bigcom146             bigcom146 0.000000e+00
bigcom147             bigcom147 0.000000e+00
bigcom149             bigcom149 0.000000e+00
bigcom153             bigcom153 0.000000e+00
bigcom154             bigcom154 0.000000e+00
bigcom156             bigcom156 0.000000e+00
bigcom157             bigcom157 0.000000e+00
bigcom158             bigcom158 0.000000e+00
bigcom160             bigcom160 0.000000e+00
bigcom161             bigcom161 0.000000e+00
bigcom162             bigcom162 0.000000e+00
bigcom164             bigcom164 0.000000e+00
bigcom166             bigcom166 0.000000e+00
bigcom167             bigcom167 0.000000e+00
bigcom171             bigcom171 0.000000e+00
bigcom173             bigcom173 0.000000e+00
bigcom175             bigcom175 0.000000e+00
bigcom176             bigcom176 0.000000e+00
bigcom177             bigcom177 0.000000e+00
bigcom178             bigcom178 0.000000e+00
bigcom180             bigcom180 0.000000e+00
bigcom181             bigcom181 0.000000e+00
bigcom184             bigcom184 0.000000e+00
bigcom186             bigcom186 0.000000e+00
bigcom187             bigcom187 0.000000e+00
bigcom189             bigcom189 0.000000e+00
bigcom194             bigcom194 0.000000e+00
bigcom195             bigcom195 0.000000e+00
bigcom196             bigcom196 0.000000e+00
bigcom204             bigcom204 0.000000e+00
bigcom205             bigcom205 0.000000e+00
bigcom212             bigcom212 0.000000e+00
bigcom214             bigcom214 0.000000e+00
bigcom222             bigcom222 0.000000e+00
bigcom223             bigcom223 0.000000e+00
bigcom226             bigcom226 0.000000e+00
bigcom227             bigcom227 0.000000e+00
bigcom229             bigcom229 0.000000e+00
bigcom233             bigcom233 0.000000e+00
bigcom236             bigcom236 0.000000e+00
bigcom237             bigcom237 0.000000e+00
bigcom246             bigcom246 0.000000e+00
bigcom248             bigcom248 0.000000e+00
bigcom249             bigcom249 0.000000e+00
bigcom250             bigcom250 0.000000e+00
bigcom254             bigcom254 0.000000e+00
bigcom266             bigcom266 0.000000e+00
bigcom269             bigcom269 0.000000e+00
bigcom272             bigcom272 0.000000e+00
bigcom274             bigcom274 0.000000e+00
bigcom281             bigcom281 0.000000e+00
bigcom291             bigcom291 0.000000e+00
bigcom292             bigcom292 0.000000e+00
bigcom295             bigcom295 0.000000e+00
bigcom299             bigcom299 0.000000e+00
bigcom301             bigcom301 0.000000e+00
bigcom306             bigcom306 0.000000e+00
bigcom309             bigcom309 0.000000e+00
bigcom314             bigcom314 0.000000e+00
bigcom321             bigcom321 0.000000e+00
bigcom341             bigcom341 0.000000e+00
bigcom350             bigcom350 0.000000e+00
bigcom353             bigcom353 0.000000e+00
bigcom359             bigcom359 0.000000e+00
bigcom363             bigcom363 0.000000e+00
bigcom365             bigcom365 0.000000e+00
bigcom385             bigcom385 0.000000e+00
bigcom386             bigcom386 0.000000e+00
bigcom408             bigcom408 0.000000e+00
bigcom412             bigcom412 0.000000e+00
bigcom480             bigcom480 0.000000e+00
membership_s1     membership_s1 0.000000e+00
membership_s3     membership_s3 0.000000e+00
membership_s4     membership_s4 0.000000e+00
membership_s5     membership_s5 0.000000e+00
membership_s7     membership_s7 0.000000e+00
membership_s8     membership_s8 0.000000e+00
membership_s9     membership_s9 0.000000e+00
membership_s11   membership_s11 0.000000e+00
membership_s12   membership_s12 0.000000e+00
membership_s14   membership_s14 0.000000e+00
membership_s15   membership_s15 0.000000e+00
membership_s16   membership_s16 0.000000e+00
membership_s17   membership_s17 0.000000e+00
membership_s18   membership_s18 0.000000e+00
membership_s20   membership_s20 0.000000e+00
membership_s22   membership_s22 0.000000e+00
membership_s24   membership_s24 0.000000e+00
membership_s25   membership_s25 0.000000e+00
membership_s26   membership_s26 0.000000e+00
membership_s30   membership_s30 0.000000e+00
membership_s32   membership_s32 0.000000e+00
membership_s33   membership_s33 0.000000e+00
membership_s36   membership_s36 0.000000e+00
membership_s37   membership_s37 0.000000e+00
[1] "Dataset: all_targets Model RF, run: 3 of 10 2015-06-16 07:35:38"
     |      Out-of-bag   |
Tree |      MSE  %Var(y) |
   1 | 0.001185     4.64 |
   2 | 0.0005105     2.00 |
   3 | 0.0005438     2.13 |
   4 | 0.0003495     1.37 |
   5 | 0.0001888     0.74 |
   6 | 0.0003064     1.20 |
   7 | 0.0002786     1.09 |
   8 | 0.0002177     0.85 |
   9 | 0.0001426     0.56 |
  10 | 0.000117     0.46 |
  11 | 0.0001833     0.72 |
  12 | 0.0002023     0.79 |
  13 | 0.0001421     0.56 |
  14 | 0.0001248     0.49 |
  15 | 0.0001099     0.43 |
  16 | 0.0001026     0.40 |
  17 | 0.0001051     0.41 |
  18 | 0.0001022     0.40 |
  19 |  0.00011     0.43 |
  20 | 9.902e-05     0.39 |
  21 | 9.032e-05     0.35 |
  22 | 8.391e-05     0.33 |
  23 | 8.409e-05     0.33 |
  24 | 8.581e-05     0.34 |
  25 | 7.977e-05     0.31 |
  26 | 7.937e-05     0.31 |
  27 | 7.497e-05     0.29 |
  28 | 7.648e-05     0.30 |
  29 | 7.761e-05     0.30 |
  30 | 7.498e-05     0.29 |
  31 | 6.846e-05     0.27 |
  32 | 6.568e-05     0.26 |
  33 | 6.229e-05     0.24 |
  34 | 5.987e-05     0.23 |
  35 | 5.761e-05     0.23 |
  36 | 5.58e-05     0.22 |
  37 | 5.299e-05     0.21 |
  38 | 4.888e-05     0.19 |
  39 | 4.653e-05     0.18 |
  40 | 4.925e-05     0.19 |
  41 | 4.766e-05     0.19 |
  42 | 4.749e-05     0.19 |
  43 | 4.51e-05     0.18 |
  44 | 4.313e-05     0.17 |
  45 | 4.136e-05     0.16 |
  46 | 4.049e-05     0.16 |
  47 | 4.267e-05     0.17 |
  48 | 4.099e-05     0.16 |
  49 | 3.987e-05     0.16 |
  50 | 4.048e-05     0.16 |
  51 | 3.865e-05     0.15 |
  52 | 3.746e-05     0.15 |
  53 | 3.966e-05     0.16 |
  54 | 3.818e-05     0.15 |
  55 | 3.71e-05     0.15 |
  56 | 3.791e-05     0.15 |
  57 | 3.856e-05     0.15 |
  58 | 3.749e-05     0.15 |
  59 | 3.63e-05     0.14 |
  60 | 3.521e-05     0.14 |
  61 | 3.947e-05     0.15 |
  62 | 3.945e-05     0.15 |
  63 | 4.269e-05     0.17 |
  64 | 4.526e-05     0.18 |
  65 | 4.421e-05     0.17 |
  66 | 4.189e-05     0.16 |
  67 | 4.062e-05     0.16 |
  68 | 3.925e-05     0.15 |
  69 | 3.844e-05     0.15 |
  70 | 3.923e-05     0.15 |
  71 | 3.845e-05     0.15 |
  72 | 3.954e-05     0.15 |
  73 | 3.779e-05     0.15 |
  74 | 3.776e-05     0.15 |
  75 | 3.705e-05     0.14 |
  76 | 3.654e-05     0.14 |
  77 | 3.696e-05     0.14 |
  78 | 3.726e-05     0.15 |
  79 | 3.671e-05     0.14 |
  80 | 3.622e-05     0.14 |
  81 | 3.505e-05     0.14 |
  82 | 3.594e-05     0.14 |
  83 | 3.517e-05     0.14 |
  84 | 3.425e-05     0.13 |
  85 | 3.463e-05     0.14 |
  86 | 3.391e-05     0.13 |
  87 | 3.474e-05     0.14 |
  88 | 3.367e-05     0.13 |
  89 | 3.482e-05     0.14 |
  90 | 3.374e-05     0.13 |
  91 | 3.398e-05     0.13 |
  92 | 3.414e-05     0.13 |
  93 | 3.36e-05     0.13 |
  94 | 3.274e-05     0.13 |
  95 | 3.213e-05     0.13 |
  96 | 3.223e-05     0.13 |
  97 | 3.214e-05     0.13 |
  98 | 3.165e-05     0.12 |
  99 |  3.1e-05     0.12 |
 100 | 3.059e-05     0.12 |
[1] "Random Forest variable coefficients"
                      %IncMSE IncNodePurity
graph5           3.098870e-05  5.019621e-02
graph6          -1.975731e-35  2.817312e-14
graph7          -7.580838e-37  3.098855e-14
graph8           0.000000e+00  1.387779e-19
graph9          -2.384237e-36  3.678571e-02
graph10          2.685765e-05  3.155470e-02
graph11          4.347078e-05  7.531569e-02
graph12         -2.253775e-06  3.714286e-02
graph13         -8.778167e-40  2.671692e-14
graph14         -4.350624e-35  3.581135e-14
graph15         -2.235636e-06  3.814286e-02
graph16          9.805401e-37  7.162271e-14
graph17          2.273981e-06  4.181818e-02
graph18         -2.102485e-35  2.476246e-14
graph19         -2.867271e-35  4.014566e-14
graph20         -8.171801e-40  6.333824e-02
graph21          4.528986e-06  1.333333e-02
graph22         -7.628952e-36  1.714286e-02
graph23          1.163949e-03  2.410671e-02
graph24          3.876956e-36  2.829292e-14
graph25          0.000000e+00  1.293188e-14
graph26          2.686033e-36  8.881784e-15
graph27         -1.013895e-35  1.636364e-02
graph28          2.194542e-40  5.689199e-16
graph29          4.081809e-36  3.907985e-15
orbit0          -2.214349e-06  4.488889e-02
orbit1          -4.053531e-35  3.435485e-14
orbit2          -2.253267e-06  1.428571e-02
orbit3          -6.228024e-36  3.142857e-02
orbit4          -8.206063e-07  3.000000e-03
orbit5          -1.102445e-35  4.263267e-14
orbit6           2.220249e-06  3.142857e-02
orbit7          -4.490897e-06  3.982993e-02
orbit8          -2.972972e-35  2.572250e-14
orbit9          -3.880183e-06  2.133333e-02
orbit10          5.512963e-36  2.710735e-14
orbit11          4.502476e-06  1.714286e-02
orbit12         -1.094129e-36  5.933969e-15
orbit13          0.000000e+00  7.105427e-17
orbit14          0.000000e+00  0.000000e+00
orbit15          1.005303e-06  1.117348e-02
orbit16         -4.575612e-06  8.750000e-03
orbit17         -3.202382e-36  1.500000e-02
orbit18          2.235636e-05  6.353646e-02
orbit19          4.505519e-06  4.803510e-03
orbit20         -1.823958e-35  5.879790e-14
orbit21         -8.021512e-36  1.300293e-14
orbit22          1.131990e-05  5.559300e-02
orbit23          4.505519e-06  1.428571e-02
orbit24          0.000000e+00  5.162198e-02
orbit25         -6.308116e-36  1.882969e-14
orbit26         -3.263720e-35  1.333333e-02
orbit27         -2.320420e-35  4.334909e-15
orbit28         -1.625432e-35  4.192313e-14
orbit29         -1.474027e-35  2.400000e-02
orbit30         -2.045022e-35  3.390399e-14
orbit31          2.200509e-05  2.021098e-02
orbit32          0.000000e+00  1.193712e-14
orbit33         -6.749684e-06  3.293382e-02
orbit34         -2.455300e-35  1.570299e-14
orbit35          4.475274e-06  6.659740e-02
orbit36          0.000000e+00  1.500000e-02
orbit37          0.000000e+00  1.428571e-02
orbit38         -4.712730e-36  1.333333e-02
orbit39          4.143527e-36  3.389303e-14
orbit40         -3.102333e-35  2.515321e-14
orbit41         -1.025201e-35  1.500000e-02
orbit42         -1.410247e-35  1.500000e-02
orbit43         -1.430807e-06  1.866667e-02
orbit44          0.000000e+00  4.572619e-02
orbit45          2.252760e-06  8.333333e-03
orbit46          0.000000e+00  9.332812e-18
orbit47         -3.000162e-35  1.833200e-14
orbit48         -4.107897e-35  2.316369e-14
orbit49         -2.889763e-36  6.750000e-03
orbit50          2.137210e-04  1.230362e-01
orbit51          3.131704e-05  3.818446e-02
orbit52         -2.238138e-06  1.875000e-02
orbit53         -6.804547e-36  4.690102e-15
orbit54          1.284088e-04  3.550780e-02
orbit55         -2.304269e-39  2.686396e-02
orbit56          5.382974e-04  4.093073e-02
orbit57          0.000000e+00  1.136868e-14
orbit58          6.289877e-36  4.760636e-15
orbit59         -2.538334e-35  2.643230e-14
orbit60          0.000000e+00  1.065901e-16
orbit61          0.000000e+00  8.888889e-03
orbit62          2.253582e-05  8.137723e-02
orbit63         -2.256318e-06  2.121212e-02
orbit64          2.579249e-37  1.854565e-14
orbit65          7.184553e-07  7.010708e-03
orbit66          0.000000e+00  3.845813e-15
orbit67          0.000000e+00  1.428571e-02
orbit68          2.261932e-06  1.670455e-02
orbit69          6.482283e-36  4.272693e-15
orbit70          0.000000e+00  1.762146e-14
orbit71          2.979415e-36  9.259433e-16
orbit72          0.000000e+00  0.000000e+00
AP              -1.455207e-06  2.400000e-02
bet             -1.929771e-35  3.392496e-02
ecc              1.973709e-36  9.379164e-15
eccrad           2.346486e-36  5.115916e-15
close           -8.638029e-36  4.177991e-14
constraint       2.272211e-06  7.686747e-02
coreness        -9.480333e-36  2.196465e-14
knn             -1.062463e-05  9.853488e-02
hubscore        -1.114007e-35  3.813852e-14
pagerank         2.462702e-05  8.201484e-02
trans            6.491846e-05  7.781037e-02
evcent           4.488330e-06  1.500000e-02
first            3.535845e-06  2.678571e-02
upto_second     -2.713869e-36  1.714184e-14
upto_third      -1.235727e-35  1.333333e-02
upto_fourth      2.235636e-06  1.500000e-02
upto_fifth      -6.219120e-35  1.500000e-02
upto_sixth      -2.256318e-06  2.545455e-02
second          -5.792722e-35  2.500000e-02
third            2.488116e-05  7.898927e-02
fourth          -6.951969e-36  2.659266e-14
fifth            4.445758e-07  1.223304e-01
sixth           -1.948534e-35  1.714286e-02
ratio1           6.174884e-04  1.939960e-02
ratio2           3.143242e-05  7.727047e-02
ratio3           3.224706e-08  6.000000e-02
ratio4          -9.268047e-09  8.539327e-02
ratio5           2.249213e-06  7.421786e-03
ratio6           4.252245e-36  2.266676e-14
selfinter       -2.279462e-06  2.389286e-02
walktrap_vertex -2.761363e-37  4.277778e-02
bigcom1          1.007571e-36  7.105427e-17
bigcom2          0.000000e+00  0.000000e+00
bigcom3          0.000000e+00  7.105427e-17
bigcom4          0.000000e+00  0.000000e+00
bigcom6          0.000000e+00  0.000000e+00
bigcom8          0.000000e+00  0.000000e+00
bigcom9          0.000000e+00  0.000000e+00
bigcom11         0.000000e+00  0.000000e+00
bigcom13         0.000000e+00  0.000000e+00
bigcom15         0.000000e+00  0.000000e+00
bigcom16         0.000000e+00  0.000000e+00
bigcom21         0.000000e+00  3.230705e-02
bigcom22         0.000000e+00  7.105427e-17
bigcom24         0.000000e+00  0.000000e+00
bigcom26         0.000000e+00  0.000000e+00
bigcom28         0.000000e+00  0.000000e+00
bigcom30         0.000000e+00  4.228859e-03
bigcom31         0.000000e+00  0.000000e+00
bigcom32         0.000000e+00  0.000000e+00
bigcom33         0.000000e+00  0.000000e+00
bigcom34         0.000000e+00  0.000000e+00
bigcom36         0.000000e+00  0.000000e+00
bigcom37         4.498448e-06  1.318301e-01
bigcom38         0.000000e+00  0.000000e+00
bigcom39         0.000000e+00  0.000000e+00
bigcom40         0.000000e+00  0.000000e+00
bigcom43         0.000000e+00  0.000000e+00
bigcom44         0.000000e+00  7.327472e-17
bigcom46         0.000000e+00  0.000000e+00
bigcom47         5.935945e-06  8.708185e-02
bigcom49         0.000000e+00  0.000000e+00
bigcom50         0.000000e+00  0.000000e+00
bigcom51         0.000000e+00  0.000000e+00
bigcom52         0.000000e+00  0.000000e+00
bigcom54         0.000000e+00  0.000000e+00
bigcom56         0.000000e+00  0.000000e+00
bigcom62         0.000000e+00  0.000000e+00
bigcom66         0.000000e+00  0.000000e+00
bigcom68         0.000000e+00  0.000000e+00
bigcom69         0.000000e+00  0.000000e+00
bigcom71         0.000000e+00  0.000000e+00
bigcom72         0.000000e+00  0.000000e+00
bigcom73         0.000000e+00  0.000000e+00
bigcom74         0.000000e+00  0.000000e+00
bigcom75         0.000000e+00  0.000000e+00
bigcom76         0.000000e+00  0.000000e+00
bigcom77         0.000000e+00  0.000000e+00
bigcom79         0.000000e+00  0.000000e+00
bigcom80         0.000000e+00  0.000000e+00
bigcom82         0.000000e+00  0.000000e+00
bigcom83         0.000000e+00  0.000000e+00
bigcom84        -3.036130e-05  4.942939e-01
bigcom85         0.000000e+00  0.000000e+00
bigcom87         0.000000e+00  0.000000e+00
bigcom89         0.000000e+00  0.000000e+00
bigcom91         0.000000e+00  0.000000e+00
bigcom92         0.000000e+00  0.000000e+00
bigcom93         0.000000e+00  0.000000e+00
bigcom96         0.000000e+00  0.000000e+00
bigcom97         0.000000e+00  0.000000e+00
bigcom98         0.000000e+00  0.000000e+00
bigcom99         0.000000e+00  0.000000e+00
bigcom101        1.453862e-06  3.198283e-02
bigcom104        0.000000e+00  0.000000e+00
bigcom106        1.119271e-05  2.066004e-02
bigcom109        0.000000e+00  0.000000e+00
bigcom113        4.488330e-06  8.490203e-03
bigcom116        0.000000e+00  7.105427e-17
bigcom120        0.000000e+00  0.000000e+00
bigcom123        0.000000e+00  0.000000e+00
bigcom126        0.000000e+00  6.287665e-02
bigcom127        0.000000e+00  0.000000e+00
bigcom137        0.000000e+00  0.000000e+00
bigcom139       -1.590262e-06  5.128028e-02
bigcom140        0.000000e+00  0.000000e+00
bigcom143       -1.325224e-06  3.354177e-02
bigcom145        0.000000e+00  0.000000e+00
bigcom146        0.000000e+00  7.608838e-03
bigcom147        0.000000e+00  0.000000e+00
bigcom149        0.000000e+00  0.000000e+00
bigcom153        0.000000e+00  0.000000e+00
bigcom154        0.000000e+00  0.000000e+00
bigcom156        0.000000e+00  0.000000e+00
bigcom157        0.000000e+00  0.000000e+00
bigcom158        0.000000e+00  0.000000e+00
bigcom160        0.000000e+00  0.000000e+00
bigcom161        4.490416e-06  7.197276e-02
bigcom162        0.000000e+00  0.000000e+00
bigcom164       -2.251238e-06  9.582285e-03
bigcom166        0.000000e+00  0.000000e+00
bigcom167        0.000000e+00  0.000000e+00
bigcom171        0.000000e+00  0.000000e+00
bigcom173        0.000000e+00  0.000000e+00
bigcom175        0.000000e+00  5.158498e-02
bigcom176        0.000000e+00  0.000000e+00
bigcom177        0.000000e+00  0.000000e+00
bigcom178        8.971964e-06  6.114329e-02
bigcom180        0.000000e+00  0.000000e+00
bigcom181        0.000000e+00  0.000000e+00
bigcom184       -1.126888e-06  8.980235e-02
bigcom186        0.000000e+00  0.000000e+00
bigcom187        0.000000e+00  0.000000e+00
bigcom189        0.000000e+00  0.000000e+00
bigcom194        0.000000e+00  0.000000e+00
bigcom195        0.000000e+00  0.000000e+00
bigcom196        0.000000e+00  0.000000e+00
bigcom204        0.000000e+00  0.000000e+00
bigcom205        0.000000e+00  0.000000e+00
bigcom212        0.000000e+00  0.000000e+00
bigcom214        0.000000e+00  0.000000e+00
bigcom222        0.000000e+00  0.000000e+00
bigcom223       -4.532222e-06  1.240003e-01
bigcom226        0.000000e+00  0.000000e+00
bigcom227        0.000000e+00  0.000000e+00
bigcom229        0.000000e+00  0.000000e+00
bigcom233        0.000000e+00  0.000000e+00
bigcom236        0.000000e+00  0.000000e+00
bigcom237        2.244669e-06  4.044728e-02
bigcom246        0.000000e+00  0.000000e+00
bigcom248        0.000000e+00  0.000000e+00
bigcom249        0.000000e+00  0.000000e+00
bigcom250        0.000000e+00  1.791884e-02
bigcom254        0.000000e+00  0.000000e+00
bigcom266        0.000000e+00  0.000000e+00
bigcom269        0.000000e+00  0.000000e+00
bigcom272        0.000000e+00  0.000000e+00
bigcom274        0.000000e+00  0.000000e+00
bigcom281        0.000000e+00  0.000000e+00
bigcom291        0.000000e+00  0.000000e+00
bigcom292        0.000000e+00  0.000000e+00
bigcom295        0.000000e+00  0.000000e+00
bigcom299        0.000000e+00  0.000000e+00
bigcom301        0.000000e+00  0.000000e+00
bigcom306        0.000000e+00  0.000000e+00
bigcom309        0.000000e+00  0.000000e+00
bigcom314        0.000000e+00  0.000000e+00
bigcom321        0.000000e+00  0.000000e+00
bigcom341        0.000000e+00  0.000000e+00
bigcom350       -2.233140e-06  2.728074e-02
bigcom353        0.000000e+00  0.000000e+00
bigcom359        0.000000e+00  0.000000e+00
bigcom363        0.000000e+00  0.000000e+00
bigcom365        0.000000e+00  0.000000e+00
bigcom385        5.375816e-06  7.377273e-02
bigcom386        0.000000e+00  0.000000e+00
bigcom408        0.000000e+00  0.000000e+00
bigcom412        0.000000e+00  0.000000e+00
bigcom480       -2.261932e-06  5.989283e-02
spin_vertex      3.210756e-36  1.747977e-14
membership_s1    0.000000e+00  0.000000e+00
membership_s3    0.000000e+00  0.000000e+00
membership_s4   -4.085490e-36  6.039613e-16
membership_s5    9.978546e-07  1.179487e-02
membership_s6    0.000000e+00  0.000000e+00
membership_s7   -2.705360e-36  7.105427e-17
membership_s8    0.000000e+00  0.000000e+00
membership_s9    0.000000e+00  0.000000e+00
membership_s11   0.000000e+00  0.000000e+00
membership_s12   0.000000e+00  0.000000e+00
membership_s14   0.000000e+00  0.000000e+00
membership_s15  -1.364599e-36  1.421085e-16
membership_s16  -8.964626e-06  1.403792e-02
membership_s17   0.000000e+00  0.000000e+00
membership_s18   0.000000e+00  0.000000e+00
membership_s20   0.000000e+00  0.000000e+00
membership_s21   0.000000e+00  0.000000e+00
membership_s22   0.000000e+00  0.000000e+00
membership_s24   0.000000e+00  2.131628e-16
membership_s25   0.000000e+00  0.000000e+00
membership_s26   0.000000e+00  0.000000e+00
membership_s27   0.000000e+00  0.000000e+00
membership_s28   0.000000e+00  0.000000e+00
membership_s30   0.000000e+00  0.000000e+00
membership_s31   0.000000e+00  0.000000e+00
membership_s32   0.000000e+00  7.105427e-17
membership_s33   0.000000e+00  0.000000e+00
membership_s36   0.000000e+00  1.402256e-03
membership_s37   0.000000e+00  0.000000e+00
V1               8.992785e-06  1.001281e-01
V2              -3.689224e-06  1.057740e-01
pdi              2.711661e-41  3.555978e-02
adhesion         1.797147e-05  6.712544e-02
cohesion         1.357159e-05  4.045030e-02
inner           -1.554975e-36  3.631043e-14
outer            1.316898e-05  2.459857e-02
ioratio          1.782303e-05  3.869656e-02
comsize          4.218599e-06  6.383333e-02
target           5.086238e-02  3.030585e+02
[1] "Dataset: all_targets Model GLM, run: 3 of 10 2015-06-16 07:36:40"
[1] "glmnet variable coefficients"
                     [,1]      [,2]
(Intercept)     -3.613132 -6.241443
graph0           0.000000  0.000000
graph1           0.000000  0.000000
graph2           0.000000  0.000000
graph3           0.000000  0.000000
graph4           0.000000  0.000000
graph5           0.000000  0.000000
graph6           0.000000  0.000000
graph7           0.000000  0.000000
graph8           0.000000  0.000000
graph9           0.000000  0.000000
graph10          0.000000  0.000000
graph11          0.000000  0.000000
graph12          0.000000  0.000000
graph13          0.000000  0.000000
graph14          0.000000  0.000000
graph15          0.000000  0.000000
graph16          0.000000  0.000000
graph17          0.000000  0.000000
graph18          0.000000  0.000000
graph19          0.000000  0.000000
graph20          0.000000  0.000000
graph21          0.000000  0.000000
graph22          0.000000  0.000000
graph23          0.000000  0.000000
graph24          0.000000  0.000000
graph25          0.000000  0.000000
graph26          0.000000  0.000000
graph27          0.000000  0.000000
graph28          0.000000  0.000000
graph29          0.000000  0.000000
orbit0           0.000000  0.000000
orbit1           0.000000  0.000000
orbit2           0.000000  0.000000
orbit3           0.000000  0.000000
orbit4           0.000000  0.000000
orbit5           0.000000  0.000000
orbit6           0.000000  0.000000
orbit7           0.000000  0.000000
orbit8           0.000000  0.000000
orbit9           0.000000  0.000000
orbit10          0.000000  0.000000
orbit11          0.000000  0.000000
orbit12          0.000000  0.000000
orbit13          0.000000  0.000000
orbit14          0.000000  0.000000
orbit15          0.000000  0.000000
orbit16          0.000000  0.000000
orbit17          0.000000  0.000000
orbit18          0.000000  0.000000
orbit19          0.000000  0.000000
orbit20          0.000000  0.000000
orbit21          0.000000  0.000000
orbit22          0.000000  0.000000
orbit23          0.000000  0.000000
orbit24          0.000000  0.000000
orbit25          0.000000  0.000000
orbit26          0.000000  0.000000
orbit27          0.000000  0.000000
orbit28          0.000000  0.000000
orbit29          0.000000  0.000000
orbit30          0.000000  0.000000
orbit31          0.000000  0.000000
orbit32          0.000000  0.000000
orbit33          0.000000  0.000000
orbit34          0.000000  0.000000
orbit35          0.000000  0.000000
orbit36          0.000000  0.000000
orbit37          0.000000  0.000000
orbit38          0.000000  0.000000
orbit39          0.000000  0.000000
orbit40          0.000000  0.000000
orbit41          0.000000  0.000000
orbit42          0.000000  0.000000
orbit43          0.000000  0.000000
orbit44          0.000000  0.000000
orbit45          0.000000  0.000000
orbit46          0.000000  0.000000
orbit47          0.000000  0.000000
orbit48          0.000000  0.000000
orbit49          0.000000  0.000000
orbit50          0.000000  0.000000
orbit51          0.000000  0.000000
orbit52          0.000000  0.000000
orbit53          0.000000  0.000000
orbit54          0.000000  0.000000
orbit55          0.000000  0.000000
orbit56          0.000000  0.000000
orbit57          0.000000  0.000000
orbit58          0.000000  0.000000
orbit59          0.000000  0.000000
orbit60          0.000000  0.000000
orbit61          0.000000  0.000000
orbit62          0.000000  0.000000
orbit63          0.000000  0.000000
orbit64          0.000000  0.000000
orbit65          0.000000  0.000000
orbit66          0.000000  0.000000
orbit67          0.000000  0.000000
orbit68          0.000000  0.000000
orbit69          0.000000  0.000000
orbit70          0.000000  0.000000
orbit71          0.000000  0.000000
orbit72          0.000000  0.000000
AP               0.000000  0.000000
bet              0.000000  0.000000
ecc              0.000000  0.000000
eccrad           0.000000  0.000000
close            0.000000  0.000000
constraint       0.000000  0.000000
coreness         0.000000  0.000000
knn              0.000000  0.000000
hubscore         0.000000  0.000000
pagerank         0.000000  0.000000
trans            0.000000  0.000000
evcent           0.000000  0.000000
first            0.000000  0.000000
upto_second      0.000000  0.000000
upto_third       0.000000  0.000000
upto_fourth      0.000000  0.000000
upto_fifth       0.000000  0.000000
upto_sixth       0.000000  0.000000
second           0.000000  0.000000
third            0.000000  0.000000
fourth           0.000000  0.000000
fifth            0.000000  0.000000
sixth            0.000000  0.000000
ratio1           0.000000  0.000000
ratio2           0.000000  0.000000
ratio3           0.000000  0.000000
ratio4           0.000000  0.000000
ratio5           0.000000  0.000000
ratio6           0.000000  0.000000
selfinter        0.000000  0.000000
walktrap_vertex  0.000000  0.000000
bigcom1          0.000000  0.000000
bigcom2          0.000000  0.000000
bigcom3          0.000000  0.000000
bigcom4          0.000000  0.000000
bigcom6          0.000000  0.000000
bigcom8          0.000000  0.000000
bigcom9          0.000000  0.000000
bigcom11         0.000000  0.000000
bigcom13         0.000000  0.000000
bigcom15         0.000000  0.000000
bigcom16         0.000000  0.000000
bigcom21         0.000000  0.000000
bigcom22         0.000000  0.000000
bigcom24         0.000000  0.000000
bigcom26         0.000000  0.000000
bigcom28         0.000000  0.000000
bigcom30         0.000000  0.000000
bigcom31         0.000000  0.000000
bigcom32         0.000000  0.000000
bigcom33         0.000000  0.000000
bigcom34         0.000000  0.000000
bigcom36         0.000000  0.000000
bigcom37         0.000000  0.000000
bigcom38         0.000000  0.000000
bigcom39         0.000000  0.000000
bigcom40         0.000000  0.000000
bigcom43         0.000000  0.000000
bigcom44         0.000000  0.000000
bigcom46         0.000000  0.000000
bigcom47         0.000000  0.000000
bigcom49         0.000000  0.000000
bigcom50         0.000000  0.000000
bigcom51         0.000000  0.000000
bigcom52         0.000000  0.000000
bigcom54         0.000000  0.000000
bigcom56         0.000000  0.000000
bigcom62         0.000000  0.000000
bigcom66         0.000000  0.000000
bigcom68         0.000000  0.000000
bigcom69         0.000000  0.000000
bigcom71         0.000000  0.000000
bigcom72         0.000000  0.000000
bigcom73         0.000000  0.000000
bigcom74         0.000000  0.000000
bigcom75         0.000000  0.000000
bigcom76         0.000000  0.000000
bigcom77         0.000000  0.000000
bigcom79         0.000000  0.000000
bigcom80         0.000000  0.000000
bigcom82         0.000000  0.000000
bigcom83         0.000000  0.000000
bigcom84         0.000000  0.000000
bigcom85         0.000000  0.000000
bigcom87         0.000000  0.000000
bigcom89         0.000000  0.000000
bigcom91         0.000000  0.000000
bigcom92         0.000000  0.000000
bigcom93         0.000000  0.000000
bigcom96         0.000000  0.000000
bigcom97         0.000000  0.000000
bigcom98         0.000000  0.000000
bigcom99         0.000000  0.000000
bigcom101        0.000000  0.000000
bigcom104        0.000000  0.000000
bigcom106        0.000000  0.000000
bigcom109        0.000000  0.000000
bigcom113        0.000000  0.000000
bigcom116        0.000000  0.000000
bigcom120        0.000000  0.000000
bigcom123        0.000000  0.000000
bigcom126        0.000000  0.000000
bigcom127        0.000000  0.000000
bigcom137        0.000000  0.000000
bigcom139        0.000000  0.000000
bigcom140        0.000000  0.000000
bigcom143        0.000000  0.000000
bigcom145        0.000000  0.000000
bigcom146        0.000000  0.000000
bigcom147        0.000000  0.000000
bigcom149        0.000000  0.000000
bigcom153        0.000000  0.000000
bigcom154        0.000000  0.000000
bigcom156        0.000000  0.000000
bigcom157        0.000000  0.000000
bigcom158        0.000000  0.000000
bigcom160        0.000000  0.000000
bigcom161        0.000000  0.000000
bigcom162        0.000000  0.000000
bigcom164        0.000000  0.000000
bigcom166        0.000000  0.000000
bigcom167        0.000000  0.000000
bigcom171        0.000000  0.000000
bigcom173        0.000000  0.000000
bigcom175        0.000000  0.000000
bigcom176        0.000000  0.000000
bigcom177        0.000000  0.000000
bigcom178        0.000000  0.000000
bigcom180        0.000000  0.000000
bigcom181        0.000000  0.000000
bigcom184        0.000000  0.000000
bigcom186        0.000000  0.000000
bigcom187        0.000000  0.000000
bigcom189        0.000000  0.000000
bigcom194        0.000000  0.000000
bigcom195        0.000000  0.000000
bigcom196        0.000000  0.000000
bigcom204        0.000000  0.000000
bigcom205        0.000000  0.000000
bigcom212        0.000000  0.000000
bigcom214        0.000000  0.000000
bigcom222        0.000000  0.000000
bigcom223        0.000000  0.000000
bigcom226        0.000000  0.000000
bigcom227        0.000000  0.000000
bigcom229        0.000000  0.000000
bigcom233        0.000000  0.000000
bigcom236        0.000000  0.000000
bigcom237        0.000000  0.000000
bigcom246        0.000000  0.000000
bigcom248        0.000000  0.000000
bigcom249        0.000000  0.000000
bigcom250        0.000000  0.000000
bigcom254        0.000000  0.000000
bigcom266        0.000000  0.000000
bigcom269        0.000000  0.000000
bigcom272        0.000000  0.000000
bigcom274        0.000000  0.000000
bigcom281        0.000000  0.000000
bigcom291        0.000000  0.000000
bigcom292        0.000000  0.000000
bigcom295        0.000000  0.000000
bigcom299        0.000000  0.000000
bigcom301        0.000000  0.000000
bigcom306        0.000000  0.000000
bigcom309        0.000000  0.000000
bigcom314        0.000000  0.000000
bigcom321        0.000000  0.000000
bigcom341        0.000000  0.000000
bigcom350        0.000000  0.000000
bigcom353        0.000000  0.000000
bigcom359        0.000000  0.000000
bigcom363        0.000000  0.000000
bigcom365        0.000000  0.000000
bigcom385        0.000000  0.000000
bigcom386        0.000000  0.000000
bigcom408        0.000000  0.000000
bigcom412        0.000000  0.000000
bigcom480        0.000000  0.000000
spin_vertex      0.000000  0.000000
membership_s1    0.000000  0.000000
membership_s3    0.000000  0.000000
membership_s4    0.000000  0.000000
membership_s5    0.000000  0.000000
membership_s6    0.000000  0.000000
membership_s7    0.000000  0.000000
membership_s8    0.000000  0.000000
membership_s9    0.000000  0.000000
membership_s11   0.000000  0.000000
membership_s12   0.000000  0.000000
membership_s14   0.000000  0.000000
membership_s15   0.000000  0.000000
membership_s16   0.000000  0.000000
membership_s17   0.000000  0.000000
membership_s18   0.000000  0.000000
membership_s20   0.000000  0.000000
membership_s21   0.000000  0.000000
membership_s22   0.000000  0.000000
membership_s24   0.000000  0.000000
membership_s25   0.000000  0.000000
membership_s26   0.000000  0.000000
membership_s27   0.000000  0.000000
membership_s28   0.000000  0.000000
membership_s30   0.000000  0.000000
membership_s31   0.000000  0.000000
membership_s32   0.000000  0.000000
membership_s33   0.000000  0.000000
membership_s36   0.000000  0.000000
membership_s37   0.000000  0.000000
V1               0.000000  0.000000
V2               0.000000  0.000000
pdi              0.000000  0.000000
adhesion         0.000000  0.000000
cohesion         0.000000  0.000000
inner            0.000000  0.000000
outer            0.000000  0.000000
ioratio          0.000000  0.000000
comsize          0.000000  0.000000
target           0.000000  8.539608
[1] "Dataset: all_targets Model GBM, run: 4 of 10 2015-06-16 07:36:53"
Iter   TrainDeviance   ValidDeviance   StepSize   Improve
     1        0.2165             nan     0.0100    0.0107
     2        0.2030             nan     0.0100    0.0067
     3        0.1925             nan     0.0100    0.0054
     4        0.1839             nan     0.0100    0.0042
     5        0.1766             nan     0.0100    0.0037
     6        0.1702             nan     0.0100    0.0032
     7        0.1645             nan     0.0100    0.0027
     8        0.1594             nan     0.0100    0.0027
     9        0.1547             nan     0.0100    0.0022
    10        0.1504             nan     0.0100    0.0020
    20        0.1198             nan     0.0100    0.0011
    40        0.0858             nan     0.0100    0.0007
    60        0.0653             nan     0.0100    0.0004
    80        0.0509             nan     0.0100    0.0003
   100        0.0403             nan     0.0100    0.0002
   120        0.0322             nan     0.0100    0.0002
   140        0.0259             nan     0.0100    0.0001
   160        0.0209             nan     0.0100    0.0001
   180        0.0169             nan     0.0100    0.0001
   200        0.0137             nan     0.0100    0.0001
   220        0.0112             nan     0.0100    0.0001
   240        0.0091             nan     0.0100    0.0000
   260        0.0074             nan     0.0100    0.0000
   280        0.0060             nan     0.0100    0.0000
   300        0.0049             nan     0.0100    0.0000
   320        0.0040             nan     0.0100    0.0000
   340        0.0033             nan     0.0100    0.0000
   360        0.0027             nan     0.0100    0.0000
   376        0.0023             nan     0.0100    0.0000

[1] "GBM variable coefficients"
                            var      rel.inf
target                   target 1.000000e+02
graph0                   graph0 7.038976e-24
graph1                   graph1 1.871819e-24
graph4                   graph4 1.575845e-24
graph11                 graph11 1.181056e-24
knn                         knn 1.095646e-24
graph2                   graph2 7.714856e-25
fifth                     fifth 6.986790e-25
orbit70                 orbit70 6.314313e-25
ioratio                 ioratio 5.561925e-25
orbit9                   orbit9 4.309166e-25
graph3                   graph3 4.090347e-25
trans                     trans 3.485060e-25
orbit66                 orbit66 3.414636e-25
graph17                 graph17 2.428585e-25
orbit6                   orbit6 2.329914e-25
orbit59                 orbit59 2.235206e-25
ratio5                   ratio5 2.208437e-25
orbit31                 orbit31 2.153700e-25
graph7                   graph7 2.124359e-25
orbit29                 orbit29 2.017665e-25
ratio4                   ratio4 1.823042e-25
graph15                 graph15 1.776523e-25
coreness               coreness 1.765047e-25
graph27                 graph27 1.693919e-25
orbit49                 orbit49 1.676075e-25
ratio2                   ratio2 1.673128e-25
graph21                 graph21 1.669233e-25
graph28                 graph28 1.577379e-25
graph13                 graph13 1.510472e-25
graph5                   graph5 1.378895e-25
orbit4                   orbit4 1.329841e-25
graph26                 graph26 1.303587e-25
orbit25                 orbit25 1.031772e-25
orbit24                 orbit24 9.975656e-26
orbit20                 orbit20 9.084441e-26
orbit2                   orbit2 9.061323e-26
third                     third 8.651406e-26
orbit5                   orbit5 8.183051e-26
ratio3                   ratio3 8.152758e-26
graph18                 graph18 8.062355e-26
orbit58                 orbit58 7.637591e-26
graph8                   graph8 7.543194e-26
orbit13                 orbit13 7.354654e-26
evcent                   evcent 7.243213e-26
graph19                 graph19 6.277426e-26
upto_third           upto_third 6.130402e-26
orbit11                 orbit11 6.047753e-26
orbit28                 orbit28 5.386849e-26
outer                     outer 5.357503e-26
orbit22                 orbit22 5.139481e-26
membership_s32   membership_s32 5.134640e-26
orbit32                 orbit32 4.790331e-26
close                     close 4.608847e-26
ratio1                   ratio1 4.563217e-26
ratio6                   ratio6 3.648794e-26
hubscore               hubscore 2.781097e-26
graph10                 graph10 2.760859e-26
ecc                         ecc 2.322086e-26
fourth                   fourth 2.123366e-26
graph14                 graph14 1.985609e-26
adhesion               adhesion 1.941991e-26
orbit71                 orbit71 1.818367e-26
comsize                 comsize 1.624766e-26
graph9                   graph9 1.571395e-26
orbit1                   orbit1 1.466843e-26
graph23                 graph23 1.347552e-26
graph22                 graph22 1.333149e-26
orbit51                 orbit51 1.278259e-26
orbit17                 orbit17 1.252546e-26
orbit19                 orbit19 1.037917e-26
orbit7                   orbit7 9.996422e-27
bet                         bet 9.846638e-27
upto_fourth         upto_fourth 9.132112e-27
sixth                     sixth 9.004717e-27
orbit50                 orbit50 8.372485e-27
orbit56                 orbit56 7.178647e-27
graph12                 graph12 5.970632e-27
orbit35                 orbit35 5.343845e-27
graph16                 graph16 4.803973e-27
graph6                   graph6 3.862787e-27
V2                           V2 3.392626e-27
orbit18                 orbit18 3.315704e-27
V1                           V1 3.258013e-27
graph24                 graph24 3.032322e-27
graph25                 graph25 2.977301e-27
orbit55                 orbit55 2.474820e-27
bigcom3                 bigcom3 2.302425e-27
orbit43                 orbit43 2.202934e-27
orbit27                 orbit27 1.595635e-27
orbit39                 orbit39 9.290397e-28
upto_second         upto_second 8.790468e-28
orbit15                 orbit15 7.667545e-28
constraint           constraint 4.908279e-28
orbit53                 orbit53 4.651464e-28
cohesion               cohesion 3.212160e-28
pagerank               pagerank 2.023536e-28
orbit26                 orbit26 1.363189e-28
orbit45                 orbit45 7.481559e-29
orbit16                 orbit16 7.334493e-29
orbit41                 orbit41 3.465902e-29
orbit48                 orbit48 3.218102e-29
second                   second 3.160121e-29
orbit21                 orbit21 2.127967e-29
inner                     inner 1.650538e-29
graph20                 graph20 1.192758e-29
orbit33                 orbit33 9.749022e-30
orbit23                 orbit23 7.340276e-30
spin_vertex         spin_vertex 6.690371e-30
orbit60                 orbit60 6.204570e-30
orbit69                 orbit69 5.855995e-30
orbit40                 orbit40 5.836832e-30
orbit36                 orbit36 5.611732e-30
orbit62                 orbit62 5.162248e-30
orbit47                 orbit47 2.703916e-30
orbit12                 orbit12 2.538605e-30
upto_fifth           upto_fifth 2.153302e-30
orbit42                 orbit42 1.872127e-30
bigcom13               bigcom13 1.616093e-30
pdi                         pdi 1.547269e-30
orbit37                 orbit37 1.529009e-30
orbit10                 orbit10 1.260774e-30
orbit63                 orbit63 1.170646e-30
walktrap_vertex walktrap_vertex 1.044797e-30
orbit44                 orbit44 8.164128e-31
orbit54                 orbit54 6.978225e-31
graph29                 graph29 6.685707e-31
orbit38                 orbit38 6.174133e-31
orbit65                 orbit65 4.784371e-31
bigcom2                 bigcom2 4.176076e-31
orbit67                 orbit67 3.599091e-31
orbit52                 orbit52 2.883902e-31
orbit61                 orbit61 2.704704e-31
orbit30                 orbit30 2.501089e-31
upto_sixth           upto_sixth 2.108919e-31
bigcom28               bigcom28 1.679904e-31
orbit57                 orbit57 1.539090e-31
bigcom101             bigcom101 1.425611e-31
membership_s7     membership_s7 6.625486e-32
bigcom40               bigcom40 5.847524e-32
orbit64                 orbit64 5.150044e-32
bigcom22               bigcom22 4.365096e-32
orbit68                 orbit68 1.557735e-32
orbit0                   orbit0 0.000000e+00
orbit3                   orbit3 0.000000e+00
orbit8                   orbit8 0.000000e+00
orbit14                 orbit14 0.000000e+00
orbit34                 orbit34 0.000000e+00
orbit46                 orbit46 0.000000e+00
orbit72                 orbit72 0.000000e+00
AP                           AP 0.000000e+00
eccrad                   eccrad 0.000000e+00
first                     first 0.000000e+00
selfinter             selfinter 0.000000e+00
bigcom1                 bigcom1 0.000000e+00
bigcom4                 bigcom4 0.000000e+00
bigcom6                 bigcom6 0.000000e+00
bigcom8                 bigcom8 0.000000e+00
bigcom9                 bigcom9 0.000000e+00
bigcom11               bigcom11 0.000000e+00
bigcom15               bigcom15 0.000000e+00
bigcom16               bigcom16 0.000000e+00
bigcom21               bigcom21 0.000000e+00
bigcom24               bigcom24 0.000000e+00
bigcom26               bigcom26 0.000000e+00
bigcom30               bigcom30 0.000000e+00
bigcom31               bigcom31 0.000000e+00
bigcom32               bigcom32 0.000000e+00
bigcom33               bigcom33 0.000000e+00
bigcom34               bigcom34 0.000000e+00
bigcom36               bigcom36 0.000000e+00
bigcom37               bigcom37 0.000000e+00
bigcom38               bigcom38 0.000000e+00
bigcom39               bigcom39 0.000000e+00
bigcom43               bigcom43 0.000000e+00
bigcom44               bigcom44 0.000000e+00
bigcom46               bigcom46 0.000000e+00
bigcom47               bigcom47 0.000000e+00
bigcom49               bigcom49 0.000000e+00
bigcom50               bigcom50 0.000000e+00
bigcom51               bigcom51 0.000000e+00
bigcom52               bigcom52 0.000000e+00
bigcom54               bigcom54 0.000000e+00
bigcom56               bigcom56 0.000000e+00
bigcom62               bigcom62 0.000000e+00
bigcom66               bigcom66 0.000000e+00
bigcom68               bigcom68 0.000000e+00
bigcom69               bigcom69 0.000000e+00
bigcom71               bigcom71 0.000000e+00
bigcom72               bigcom72 0.000000e+00
bigcom73               bigcom73 0.000000e+00
bigcom74               bigcom74 0.000000e+00
bigcom75               bigcom75 0.000000e+00
bigcom76               bigcom76 0.000000e+00
bigcom77               bigcom77 0.000000e+00
bigcom79               bigcom79 0.000000e+00
bigcom80               bigcom80 0.000000e+00
bigcom82               bigcom82 0.000000e+00
bigcom83               bigcom83 0.000000e+00
bigcom84               bigcom84 0.000000e+00
bigcom85               bigcom85 0.000000e+00
bigcom87               bigcom87 0.000000e+00
bigcom89               bigcom89 0.000000e+00
bigcom91               bigcom91 0.000000e+00
bigcom92               bigcom92 0.000000e+00
bigcom93               bigcom93 0.000000e+00
bigcom96               bigcom96 0.000000e+00
bigcom97               bigcom97 0.000000e+00
bigcom98               bigcom98 0.000000e+00
bigcom99               bigcom99 0.000000e+00
bigcom104             bigcom104 0.000000e+00
bigcom106             bigcom106 0.000000e+00
bigcom109             bigcom109 0.000000e+00
bigcom113             bigcom113 0.000000e+00
bigcom116             bigcom116 0.000000e+00
bigcom120             bigcom120 0.000000e+00
bigcom123             bigcom123 0.000000e+00
bigcom126             bigcom126 0.000000e+00
bigcom127             bigcom127 0.000000e+00
bigcom137             bigcom137 0.000000e+00
bigcom139             bigcom139 0.000000e+00
bigcom140             bigcom140 0.000000e+00
bigcom143             bigcom143 0.000000e+00
bigcom145             bigcom145 0.000000e+00
bigcom146             bigcom146 0.000000e+00
bigcom147             bigcom147 0.000000e+00
bigcom149             bigcom149 0.000000e+00
bigcom153             bigcom153 0.000000e+00
bigcom154             bigcom154 0.000000e+00
bigcom156             bigcom156 0.000000e+00
bigcom157             bigcom157 0.000000e+00
bigcom158             bigcom158 0.000000e+00
bigcom160             bigcom160 0.000000e+00
bigcom161             bigcom161 0.000000e+00
bigcom162             bigcom162 0.000000e+00
bigcom164             bigcom164 0.000000e+00
bigcom166             bigcom166 0.000000e+00
bigcom167             bigcom167 0.000000e+00
bigcom171             bigcom171 0.000000e+00
bigcom173             bigcom173 0.000000e+00
bigcom175             bigcom175 0.000000e+00
bigcom176             bigcom176 0.000000e+00
bigcom177             bigcom177 0.000000e+00
bigcom178             bigcom178 0.000000e+00
bigcom180             bigcom180 0.000000e+00
bigcom181             bigcom181 0.000000e+00
bigcom184             bigcom184 0.000000e+00
bigcom186             bigcom186 0.000000e+00
bigcom187             bigcom187 0.000000e+00
bigcom189             bigcom189 0.000000e+00
bigcom194             bigcom194 0.000000e+00
bigcom195             bigcom195 0.000000e+00
bigcom196             bigcom196 0.000000e+00
bigcom204             bigcom204 0.000000e+00
bigcom205             bigcom205 0.000000e+00
bigcom212             bigcom212 0.000000e+00
bigcom214             bigcom214 0.000000e+00
bigcom222             bigcom222 0.000000e+00
bigcom223             bigcom223 0.000000e+00
bigcom226             bigcom226 0.000000e+00
bigcom227             bigcom227 0.000000e+00
bigcom229             bigcom229 0.000000e+00
bigcom233             bigcom233 0.000000e+00
bigcom236             bigcom236 0.000000e+00
bigcom237             bigcom237 0.000000e+00
bigcom246             bigcom246 0.000000e+00
bigcom248             bigcom248 0.000000e+00
bigcom249             bigcom249 0.000000e+00
bigcom250             bigcom250 0.000000e+00
bigcom254             bigcom254 0.000000e+00
bigcom266             bigcom266 0.000000e+00
bigcom269             bigcom269 0.000000e+00
bigcom272             bigcom272 0.000000e+00
bigcom274             bigcom274 0.000000e+00
bigcom281             bigcom281 0.000000e+00
bigcom291             bigcom291 0.000000e+00
bigcom292             bigcom292 0.000000e+00
bigcom295             bigcom295 0.000000e+00
bigcom299             bigcom299 0.000000e+00
bigcom301             bigcom301 0.000000e+00
bigcom306             bigcom306 0.000000e+00
bigcom309             bigcom309 0.000000e+00
bigcom314             bigcom314 0.000000e+00
bigcom321             bigcom321 0.000000e+00
bigcom341             bigcom341 0.000000e+00
bigcom350             bigcom350 0.000000e+00
bigcom353             bigcom353 0.000000e+00
bigcom359             bigcom359 0.000000e+00
bigcom363             bigcom363 0.000000e+00
bigcom365             bigcom365 0.000000e+00
bigcom385             bigcom385 0.000000e+00
bigcom386             bigcom386 0.000000e+00
bigcom408             bigcom408 0.000000e+00
bigcom412             bigcom412 0.000000e+00
bigcom480             bigcom480 0.000000e+00
membership_s1     membership_s1 0.000000e+00
membership_s3     membership_s3 0.000000e+00
membership_s4     membership_s4 0.000000e+00
membership_s5     membership_s5 0.000000e+00
membership_s6     membership_s6 0.000000e+00
membership_s8     membership_s8 0.000000e+00
membership_s9     membership_s9 0.000000e+00
membership_s11   membership_s11 0.000000e+00
membership_s12   membership_s12 0.000000e+00
membership_s14   membership_s14 0.000000e+00
membership_s15   membership_s15 0.000000e+00
membership_s16   membership_s16 0.000000e+00
membership_s17   membership_s17 0.000000e+00
membership_s18   membership_s18 0.000000e+00
membership_s20   membership_s20 0.000000e+00
membership_s21   membership_s21 0.000000e+00
membership_s22   membership_s22 0.000000e+00
membership_s24   membership_s24 0.000000e+00
membership_s25   membership_s25 0.000000e+00
membership_s26   membership_s26 0.000000e+00
membership_s27   membership_s27 0.000000e+00
membership_s28   membership_s28 0.000000e+00
membership_s30   membership_s30 0.000000e+00
membership_s31   membership_s31 0.000000e+00
membership_s33   membership_s33 0.000000e+00
membership_s36   membership_s36 0.000000e+00
membership_s37   membership_s37 0.000000e+00
[1] "Dataset: all_targets Model RF, run: 4 of 10 2015-06-16 07:44:26"
     |      Out-of-bag   |
Tree |      MSE  %Var(y) |
   1 | 4.144e-29     0.00 |
   2 | 0.0007991     3.23 |
   3 | 0.0004369     1.77 |
   4 | 0.0002703     1.09 |
   5 | 0.0002116     0.86 |
   6 | 0.0001964     0.79 |
   7 | 0.0001867     0.76 |
   8 | 0.0001763     0.71 |
   9 | 0.0001403     0.57 |
  10 | 0.0001563     0.63 |
  11 | 0.0001677     0.68 |
  12 | 0.0001556     0.63 |
  13 | 0.0001492     0.60 |
  14 | 8.901e-05     0.36 |
  15 | 8.303e-05     0.34 |
  16 | 6.797e-05     0.28 |
  17 | 6.26e-05     0.25 |
  18 | 5.68e-05     0.23 |
  19 | 6.648e-05     0.27 |
  20 | 9.642e-05     0.39 |
  21 |  8.8e-05     0.36 |
  22 | 7.869e-05     0.32 |
  23 | 7.501e-05     0.30 |
  24 | 6.928e-05     0.28 |
  25 | 6.386e-05     0.26 |
  26 | 6.218e-05     0.25 |
  27 | 5.834e-05     0.24 |
  28 | 5.145e-05     0.21 |
  29 | 4.981e-05     0.20 |
  30 | 4.789e-05     0.19 |
  31 | 4.554e-05     0.18 |
  32 | 4.102e-05     0.17 |
  33 | 4.376e-05     0.18 |
  34 | 4.151e-05     0.17 |
  35 | 3.913e-05     0.16 |
  36 | 4.288e-05     0.17 |
  37 | 4.064e-05     0.16 |
  38 | 3.766e-05     0.15 |
  39 | 3.617e-05     0.15 |
  40 | 3.487e-05     0.14 |
  41 | 3.603e-05     0.15 |
  42 | 3.428e-05     0.14 |
  43 | 3.242e-05     0.13 |
  44 | 3.395e-05     0.14 |
  45 | 3.225e-05     0.13 |
  46 | 3.077e-05     0.12 |
  47 | 3.472e-05     0.14 |
  48 | 3.553e-05     0.14 |
  49 | 3.635e-05     0.15 |
  50 | 3.643e-05     0.15 |
  51 | 3.61e-05     0.15 |
  52 | 3.478e-05     0.14 |
  53 | 3.347e-05     0.14 |
  54 | 3.302e-05     0.13 |
  55 | 3.195e-05     0.13 |
  56 | 3.294e-05     0.13 |
  57 | 3.175e-05     0.13 |
  58 | 3.059e-05     0.12 |
  59 | 3.36e-05     0.14 |
  60 | 3.27e-05     0.13 |
  61 | 3.232e-05     0.13 |
  62 | 3.11e-05     0.13 |
  63 | 3.013e-05     0.12 |
  64 | 2.938e-05     0.12 |
  65 | 2.871e-05     0.12 |
  66 | 2.892e-05     0.12 |
  67 | 2.972e-05     0.12 |
  68 | 2.995e-05     0.12 |
  69 | 2.919e-05     0.12 |
  70 | 2.894e-05     0.12 |
  71 | 2.837e-05     0.11 |
  72 | 2.762e-05     0.11 |
  73 | 2.686e-05     0.11 |
  74 | 2.633e-05     0.11 |
  75 | 2.556e-05     0.10 |
  76 | 2.556e-05     0.10 |
  77 | 2.508e-05     0.10 |
  78 | 2.427e-05     0.10 |
  79 | 2.364e-05     0.10 |
  80 | 2.303e-05     0.09 |
  81 | 2.297e-05     0.09 |
  82 | 2.314e-05     0.09 |
  83 | 2.305e-05     0.09 |
  84 | 2.311e-05     0.09 |
  85 | 2.259e-05     0.09 |
  86 | 2.201e-05     0.09 |
  87 | 2.131e-05     0.09 |
  88 | 2.105e-05     0.09 |
  89 | 2.102e-05     0.09 |
  90 | 2.048e-05     0.08 |
  91 | 2.017e-05     0.08 |
  92 | 1.973e-05     0.08 |
  93 | 1.935e-05     0.08 |
  94 | 1.902e-05     0.08 |
  95 | 1.962e-05     0.08 |
  96 | 1.921e-05     0.08 |
  97 | 1.904e-05     0.08 |
  98 | 1.927e-05     0.08 |
  99 | 1.896e-05     0.08 |
 100 | 1.909e-05     0.08 |
[1] "Random Forest variable coefficients"
                      %IncMSE IncNodePurity
graph5           1.224294e-33  3.334184e-14
graph6          -7.745222e-34  5.852565e-14
graph7          -3.847844e-37  3.077461e-14
graph8          -7.210321e-38  8.004292e-15
graph9           6.046931e-04  4.363171e-02
graph10         -4.421988e-34  6.535714e-14
graph11          4.566210e-06  9.166667e-03
graph12         -2.911215e-37  3.909875e-14
graph13         -2.271695e-06  2.000000e-02
graph14         -2.225287e-34  2.850877e-02
graph15          4.517732e-06  2.250000e-02
graph16          6.762849e-06  3.959360e-02
graph17          7.369550e-05  7.388062e-03
graph18         -2.462673e-37  1.626076e-14
graph19          2.219669e-34  1.905849e-14
graph20          1.132759e-05  3.304123e-02
graph21         -6.176266e-37  6.740470e-14
graph22         -9.819112e-38  8.333333e-03
graph23          1.936520e-04  2.018041e-02
graph24         -4.261099e-37  1.668081e-14
graph25         -7.765737e-38  8.943527e-14
graph26         -2.147970e-37  4.616967e-17
graph27         -4.939759e-37  1.198555e-14
graph28          6.861848e-06  1.714286e-02
graph29          1.601098e-05  1.065406e-02
orbit0           4.524887e-06  1.333333e-02
orbit1           2.233324e-34  1.223978e-14
orbit2          -4.798064e-37  4.841172e-14
orbit3          -3.314993e-38  4.291333e-15
orbit4           2.280591e-05  6.983333e-02
orbit5          -9.069467e-38  4.536409e-14
orbit6           5.876736e-06  7.612059e-02
orbit7          -8.976022e-38  4.359360e-17
orbit8          -7.856478e-09  4.426198e-02
orbit9           4.470273e-06  1.428571e-02
orbit10          2.289902e-06  1.500000e-02
orbit11          4.513654e-06  2.181818e-02
orbit12         -3.262034e-37  3.093012e-17
orbit13         -2.558291e-37  3.563122e-17
orbit14         -2.411413e-37  2.134502e-14
orbit15         -3.357208e-34  1.268765e-14
orbit16         -2.985854e-37  6.596286e-15
orbit17          4.543389e-06  2.250000e-02
orbit18         -2.705578e-08  1.530167e-01
orbit19          2.265404e-05  5.289446e-02
orbit20          3.147712e-37  1.428571e-02
orbit21         -1.002372e-05  4.052762e-03
orbit22          2.211173e-34  7.121286e-14
orbit23          6.719185e-34  1.785714e-02
orbit24          2.278943e-06  3.625325e-02
orbit25         -3.311985e-34  1.170489e-14
orbit26          1.139212e-05  4.444444e-02
orbit27          3.514875e-06  2.678571e-02
orbit28         -4.801865e-37  3.707569e-14
orbit29          2.158540e-04  3.334994e-02
orbit30          4.487486e-34  2.222222e-02
orbit31          6.813536e-06  6.855919e-02
orbit32          5.590484e-37  1.333333e-02
orbit33          2.020414e-38  4.589211e-17
orbit34          2.159826e-34  2.350097e-14
orbit35          3.111928e-37  4.755464e-14
orbit36          1.685184e-04  3.302250e-02
orbit37         -6.661158e-34  3.714286e-02
orbit38          2.066951e-04  3.470609e-02
orbit39          6.813536e-06  5.433519e-03
orbit40         -1.707756e-37  1.425031e-14
orbit41          5.600540e-34  1.158471e-14
orbit42         -4.015065e-37  1.138430e-14
orbit43         -5.116060e-37  4.496560e-14
orbit44         -3.516930e-37  4.860773e-15
orbit45         -1.117734e-34  7.255721e-14
orbit46         -8.065351e-39  8.333333e-03
orbit47          9.169584e-04  6.207726e-03
orbit48          1.222541e-33  8.571429e-03
orbit49         -2.396571e-37  5.339479e-17
orbit50          5.585744e-06  5.587482e-02
orbit51         -1.070334e-37  8.839795e-15
orbit52          3.816173e-37  3.618591e-14
orbit53         -1.130374e-36  3.046476e-14
orbit54         -1.419570e-36  2.661500e-14
orbit55          6.762849e-06  1.333333e-02
orbit56         -2.305210e-06  2.146519e-02
orbit57         -1.127250e-34  2.349222e-14
orbit58          4.138046e-38  2.988061e-17
orbit59          5.567034e-34  1.392460e-14
orbit60         -5.230527e-37  3.740064e-17
orbit61         -1.629038e-37  3.633378e-17
orbit62          5.079391e-38  1.935431e-16
orbit63         -4.556847e-06  3.333333e-02
orbit64          1.304935e-38  3.580469e-17
orbit65         -2.253267e-06  1.333333e-02
orbit66         -8.986745e-08  4.758658e-02
orbit67         -8.199007e-38  1.875000e-02
orbit68         -8.324695e-38  4.967381e-17
orbit69         -5.118732e-38  6.549882e-15
orbit70         -2.321977e-37  4.392320e-17
orbit71         -3.247378e-38  3.603177e-15
orbit72         -2.563810e-06  1.125000e-02
AP              -4.564126e-06  4.116667e-02
bet              6.698694e-34  2.150002e-02
ecc              2.254283e-06  1.714286e-02
eccrad          -2.486840e-38  1.275022e-18
close           -6.353061e-06  9.642857e-03
constraint       3.244619e-06  8.741034e-02
coreness         1.315188e-05  8.445488e-03
knn              3.775722e-04  9.041706e-02
hubscore        -5.544978e-34  4.657930e-14
pagerank         2.061841e-05  1.536205e-01
trans            2.537454e-04  7.773154e-03
evcent          -1.124501e-34  6.736969e-14
first            2.420963e-37  1.596731e-14
upto_second     -2.268088e-06  2.000000e-02
upto_third       1.528611e-06  2.412710e-02
upto_fourth     -4.812757e-38  1.387168e-14
upto_fifth       4.517363e-37  1.354743e-14
upto_sixth       5.301881e-38  2.190045e-02
second          -1.411222e-36  2.837230e-14
third            3.993823e-04  8.418096e-02
fourth           5.389632e-06  1.582444e-02
fifth           -5.604125e-07  4.644586e-02
sixth            9.729191e-38  5.469583e-17
ratio1           3.224791e-04  1.120355e-01
ratio2           5.821858e-04  7.991711e-02
ratio3           9.029345e-06  3.214286e-02
ratio4           1.572436e-05  9.242463e-02
ratio5          -6.880576e-06  1.168898e-01
ratio6           4.524887e-06  6.636776e-03
selfinter       -1.050801e-37  1.923808e-17
walktrap_vertex -9.870693e-39  5.435897e-02
bigcom1         -8.753558e-39  6.175616e-18
bigcom2          0.000000e+00  0.000000e+00
bigcom3         -4.357308e-40  2.428613e-19
bigcom4         -3.057569e-38  1.523087e-17
bigcom6          0.000000e+00  8.881784e-18
bigcom8          2.655633e-39  1.448487e-02
bigcom9          0.000000e+00  1.040834e-19
bigcom11         0.000000e+00  3.469447e-20
bigcom13         0.000000e+00  0.000000e+00
bigcom15         0.000000e+00  3.469447e-20
bigcom16         0.000000e+00  6.938894e-20
bigcom21         0.000000e+00  0.000000e+00
bigcom22        -4.546488e-06  2.350267e-02
bigcom24         4.556847e-06  1.850920e-02
bigcom26         0.000000e+00  3.469447e-20
bigcom28        -3.914433e-39  2.445960e-18
bigcom30        -1.331113e-39  2.081668e-19
bigcom31         0.000000e+00  8.881784e-18
bigcom32         0.000000e+00  8.916479e-18
bigcom33         0.000000e+00  1.332268e-17
bigcom34         0.000000e+00  8.881784e-18
bigcom36         0.000000e+00  3.469447e-20
bigcom37        -2.305210e-06  5.706251e-02
bigcom38         2.292001e-06  7.586039e-03
bigcom39         0.000000e+00  6.938894e-20
bigcom40        -2.269273e-38  9.575674e-18
bigcom43         0.000000e+00  1.339207e-17
bigcom44         0.000000e+00  2.081668e-19
bigcom46         0.000000e+00  0.000000e+00
bigcom47         9.117093e-06  7.839125e-02
bigcom49         0.000000e+00  3.469447e-20
bigcom50         0.000000e+00  6.938894e-20
bigcom51         0.000000e+00  0.000000e+00
bigcom52         0.000000e+00  0.000000e+00
bigcom54         0.000000e+00  1.776357e-17
bigcom56         0.000000e+00  0.000000e+00
bigcom62         0.000000e+00  4.440892e-18
bigcom66         4.574565e-06  3.332997e-02
bigcom68         0.000000e+00  0.000000e+00
bigcom69         0.000000e+00  0.000000e+00
bigcom71         2.259376e-06  1.077283e-02
bigcom72         0.000000e+00  1.332268e-17
bigcom73         0.000000e+00  0.000000e+00
bigcom74         0.000000e+00  0.000000e+00
bigcom75         0.000000e+00  8.881784e-18
bigcom76         0.000000e+00  8.881784e-18
bigcom77         0.000000e+00  3.469447e-20
bigcom79         0.000000e+00  0.000000e+00
bigcom80         0.000000e+00  4.440892e-18
bigcom82         0.000000e+00  0.000000e+00
bigcom83         0.000000e+00  8.881784e-18
bigcom84        -8.335400e-06  2.434406e-01
bigcom85         0.000000e+00  0.000000e+00
bigcom87         0.000000e+00  0.000000e+00
bigcom89         0.000000e+00  0.000000e+00
bigcom91         0.000000e+00  6.938894e-20
bigcom92         0.000000e+00  6.938894e-20
bigcom93         0.000000e+00  0.000000e+00
bigcom96         0.000000e+00  0.000000e+00
bigcom97         0.000000e+00  4.440892e-18
bigcom98         0.000000e+00  0.000000e+00
bigcom99         0.000000e+00  0.000000e+00
bigcom101        3.368919e-06  1.993586e-02
bigcom104        0.000000e+00  3.469447e-20
bigcom106        4.565168e-06  3.485886e-02
bigcom109        0.000000e+00  0.000000e+00
bigcom113        0.000000e+00  2.376223e-02
bigcom116        2.246686e-06  5.859656e-03
bigcom120        0.000000e+00  0.000000e+00
bigcom123        0.000000e+00  8.881784e-18
bigcom126        0.000000e+00  7.190912e-02
bigcom127        0.000000e+00  0.000000e+00
bigcom137        0.000000e+00  0.000000e+00
bigcom139       -2.279465e-06  7.690050e-02
bigcom140        0.000000e+00  0.000000e+00
bigcom143        0.000000e+00  3.469447e-20
bigcom145        0.000000e+00  0.000000e+00
bigcom146        1.513884e-06  8.136440e-02
bigcom147        0.000000e+00  0.000000e+00
bigcom149        0.000000e+00  0.000000e+00
bigcom153        0.000000e+00  5.536417e-03
bigcom154        0.000000e+00  0.000000e+00
bigcom156        0.000000e+00  0.000000e+00
bigcom157        0.000000e+00  0.000000e+00
bigcom158        0.000000e+00  0.000000e+00
bigcom160        0.000000e+00  0.000000e+00
bigcom161        0.000000e+00  0.000000e+00
bigcom162        0.000000e+00  0.000000e+00
bigcom164        0.000000e+00  1.197872e-02
bigcom166        0.000000e+00  0.000000e+00
bigcom167        0.000000e+00  0.000000e+00
bigcom171        0.000000e+00  0.000000e+00
bigcom173        0.000000e+00  4.440892e-18
bigcom175        0.000000e+00  6.925011e-02
bigcom176        0.000000e+00  0.000000e+00
bigcom177        0.000000e+00  4.475587e-18
bigcom178        4.546488e-06  2.180409e-02
bigcom180        0.000000e+00  4.475587e-18
bigcom181        0.000000e+00  3.469447e-20
bigcom184        6.708603e-06  5.978429e-02
bigcom186        0.000000e+00  0.000000e+00
bigcom187        0.000000e+00  0.000000e+00
bigcom189        0.000000e+00  4.440892e-18
bigcom194        0.000000e+00  0.000000e+00
bigcom195        0.000000e+00  0.000000e+00
bigcom196        0.000000e+00  0.000000e+00
bigcom204        0.000000e+00  1.110223e-17
bigcom205        0.000000e+00  0.000000e+00
bigcom212        0.000000e+00  0.000000e+00
bigcom214        0.000000e+00  0.000000e+00
bigcom222        0.000000e+00  4.475587e-18
bigcom223        2.266546e-06  8.963089e-02
bigcom226        0.000000e+00  0.000000e+00
bigcom227        0.000000e+00  0.000000e+00
bigcom229        0.000000e+00  1.332268e-17
bigcom233        0.000000e+00  0.000000e+00
bigcom236        0.000000e+00  8.881784e-18
bigcom237       -2.253267e-06  7.753977e-02
bigcom246        0.000000e+00  2.602085e-20
bigcom248        0.000000e+00  0.000000e+00
bigcom249        0.000000e+00  4.440892e-18
bigcom250        0.000000e+00  8.775580e-03
bigcom254        0.000000e+00  8.881784e-18
bigcom266        0.000000e+00  0.000000e+00
bigcom269        0.000000e+00  0.000000e+00
bigcom272        0.000000e+00  3.469447e-20
bigcom274        1.330512e-39  1.040834e-19
bigcom281        0.000000e+00  0.000000e+00
bigcom291        0.000000e+00  0.000000e+00
bigcom292        0.000000e+00  0.000000e+00
bigcom295        0.000000e+00  0.000000e+00
bigcom299        0.000000e+00  0.000000e+00
bigcom301        1.269179e-06  4.596079e-03
bigcom306        0.000000e+00  0.000000e+00
bigcom309        0.000000e+00  0.000000e+00
bigcom314        0.000000e+00  3.469447e-20
bigcom321        0.000000e+00  0.000000e+00
bigcom341        0.000000e+00  0.000000e+00
bigcom350        0.000000e+00  7.182746e-02
bigcom353        0.000000e+00  3.469447e-20
bigcom359        0.000000e+00  4.440892e-18
bigcom363        0.000000e+00  0.000000e+00
bigcom365        0.000000e+00  8.673617e-21
bigcom385        0.000000e+00  0.000000e+00
bigcom386        0.000000e+00  8.881784e-18
bigcom408        4.515692e-07  2.527516e-02
bigcom412        0.000000e+00  0.000000e+00
bigcom480       -4.521836e-06  7.477653e-02
spin_vertex      6.707408e-06  3.083767e-02
membership_s1   -4.980146e-39  2.393918e-18
membership_s3    0.000000e+00  3.469447e-20
membership_s4    4.616586e-39  3.816392e-18
membership_s5    3.696443e-40  6.123574e-18
membership_s6    4.344530e-40  2.602085e-19
membership_s7    1.585201e-39  9.263423e-18
membership_s8    1.105710e-34  9.513190e-03
membership_s9    0.000000e+00  0.000000e+00
membership_s11   0.000000e+00  6.938894e-20
membership_s12   0.000000e+00  1.040834e-19
membership_s14   0.000000e+00  8.951173e-18
membership_s15   1.277671e-39  2.775558e-19
membership_s16   6.815084e-06  5.974893e-03
membership_s17   0.000000e+00  0.000000e+00
membership_s18   0.000000e+00  1.040834e-19
membership_s20   0.000000e+00  3.469447e-20
membership_s21   2.241650e-06  1.048761e-02
membership_s22   0.000000e+00  2.081668e-19
membership_s24   0.000000e+00  9.270101e-03
membership_s25   0.000000e+00  3.469447e-20
membership_s26   2.729493e-41  8.673617e-20
membership_s27  -9.436409e-39  4.284767e-18
membership_s28   6.705409e-06  2.427627e-02
membership_s30  -7.256747e-39  4.406198e-18
membership_s31   1.321263e-39  4.701101e-18
membership_s32   4.017885e-39  7.112366e-19
membership_s33   0.000000e+00  3.469447e-20
membership_s36  -1.017900e-38  1.127570e-17
membership_s37   0.000000e+00  1.734723e-20
V1               1.352608e-05  7.468266e-02
V2               5.191205e-06  1.654182e-01
pdi              1.192684e-38  1.333333e-02
adhesion        -4.553314e-37  2.683983e-14
cohesion         1.112665e-34  4.302559e-03
inner            1.257388e-05  6.764860e-02
outer            9.036834e-06  5.411859e-02
ioratio          8.413684e-06  5.379580e-02
comsize          1.540577e-05  4.085939e-02
target           4.911732e-02  2.908158e+02
[1] "Dataset: all_targets Model GLM, run: 4 of 10 2015-06-16 07:46:44"
[1] "glmnet variable coefficients"
                     [,1]      [,2]
(Intercept)     -3.648996 -6.271551
graph0           0.000000  0.000000
graph1           0.000000  0.000000
graph2           0.000000  0.000000
graph3           0.000000  0.000000
graph4           0.000000  0.000000
graph5           0.000000  0.000000
graph6           0.000000  0.000000
graph7           0.000000  0.000000
graph8           0.000000  0.000000
graph9           0.000000  0.000000
graph10          0.000000  0.000000
graph11          0.000000  0.000000
graph12          0.000000  0.000000
graph13          0.000000  0.000000
graph14          0.000000  0.000000
graph15          0.000000  0.000000
graph16          0.000000  0.000000
graph17          0.000000  0.000000
graph18          0.000000  0.000000
graph19          0.000000  0.000000
graph20          0.000000  0.000000
graph21          0.000000  0.000000
graph22          0.000000  0.000000
graph23          0.000000  0.000000
graph24          0.000000  0.000000
graph25          0.000000  0.000000
graph26          0.000000  0.000000
graph27          0.000000  0.000000
graph28          0.000000  0.000000
graph29          0.000000  0.000000
orbit0           0.000000  0.000000
orbit1           0.000000  0.000000
orbit2           0.000000  0.000000
orbit3           0.000000  0.000000
orbit4           0.000000  0.000000
orbit5           0.000000  0.000000
orbit6           0.000000  0.000000
orbit7           0.000000  0.000000
orbit8           0.000000  0.000000
orbit9           0.000000  0.000000
orbit10          0.000000  0.000000
orbit11          0.000000  0.000000
orbit12          0.000000  0.000000
orbit13          0.000000  0.000000
orbit14          0.000000  0.000000
orbit15          0.000000  0.000000
orbit16          0.000000  0.000000
orbit17          0.000000  0.000000
orbit18          0.000000  0.000000
orbit19          0.000000  0.000000
orbit20          0.000000  0.000000
orbit21          0.000000  0.000000
orbit22          0.000000  0.000000
orbit23          0.000000  0.000000
orbit24          0.000000  0.000000
orbit25          0.000000  0.000000
orbit26          0.000000  0.000000
orbit27          0.000000  0.000000
orbit28          0.000000  0.000000
orbit29          0.000000  0.000000
orbit30          0.000000  0.000000
orbit31          0.000000  0.000000
orbit32          0.000000  0.000000
orbit33          0.000000  0.000000
orbit34          0.000000  0.000000
orbit35          0.000000  0.000000
orbit36          0.000000  0.000000
orbit37          0.000000  0.000000
orbit38          0.000000  0.000000
orbit39          0.000000  0.000000
orbit40          0.000000  0.000000
orbit41          0.000000  0.000000
orbit42          0.000000  0.000000
orbit43          0.000000  0.000000
orbit44          0.000000  0.000000
orbit45          0.000000  0.000000
orbit46          0.000000  0.000000
orbit47          0.000000  0.000000
orbit48          0.000000  0.000000
orbit49          0.000000  0.000000
orbit50          0.000000  0.000000
orbit51          0.000000  0.000000
orbit52          0.000000  0.000000
orbit53          0.000000  0.000000
orbit54          0.000000  0.000000
orbit55          0.000000  0.000000
orbit56          0.000000  0.000000
orbit57          0.000000  0.000000
orbit58          0.000000  0.000000
orbit59          0.000000  0.000000
orbit60          0.000000  0.000000
orbit61          0.000000  0.000000
orbit62          0.000000  0.000000
orbit63          0.000000  0.000000
orbit64          0.000000  0.000000
orbit65          0.000000  0.000000
orbit66          0.000000  0.000000
orbit67          0.000000  0.000000
orbit68          0.000000  0.000000
orbit69          0.000000  0.000000
orbit70          0.000000  0.000000
orbit71          0.000000  0.000000
orbit72          0.000000  0.000000
AP               0.000000  0.000000
bet              0.000000  0.000000
ecc              0.000000  0.000000
eccrad           0.000000  0.000000
close            0.000000  0.000000
constraint       0.000000  0.000000
coreness         0.000000  0.000000
knn              0.000000  0.000000
hubscore         0.000000  0.000000
pagerank         0.000000  0.000000
trans            0.000000  0.000000
evcent           0.000000  0.000000
first            0.000000  0.000000
upto_second      0.000000  0.000000
upto_third       0.000000  0.000000
upto_fourth      0.000000  0.000000
upto_fifth       0.000000  0.000000
upto_sixth       0.000000  0.000000
second           0.000000  0.000000
third            0.000000  0.000000
fourth           0.000000  0.000000
fifth            0.000000  0.000000
sixth            0.000000  0.000000
ratio1           0.000000  0.000000
ratio2           0.000000  0.000000
ratio3           0.000000  0.000000
ratio4           0.000000  0.000000
ratio5           0.000000  0.000000
ratio6           0.000000  0.000000
selfinter        0.000000  0.000000
walktrap_vertex  0.000000  0.000000
bigcom1          0.000000  0.000000
bigcom2          0.000000  0.000000
bigcom3          0.000000  0.000000
bigcom4          0.000000  0.000000
bigcom6          0.000000  0.000000
bigcom8          0.000000  0.000000
bigcom9          0.000000  0.000000
bigcom11         0.000000  0.000000
bigcom13         0.000000  0.000000
bigcom15         0.000000  0.000000
bigcom16         0.000000  0.000000
bigcom21         0.000000  0.000000
bigcom22         0.000000  0.000000
bigcom24         0.000000  0.000000
bigcom26         0.000000  0.000000
bigcom28         0.000000  0.000000
bigcom30         0.000000  0.000000
bigcom31         0.000000  0.000000
bigcom32         0.000000  0.000000
bigcom33         0.000000  0.000000
bigcom34         0.000000  0.000000
bigcom36         0.000000  0.000000
bigcom37         0.000000  0.000000
bigcom38         0.000000  0.000000
bigcom39         0.000000  0.000000
bigcom40         0.000000  0.000000
bigcom43         0.000000  0.000000
bigcom44         0.000000  0.000000
bigcom46         0.000000  0.000000
bigcom47         0.000000  0.000000
bigcom49         0.000000  0.000000
bigcom50         0.000000  0.000000
bigcom51         0.000000  0.000000
bigcom52         0.000000  0.000000
bigcom54         0.000000  0.000000
bigcom56         0.000000  0.000000
bigcom62         0.000000  0.000000
bigcom66         0.000000  0.000000
bigcom68         0.000000  0.000000
bigcom69         0.000000  0.000000
bigcom71         0.000000  0.000000
bigcom72         0.000000  0.000000
bigcom73         0.000000  0.000000
bigcom74         0.000000  0.000000
bigcom75         0.000000  0.000000
bigcom76         0.000000  0.000000
bigcom77         0.000000  0.000000
bigcom79         0.000000  0.000000
bigcom80         0.000000  0.000000
bigcom82         0.000000  0.000000
bigcom83         0.000000  0.000000
bigcom84         0.000000  0.000000
bigcom85         0.000000  0.000000
bigcom87         0.000000  0.000000
bigcom89         0.000000  0.000000
bigcom91         0.000000  0.000000
bigcom92         0.000000  0.000000
bigcom93         0.000000  0.000000
bigcom96         0.000000  0.000000
bigcom97         0.000000  0.000000
bigcom98         0.000000  0.000000
bigcom99         0.000000  0.000000
bigcom101        0.000000  0.000000
bigcom104        0.000000  0.000000
bigcom106        0.000000  0.000000
bigcom109        0.000000  0.000000
bigcom113        0.000000  0.000000
bigcom116        0.000000  0.000000
bigcom120        0.000000  0.000000
bigcom123        0.000000  0.000000
bigcom126        0.000000  0.000000
bigcom127        0.000000  0.000000
bigcom137        0.000000  0.000000
bigcom139        0.000000  0.000000
bigcom140        0.000000  0.000000
bigcom143        0.000000  0.000000
bigcom145        0.000000  0.000000
bigcom146        0.000000  0.000000
bigcom147        0.000000  0.000000
bigcom149        0.000000  0.000000
bigcom153        0.000000  0.000000
bigcom154        0.000000  0.000000
bigcom156        0.000000  0.000000
bigcom157        0.000000  0.000000
bigcom158        0.000000  0.000000
bigcom160        0.000000  0.000000
bigcom161        0.000000  0.000000
bigcom162        0.000000  0.000000
bigcom164        0.000000  0.000000
bigcom166        0.000000  0.000000
bigcom167        0.000000  0.000000
bigcom171        0.000000  0.000000
bigcom173        0.000000  0.000000
bigcom175        0.000000  0.000000
bigcom176        0.000000  0.000000
bigcom177        0.000000  0.000000
bigcom178        0.000000  0.000000
bigcom180        0.000000  0.000000
bigcom181        0.000000  0.000000
bigcom184        0.000000  0.000000
bigcom186        0.000000  0.000000
bigcom187        0.000000  0.000000
bigcom189        0.000000  0.000000
bigcom194        0.000000  0.000000
bigcom195        0.000000  0.000000
bigcom196        0.000000  0.000000
bigcom204        0.000000  0.000000
bigcom205        0.000000  0.000000
bigcom212        0.000000  0.000000
bigcom214        0.000000  0.000000
bigcom222        0.000000  0.000000
bigcom223        0.000000  0.000000
bigcom226        0.000000  0.000000
bigcom227        0.000000  0.000000
bigcom229        0.000000  0.000000
bigcom233        0.000000  0.000000
bigcom236        0.000000  0.000000
bigcom237        0.000000  0.000000
bigcom246        0.000000  0.000000
bigcom248        0.000000  0.000000
bigcom249        0.000000  0.000000
bigcom250        0.000000  0.000000
bigcom254        0.000000  0.000000
bigcom266        0.000000  0.000000
bigcom269        0.000000  0.000000
bigcom272        0.000000  0.000000
bigcom274        0.000000  0.000000
bigcom281        0.000000  0.000000
bigcom291        0.000000  0.000000
bigcom292        0.000000  0.000000
bigcom295        0.000000  0.000000
bigcom299        0.000000  0.000000
bigcom301        0.000000  0.000000
bigcom306        0.000000  0.000000
bigcom309        0.000000  0.000000
bigcom314        0.000000  0.000000
bigcom321        0.000000  0.000000
bigcom341        0.000000  0.000000
bigcom350        0.000000  0.000000
bigcom353        0.000000  0.000000
bigcom359        0.000000  0.000000
bigcom363        0.000000  0.000000
bigcom365        0.000000  0.000000
bigcom385        0.000000  0.000000
bigcom386        0.000000  0.000000
bigcom408        0.000000  0.000000
bigcom412        0.000000  0.000000
bigcom480        0.000000  0.000000
spin_vertex      0.000000  0.000000
membership_s1    0.000000  0.000000
membership_s3    0.000000  0.000000
membership_s4    0.000000  0.000000
membership_s5    0.000000  0.000000
membership_s6    0.000000  0.000000
membership_s7    0.000000  0.000000
membership_s8    0.000000  0.000000
membership_s9    0.000000  0.000000
membership_s11   0.000000  0.000000
membership_s12   0.000000  0.000000
membership_s14   0.000000  0.000000
membership_s15   0.000000  0.000000
membership_s16   0.000000  0.000000
membership_s17   0.000000  0.000000
membership_s18   0.000000  0.000000
membership_s20   0.000000  0.000000
membership_s21   0.000000  0.000000
membership_s22   0.000000  0.000000
membership_s24   0.000000  0.000000
membership_s25   0.000000  0.000000
membership_s26   0.000000  0.000000
membership_s27   0.000000  0.000000
membership_s28   0.000000  0.000000
membership_s30   0.000000  0.000000
membership_s31   0.000000  0.000000
membership_s32   0.000000  0.000000
membership_s33   0.000000  0.000000
membership_s36   0.000000  0.000000
membership_s37   0.000000  0.000000
V1               0.000000  0.000000
V2               0.000000  0.000000
pdi              0.000000  0.000000
adhesion         0.000000  0.000000
cohesion         0.000000  0.000000
inner            0.000000  0.000000
outer            0.000000  0.000000
ioratio          0.000000  0.000000
comsize          0.000000  0.000000
target           0.000000  8.562303
[1] "Dataset: all_targets Model GBM, run: 5 of 10 2015-06-16 07:46:55"
Iter   TrainDeviance   ValidDeviance   StepSize   Improve
     1        0.2219             nan     0.0100    0.0097
     2        0.2082             nan     0.0100    0.0075
     3        0.1976             nan     0.0100    0.0055
     4        0.1888             nan     0.0100    0.0045
     5        0.1813             nan     0.0100    0.0038
     6        0.1748             nan     0.0100    0.0030
     7        0.1690             nan     0.0100    0.0031
     8        0.1637             nan     0.0100    0.0026
     9        0.1590             nan     0.0100    0.0024
    10        0.1546             nan     0.0100    0.0024
    20        0.1232             nan     0.0100    0.0012
    40        0.0883             nan     0.0100    0.0006
    60        0.0671             nan     0.0100    0.0004
    80        0.0524             nan     0.0100    0.0003
   100        0.0415             nan     0.0100    0.0002
   120        0.0331             nan     0.0100    0.0002
   140        0.0266             nan     0.0100    0.0002
   160        0.0215             nan     0.0100    0.0001
   180        0.0174             nan     0.0100    0.0001
   200        0.0141             nan     0.0100    0.0001
   220        0.0115             nan     0.0100    0.0001
   240        0.0094             nan     0.0100    0.0000
   260        0.0076             nan     0.0100    0.0000
   280        0.0062             nan     0.0100    0.0000
   300        0.0051             nan     0.0100    0.0000
   320        0.0041             nan     0.0100    0.0000
   340        0.0034             nan     0.0100    0.0000
   360        0.0028             nan     0.0100    0.0000
   376        0.0024             nan     0.0100    0.0000

[1] "GBM variable coefficients"
                            var      rel.inf
target                   target 1.000000e+02
graph0                   graph0 7.127871e-24
graph15                 graph15 1.089572e-24
graph4                   graph4 8.824892e-25
graph11                 graph11 6.661211e-25
orbit2                   orbit2 6.605982e-25
fifth                     fifth 5.127326e-25
graph5                   graph5 5.062451e-25
graph2                   graph2 4.414677e-25
graph18                 graph18 4.366995e-25
graph7                   graph7 4.194963e-25
second                   second 3.793506e-25
upto_second         upto_second 3.093128e-25
cohesion               cohesion 2.923640e-25
graph25                 graph25 2.760355e-25
graph10                 graph10 2.669979e-25
graph12                 graph12 2.669680e-25
fourth                   fourth 2.534087e-25
graph3                   graph3 2.519804e-25
graph26                 graph26 2.456617e-25
graph29                 graph29 2.382083e-25
graph8                   graph8 2.047036e-25
orbit42                 orbit42 1.750075e-25
orbit12                 orbit12 1.590875e-25
V2                           V2 1.577509e-25
ratio3                   ratio3 1.544892e-25
graph14                 graph14 1.482672e-25
graph22                 graph22 1.459255e-25
orbit26                 orbit26 1.433534e-25
orbit16                 orbit16 1.366706e-25
upto_fifth           upto_fifth 1.225894e-25
graph1                   graph1 1.167472e-25
orbit41                 orbit41 1.153652e-25
orbit63                 orbit63 1.097074e-25
inner                     inner 1.081068e-25
orbit5                   orbit5 1.075989e-25
graph20                 graph20 1.070542e-25
orbit37                 orbit37 1.001156e-25
orbit65                 orbit65 9.560467e-26
graph28                 graph28 8.535288e-26
sixth                     sixth 8.454186e-26
orbit53                 orbit53 8.337360e-26
ratio6                   ratio6 7.757699e-26
orbit36                 orbit36 7.514948e-26
graph13                 graph13 7.493141e-26
pagerank               pagerank 7.352849e-26
graph24                 graph24 7.218153e-26
graph6                   graph6 5.117377e-26
orbit32                 orbit32 5.030832e-26
ratio2                   ratio2 4.855305e-26
orbit66                 orbit66 4.211641e-26
ratio1                   ratio1 3.788977e-26
pdi                         pdi 3.696779e-26
orbit54                 orbit54 3.695357e-26
outer                     outer 3.503264e-26
orbit24                 orbit24 3.391738e-26
V1                           V1 3.178034e-26
graph17                 graph17 3.060979e-26
orbit69                 orbit69 2.995384e-26
orbit10                 orbit10 2.832119e-26
orbit28                 orbit28 2.685464e-26
orbit70                 orbit70 2.390057e-26
orbit11                 orbit11 2.269448e-26
ratio4                   ratio4 2.214310e-26
orbit18                 orbit18 2.198972e-26
orbit30                 orbit30 2.123013e-26
orbit46                 orbit46 1.893520e-26
graph16                 graph16 1.660423e-26
orbit1                   orbit1 1.657773e-26
orbit27                 orbit27 1.622542e-26
bet                         bet 1.565235e-26
orbit39                 orbit39 1.442130e-26
knn                         knn 1.375712e-26
orbit55                 orbit55 1.371677e-26
orbit35                 orbit35 1.280253e-26
orbit25                 orbit25 1.208639e-26
orbit9                   orbit9 1.164511e-26
orbit29                 orbit29 8.786504e-27
ioratio                 ioratio 8.490180e-27
orbit58                 orbit58 7.696750e-27
trans                     trans 7.006659e-27
orbit38                 orbit38 6.332771e-27
orbit19                 orbit19 5.749192e-27
graph21                 graph21 5.335486e-27
orbit48                 orbit48 5.234603e-27
ecc                         ecc 5.078838e-27
third                     third 5.000798e-27
ratio5                   ratio5 4.936949e-27
membership_s21   membership_s21 3.995278e-27
orbit15                 orbit15 3.344538e-27
orbit7                   orbit7 2.850447e-27
orbit62                 orbit62 2.072158e-27
bigcom22               bigcom22 1.863590e-27
membership_s32   membership_s32 1.466959e-27
orbit60                 orbit60 1.343604e-27
orbit57                 orbit57 1.197204e-27
graph9                   graph9 1.132080e-27
graph27                 graph27 8.201606e-28
orbit17                 orbit17 6.362492e-28
comsize                 comsize 6.150253e-28
orbit49                 orbit49 4.961347e-28
orbit31                 orbit31 4.938991e-28
orbit45                 orbit45 4.743567e-28
constraint           constraint 3.043580e-28
orbit21                 orbit21 2.781993e-28
orbit67                 orbit67 2.698636e-28
orbit20                 orbit20 2.193765e-28
orbit59                 orbit59 2.097731e-28
orbit4                   orbit4 1.901472e-28
orbit6                   orbit6 1.589541e-28
graph23                 graph23 1.219102e-28
orbit22                 orbit22 1.127549e-28
orbit50                 orbit50 1.019886e-28
coreness               coreness 7.160262e-29
orbit61                 orbit61 5.295919e-29
adhesion               adhesion 4.633291e-29
graph19                 graph19 2.929733e-29
orbit44                 orbit44 2.741365e-29
close                     close 2.364561e-29
orbit33                 orbit33 1.962021e-29
hubscore               hubscore 1.035005e-29
upto_third           upto_third 9.901455e-30
orbit23                 orbit23 8.339378e-30
orbit52                 orbit52 8.160446e-30
orbit51                 orbit51 5.902549e-30
spin_vertex         spin_vertex 5.274115e-30
orbit40                 orbit40 4.570472e-30
orbit56                 orbit56 2.555850e-30
orbit71                 orbit71 2.109266e-30
membership_s7     membership_s7 1.768926e-30
upto_fourth         upto_fourth 1.318010e-30
orbit64                 orbit64 4.020741e-31
membership_s27   membership_s27 2.634398e-31
membership_s31   membership_s31 2.377671e-31
upto_sixth           upto_sixth 2.251533e-31
evcent                   evcent 1.991476e-31
bigcom28               bigcom28 1.294032e-31
bigcom8                 bigcom8 1.253428e-31
orbit43                 orbit43 7.702694e-32
bigcom56               bigcom56 6.357586e-32
bigcom76               bigcom76 6.357581e-32
bigcom77               bigcom77 6.357577e-32
bigcom82               bigcom82 6.357572e-32
orbit13                 orbit13 2.882390e-32
orbit68                 orbit68 1.179746e-32
bigcom26               bigcom26 1.341781e-33
orbit0                   orbit0 0.000000e+00
orbit3                   orbit3 0.000000e+00
orbit8                   orbit8 0.000000e+00
orbit14                 orbit14 0.000000e+00
orbit34                 orbit34 0.000000e+00
orbit47                 orbit47 0.000000e+00
orbit72                 orbit72 0.000000e+00
AP                           AP 0.000000e+00
eccrad                   eccrad 0.000000e+00
first                     first 0.000000e+00
selfinter             selfinter 0.000000e+00
walktrap_vertex walktrap_vertex 0.000000e+00
bigcom1                 bigcom1 0.000000e+00
bigcom2                 bigcom2 0.000000e+00
bigcom3                 bigcom3 0.000000e+00
bigcom4                 bigcom4 0.000000e+00
bigcom6                 bigcom6 0.000000e+00
bigcom9                 bigcom9 0.000000e+00
bigcom11               bigcom11 0.000000e+00
bigcom13               bigcom13 0.000000e+00
bigcom15               bigcom15 0.000000e+00
bigcom16               bigcom16 0.000000e+00
bigcom21               bigcom21 0.000000e+00
bigcom24               bigcom24 0.000000e+00
bigcom30               bigcom30 0.000000e+00
bigcom31               bigcom31 0.000000e+00
bigcom32               bigcom32 0.000000e+00
bigcom33               bigcom33 0.000000e+00
bigcom34               bigcom34 0.000000e+00
bigcom36               bigcom36 0.000000e+00
bigcom37               bigcom37 0.000000e+00
bigcom38               bigcom38 0.000000e+00
bigcom39               bigcom39 0.000000e+00
bigcom40               bigcom40 0.000000e+00
bigcom43               bigcom43 0.000000e+00
bigcom44               bigcom44 0.000000e+00
bigcom46               bigcom46 0.000000e+00
bigcom47               bigcom47 0.000000e+00
bigcom49               bigcom49 0.000000e+00
bigcom50               bigcom50 0.000000e+00
bigcom51               bigcom51 0.000000e+00
bigcom52               bigcom52 0.000000e+00
bigcom54               bigcom54 0.000000e+00
bigcom62               bigcom62 0.000000e+00
bigcom66               bigcom66 0.000000e+00
bigcom68               bigcom68 0.000000e+00
bigcom69               bigcom69 0.000000e+00
bigcom71               bigcom71 0.000000e+00
bigcom72               bigcom72 0.000000e+00
bigcom73               bigcom73 0.000000e+00
bigcom74               bigcom74 0.000000e+00
bigcom75               bigcom75 0.000000e+00
bigcom79               bigcom79 0.000000e+00
bigcom80               bigcom80 0.000000e+00
bigcom83               bigcom83 0.000000e+00
bigcom84               bigcom84 0.000000e+00
bigcom85               bigcom85 0.000000e+00
bigcom87               bigcom87 0.000000e+00
bigcom89               bigcom89 0.000000e+00
bigcom91               bigcom91 0.000000e+00
bigcom92               bigcom92 0.000000e+00
bigcom93               bigcom93 0.000000e+00
bigcom96               bigcom96 0.000000e+00
bigcom97               bigcom97 0.000000e+00
bigcom98               bigcom98 0.000000e+00
bigcom99               bigcom99 0.000000e+00
bigcom101             bigcom101 0.000000e+00
bigcom104             bigcom104 0.000000e+00
bigcom106             bigcom106 0.000000e+00
bigcom109             bigcom109 0.000000e+00
bigcom113             bigcom113 0.000000e+00
bigcom116             bigcom116 0.000000e+00
bigcom120             bigcom120 0.000000e+00
bigcom123             bigcom123 0.000000e+00
bigcom126             bigcom126 0.000000e+00
bigcom127             bigcom127 0.000000e+00
bigcom137             bigcom137 0.000000e+00
bigcom139             bigcom139 0.000000e+00
bigcom140             bigcom140 0.000000e+00
bigcom143             bigcom143 0.000000e+00
bigcom145             bigcom145 0.000000e+00
bigcom146             bigcom146 0.000000e+00
bigcom147             bigcom147 0.000000e+00
bigcom149             bigcom149 0.000000e+00
bigcom153             bigcom153 0.000000e+00
bigcom154             bigcom154 0.000000e+00
bigcom156             bigcom156 0.000000e+00
bigcom157             bigcom157 0.000000e+00
bigcom158             bigcom158 0.000000e+00
bigcom160             bigcom160 0.000000e+00
bigcom161             bigcom161 0.000000e+00
bigcom162             bigcom162 0.000000e+00
bigcom164             bigcom164 0.000000e+00
bigcom166             bigcom166 0.000000e+00
bigcom167             bigcom167 0.000000e+00
bigcom171             bigcom171 0.000000e+00
bigcom173             bigcom173 0.000000e+00
bigcom175             bigcom175 0.000000e+00
bigcom176             bigcom176 0.000000e+00
bigcom177             bigcom177 0.000000e+00
bigcom178             bigcom178 0.000000e+00
bigcom180             bigcom180 0.000000e+00
bigcom181             bigcom181 0.000000e+00
bigcom184             bigcom184 0.000000e+00
bigcom186             bigcom186 0.000000e+00
bigcom187             bigcom187 0.000000e+00
bigcom189             bigcom189 0.000000e+00
bigcom194             bigcom194 0.000000e+00
bigcom195             bigcom195 0.000000e+00
bigcom196             bigcom196 0.000000e+00
bigcom204             bigcom204 0.000000e+00
bigcom205             bigcom205 0.000000e+00
bigcom212             bigcom212 0.000000e+00
bigcom214             bigcom214 0.000000e+00
bigcom222             bigcom222 0.000000e+00
bigcom223             bigcom223 0.000000e+00
bigcom226             bigcom226 0.000000e+00
bigcom227             bigcom227 0.000000e+00
bigcom229             bigcom229 0.000000e+00
bigcom233             bigcom233 0.000000e+00
bigcom236             bigcom236 0.000000e+00
bigcom237             bigcom237 0.000000e+00
bigcom246             bigcom246 0.000000e+00
bigcom248             bigcom248 0.000000e+00
bigcom249             bigcom249 0.000000e+00
bigcom250             bigcom250 0.000000e+00
bigcom254             bigcom254 0.000000e+00
bigcom266             bigcom266 0.000000e+00
bigcom269             bigcom269 0.000000e+00
bigcom272             bigcom272 0.000000e+00
bigcom274             bigcom274 0.000000e+00
bigcom281             bigcom281 0.000000e+00
bigcom291             bigcom291 0.000000e+00
bigcom292             bigcom292 0.000000e+00
bigcom295             bigcom295 0.000000e+00
bigcom299             bigcom299 0.000000e+00
bigcom301             bigcom301 0.000000e+00
bigcom306             bigcom306 0.000000e+00
bigcom309             bigcom309 0.000000e+00
bigcom314             bigcom314 0.000000e+00
bigcom321             bigcom321 0.000000e+00
bigcom341             bigcom341 0.000000e+00
bigcom350             bigcom350 0.000000e+00
bigcom353             bigcom353 0.000000e+00
bigcom359             bigcom359 0.000000e+00
bigcom363             bigcom363 0.000000e+00
bigcom365             bigcom365 0.000000e+00
bigcom385             bigcom385 0.000000e+00
bigcom386             bigcom386 0.000000e+00
bigcom408             bigcom408 0.000000e+00
bigcom412             bigcom412 0.000000e+00
bigcom480             bigcom480 0.000000e+00
membership_s1     membership_s1 0.000000e+00
membership_s3     membership_s3 0.000000e+00
membership_s4     membership_s4 0.000000e+00
membership_s5     membership_s5 0.000000e+00
membership_s6     membership_s6 0.000000e+00
membership_s8     membership_s8 0.000000e+00
membership_s9     membership_s9 0.000000e+00
membership_s11   membership_s11 0.000000e+00
membership_s12   membership_s12 0.000000e+00
membership_s14   membership_s14 0.000000e+00
membership_s15   membership_s15 0.000000e+00
membership_s16   membership_s16 0.000000e+00
membership_s17   membership_s17 0.000000e+00
membership_s18   membership_s18 0.000000e+00
membership_s20   membership_s20 0.000000e+00
membership_s22   membership_s22 0.000000e+00
membership_s24   membership_s24 0.000000e+00
membership_s25   membership_s25 0.000000e+00
membership_s26   membership_s26 0.000000e+00
membership_s28   membership_s28 0.000000e+00
membership_s30   membership_s30 0.000000e+00
membership_s33   membership_s33 0.000000e+00
membership_s36   membership_s36 0.000000e+00
membership_s37   membership_s37 0.000000e+00
[1] "Dataset: all_targets Model RF, run: 5 of 10 2015-06-16 07:54:31"
     |      Out-of-bag   |
Tree |      MSE  %Var(y) |
   1 | 7.282e-30     0.00 |
   2 | 7.229e-30     0.00 |
   3 | 0.0002227     0.88 |
   4 | 0.0001987     0.78 |
   5 | 4.648e-05     0.18 |
   6 | 3.221e-05     0.13 |
   7 | 2.718e-05     0.11 |
   8 | 2.677e-05     0.11 |
   9 | 1.473e-05     0.06 |
  10 | 2.57e-05     0.10 |
  11 | 2.561e-05     0.10 |
  12 | 8.489e-05     0.33 |
  13 | 6.392e-05     0.25 |
  14 | 5.542e-05     0.22 |
  15 | 5.583e-05     0.22 |
  16 | 5.276e-05     0.21 |
  17 | 6.509e-05     0.26 |
  18 | 5.946e-05     0.23 |
  19 | 4.927e-05     0.19 |
  20 | 4.539e-05     0.18 |
  21 | 3.916e-05     0.15 |
  22 | 3.506e-05     0.14 |
  23 | 3.215e-05     0.13 |
  24 | 4.016e-05     0.16 |
  25 | 4.985e-05     0.20 |
  26 | 4.766e-05     0.19 |
  27 | 4.692e-05     0.18 |
  28 | 4.418e-05     0.17 |
  29 | 4.068e-05     0.16 |
  30 | 3.748e-05     0.15 |
  31 | 3.688e-05     0.15 |
  32 | 3.67e-05     0.14 |
  33 | 3.412e-05     0.13 |
  34 | 3.678e-05     0.14 |
  35 | 4.689e-05     0.18 |
  36 | 4.469e-05     0.18 |
  37 | 4.258e-05     0.17 |
  38 | 4.208e-05     0.17 |
  39 | 4.042e-05     0.16 |
  40 | 3.923e-05     0.15 |
  41 | 3.77e-05     0.15 |
  42 | 3.553e-05     0.14 |
  43 | 3.364e-05     0.13 |
  44 | 3.226e-05     0.13 |
  45 | 3.159e-05     0.12 |
  46 | 3.19e-05     0.13 |
  47 | 3.224e-05     0.13 |
  48 | 3.171e-05     0.12 |
  49 | 3.008e-05     0.12 |
  50 | 2.943e-05     0.12 |
  51 | 2.789e-05     0.11 |
  52 | 2.672e-05     0.11 |
  53 | 2.884e-05     0.11 |
  54 | 3.041e-05     0.12 |
  55 | 3.104e-05     0.12 |
  56 | 3.032e-05     0.12 |
  57 | 2.987e-05     0.12 |
  58 | 3.165e-05     0.12 |
  59 | 3.077e-05     0.12 |
  60 | 2.973e-05     0.12 |
  61 | 2.868e-05     0.11 |
  62 | 2.764e-05     0.11 |
  63 | 2.818e-05     0.11 |
  64 | 2.783e-05     0.11 |
  65 | 3.026e-05     0.12 |
  66 | 2.94e-05     0.12 |
  67 | 2.923e-05     0.11 |
  68 | 2.877e-05     0.11 |
  69 | 3.022e-05     0.12 |
  70 | 2.91e-05     0.11 |
  71 | 3.016e-05     0.12 |
  72 | 2.996e-05     0.12 |
  73 | 3.069e-05     0.12 |
  74 | 3.393e-05     0.13 |
  75 | 3.591e-05     0.14 |
  76 | 3.652e-05     0.14 |
  77 | 3.72e-05     0.15 |
  78 | 3.709e-05     0.15 |
  79 | 3.602e-05     0.14 |
  80 | 3.513e-05     0.14 |
  81 | 3.449e-05     0.14 |
  82 | 3.423e-05     0.13 |
  83 | 3.322e-05     0.13 |
  84 | 3.462e-05     0.14 |
  85 | 3.365e-05     0.13 |
  86 | 3.29e-05     0.13 |
  87 | 3.223e-05     0.13 |
  88 | 3.152e-05     0.12 |
  89 | 3.089e-05     0.12 |
  90 | 3.246e-05     0.13 |
  91 | 3.349e-05     0.13 |
  92 | 3.305e-05     0.13 |
  93 | 3.274e-05     0.13 |
  94 | 3.23e-05     0.13 |
  95 | 3.173e-05     0.12 |
  96 | 3.091e-05     0.12 |
  97 | 3.07e-05     0.12 |
  98 | 3.007e-05     0.12 |
  99 | 2.943e-05     0.12 |
 100 | 3.126e-05     0.12 |
[1] "Random Forest variable coefficients"
                      %IncMSE IncNodePurity
graph5          -1.927482e-33  5.825730e-14
graph6          -1.306917e-33  5.533574e-14
graph7          -5.117228e-34  1.714286e-02
graph8          -1.177704e-34  1.074696e-15
graph9          -1.104471e-33  5.809524e-02
graph10          2.283626e-06  2.100000e-02
graph11          2.241650e-06  1.071429e-02
graph12          4.573519e-06  1.500000e-02
graph13         -6.314797e-34  3.750056e-15
graph14          9.066183e-06  6.937866e-02
graph15          1.122440e-05  5.430556e-02
graph16          0.000000e+00  7.023715e-14
graph17          4.057386e-04  1.035835e-02
graph18         -1.051264e-33  1.500000e-02
graph19         -8.484886e-34  3.218065e-14
graph20          2.282063e-06  2.100000e-02
graph21         -2.254791e-06  1.500000e-02
graph22         -1.890935e-34  2.593481e-15
graph23          1.378433e-05  9.564051e-02
graph24         -3.805502e-34  1.021405e-15
graph25         -4.730439e-34  9.523810e-03
graph26          4.511617e-06  1.500000e-02
graph27         -1.292870e-33  7.878143e-15
graph28         -4.484723e-34  1.669775e-15
graph29         -1.185296e-34  8.917311e-15
orbit0          -4.509583e-06  1.333333e-02
orbit1           2.066438e-03  7.940654e-02
orbit2          -4.510981e-08  6.525000e-02
orbit3           0.000000e+00  3.055556e-02
orbit4          -9.462631e-34  1.794643e-02
orbit5          -2.233251e-33  4.143574e-14
orbit6          -8.263834e-34  3.995927e-14
orbit7           2.274278e-06  2.222222e-02
orbit8           4.523210e-06  3.208333e-02
orbit9          -5.629987e-34  1.427303e-14
orbit10         -2.281542e-06  4.571429e-02
orbit11         -5.835743e-34  3.392842e-14
orbit12          2.262955e-06  8.333333e-03
orbit13          2.842960e-04  5.002257e-02
orbit14          0.000000e+00  8.750000e-03
orbit15         -2.538930e-06  9.642857e-03
orbit16         -8.974792e-34  6.085799e-14
orbit17         -8.513535e-34  3.389290e-14
orbit18          3.961965e-06  2.922733e-02
orbit19          6.788597e-06  3.085685e-02
orbit20          3.541807e-04  7.469606e-03
orbit21         -4.539265e-06  4.916725e-02
orbit22          6.781218e-06  4.476808e-02
orbit23         -4.555809e-06  2.222222e-02
orbit24          1.998651e-05  9.201196e-02
orbit25         -2.236136e-06  1.500000e-02
orbit26          4.845881e-04  1.857625e-02
orbit27         -8.889936e-06  1.577091e-02
orbit28          0.000000e+00  1.243450e-15
orbit29          2.276867e-06  1.500000e-02
orbit30          2.272211e-06  1.714286e-02
orbit31          4.509583e-06  3.679463e-02
orbit32         -1.137139e-05  4.444799e-02
orbit33         -1.089499e-33  4.434783e-02
orbit34         -1.401148e-33  6.616929e-14
orbit35          2.491896e-06  1.922619e-02
orbit36          2.266633e-05  5.700624e-02
orbit37          3.451812e-04  1.506267e-02
orbit38          2.483084e-05  8.847926e-02
orbit39         -5.980538e-34  5.182423e-04
orbit40         -5.676874e-34  8.979484e-15
orbit41          3.756723e-04  4.841367e-02
orbit42         -5.919389e-34  1.039863e-15
orbit43         -1.964104e-33  6.295410e-14
orbit44         -9.351489e-35  3.375078e-16
orbit45         -7.041725e-35  7.860379e-15
orbit46         -1.344990e-05  1.875000e-02
orbit47         -5.188906e-34  3.268497e-15
orbit48         -2.230734e-06  5.453642e-02
orbit49         -1.104417e-33  1.500000e-02
orbit50          2.027364e-05  3.787482e-02
orbit51         -1.635770e-34  2.018962e-02
orbit52         -1.013132e-33  5.656808e-14
orbit53          9.025271e-06  9.166667e-03
orbit54         -1.181461e-34  3.286260e-15
orbit55         -5.620303e-34  1.101341e-15
orbit56          9.075489e-09  7.146571e-02
orbit57         -4.664173e-35  7.132073e-15
orbit58         -2.243158e-06  3.047619e-02
orbit59         -2.279982e-06  3.107143e-02
orbit60         -1.440422e-34  9.082318e-16
orbit61         -2.378097e-34  5.044853e-15
orbit62          2.279462e-06  9.613918e-03
orbit63         -3.297638e-34  8.704149e-16
orbit64         -1.196137e-33  1.174616e-15
orbit65         -2.354511e-34  4.956036e-15
orbit66         -1.411754e-34  1.820766e-15
orbit67         -1.420666e-34  9.059420e-16
orbit68         -4.704665e-34  5.986461e-15
orbit69         -2.370484e-35  7.460699e-16
orbit70          6.839945e-06  4.535088e-02
orbit71         -1.688778e-37  7.460699e-16
orbit72         -2.360229e-35  1.234568e-15
AP              -9.326249e-35  2.486900e-16
bet             -4.264117e-34  5.691452e-14
ecc              2.312726e-05  5.039715e-02
eccrad           0.000000e+00  2.666667e-02
close           -4.524887e-06  1.714286e-02
constraint       2.131411e-06  2.974237e-02
coreness        -4.377597e-34  4.263256e-14
knn              1.243043e-05  5.091896e-02
hubscore         8.340099e-07  3.302564e-02
pagerank        -1.907246e-07  9.632737e-02
trans           -2.968178e-08  4.196967e-02
evcent          -8.302481e-34  2.400000e-03
first            6.808897e-06  4.107143e-02
upto_second      4.533092e-06  6.018438e-02
upto_third       4.590314e-06  2.000000e-02
upto_fourth      2.188730e-04  2.283343e-02
upto_fifth      -7.108743e-35  2.762235e-15
upto_sixth       2.249213e-06  2.857162e-02
second          -1.228302e-33  2.949849e-14
third            1.129670e-05  3.195870e-02
fourth           9.077202e-06  6.951129e-02
fifth            2.244669e-06  2.100000e-02
sixth            2.344216e-35  7.232956e-15
ratio1          -6.808897e-06  5.920685e-02
ratio2           1.161471e-04  6.597373e-02
ratio3          -1.382987e-08  5.111175e-02
ratio4          -8.091562e-07  1.106828e-01
ratio5           1.579885e-05  1.235511e-01
ratio6           1.128771e-05  5.200397e-02
selfinter        0.000000e+00  5.329071e-17
walktrap_vertex  6.832282e-06  1.231847e-01
bigcom1          0.000000e+00  2.948752e-15
bigcom2          0.000000e+00  0.000000e+00
bigcom3         -6.971167e-35  4.263256e-16
bigcom4          0.000000e+00  1.776357e-17
bigcom6          0.000000e+00  0.000000e+00
bigcom8          0.000000e+00  4.096970e-02
bigcom9          0.000000e+00  0.000000e+00
bigcom11         0.000000e+00  0.000000e+00
bigcom13         0.000000e+00  0.000000e+00
bigcom15         0.000000e+00  0.000000e+00
bigcom16         0.000000e+00  0.000000e+00
bigcom21         0.000000e+00  4.263256e-16
bigcom22        -2.331562e-35  9.947598e-16
bigcom24         0.000000e+00  3.771379e-02
bigcom26        -2.330514e-35  1.421085e-16
bigcom28        -1.212947e-34  7.105427e-16
bigcom30         0.000000e+00  4.263256e-16
bigcom31         0.000000e+00  0.000000e+00
bigcom32         0.000000e+00  0.000000e+00
bigcom33         0.000000e+00  0.000000e+00
bigcom34         0.000000e+00  0.000000e+00
bigcom36         2.241650e-06  1.260184e-02
bigcom37         4.549581e-06  1.722849e-01
bigcom38         0.000000e+00  0.000000e+00
bigcom39         0.000000e+00  0.000000e+00
bigcom40         0.000000e+00  0.000000e+00
bigcom43         0.000000e+00  0.000000e+00
bigcom44         6.839945e-06  6.177649e-03
bigcom46         0.000000e+00  0.000000e+00
bigcom47         4.068995e-05  1.043653e-01
bigcom49         0.000000e+00  0.000000e+00
bigcom50         0.000000e+00  0.000000e+00
bigcom51         0.000000e+00  0.000000e+00
bigcom52         0.000000e+00  0.000000e+00
bigcom54         0.000000e+00  0.000000e+00
bigcom56         4.483300e-06  1.006081e-02
bigcom62         0.000000e+00  0.000000e+00
bigcom66         2.286760e-06  7.269469e-02
bigcom68         0.000000e+00  0.000000e+00
bigcom69         0.000000e+00  0.000000e+00
bigcom71         0.000000e+00  4.263256e-16
bigcom72         0.000000e+00  0.000000e+00
bigcom73         0.000000e+00  0.000000e+00
bigcom74         0.000000e+00  0.000000e+00
bigcom75         0.000000e+00  0.000000e+00
bigcom76         0.000000e+00  0.000000e+00
bigcom77         0.000000e+00  0.000000e+00
bigcom79         0.000000e+00  0.000000e+00
bigcom80         0.000000e+00  0.000000e+00
bigcom82         0.000000e+00  0.000000e+00
bigcom83         0.000000e+00  0.000000e+00
bigcom84        -9.343850e-06  3.512706e-01
bigcom85         0.000000e+00  0.000000e+00
bigcom87         0.000000e+00  0.000000e+00
bigcom89         0.000000e+00  0.000000e+00
bigcom91         0.000000e+00  0.000000e+00
bigcom92         0.000000e+00  0.000000e+00
bigcom93         0.000000e+00  0.000000e+00
bigcom96         0.000000e+00  0.000000e+00
bigcom97         0.000000e+00  5.684342e-16
bigcom98         0.000000e+00  0.000000e+00
bigcom99         0.000000e+00  0.000000e+00
bigcom101        0.000000e+00  2.842171e-16
bigcom104        0.000000e+00  0.000000e+00
bigcom106        9.128496e-06  5.563878e-02
bigcom109        0.000000e+00  0.000000e+00
bigcom113        6.742167e-06  4.497531e-02
bigcom116        0.000000e+00  7.105427e-16
bigcom120        0.000000e+00  0.000000e+00
bigcom123        0.000000e+00  0.000000e+00
bigcom126        2.063302e-09  5.102710e-02
bigcom127        0.000000e+00  0.000000e+00
bigcom137        0.000000e+00  0.000000e+00
bigcom139       -4.563085e-06  2.927286e-02
bigcom140        0.000000e+00  0.000000e+00
bigcom143       -3.985228e-06  6.694739e-02
bigcom145        0.000000e+00  0.000000e+00
bigcom146        9.108114e-06  3.334310e-02
bigcom147        0.000000e+00  0.000000e+00
bigcom149        0.000000e+00  0.000000e+00
bigcom153        0.000000e+00  4.263256e-16
bigcom154        0.000000e+00  0.000000e+00
bigcom156        0.000000e+00  0.000000e+00
bigcom157        0.000000e+00  0.000000e+00
bigcom158        0.000000e+00  0.000000e+00
bigcom160        0.000000e+00  0.000000e+00
bigcom161        0.000000e+00  2.827540e-02
bigcom162        0.000000e+00  0.000000e+00
bigcom164        2.263980e-06  4.128096e-02
bigcom166        0.000000e+00  0.000000e+00
bigcom167        0.000000e+00  0.000000e+00
bigcom171        0.000000e+00  0.000000e+00
bigcom173        0.000000e+00  0.000000e+00
bigcom175        0.000000e+00  9.204592e-02
bigcom176        0.000000e+00  0.000000e+00
bigcom177        0.000000e+00  0.000000e+00
bigcom178        0.000000e+00  0.000000e+00
bigcom180        0.000000e+00  0.000000e+00
bigcom181        0.000000e+00  0.000000e+00
bigcom184       -1.002130e-06  1.022297e-01
bigcom186        0.000000e+00  0.000000e+00
bigcom187        0.000000e+00  0.000000e+00
bigcom189        0.000000e+00  0.000000e+00
bigcom194        0.000000e+00  0.000000e+00
bigcom195        0.000000e+00  0.000000e+00
bigcom196        0.000000e+00  0.000000e+00
bigcom204        4.556105e-06  4.759722e-02
bigcom205        0.000000e+00  0.000000e+00
bigcom212        0.000000e+00  0.000000e+00
bigcom214        0.000000e+00  0.000000e+00
bigcom222        0.000000e+00  0.000000e+00
bigcom223       -4.489403e-06  7.733182e-02
bigcom226        0.000000e+00  0.000000e+00
bigcom227        0.000000e+00  0.000000e+00
bigcom229        0.000000e+00  0.000000e+00
bigcom233        0.000000e+00  0.000000e+00
bigcom236        0.000000e+00  0.000000e+00
bigcom237       -2.236136e-06  2.773258e-02
bigcom246        0.000000e+00  0.000000e+00
bigcom248        0.000000e+00  0.000000e+00
bigcom249        0.000000e+00  0.000000e+00
bigcom250        0.000000e+00  0.000000e+00
bigcom254        0.000000e+00  0.000000e+00
bigcom266        0.000000e+00  0.000000e+00
bigcom269        0.000000e+00  0.000000e+00
bigcom272        0.000000e+00  0.000000e+00
bigcom274        0.000000e+00  0.000000e+00
bigcom281        0.000000e+00  0.000000e+00
bigcom291        0.000000e+00  0.000000e+00
bigcom292        0.000000e+00  0.000000e+00
bigcom295        0.000000e+00  0.000000e+00
bigcom299        0.000000e+00  0.000000e+00
bigcom301        4.548556e-06  9.777710e-03
bigcom306        0.000000e+00  0.000000e+00
bigcom309        0.000000e+00  0.000000e+00
bigcom314        0.000000e+00  0.000000e+00
bigcom321        0.000000e+00  0.000000e+00
bigcom341        0.000000e+00  0.000000e+00
bigcom350        0.000000e+00  0.000000e+00
bigcom353        0.000000e+00  0.000000e+00
bigcom359        0.000000e+00  0.000000e+00
bigcom363        0.000000e+00  0.000000e+00
bigcom365        0.000000e+00  0.000000e+00
bigcom385        2.290862e-06  5.568595e-02
bigcom386        0.000000e+00  0.000000e+00
bigcom408        1.355340e-05  7.850517e-02
bigcom412        0.000000e+00  0.000000e+00
bigcom480        0.000000e+00  0.000000e+00
spin_vertex      2.251482e-05  2.383633e-02
membership_s1    0.000000e+00  1.776357e-16
membership_s3    1.136529e-05  1.291768e-02
membership_s4    0.000000e+00  7.105427e-17
membership_s5    1.353791e-05  6.938702e-03
membership_s6    0.000000e+00  1.421085e-16
membership_s7    4.573519e-06  8.455286e-03
membership_s8    0.000000e+00  4.263256e-16
membership_s9    0.000000e+00  0.000000e+00
membership_s11   0.000000e+00  0.000000e+00
membership_s12   0.000000e+00  0.000000e+00
membership_s14   0.000000e+00  0.000000e+00
membership_s15   0.000000e+00  4.263256e-16
membership_s16   0.000000e+00  6.361152e-03
membership_s17   0.000000e+00  0.000000e+00
membership_s18   0.000000e+00  2.842171e-16
membership_s20   0.000000e+00  0.000000e+00
membership_s21   2.867973e-37  4.263256e-16
membership_s22   0.000000e+00  2.842171e-16
membership_s24   0.000000e+00  2.842171e-16
membership_s25   0.000000e+00  0.000000e+00
membership_s26   0.000000e+00  9.308018e-03
membership_s27   0.000000e+00  1.421085e-16
membership_s28   0.000000e+00  1.421085e-16
membership_s30   0.000000e+00  7.105427e-17
membership_s31  -4.767131e-35  1.278977e-15
membership_s32   0.000000e+00  0.000000e+00
membership_s33   0.000000e+00  0.000000e+00
membership_s36   0.000000e+00  3.002043e-15
membership_s37   0.000000e+00  0.000000e+00
V1              -1.682899e-07  4.451692e-02
V2               5.159260e-05  1.608119e-01
pdi             -4.755103e-35  9.947598e-16
adhesion         1.268562e-05  5.250000e-02
cohesion         1.420519e-04  1.707409e-02
inner            9.073517e-06  8.034632e-02
outer           -2.256318e-06  4.420461e-02
ioratio          2.505860e-05  7.148831e-02
comsize          1.736439e-04  1.470186e-01
target           5.083399e-02  2.978208e+02
[1] "Dataset: all_targets Model GLM, run: 5 of 10 2015-06-16 07:55:41"
[1] "glmnet variable coefficients"
                    [,1]      [,2]
(Intercept)     -3.61943 -6.243939
graph0           0.00000  0.000000
graph1           0.00000  0.000000
graph2           0.00000  0.000000
graph3           0.00000  0.000000
graph4           0.00000  0.000000
graph5           0.00000  0.000000
graph6           0.00000  0.000000
graph7           0.00000  0.000000
graph8           0.00000  0.000000
graph9           0.00000  0.000000
graph10          0.00000  0.000000
graph11          0.00000  0.000000
graph12          0.00000  0.000000
graph13          0.00000  0.000000
graph14          0.00000  0.000000
graph15          0.00000  0.000000
graph16          0.00000  0.000000
graph17          0.00000  0.000000
graph18          0.00000  0.000000
graph19          0.00000  0.000000
graph20          0.00000  0.000000
graph21          0.00000  0.000000
graph22          0.00000  0.000000
graph23          0.00000  0.000000
graph24          0.00000  0.000000
graph25          0.00000  0.000000
graph26          0.00000  0.000000
graph27          0.00000  0.000000
graph28          0.00000  0.000000
graph29          0.00000  0.000000
orbit0           0.00000  0.000000
orbit1           0.00000  0.000000
orbit2           0.00000  0.000000
orbit3           0.00000  0.000000
orbit4           0.00000  0.000000
orbit5           0.00000  0.000000
orbit6           0.00000  0.000000
orbit7           0.00000  0.000000
orbit8           0.00000  0.000000
orbit9           0.00000  0.000000
orbit10          0.00000  0.000000
orbit11          0.00000  0.000000
orbit12          0.00000  0.000000
orbit13          0.00000  0.000000
orbit14          0.00000  0.000000
orbit15          0.00000  0.000000
orbit16          0.00000  0.000000
orbit17          0.00000  0.000000
orbit18          0.00000  0.000000
orbit19          0.00000  0.000000
orbit20          0.00000  0.000000
orbit21          0.00000  0.000000
orbit22          0.00000  0.000000
orbit23          0.00000  0.000000
orbit24          0.00000  0.000000
orbit25          0.00000  0.000000
orbit26          0.00000  0.000000
orbit27          0.00000  0.000000
orbit28          0.00000  0.000000
orbit29          0.00000  0.000000
orbit30          0.00000  0.000000
orbit31          0.00000  0.000000
orbit32          0.00000  0.000000
orbit33          0.00000  0.000000
orbit34          0.00000  0.000000
orbit35          0.00000  0.000000
orbit36          0.00000  0.000000
orbit37          0.00000  0.000000
orbit38          0.00000  0.000000
orbit39          0.00000  0.000000
orbit40          0.00000  0.000000
orbit41          0.00000  0.000000
orbit42          0.00000  0.000000
orbit43          0.00000  0.000000
orbit44          0.00000  0.000000
orbit45          0.00000  0.000000
orbit46          0.00000  0.000000
orbit47          0.00000  0.000000
orbit48          0.00000  0.000000
orbit49          0.00000  0.000000
orbit50          0.00000  0.000000
orbit51          0.00000  0.000000
orbit52          0.00000  0.000000
orbit53          0.00000  0.000000
orbit54          0.00000  0.000000
orbit55          0.00000  0.000000
orbit56          0.00000  0.000000
orbit57          0.00000  0.000000
orbit58          0.00000  0.000000
orbit59          0.00000  0.000000
orbit60          0.00000  0.000000
orbit61          0.00000  0.000000
orbit62          0.00000  0.000000
orbit63          0.00000  0.000000
orbit64          0.00000  0.000000
orbit65          0.00000  0.000000
orbit66          0.00000  0.000000
orbit67          0.00000  0.000000
orbit68          0.00000  0.000000
orbit69          0.00000  0.000000
orbit70          0.00000  0.000000
orbit71          0.00000  0.000000
orbit72          0.00000  0.000000
AP               0.00000  0.000000
bet              0.00000  0.000000
ecc              0.00000  0.000000
eccrad           0.00000  0.000000
close            0.00000  0.000000
constraint       0.00000  0.000000
coreness         0.00000  0.000000
knn              0.00000  0.000000
hubscore         0.00000  0.000000
pagerank         0.00000  0.000000
trans            0.00000  0.000000
evcent           0.00000  0.000000
first            0.00000  0.000000
upto_second      0.00000  0.000000
upto_third       0.00000  0.000000
upto_fourth      0.00000  0.000000
upto_fifth       0.00000  0.000000
upto_sixth       0.00000  0.000000
second           0.00000  0.000000
third            0.00000  0.000000
fourth           0.00000  0.000000
fifth            0.00000  0.000000
sixth            0.00000  0.000000
ratio1           0.00000  0.000000
ratio2           0.00000  0.000000
ratio3           0.00000  0.000000
ratio4           0.00000  0.000000
ratio5           0.00000  0.000000
ratio6           0.00000  0.000000
selfinter        0.00000  0.000000
walktrap_vertex  0.00000  0.000000
bigcom1          0.00000  0.000000
bigcom2          0.00000  0.000000
bigcom3          0.00000  0.000000
bigcom4          0.00000  0.000000
bigcom6          0.00000  0.000000
bigcom8          0.00000  0.000000
bigcom9          0.00000  0.000000
bigcom11         0.00000  0.000000
bigcom13         0.00000  0.000000
bigcom15         0.00000  0.000000
bigcom16         0.00000  0.000000
bigcom21         0.00000  0.000000
bigcom22         0.00000  0.000000
bigcom24         0.00000  0.000000
bigcom26         0.00000  0.000000
bigcom28         0.00000  0.000000
bigcom30         0.00000  0.000000
bigcom31         0.00000  0.000000
bigcom32         0.00000  0.000000
bigcom33         0.00000  0.000000
bigcom34         0.00000  0.000000
bigcom36         0.00000  0.000000
bigcom37         0.00000  0.000000
bigcom38         0.00000  0.000000
bigcom39         0.00000  0.000000
bigcom40         0.00000  0.000000
bigcom43         0.00000  0.000000
bigcom44         0.00000  0.000000
bigcom46         0.00000  0.000000
bigcom47         0.00000  0.000000
bigcom49         0.00000  0.000000
bigcom50         0.00000  0.000000
bigcom51         0.00000  0.000000
bigcom52         0.00000  0.000000
bigcom54         0.00000  0.000000
bigcom56         0.00000  0.000000
bigcom62         0.00000  0.000000
bigcom66         0.00000  0.000000
bigcom68         0.00000  0.000000
bigcom69         0.00000  0.000000
bigcom71         0.00000  0.000000
bigcom72         0.00000  0.000000
bigcom73         0.00000  0.000000
bigcom74         0.00000  0.000000
bigcom75         0.00000  0.000000
bigcom76         0.00000  0.000000
bigcom77         0.00000  0.000000
bigcom79         0.00000  0.000000
bigcom80         0.00000  0.000000
bigcom82         0.00000  0.000000
bigcom83         0.00000  0.000000
bigcom84         0.00000  0.000000
bigcom85         0.00000  0.000000
bigcom87         0.00000  0.000000
bigcom89         0.00000  0.000000
bigcom91         0.00000  0.000000
bigcom92         0.00000  0.000000
bigcom93         0.00000  0.000000
bigcom96         0.00000  0.000000
bigcom97         0.00000  0.000000
bigcom98         0.00000  0.000000
bigcom99         0.00000  0.000000
bigcom101        0.00000  0.000000
bigcom104        0.00000  0.000000
bigcom106        0.00000  0.000000
bigcom109        0.00000  0.000000
bigcom113        0.00000  0.000000
bigcom116        0.00000  0.000000
bigcom120        0.00000  0.000000
bigcom123        0.00000  0.000000
bigcom126        0.00000  0.000000
bigcom127        0.00000  0.000000
bigcom137        0.00000  0.000000
bigcom139        0.00000  0.000000
bigcom140        0.00000  0.000000
bigcom143        0.00000  0.000000
bigcom145        0.00000  0.000000
bigcom146        0.00000  0.000000
bigcom147        0.00000  0.000000
bigcom149        0.00000  0.000000
bigcom153        0.00000  0.000000
bigcom154        0.00000  0.000000
bigcom156        0.00000  0.000000
bigcom157        0.00000  0.000000
bigcom158        0.00000  0.000000
bigcom160        0.00000  0.000000
bigcom161        0.00000  0.000000
bigcom162        0.00000  0.000000
bigcom164        0.00000  0.000000
bigcom166        0.00000  0.000000
bigcom167        0.00000  0.000000
bigcom171        0.00000  0.000000
bigcom173        0.00000  0.000000
bigcom175        0.00000  0.000000
bigcom176        0.00000  0.000000
bigcom177        0.00000  0.000000
bigcom178        0.00000  0.000000
bigcom180        0.00000  0.000000
bigcom181        0.00000  0.000000
bigcom184        0.00000  0.000000
bigcom186        0.00000  0.000000
bigcom187        0.00000  0.000000
bigcom189        0.00000  0.000000
bigcom194        0.00000  0.000000
bigcom195        0.00000  0.000000
bigcom196        0.00000  0.000000
bigcom204        0.00000  0.000000
bigcom205        0.00000  0.000000
bigcom212        0.00000  0.000000
bigcom214        0.00000  0.000000
bigcom222        0.00000  0.000000
bigcom223        0.00000  0.000000
bigcom226        0.00000  0.000000
bigcom227        0.00000  0.000000
bigcom229        0.00000  0.000000
bigcom233        0.00000  0.000000
bigcom236        0.00000  0.000000
bigcom237        0.00000  0.000000
bigcom246        0.00000  0.000000
bigcom248        0.00000  0.000000
bigcom249        0.00000  0.000000
bigcom250        0.00000  0.000000
bigcom254        0.00000  0.000000
bigcom266        0.00000  0.000000
bigcom269        0.00000  0.000000
bigcom272        0.00000  0.000000
bigcom274        0.00000  0.000000
bigcom281        0.00000  0.000000
bigcom291        0.00000  0.000000
bigcom292        0.00000  0.000000
bigcom295        0.00000  0.000000
bigcom299        0.00000  0.000000
bigcom301        0.00000  0.000000
bigcom306        0.00000  0.000000
bigcom309        0.00000  0.000000
bigcom314        0.00000  0.000000
bigcom321        0.00000  0.000000
bigcom341        0.00000  0.000000
bigcom350        0.00000  0.000000
bigcom353        0.00000  0.000000
bigcom359        0.00000  0.000000
bigcom363        0.00000  0.000000
bigcom365        0.00000  0.000000
bigcom385        0.00000  0.000000
bigcom386        0.00000  0.000000
bigcom408        0.00000  0.000000
bigcom412        0.00000  0.000000
bigcom480        0.00000  0.000000
spin_vertex      0.00000  0.000000
membership_s1    0.00000  0.000000
membership_s3    0.00000  0.000000
membership_s4    0.00000  0.000000
membership_s5    0.00000  0.000000
membership_s6    0.00000  0.000000
membership_s7    0.00000  0.000000
membership_s8    0.00000  0.000000
membership_s9    0.00000  0.000000
membership_s11   0.00000  0.000000
membership_s12   0.00000  0.000000
membership_s14   0.00000  0.000000
membership_s15   0.00000  0.000000
membership_s16   0.00000  0.000000
membership_s17   0.00000  0.000000
membership_s18   0.00000  0.000000
membership_s20   0.00000  0.000000
membership_s21   0.00000  0.000000
membership_s22   0.00000  0.000000
membership_s24   0.00000  0.000000
membership_s25   0.00000  0.000000
membership_s26   0.00000  0.000000
membership_s27   0.00000  0.000000
membership_s28   0.00000  0.000000
membership_s30   0.00000  0.000000
membership_s31   0.00000  0.000000
membership_s32   0.00000  0.000000
membership_s33   0.00000  0.000000
membership_s36   0.00000  0.000000
membership_s37   0.00000  0.000000
V1               0.00000  0.000000
V2               0.00000  0.000000
pdi              0.00000  0.000000
adhesion         0.00000  0.000000
cohesion         0.00000  0.000000
inner            0.00000  0.000000
outer            0.00000  0.000000
ioratio          0.00000  0.000000
comsize          0.00000  0.000000
target           0.00000  8.537682
[1] "Dataset: all_targets Model GBM, run: 6 of 10 2015-06-16 07:55:56"
Iter   TrainDeviance   ValidDeviance   StepSize   Improve
     1        0.2180             nan     0.0100    0.0111
     2        0.2044             nan     0.0100    0.0071
     3        0.1939             nan     0.0100    0.0056
     4        0.1853             nan     0.0100    0.0044
     5        0.1779             nan     0.0100    0.0038
     6        0.1715             nan     0.0100    0.0034
     7        0.1657             nan     0.0100    0.0031
     8        0.1606             nan     0.0100    0.0026
     9        0.1559             nan     0.0100    0.0022
    10        0.1516             nan     0.0100    0.0022
    20        0.1207             nan     0.0100    0.0012
    40        0.0865             nan     0.0100    0.0006
    60        0.0658             nan     0.0100    0.0004
    80        0.0513             nan     0.0100    0.0003
   100        0.0406             nan     0.0100    0.0002
   120        0.0325             nan     0.0100    0.0002
   140        0.0261             nan     0.0100    0.0001
   160        0.0211             nan     0.0100    0.0001
   180        0.0171             nan     0.0100    0.0001
   200        0.0138             nan     0.0100    0.0001
   220        0.0113             nan     0.0100    0.0001
   240        0.0092             nan     0.0100    0.0000
   260        0.0075             nan     0.0100    0.0000
   280        0.0061             nan     0.0100    0.0000
   300        0.0050             nan     0.0100    0.0000
   320        0.0041             nan     0.0100    0.0000
   340        0.0033             nan     0.0100    0.0000
   360        0.0027             nan     0.0100    0.0000
   376        0.0023             nan     0.0100    0.0000

[1] "GBM variable coefficients"
                            var      rel.inf
target                   target 1.000000e+02
graph0                   graph0 9.276210e-24
graph1                   graph1 7.135519e-25
graph5                   graph5 5.968915e-25
graph4                   graph4 5.632214e-25
graph29                 graph29 5.294251e-25
fifth                     fifth 4.774122e-25
orbit33                 orbit33 4.167424e-25
orbit54                 orbit54 3.962005e-25
bigcom3                 bigcom3 3.879012e-25
V2                           V2 3.517481e-25
orbit2                   orbit2 2.803305e-25
graph2                   graph2 2.751723e-25
fourth                   fourth 2.447536e-25
bigcom8                 bigcom8 2.441822e-25
second                   second 2.247594e-25
orbit57                 orbit57 1.943120e-25
graph20                 graph20 1.870388e-25
graph22                 graph22 1.681670e-25
graph11                 graph11 1.554205e-25
orbit71                 orbit71 1.549992e-25
orbit18                 orbit18 1.440952e-25
hubscore               hubscore 1.226813e-25
orbit16                 orbit16 1.189419e-25
outer                     outer 1.159831e-25
orbit11                 orbit11 1.137261e-25
graph16                 graph16 1.131957e-25
orbit24                 orbit24 1.002148e-25
upto_third           upto_third 9.517614e-26
cohesion               cohesion 9.317468e-26
orbit17                 orbit17 9.250939e-26
graph28                 graph28 8.243241e-26
ratio6                   ratio6 7.983638e-26
graph3                   graph3 7.874873e-26
orbit5                   orbit5 7.408413e-26
orbit7                   orbit7 6.729925e-26
orbit23                 orbit23 6.200188e-26
orbit69                 orbit69 5.998861e-26
orbit20                 orbit20 5.870769e-26
ratio2                   ratio2 5.263620e-26
orbit58                 orbit58 5.073917e-26
pdi                         pdi 4.469975e-26
trans                     trans 4.264491e-26
graph15                 graph15 4.005675e-26
graph12                 graph12 4.001208e-26
graph8                   graph8 3.848904e-26
orbit25                 orbit25 3.765191e-26
orbit42                 orbit42 3.567588e-26
orbit4                   orbit4 3.527698e-26
graph18                 graph18 3.509094e-26
upto_second         upto_second 3.453497e-26
membership_s31   membership_s31 3.043715e-26
sixth                     sixth 3.013119e-26
orbit56                 orbit56 2.986808e-26
comsize                 comsize 2.731671e-26
bet                         bet 2.443436e-26
graph10                 graph10 2.227335e-26
orbit21                 orbit21 2.207184e-26
orbit31                 orbit31 2.120166e-26
ratio3                   ratio3 1.978151e-26
orbit38                 orbit38 1.955468e-26
ecc                         ecc 1.838410e-26
orbit49                 orbit49 1.612330e-26
graph19                 graph19 1.577072e-26
orbit45                 orbit45 1.544164e-26
orbit1                   orbit1 1.436246e-26
inner                     inner 1.357025e-26
graph13                 graph13 1.155403e-26
orbit48                 orbit48 1.099768e-26
orbit19                 orbit19 1.087063e-26
ratio4                   ratio4 1.071423e-26
graph6                   graph6 1.054132e-26
graph14                 graph14 9.893274e-27
V1                           V1 9.831683e-27
pagerank               pagerank 8.426005e-27
orbit32                 orbit32 7.466337e-27
ioratio                 ioratio 5.256123e-27
orbit41                 orbit41 5.029826e-27
adhesion               adhesion 4.089724e-27
ratio5                   ratio5 3.845746e-27
orbit13                 orbit13 3.653606e-27
graph17                 graph17 3.153418e-27
knn                         knn 2.932104e-27
graph27                 graph27 2.036559e-27
orbit6                   orbit6 1.147849e-27
orbit47                 orbit47 8.654920e-28
orbit52                 orbit52 7.268660e-28
upto_fifth           upto_fifth 7.029938e-28
orbit9                   orbit9 6.769534e-28
graph25                 graph25 6.269600e-28
ratio1                   ratio1 5.908437e-28
constraint           constraint 5.555233e-28
orbit22                 orbit22 4.824337e-28
orbit39                 orbit39 4.723840e-28
graph21                 graph21 3.043400e-28
orbit15                 orbit15 2.140458e-28
graph9                   graph9 1.987171e-28
graph24                 graph24 1.164091e-28
orbit40                 orbit40 1.027592e-28
close                     close 8.712427e-29
orbit68                 orbit68 6.776031e-29
graph26                 graph26 4.754870e-29
orbit43                 orbit43 4.536017e-29
orbit27                 orbit27 3.535926e-29
upto_fourth         upto_fourth 3.071158e-29
orbit28                 orbit28 2.707456e-29
orbit51                 orbit51 2.686202e-29
evcent                   evcent 2.627821e-29
upto_sixth           upto_sixth 2.599512e-29
third                     third 2.314238e-29
orbit10                 orbit10 8.931122e-30
orbit55                 orbit55 8.435506e-30
orbit36                 orbit36 7.623176e-30
orbit35                 orbit35 6.309408e-30
graph23                 graph23 6.045983e-30
orbit26                 orbit26 6.001082e-30
orbit12                 orbit12 5.763918e-30
orbit53                 orbit53 5.085384e-30
graph7                   graph7 4.818597e-30
AP                           AP 4.677900e-30
orbit61                 orbit61 4.255816e-30
orbit66                 orbit66 4.098785e-30
walktrap_vertex walktrap_vertex 4.015312e-30
spin_vertex         spin_vertex 3.395285e-30
orbit59                 orbit59 3.293141e-30
orbit65                 orbit65 2.977567e-30
bigcom69               bigcom69 1.554656e-30
bigcom166             bigcom166 1.200966e-30
orbit29                 orbit29 6.990471e-31
orbit63                 orbit63 6.319345e-31
bigcom56               bigcom56 4.080482e-31
orbit50                 orbit50 3.214603e-31
orbit46                 orbit46 2.608340e-31
orbit62                 orbit62 2.083084e-31
membership_s7     membership_s7 1.514698e-31
orbit30                 orbit30 1.446314e-31
orbit70                 orbit70 8.750102e-32
orbit37                 orbit37 5.894883e-32
orbit44                 orbit44 4.056493e-32
orbit64                 orbit64 2.716963e-32
membership_s21   membership_s21 2.714976e-32
bigcom16               bigcom16 2.575328e-32
bigcom26               bigcom26 6.869060e-33
coreness               coreness 1.212917e-33
orbit0                   orbit0 0.000000e+00
orbit3                   orbit3 0.000000e+00
orbit8                   orbit8 0.000000e+00
orbit14                 orbit14 0.000000e+00
orbit34                 orbit34 0.000000e+00
orbit60                 orbit60 0.000000e+00
orbit67                 orbit67 0.000000e+00
orbit72                 orbit72 0.000000e+00
eccrad                   eccrad 0.000000e+00
first                     first 0.000000e+00
selfinter             selfinter 0.000000e+00
bigcom1                 bigcom1 0.000000e+00
bigcom2                 bigcom2 0.000000e+00
bigcom4                 bigcom4 0.000000e+00
bigcom6                 bigcom6 0.000000e+00
bigcom9                 bigcom9 0.000000e+00
bigcom11               bigcom11 0.000000e+00
bigcom13               bigcom13 0.000000e+00
bigcom15               bigcom15 0.000000e+00
bigcom21               bigcom21 0.000000e+00
bigcom22               bigcom22 0.000000e+00
bigcom24               bigcom24 0.000000e+00
bigcom28               bigcom28 0.000000e+00
bigcom30               bigcom30 0.000000e+00
bigcom31               bigcom31 0.000000e+00
bigcom32               bigcom32 0.000000e+00
bigcom33               bigcom33 0.000000e+00
bigcom34               bigcom34 0.000000e+00
bigcom36               bigcom36 0.000000e+00
bigcom37               bigcom37 0.000000e+00
bigcom38               bigcom38 0.000000e+00
bigcom39               bigcom39 0.000000e+00
bigcom40               bigcom40 0.000000e+00
bigcom43               bigcom43 0.000000e+00
bigcom44               bigcom44 0.000000e+00
bigcom46               bigcom46 0.000000e+00
bigcom47               bigcom47 0.000000e+00
bigcom49               bigcom49 0.000000e+00
bigcom50               bigcom50 0.000000e+00
bigcom51               bigcom51 0.000000e+00
bigcom52               bigcom52 0.000000e+00
bigcom54               bigcom54 0.000000e+00
bigcom62               bigcom62 0.000000e+00
bigcom66               bigcom66 0.000000e+00
bigcom68               bigcom68 0.000000e+00
bigcom71               bigcom71 0.000000e+00
bigcom72               bigcom72 0.000000e+00
bigcom73               bigcom73 0.000000e+00
bigcom74               bigcom74 0.000000e+00
bigcom75               bigcom75 0.000000e+00
bigcom76               bigcom76 0.000000e+00
bigcom77               bigcom77 0.000000e+00
bigcom79               bigcom79 0.000000e+00
bigcom80               bigcom80 0.000000e+00
bigcom82               bigcom82 0.000000e+00
bigcom83               bigcom83 0.000000e+00
bigcom84               bigcom84 0.000000e+00
bigcom85               bigcom85 0.000000e+00
bigcom87               bigcom87 0.000000e+00
bigcom89               bigcom89 0.000000e+00
bigcom91               bigcom91 0.000000e+00
bigcom92               bigcom92 0.000000e+00
bigcom93               bigcom93 0.000000e+00
bigcom96               bigcom96 0.000000e+00
bigcom97               bigcom97 0.000000e+00
bigcom98               bigcom98 0.000000e+00
bigcom99               bigcom99 0.000000e+00
bigcom101             bigcom101 0.000000e+00
bigcom104             bigcom104 0.000000e+00
bigcom106             bigcom106 0.000000e+00
bigcom109             bigcom109 0.000000e+00
bigcom113             bigcom113 0.000000e+00
bigcom116             bigcom116 0.000000e+00
bigcom120             bigcom120 0.000000e+00
bigcom123             bigcom123 0.000000e+00
bigcom126             bigcom126 0.000000e+00
bigcom127             bigcom127 0.000000e+00
bigcom137             bigcom137 0.000000e+00
bigcom139             bigcom139 0.000000e+00
bigcom140             bigcom140 0.000000e+00
bigcom143             bigcom143 0.000000e+00
bigcom145             bigcom145 0.000000e+00
bigcom146             bigcom146 0.000000e+00
bigcom147             bigcom147 0.000000e+00
bigcom149             bigcom149 0.000000e+00
bigcom153             bigcom153 0.000000e+00
bigcom154             bigcom154 0.000000e+00
bigcom156             bigcom156 0.000000e+00
bigcom157             bigcom157 0.000000e+00
bigcom158             bigcom158 0.000000e+00
bigcom160             bigcom160 0.000000e+00
bigcom161             bigcom161 0.000000e+00
bigcom162             bigcom162 0.000000e+00
bigcom164             bigcom164 0.000000e+00
bigcom167             bigcom167 0.000000e+00
bigcom171             bigcom171 0.000000e+00
bigcom173             bigcom173 0.000000e+00
bigcom175             bigcom175 0.000000e+00
bigcom176             bigcom176 0.000000e+00
bigcom177             bigcom177 0.000000e+00
bigcom178             bigcom178 0.000000e+00
bigcom180             bigcom180 0.000000e+00
bigcom181             bigcom181 0.000000e+00
bigcom184             bigcom184 0.000000e+00
bigcom186             bigcom186 0.000000e+00
bigcom187             bigcom187 0.000000e+00
bigcom189             bigcom189 0.000000e+00
bigcom194             bigcom194 0.000000e+00
bigcom195             bigcom195 0.000000e+00
bigcom196             bigcom196 0.000000e+00
bigcom204             bigcom204 0.000000e+00
bigcom205             bigcom205 0.000000e+00
bigcom212             bigcom212 0.000000e+00
bigcom214             bigcom214 0.000000e+00
bigcom222             bigcom222 0.000000e+00
bigcom223             bigcom223 0.000000e+00
bigcom226             bigcom226 0.000000e+00
bigcom227             bigcom227 0.000000e+00
bigcom229             bigcom229 0.000000e+00
bigcom233             bigcom233 0.000000e+00
bigcom236             bigcom236 0.000000e+00
bigcom237             bigcom237 0.000000e+00
bigcom246             bigcom246 0.000000e+00
bigcom248             bigcom248 0.000000e+00
bigcom249             bigcom249 0.000000e+00
bigcom250             bigcom250 0.000000e+00
bigcom254             bigcom254 0.000000e+00
bigcom266             bigcom266 0.000000e+00
bigcom269             bigcom269 0.000000e+00
bigcom272             bigcom272 0.000000e+00
bigcom274             bigcom274 0.000000e+00
bigcom281             bigcom281 0.000000e+00
bigcom291             bigcom291 0.000000e+00
bigcom292             bigcom292 0.000000e+00
bigcom295             bigcom295 0.000000e+00
bigcom299             bigcom299 0.000000e+00
bigcom301             bigcom301 0.000000e+00
bigcom306             bigcom306 0.000000e+00
bigcom309             bigcom309 0.000000e+00
bigcom314             bigcom314 0.000000e+00
bigcom321             bigcom321 0.000000e+00
bigcom341             bigcom341 0.000000e+00
bigcom350             bigcom350 0.000000e+00
bigcom353             bigcom353 0.000000e+00
bigcom359             bigcom359 0.000000e+00
bigcom363             bigcom363 0.000000e+00
bigcom365             bigcom365 0.000000e+00
bigcom385             bigcom385 0.000000e+00
bigcom386             bigcom386 0.000000e+00
bigcom408             bigcom408 0.000000e+00
bigcom412             bigcom412 0.000000e+00
bigcom480             bigcom480 0.000000e+00
membership_s1     membership_s1 0.000000e+00
membership_s3     membership_s3 0.000000e+00
membership_s4     membership_s4 0.000000e+00
membership_s5     membership_s5 0.000000e+00
membership_s6     membership_s6 0.000000e+00
membership_s8     membership_s8 0.000000e+00
membership_s9     membership_s9 0.000000e+00
membership_s11   membership_s11 0.000000e+00
membership_s12   membership_s12 0.000000e+00
membership_s14   membership_s14 0.000000e+00
membership_s15   membership_s15 0.000000e+00
membership_s16   membership_s16 0.000000e+00
membership_s17   membership_s17 0.000000e+00
membership_s18   membership_s18 0.000000e+00
membership_s20   membership_s20 0.000000e+00
membership_s22   membership_s22 0.000000e+00
membership_s24   membership_s24 0.000000e+00
membership_s25   membership_s25 0.000000e+00
membership_s26   membership_s26 0.000000e+00
membership_s27   membership_s27 0.000000e+00
membership_s28   membership_s28 0.000000e+00
membership_s30   membership_s30 0.000000e+00
membership_s32   membership_s32 0.000000e+00
membership_s33   membership_s33 0.000000e+00
membership_s36   membership_s36 0.000000e+00
membership_s37   membership_s37 0.000000e+00
[1] "Dataset: all_targets Model RF, run: 6 of 10 2015-06-16 08:03:19"
     |      Out-of-bag   |
Tree |      MSE  %Var(y) |
   1 | 0.001198     4.81 |
   2 | 0.0007232     2.90 |
   3 | 0.0004481     1.80 |
   4 | 0.0003834     1.54 |
   5 | 0.0002819     1.13 |
   6 | 0.0002462     0.99 |
   7 | 0.0002504     1.01 |
   8 | 0.0002016     0.81 |
   9 | 0.0001777     0.71 |
  10 | 0.0001643     0.66 |
  11 | 0.0001772     0.71 |
  12 | 0.0001553     0.62 |
  13 | 0.0001648     0.66 |
  14 | 0.0001404     0.56 |
  15 | 0.0001235     0.50 |
  16 | 0.0001048     0.42 |
  17 | 0.0001019     0.41 |
  18 | 9.142e-05     0.37 |
  19 | 7.974e-05     0.32 |
  20 | 8.295e-05     0.33 |
  21 | 8.258e-05     0.33 |
  22 | 8.158e-05     0.33 |
  23 | 7.805e-05     0.31 |
  24 | 7.681e-05     0.31 |
  25 | 6.986e-05     0.28 |
  26 | 7.148e-05     0.29 |
  27 | 6.574e-05     0.26 |
  28 | 6.645e-05     0.27 |
  29 | 6.307e-05     0.25 |
  30 | 6.01e-05     0.24 |
  31 | 5.791e-05     0.23 |
  32 | 5.485e-05     0.22 |
  33 | 5.117e-05     0.21 |
  34 | 5.561e-05     0.22 |
  35 | 5.277e-05     0.21 |
  36 |    5e-05     0.20 |
  37 | 5.166e-05     0.21 |
  38 | 5.049e-05     0.20 |
  39 | 4.834e-05     0.19 |
  40 | 4.67e-05     0.19 |
  41 | 4.458e-05     0.18 |
  42 | 4.247e-05     0.17 |
  43 | 4.091e-05     0.16 |
  44 | 3.97e-05     0.16 |
  45 | 4.151e-05     0.17 |
  46 | 4.491e-05     0.18 |
  47 | 4.294e-05     0.17 |
  48 | 4.16e-05     0.17 |
  49 | 4.043e-05     0.16 |
  50 | 3.993e-05     0.16 |
  51 | 4.153e-05     0.17 |
  52 | 4.083e-05     0.16 |
  53 | 3.935e-05     0.16 |
  54 | 3.827e-05     0.15 |
  55 | 3.754e-05     0.15 |
  56 | 3.698e-05     0.15 |
  57 | 3.604e-05     0.14 |
  58 | 3.479e-05     0.14 |
  59 | 3.635e-05     0.15 |
  60 | 3.611e-05     0.14 |
  61 | 3.999e-05     0.16 |
  62 | 3.972e-05     0.16 |
  63 | 4.085e-05     0.16 |
  64 | 4.173e-05     0.17 |
  65 | 4.126e-05     0.17 |
  66 | 3.985e-05     0.16 |
  67 | 3.882e-05     0.16 |
  68 | 3.765e-05     0.15 |
  69 | 3.653e-05     0.15 |
  70 | 3.523e-05     0.14 |
  71 | 3.399e-05     0.14 |
  72 | 3.448e-05     0.14 |
  73 | 3.374e-05     0.14 |
  74 | 3.258e-05     0.13 |
  75 | 3.16e-05     0.13 |
  76 | 3.087e-05     0.12 |
  77 | 3.127e-05     0.13 |
  78 | 3.074e-05     0.12 |
  79 | 3.01e-05     0.12 |
  80 | 2.952e-05     0.12 |
  81 | 2.881e-05     0.12 |
  82 | 2.924e-05     0.12 |
  83 | 2.878e-05     0.12 |
  84 | 2.807e-05     0.11 |
  85 | 2.743e-05     0.11 |
  86 | 2.666e-05     0.11 |
  87 | 2.986e-05     0.12 |
  88 | 3.016e-05     0.12 |
  89 | 3.03e-05     0.12 |
  90 | 2.955e-05     0.12 |
  91 | 2.914e-05     0.12 |
  92 | 3.061e-05     0.12 |
  93 | 3.088e-05     0.12 |
  94 | 3.015e-05     0.12 |
  95 | 3.156e-05     0.13 |
  96 | 3.153e-05     0.13 |
  97 | 3.172e-05     0.13 |
  98 | 3.263e-05     0.13 |
  99 | 3.387e-05     0.14 |
 100 | 3.32e-05     0.13 |
[1] "Random Forest variable coefficients"
                      %IncMSE IncNodePurity
graph5          -4.563085e-06  4.416667e-02
graph6          -6.518351e-37  1.487699e-15
graph7          -8.893827e-35  2.186754e-14
graph8           2.260398e-06  1.875000e-02
graph9           3.714875e-06  3.889286e-02
graph10         -3.824012e-35  7.619048e-03
graph11          4.161980e-04  9.486762e-03
graph12         -2.628661e-35  2.432185e-03
graph13         -4.131642e-35  2.198823e-14
graph14          2.034717e-37  2.000000e-02
graph15         -3.133737e-35  1.500000e-02
graph16          4.476276e-06  4.981837e-02
graph17          6.968539e-37  2.652659e-14
graph18         -3.923893e-35  2.202127e-15
graph19          2.249719e-06  2.571822e-03
graph20          4.348700e-38  1.143981e-14
graph21          1.592998e-34  2.095435e-14
graph22         -4.518753e-06  2.928571e-02
graph23          0.000000e+00  8.914007e-15
graph24          0.000000e+00  1.421094e-15
graph25         -6.910995e-36  2.181818e-02
graph26         -2.721482e-35  1.916861e-15
graph27         -8.856113e-35  2.587999e-14
graph28         -1.421152e-35  2.273737e-15
graph29         -1.086213e-35  2.186038e-15
orbit0          -4.275653e-36  2.969855e-15
orbit1          -2.443001e-37  1.243288e-14
orbit2          -2.261932e-06  5.597222e-02
orbit3          -2.018424e-35  1.989520e-15
orbit4           1.071126e-34  7.281348e-14
orbit5          -4.028473e-36  1.926349e-14
orbit6           6.749156e-06  2.500000e-02
orbit7           1.799418e-05  7.033333e-02
orbit8          -1.221785e-34  4.032260e-02
orbit9          -1.600880e-07  2.500000e-04
orbit10          3.920042e-04  5.937094e-02
orbit11          2.272211e-06  1.500000e-02
orbit12         -1.025045e-35  1.163514e-15
orbit13         -1.026615e-35  7.232001e-15
orbit14          0.000000e+00  1.333333e-02
orbit15          2.444437e-35  1.714286e-02
orbit16         -1.001752e-35  4.781731e-14
orbit17          1.010790e-06  1.164958e-02
orbit18         -1.975559e-34  1.333333e-02
orbit19          4.610146e-04  6.910254e-02
orbit20         -9.526374e-35  9.827703e-15
orbit21         -2.261932e-06  1.500000e-02
orbit22          9.045384e-06  2.455447e-02
orbit23          2.261932e-06  4.875000e-02
orbit24          7.528121e-36  1.780853e-14
orbit25         -1.508255e-34  1.272434e-14
orbit26          2.252760e-06  3.303571e-02
orbit27          3.547613e-04  3.310180e-02
orbit28          1.904655e-34  2.864454e-14
orbit29         -8.850438e-35  4.237563e-14
orbit30          1.124101e-05  2.437500e-02
orbit31         -2.002657e-21  5.470539e-03
orbit32         -2.018187e-35  1.442402e-14
orbit33          3.038590e-06  2.361905e-02
orbit34         -2.246686e-06  2.392857e-02
orbit35         -5.748366e-35  9.984779e-03
orbit36          8.104457e-05  1.831531e-02
orbit37          1.900718e-34  3.792027e-14
orbit38          7.156752e-05  3.422298e-02
orbit39          4.381519e-04  2.358246e-02
orbit40          0.000000e+00  1.428571e-02
orbit41          2.251745e-06  1.500000e-02
orbit42         -3.351551e-36  1.421667e-15
orbit43          4.928353e-35  3.928749e-14
orbit44         -7.500166e-35  2.486900e-15
orbit45          6.700112e-36  4.984375e-14
orbit46         -7.013542e-35  4.512094e-15
orbit47         -9.814693e-35  2.367884e-14
orbit48         -2.090038e-35  2.022112e-14
orbit49         -7.382910e-36  1.714286e-02
orbit50          2.246686e-06  3.500000e-02
orbit51          2.248201e-06  1.333333e-02
orbit52          7.005930e-35  2.438788e-14
orbit53          1.672516e-35  3.059553e-14
orbit54          2.251745e-06  1.555556e-02
orbit55         -1.969924e-36  3.083124e-15
orbit56         -1.600880e-07  1.920558e-02
orbit57          1.927906e-34  5.898407e-14
orbit58         -2.197844e-37  2.746692e-15
orbit59         -3.416816e-36  1.055231e-14
orbit60         -3.385021e-36  4.851761e-16
orbit61         -4.467123e-36  6.721290e-15
orbit62         -1.147636e-35  7.842615e-15
orbit63         -3.616843e-35  2.171353e-15
orbit64          0.000000e+00  1.705303e-15
orbit65         -1.392134e-36  1.087130e-14
orbit66         -1.696762e-35  1.825415e-15
orbit67         -3.077694e-35  2.267075e-15
orbit68         -1.007049e-35  1.705311e-15
orbit69          0.000000e+00  1.703169e-15
orbit70          1.674149e-37  4.403145e-15
orbit71          0.000000e+00  1.207923e-15
orbit72          2.238138e-06  9.756098e-03
AP               0.000000e+00  0.000000e+00
bet             -2.274278e-06  4.491071e-02
ecc              0.000000e+00  3.552714e-17
eccrad           2.249719e-06  5.042222e-02
close            6.740058e-06  4.594538e-02
constraint       4.494903e-06  9.481578e-02
coreness         0.000000e+00  9.648098e-16
knn              1.227921e-04  3.957582e-02
hubscore        -1.409006e-34  8.592699e-14
pagerank         4.503490e-06  2.328571e-02
trans            4.831222e-04  7.481654e-02
evcent           2.500850e-05  1.336142e-02
first           -1.345458e-35  2.227116e-15
upto_second     -1.392544e-36  1.071004e-14
upto_third       2.274278e-06  1.428571e-02
upto_fourth      1.996454e-34  6.875696e-14
upto_fifth       2.937928e-05  5.250000e-02
upto_sixth       2.251745e-06  1.500000e-02
second          -9.116247e-36  1.025902e-14
third            4.804623e-04  3.045369e-02
fourth          -2.251745e-06  8.222222e-02
fifth            9.679747e-07  9.273405e-02
sixth            4.496403e-06  7.183333e-02
ratio1           5.849699e-05  1.641330e-01
ratio2          -2.268603e-06  9.285714e-03
ratio3           3.315110e-04  8.987479e-03
ratio4           2.238581e-06  1.802453e-01
ratio5           1.121596e-05  1.176131e-01
ratio6           2.263468e-05  2.647073e-02
selfinter        0.000000e+00  5.329071e-17
walktrap_vertex  5.409624e-05  4.078966e-02
bigcom1          0.000000e+00  0.000000e+00
bigcom2          0.000000e+00  0.000000e+00
bigcom3          0.000000e+00  6.231127e-17
bigcom4          0.000000e+00  0.000000e+00
bigcom6          0.000000e+00  0.000000e+00
bigcom8          0.000000e+00  4.263256e-16
bigcom9          0.000000e+00  0.000000e+00
bigcom11         0.000000e+00  0.000000e+00
bigcom13         0.000000e+00  0.000000e+00
bigcom15         0.000000e+00  0.000000e+00
bigcom16         0.000000e+00  0.000000e+00
bigcom21        -1.019104e-35  3.410605e-15
bigcom22        -3.336555e-36  7.105427e-17
bigcom24        -9.131910e-06  5.001333e-02
bigcom26         0.000000e+00  2.842171e-15
bigcom28         0.000000e+00  2.664535e-17
bigcom30        -6.658414e-36  1.136868e-15
bigcom31         0.000000e+00  0.000000e+00
bigcom32         0.000000e+00  0.000000e+00
bigcom33         0.000000e+00  0.000000e+00
bigcom34         0.000000e+00  0.000000e+00
bigcom36        -2.285192e-06  6.815443e-03
bigcom37         0.000000e+00  0.000000e+00
bigcom38         2.261932e-06  3.206681e-03
bigcom39         0.000000e+00  0.000000e+00
bigcom40         0.000000e+00  5.204170e-20
bigcom43         0.000000e+00  0.000000e+00
bigcom44         0.000000e+00  0.000000e+00
bigcom46         0.000000e+00  0.000000e+00
bigcom47         4.055250e-05  1.800083e-01
bigcom49         0.000000e+00  0.000000e+00
bigcom50         0.000000e+00  0.000000e+00
bigcom51         0.000000e+00  0.000000e+00
bigcom52         0.000000e+00  0.000000e+00
bigcom54         0.000000e+00  0.000000e+00
bigcom56        -6.993845e-37  1.705303e-15
bigcom62         0.000000e+00  0.000000e+00
bigcom66         2.296872e-06  5.244478e-02
bigcom68         0.000000e+00  0.000000e+00
bigcom69         0.000000e+00  0.000000e+00
bigcom71         0.000000e+00  3.410605e-15
bigcom72         0.000000e+00  0.000000e+00
bigcom73         0.000000e+00  0.000000e+00
bigcom74         0.000000e+00  0.000000e+00
bigcom75         0.000000e+00  0.000000e+00
bigcom76         0.000000e+00  0.000000e+00
bigcom77         0.000000e+00  0.000000e+00
bigcom79         0.000000e+00  0.000000e+00
bigcom80         0.000000e+00  0.000000e+00
bigcom82         0.000000e+00  0.000000e+00
bigcom83         0.000000e+00  0.000000e+00
bigcom84         8.618286e-06  5.228248e-01
bigcom85         0.000000e+00  0.000000e+00
bigcom87         0.000000e+00  0.000000e+00
bigcom89         0.000000e+00  0.000000e+00
bigcom91         0.000000e+00  0.000000e+00
bigcom92         0.000000e+00  0.000000e+00
bigcom93         0.000000e+00  0.000000e+00
bigcom96         0.000000e+00  0.000000e+00
bigcom97         2.248201e-06  1.502157e-02
bigcom98         0.000000e+00  0.000000e+00
bigcom99         0.000000e+00  0.000000e+00
bigcom101        6.969335e-06  1.049827e-02
bigcom104        0.000000e+00  0.000000e+00
bigcom106        4.513677e-06  4.211420e-02
bigcom109        0.000000e+00  0.000000e+00
bigcom113        0.000000e+00  2.382971e-02
bigcom116        1.119069e-05  7.377020e-03
bigcom120        0.000000e+00  0.000000e+00
bigcom123        0.000000e+00  0.000000e+00
bigcom126       -2.236636e-06  3.816706e-02
bigcom127        0.000000e+00  0.000000e+00
bigcom137        0.000000e+00  0.000000e+00
bigcom139        2.264493e-06  4.578089e-02
bigcom140        0.000000e+00  0.000000e+00
bigcom143        0.000000e+00  2.569306e-02
bigcom145        0.000000e+00  0.000000e+00
bigcom146        2.261932e-06  1.460134e-02
bigcom147        0.000000e+00  0.000000e+00
bigcom149        0.000000e+00  0.000000e+00
bigcom153        3.038590e-06  6.774525e-03
bigcom154        0.000000e+00  0.000000e+00
bigcom156        0.000000e+00  0.000000e+00
bigcom157        0.000000e+00  0.000000e+00
bigcom158        0.000000e+00  0.000000e+00
bigcom160        0.000000e+00  0.000000e+00
bigcom161       -1.004954e-21  6.409780e-02
bigcom162        0.000000e+00  0.000000e+00
bigcom164        2.269632e-06  4.450965e-02
bigcom166        0.000000e+00  0.000000e+00
bigcom167       -3.343287e-36  2.842171e-15
bigcom171        0.000000e+00  0.000000e+00
bigcom173        0.000000e+00  0.000000e+00
bigcom175        0.000000e+00  5.634606e-02
bigcom176        0.000000e+00  0.000000e+00
bigcom177        0.000000e+00  0.000000e+00
bigcom178        2.248201e-06  3.677672e-02
bigcom180        0.000000e+00  0.000000e+00
bigcom181        0.000000e+00  0.000000e+00
bigcom184        2.248201e-06  3.925500e-02
bigcom186        0.000000e+00  0.000000e+00
bigcom187        0.000000e+00  0.000000e+00
bigcom189        0.000000e+00  0.000000e+00
bigcom194        0.000000e+00  0.000000e+00
bigcom195        0.000000e+00  0.000000e+00
bigcom196        0.000000e+00  0.000000e+00
bigcom204        2.246686e-06  1.268730e-02
bigcom205        0.000000e+00  0.000000e+00
bigcom212        0.000000e+00  0.000000e+00
bigcom214        0.000000e+00  0.000000e+00
bigcom222        0.000000e+00  0.000000e+00
bigcom223        2.671477e-08  9.704855e-02
bigcom226        0.000000e+00  0.000000e+00
bigcom227        0.000000e+00  0.000000e+00
bigcom229        0.000000e+00  0.000000e+00
bigcom233        0.000000e+00  0.000000e+00
bigcom236        0.000000e+00  0.000000e+00
bigcom237        0.000000e+00  6.245771e-02
bigcom246        0.000000e+00  0.000000e+00
bigcom248        0.000000e+00  0.000000e+00
bigcom249        0.000000e+00  0.000000e+00
bigcom250       -4.044050e-36  2.726183e-02
bigcom254        0.000000e+00  0.000000e+00
bigcom266        0.000000e+00  0.000000e+00
bigcom269        0.000000e+00  0.000000e+00
bigcom272        0.000000e+00  0.000000e+00
bigcom274        0.000000e+00  0.000000e+00
bigcom281        0.000000e+00  0.000000e+00
bigcom291        0.000000e+00  0.000000e+00
bigcom292        0.000000e+00  0.000000e+00
bigcom295        0.000000e+00  0.000000e+00
bigcom299        0.000000e+00  0.000000e+00
bigcom301       -3.423875e-36  3.410605e-15
bigcom306        0.000000e+00  0.000000e+00
bigcom309        0.000000e+00  0.000000e+00
bigcom314        0.000000e+00  0.000000e+00
bigcom321        0.000000e+00  0.000000e+00
bigcom341        0.000000e+00  0.000000e+00
bigcom350        2.805920e-06  1.126628e-01
bigcom353        0.000000e+00  0.000000e+00
bigcom359        0.000000e+00  0.000000e+00
bigcom363        0.000000e+00  0.000000e+00
bigcom365        0.000000e+00  0.000000e+00
bigcom385       -6.753209e-06  2.840348e-02
bigcom386        0.000000e+00  0.000000e+00
bigcom408        0.000000e+00  7.040203e-03
bigcom412        0.000000e+00  0.000000e+00
bigcom480        0.000000e+00  3.581304e-02
spin_vertex      5.055044e-06  4.819841e-02
membership_s1    2.261932e-06  2.545455e-02
membership_s3   -5.616043e-35  1.523300e-02
membership_s4   -6.658178e-36  1.333333e-02
membership_s5   -2.256827e-06  3.111111e-02
membership_s6    0.000000e+00  0.000000e+00
membership_s7    0.000000e+00  1.421085e-16
membership_s8    0.000000e+00  0.000000e+00
membership_s9    0.000000e+00  0.000000e+00
membership_s11   0.000000e+00  0.000000e+00
membership_s12   0.000000e+00  0.000000e+00
membership_s14   0.000000e+00  0.000000e+00
membership_s15   0.000000e+00  0.000000e+00
membership_s16   0.000000e+00  2.842171e-15
membership_s17   0.000000e+00  0.000000e+00
membership_s18   0.000000e+00  0.000000e+00
membership_s20   0.000000e+00  0.000000e+00
membership_s21   0.000000e+00  2.664535e-17
membership_s22   0.000000e+00  0.000000e+00
membership_s24   2.104300e-06  1.606276e-02
membership_s25   0.000000e+00  0.000000e+00
membership_s26   0.000000e+00  4.969450e-03
membership_s27   0.000000e+00  0.000000e+00
membership_s28   0.000000e+00  0.000000e+00
membership_s30   0.000000e+00  0.000000e+00
membership_s31   0.000000e+00  0.000000e+00
membership_s32   0.000000e+00  0.000000e+00
membership_s33   0.000000e+00  0.000000e+00
membership_s36   0.000000e+00  1.776357e-17
membership_s37   0.000000e+00  0.000000e+00
V1               7.717543e-05  3.699706e-02
V2              -7.062696e-06  1.053700e-01
pdi              0.000000e+00  1.875000e-02
adhesion         3.240600e-05  8.408786e-02
cohesion         2.025968e-05  5.463643e-02
inner            4.213083e-06  9.322217e-02
outer            1.518385e-05  7.979528e-02
ioratio          4.533092e-06  4.803571e-02
comsize          5.095574e-09  5.145741e-02
target           4.973015e-02  2.914650e+02
[1] "Dataset: all_targets Model GLM, run: 6 of 10 2015-06-16 08:04:32"
[1] "glmnet variable coefficients"
                     [,1]      [,2]
(Intercept)     -3.640667 -6.266864
graph0           0.000000  0.000000
graph1           0.000000  0.000000
graph2           0.000000  0.000000
graph3           0.000000  0.000000
graph4           0.000000  0.000000
graph5           0.000000  0.000000
graph6           0.000000  0.000000
graph7           0.000000  0.000000
graph8           0.000000  0.000000
graph9           0.000000  0.000000
graph10          0.000000  0.000000
graph11          0.000000  0.000000
graph12          0.000000  0.000000
graph13          0.000000  0.000000
graph14          0.000000  0.000000
graph15          0.000000  0.000000
graph16          0.000000  0.000000
graph17          0.000000  0.000000
graph18          0.000000  0.000000
graph19          0.000000  0.000000
graph20          0.000000  0.000000
graph21          0.000000  0.000000
graph22          0.000000  0.000000
graph23          0.000000  0.000000
graph24          0.000000  0.000000
graph25          0.000000  0.000000
graph26          0.000000  0.000000
graph27          0.000000  0.000000
graph28          0.000000  0.000000
graph29          0.000000  0.000000
orbit0           0.000000  0.000000
orbit1           0.000000  0.000000
orbit2           0.000000  0.000000
orbit3           0.000000  0.000000
orbit4           0.000000  0.000000
orbit5           0.000000  0.000000
orbit6           0.000000  0.000000
orbit7           0.000000  0.000000
orbit8           0.000000  0.000000
orbit9           0.000000  0.000000
orbit10          0.000000  0.000000
orbit11          0.000000  0.000000
orbit12          0.000000  0.000000
orbit13          0.000000  0.000000
orbit14          0.000000  0.000000
orbit15          0.000000  0.000000
orbit16          0.000000  0.000000
orbit17          0.000000  0.000000
orbit18          0.000000  0.000000
orbit19          0.000000  0.000000
orbit20          0.000000  0.000000
orbit21          0.000000  0.000000
orbit22          0.000000  0.000000
orbit23          0.000000  0.000000
orbit24          0.000000  0.000000
orbit25          0.000000  0.000000
orbit26          0.000000  0.000000
orbit27          0.000000  0.000000
orbit28          0.000000  0.000000
orbit29          0.000000  0.000000
orbit30          0.000000  0.000000
orbit31          0.000000  0.000000
orbit32          0.000000  0.000000
orbit33          0.000000  0.000000
orbit34          0.000000  0.000000
orbit35          0.000000  0.000000
orbit36          0.000000  0.000000
orbit37          0.000000  0.000000
orbit38          0.000000  0.000000
orbit39          0.000000  0.000000
orbit40          0.000000  0.000000
orbit41          0.000000  0.000000
orbit42          0.000000  0.000000
orbit43          0.000000  0.000000
orbit44          0.000000  0.000000
orbit45          0.000000  0.000000
orbit46          0.000000  0.000000
orbit47          0.000000  0.000000
orbit48          0.000000  0.000000
orbit49          0.000000  0.000000
orbit50          0.000000  0.000000
orbit51          0.000000  0.000000
orbit52          0.000000  0.000000
orbit53          0.000000  0.000000
orbit54          0.000000  0.000000
orbit55          0.000000  0.000000
orbit56          0.000000  0.000000
orbit57          0.000000  0.000000
orbit58          0.000000  0.000000
orbit59          0.000000  0.000000
orbit60          0.000000  0.000000
orbit61          0.000000  0.000000
orbit62          0.000000  0.000000
orbit63          0.000000  0.000000
orbit64          0.000000  0.000000
orbit65          0.000000  0.000000
orbit66          0.000000  0.000000
orbit67          0.000000  0.000000
orbit68          0.000000  0.000000
orbit69          0.000000  0.000000
orbit70          0.000000  0.000000
orbit71          0.000000  0.000000
orbit72          0.000000  0.000000
AP               0.000000  0.000000
bet              0.000000  0.000000
ecc              0.000000  0.000000
eccrad           0.000000  0.000000
close            0.000000  0.000000
constraint       0.000000  0.000000
coreness         0.000000  0.000000
knn              0.000000  0.000000
hubscore         0.000000  0.000000
pagerank         0.000000  0.000000
trans            0.000000  0.000000
evcent           0.000000  0.000000
first            0.000000  0.000000
upto_second      0.000000  0.000000
upto_third       0.000000  0.000000
upto_fourth      0.000000  0.000000
upto_fifth       0.000000  0.000000
upto_sixth       0.000000  0.000000
second           0.000000  0.000000
third            0.000000  0.000000
fourth           0.000000  0.000000
fifth            0.000000  0.000000
sixth            0.000000  0.000000
ratio1           0.000000  0.000000
ratio2           0.000000  0.000000
ratio3           0.000000  0.000000
ratio4           0.000000  0.000000
ratio5           0.000000  0.000000
ratio6           0.000000  0.000000
selfinter        0.000000  0.000000
walktrap_vertex  0.000000  0.000000
bigcom1          0.000000  0.000000
bigcom2          0.000000  0.000000
bigcom3          0.000000  0.000000
bigcom4          0.000000  0.000000
bigcom6          0.000000  0.000000
bigcom8          0.000000  0.000000
bigcom9          0.000000  0.000000
bigcom11         0.000000  0.000000
bigcom13         0.000000  0.000000
bigcom15         0.000000  0.000000
bigcom16         0.000000  0.000000
bigcom21         0.000000  0.000000
bigcom22         0.000000  0.000000
bigcom24         0.000000  0.000000
bigcom26         0.000000  0.000000
bigcom28         0.000000  0.000000
bigcom30         0.000000  0.000000
bigcom31         0.000000  0.000000
bigcom32         0.000000  0.000000
bigcom33         0.000000  0.000000
bigcom34         0.000000  0.000000
bigcom36         0.000000  0.000000
bigcom37         0.000000  0.000000
bigcom38         0.000000  0.000000
bigcom39         0.000000  0.000000
bigcom40         0.000000  0.000000
bigcom43         0.000000  0.000000
bigcom44         0.000000  0.000000
bigcom46         0.000000  0.000000
bigcom47         0.000000  0.000000
bigcom49         0.000000  0.000000
bigcom50         0.000000  0.000000
bigcom51         0.000000  0.000000
bigcom52         0.000000  0.000000
bigcom54         0.000000  0.000000
bigcom56         0.000000  0.000000
bigcom62         0.000000  0.000000
bigcom66         0.000000  0.000000
bigcom68         0.000000  0.000000
bigcom69         0.000000  0.000000
bigcom71         0.000000  0.000000
bigcom72         0.000000  0.000000
bigcom73         0.000000  0.000000
bigcom74         0.000000  0.000000
bigcom75         0.000000  0.000000
bigcom76         0.000000  0.000000
bigcom77         0.000000  0.000000
bigcom79         0.000000  0.000000
bigcom80         0.000000  0.000000
bigcom82         0.000000  0.000000
bigcom83         0.000000  0.000000
bigcom84         0.000000  0.000000
bigcom85         0.000000  0.000000
bigcom87         0.000000  0.000000
bigcom89         0.000000  0.000000
bigcom91         0.000000  0.000000
bigcom92         0.000000  0.000000
bigcom93         0.000000  0.000000
bigcom96         0.000000  0.000000
bigcom97         0.000000  0.000000
bigcom98         0.000000  0.000000
bigcom99         0.000000  0.000000
bigcom101        0.000000  0.000000
bigcom104        0.000000  0.000000
bigcom106        0.000000  0.000000
bigcom109        0.000000  0.000000
bigcom113        0.000000  0.000000
bigcom116        0.000000  0.000000
bigcom120        0.000000  0.000000
bigcom123        0.000000  0.000000
bigcom126        0.000000  0.000000
bigcom127        0.000000  0.000000
bigcom137        0.000000  0.000000
bigcom139        0.000000  0.000000
bigcom140        0.000000  0.000000
bigcom143        0.000000  0.000000
bigcom145        0.000000  0.000000
bigcom146        0.000000  0.000000
bigcom147        0.000000  0.000000
bigcom149        0.000000  0.000000
bigcom153        0.000000  0.000000
bigcom154        0.000000  0.000000
bigcom156        0.000000  0.000000
bigcom157        0.000000  0.000000
bigcom158        0.000000  0.000000
bigcom160        0.000000  0.000000
bigcom161        0.000000  0.000000
bigcom162        0.000000  0.000000
bigcom164        0.000000  0.000000
bigcom166        0.000000  0.000000
bigcom167        0.000000  0.000000
bigcom171        0.000000  0.000000
bigcom173        0.000000  0.000000
bigcom175        0.000000  0.000000
bigcom176        0.000000  0.000000
bigcom177        0.000000  0.000000
bigcom178        0.000000  0.000000
bigcom180        0.000000  0.000000
bigcom181        0.000000  0.000000
bigcom184        0.000000  0.000000
bigcom186        0.000000  0.000000
bigcom187        0.000000  0.000000
bigcom189        0.000000  0.000000
bigcom194        0.000000  0.000000
bigcom195        0.000000  0.000000
bigcom196        0.000000  0.000000
bigcom204        0.000000  0.000000
bigcom205        0.000000  0.000000
bigcom212        0.000000  0.000000
bigcom214        0.000000  0.000000
bigcom222        0.000000  0.000000
bigcom223        0.000000  0.000000
bigcom226        0.000000  0.000000
bigcom227        0.000000  0.000000
bigcom229        0.000000  0.000000
bigcom233        0.000000  0.000000
bigcom236        0.000000  0.000000
bigcom237        0.000000  0.000000
bigcom246        0.000000  0.000000
bigcom248        0.000000  0.000000
bigcom249        0.000000  0.000000
bigcom250        0.000000  0.000000
bigcom254        0.000000  0.000000
bigcom266        0.000000  0.000000
bigcom269        0.000000  0.000000
bigcom272        0.000000  0.000000
bigcom274        0.000000  0.000000
bigcom281        0.000000  0.000000
bigcom291        0.000000  0.000000
bigcom292        0.000000  0.000000
bigcom295        0.000000  0.000000
bigcom299        0.000000  0.000000
bigcom301        0.000000  0.000000
bigcom306        0.000000  0.000000
bigcom309        0.000000  0.000000
bigcom314        0.000000  0.000000
bigcom321        0.000000  0.000000
bigcom341        0.000000  0.000000
bigcom350        0.000000  0.000000
bigcom353        0.000000  0.000000
bigcom359        0.000000  0.000000
bigcom363        0.000000  0.000000
bigcom365        0.000000  0.000000
bigcom385        0.000000  0.000000
bigcom386        0.000000  0.000000
bigcom408        0.000000  0.000000
bigcom412        0.000000  0.000000
bigcom480        0.000000  0.000000
spin_vertex      0.000000  0.000000
membership_s1    0.000000  0.000000
membership_s3    0.000000  0.000000
membership_s4    0.000000  0.000000
membership_s5    0.000000  0.000000
membership_s6    0.000000  0.000000
membership_s7    0.000000  0.000000
membership_s8    0.000000  0.000000
membership_s9    0.000000  0.000000
membership_s11   0.000000  0.000000
membership_s12   0.000000  0.000000
membership_s14   0.000000  0.000000
membership_s15   0.000000  0.000000
membership_s16   0.000000  0.000000
membership_s17   0.000000  0.000000
membership_s18   0.000000  0.000000
membership_s20   0.000000  0.000000
membership_s21   0.000000  0.000000
membership_s22   0.000000  0.000000
membership_s24   0.000000  0.000000
membership_s25   0.000000  0.000000
membership_s26   0.000000  0.000000
membership_s27   0.000000  0.000000
membership_s28   0.000000  0.000000
membership_s30   0.000000  0.000000
membership_s31   0.000000  0.000000
membership_s32   0.000000  0.000000
membership_s33   0.000000  0.000000
membership_s36   0.000000  0.000000
membership_s37   0.000000  0.000000
V1               0.000000  0.000000
V2               0.000000  0.000000
pdi              0.000000  0.000000
adhesion         0.000000  0.000000
cohesion         0.000000  0.000000
inner            0.000000  0.000000
outer            0.000000  0.000000
ioratio          0.000000  0.000000
comsize          0.000000  0.000000
target           0.000000  8.561912
[1] "Dataset: all_targets Model GBM, run: 7 of 10 2015-06-16 08:04:43"
Iter   TrainDeviance   ValidDeviance   StepSize   Improve
     1        0.2178             nan     0.0100    0.0098
     2        0.2041             nan     0.0100    0.0063
     3        0.1936             nan     0.0100    0.0048
     4        0.1850             nan     0.0100    0.0041
     5        0.1776             nan     0.0100    0.0038
     6        0.1712             nan     0.0100    0.0032
     7        0.1655             nan     0.0100    0.0027
     8        0.1604             nan     0.0100    0.0024
     9        0.1557             nan     0.0100    0.0024
    10        0.1514             nan     0.0100    0.0022
    20        0.1206             nan     0.0100    0.0012
    40        0.0864             nan     0.0100    0.0007
    60        0.0657             nan     0.0100    0.0004
    80        0.0512             nan     0.0100    0.0003
   100        0.0406             nan     0.0100    0.0002
   120        0.0324             nan     0.0100    0.0002
   140        0.0261             nan     0.0100    0.0001
   160        0.0210             nan     0.0100    0.0001
   180        0.0170             nan     0.0100    0.0001
   200        0.0138             nan     0.0100    0.0001
   220        0.0112             nan     0.0100    0.0001
   240        0.0092             nan     0.0100    0.0000
   260        0.0075             nan     0.0100    0.0000
   280        0.0061             nan     0.0100    0.0000
   300        0.0050             nan     0.0100    0.0000
   320        0.0041             nan     0.0100    0.0000
   340        0.0033             nan     0.0100    0.0000
   360        0.0027             nan     0.0100    0.0000
   376        0.0023             nan     0.0100    0.0000

[1] "GBM variable coefficients"
                            var      rel.inf
target                   target 1.000000e+02
graph0                   graph0 7.511863e-24
graph6                   graph6 9.914251e-25
graph1                   graph1 8.873787e-25
graph3                   graph3 6.795831e-25
graph2                   graph2 6.581649e-25
orbit1                   orbit1 4.993951e-25
fourth                   fourth 4.728366e-25
bigcom3                 bigcom3 4.651074e-25
graph4                   graph4 3.702764e-25
graph10                 graph10 3.441054e-25
bigcom44               bigcom44 2.980799e-25
orbit65                 orbit65 2.859799e-25
orbit4                   orbit4 2.851732e-25
graph11                 graph11 2.827361e-25
orbit23                 orbit23 2.471244e-25
orbit39                 orbit39 2.197919e-25
graph18                 graph18 1.612283e-25
graph20                 graph20 1.416632e-25
graph26                 graph26 1.415563e-25
orbit25                 orbit25 1.254601e-25
graph29                 graph29 1.238519e-25
graph28                 graph28 1.178386e-25
orbit9                   orbit9 1.147525e-25
orbit55                 orbit55 1.143440e-25
ratio3                   ratio3 9.914501e-26
orbit28                 orbit28 9.278012e-26
orbit19                 orbit19 8.376525e-26
trans                     trans 8.347105e-26
graph5                   graph5 6.787651e-26
ecc                         ecc 5.941039e-26
adhesion               adhesion 5.001791e-26
inner                     inner 4.485604e-26
ratio4                   ratio4 4.438101e-26
orbit33                 orbit33 4.171812e-26
graph16                 graph16 3.444913e-26
orbit6                   orbit6 3.159937e-26
orbit54                 orbit54 3.134756e-26
knn                         knn 3.065798e-26
graph25                 graph25 2.996072e-26
orbit50                 orbit50 2.992461e-26
close                     close 2.861334e-26
ratio1                   ratio1 2.836840e-26
V1                           V1 2.711174e-26
comsize                 comsize 2.695073e-26
orbit52                 orbit52 2.451836e-26
sixth                     sixth 2.409111e-26
graph15                 graph15 2.317653e-26
ratio6                   ratio6 2.304441e-26
orbit68                 orbit68 2.027454e-26
upto_second         upto_second 1.987129e-26
bet                         bet 1.948956e-26
graph17                 graph17 1.944950e-26
orbit69                 orbit69 1.835437e-26
graph8                   graph8 1.819465e-26
graph12                 graph12 1.721097e-26
fifth                     fifth 1.340607e-26
orbit24                 orbit24 1.340461e-26
orbit18                 orbit18 1.332061e-26
orbit63                 orbit63 1.269755e-26
cohesion               cohesion 1.082953e-26
orbit71                 orbit71 9.480003e-27
ratio2                   ratio2 9.217770e-27
V2                           V2 8.479843e-27
graph21                 graph21 6.183274e-27
orbit13                 orbit13 5.969129e-27
graph23                 graph23 5.935751e-27
graph7                   graph7 5.107168e-27
orbit56                 orbit56 4.972249e-27
orbit67                 orbit67 4.921290e-27
graph14                 graph14 4.716059e-27
graph27                 graph27 4.664655e-27
ioratio                 ioratio 4.538982e-27
orbit47                 orbit47 4.500294e-27
orbit31                 orbit31 4.118112e-27
graph13                 graph13 3.312292e-27
graph24                 graph24 3.112575e-27
ratio5                   ratio5 2.929430e-27
orbit45                 orbit45 2.914390e-27
orbit15                 orbit15 2.879310e-27
outer                     outer 2.851192e-27
orbit21                 orbit21 2.450218e-27
graph22                 graph22 1.455413e-27
orbit53                 orbit53 1.386659e-27
orbit61                 orbit61 7.013792e-28
upto_third           upto_third 6.331300e-28
third                     third 5.576649e-28
orbit49                 orbit49 3.909928e-28
orbit2                   orbit2 3.885590e-28
upto_fourth         upto_fourth 3.759592e-28
orbit44                 orbit44 3.480362e-28
constraint           constraint 3.434544e-28
orbit27                 orbit27 2.785005e-28
orbit16                 orbit16 2.065860e-28
orbit20                 orbit20 1.638278e-28
orbit7                   orbit7 1.282105e-28
orbit66                 orbit66 9.215418e-29
orbit22                 orbit22 8.402848e-29
pagerank               pagerank 8.313979e-29
graph9                   graph9 7.621264e-29
orbit5                   orbit5 7.484991e-29
orbit42                 orbit42 7.011865e-29
hubscore               hubscore 6.146095e-29
orbit17                 orbit17 5.207282e-29
orbit64                 orbit64 3.869900e-29
orbit59                 orbit59 3.096879e-29
graph19                 graph19 2.745190e-29
upto_fifth           upto_fifth 2.084225e-29
orbit46                 orbit46 1.824774e-29
orbit35                 orbit35 1.145699e-29
orbit26                 orbit26 1.030615e-29
orbit51                 orbit51 5.440630e-30
orbit36                 orbit36 4.714917e-30
orbit38                 orbit38 4.444731e-30
orbit37                 orbit37 3.942092e-30
evcent                   evcent 1.980539e-30
orbit10                 orbit10 1.938200e-30
second                   second 1.646201e-30
orbit48                 orbit48 1.217970e-30
spin_vertex         spin_vertex 8.227185e-31
orbit11                 orbit11 6.697773e-31
orbit30                 orbit30 6.087588e-31
orbit41                 orbit41 5.052756e-31
orbit58                 orbit58 4.455628e-31
orbit32                 orbit32 4.441738e-31
walktrap_vertex walktrap_vertex 3.463026e-31
orbit62                 orbit62 2.576360e-31
coreness               coreness 1.567150e-31
orbit60                 orbit60 1.442187e-31
membership_s7     membership_s7 1.092066e-31
orbit43                 orbit43 1.089168e-31
bigcom274             bigcom274 6.352779e-32
orbit57                 orbit57 5.153008e-32
orbit29                 orbit29 3.247819e-32
pdi                         pdi 2.735583e-32
upto_sixth           upto_sixth 1.025015e-32
orbit0                   orbit0 0.000000e+00
orbit3                   orbit3 0.000000e+00
orbit8                   orbit8 0.000000e+00
orbit12                 orbit12 0.000000e+00
orbit14                 orbit14 0.000000e+00
orbit34                 orbit34 0.000000e+00
orbit40                 orbit40 0.000000e+00
orbit70                 orbit70 0.000000e+00
orbit72                 orbit72 0.000000e+00
AP                           AP 0.000000e+00
eccrad                   eccrad 0.000000e+00
first                     first 0.000000e+00
selfinter             selfinter 0.000000e+00
bigcom1                 bigcom1 0.000000e+00
bigcom2                 bigcom2 0.000000e+00
bigcom4                 bigcom4 0.000000e+00
bigcom6                 bigcom6 0.000000e+00
bigcom8                 bigcom8 0.000000e+00
bigcom9                 bigcom9 0.000000e+00
bigcom11               bigcom11 0.000000e+00
bigcom13               bigcom13 0.000000e+00
bigcom15               bigcom15 0.000000e+00
bigcom16               bigcom16 0.000000e+00
bigcom21               bigcom21 0.000000e+00
bigcom22               bigcom22 0.000000e+00
bigcom24               bigcom24 0.000000e+00
bigcom26               bigcom26 0.000000e+00
bigcom28               bigcom28 0.000000e+00
bigcom30               bigcom30 0.000000e+00
bigcom31               bigcom31 0.000000e+00
bigcom32               bigcom32 0.000000e+00
bigcom33               bigcom33 0.000000e+00
bigcom34               bigcom34 0.000000e+00
bigcom36               bigcom36 0.000000e+00
bigcom37               bigcom37 0.000000e+00
bigcom38               bigcom38 0.000000e+00
bigcom39               bigcom39 0.000000e+00
bigcom40               bigcom40 0.000000e+00
bigcom43               bigcom43 0.000000e+00
bigcom46               bigcom46 0.000000e+00
bigcom47               bigcom47 0.000000e+00
bigcom49               bigcom49 0.000000e+00
bigcom50               bigcom50 0.000000e+00
bigcom51               bigcom51 0.000000e+00
bigcom52               bigcom52 0.000000e+00
bigcom54               bigcom54 0.000000e+00
bigcom56               bigcom56 0.000000e+00
bigcom62               bigcom62 0.000000e+00
bigcom66               bigcom66 0.000000e+00
bigcom68               bigcom68 0.000000e+00
bigcom69               bigcom69 0.000000e+00
bigcom71               bigcom71 0.000000e+00
bigcom72               bigcom72 0.000000e+00
bigcom73               bigcom73 0.000000e+00
bigcom74               bigcom74 0.000000e+00
bigcom75               bigcom75 0.000000e+00
bigcom76               bigcom76 0.000000e+00
bigcom77               bigcom77 0.000000e+00
bigcom79               bigcom79 0.000000e+00
bigcom80               bigcom80 0.000000e+00
bigcom82               bigcom82 0.000000e+00
bigcom83               bigcom83 0.000000e+00
bigcom84               bigcom84 0.000000e+00
bigcom85               bigcom85 0.000000e+00
bigcom87               bigcom87 0.000000e+00
bigcom89               bigcom89 0.000000e+00
bigcom91               bigcom91 0.000000e+00
bigcom92               bigcom92 0.000000e+00
bigcom93               bigcom93 0.000000e+00
bigcom96               bigcom96 0.000000e+00
bigcom97               bigcom97 0.000000e+00
bigcom98               bigcom98 0.000000e+00
bigcom99               bigcom99 0.000000e+00
bigcom101             bigcom101 0.000000e+00
bigcom104             bigcom104 0.000000e+00
bigcom106             bigcom106 0.000000e+00
bigcom109             bigcom109 0.000000e+00
bigcom113             bigcom113 0.000000e+00
bigcom116             bigcom116 0.000000e+00
bigcom120             bigcom120 0.000000e+00
bigcom123             bigcom123 0.000000e+00
bigcom126             bigcom126 0.000000e+00
bigcom127             bigcom127 0.000000e+00
bigcom137             bigcom137 0.000000e+00
bigcom139             bigcom139 0.000000e+00
bigcom140             bigcom140 0.000000e+00
bigcom143             bigcom143 0.000000e+00
bigcom145             bigcom145 0.000000e+00
bigcom146             bigcom146 0.000000e+00
bigcom147             bigcom147 0.000000e+00
bigcom149             bigcom149 0.000000e+00
bigcom153             bigcom153 0.000000e+00
bigcom154             bigcom154 0.000000e+00
bigcom156             bigcom156 0.000000e+00
bigcom157             bigcom157 0.000000e+00
bigcom158             bigcom158 0.000000e+00
bigcom160             bigcom160 0.000000e+00
bigcom161             bigcom161 0.000000e+00
bigcom162             bigcom162 0.000000e+00
bigcom164             bigcom164 0.000000e+00
bigcom166             bigcom166 0.000000e+00
bigcom167             bigcom167 0.000000e+00
bigcom171             bigcom171 0.000000e+00
bigcom173             bigcom173 0.000000e+00
bigcom175             bigcom175 0.000000e+00
bigcom176             bigcom176 0.000000e+00
bigcom177             bigcom177 0.000000e+00
bigcom178             bigcom178 0.000000e+00
bigcom180             bigcom180 0.000000e+00
bigcom181             bigcom181 0.000000e+00
bigcom184             bigcom184 0.000000e+00
bigcom186             bigcom186 0.000000e+00
bigcom187             bigcom187 0.000000e+00
bigcom189             bigcom189 0.000000e+00
bigcom194             bigcom194 0.000000e+00
bigcom195             bigcom195 0.000000e+00
bigcom196             bigcom196 0.000000e+00
bigcom204             bigcom204 0.000000e+00
bigcom205             bigcom205 0.000000e+00
bigcom212             bigcom212 0.000000e+00
bigcom214             bigcom214 0.000000e+00
bigcom222             bigcom222 0.000000e+00
bigcom223             bigcom223 0.000000e+00
bigcom226             bigcom226 0.000000e+00
bigcom227             bigcom227 0.000000e+00
bigcom229             bigcom229 0.000000e+00
bigcom233             bigcom233 0.000000e+00
bigcom236             bigcom236 0.000000e+00
bigcom237             bigcom237 0.000000e+00
bigcom246             bigcom246 0.000000e+00
bigcom248             bigcom248 0.000000e+00
bigcom249             bigcom249 0.000000e+00
bigcom250             bigcom250 0.000000e+00
bigcom254             bigcom254 0.000000e+00
bigcom266             bigcom266 0.000000e+00
bigcom269             bigcom269 0.000000e+00
bigcom272             bigcom272 0.000000e+00
bigcom281             bigcom281 0.000000e+00
bigcom291             bigcom291 0.000000e+00
bigcom292             bigcom292 0.000000e+00
bigcom295             bigcom295 0.000000e+00
bigcom299             bigcom299 0.000000e+00
bigcom301             bigcom301 0.000000e+00
bigcom306             bigcom306 0.000000e+00
bigcom309             bigcom309 0.000000e+00
bigcom314             bigcom314 0.000000e+00
bigcom321             bigcom321 0.000000e+00
bigcom341             bigcom341 0.000000e+00
bigcom350             bigcom350 0.000000e+00
bigcom353             bigcom353 0.000000e+00
bigcom359             bigcom359 0.000000e+00
bigcom363             bigcom363 0.000000e+00
bigcom365             bigcom365 0.000000e+00
bigcom385             bigcom385 0.000000e+00
bigcom386             bigcom386 0.000000e+00
bigcom408             bigcom408 0.000000e+00
bigcom412             bigcom412 0.000000e+00
bigcom480             bigcom480 0.000000e+00
membership_s1     membership_s1 0.000000e+00
membership_s3     membership_s3 0.000000e+00
membership_s4     membership_s4 0.000000e+00
membership_s5     membership_s5 0.000000e+00
membership_s6     membership_s6 0.000000e+00
membership_s8     membership_s8 0.000000e+00
membership_s9     membership_s9 0.000000e+00
membership_s11   membership_s11 0.000000e+00
membership_s12   membership_s12 0.000000e+00
membership_s14   membership_s14 0.000000e+00
membership_s15   membership_s15 0.000000e+00
membership_s16   membership_s16 0.000000e+00
membership_s17   membership_s17 0.000000e+00
membership_s18   membership_s18 0.000000e+00
membership_s20   membership_s20 0.000000e+00
membership_s21   membership_s21 0.000000e+00
membership_s22   membership_s22 0.000000e+00
membership_s24   membership_s24 0.000000e+00
membership_s25   membership_s25 0.000000e+00
membership_s26   membership_s26 0.000000e+00
membership_s27   membership_s27 0.000000e+00
membership_s28   membership_s28 0.000000e+00
membership_s30   membership_s30 0.000000e+00
membership_s31   membership_s31 0.000000e+00
membership_s32   membership_s32 0.000000e+00
membership_s33   membership_s33 0.000000e+00
membership_s36   membership_s36 0.000000e+00
membership_s37   membership_s37 0.000000e+00
[1] "Dataset: all_targets Model RF, run: 7 of 10 2015-06-16 08:11:55"
     |      Out-of-bag   |
Tree |      MSE  %Var(y) |
   1 | 0.003966    15.94 |
   2 | 0.001718     6.91 |
   3 | 0.0009586     3.85 |
   4 | 0.0008629     3.47 |
   5 | 0.0005005     2.01 |
   6 | 0.0003453     1.39 |
   7 | 0.0002886     1.16 |
   8 | 0.0003275     1.32 |
   9 | 0.0003111     1.25 |
  10 | 0.0002778     1.12 |
  11 | 0.0002653     1.07 |
  12 | 0.0002246     0.90 |
  13 | 0.0001968     0.79 |
  14 | 0.0001957     0.79 |
  15 | 0.0001695     0.68 |
  16 | 0.0001561     0.63 |
  17 | 0.0001541     0.62 |
  18 | 0.0001367     0.55 |
  19 | 0.0001215     0.49 |
  20 | 0.0001119     0.45 |
  21 | 0.0001044     0.42 |
  22 | 9.192e-05     0.37 |
  23 | 9.832e-05     0.40 |
  24 | 9.175e-05     0.37 |
  25 | 9.071e-05     0.36 |
  26 | 8.367e-05     0.34 |
  27 | 7.933e-05     0.32 |
  28 |  7.5e-05     0.30 |
  29 | 7.273e-05     0.29 |
  30 | 7.123e-05     0.29 |
  31 | 7.723e-05     0.31 |
  32 | 7.293e-05     0.29 |
  33 | 7.391e-05     0.30 |
  34 | 7.453e-05     0.30 |
  35 | 7.235e-05     0.29 |
  36 | 6.862e-05     0.28 |
  37 | 6.783e-05     0.27 |
  38 | 7.109e-05     0.29 |
  39 | 6.81e-05     0.27 |
  40 | 6.49e-05     0.26 |
  41 | 6.19e-05     0.25 |
  42 | 6.072e-05     0.24 |
  43 | 6.433e-05     0.26 |
  44 | 6.242e-05     0.25 |
  45 | 6.268e-05     0.25 |
  46 | 6.18e-05     0.25 |
  47 | 6.494e-05     0.26 |
  48 | 6.207e-05     0.25 |
  49 | 5.928e-05     0.24 |
  50 | 5.891e-05     0.24 |
  51 | 5.918e-05     0.24 |
  52 | 5.651e-05     0.23 |
  53 | 5.429e-05     0.22 |
  54 | 5.271e-05     0.21 |
  55 | 5.091e-05     0.20 |
  56 | 4.917e-05     0.20 |
  57 | 4.726e-05     0.19 |
  58 | 4.576e-05     0.18 |
  59 | 4.635e-05     0.19 |
  60 | 4.578e-05     0.18 |
  61 | 4.643e-05     0.19 |
  62 | 4.469e-05     0.18 |
  63 | 4.312e-05     0.17 |
  64 | 4.262e-05     0.17 |
  65 | 4.153e-05     0.17 |
  66 | 4.027e-05     0.16 |
  67 | 3.95e-05     0.16 |
  68 | 3.815e-05     0.15 |
  69 | 3.713e-05     0.15 |
  70 | 3.631e-05     0.15 |
  71 | 3.555e-05     0.14 |
  72 | 3.594e-05     0.14 |
  73 | 3.486e-05     0.14 |
  74 | 3.397e-05     0.14 |
  75 | 3.314e-05     0.13 |
  76 | 3.242e-05     0.13 |
  77 | 3.195e-05     0.13 |
  78 | 3.101e-05     0.12 |
  79 | 3.129e-05     0.13 |
  80 | 3.049e-05     0.12 |
  81 | 3.238e-05     0.13 |
  82 | 3.161e-05     0.13 |
  83 | 3.098e-05     0.12 |
  84 | 3.121e-05     0.13 |
  85 | 3.052e-05     0.12 |
  86 | 2.979e-05     0.12 |
  87 | 3.187e-05     0.13 |
  88 | 3.179e-05     0.13 |
  89 | 3.123e-05     0.13 |
  90 | 3.062e-05     0.12 |
  91 | 3.051e-05     0.12 |
  92 | 3.09e-05     0.12 |
  93 | 3.009e-05     0.12 |
  94 | 2.96e-05     0.12 |
  95 | 2.881e-05     0.12 |
  96 | 2.867e-05     0.12 |
  97 | 2.815e-05     0.11 |
  98 | 2.803e-05     0.11 |
  99 | 2.894e-05     0.12 |
 100 | 2.913e-05     0.12 |
[1] "Random Forest variable coefficients"
                      %IncMSE IncNodePurity
graph5          -1.148211e-36  4.700606e-14
graph6           0.000000e+00  4.796163e-16
graph7           2.251238e-06  1.714286e-02
graph8           0.000000e+00  0.000000e+00
graph9           4.317103e-05  3.309778e-02
graph10         -2.427919e-35  4.794394e-14
graph11          4.016507e-36  2.314621e-14
graph12          4.331965e-05  1.877931e-02
graph13          1.139991e-05  4.148254e-02
graph14          2.826775e-06  5.499016e-02
graph15         -2.669958e-37  4.777570e-14
graph16          0.000000e+00  2.500000e-02
graph17         -2.279982e-06  1.500000e-02
graph18          0.000000e+00  2.366997e-14
graph19         -5.930333e-34  7.237771e-14
graph20          1.305763e-05  6.691350e-02
graph21          0.000000e+00  2.484472e-02
graph22          2.263468e-06  1.333333e-02
graph23          5.155649e-36  5.267806e-02
graph24          0.000000e+00  3.555316e-17
graph25          0.000000e+00  1.555556e-02
graph26          0.000000e+00  3.030303e-03
graph27          0.000000e+00  5.685036e-16
graph28          0.000000e+00  1.778092e-17
graph29          0.000000e+00  1.734723e-20
orbit0           0.000000e+00  1.296810e-15
orbit1          -8.554068e-37  6.945570e-14
orbit2           3.194798e-05  1.835561e-02
orbit3           0.000000e+00  8.571429e-03
orbit4          -4.596644e-06  1.714286e-02
orbit5          -4.538235e-06  1.500000e-02
orbit6          -9.117623e-34  4.776688e-14
orbit7           2.021804e-21  2.400000e-02
orbit8           0.000000e+00  4.336809e-20
orbit9          -1.287775e-06  9.642857e-03
orbit10          1.479122e-04  6.089059e-02
orbit11          0.000000e+00  1.333333e-02
orbit12          0.000000e+00  0.000000e+00
orbit13          2.243158e-06  1.333333e-02
orbit14          0.000000e+00  0.000000e+00
orbit15         -6.094699e-35  8.795395e-16
orbit16         -1.555015e-37  6.987553e-16
orbit17          0.000000e+00  2.131975e-16
orbit18          9.150117e-06  7.786166e-02
orbit19          4.044407e-05  3.138382e-02
orbit20          0.000000e+00  2.666667e-02
orbit21         -4.585053e-06  1.333333e-02
orbit22          2.472878e-05  1.170242e-01
orbit23          2.287806e-06  4.266667e-02
orbit24          4.054999e-04  8.734569e-02
orbit25          0.000000e+00  1.802322e-14
orbit26          5.246782e-05  3.201554e-02
orbit27          2.745817e-05  7.096329e-02
orbit28          1.004272e-21  2.311111e-02
orbit29          0.000000e+00  1.670712e-16
orbit30          1.131990e-05  5.793651e-02
orbit31          4.575612e-06  1.135637e-02
orbit32          1.141105e-05  4.901006e-02
orbit33          0.000000e+00  4.974406e-16
orbit34          0.000000e+00  1.030296e-15
orbit35          1.309614e-04  1.609793e-02
orbit36          8.894429e-05  7.925638e-02
orbit37          2.576379e-04  3.956240e-02
orbit38          2.617257e-04  6.719173e-02
orbit39          0.000000e+00  1.398942e-02
orbit40          1.980531e-37  2.390094e-14
orbit41          0.000000e+00  2.500000e-02
orbit42          0.000000e+00  7.639028e-16
orbit43          0.000000e+00  3.375338e-16
orbit44         -1.899446e-40  3.908852e-16
orbit45          0.000000e+00  4.845019e-14
orbit46          1.593081e-04  1.832869e-02
orbit47          0.000000e+00  6.217249e-16
orbit48          1.322389e-04  9.848939e-03
orbit49          2.267574e-06  1.500000e-02
orbit50         -1.966438e-06  6.577991e-02
orbit51         -2.697079e-41  4.606983e-14
orbit52          5.498886e-41  5.330892e-16
orbit53          2.580939e-05  1.396144e-02
orbit54          0.000000e+00  1.598981e-16
orbit55          0.000000e+00  3.552887e-16
orbit56          8.105026e-05  6.408058e-02
orbit57          0.000000e+00  1.065988e-16
orbit58          3.875969e-05  4.921552e-02
orbit59          0.000000e+00  1.421172e-16
orbit60          0.000000e+00  8.884386e-17
orbit61          0.000000e+00  1.065901e-16
orbit62          0.000000e+00  3.557918e-17
orbit63          9.255066e-39  5.214118e-03
orbit64          2.275831e-06  3.428571e-02
orbit65          0.000000e+00  4.263430e-16
orbit66          1.820665e-05  2.596947e-02
orbit67          0.000000e+00  0.000000e+00
orbit68          0.000000e+00  2.131628e-16
orbit69          0.000000e+00  0.000000e+00
orbit70          0.000000e+00  3.469447e-20
orbit71          0.000000e+00  0.000000e+00
orbit72          0.000000e+00  8.527554e-16
AP               0.000000e+00  1.428571e-02
bet              1.805067e-05  5.222222e-02
ecc              0.000000e+00  3.714286e-02
eccrad          -6.857143e-06  1.173958e-02
close           -6.178998e-34  2.473828e-14
constraint       8.197399e-06  1.483491e-01
coreness         0.000000e+00  1.333333e-02
knn              3.047205e-04  2.557279e-02
hubscore         2.275831e-06  1.428571e-02
pagerank         3.412991e-05  1.323060e-01
trans            7.052684e-05  5.958523e-02
evcent          -6.501113e-34  7.234768e-14
first           -2.257846e-06  1.500000e-02
upto_second     -4.578755e-06  1.500000e-02
upto_third      -1.725653e-34  4.763719e-14
upto_fourth     -2.285714e-06  3.156589e-02
upto_fifth       0.000000e+00  2.361667e-14
upto_sixth      -2.297763e-36  6.857143e-03
second           1.024035e-04  1.886769e-02
third            2.284670e-06  1.204886e-01
fourth          -4.571429e-06  5.289746e-02
fifth           -3.009997e-06  8.469608e-02
sixth            3.526496e-08  3.108929e-02
ratio1           2.201571e-04  9.631806e-02
ratio2           1.808027e-05  9.434296e-02
ratio3           1.029652e-03  6.566223e-02
ratio4           1.592057e-05  8.229184e-02
ratio5          -2.434902e-08  6.886797e-02
ratio6           1.151309e-36  2.222222e-02
selfinter        0.000000e+00  2.000000e-02
walktrap_vertex  1.223497e-08  5.583333e-02
bigcom1          0.000000e+00  0.000000e+00
bigcom2          0.000000e+00  0.000000e+00
bigcom3          0.000000e+00  0.000000e+00
bigcom4          0.000000e+00  1.065814e-16
bigcom6          0.000000e+00  0.000000e+00
bigcom8          0.000000e+00  1.421085e-16
bigcom9          0.000000e+00  0.000000e+00
bigcom11         0.000000e+00  0.000000e+00
bigcom13         0.000000e+00  0.000000e+00
bigcom15         0.000000e+00  0.000000e+00
bigcom16         0.000000e+00  0.000000e+00
bigcom21         0.000000e+00  0.000000e+00
bigcom22         0.000000e+00  0.000000e+00
bigcom24         0.000000e+00  0.000000e+00
bigcom26         0.000000e+00  0.000000e+00
bigcom28         0.000000e+00  5.684342e-16
bigcom30         0.000000e+00  0.000000e+00
bigcom31         0.000000e+00  0.000000e+00
bigcom32         0.000000e+00  0.000000e+00
bigcom33         0.000000e+00  0.000000e+00
bigcom34         0.000000e+00  0.000000e+00
bigcom36         0.000000e+00  0.000000e+00
bigcom37        -4.585053e-06  2.477829e-02
bigcom38         0.000000e+00  6.938894e-20
bigcom39         0.000000e+00  0.000000e+00
bigcom40         0.000000e+00  0.000000e+00
bigcom43         0.000000e+00  0.000000e+00
bigcom44         0.000000e+00  0.000000e+00
bigcom46         0.000000e+00  0.000000e+00
bigcom47         0.000000e+00  0.000000e+00
bigcom49         0.000000e+00  0.000000e+00
bigcom50         0.000000e+00  0.000000e+00
bigcom51         0.000000e+00  0.000000e+00
bigcom52         0.000000e+00  0.000000e+00
bigcom54         0.000000e+00  0.000000e+00
bigcom56         4.527960e-06  6.865362e-03
bigcom62         0.000000e+00  0.000000e+00
bigcom66         1.856159e-08  3.707890e-02
bigcom68         0.000000e+00  0.000000e+00
bigcom69         0.000000e+00  0.000000e+00
bigcom71         4.559964e-06  9.529121e-03
bigcom72         0.000000e+00  0.000000e+00
bigcom73         0.000000e+00  0.000000e+00
bigcom74         0.000000e+00  0.000000e+00
bigcom75         0.000000e+00  0.000000e+00
bigcom76         0.000000e+00  0.000000e+00
bigcom77         0.000000e+00  0.000000e+00
bigcom79         0.000000e+00  0.000000e+00
bigcom80         0.000000e+00  0.000000e+00
bigcom82         0.000000e+00  0.000000e+00
bigcom83         0.000000e+00  0.000000e+00
bigcom84        -9.470333e-06  3.690781e-01
bigcom85         0.000000e+00  0.000000e+00
bigcom87         0.000000e+00  0.000000e+00
bigcom89         0.000000e+00  0.000000e+00
bigcom91         0.000000e+00  0.000000e+00
bigcom92         0.000000e+00  0.000000e+00
bigcom93         0.000000e+00  0.000000e+00
bigcom96         0.000000e+00  0.000000e+00
bigcom97         2.251745e-06  2.858548e-03
bigcom98         0.000000e+00  0.000000e+00
bigcom99         0.000000e+00  0.000000e+00
bigcom101        9.699698e-06  2.123075e-02
bigcom104        0.000000e+00  0.000000e+00
bigcom106        6.804275e-06  3.735361e-02
bigcom109        0.000000e+00  0.000000e+00
bigcom113        4.645053e-06  2.445454e-02
bigcom116        0.000000e+00  0.000000e+00
bigcom120        0.000000e+00  0.000000e+00
bigcom123        0.000000e+00  0.000000e+00
bigcom126       -1.043195e-05  8.488905e-02
bigcom127        0.000000e+00  0.000000e+00
bigcom137        0.000000e+00  0.000000e+00
bigcom139       -6.602262e-06  7.761029e-02
bigcom140        0.000000e+00  0.000000e+00
bigcom143       -4.578755e-06  4.689088e-02
bigcom145        0.000000e+00  0.000000e+00
bigcom146        4.542516e-06  9.636956e-03
bigcom147        0.000000e+00  0.000000e+00
bigcom149        0.000000e+00  0.000000e+00
bigcom153        1.367626e-05  1.437639e-02
bigcom154        0.000000e+00  0.000000e+00
bigcom156        0.000000e+00  2.081668e-19
bigcom157        0.000000e+00  0.000000e+00
bigcom158        0.000000e+00  0.000000e+00
bigcom160        0.000000e+00  0.000000e+00
bigcom161        2.135564e-37  4.448617e-02
bigcom162        0.000000e+00  0.000000e+00
bigcom164        0.000000e+00  6.031076e-02
bigcom166        0.000000e+00  0.000000e+00
bigcom167        0.000000e+00  0.000000e+00
bigcom171        0.000000e+00  0.000000e+00
bigcom173        0.000000e+00  0.000000e+00
bigcom175       -2.005370e-21  5.491449e-02
bigcom176        0.000000e+00  0.000000e+00
bigcom177        0.000000e+00  0.000000e+00
bigcom178        1.358299e-05  4.333575e-02
bigcom180        0.000000e+00  0.000000e+00
bigcom181        0.000000e+00  0.000000e+00
bigcom184        0.000000e+00  0.000000e+00
bigcom186        0.000000e+00  0.000000e+00
bigcom187        0.000000e+00  0.000000e+00
bigcom189        0.000000e+00  0.000000e+00
bigcom194        0.000000e+00  0.000000e+00
bigcom195        0.000000e+00  0.000000e+00
bigcom196        0.000000e+00  0.000000e+00
bigcom204        0.000000e+00  1.608498e-02
bigcom205        0.000000e+00  0.000000e+00
bigcom212        0.000000e+00  0.000000e+00
bigcom214        0.000000e+00  0.000000e+00
bigcom222        0.000000e+00  0.000000e+00
bigcom223        0.000000e+00  2.535468e-02
bigcom226        0.000000e+00  0.000000e+00
bigcom227        0.000000e+00  0.000000e+00
bigcom229        0.000000e+00  0.000000e+00
bigcom233        0.000000e+00  0.000000e+00
bigcom236        0.000000e+00  0.000000e+00
bigcom237        6.799189e-06  1.040036e-01
bigcom246        0.000000e+00  0.000000e+00
bigcom248        0.000000e+00  0.000000e+00
bigcom249        0.000000e+00  0.000000e+00
bigcom250        0.000000e+00  0.000000e+00
bigcom254        0.000000e+00  0.000000e+00
bigcom266        0.000000e+00  5.551115e-19
bigcom269        0.000000e+00  0.000000e+00
bigcom272        0.000000e+00  0.000000e+00
bigcom274        0.000000e+00  0.000000e+00
bigcom281        0.000000e+00  0.000000e+00
bigcom291        0.000000e+00  0.000000e+00
bigcom292        0.000000e+00  0.000000e+00
bigcom295        0.000000e+00  0.000000e+00
bigcom299        0.000000e+00  0.000000e+00
bigcom301        0.000000e+00  0.000000e+00
bigcom306        0.000000e+00  0.000000e+00
bigcom309        0.000000e+00  0.000000e+00
bigcom314        0.000000e+00  0.000000e+00
bigcom321        0.000000e+00  0.000000e+00
bigcom341        0.000000e+00  0.000000e+00
bigcom350       -2.283105e-06  7.724299e-02
bigcom353        0.000000e+00  6.938894e-20
bigcom359        0.000000e+00  0.000000e+00
bigcom363        0.000000e+00  0.000000e+00
bigcom365        0.000000e+00  0.000000e+00
bigcom385        0.000000e+00  6.363966e-02
bigcom386        0.000000e+00  0.000000e+00
bigcom408        2.669958e-37  1.050625e-02
bigcom412        0.000000e+00  0.000000e+00
bigcom480        2.253267e-06  4.604397e-02
spin_vertex     -4.531056e-06  6.462121e-02
membership_s1    0.000000e+00  6.938894e-20
membership_s3    0.000000e+00  0.000000e+00
membership_s4    0.000000e+00  1.065901e-16
membership_s5    0.000000e+00  0.000000e+00
membership_s6    2.259887e-06  1.428571e-02
membership_s7    0.000000e+00  0.000000e+00
membership_s8    6.269950e-06  1.869051e-02
membership_s9    0.000000e+00  0.000000e+00
membership_s11   0.000000e+00  5.551115e-19
membership_s12   0.000000e+00  0.000000e+00
membership_s14   0.000000e+00  0.000000e+00
membership_s15   0.000000e+00  0.000000e+00
membership_s16  -7.498098e-37  2.030249e-02
membership_s17   0.000000e+00  0.000000e+00
membership_s18   0.000000e+00  0.000000e+00
membership_s20   0.000000e+00  0.000000e+00
membership_s21  -2.279982e-06  4.940623e-03
membership_s22   0.000000e+00  8.673617e-21
membership_s24   1.709986e-06  8.822915e-03
membership_s25   0.000000e+00  0.000000e+00
membership_s26   1.076321e-36  8.683649e-03
membership_s27   0.000000e+00  5.329071e-17
membership_s28   2.178849e-06  7.161434e-02
membership_s30   3.183793e-05  4.016950e-02
membership_s31  -2.275831e-06  1.028734e-02
membership_s32  -2.251745e-06  4.883821e-03
membership_s33   0.000000e+00  0.000000e+00
membership_s36   0.000000e+00  3.469447e-20
membership_s37   0.000000e+00  0.000000e+00
V1               2.737857e-05  6.233051e-02
V2              -3.051722e-06  1.581394e-01
pdi              9.006980e-06  3.099124e-02
adhesion         1.223497e-08  5.725470e-02
cohesion        -4.542834e-06  9.948621e-02
inner            0.000000e+00  3.137255e-02
outer            3.615444e-05  5.742788e-02
ioratio         -4.554771e-06  2.438949e-02
comsize          4.568296e-06  3.229193e-02
target           4.951324e-02  2.917143e+02
[1] "Dataset: all_targets Model GLM, run: 7 of 10 2015-06-16 08:13:07"
[1] "glmnet variable coefficients"
                     [,1]      [,2]
(Intercept)     -3.642305 -6.268632
graph0           0.000000  0.000000
graph1           0.000000  0.000000
graph2           0.000000  0.000000
graph3           0.000000  0.000000
graph4           0.000000  0.000000
graph5           0.000000  0.000000
graph6           0.000000  0.000000
graph7           0.000000  0.000000
graph8           0.000000  0.000000
graph9           0.000000  0.000000
graph10          0.000000  0.000000
graph11          0.000000  0.000000
graph12          0.000000  0.000000
graph13          0.000000  0.000000
graph14          0.000000  0.000000
graph15          0.000000  0.000000
graph16          0.000000  0.000000
graph17          0.000000  0.000000
graph18          0.000000  0.000000
graph19          0.000000  0.000000
graph20          0.000000  0.000000
graph21          0.000000  0.000000
graph22          0.000000  0.000000
graph23          0.000000  0.000000
graph24          0.000000  0.000000
graph25          0.000000  0.000000
graph26          0.000000  0.000000
graph27          0.000000  0.000000
graph28          0.000000  0.000000
graph29          0.000000  0.000000
orbit0           0.000000  0.000000
orbit1           0.000000  0.000000
orbit2           0.000000  0.000000
orbit3           0.000000  0.000000
orbit4           0.000000  0.000000
orbit5           0.000000  0.000000
orbit6           0.000000  0.000000
orbit7           0.000000  0.000000
orbit8           0.000000  0.000000
orbit9           0.000000  0.000000
orbit10          0.000000  0.000000
orbit11          0.000000  0.000000
orbit12          0.000000  0.000000
orbit13          0.000000  0.000000
orbit14          0.000000  0.000000
orbit15          0.000000  0.000000
orbit16          0.000000  0.000000
orbit17          0.000000  0.000000
orbit18          0.000000  0.000000
orbit19          0.000000  0.000000
orbit20          0.000000  0.000000
orbit21          0.000000  0.000000
orbit22          0.000000  0.000000
orbit23          0.000000  0.000000
orbit24          0.000000  0.000000
orbit25          0.000000  0.000000
orbit26          0.000000  0.000000
orbit27          0.000000  0.000000
orbit28          0.000000  0.000000
orbit29          0.000000  0.000000
orbit30          0.000000  0.000000
orbit31          0.000000  0.000000
orbit32          0.000000  0.000000
orbit33          0.000000  0.000000
orbit34          0.000000  0.000000
orbit35          0.000000  0.000000
orbit36          0.000000  0.000000
orbit37          0.000000  0.000000
orbit38          0.000000  0.000000
orbit39          0.000000  0.000000
orbit40          0.000000  0.000000
orbit41          0.000000  0.000000
orbit42          0.000000  0.000000
orbit43          0.000000  0.000000
orbit44          0.000000  0.000000
orbit45          0.000000  0.000000
orbit46          0.000000  0.000000
orbit47          0.000000  0.000000
orbit48          0.000000  0.000000
orbit49          0.000000  0.000000
orbit50          0.000000  0.000000
orbit51          0.000000  0.000000
orbit52          0.000000  0.000000
orbit53          0.000000  0.000000
orbit54          0.000000  0.000000
orbit55          0.000000  0.000000
orbit56          0.000000  0.000000
orbit57          0.000000  0.000000
orbit58          0.000000  0.000000
orbit59          0.000000  0.000000
orbit60          0.000000  0.000000
orbit61          0.000000  0.000000
orbit62          0.000000  0.000000
orbit63          0.000000  0.000000
orbit64          0.000000  0.000000
orbit65          0.000000  0.000000
orbit66          0.000000  0.000000
orbit67          0.000000  0.000000
orbit68          0.000000  0.000000
orbit69          0.000000  0.000000
orbit70          0.000000  0.000000
orbit71          0.000000  0.000000
orbit72          0.000000  0.000000
AP               0.000000  0.000000
bet              0.000000  0.000000
ecc              0.000000  0.000000
eccrad           0.000000  0.000000
close            0.000000  0.000000
constraint       0.000000  0.000000
coreness         0.000000  0.000000
knn              0.000000  0.000000
hubscore         0.000000  0.000000
pagerank         0.000000  0.000000
trans            0.000000  0.000000
evcent           0.000000  0.000000
first            0.000000  0.000000
upto_second      0.000000  0.000000
upto_third       0.000000  0.000000
upto_fourth      0.000000  0.000000
upto_fifth       0.000000  0.000000
upto_sixth       0.000000  0.000000
second           0.000000  0.000000
third            0.000000  0.000000
fourth           0.000000  0.000000
fifth            0.000000  0.000000
sixth            0.000000  0.000000
ratio1           0.000000  0.000000
ratio2           0.000000  0.000000
ratio3           0.000000  0.000000
ratio4           0.000000  0.000000
ratio5           0.000000  0.000000
ratio6           0.000000  0.000000
selfinter        0.000000  0.000000
walktrap_vertex  0.000000  0.000000
bigcom1          0.000000  0.000000
bigcom2          0.000000  0.000000
bigcom3          0.000000  0.000000
bigcom4          0.000000  0.000000
bigcom6          0.000000  0.000000
bigcom8          0.000000  0.000000
bigcom9          0.000000  0.000000
bigcom11         0.000000  0.000000
bigcom13         0.000000  0.000000
bigcom15         0.000000  0.000000
bigcom16         0.000000  0.000000
bigcom21         0.000000  0.000000
bigcom22         0.000000  0.000000
bigcom24         0.000000  0.000000
bigcom26         0.000000  0.000000
bigcom28         0.000000  0.000000
bigcom30         0.000000  0.000000
bigcom31         0.000000  0.000000
bigcom32         0.000000  0.000000
bigcom33         0.000000  0.000000
bigcom34         0.000000  0.000000
bigcom36         0.000000  0.000000
bigcom37         0.000000  0.000000
bigcom38         0.000000  0.000000
bigcom39         0.000000  0.000000
bigcom40         0.000000  0.000000
bigcom43         0.000000  0.000000
bigcom44         0.000000  0.000000
bigcom46         0.000000  0.000000
bigcom47         0.000000  0.000000
bigcom49         0.000000  0.000000
bigcom50         0.000000  0.000000
bigcom51         0.000000  0.000000
bigcom52         0.000000  0.000000
bigcom54         0.000000  0.000000
bigcom56         0.000000  0.000000
bigcom62         0.000000  0.000000
bigcom66         0.000000  0.000000
bigcom68         0.000000  0.000000
bigcom69         0.000000  0.000000
bigcom71         0.000000  0.000000
bigcom72         0.000000  0.000000
bigcom73         0.000000  0.000000
bigcom74         0.000000  0.000000
bigcom75         0.000000  0.000000
bigcom76         0.000000  0.000000
bigcom77         0.000000  0.000000
bigcom79         0.000000  0.000000
bigcom80         0.000000  0.000000
bigcom82         0.000000  0.000000
bigcom83         0.000000  0.000000
bigcom84         0.000000  0.000000
bigcom85         0.000000  0.000000
bigcom87         0.000000  0.000000
bigcom89         0.000000  0.000000
bigcom91         0.000000  0.000000
bigcom92         0.000000  0.000000
bigcom93         0.000000  0.000000
bigcom96         0.000000  0.000000
bigcom97         0.000000  0.000000
bigcom98         0.000000  0.000000
bigcom99         0.000000  0.000000
bigcom101        0.000000  0.000000
bigcom104        0.000000  0.000000
bigcom106        0.000000  0.000000
bigcom109        0.000000  0.000000
bigcom113        0.000000  0.000000
bigcom116        0.000000  0.000000
bigcom120        0.000000  0.000000
bigcom123        0.000000  0.000000
bigcom126        0.000000  0.000000
bigcom127        0.000000  0.000000
bigcom137        0.000000  0.000000
bigcom139        0.000000  0.000000
bigcom140        0.000000  0.000000
bigcom143        0.000000  0.000000
bigcom145        0.000000  0.000000
bigcom146        0.000000  0.000000
bigcom147        0.000000  0.000000
bigcom149        0.000000  0.000000
bigcom153        0.000000  0.000000
bigcom154        0.000000  0.000000
bigcom156        0.000000  0.000000
bigcom157        0.000000  0.000000
bigcom158        0.000000  0.000000
bigcom160        0.000000  0.000000
bigcom161        0.000000  0.000000
bigcom162        0.000000  0.000000
bigcom164        0.000000  0.000000
bigcom166        0.000000  0.000000
bigcom167        0.000000  0.000000
bigcom171        0.000000  0.000000
bigcom173        0.000000  0.000000
bigcom175        0.000000  0.000000
bigcom176        0.000000  0.000000
bigcom177        0.000000  0.000000
bigcom178        0.000000  0.000000
bigcom180        0.000000  0.000000
bigcom181        0.000000  0.000000
bigcom184        0.000000  0.000000
bigcom186        0.000000  0.000000
bigcom187        0.000000  0.000000
bigcom189        0.000000  0.000000
bigcom194        0.000000  0.000000
bigcom195        0.000000  0.000000
bigcom196        0.000000  0.000000
bigcom204        0.000000  0.000000
bigcom205        0.000000  0.000000
bigcom212        0.000000  0.000000
bigcom214        0.000000  0.000000
bigcom222        0.000000  0.000000
bigcom223        0.000000  0.000000
bigcom226        0.000000  0.000000
bigcom227        0.000000  0.000000
bigcom229        0.000000  0.000000
bigcom233        0.000000  0.000000
bigcom236        0.000000  0.000000
bigcom237        0.000000  0.000000
bigcom246        0.000000  0.000000
bigcom248        0.000000  0.000000
bigcom249        0.000000  0.000000
bigcom250        0.000000  0.000000
bigcom254        0.000000  0.000000
bigcom266        0.000000  0.000000
bigcom269        0.000000  0.000000
bigcom272        0.000000  0.000000
bigcom274        0.000000  0.000000
bigcom281        0.000000  0.000000
bigcom291        0.000000  0.000000
bigcom292        0.000000  0.000000
bigcom295        0.000000  0.000000
bigcom299        0.000000  0.000000
bigcom301        0.000000  0.000000
bigcom306        0.000000  0.000000
bigcom309        0.000000  0.000000
bigcom314        0.000000  0.000000
bigcom321        0.000000  0.000000
bigcom341        0.000000  0.000000
bigcom350        0.000000  0.000000
bigcom353        0.000000  0.000000
bigcom359        0.000000  0.000000
bigcom363        0.000000  0.000000
bigcom365        0.000000  0.000000
bigcom385        0.000000  0.000000
bigcom386        0.000000  0.000000
bigcom408        0.000000  0.000000
bigcom412        0.000000  0.000000
bigcom480        0.000000  0.000000
spin_vertex      0.000000  0.000000
membership_s1    0.000000  0.000000
membership_s3    0.000000  0.000000
membership_s4    0.000000  0.000000
membership_s5    0.000000  0.000000
membership_s6    0.000000  0.000000
membership_s7    0.000000  0.000000
membership_s8    0.000000  0.000000
membership_s9    0.000000  0.000000
membership_s11   0.000000  0.000000
membership_s12   0.000000  0.000000
membership_s14   0.000000  0.000000
membership_s15   0.000000  0.000000
membership_s16   0.000000  0.000000
membership_s17   0.000000  0.000000
membership_s18   0.000000  0.000000
membership_s20   0.000000  0.000000
membership_s21   0.000000  0.000000
membership_s22   0.000000  0.000000
membership_s24   0.000000  0.000000
membership_s25   0.000000  0.000000
membership_s26   0.000000  0.000000
membership_s27   0.000000  0.000000
membership_s28   0.000000  0.000000
membership_s30   0.000000  0.000000
membership_s31   0.000000  0.000000
membership_s32   0.000000  0.000000
membership_s33   0.000000  0.000000
membership_s36   0.000000  0.000000
membership_s37   0.000000  0.000000
V1               0.000000  0.000000
V2               0.000000  0.000000
pdi              0.000000  0.000000
adhesion         0.000000  0.000000
cohesion         0.000000  0.000000
inner            0.000000  0.000000
outer            0.000000  0.000000
ioratio          0.000000  0.000000
comsize          0.000000  0.000000
target           0.000000  8.563781
[1] "Dataset: all_targets Model GBM, run: 8 of 10 2015-06-16 08:13:18"
Iter   TrainDeviance   ValidDeviance   StepSize   Improve
     1        0.2147             nan     0.0100    0.0090
     2        0.2012             nan     0.0100    0.0065
     3        0.1908             nan     0.0100    0.0051
     4        0.1823             nan     0.0100    0.0044
     5        0.1750             nan     0.0100    0.0037
     6        0.1686             nan     0.0100    0.0032
     7        0.1630             nan     0.0100    0.0028
     8        0.1579             nan     0.0100    0.0025
     9        0.1533             nan     0.0100    0.0024
    10        0.1490             nan     0.0100    0.0020
    20        0.1187             nan     0.0100    0.0011
    40        0.0850             nan     0.0100    0.0006
    60        0.0646             nan     0.0100    0.0004
    80        0.0504             nan     0.0100    0.0003
   100        0.0399             nan     0.0100    0.0002
   120        0.0319             nan     0.0100    0.0002
   140        0.0256             nan     0.0100    0.0001
   160        0.0207             nan     0.0100    0.0001
   180        0.0168             nan     0.0100    0.0001
   200        0.0136             nan     0.0100    0.0001
   220        0.0111             nan     0.0100    0.0001
   240        0.0090             nan     0.0100    0.0000
   260        0.0073             nan     0.0100    0.0000
   280        0.0060             nan     0.0100    0.0000
   300        0.0049             nan     0.0100    0.0000
   320        0.0040             nan     0.0100    0.0000
   340        0.0033             nan     0.0100    0.0000
   360        0.0027             nan     0.0100    0.0000
   376        0.0023             nan     0.0100    0.0000

[1] "GBM variable coefficients"
                            var      rel.inf
target                   target 1.000000e+02
graph0                   graph0 4.232211e-24
graph4                   graph4 1.529653e-24
graph1                   graph1 1.061811e-24
graph3                   graph3 6.921334e-25
V2                           V2 6.831296e-25
ratio2                   ratio2 6.671460e-25
ioratio                 ioratio 6.111462e-25
cohesion               cohesion 5.955509e-25
graph18                 graph18 5.844228e-25
graph2                   graph2 5.839283e-25
orbit11                 orbit11 5.490652e-25
orbit62                 orbit62 3.780081e-25
ratio3                   ratio3 3.531457e-25
fifth                     fifth 2.912993e-25
graph20                 graph20 2.630611e-25
ratio1                   ratio1 2.110128e-25
graph27                 graph27 1.943212e-25
close                     close 1.934193e-25
graph29                 graph29 1.857163e-25
orbit12                 orbit12 1.556446e-25
graph11                 graph11 1.508282e-25
fourth                   fourth 1.475368e-25
ratio6                   ratio6 1.333396e-25
pagerank               pagerank 1.318259e-25
graph8                   graph8 1.269077e-25
adhesion               adhesion 1.069877e-25
comsize                 comsize 1.067566e-25
orbit64                 orbit64 9.443893e-26
orbit1                   orbit1 9.230203e-26
orbit31                 orbit31 9.078245e-26
bigcom8                 bigcom8 8.188672e-26
orbit42                 orbit42 7.770053e-26
graph25                 graph25 7.647569e-26
graph9                   graph9 7.075339e-26
outer                     outer 6.967231e-26
orbit60                 orbit60 6.741252e-26
sixth                     sixth 6.492676e-26
orbit57                 orbit57 6.456303e-26
graph5                   graph5 5.755880e-26
orbit21                 orbit21 5.704570e-26
graph28                 graph28 5.083485e-26
orbit39                 orbit39 4.780171e-26
graph6                   graph6 4.701651e-26
ecc                         ecc 4.462481e-26
orbit17                 orbit17 4.184055e-26
graph24                 graph24 3.735728e-26
evcent                   evcent 3.103878e-26
ratio4                   ratio4 3.014927e-26
orbit37                 orbit37 2.961399e-26
orbit44                 orbit44 2.787287e-26
third                     third 2.637953e-26
knn                         knn 2.328997e-26
orbit7                   orbit7 2.266620e-26
graph14                 graph14 2.229796e-26
orbit4                   orbit4 2.002467e-26
graph10                 graph10 1.904510e-26
bigcom3                 bigcom3 1.883104e-26
upto_second         upto_second 1.560733e-26
trans                     trans 1.236543e-26
orbit2                   orbit2 1.136598e-26
orbit53                 orbit53 8.699575e-27
graph26                 graph26 8.034488e-27
graph23                 graph23 7.198174e-27
graph12                 graph12 6.637552e-27
orbit19                 orbit19 5.765240e-27
orbit45                 orbit45 5.542842e-27
upto_third           upto_third 5.011175e-27
orbit47                 orbit47 4.975225e-27
orbit27                 orbit27 3.799654e-27
orbit66                 orbit66 3.572406e-27
orbit18                 orbit18 3.302954e-27
orbit52                 orbit52 3.070583e-27
second                   second 2.777130e-27
V1                           V1 2.616021e-27
orbit71                 orbit71 2.487326e-27
ratio5                   ratio5 2.098982e-27
orbit35                 orbit35 1.998615e-27
graph17                 graph17 1.579497e-27
orbit56                 orbit56 1.497105e-27
orbit40                 orbit40 1.479055e-27
graph15                 graph15 1.224010e-27
orbit33                 orbit33 1.088161e-27
orbit20                 orbit20 1.076776e-27
orbit28                 orbit28 9.256024e-28
orbit41                 orbit41 6.943567e-28
orbit15                 orbit15 5.296417e-28
membership_s31   membership_s31 5.047365e-28
graph21                 graph21 4.752709e-28
orbit16                 orbit16 4.704770e-28
bigcom72               bigcom72 4.636345e-28
graph19                 graph19 4.421326e-28
orbit38                 orbit38 4.361677e-28
bigcom85               bigcom85 3.487167e-28
bigcom96               bigcom96 3.487162e-28
bigcom82               bigcom82 3.486838e-28
bigcom56               bigcom56 3.486503e-28
bigcom52               bigcom52 3.486168e-28
graph13                 graph13 3.144733e-28
orbit70                 orbit70 2.182194e-28
orbit6                   orbit6 1.720576e-28
constraint           constraint 1.441223e-28
coreness               coreness 9.873718e-29
upto_fourth         upto_fourth 9.596262e-29
orbit23                 orbit23 8.535992e-29
orbit63                 orbit63 7.722418e-29
orbit9                   orbit9 6.213205e-29
orbit49                 orbit49 5.883438e-29
orbit13                 orbit13 4.389099e-29
graph22                 graph22 4.001246e-29
graph16                 graph16 3.956063e-29
orbit5                   orbit5 3.527845e-29
orbit22                 orbit22 3.200475e-29
inner                     inner 2.790814e-29
graph7                   graph7 2.466954e-29
bet                         bet 2.366212e-29
hubscore               hubscore 2.062010e-29
orbit65                 orbit65 1.272078e-29
orbit32                 orbit32 1.260824e-29
orbit26                 orbit26 1.211435e-29
orbit61                 orbit61 1.124126e-29
orbit24                 orbit24 9.977348e-30
orbit29                 orbit29 8.258823e-30
orbit54                 orbit54 6.885010e-30
upto_fifth           upto_fifth 5.899608e-30
orbit51                 orbit51 4.472917e-30
upto_sixth           upto_sixth 3.642044e-30
orbit69                 orbit69 3.594945e-30
orbit55                 orbit55 3.181122e-30
orbit50                 orbit50 2.269328e-30
orbit68                 orbit68 1.507245e-30
orbit30                 orbit30 1.481258e-30
orbit46                 orbit46 1.316538e-30
orbit10                 orbit10 1.262393e-30
membership_s32   membership_s32 1.190990e-30
orbit25                 orbit25 1.091581e-30
orbit36                 orbit36 6.401989e-31
orbit43                 orbit43 6.263165e-31
orbit59                 orbit59 3.954300e-31
bigcom28               bigcom28 3.454106e-31
spin_vertex         spin_vertex 3.041562e-31
walktrap_vertex walktrap_vertex 2.319004e-31
orbit58                 orbit58 2.172330e-31
orbit48                 orbit48 1.609115e-31
bigcom46               bigcom46 8.219137e-32
bigcom13               bigcom13 8.011746e-32
membership_s27   membership_s27 6.892274e-32
pdi                         pdi 4.427306e-32
orbit67                 orbit67 3.625506e-32
selfinter             selfinter 2.363013e-32
bigcom1                 bigcom1 1.838416e-32
membership_s5     membership_s5 7.449948e-33
orbit0                   orbit0 0.000000e+00
orbit3                   orbit3 0.000000e+00
orbit8                   orbit8 0.000000e+00
orbit14                 orbit14 0.000000e+00
orbit34                 orbit34 0.000000e+00
orbit72                 orbit72 0.000000e+00
AP                           AP 0.000000e+00
eccrad                   eccrad 0.000000e+00
first                     first 0.000000e+00
bigcom2                 bigcom2 0.000000e+00
bigcom4                 bigcom4 0.000000e+00
bigcom6                 bigcom6 0.000000e+00
bigcom9                 bigcom9 0.000000e+00
bigcom11               bigcom11 0.000000e+00
bigcom15               bigcom15 0.000000e+00
bigcom16               bigcom16 0.000000e+00
bigcom21               bigcom21 0.000000e+00
bigcom22               bigcom22 0.000000e+00
bigcom24               bigcom24 0.000000e+00
bigcom26               bigcom26 0.000000e+00
bigcom30               bigcom30 0.000000e+00
bigcom31               bigcom31 0.000000e+00
bigcom32               bigcom32 0.000000e+00
bigcom33               bigcom33 0.000000e+00
bigcom34               bigcom34 0.000000e+00
bigcom36               bigcom36 0.000000e+00
bigcom37               bigcom37 0.000000e+00
bigcom38               bigcom38 0.000000e+00
bigcom39               bigcom39 0.000000e+00
bigcom40               bigcom40 0.000000e+00
bigcom43               bigcom43 0.000000e+00
bigcom44               bigcom44 0.000000e+00
bigcom47               bigcom47 0.000000e+00
bigcom49               bigcom49 0.000000e+00
bigcom50               bigcom50 0.000000e+00
bigcom51               bigcom51 0.000000e+00
bigcom54               bigcom54 0.000000e+00
bigcom62               bigcom62 0.000000e+00
bigcom66               bigcom66 0.000000e+00
bigcom68               bigcom68 0.000000e+00
bigcom69               bigcom69 0.000000e+00
bigcom71               bigcom71 0.000000e+00
bigcom73               bigcom73 0.000000e+00
bigcom74               bigcom74 0.000000e+00
bigcom75               bigcom75 0.000000e+00
bigcom76               bigcom76 0.000000e+00
bigcom77               bigcom77 0.000000e+00
bigcom79               bigcom79 0.000000e+00
bigcom80               bigcom80 0.000000e+00
bigcom83               bigcom83 0.000000e+00
bigcom84               bigcom84 0.000000e+00
bigcom87               bigcom87 0.000000e+00
bigcom89               bigcom89 0.000000e+00
bigcom91               bigcom91 0.000000e+00
bigcom92               bigcom92 0.000000e+00
bigcom93               bigcom93 0.000000e+00
bigcom97               bigcom97 0.000000e+00
bigcom98               bigcom98 0.000000e+00
bigcom99               bigcom99 0.000000e+00
bigcom101             bigcom101 0.000000e+00
bigcom104             bigcom104 0.000000e+00
bigcom106             bigcom106 0.000000e+00
bigcom109             bigcom109 0.000000e+00
bigcom113             bigcom113 0.000000e+00
bigcom116             bigcom116 0.000000e+00
bigcom120             bigcom120 0.000000e+00
bigcom123             bigcom123 0.000000e+00
bigcom126             bigcom126 0.000000e+00
bigcom127             bigcom127 0.000000e+00
bigcom137             bigcom137 0.000000e+00
bigcom139             bigcom139 0.000000e+00
bigcom140             bigcom140 0.000000e+00
bigcom143             bigcom143 0.000000e+00
bigcom145             bigcom145 0.000000e+00
bigcom146             bigcom146 0.000000e+00
bigcom147             bigcom147 0.000000e+00
bigcom149             bigcom149 0.000000e+00
bigcom153             bigcom153 0.000000e+00
bigcom154             bigcom154 0.000000e+00
bigcom156             bigcom156 0.000000e+00
bigcom157             bigcom157 0.000000e+00
bigcom158             bigcom158 0.000000e+00
bigcom160             bigcom160 0.000000e+00
bigcom161             bigcom161 0.000000e+00
bigcom162             bigcom162 0.000000e+00
bigcom164             bigcom164 0.000000e+00
bigcom166             bigcom166 0.000000e+00
bigcom167             bigcom167 0.000000e+00
bigcom171             bigcom171 0.000000e+00
bigcom173             bigcom173 0.000000e+00
bigcom175             bigcom175 0.000000e+00
bigcom176             bigcom176 0.000000e+00
bigcom177             bigcom177 0.000000e+00
bigcom178             bigcom178 0.000000e+00
bigcom180             bigcom180 0.000000e+00
bigcom181             bigcom181 0.000000e+00
bigcom184             bigcom184 0.000000e+00
bigcom186             bigcom186 0.000000e+00
bigcom187             bigcom187 0.000000e+00
bigcom189             bigcom189 0.000000e+00
bigcom194             bigcom194 0.000000e+00
bigcom195             bigcom195 0.000000e+00
bigcom196             bigcom196 0.000000e+00
bigcom204             bigcom204 0.000000e+00
bigcom205             bigcom205 0.000000e+00
bigcom212             bigcom212 0.000000e+00
bigcom214             bigcom214 0.000000e+00
bigcom222             bigcom222 0.000000e+00
bigcom223             bigcom223 0.000000e+00
bigcom226             bigcom226 0.000000e+00
bigcom227             bigcom227 0.000000e+00
bigcom229             bigcom229 0.000000e+00
bigcom233             bigcom233 0.000000e+00
bigcom236             bigcom236 0.000000e+00
bigcom237             bigcom237 0.000000e+00
bigcom246             bigcom246 0.000000e+00
bigcom248             bigcom248 0.000000e+00
bigcom249             bigcom249 0.000000e+00
bigcom250             bigcom250 0.000000e+00
bigcom254             bigcom254 0.000000e+00
bigcom266             bigcom266 0.000000e+00
bigcom269             bigcom269 0.000000e+00
bigcom272             bigcom272 0.000000e+00
bigcom274             bigcom274 0.000000e+00
bigcom281             bigcom281 0.000000e+00
bigcom291             bigcom291 0.000000e+00
bigcom292             bigcom292 0.000000e+00
bigcom295             bigcom295 0.000000e+00
bigcom299             bigcom299 0.000000e+00
bigcom301             bigcom301 0.000000e+00
bigcom306             bigcom306 0.000000e+00
bigcom309             bigcom309 0.000000e+00
bigcom314             bigcom314 0.000000e+00
bigcom321             bigcom321 0.000000e+00
bigcom341             bigcom341 0.000000e+00
bigcom350             bigcom350 0.000000e+00
bigcom353             bigcom353 0.000000e+00
bigcom359             bigcom359 0.000000e+00
bigcom363             bigcom363 0.000000e+00
bigcom365             bigcom365 0.000000e+00
bigcom385             bigcom385 0.000000e+00
bigcom386             bigcom386 0.000000e+00
bigcom408             bigcom408 0.000000e+00
bigcom412             bigcom412 0.000000e+00
bigcom480             bigcom480 0.000000e+00
membership_s1     membership_s1 0.000000e+00
membership_s3     membership_s3 0.000000e+00
membership_s4     membership_s4 0.000000e+00
membership_s6     membership_s6 0.000000e+00
membership_s7     membership_s7 0.000000e+00
membership_s8     membership_s8 0.000000e+00
membership_s9     membership_s9 0.000000e+00
membership_s11   membership_s11 0.000000e+00
membership_s12   membership_s12 0.000000e+00
membership_s14   membership_s14 0.000000e+00
membership_s15   membership_s15 0.000000e+00
membership_s16   membership_s16 0.000000e+00
membership_s17   membership_s17 0.000000e+00
membership_s18   membership_s18 0.000000e+00
membership_s20   membership_s20 0.000000e+00
membership_s21   membership_s21 0.000000e+00
membership_s22   membership_s22 0.000000e+00
membership_s24   membership_s24 0.000000e+00
membership_s25   membership_s25 0.000000e+00
membership_s26   membership_s26 0.000000e+00
membership_s28   membership_s28 0.000000e+00
membership_s30   membership_s30 0.000000e+00
membership_s33   membership_s33 0.000000e+00
membership_s36   membership_s36 0.000000e+00
membership_s37   membership_s37 0.000000e+00
[1] "Dataset: all_targets Model RF, run: 8 of 10 2015-06-16 08:20:33"
     |      Out-of-bag   |
Tree |      MSE  %Var(y) |
   1 | 0.0005604     2.29 |
   2 | 0.0002428     0.99 |
   3 | 0.0003656     1.49 |
   4 | 0.0001627     0.66 |
   5 | 9.736e-05     0.40 |
   6 | 0.0002108     0.86 |
   7 | 0.0002034     0.83 |
   8 |  0.00018     0.74 |
   9 | 0.0002149     0.88 |
  10 | 0.0002826     1.15 |
  11 | 0.000296     1.21 |
  12 | 0.0001987     0.81 |
  13 | 0.0001848     0.75 |
  14 | 0.0001541     0.63 |
  15 | 0.0001655     0.68 |
  16 | 0.0001665     0.68 |
  17 | 0.0001472     0.60 |
  18 | 0.0001237     0.51 |
  19 | 0.0001063     0.43 |
  20 | 9.478e-05     0.39 |
  21 | 8.76e-05     0.36 |
  22 | 0.0001152     0.47 |
  23 | 0.0001168     0.48 |
  24 | 0.0001224     0.50 |
  25 | 0.0001242     0.51 |
  26 | 0.0001251     0.51 |
  27 | 0.0001123     0.46 |
  28 | 0.0001115     0.46 |
  29 | 9.995e-05     0.41 |
  30 | 8.974e-05     0.37 |
  31 | 8.391e-05     0.34 |
  32 | 8.706e-05     0.36 |
  33 | 8.944e-05     0.37 |
  34 | 8.436e-05     0.34 |
  35 | 8.048e-05     0.33 |
  36 | 7.61e-05     0.31 |
  37 | 7.223e-05     0.30 |
  38 | 7.358e-05     0.30 |
  39 | 7.049e-05     0.29 |
  40 | 7.042e-05     0.29 |
  41 | 6.669e-05     0.27 |
  42 | 6.409e-05     0.26 |
  43 | 6.462e-05     0.26 |
  44 | 6.246e-05     0.26 |
  45 | 6.325e-05     0.26 |
  46 | 6.252e-05     0.26 |
  47 | 5.991e-05     0.24 |
  48 | 5.71e-05     0.23 |
  49 | 5.581e-05     0.23 |
  50 | 5.406e-05     0.22 |
  51 | 5.255e-05     0.21 |
  52 | 5.079e-05     0.21 |
  53 | 4.931e-05     0.20 |
  54 | 5.001e-05     0.20 |
  55 | 4.872e-05     0.20 |
  56 | 4.762e-05     0.19 |
  57 | 4.571e-05     0.19 |
  58 | 4.476e-05     0.18 |
  59 | 4.378e-05     0.18 |
  60 | 4.253e-05     0.17 |
  61 | 4.092e-05     0.17 |
  62 | 3.916e-05     0.16 |
  63 | 3.909e-05     0.16 |
  64 | 3.809e-05     0.16 |
  65 | 3.729e-05     0.15 |
  66 | 3.843e-05     0.16 |
  67 | 3.739e-05     0.15 |
  68 | 3.849e-05     0.16 |
  69 | 3.729e-05     0.15 |
  70 | 3.596e-05     0.15 |
  71 | 3.59e-05     0.15 |
  72 | 3.511e-05     0.14 |
  73 | 3.491e-05     0.14 |
  74 | 3.399e-05     0.14 |
  75 | 3.344e-05     0.14 |
  76 | 3.647e-05     0.15 |
  77 | 3.781e-05     0.15 |
  78 | 3.819e-05     0.16 |
  79 | 3.931e-05     0.16 |
  80 | 4.138e-05     0.17 |
  81 | 4.275e-05     0.17 |
  82 | 4.156e-05     0.17 |
  83 | 4.036e-05     0.16 |
  84 | 3.979e-05     0.16 |
  85 | 3.879e-05     0.16 |
  86 | 3.739e-05     0.15 |
  87 | 3.672e-05     0.15 |
  88 | 3.615e-05     0.15 |
  89 | 3.562e-05     0.15 |
  90 | 3.618e-05     0.15 |
  91 | 3.529e-05     0.14 |
  92 | 3.468e-05     0.14 |
  93 | 3.456e-05     0.14 |
  94 | 3.45e-05     0.14 |
  95 | 3.357e-05     0.14 |
  96 | 3.304e-05     0.13 |
  97 | 3.289e-05     0.13 |
  98 | 3.438e-05     0.14 |
  99 | 3.637e-05     0.15 |
 100 | 3.568e-05     0.15 |
[1] "Random Forest variable coefficients"
                      %IncMSE IncNodePurity
graph5           2.279462e-06  2.333333e-02
graph6          -4.494382e-06  3.922222e-02
graph7          -4.268386e-34  1.461765e-13
graph8           5.512416e-35  1.165298e-14
graph9           2.735354e-05  3.111111e-02
graph10          4.499951e-06  5.450143e-02
graph11          2.467474e-05  5.532835e-02
graph12         -5.418023e-34  6.142644e-14
graph13          2.178814e-04  7.214622e-02
graph14          4.504007e-06  4.933036e-02
graph15         -2.180248e-34  2.000000e-02
graph16         -4.478280e-06  2.000000e-02
graph17          2.277712e-03  5.547308e-02
graph18         -1.121856e-34  3.768661e-15
graph19          2.247696e-06  2.100000e-02
graph20          5.665087e-05  4.931789e-02
graph21          2.934603e-38  7.106121e-16
graph22         -1.374702e-34  4.902754e-15
graph23          1.066096e-03  1.198915e-02
graph24          9.105837e-05  1.242914e-02
graph25          4.500450e-06  1.333333e-02
graph26          4.506534e-06  2.000000e-02
graph27         -2.261420e-06  1.500000e-02
graph28          0.000000e+00  0.000000e+00
graph29          0.000000e+00  8.894795e-18
orbit0           4.508566e-06  3.076923e-02
orbit1           3.409601e-04  9.283029e-03
orbit2          -1.816815e-36  6.313173e-14
orbit3          -4.317517e-06  1.745455e-02
orbit4           4.484305e-06  1.333333e-02
orbit5          -1.016359e-09  5.873016e-02
orbit6           3.314266e-04  1.932443e-02
orbit7          -2.479277e-36  3.933597e-03
orbit8           1.808142e-05  5.590540e-02
orbit9          -3.036461e-34  3.755218e-14
orbit10          4.299149e-06  4.476190e-02
orbit11          0.000000e+00  1.428571e-02
orbit12          2.254283e-06  1.166748e-02
orbit13         -3.526391e-34  2.899905e-14
orbit14          0.000000e+00  0.000000e+00
orbit15         -6.486932e-35  2.181818e-02
orbit16          8.996851e-06  3.702564e-02
orbit17         -8.592675e-07  7.856776e-02
orbit18          1.226845e-05  8.292635e-02
orbit19         -3.371544e-06  2.553571e-02
orbit20         -3.697075e-34  1.595173e-14
orbit21         -5.091336e-35  1.500000e-02
orbit22         -1.369610e-34  1.555556e-02
orbit23         -3.355581e-34  6.430412e-14
orbit24          1.402884e-05  1.473140e-01
orbit25         -7.725770e-35  8.333333e-03
orbit26         -2.273761e-06  1.333333e-02
orbit27          4.256696e-04  1.828319e-02
orbit28          0.000000e+00  2.013415e-15
orbit29          3.113415e-04  1.177767e-02
orbit30         -2.163698e-34  5.854872e-14
orbit31         -2.260345e-34  5.954353e-14
orbit32         -1.398259e-34  8.118007e-15
orbit33          2.252760e-06  1.333333e-02
orbit34          5.189594e-05  2.019545e-02
orbit35         -4.509583e-06  1.006798e-02
orbit36         -6.666745e-08  5.611110e-02
orbit37          4.455335e-06  9.090909e-03
orbit38          2.265006e-06  1.714286e-02
orbit39          2.246230e-03  3.692787e-03
orbit40         -1.325765e-34  1.893939e-02
orbit41          4.057710e-05  3.621461e-02
orbit42          0.000000e+00  6.938894e-20
orbit43          0.000000e+00  1.714286e-02
orbit44          0.000000e+00  1.333333e-02
orbit45         -5.405838e-34  8.928942e-14
orbit46          3.607925e-05  9.174203e-03
orbit47         -6.432661e-35  2.976841e-14
orbit48          0.000000e+00  3.469447e-20
orbit49          1.578862e-05  8.253247e-02
orbit50          0.000000e+00  4.988914e-03
orbit51          2.274603e-05  9.733478e-02
orbit52          2.262443e-06  2.000000e-02
orbit53          5.572311e-38  7.113234e-17
orbit54          6.746122e-06  4.130769e-02
orbit55          3.381425e-05  1.911111e-02
orbit56          1.029011e-03  7.988679e-02
orbit57         -2.239140e-06  4.021978e-02
orbit58          4.508566e-05  1.527696e-02
orbit59         -9.650951e-35  6.032508e-14
orbit60          1.737704e-35  2.499667e-15
orbit61          0.000000e+00  0.000000e+00
orbit62         -1.111477e-08  4.181818e-02
orbit63          0.000000e+00  4.336809e-20
orbit64          1.127142e-05  3.275669e-02
orbit65          1.575158e-05  6.859879e-03
orbit66          0.000000e+00  1.350031e-15
orbit67          8.101827e-36  2.309299e-15
orbit68         -2.292001e-06  2.857143e-02
orbit69          8.906802e-05  1.879983e-02
orbit70          1.575158e-05  2.181818e-02
orbit71          0.000000e+00  1.714286e-02
orbit72          0.000000e+00  0.000000e+00
AP               0.000000e+00  2.000000e-02
bet              9.055920e-06  1.555556e-02
ecc              1.349224e-05  9.248877e-03
eccrad           0.000000e+00  4.336809e-20
close           -3.283005e-34  4.633205e-03
constraint      -2.352546e-34  4.188793e-02
coreness         1.268034e-06  1.125000e-02
knn              2.251292e-05  1.538155e-01
hubscore        -4.252364e-34  6.666667e-03
pagerank         4.242692e-06  1.610663e-01
trans            3.183335e-04  6.719071e-02
evcent           2.510297e-35  1.168902e-14
first            2.248707e-06  3.047619e-02
upto_second      2.250225e-06  1.333333e-02
upto_third       1.133832e-05  5.862665e-02
upto_fourth      1.931788e-35  2.832751e-15
upto_fifth       2.912942e-05  6.572511e-02
upto_sixth      -1.418720e-34  3.297806e-14
second          -1.197925e-34  3.177915e-14
third            1.016839e-04  7.594726e-02
fourth           1.491773e-05  5.277352e-02
fifth            8.960579e-06  6.437521e-02
sixth           -2.616374e-34  6.669776e-14
ratio1           3.167662e-05  9.070273e-02
ratio2           2.912186e-05  5.167766e-02
ratio3           6.301003e-35  3.258730e-14
ratio4           2.761918e-05  8.938494e-02
ratio5           8.296954e-05  7.297673e-02
ratio6          -2.568744e-34  4.391161e-14
selfinter        0.000000e+00  0.000000e+00
walktrap_vertex  3.591364e-05  8.267545e-02
bigcom1          0.000000e+00  0.000000e+00
bigcom2          0.000000e+00  0.000000e+00
bigcom3          0.000000e+00  0.000000e+00
bigcom4          1.126888e-05  2.688889e-02
bigcom6          0.000000e+00  0.000000e+00
bigcom8         -4.508566e-06  6.152769e-03
bigcom9          0.000000e+00  0.000000e+00
bigcom11         0.000000e+00  0.000000e+00
bigcom13         0.000000e+00  1.734723e-20
bigcom15         0.000000e+00  0.000000e+00
bigcom16         0.000000e+00  0.000000e+00
bigcom21         0.000000e+00  0.000000e+00
bigcom22         0.000000e+00  0.000000e+00
bigcom24         0.000000e+00  2.999493e-03
bigcom26         0.000000e+00  0.000000e+00
bigcom28         0.000000e+00  0.000000e+00
bigcom30         6.740092e-06  3.391122e-02
bigcom31         0.000000e+00  0.000000e+00
bigcom32         0.000000e+00  0.000000e+00
bigcom33         0.000000e+00  0.000000e+00
bigcom34         0.000000e+00  0.000000e+00
bigcom36         2.233140e-06  1.838930e-02
bigcom37        -2.243662e-06  2.016779e-02
bigcom38         6.717421e-06  3.589665e-03
bigcom39         0.000000e+00  0.000000e+00
bigcom40         0.000000e+00  0.000000e+00
bigcom43         0.000000e+00  0.000000e+00
bigcom44         0.000000e+00  0.000000e+00
bigcom46         0.000000e+00  0.000000e+00
bigcom47         6.032237e-05  1.796554e-01
bigcom49         0.000000e+00  0.000000e+00
bigcom50         0.000000e+00  0.000000e+00
bigcom51         0.000000e+00  0.000000e+00
bigcom52         0.000000e+00  0.000000e+00
bigcom54         0.000000e+00  0.000000e+00
bigcom56         0.000000e+00  3.954769e-03
bigcom62         0.000000e+00  0.000000e+00
bigcom66         4.515737e-06  1.123254e-01
bigcom68         0.000000e+00  0.000000e+00
bigcom69         0.000000e+00  0.000000e+00
bigcom71         0.000000e+00  3.815421e-03
bigcom72         0.000000e+00  0.000000e+00
bigcom73         0.000000e+00  0.000000e+00
bigcom74         0.000000e+00  0.000000e+00
bigcom75         0.000000e+00  0.000000e+00
bigcom76         0.000000e+00  0.000000e+00
bigcom77         0.000000e+00  0.000000e+00
bigcom79         0.000000e+00  0.000000e+00
bigcom80         0.000000e+00  0.000000e+00
bigcom82         0.000000e+00  0.000000e+00
bigcom83         0.000000e+00  1.734723e-20
bigcom84        -1.373512e-05  3.478585e-01
bigcom85         0.000000e+00  0.000000e+00
bigcom87         0.000000e+00  0.000000e+00
bigcom89         0.000000e+00  0.000000e+00
bigcom91         0.000000e+00  0.000000e+00
bigcom92         0.000000e+00  0.000000e+00
bigcom93         0.000000e+00  0.000000e+00
bigcom96         0.000000e+00  0.000000e+00
bigcom97         0.000000e+00  3.251282e-03
bigcom98         0.000000e+00  0.000000e+00
bigcom99         0.000000e+00  0.000000e+00
bigcom101        2.247191e-06  1.600950e-02
bigcom104        0.000000e+00  0.000000e+00
bigcom106        9.060543e-06  4.356903e-02
bigcom109        0.000000e+00  0.000000e+00
bigcom113        0.000000e+00  0.000000e+00
bigcom116        0.000000e+00  1.513283e-02
bigcom120        0.000000e+00  0.000000e+00
bigcom123        0.000000e+00  0.000000e+00
bigcom126       -4.525911e-07  1.764051e-01
bigcom127        0.000000e+00  0.000000e+00
bigcom137        0.000000e+00  0.000000e+00
bigcom139        2.252760e-06  5.155191e-02
bigcom140        0.000000e+00  0.000000e+00
bigcom143       -4.507550e-06  4.207782e-02
bigcom145        0.000000e+00  0.000000e+00
bigcom146        0.000000e+00  0.000000e+00
bigcom147        0.000000e+00  0.000000e+00
bigcom149        0.000000e+00  0.000000e+00
bigcom153       -2.247696e-06  1.415179e-02
bigcom154        0.000000e+00  0.000000e+00
bigcom156        0.000000e+00  0.000000e+00
bigcom157        0.000000e+00  0.000000e+00
bigcom158        0.000000e+00  0.000000e+00
bigcom160        0.000000e+00  0.000000e+00
bigcom161        2.265006e-06  4.879854e-02
bigcom162        0.000000e+00  0.000000e+00
bigcom164        0.000000e+00  7.701318e-02
bigcom166        0.000000e+00  0.000000e+00
bigcom167        9.017133e-06  4.352609e-03
bigcom171        0.000000e+00  0.000000e+00
bigcom173        0.000000e+00  0.000000e+00
bigcom175        2.263980e-06  6.134442e-02
bigcom176        0.000000e+00  0.000000e+00
bigcom177        0.000000e+00  0.000000e+00
bigcom178        4.481293e-06  4.661330e-02
bigcom180        0.000000e+00  0.000000e+00
bigcom181        0.000000e+00  0.000000e+00
bigcom184        2.232962e-06  4.186479e-02
bigcom186        0.000000e+00  0.000000e+00
bigcom187        0.000000e+00  0.000000e+00
bigcom189        0.000000e+00  0.000000e+00
bigcom194        0.000000e+00  0.000000e+00
bigcom195        0.000000e+00  5.551115e-19
bigcom196        0.000000e+00  0.000000e+00
bigcom204        6.746154e-06  7.015460e-02
bigcom205        0.000000e+00  0.000000e+00
bigcom212        0.000000e+00  0.000000e+00
bigcom214        0.000000e+00  0.000000e+00
bigcom222        0.000000e+00  0.000000e+00
bigcom223        4.501467e-06  2.301239e-02
bigcom226        0.000000e+00  0.000000e+00
bigcom227        0.000000e+00  0.000000e+00
bigcom229        0.000000e+00  0.000000e+00
bigcom233        0.000000e+00  0.000000e+00
bigcom236        0.000000e+00  0.000000e+00
bigcom237        0.000000e+00  0.000000e+00
bigcom246        0.000000e+00  0.000000e+00
bigcom248        0.000000e+00  0.000000e+00
bigcom249        0.000000e+00  0.000000e+00
bigcom250        0.000000e+00  0.000000e+00
bigcom254        0.000000e+00  0.000000e+00
bigcom266        0.000000e+00  0.000000e+00
bigcom269        0.000000e+00  0.000000e+00
bigcom272        0.000000e+00  0.000000e+00
bigcom274        0.000000e+00  0.000000e+00
bigcom281        0.000000e+00  0.000000e+00
bigcom291        0.000000e+00  0.000000e+00
bigcom292        0.000000e+00  0.000000e+00
bigcom295        0.000000e+00  0.000000e+00
bigcom299        0.000000e+00  0.000000e+00
bigcom301        0.000000e+00  1.052837e-02
bigcom306        0.000000e+00  0.000000e+00
bigcom309        0.000000e+00  0.000000e+00
bigcom314        0.000000e+00  0.000000e+00
bigcom321        0.000000e+00  0.000000e+00
bigcom341        0.000000e+00  0.000000e+00
bigcom350        2.253267e-06  6.807484e-02
bigcom353        0.000000e+00  0.000000e+00
bigcom359        0.000000e+00  0.000000e+00
bigcom363        0.000000e+00  0.000000e+00
bigcom365        0.000000e+00  0.000000e+00
bigcom385        0.000000e+00  0.000000e+00
bigcom386        0.000000e+00  0.000000e+00
bigcom408        4.558924e-06  9.937446e-03
bigcom412        0.000000e+00  0.000000e+00
bigcom480       -2.492398e-07  6.155786e-02
spin_vertex      1.989049e-06  4.716235e-02
membership_s1    2.247696e-06  2.357143e-02
membership_s3    2.243158e-06  2.392549e-03
membership_s4    0.000000e+00  0.000000e+00
membership_s5    0.000000e+00  0.000000e+00
membership_s6    0.000000e+00  0.000000e+00
membership_s7    0.000000e+00  0.000000e+00
membership_s8    0.000000e+00  0.000000e+00
membership_s9    0.000000e+00  0.000000e+00
membership_s11   0.000000e+00  0.000000e+00
membership_s12   0.000000e+00  0.000000e+00
membership_s14   0.000000e+00  0.000000e+00
membership_s15   0.000000e+00  0.000000e+00
membership_s16  -2.254791e-06  1.159948e-02
membership_s17   0.000000e+00  0.000000e+00
membership_s18   0.000000e+00  2.526316e-02
membership_s20   0.000000e+00  0.000000e+00
membership_s21   0.000000e+00  0.000000e+00
membership_s22   0.000000e+00  6.369211e-03
membership_s24   0.000000e+00  1.724093e-02
membership_s25   0.000000e+00  0.000000e+00
membership_s26  -1.794527e-07  1.126039e-02
membership_s27   0.000000e+00  0.000000e+00
membership_s28   7.523511e-06  1.725529e-02
membership_s30   0.000000e+00  1.734723e-20
membership_s31   0.000000e+00  0.000000e+00
membership_s32   0.000000e+00  0.000000e+00
membership_s33   0.000000e+00  0.000000e+00
membership_s36   0.000000e+00  1.778092e-17
membership_s37   0.000000e+00  0.000000e+00
V1               8.985235e-06  8.087192e-02
V2               5.295473e-05  2.140704e-01
pdi             -2.248707e-06  2.488574e-02
adhesion         8.871687e-04  1.430084e-01
cohesion         6.836488e-04  7.559203e-02
inner            1.669854e-05  1.027505e-01
outer            1.628223e-04  4.123792e-03
ioratio         -2.254791e-06  3.000000e-02
comsize          2.004322e-05  1.325476e-01
target           4.878050e-02  2.860073e+02
[1] "Dataset: all_targets Model GLM, run: 8 of 10 2015-06-16 08:21:35"
[1] "glmnet variable coefficients"
                     [,1]      [,2]
(Intercept)     -3.658966 -6.282315
graph0           0.000000  0.000000
graph1           0.000000  0.000000
graph2           0.000000  0.000000
graph3           0.000000  0.000000
graph4           0.000000  0.000000
graph5           0.000000  0.000000
graph6           0.000000  0.000000
graph7           0.000000  0.000000
graph8           0.000000  0.000000
graph9           0.000000  0.000000
graph10          0.000000  0.000000
graph11          0.000000  0.000000
graph12          0.000000  0.000000
graph13          0.000000  0.000000
graph14          0.000000  0.000000
graph15          0.000000  0.000000
graph16          0.000000  0.000000
graph17          0.000000  0.000000
graph18          0.000000  0.000000
graph19          0.000000  0.000000
graph20          0.000000  0.000000
graph21          0.000000  0.000000
graph22          0.000000  0.000000
graph23          0.000000  0.000000
graph24          0.000000  0.000000
graph25          0.000000  0.000000
graph26          0.000000  0.000000
graph27          0.000000  0.000000
graph28          0.000000  0.000000
graph29          0.000000  0.000000
orbit0           0.000000  0.000000
orbit1           0.000000  0.000000
orbit2           0.000000  0.000000
orbit3           0.000000  0.000000
orbit4           0.000000  0.000000
orbit5           0.000000  0.000000
orbit6           0.000000  0.000000
orbit7           0.000000  0.000000
orbit8           0.000000  0.000000
orbit9           0.000000  0.000000
orbit10          0.000000  0.000000
orbit11          0.000000  0.000000
orbit12          0.000000  0.000000
orbit13          0.000000  0.000000
orbit14          0.000000  0.000000
orbit15          0.000000  0.000000
orbit16          0.000000  0.000000
orbit17          0.000000  0.000000
orbit18          0.000000  0.000000
orbit19          0.000000  0.000000
orbit20          0.000000  0.000000
orbit21          0.000000  0.000000
orbit22          0.000000  0.000000
orbit23          0.000000  0.000000
orbit24          0.000000  0.000000
orbit25          0.000000  0.000000
orbit26          0.000000  0.000000
orbit27          0.000000  0.000000
orbit28          0.000000  0.000000
orbit29          0.000000  0.000000
orbit30          0.000000  0.000000
orbit31          0.000000  0.000000
orbit32          0.000000  0.000000
orbit33          0.000000  0.000000
orbit34          0.000000  0.000000
orbit35          0.000000  0.000000
orbit36          0.000000  0.000000
orbit37          0.000000  0.000000
orbit38          0.000000  0.000000
orbit39          0.000000  0.000000
orbit40          0.000000  0.000000
orbit41          0.000000  0.000000
orbit42          0.000000  0.000000
orbit43          0.000000  0.000000
orbit44          0.000000  0.000000
orbit45          0.000000  0.000000
orbit46          0.000000  0.000000
orbit47          0.000000  0.000000
orbit48          0.000000  0.000000
orbit49          0.000000  0.000000
orbit50          0.000000  0.000000
orbit51          0.000000  0.000000
orbit52          0.000000  0.000000
orbit53          0.000000  0.000000
orbit54          0.000000  0.000000
orbit55          0.000000  0.000000
orbit56          0.000000  0.000000
orbit57          0.000000  0.000000
orbit58          0.000000  0.000000
orbit59          0.000000  0.000000
orbit60          0.000000  0.000000
orbit61          0.000000  0.000000
orbit62          0.000000  0.000000
orbit63          0.000000  0.000000
orbit64          0.000000  0.000000
orbit65          0.000000  0.000000
orbit66          0.000000  0.000000
orbit67          0.000000  0.000000
orbit68          0.000000  0.000000
orbit69          0.000000  0.000000
orbit70          0.000000  0.000000
orbit71          0.000000  0.000000
orbit72          0.000000  0.000000
AP               0.000000  0.000000
bet              0.000000  0.000000
ecc              0.000000  0.000000
eccrad           0.000000  0.000000
close            0.000000  0.000000
constraint       0.000000  0.000000
coreness         0.000000  0.000000
knn              0.000000  0.000000
hubscore         0.000000  0.000000
pagerank         0.000000  0.000000
trans            0.000000  0.000000
evcent           0.000000  0.000000
first            0.000000  0.000000
upto_second      0.000000  0.000000
upto_third       0.000000  0.000000
upto_fourth      0.000000  0.000000
upto_fifth       0.000000  0.000000
upto_sixth       0.000000  0.000000
second           0.000000  0.000000
third            0.000000  0.000000
fourth           0.000000  0.000000
fifth            0.000000  0.000000
sixth            0.000000  0.000000
ratio1           0.000000  0.000000
ratio2           0.000000  0.000000
ratio3           0.000000  0.000000
ratio4           0.000000  0.000000
ratio5           0.000000  0.000000
ratio6           0.000000  0.000000
selfinter        0.000000  0.000000
walktrap_vertex  0.000000  0.000000
bigcom1          0.000000  0.000000
bigcom2          0.000000  0.000000
bigcom3          0.000000  0.000000
bigcom4          0.000000  0.000000
bigcom6          0.000000  0.000000
bigcom8          0.000000  0.000000
bigcom9          0.000000  0.000000
bigcom11         0.000000  0.000000
bigcom13         0.000000  0.000000
bigcom15         0.000000  0.000000
bigcom16         0.000000  0.000000
bigcom21         0.000000  0.000000
bigcom22         0.000000  0.000000
bigcom24         0.000000  0.000000
bigcom26         0.000000  0.000000
bigcom28         0.000000  0.000000
bigcom30         0.000000  0.000000
bigcom31         0.000000  0.000000
bigcom32         0.000000  0.000000
bigcom33         0.000000  0.000000
bigcom34         0.000000  0.000000
bigcom36         0.000000  0.000000
bigcom37         0.000000  0.000000
bigcom38         0.000000  0.000000
bigcom39         0.000000  0.000000
bigcom40         0.000000  0.000000
bigcom43         0.000000  0.000000
bigcom44         0.000000  0.000000
bigcom46         0.000000  0.000000
bigcom47         0.000000  0.000000
bigcom49         0.000000  0.000000
bigcom50         0.000000  0.000000
bigcom51         0.000000  0.000000
bigcom52         0.000000  0.000000
bigcom54         0.000000  0.000000
bigcom56         0.000000  0.000000
bigcom62         0.000000  0.000000
bigcom66         0.000000  0.000000
bigcom68         0.000000  0.000000
bigcom69         0.000000  0.000000
bigcom71         0.000000  0.000000
bigcom72         0.000000  0.000000
bigcom73         0.000000  0.000000
bigcom74         0.000000  0.000000
bigcom75         0.000000  0.000000
bigcom76         0.000000  0.000000
bigcom77         0.000000  0.000000
bigcom79         0.000000  0.000000
bigcom80         0.000000  0.000000
bigcom82         0.000000  0.000000
bigcom83         0.000000  0.000000
bigcom84         0.000000  0.000000
bigcom85         0.000000  0.000000
bigcom87         0.000000  0.000000
bigcom89         0.000000  0.000000
bigcom91         0.000000  0.000000
bigcom92         0.000000  0.000000
bigcom93         0.000000  0.000000
bigcom96         0.000000  0.000000
bigcom97         0.000000  0.000000
bigcom98         0.000000  0.000000
bigcom99         0.000000  0.000000
bigcom101        0.000000  0.000000
bigcom104        0.000000  0.000000
bigcom106        0.000000  0.000000
bigcom109        0.000000  0.000000
bigcom113        0.000000  0.000000
bigcom116        0.000000  0.000000
bigcom120        0.000000  0.000000
bigcom123        0.000000  0.000000
bigcom126        0.000000  0.000000
bigcom127        0.000000  0.000000
bigcom137        0.000000  0.000000
bigcom139        0.000000  0.000000
bigcom140        0.000000  0.000000
bigcom143        0.000000  0.000000
bigcom145        0.000000  0.000000
bigcom146        0.000000  0.000000
bigcom147        0.000000  0.000000
bigcom149        0.000000  0.000000
bigcom153        0.000000  0.000000
bigcom154        0.000000  0.000000
bigcom156        0.000000  0.000000
bigcom157        0.000000  0.000000
bigcom158        0.000000  0.000000
bigcom160        0.000000  0.000000
bigcom161        0.000000  0.000000
bigcom162        0.000000  0.000000
bigcom164        0.000000  0.000000
bigcom166        0.000000  0.000000
bigcom167        0.000000  0.000000
bigcom171        0.000000  0.000000
bigcom173        0.000000  0.000000
bigcom175        0.000000  0.000000
bigcom176        0.000000  0.000000
bigcom177        0.000000  0.000000
bigcom178        0.000000  0.000000
bigcom180        0.000000  0.000000
bigcom181        0.000000  0.000000
bigcom184        0.000000  0.000000
bigcom186        0.000000  0.000000
bigcom187        0.000000  0.000000
bigcom189        0.000000  0.000000
bigcom194        0.000000  0.000000
bigcom195        0.000000  0.000000
bigcom196        0.000000  0.000000
bigcom204        0.000000  0.000000
bigcom205        0.000000  0.000000
bigcom212        0.000000  0.000000
bigcom214        0.000000  0.000000
bigcom222        0.000000  0.000000
bigcom223        0.000000  0.000000
bigcom226        0.000000  0.000000
bigcom227        0.000000  0.000000
bigcom229        0.000000  0.000000
bigcom233        0.000000  0.000000
bigcom236        0.000000  0.000000
bigcom237        0.000000  0.000000
bigcom246        0.000000  0.000000
bigcom248        0.000000  0.000000
bigcom249        0.000000  0.000000
bigcom250        0.000000  0.000000
bigcom254        0.000000  0.000000
bigcom266        0.000000  0.000000
bigcom269        0.000000  0.000000
bigcom272        0.000000  0.000000
bigcom274        0.000000  0.000000
bigcom281        0.000000  0.000000
bigcom291        0.000000  0.000000
bigcom292        0.000000  0.000000
bigcom295        0.000000  0.000000
bigcom299        0.000000  0.000000
bigcom301        0.000000  0.000000
bigcom306        0.000000  0.000000
bigcom309        0.000000  0.000000
bigcom314        0.000000  0.000000
bigcom321        0.000000  0.000000
bigcom341        0.000000  0.000000
bigcom350        0.000000  0.000000
bigcom353        0.000000  0.000000
bigcom359        0.000000  0.000000
bigcom363        0.000000  0.000000
bigcom365        0.000000  0.000000
bigcom385        0.000000  0.000000
bigcom386        0.000000  0.000000
bigcom408        0.000000  0.000000
bigcom412        0.000000  0.000000
bigcom480        0.000000  0.000000
spin_vertex      0.000000  0.000000
membership_s1    0.000000  0.000000
membership_s3    0.000000  0.000000
membership_s4    0.000000  0.000000
membership_s5    0.000000  0.000000
membership_s6    0.000000  0.000000
membership_s7    0.000000  0.000000
membership_s8    0.000000  0.000000
membership_s9    0.000000  0.000000
membership_s11   0.000000  0.000000
membership_s12   0.000000  0.000000
membership_s14   0.000000  0.000000
membership_s15   0.000000  0.000000
membership_s16   0.000000  0.000000
membership_s17   0.000000  0.000000
membership_s18   0.000000  0.000000
membership_s20   0.000000  0.000000
membership_s21   0.000000  0.000000
membership_s22   0.000000  0.000000
membership_s24   0.000000  0.000000
membership_s25   0.000000  0.000000
membership_s26   0.000000  0.000000
membership_s27   0.000000  0.000000
membership_s28   0.000000  0.000000
membership_s30   0.000000  0.000000
membership_s31   0.000000  0.000000
membership_s32   0.000000  0.000000
membership_s33   0.000000  0.000000
membership_s36   0.000000  0.000000
membership_s37   0.000000  0.000000
V1               0.000000  0.000000
V2               0.000000  0.000000
pdi              0.000000  0.000000
adhesion         0.000000  0.000000
cohesion         0.000000  0.000000
inner            0.000000  0.000000
outer            0.000000  0.000000
ioratio          0.000000  0.000000
comsize          0.000000  0.000000
target           0.000000  8.573686
[1] "Dataset: all_targets Model GBM, run: 9 of 10 2015-06-16 08:21:48"
Iter   TrainDeviance   ValidDeviance   StepSize   Improve
     1        0.2205             nan     0.0100    0.0094
     2        0.2068             nan     0.0100    0.0068
     3        0.1962             nan     0.0100    0.0054
     4        0.1875             nan     0.0100    0.0044
     5        0.1801             nan     0.0100    0.0036
     6        0.1736             nan     0.0100    0.0032
     7        0.1678             nan     0.0100    0.0028
     8        0.1626             nan     0.0100    0.0026
     9        0.1578             nan     0.0100    0.0024
    10        0.1535             nan     0.0100    0.0022
    20        0.1223             nan     0.0100    0.0013
    40        0.0876             nan     0.0100    0.0006
    60        0.0666             nan     0.0100    0.0004
    80        0.0520             nan     0.0100    0.0003
   100        0.0412             nan     0.0100    0.0002
   120        0.0329             nan     0.0100    0.0002
   140        0.0264             nan     0.0100    0.0001
   160        0.0213             nan     0.0100    0.0001
   180        0.0173             nan     0.0100    0.0001
   200        0.0140             nan     0.0100    0.0001
   220        0.0114             nan     0.0100    0.0001
   240        0.0093             nan     0.0100    0.0000
   260        0.0076             nan     0.0100    0.0000
   280        0.0062             nan     0.0100    0.0000
   300        0.0050             nan     0.0100    0.0000
   320        0.0041             nan     0.0100    0.0000
   340        0.0034             nan     0.0100    0.0000
   360        0.0028             nan     0.0100    0.0000
   376        0.0023             nan     0.0100    0.0000

[1] "GBM variable coefficients"
                            var      rel.inf
target                   target 1.000000e+02
graph0                   graph0 9.165428e-24
graph1                   graph1 1.750683e-24
fourth                   fourth 1.369705e-24
orbit1                   orbit1 1.119887e-24
V2                           V2 9.164523e-25
graph4                   graph4 8.088690e-25
graph3                   graph3 7.641667e-25
bet                         bet 5.730359e-25
fifth                     fifth 5.292242e-25
graph11                 graph11 3.485324e-25
ioratio                 ioratio 3.360167e-25
graph15                 graph15 3.021207e-25
orbit55                 orbit55 2.884501e-25
graph2                   graph2 1.905657e-25
orbit39                 orbit39 1.852945e-25
trans                     trans 1.811098e-25
graph29                 graph29 1.777637e-25
ratio2                   ratio2 1.764422e-25
inner                     inner 1.278857e-25
sixth                     sixth 1.251272e-25
outer                     outer 1.152380e-25
orbit20                 orbit20 1.134954e-25
orbit15                 orbit15 1.131692e-25
graph14                 graph14 1.053731e-25
graph17                 graph17 8.589051e-26
graph26                 graph26 8.573137e-26
knn                         knn 8.265552e-26
orbit50                 orbit50 7.993442e-26
orbit10                 orbit10 6.945527e-26
orbit41                 orbit41 6.648006e-26
graph28                 graph28 6.520063e-26
upto_second         upto_second 6.483505e-26
ratio6                   ratio6 6.319207e-26
ratio5                   ratio5 5.314576e-26
graph20                 graph20 4.855689e-26
orbit37                 orbit37 4.842389e-26
orbit44                 orbit44 4.023141e-26
orbit6                   orbit6 3.986771e-26
graph5                   graph5 3.400129e-26
third                     third 3.137973e-26
ratio4                   ratio4 2.762512e-26
graph13                 graph13 2.723187e-26
orbit33                 orbit33 2.715490e-26
graph18                 graph18 2.657174e-26
orbit23                 orbit23 2.639395e-26
membership_s32   membership_s32 2.378161e-26
orbit40                 orbit40 2.278730e-26
V1                           V1 2.033409e-26
graph10                 graph10 1.169151e-26
graph9                   graph9 1.130455e-26
orbit56                 orbit56 1.002023e-26
graph8                   graph8 9.562069e-27
graph21                 graph21 6.878751e-27
orbit65                 orbit65 6.285960e-27
graph7                   graph7 6.256884e-27
orbit4                   orbit4 6.219060e-27
orbit18                 orbit18 6.198205e-27
graph22                 graph22 5.603720e-27
close                     close 5.487784e-27
orbit32                 orbit32 4.706644e-27
orbit24                 orbit24 4.681255e-27
pagerank               pagerank 4.188334e-27
orbit46                 orbit46 4.145868e-27
orbit22                 orbit22 3.792441e-27
orbit49                 orbit49 3.706294e-27
orbit45                 orbit45 3.570268e-27
graph25                 graph25 3.307599e-27
orbit27                 orbit27 2.774344e-27
orbit31                 orbit31 2.545281e-27
orbit17                 orbit17 1.796295e-27
orbit53                 orbit53 1.725175e-27
cohesion               cohesion 1.701428e-27
graph24                 graph24 1.044784e-27
orbit25                 orbit25 9.129782e-28
graph19                 graph19 7.943861e-28
orbit71                 orbit71 4.815921e-28
bigcom28               bigcom28 3.851301e-28
constraint           constraint 3.372812e-28
upto_third           upto_third 2.886831e-28
orbit61                 orbit61 2.652996e-28
graph6                   graph6 2.188901e-28
second                   second 1.403096e-28
ecc                         ecc 1.393353e-28
graph23                 graph23 1.380488e-28
ratio3                   ratio3 1.308606e-28
bigcom44               bigcom44 1.178208e-28
graph16                 graph16 1.065839e-28
orbit19                 orbit19 7.168064e-29
orbit21                 orbit21 6.898812e-29
comsize                 comsize 6.693097e-29
graph12                 graph12 6.237915e-29
orbit9                   orbit9 5.880514e-29
orbit28                 orbit28 4.120140e-29
orbit67                 orbit67 3.674391e-29
orbit16                 orbit16 3.151688e-29
upto_fourth         upto_fourth 2.778569e-29
orbit5                   orbit5 2.707890e-29
ratio1                   ratio1 2.696365e-29
hubscore               hubscore 2.101139e-29
orbit7                   orbit7 1.768397e-29
orbit54                 orbit54 1.698418e-29
adhesion               adhesion 1.328189e-29
spin_vertex         spin_vertex 7.801768e-30
orbit35                 orbit35 7.421240e-30
orbit62                 orbit62 7.296782e-30
orbit51                 orbit51 6.979430e-30
orbit2                   orbit2 6.946056e-30
orbit59                 orbit59 4.422557e-30
orbit42                 orbit42 3.604344e-30
evcent                   evcent 2.194267e-30
orbit38                 orbit38 2.096314e-30
orbit70                 orbit70 1.969259e-30
orbit52                 orbit52 1.950694e-30
graph27                 graph27 1.888675e-30
orbit68                 orbit68 1.629008e-30
upto_fifth           upto_fifth 1.542649e-30
pdi                         pdi 1.488912e-30
orbit47                 orbit47 1.322255e-30
bigcom6                 bigcom6 1.058478e-30
orbit29                 orbit29 8.299943e-31
bigcom1                 bigcom1 8.185986e-31
orbit57                 orbit57 5.906597e-31
bigcom32               bigcom32 5.639108e-31
bigcom140             bigcom140 5.546488e-31
orbit48                 orbit48 4.896091e-31
bigcom3                 bigcom3 3.797253e-31
upto_sixth           upto_sixth 3.067950e-31
orbit26                 orbit26 2.811558e-31
orbit12                 orbit12 2.386088e-31
orbit36                 orbit36 2.356399e-31
orbit64                 orbit64 2.021019e-31
orbit60                 orbit60 1.807470e-31
orbit66                 orbit66 1.742615e-31
orbit13                 orbit13 1.476135e-31
bigcom2                 bigcom2 1.464601e-31
orbit69                 orbit69 1.311598e-31
membership_s27   membership_s27 8.274389e-32
orbit58                 orbit58 7.214938e-32
orbit30                 orbit30 6.273659e-32
orbit11                 orbit11 5.974632e-32
membership_s7     membership_s7 5.629497e-32
coreness               coreness 5.344562e-32
membership_s6     membership_s6 4.290571e-32
orbit63                 orbit63 2.589028e-32
walktrap_vertex walktrap_vertex 1.095451e-32
membership_s36   membership_s36 5.953225e-33
membership_s37   membership_s37 5.257203e-33
bigcom147             bigcom147 5.249230e-33
bigcom30               bigcom30 5.233296e-33
bigcom26               bigcom26 5.063559e-33
bigcom11               bigcom11 2.302382e-33
orbit0                   orbit0 0.000000e+00
orbit3                   orbit3 0.000000e+00
orbit8                   orbit8 0.000000e+00
orbit14                 orbit14 0.000000e+00
orbit34                 orbit34 0.000000e+00
orbit43                 orbit43 0.000000e+00
orbit72                 orbit72 0.000000e+00
AP                           AP 0.000000e+00
eccrad                   eccrad 0.000000e+00
first                     first 0.000000e+00
selfinter             selfinter 0.000000e+00
bigcom4                 bigcom4 0.000000e+00
bigcom8                 bigcom8 0.000000e+00
bigcom9                 bigcom9 0.000000e+00
bigcom13               bigcom13 0.000000e+00
bigcom15               bigcom15 0.000000e+00
bigcom16               bigcom16 0.000000e+00
bigcom21               bigcom21 0.000000e+00
bigcom22               bigcom22 0.000000e+00
bigcom24               bigcom24 0.000000e+00
bigcom31               bigcom31 0.000000e+00
bigcom33               bigcom33 0.000000e+00
bigcom34               bigcom34 0.000000e+00
bigcom36               bigcom36 0.000000e+00
bigcom37               bigcom37 0.000000e+00
bigcom38               bigcom38 0.000000e+00
bigcom39               bigcom39 0.000000e+00
bigcom40               bigcom40 0.000000e+00
bigcom43               bigcom43 0.000000e+00
bigcom46               bigcom46 0.000000e+00
bigcom47               bigcom47 0.000000e+00
bigcom49               bigcom49 0.000000e+00
bigcom50               bigcom50 0.000000e+00
bigcom51               bigcom51 0.000000e+00
bigcom52               bigcom52 0.000000e+00
bigcom54               bigcom54 0.000000e+00
bigcom56               bigcom56 0.000000e+00
bigcom62               bigcom62 0.000000e+00
bigcom66               bigcom66 0.000000e+00
bigcom68               bigcom68 0.000000e+00
bigcom69               bigcom69 0.000000e+00
bigcom71               bigcom71 0.000000e+00
bigcom72               bigcom72 0.000000e+00
bigcom73               bigcom73 0.000000e+00
bigcom74               bigcom74 0.000000e+00
bigcom75               bigcom75 0.000000e+00
bigcom76               bigcom76 0.000000e+00
bigcom77               bigcom77 0.000000e+00
bigcom79               bigcom79 0.000000e+00
bigcom80               bigcom80 0.000000e+00
bigcom82               bigcom82 0.000000e+00
bigcom83               bigcom83 0.000000e+00
bigcom84               bigcom84 0.000000e+00
bigcom85               bigcom85 0.000000e+00
bigcom87               bigcom87 0.000000e+00
bigcom89               bigcom89 0.000000e+00
bigcom91               bigcom91 0.000000e+00
bigcom92               bigcom92 0.000000e+00
bigcom93               bigcom93 0.000000e+00
bigcom96               bigcom96 0.000000e+00
bigcom97               bigcom97 0.000000e+00
bigcom98               bigcom98 0.000000e+00
bigcom99               bigcom99 0.000000e+00
bigcom101             bigcom101 0.000000e+00
bigcom104             bigcom104 0.000000e+00
bigcom106             bigcom106 0.000000e+00
bigcom109             bigcom109 0.000000e+00
bigcom113             bigcom113 0.000000e+00
bigcom116             bigcom116 0.000000e+00
bigcom120             bigcom120 0.000000e+00
bigcom123             bigcom123 0.000000e+00
bigcom126             bigcom126 0.000000e+00
bigcom127             bigcom127 0.000000e+00
bigcom137             bigcom137 0.000000e+00
bigcom139             bigcom139 0.000000e+00
bigcom143             bigcom143 0.000000e+00
bigcom145             bigcom145 0.000000e+00
bigcom146             bigcom146 0.000000e+00
bigcom149             bigcom149 0.000000e+00
bigcom153             bigcom153 0.000000e+00
bigcom154             bigcom154 0.000000e+00
bigcom156             bigcom156 0.000000e+00
bigcom157             bigcom157 0.000000e+00
bigcom158             bigcom158 0.000000e+00
bigcom160             bigcom160 0.000000e+00
bigcom161             bigcom161 0.000000e+00
bigcom162             bigcom162 0.000000e+00
bigcom164             bigcom164 0.000000e+00
bigcom166             bigcom166 0.000000e+00
bigcom167             bigcom167 0.000000e+00
bigcom171             bigcom171 0.000000e+00
bigcom173             bigcom173 0.000000e+00
bigcom175             bigcom175 0.000000e+00
bigcom176             bigcom176 0.000000e+00
bigcom177             bigcom177 0.000000e+00
bigcom178             bigcom178 0.000000e+00
bigcom180             bigcom180 0.000000e+00
bigcom181             bigcom181 0.000000e+00
bigcom184             bigcom184 0.000000e+00
bigcom186             bigcom186 0.000000e+00
bigcom187             bigcom187 0.000000e+00
bigcom189             bigcom189 0.000000e+00
bigcom194             bigcom194 0.000000e+00
bigcom195             bigcom195 0.000000e+00
bigcom196             bigcom196 0.000000e+00
bigcom204             bigcom204 0.000000e+00
bigcom205             bigcom205 0.000000e+00
bigcom212             bigcom212 0.000000e+00
bigcom214             bigcom214 0.000000e+00
bigcom222             bigcom222 0.000000e+00
bigcom223             bigcom223 0.000000e+00
bigcom226             bigcom226 0.000000e+00
bigcom227             bigcom227 0.000000e+00
bigcom229             bigcom229 0.000000e+00
bigcom233             bigcom233 0.000000e+00
bigcom236             bigcom236 0.000000e+00
bigcom237             bigcom237 0.000000e+00
bigcom246             bigcom246 0.000000e+00
bigcom248             bigcom248 0.000000e+00
bigcom249             bigcom249 0.000000e+00
bigcom250             bigcom250 0.000000e+00
bigcom254             bigcom254 0.000000e+00
bigcom266             bigcom266 0.000000e+00
bigcom269             bigcom269 0.000000e+00
bigcom272             bigcom272 0.000000e+00
bigcom274             bigcom274 0.000000e+00
bigcom281             bigcom281 0.000000e+00
bigcom291             bigcom291 0.000000e+00
bigcom292             bigcom292 0.000000e+00
bigcom295             bigcom295 0.000000e+00
bigcom299             bigcom299 0.000000e+00
bigcom301             bigcom301 0.000000e+00
bigcom306             bigcom306 0.000000e+00
bigcom309             bigcom309 0.000000e+00
bigcom314             bigcom314 0.000000e+00
bigcom321             bigcom321 0.000000e+00
bigcom341             bigcom341 0.000000e+00
bigcom350             bigcom350 0.000000e+00
bigcom353             bigcom353 0.000000e+00
bigcom359             bigcom359 0.000000e+00
bigcom363             bigcom363 0.000000e+00
bigcom365             bigcom365 0.000000e+00
bigcom385             bigcom385 0.000000e+00
bigcom386             bigcom386 0.000000e+00
bigcom408             bigcom408 0.000000e+00
bigcom412             bigcom412 0.000000e+00
bigcom480             bigcom480 0.000000e+00
membership_s1     membership_s1 0.000000e+00
membership_s3     membership_s3 0.000000e+00
membership_s4     membership_s4 0.000000e+00
membership_s5     membership_s5 0.000000e+00
membership_s8     membership_s8 0.000000e+00
membership_s9     membership_s9 0.000000e+00
membership_s11   membership_s11 0.000000e+00
membership_s12   membership_s12 0.000000e+00
membership_s14   membership_s14 0.000000e+00
membership_s15   membership_s15 0.000000e+00
membership_s16   membership_s16 0.000000e+00
membership_s17   membership_s17 0.000000e+00
membership_s18   membership_s18 0.000000e+00
membership_s20   membership_s20 0.000000e+00
membership_s21   membership_s21 0.000000e+00
membership_s22   membership_s22 0.000000e+00
membership_s24   membership_s24 0.000000e+00
membership_s25   membership_s25 0.000000e+00
membership_s26   membership_s26 0.000000e+00
membership_s28   membership_s28 0.000000e+00
membership_s30   membership_s30 0.000000e+00
membership_s31   membership_s31 0.000000e+00
membership_s33   membership_s33 0.000000e+00
[1] "Dataset: all_targets Model RF, run: 9 of 10 2015-06-16 08:29:08"
     |      Out-of-bag   |
Tree |      MSE  %Var(y) |
   1 | 1.21e-29     0.00 |
   2 | 1.107e-05     0.04 |
   3 | 6.455e-06     0.03 |
   4 | 4.311e-05     0.17 |
   5 | 0.0002879     1.14 |
   6 | 0.0003479     1.38 |
   7 | 0.0002127     0.84 |
   8 | 0.0002361     0.94 |
   9 | 0.0001511     0.60 |
  10 | 0.0001278     0.51 |
  11 | 0.0001254     0.50 |
  12 | 0.0001138     0.45 |
  13 | 9.94e-05     0.39 |
  14 | 8.88e-05     0.35 |
  15 | 6.78e-05     0.27 |
  16 | 7.99e-05     0.32 |
  17 | 7.028e-05     0.28 |
  18 | 6.603e-05     0.26 |
  19 | 6.758e-05     0.27 |
  20 | 5.881e-05     0.23 |
  21 | 5.184e-05     0.21 |
  22 | 4.632e-05     0.18 |
  23 | 4.882e-05     0.19 |
  24 | 4.658e-05     0.18 |
  25 | 4.373e-05     0.17 |
  26 | 4.493e-05     0.18 |
  27 | 4.767e-05     0.19 |
  28 | 4.318e-05     0.17 |
  29 | 4.053e-05     0.16 |
  30 | 3.848e-05     0.15 |
  31 | 3.51e-05     0.14 |
  32 | 3.259e-05     0.13 |
  33 | 3.79e-05     0.15 |
  34 | 3.564e-05     0.14 |
  35 | 3.437e-05     0.14 |
  36 | 3.318e-05     0.13 |
  37 | 3.592e-05     0.14 |
  38 | 3.412e-05     0.14 |
  39 | 3.314e-05     0.13 |
  40 | 4.099e-05     0.16 |
  41 | 3.925e-05     0.16 |
  42 | 3.88e-05     0.15 |
  43 | 3.686e-05     0.15 |
  44 | 4.075e-05     0.16 |
  45 | 3.857e-05     0.15 |
  46 | 3.735e-05     0.15 |
  47 | 3.764e-05     0.15 |
  48 | 3.655e-05     0.14 |
  49 | 3.472e-05     0.14 |
  50 | 3.641e-05     0.14 |
  51 | 3.495e-05     0.14 |
  52 | 3.669e-05     0.15 |
  53 | 3.574e-05     0.14 |
  54 | 3.491e-05     0.14 |
  55 | 3.503e-05     0.14 |
  56 | 3.646e-05     0.14 |
  57 | 3.535e-05     0.14 |
  58 | 3.79e-05     0.15 |
  59 | 3.713e-05     0.15 |
  60 | 3.721e-05     0.15 |
  61 | 3.937e-05     0.16 |
  62 | 4.021e-05     0.16 |
  63 | 3.864e-05     0.15 |
  64 | 3.758e-05     0.15 |
  65 | 3.642e-05     0.14 |
  66 | 3.529e-05     0.14 |
  67 | 3.96e-05     0.16 |
  68 | 4.225e-05     0.17 |
  69 | 4.173e-05     0.17 |
  70 | 4.018e-05     0.16 |
  71 | 3.895e-05     0.15 |
  72 | 3.857e-05     0.15 |
  73 | 3.722e-05     0.15 |
  74 | 3.828e-05     0.15 |
  75 | 3.783e-05     0.15 |
  76 |  3.7e-05     0.15 |
  77 | 3.603e-05     0.14 |
  78 | 3.498e-05     0.14 |
  79 | 3.381e-05     0.13 |
  80 | 3.601e-05     0.14 |
  81 | 3.513e-05     0.14 |
  82 | 3.612e-05     0.14 |
  83 | 3.525e-05     0.14 |
  84 | 3.432e-05     0.14 |
  85 | 3.381e-05     0.13 |
  86 | 3.369e-05     0.13 |
  87 | 3.499e-05     0.14 |
  88 | 3.718e-05     0.15 |
  89 | 3.97e-05     0.16 |
  90 | 4.031e-05     0.16 |
  91 | 3.947e-05     0.16 |
  92 | 3.882e-05     0.15 |
  93 | 3.829e-05     0.15 |
  94 | 3.782e-05     0.15 |
  95 | 3.662e-05     0.15 |
  96 | 3.609e-05     0.14 |
  97 | 3.574e-05     0.14 |
  98 | 3.525e-05     0.14 |
  99 | 3.469e-05     0.14 |
 100 | 3.428e-05     0.14 |
[1] "Random Forest variable coefficients"
                      %IncMSE IncNodePurity
graph5           2.279982e-06  4.449673e-02
graph6           1.586001e-05  5.223288e-02
graph7          -7.114239e-35  2.494015e-14
graph8           0.000000e+00  7.958183e-15
graph9          -7.784496e-35  2.879475e-14
graph10          7.068670e-05  4.199453e-02
graph11          4.142946e-35  4.224194e-14
graph12         -3.300177e-35  1.296740e-14
graph13          1.143913e-05  4.280952e-02
graph14          4.586104e-06  9.612403e-03
graph15          4.367133e-36  1.428571e-02
graph16          1.586942e-05  2.800000e-02
graph17         -4.473449e-36  1.165290e-14
graph18         -1.635832e-35  8.333333e-03
graph19          2.501706e-05  5.831919e-02
graph20         -2.533308e-37  1.588063e-14
graph21         -5.055072e-36  2.124523e-14
graph22         -3.376615e-36  1.620037e-14
graph23          3.206352e-05  3.815683e-02
graph24          0.000000e+00  8.333333e-03
graph25          1.384627e-37  2.769231e-02
graph26         -1.867232e-35  8.952838e-15
graph27         -3.219241e-35  1.705303e-15
graph28         -5.220774e-36  2.055245e-14
graph29          0.000000e+00  2.842171e-16
orbit0          -2.290162e-35  3.750000e-03
orbit1          -1.380395e-35  9.237298e-15
orbit2          -4.556847e-06  2.500000e-02
orbit3          -1.300359e-35  1.307399e-14
orbit4           1.702278e-35  3.019822e-14
orbit5           0.000000e+00  4.343192e-15
orbit6          -6.802721e-06  2.536778e-02
orbit7          -3.715392e-36  1.691092e-14
orbit8          -1.999342e-35  2.400000e-02
orbit9           4.586104e-06  5.214286e-02
orbit10         -1.639385e-36  1.538326e-14
orbit11          8.292235e-37  2.394564e-14
orbit12         -2.284670e-06  2.864719e-02
orbit13         -9.132265e-36  9.344747e-15
orbit14         -1.699736e-35  9.095034e-15
orbit15          3.647971e-05  3.630584e-02
orbit16          9.109542e-06  3.428571e-02
orbit17         -1.737402e-35  4.887035e-14
orbit18          3.674396e-05  5.301318e-02
orbit19         -9.636224e-37  1.218581e-14
orbit20         -6.140150e-35  4.349153e-14
orbit21         -1.784753e-36  1.179501e-14
orbit22          6.861398e-06  5.372353e-02
orbit23         -3.846009e-35  2.458478e-14
orbit24         -2.030586e-21  6.911670e-02
orbit25          2.287806e-06  2.547619e-02
orbit26         -1.973367e-35  1.570299e-14
orbit27          9.692713e-05  6.017053e-02
orbit28         -3.537151e-35  2.800659e-14
orbit29          0.000000e+00  3.552714e-15
orbit30         -2.935107e-06  1.745455e-02
orbit31         -2.284670e-06  1.333333e-02
orbit32         -5.015080e-37  4.440996e-15
orbit33         -3.082974e-35  2.400000e-02
orbit34         -4.577707e-06  2.000000e-02
orbit35         -2.913058e-35  3.595358e-14
orbit36          1.356086e-05  6.468588e-02
orbit37          2.288853e-06  4.051948e-02
orbit38          0.000000e+00  2.508216e-14
orbit39          2.013179e-03  7.734501e-02
orbit40          6.833713e-06  5.334595e-03
orbit41          7.082193e-05  1.679870e-02
orbit42         -2.161961e-35  7.958079e-15
orbit43         -5.357024e-35  3.435478e-14
orbit44          1.096521e-40  1.428571e-02
orbit45         -4.883775e-36  1.333333e-02
orbit46         -1.981610e-35  3.632650e-15
orbit47         -9.176188e-36  1.334044e-14
orbit48         -6.671398e-35  2.984291e-14
orbit49         -5.027984e-35  1.605827e-14
orbit50         -7.438800e-36  1.293189e-14
orbit51         -2.406964e-35  3.996803e-14
orbit52         -1.286008e-06  1.125000e-02
orbit53         -4.588208e-06  1.875000e-02
orbit54         -1.331036e-36  5.233333e-02
orbit55          0.000000e+00  2.131975e-16
orbit56          8.689139e-04  6.220847e-02
orbit57          0.000000e+00  7.709397e-15
orbit58         -1.447964e-06  1.866667e-02
orbit59         -2.500918e-35  7.147061e-16
orbit60         -1.151947e-35  1.946887e-14
orbit61          0.000000e+00  1.065087e-02
orbit62          2.255300e-06  2.400000e-02
orbit63          1.823985e-05  7.366411e-04
orbit64          0.000000e+00  2.131628e-16
orbit65         -2.649737e-35  2.075673e-14
orbit66         -1.595608e-35  1.755041e-14
orbit67          7.131449e-37  1.989520e-14
orbit68         -1.165660e-35  7.460699e-15
orbit69         -8.952121e-36  7.122775e-17
orbit70          0.000000e+00  1.861622e-14
orbit71          0.000000e+00  6.394885e-16
orbit72          0.000000e+00  1.714286e-02
AP               0.000000e+00  0.000000e+00
bet              1.185591e-04  1.137513e-02
ecc              0.000000e+00  1.779826e-17
eccrad          -3.336039e-36  7.505108e-15
close            9.550510e-05  4.016924e-02
constraint      -4.117745e-35  2.303572e-02
coreness        -4.559964e-06  1.500000e-02
knn              1.227331e-04  1.649996e-01
hubscore        -5.038177e-35  7.500000e-03
pagerank        -5.241252e-08  7.169863e-02
trans            2.085157e-06  7.935648e-02
evcent          -6.311787e-35  2.124537e-14
first           -4.531056e-06  3.750000e-02
upto_second      0.000000e+00  3.034035e-14
upto_third      -2.293052e-06  1.555556e-02
upto_fourth     -6.907429e-36  2.999394e-14
upto_fifth       7.507297e-05  7.807541e-02
upto_sixth       2.306273e-06  3.857143e-02
second           1.812415e-05  4.693474e-02
third            4.330553e-05  5.267658e-02
fourth           6.839945e-06  1.333333e-02
fifth           -1.037933e-05  8.782267e-02
sixth            8.434625e-05  1.024001e-02
ratio1           9.216344e-05  4.764111e-02
ratio2           2.206424e-08  5.075462e-02
ratio3          -4.533615e-06  4.770833e-02
ratio4           2.940762e-05  1.268443e-01
ratio5           2.320399e-05  3.844043e-02
ratio6           2.495463e-05  5.002541e-03
selfinter        0.000000e+00  0.000000e+00
walktrap_vertex  4.568353e-06  6.265846e-02
bigcom1         -1.231478e-35  5.684342e-16
bigcom2          0.000000e+00  0.000000e+00
bigcom3         -1.796950e-36  2.842171e-16
bigcom4          0.000000e+00  0.000000e+00
bigcom6          0.000000e+00  0.000000e+00
bigcom8          0.000000e+00  0.000000e+00
bigcom9          0.000000e+00  0.000000e+00
bigcom11         0.000000e+00  0.000000e+00
bigcom13         0.000000e+00  0.000000e+00
bigcom15         0.000000e+00  0.000000e+00
bigcom16         0.000000e+00  0.000000e+00
bigcom21         0.000000e+00  0.000000e+00
bigcom22         1.774715e-36  2.131628e-16
bigcom24        -4.552697e-06  3.829735e-02
bigcom26         0.000000e+00  0.000000e+00
bigcom28         0.000000e+00  0.000000e+00
bigcom30         0.000000e+00  0.000000e+00
bigcom31         0.000000e+00  0.000000e+00
bigcom32         0.000000e+00  0.000000e+00
bigcom33         0.000000e+00  0.000000e+00
bigcom34         0.000000e+00  0.000000e+00
bigcom36         0.000000e+00  0.000000e+00
bigcom37        -2.036639e-21  3.058000e-02
bigcom38         4.551661e-06  1.035077e-02
bigcom39         0.000000e+00  0.000000e+00
bigcom40         0.000000e+00  8.881784e-18
bigcom43         0.000000e+00  0.000000e+00
bigcom44         0.000000e+00  0.000000e+00
bigcom46         0.000000e+00  0.000000e+00
bigcom47         5.927122e-05  1.571614e-01
bigcom49         0.000000e+00  0.000000e+00
bigcom50         0.000000e+00  0.000000e+00
bigcom51         0.000000e+00  0.000000e+00
bigcom52         0.000000e+00  0.000000e+00
bigcom54         0.000000e+00  0.000000e+00
bigcom56         0.000000e+00  0.000000e+00
bigcom62         0.000000e+00  0.000000e+00
bigcom66         4.055609e-21  1.750694e-01
bigcom68         0.000000e+00  0.000000e+00
bigcom69         0.000000e+00  0.000000e+00
bigcom71         0.000000e+00  0.000000e+00
bigcom72         0.000000e+00  0.000000e+00
bigcom73         0.000000e+00  0.000000e+00
bigcom74         0.000000e+00  0.000000e+00
bigcom75         0.000000e+00  0.000000e+00
bigcom76         0.000000e+00  0.000000e+00
bigcom77         0.000000e+00  0.000000e+00
bigcom79         0.000000e+00  0.000000e+00
bigcom80         0.000000e+00  0.000000e+00
bigcom82         0.000000e+00  0.000000e+00
bigcom83         0.000000e+00  0.000000e+00
bigcom84        -1.454574e-05  4.996245e-01
bigcom85         0.000000e+00  0.000000e+00
bigcom87         0.000000e+00  0.000000e+00
bigcom89         0.000000e+00  0.000000e+00
bigcom91         0.000000e+00  0.000000e+00
bigcom92         0.000000e+00  0.000000e+00
bigcom93         0.000000e+00  0.000000e+00
bigcom96         0.000000e+00  0.000000e+00
bigcom97        -4.517243e-06  2.143022e-02
bigcom98         0.000000e+00  0.000000e+00
bigcom99         0.000000e+00  0.000000e+00
bigcom101        0.000000e+00  1.064434e-02
bigcom104        0.000000e+00  0.000000e+00
bigcom106        2.276349e-06  3.968938e-02
bigcom109        0.000000e+00  0.000000e+00
bigcom113       -2.266911e-06  2.514310e-02
bigcom116        0.000000e+00  0.000000e+00
bigcom120        0.000000e+00  0.000000e+00
bigcom123        0.000000e+00  0.000000e+00
bigcom126        0.000000e+00  3.004625e-02
bigcom127        0.000000e+00  0.000000e+00
bigcom137        0.000000e+00  0.000000e+00
bigcom139        6.821379e-06  3.350379e-02
bigcom140        0.000000e+00  0.000000e+00
bigcom143        0.000000e+00  2.177453e-02
bigcom145        0.000000e+00  0.000000e+00
bigcom146        2.280502e-06  2.046947e-02
bigcom147        0.000000e+00  0.000000e+00
bigcom149        0.000000e+00  0.000000e+00
bigcom153        0.000000e+00  0.000000e+00
bigcom154        0.000000e+00  0.000000e+00
bigcom156        0.000000e+00  0.000000e+00
bigcom157        0.000000e+00  0.000000e+00
bigcom158        0.000000e+00  0.000000e+00
bigcom160        0.000000e+00  0.000000e+00
bigcom161       -5.095671e-07  1.001488e-02
bigcom162        0.000000e+00  0.000000e+00
bigcom164       -5.079950e-22  7.746850e-02
bigcom166        0.000000e+00  0.000000e+00
bigcom167        0.000000e+00  7.105427e-17
bigcom171        0.000000e+00  0.000000e+00
bigcom173        0.000000e+00  0.000000e+00
bigcom175        0.000000e+00  8.900084e-03
bigcom176        0.000000e+00  0.000000e+00
bigcom177        0.000000e+00  0.000000e+00
bigcom178        4.526935e-07  1.553837e-02
bigcom180        0.000000e+00  0.000000e+00
bigcom181        0.000000e+00  0.000000e+00
bigcom184        2.306273e-06  4.162967e-02
bigcom186        0.000000e+00  0.000000e+00
bigcom187        0.000000e+00  0.000000e+00
bigcom189        0.000000e+00  0.000000e+00
bigcom194        0.000000e+00  0.000000e+00
bigcom195        0.000000e+00  0.000000e+00
bigcom196        0.000000e+00  0.000000e+00
bigcom204        0.000000e+00  2.336894e-02
bigcom205        0.000000e+00  0.000000e+00
bigcom212        0.000000e+00  0.000000e+00
bigcom214        0.000000e+00  0.000000e+00
bigcom222        0.000000e+00  0.000000e+00
bigcom223        4.503490e-07  2.358024e-02
bigcom226        0.000000e+00  0.000000e+00
bigcom227        0.000000e+00  0.000000e+00
bigcom229        0.000000e+00  0.000000e+00
bigcom233        0.000000e+00  0.000000e+00
bigcom236        0.000000e+00  0.000000e+00
bigcom237       -7.562008e-07  4.977842e-02
bigcom246        0.000000e+00  0.000000e+00
bigcom248        0.000000e+00  0.000000e+00
bigcom249        0.000000e+00  0.000000e+00
bigcom250        4.554771e-06  3.617614e-02
bigcom254        0.000000e+00  0.000000e+00
bigcom266        0.000000e+00  0.000000e+00
bigcom269        0.000000e+00  0.000000e+00
bigcom272        0.000000e+00  0.000000e+00
bigcom274        0.000000e+00  0.000000e+00
bigcom281        0.000000e+00  0.000000e+00
bigcom291        0.000000e+00  0.000000e+00
bigcom292        0.000000e+00  0.000000e+00
bigcom295        0.000000e+00  0.000000e+00
bigcom299        0.000000e+00  0.000000e+00
bigcom301        0.000000e+00  0.000000e+00
bigcom306        0.000000e+00  0.000000e+00
bigcom309        0.000000e+00  0.000000e+00
bigcom314        0.000000e+00  0.000000e+00
bigcom321        0.000000e+00  0.000000e+00
bigcom341        0.000000e+00  0.000000e+00
bigcom350       -2.294104e-06  5.632430e-02
bigcom353        0.000000e+00  0.000000e+00
bigcom359        0.000000e+00  0.000000e+00
bigcom363        0.000000e+00  0.000000e+00
bigcom365        0.000000e+00  0.000000e+00
bigcom385        0.000000e+00  2.503395e-02
bigcom386        0.000000e+00  0.000000e+00
bigcom408        0.000000e+00  0.000000e+00
bigcom412        0.000000e+00  0.000000e+00
bigcom480        0.000000e+00  3.080398e-02
spin_vertex      1.146526e-05  2.682696e-02
membership_s1    5.680527e-07  4.000000e-03
membership_s3    0.000000e+00  0.000000e+00
membership_s4    0.000000e+00  0.000000e+00
membership_s5   -6.891294e-06  4.855904e-02
membership_s6    0.000000e+00  1.847446e-15
membership_s7    0.000000e+00  0.000000e+00
membership_s8    0.000000e+00  0.000000e+00
membership_s9    0.000000e+00  0.000000e+00
membership_s11   0.000000e+00  0.000000e+00
membership_s12   0.000000e+00  0.000000e+00
membership_s14   0.000000e+00  0.000000e+00
membership_s15   0.000000e+00  1.860574e-02
membership_s16   0.000000e+00  0.000000e+00
membership_s17   0.000000e+00  0.000000e+00
membership_s18   0.000000e+00  0.000000e+00
membership_s20   0.000000e+00  0.000000e+00
membership_s21   0.000000e+00  2.131628e-16
membership_s22   0.000000e+00  0.000000e+00
membership_s24   0.000000e+00  0.000000e+00
membership_s25   0.000000e+00  0.000000e+00
membership_s26   0.000000e+00  1.048698e-02
membership_s27   0.000000e+00  1.421085e-16
membership_s28   0.000000e+00  7.105427e-17
membership_s30   0.000000e+00  8.526513e-16
membership_s31   1.793273e-36  2.842171e-16
membership_s32   4.508616e-36  2.842171e-16
membership_s33   0.000000e+00  0.000000e+00
membership_s36   0.000000e+00  0.000000e+00
membership_s37   0.000000e+00  0.000000e+00
V1               1.141334e-05  9.678715e-02
V2              -1.461333e-06  1.456687e-01
pdi              2.250225e-06  1.333333e-02
adhesion        -2.255809e-06  4.189106e-02
cohesion        -6.503737e-36  7.321259e-14
inner            1.135752e-05  8.442995e-02
outer            1.132130e-05  9.798362e-02
ioratio          6.879156e-06  3.594741e-02
comsize          5.146539e-37  4.380952e-02
target           5.045159e-02  2.974859e+02
[1] "Dataset: all_targets Model GLM, run: 9 of 10 2015-06-16 08:30:06"
[1] "glmnet variable coefficients"
                     [,1]      [,2]
(Intercept)     -3.627176 -6.252300
graph0           0.000000  0.000000
graph1           0.000000  0.000000
graph2           0.000000  0.000000
graph3           0.000000  0.000000
graph4           0.000000  0.000000
graph5           0.000000  0.000000
graph6           0.000000  0.000000
graph7           0.000000  0.000000
graph8           0.000000  0.000000
graph9           0.000000  0.000000
graph10          0.000000  0.000000
graph11          0.000000  0.000000
graph12          0.000000  0.000000
graph13          0.000000  0.000000
graph14          0.000000  0.000000
graph15          0.000000  0.000000
graph16          0.000000  0.000000
graph17          0.000000  0.000000
graph18          0.000000  0.000000
graph19          0.000000  0.000000
graph20          0.000000  0.000000
graph21          0.000000  0.000000
graph22          0.000000  0.000000
graph23          0.000000  0.000000
graph24          0.000000  0.000000
graph25          0.000000  0.000000
graph26          0.000000  0.000000
graph27          0.000000  0.000000
graph28          0.000000  0.000000
graph29          0.000000  0.000000
orbit0           0.000000  0.000000
orbit1           0.000000  0.000000
orbit2           0.000000  0.000000
orbit3           0.000000  0.000000
orbit4           0.000000  0.000000
orbit5           0.000000  0.000000
orbit6           0.000000  0.000000
orbit7           0.000000  0.000000
orbit8           0.000000  0.000000
orbit9           0.000000  0.000000
orbit10          0.000000  0.000000
orbit11          0.000000  0.000000
orbit12          0.000000  0.000000
orbit13          0.000000  0.000000
orbit14          0.000000  0.000000
orbit15          0.000000  0.000000
orbit16          0.000000  0.000000
orbit17          0.000000  0.000000
orbit18          0.000000  0.000000
orbit19          0.000000  0.000000
orbit20          0.000000  0.000000
orbit21          0.000000  0.000000
orbit22          0.000000  0.000000
orbit23          0.000000  0.000000
orbit24          0.000000  0.000000
orbit25          0.000000  0.000000
orbit26          0.000000  0.000000
orbit27          0.000000  0.000000
orbit28          0.000000  0.000000
orbit29          0.000000  0.000000
orbit30          0.000000  0.000000
orbit31          0.000000  0.000000
orbit32          0.000000  0.000000
orbit33          0.000000  0.000000
orbit34          0.000000  0.000000
orbit35          0.000000  0.000000
orbit36          0.000000  0.000000
orbit37          0.000000  0.000000
orbit38          0.000000  0.000000
orbit39          0.000000  0.000000
orbit40          0.000000  0.000000
orbit41          0.000000  0.000000
orbit42          0.000000  0.000000
orbit43          0.000000  0.000000
orbit44          0.000000  0.000000
orbit45          0.000000  0.000000
orbit46          0.000000  0.000000
orbit47          0.000000  0.000000
orbit48          0.000000  0.000000
orbit49          0.000000  0.000000
orbit50          0.000000  0.000000
orbit51          0.000000  0.000000
orbit52          0.000000  0.000000
orbit53          0.000000  0.000000
orbit54          0.000000  0.000000
orbit55          0.000000  0.000000
orbit56          0.000000  0.000000
orbit57          0.000000  0.000000
orbit58          0.000000  0.000000
orbit59          0.000000  0.000000
orbit60          0.000000  0.000000
orbit61          0.000000  0.000000
orbit62          0.000000  0.000000
orbit63          0.000000  0.000000
orbit64          0.000000  0.000000
orbit65          0.000000  0.000000
orbit66          0.000000  0.000000
orbit67          0.000000  0.000000
orbit68          0.000000  0.000000
orbit69          0.000000  0.000000
orbit70          0.000000  0.000000
orbit71          0.000000  0.000000
orbit72          0.000000  0.000000
AP               0.000000  0.000000
bet              0.000000  0.000000
ecc              0.000000  0.000000
eccrad           0.000000  0.000000
close            0.000000  0.000000
constraint       0.000000  0.000000
coreness         0.000000  0.000000
knn              0.000000  0.000000
hubscore         0.000000  0.000000
pagerank         0.000000  0.000000
trans            0.000000  0.000000
evcent           0.000000  0.000000
first            0.000000  0.000000
upto_second      0.000000  0.000000
upto_third       0.000000  0.000000
upto_fourth      0.000000  0.000000
upto_fifth       0.000000  0.000000
upto_sixth       0.000000  0.000000
second           0.000000  0.000000
third            0.000000  0.000000
fourth           0.000000  0.000000
fifth            0.000000  0.000000
sixth            0.000000  0.000000
ratio1           0.000000  0.000000
ratio2           0.000000  0.000000
ratio3           0.000000  0.000000
ratio4           0.000000  0.000000
ratio5           0.000000  0.000000
ratio6           0.000000  0.000000
selfinter        0.000000  0.000000
walktrap_vertex  0.000000  0.000000
bigcom1          0.000000  0.000000
bigcom2          0.000000  0.000000
bigcom3          0.000000  0.000000
bigcom4          0.000000  0.000000
bigcom6          0.000000  0.000000
bigcom8          0.000000  0.000000
bigcom9          0.000000  0.000000
bigcom11         0.000000  0.000000
bigcom13         0.000000  0.000000
bigcom15         0.000000  0.000000
bigcom16         0.000000  0.000000
bigcom21         0.000000  0.000000
bigcom22         0.000000  0.000000
bigcom24         0.000000  0.000000
bigcom26         0.000000  0.000000
bigcom28         0.000000  0.000000
bigcom30         0.000000  0.000000
bigcom31         0.000000  0.000000
bigcom32         0.000000  0.000000
bigcom33         0.000000  0.000000
bigcom34         0.000000  0.000000
bigcom36         0.000000  0.000000
bigcom37         0.000000  0.000000
bigcom38         0.000000  0.000000
bigcom39         0.000000  0.000000
bigcom40         0.000000  0.000000
bigcom43         0.000000  0.000000
bigcom44         0.000000  0.000000
bigcom46         0.000000  0.000000
bigcom47         0.000000  0.000000
bigcom49         0.000000  0.000000
bigcom50         0.000000  0.000000
bigcom51         0.000000  0.000000
bigcom52         0.000000  0.000000
bigcom54         0.000000  0.000000
bigcom56         0.000000  0.000000
bigcom62         0.000000  0.000000
bigcom66         0.000000  0.000000
bigcom68         0.000000  0.000000
bigcom69         0.000000  0.000000
bigcom71         0.000000  0.000000
[truncated: 117,844 more chars]
