# Supplementary material for: Distinctive Behaviors of Druggable Proteins in Cellular Networks
Source: PLoS Comput Biol. 2015 Dec 23;11(12):e1004597. doi: 10.1371/journal.pcbi.1004597 (PMC4689399; doi:10.1371/journal.pcbi.1004597)
Supplement: S1 File — (ZIP) [file pcbi.1004597.s004.zip › S1_File/direct.20150613.random.ppi.optimised_Target_results_all_TnotC.txt]

[[1]]
[1] "all_TnotC"

[1] "Dataset: all_TnotC Model GBM, run: 1 of 10 2015-06-16 06:48:18"
Iter   TrainDeviance   ValidDeviance   StepSize   Improve
     1        0.1631             nan     0.0100    0.0000
     2        0.1626             nan     0.0100    0.0000
     3        0.1620             nan     0.0100   -0.0000
     4        0.1613             nan     0.0100    0.0000
     5        0.1607             nan     0.0100   -0.0000
     6        0.1600             nan     0.0100    0.0001
     7        0.1596             nan     0.0100    0.0000
     8        0.1590             nan     0.0100    0.0000
     9        0.1584             nan     0.0100   -0.0000
    10        0.1579             nan     0.0100   -0.0000
    20        0.1529             nan     0.0100    0.0000
    40        0.1450             nan     0.0100    0.0000
    60        0.1380             nan     0.0100   -0.0000
    80        0.1321             nan     0.0100   -0.0000
   100        0.1263             nan     0.0100   -0.0000
   120        0.1211             nan     0.0100   -0.0000
   140        0.1165             nan     0.0100   -0.0000
   160        0.1127             nan     0.0100    0.0000
   180        0.1091             nan     0.0100   -0.0000
   200        0.1056             nan     0.0100   -0.0000
   204        0.1047             nan     0.0100   -0.0000

[1] "GBM variable coefficients"
                            var     rel.inf
outer                     outer 4.147430370
V2                           V2 3.463249076
comsize                 comsize 3.101616021
ratio1                   ratio1 3.006945839
ratio5                   ratio5 2.832232218
ratio2                   ratio2 2.659212101
inner                     inner 2.638991116
orbit18                 orbit18 2.503350351
V1                           V1 2.453661889
pagerank               pagerank 2.407276958
walktrap_vertex walktrap_vertex 2.145527843
ratio4                   ratio4 2.093295536
spin_vertex         spin_vertex 2.050729287
knn                         knn 2.001406862
ioratio                 ioratio 1.862214384
bet                         bet 1.842392760
adhesion               adhesion 1.748241906
cohesion               cohesion 1.377080495
graph13                 graph13 1.357239732
graph23                 graph23 1.336055412
graph1                   graph1 1.270656841
orbit22                 orbit22 1.239888220
trans                     trans 1.209620699
fourth                   fourth 1.181369666
graph10                 graph10 1.113063999
orbit27                 orbit27 1.071510510
graph22                 graph22 1.051865534
graph15                 graph15 1.020778249
orbit39                 orbit39 0.980182415
graph12                 graph12 0.957948507
sixth                     sixth 0.930436966
ratio3                   ratio3 0.926454913
graph6                   graph6 0.926429002
graph14                 graph14 0.909692524
ratio6                   ratio6 0.851232523
graph11                 graph11 0.822869714
graph18                 graph18 0.814477570
orbit23                 orbit23 0.788098693
orbit46                 orbit46 0.755199089
third                     third 0.739752859
upto_sixth           upto_sixth 0.716852484
graph25                 graph25 0.684942955
orbit35                 orbit35 0.680523837
orbit37                 orbit37 0.675370890
orbit19                 orbit19 0.666650890
graph19                 graph19 0.658313781
fifth                     fifth 0.629052168
graph4                   graph4 0.621193600
orbit32                 orbit32 0.620410308
orbit9                   orbit9 0.606367777
orbit25                 orbit25 0.605516595
upto_fourth         upto_fourth 0.602196195
orbit45                 orbit45 0.586533799
orbit56                 orbit56 0.584669876
orbit36                 orbit36 0.577637071
bigcom21               bigcom21 0.576271188
orbit50                 orbit50 0.573687721
close                     close 0.563926084
membership_s9     membership_s9 0.531736110
orbit49                 orbit49 0.525077877
membership_s6     membership_s6 0.508170654
graph9                   graph9 0.481278268
graph17                 graph17 0.479707413
orbit20                 orbit20 0.476132953
constraint           constraint 0.475107558
graph16                 graph16 0.459979406
graph5                   graph5 0.459303081
orbit52                 orbit52 0.452577464
orbit17                 orbit17 0.450015692
graph21                 graph21 0.445797093
orbit2                   orbit2 0.444317559
orbit59                 orbit59 0.435137503
graph20                 graph20 0.432515994
orbit30                 orbit30 0.428106732
orbit40                 orbit40 0.425850303
upto_third           upto_third 0.416669401
bigcom40               bigcom40 0.408212113
orbit10                 orbit10 0.406905047
graph3                   graph3 0.398339317
orbit63                 orbit63 0.392566490
orbit5                   orbit5 0.392529468
orbit28                 orbit28 0.388497642
orbit62                 orbit62 0.386620722
orbit38                 orbit38 0.386517076
orbit53                 orbit53 0.373407878
orbit44                 orbit44 0.371813136
orbit55                 orbit55 0.362131975
orbit47                 orbit47 0.356558152
orbit51                 orbit51 0.343497805
membership_s15   membership_s15 0.319379575
graph26                 graph26 0.307820719
orbit60                 orbit60 0.305146448
orbit6                   orbit6 0.294252611
orbit31                 orbit31 0.294078239
orbit43                 orbit43 0.282232117
orbit65                 orbit65 0.279890370
orbit21                 orbit21 0.276868761
orbit24                 orbit24 0.273925203
orbit29                 orbit29 0.265038595
graph27                 graph27 0.241920111
graph24                 graph24 0.230052619
orbit16                 orbit16 0.220013068
orbit12                 orbit12 0.216450191
orbit7                   orbit7 0.213763303
upto_fifth           upto_fifth 0.204772597
graph7                   graph7 0.204528932
orbit64                 orbit64 0.195939655
orbit4                   orbit4 0.194651552
orbit54                 orbit54 0.185340807
hubscore               hubscore 0.169845902
orbit33                 orbit33 0.169777155
orbit48                 orbit48 0.160304740
membership_s30   membership_s30 0.159665547
membership_s1     membership_s1 0.159652442
upto_second         upto_second 0.132588882
orbit42                 orbit42 0.130376057
membership_s4     membership_s4 0.130067021
orbit61                 orbit61 0.126806434
second                   second 0.124117526
membership_s27   membership_s27 0.120946433
orbit1                   orbit1 0.119165010
bigcom30               bigcom30 0.118984970
graph8                   graph8 0.113734579
selfinter             selfinter 0.112237363
orbit26                 orbit26 0.109729655
orbit57                 orbit57 0.107772505
bigcom1                 bigcom1 0.104537991
membership_s7     membership_s7 0.101265990
orbit41                 orbit41 0.101096493
graph2                   graph2 0.100231174
bigcom26               bigcom26 0.086028743
membership_s36   membership_s36 0.085500043
orbit15                 orbit15 0.085259143
target                   target 0.084066626
orbit69                 orbit69 0.079179969
membership_s32   membership_s32 0.074554867
orbit11                 orbit11 0.073820351
graph0                   graph0 0.072561565
orbit66                 orbit66 0.065637653
orbit68                 orbit68 0.065493063
orbit71                 orbit71 0.064939202
coreness               coreness 0.050521552
evcent                   evcent 0.046057884
orbit70                 orbit70 0.039325043
pdi                         pdi 0.035098434
ecc                         ecc 0.034270123
graph28                 graph28 0.033854017
membership_s31   membership_s31 0.028618504
AP                           AP 0.024742370
membership_s5     membership_s5 0.019031788
bigcom44               bigcom44 0.018936334
bigcom4                 bigcom4 0.010598095
bigcom73               bigcom73 0.007385523
membership_s3     membership_s3 0.007064989
bigcom56               bigcom56 0.007032788
bigcom92               bigcom92 0.006578236
graph29                 graph29 0.000000000
orbit0                   orbit0 0.000000000
orbit3                   orbit3 0.000000000
orbit8                   orbit8 0.000000000
orbit13                 orbit13 0.000000000
orbit14                 orbit14 0.000000000
orbit34                 orbit34 0.000000000
orbit58                 orbit58 0.000000000
orbit67                 orbit67 0.000000000
orbit72                 orbit72 0.000000000
eccrad                   eccrad 0.000000000
first                     first 0.000000000
bigcom2                 bigcom2 0.000000000
bigcom3                 bigcom3 0.000000000
bigcom6                 bigcom6 0.000000000
bigcom8                 bigcom8 0.000000000
bigcom9                 bigcom9 0.000000000
bigcom11               bigcom11 0.000000000
bigcom13               bigcom13 0.000000000
bigcom15               bigcom15 0.000000000
bigcom16               bigcom16 0.000000000
bigcom22               bigcom22 0.000000000
bigcom24               bigcom24 0.000000000
bigcom28               bigcom28 0.000000000
bigcom31               bigcom31 0.000000000
bigcom32               bigcom32 0.000000000
bigcom33               bigcom33 0.000000000
bigcom34               bigcom34 0.000000000
bigcom36               bigcom36 0.000000000
bigcom37               bigcom37 0.000000000
bigcom38               bigcom38 0.000000000
bigcom39               bigcom39 0.000000000
bigcom43               bigcom43 0.000000000
bigcom46               bigcom46 0.000000000
bigcom47               bigcom47 0.000000000
bigcom49               bigcom49 0.000000000
bigcom50               bigcom50 0.000000000
bigcom51               bigcom51 0.000000000
bigcom52               bigcom52 0.000000000
bigcom54               bigcom54 0.000000000
bigcom62               bigcom62 0.000000000
bigcom66               bigcom66 0.000000000
bigcom68               bigcom68 0.000000000
bigcom69               bigcom69 0.000000000
bigcom71               bigcom71 0.000000000
bigcom72               bigcom72 0.000000000
bigcom74               bigcom74 0.000000000
bigcom75               bigcom75 0.000000000
bigcom76               bigcom76 0.000000000
bigcom77               bigcom77 0.000000000
bigcom79               bigcom79 0.000000000
bigcom80               bigcom80 0.000000000
bigcom82               bigcom82 0.000000000
bigcom83               bigcom83 0.000000000
bigcom84               bigcom84 0.000000000
bigcom85               bigcom85 0.000000000
bigcom87               bigcom87 0.000000000
bigcom89               bigcom89 0.000000000
bigcom91               bigcom91 0.000000000
bigcom93               bigcom93 0.000000000
bigcom96               bigcom96 0.000000000
bigcom97               bigcom97 0.000000000
bigcom98               bigcom98 0.000000000
bigcom99               bigcom99 0.000000000
bigcom101             bigcom101 0.000000000
bigcom104             bigcom104 0.000000000
bigcom106             bigcom106 0.000000000
bigcom109             bigcom109 0.000000000
bigcom113             bigcom113 0.000000000
bigcom116             bigcom116 0.000000000
bigcom120             bigcom120 0.000000000
bigcom123             bigcom123 0.000000000
bigcom126             bigcom126 0.000000000
bigcom127             bigcom127 0.000000000
bigcom137             bigcom137 0.000000000
bigcom139             bigcom139 0.000000000
bigcom140             bigcom140 0.000000000
bigcom143             bigcom143 0.000000000
bigcom145             bigcom145 0.000000000
bigcom146             bigcom146 0.000000000
bigcom147             bigcom147 0.000000000
bigcom149             bigcom149 0.000000000
bigcom153             bigcom153 0.000000000
bigcom154             bigcom154 0.000000000
bigcom156             bigcom156 0.000000000
bigcom157             bigcom157 0.000000000
bigcom158             bigcom158 0.000000000
bigcom160             bigcom160 0.000000000
bigcom161             bigcom161 0.000000000
bigcom162             bigcom162 0.000000000
bigcom164             bigcom164 0.000000000
bigcom166             bigcom166 0.000000000
bigcom167             bigcom167 0.000000000
bigcom171             bigcom171 0.000000000
bigcom173             bigcom173 0.000000000
bigcom175             bigcom175 0.000000000
bigcom176             bigcom176 0.000000000
bigcom177             bigcom177 0.000000000
bigcom178             bigcom178 0.000000000
bigcom180             bigcom180 0.000000000
bigcom181             bigcom181 0.000000000
bigcom184             bigcom184 0.000000000
bigcom186             bigcom186 0.000000000
bigcom187             bigcom187 0.000000000
bigcom189             bigcom189 0.000000000
bigcom194             bigcom194 0.000000000
bigcom195             bigcom195 0.000000000
bigcom196             bigcom196 0.000000000
bigcom204             bigcom204 0.000000000
bigcom205             bigcom205 0.000000000
bigcom212             bigcom212 0.000000000
bigcom214             bigcom214 0.000000000
bigcom222             bigcom222 0.000000000
bigcom223             bigcom223 0.000000000
bigcom226             bigcom226 0.000000000
bigcom227             bigcom227 0.000000000
bigcom229             bigcom229 0.000000000
bigcom233             bigcom233 0.000000000
bigcom236             bigcom236 0.000000000
bigcom237             bigcom237 0.000000000
bigcom246             bigcom246 0.000000000
bigcom248             bigcom248 0.000000000
bigcom249             bigcom249 0.000000000
bigcom250             bigcom250 0.000000000
bigcom254             bigcom254 0.000000000
bigcom266             bigcom266 0.000000000
bigcom269             bigcom269 0.000000000
bigcom272             bigcom272 0.000000000
bigcom274             bigcom274 0.000000000
bigcom281             bigcom281 0.000000000
bigcom291             bigcom291 0.000000000
bigcom292             bigcom292 0.000000000
bigcom295             bigcom295 0.000000000
bigcom299             bigcom299 0.000000000
bigcom301             bigcom301 0.000000000
bigcom306             bigcom306 0.000000000
bigcom309             bigcom309 0.000000000
bigcom314             bigcom314 0.000000000
bigcom321             bigcom321 0.000000000
bigcom341             bigcom341 0.000000000
bigcom350             bigcom350 0.000000000
bigcom353             bigcom353 0.000000000
bigcom359             bigcom359 0.000000000
bigcom363             bigcom363 0.000000000
bigcom365             bigcom365 0.000000000
bigcom385             bigcom385 0.000000000
bigcom386             bigcom386 0.000000000
bigcom408             bigcom408 0.000000000
bigcom412             bigcom412 0.000000000
bigcom480             bigcom480 0.000000000
membership_s8     membership_s8 0.000000000
membership_s11   membership_s11 0.000000000
membership_s12   membership_s12 0.000000000
membership_s14   membership_s14 0.000000000
membership_s16   membership_s16 0.000000000
membership_s17   membership_s17 0.000000000
membership_s18   membership_s18 0.000000000
membership_s20   membership_s20 0.000000000
membership_s21   membership_s21 0.000000000
membership_s22   membership_s22 0.000000000
membership_s24   membership_s24 0.000000000
membership_s25   membership_s25 0.000000000
membership_s26   membership_s26 0.000000000
membership_s28   membership_s28 0.000000000
membership_s33   membership_s33 0.000000000
membership_s37   membership_s37 0.000000000
[1] "Dataset: all_TnotC Model RF, run: 1 of 10 2015-06-16 07:13:27"
     |      Out-of-bag   |
Tree |      MSE  %Var(y) |
   1 |  0.03628   231.10 |
   2 |  0.03199   203.81 |
   3 |  0.02915   185.67 |
   4 |  0.02762   175.96 |
   5 |  0.02725   173.60 |
   6 |  0.02501   159.35 |
   7 |  0.02445   155.76 |
   8 |  0.02353   149.90 |
   9 |  0.02231   142.10 |
  10 |  0.02189   139.42 |
  11 |   0.0213   135.72 |
  12 |  0.02125   135.39 |
  13 |  0.02094   133.42 |
  14 |  0.02054   130.87 |
  15 |  0.02003   127.61 |
  16 |  0.01982   126.27 |
  17 |  0.01961   124.95 |
  18 |   0.0193   122.96 |
  19 |  0.01913   121.85 |
  20 |  0.01898   120.93 |
  21 |  0.01886   120.13 |
  22 |  0.01871   119.22 |
  23 |  0.01861   118.56 |
  24 |  0.01853   118.03 |
  25 |  0.01842   117.37 |
  26 |  0.01837   117.05 |
  27 |  0.01832   116.71 |
  28 |  0.01829   116.54 |
  29 |  0.01826   116.34 |
  30 |  0.01823   116.14 |
  31 |  0.01819   115.87 |
  32 |  0.01815   115.64 |
  33 |  0.01809   115.24 |
  34 |  0.01803   114.86 |
  35 |  0.01799   114.63 |
  36 |  0.01794   114.31 |
  37 |  0.01789   113.99 |
  38 |  0.01786   113.77 |
  39 |  0.01783   113.61 |
  40 |   0.0178   113.39 |
  41 |  0.01774   112.99 |
  42 |  0.01773   112.93 |
  43 |   0.0177   112.77 |
  44 |   0.0177   112.74 |
  45 |  0.01766   112.52 |
  46 |  0.01764   112.38 |
  47 |   0.0176   112.14 |
  48 |  0.01759   112.05 |
  49 |  0.01757   111.91 |
  50 |  0.01755   111.81 |
  51 |  0.01752   111.62 |
  52 |  0.01749   111.39 |
  53 |  0.01748   111.37 |
  54 |  0.01746   111.20 |
  55 |  0.01743   111.06 |
  56 |  0.01742   110.99 |
  57 |  0.01741   110.91 |
  58 |   0.0174   110.87 |
  59 |  0.01738   110.71 |
  60 |  0.01736   110.61 |
  61 |  0.01735   110.52 |
  62 |  0.01732   110.36 |
  63 |  0.01729   110.17 |
  64 |  0.01728   110.08 |
  65 |  0.01727   110.01 |
  66 |  0.01725   109.90 |
  67 |  0.01723   109.74 |
  68 |  0.01722   109.70 |
  69 |  0.01722   109.69 |
  70 |  0.01722   109.68 |
  71 |  0.01719   109.53 |
  72 |  0.01718   109.47 |
  73 |  0.01717   109.40 |
  74 |  0.01716   109.35 |
  75 |  0.01716   109.32 |
  76 |  0.01715   109.26 |
  77 |  0.01713   109.12 |
  78 |  0.01713   109.12 |
  79 |  0.01712   109.08 |
  80 |  0.01712   109.04 |
  81 |  0.01711   108.98 |
  82 |   0.0171   108.93 |
  83 |  0.01709   108.85 |
  84 |   0.0171   108.94 |
  85 |   0.0171   108.90 |
  86 |   0.0171   108.95 |
  87 |   0.0171   108.91 |
  88 |  0.01709   108.84 |
  89 |  0.01708   108.79 |
  90 |  0.01708   108.79 |
  91 |  0.01707   108.72 |
  92 |  0.01707   108.73 |
  93 |  0.01707   108.75 |
  94 |  0.01707   108.73 |
  95 |  0.01707   108.72 |
  96 |  0.01706   108.65 |
  97 |  0.01705   108.59 |
  98 |  0.01704   108.54 |
  99 |  0.01704   108.55 |
 100 |  0.01703   108.51 |
[1] "Random Forest variable coefficients"
                      %IncMSE IncNodePurity
graph5           2.897599e-03  9.007175e-01
graph6           8.444728e-03  9.918047e-01
graph7           2.460681e-03  5.022491e-01
graph8           4.546668e-04  2.150754e-01
graph9           4.330426e-03  1.038741e+00
graph10          1.635041e-02  1.647296e+00
graph11          1.584319e-02  1.591716e+00
graph12          5.575335e-03  1.231378e+00
graph13          6.321896e-03  1.244494e+00
graph14          1.190842e-02  1.333771e+00
graph15          5.920127e-03  6.531899e-01
graph16          4.908032e-03  1.348255e+00
graph17          8.579214e-03  1.363332e+00
graph18          4.711995e-03  5.284160e-01
graph19          7.879760e-03  1.198804e+00
graph20          4.387469e-03  9.117592e-01
graph21          3.288574e-03  6.795388e-01
graph22          4.434687e-03  4.913231e-01
graph23          7.084181e-03  1.432711e+00
graph24          2.886580e-03  5.262204e-01
graph25          5.894987e-03  6.602249e-01
graph26          5.500373e-03  4.119232e-01
graph27          3.619264e-03  3.049065e-01
graph28          6.433624e-04  2.275764e-01
graph29          8.266012e-04  1.517266e-01
orbit0           4.279841e-04  3.618262e-01
orbit1           6.530040e-03  8.552363e-01
orbit2           2.925540e-03  4.086565e-01
orbit3           8.611275e-04  2.199890e-01
orbit4           5.228819e-03  9.839135e-01
orbit5           4.215437e-03  9.644630e-01
orbit6           8.457952e-03  1.414620e+00
orbit7           3.166823e-03  5.748432e-01
orbit8           4.242765e-03  6.699357e-01
orbit9           3.510841e-03  9.215665e-01
orbit10          5.817529e-03  5.391863e-01
orbit11          1.409360e-03  3.752650e-01
orbit12          4.631074e-03  6.556646e-01
orbit13          1.503800e-03  3.576990e-01
orbit14          9.039311e-04  1.598020e-01
orbit15          7.088332e-03  1.005526e+00
orbit16          5.925745e-03  9.882916e-01
orbit17          1.602706e-02  7.530352e-01
orbit18          1.550886e-02  2.658000e+00
orbit19          1.210567e-02  1.362679e+00
orbit20          9.129482e-03  1.183185e+00
orbit21          6.690187e-03  8.098812e-01
orbit22          1.481329e-02  2.345715e+00
orbit23          4.864644e-03  5.427232e-01
orbit24          8.920636e-03  1.219610e+00
orbit25          6.551107e-03  9.241036e-01
orbit26          1.482392e-03  3.004395e-01
orbit27          1.427356e-02  1.272972e+00
orbit28          1.003753e-02  7.880781e-01
orbit29          2.659633e-03  6.904996e-01
orbit30          3.675684e-03  5.755527e-01
orbit31          7.038277e-03  1.142421e+00
orbit32          9.096238e-03  9.621248e-01
orbit33          3.544657e-03  3.195502e-01
orbit34          1.004771e-02  1.223359e+00
orbit35          1.469472e-02  1.709361e+00
orbit36          3.673603e-03  9.825776e-01
orbit37          4.853978e-03  6.580003e-01
orbit38          5.020122e-03  7.166283e-01
orbit39          1.086289e-02  1.371180e+00
orbit40          1.078611e-02  8.010742e-01
orbit41          3.888492e-03  4.359939e-01
orbit42          2.036722e-03  3.314985e-01
orbit43          7.565995e-03  5.646622e-01
orbit44          1.902007e-03  2.184533e-01
orbit45          4.812192e-03  1.372724e+00
orbit46          3.787870e-03  6.463961e-01
orbit47          2.066309e-03  5.730614e-01
orbit48          1.556064e-03  4.243230e-01
orbit49          7.472385e-03  1.136874e+00
orbit50          4.861739e-03  9.544604e-01
orbit51          2.641870e-03  6.956090e-01
orbit52          4.862077e-03  6.488568e-01
orbit53          8.350984e-03  4.298626e-01
orbit54          6.132308e-03  6.705634e-01
orbit55          1.478198e-03  3.325636e-01
orbit56          9.627591e-03  1.924092e+00
orbit57          1.174201e-03  2.188479e-01
orbit58          6.328774e-04  1.938431e-01
orbit59          6.178197e-03  4.287358e-01
orbit60          4.745387e-03  3.417567e-01
orbit61          2.113548e-03  2.736546e-01
orbit62          1.623334e-03  5.891106e-01
orbit63          4.317130e-03  4.071124e-01
orbit64          2.079054e-03  4.155493e-01
orbit65          5.321194e-03  4.332947e-01
orbit66          4.543065e-03  2.550758e-01
orbit67          3.985568e-04  7.274730e-02
orbit68          2.428588e-03  1.994019e-01
orbit69          1.211373e-03  1.082200e-01
orbit70          3.108208e-04  2.047219e-01
orbit71          1.032977e-03  1.649632e-01
orbit72          9.191297e-04  1.412061e-01
AP               1.563935e-04  1.028980e-01
bet              5.120335e-03  1.859292e+00
ecc              2.535503e-04  3.944670e-01
eccrad           4.247282e-05  1.613452e-01
close            6.163787e-03  1.048927e+00
constraint       5.467660e-03  1.365870e+00
coreness         5.007667e-03  6.144036e-01
knn              8.462833e-03  1.780940e+00
hubscore         4.537053e-03  8.456564e-01
pagerank         4.223772e-03  3.385948e+00
trans            3.048277e-03  1.175582e+00
evcent           8.686779e-03  1.071364e+00
first            7.380440e-04  3.702627e-01
upto_second      8.364174e-03  9.195130e-01
upto_third       1.067044e-02  9.712357e-01
upto_fourth      4.104428e-03  9.266673e-01
upto_fifth       4.641860e-03  8.497625e-01
upto_sixth       2.126610e-03  8.140078e-01
second           8.989701e-03  1.017040e+00
third            9.111745e-03  1.639037e+00
fourth           7.043333e-03  2.546053e+00
fifth            3.510555e-03  1.922229e+00
sixth            4.354552e-03  1.201925e+00
ratio1           7.817360e-03  1.863731e+00
ratio2           1.120440e-02  3.350067e+00
ratio3           9.738220e-03  1.880558e+00
ratio4           5.902866e-03  2.463504e+00
ratio5           2.477768e-03  3.434245e+00
ratio6           1.027929e-02  1.617659e+00
selfinter       -4.613370e-06  2.331373e-01
walktrap_vertex  3.556863e-03  1.976710e+00
bigcom1          2.410511e-04  3.773495e-01
bigcom2          0.000000e+00  2.220446e-18
bigcom3         -5.530395e-06  1.835664e-01
bigcom4          2.888464e-04  1.488017e-01
bigcom6          0.000000e+00  1.110223e-18
bigcom8          5.399944e-05  1.588749e-01
bigcom9         -8.201153e-06  9.684486e-02
bigcom11         0.000000e+00  6.245005e-19
bigcom13         0.000000e+00  1.717376e-18
bigcom15         0.000000e+00  5.637851e-19
bigcom16         0.000000e+00  8.673617e-21
bigcom21         3.580425e-04  5.042932e-01
bigcom22         1.098815e-05  1.204852e-01
bigcom24         0.000000e+00  5.551115e-19
bigcom26        -4.915730e-07  2.522037e-01
bigcom28         5.406613e-05  2.374807e-01
bigcom30         5.298393e-05  1.888908e-01
bigcom31         0.000000e+00  0.000000e+00
bigcom32         0.000000e+00  0.000000e+00
bigcom33         0.000000e+00  5.551115e-19
bigcom34         0.000000e+00  5.551115e-19
bigcom36         0.000000e+00  3.469447e-20
bigcom37         0.000000e+00  0.000000e+00
bigcom38         0.000000e+00  0.000000e+00
bigcom39         1.255431e-05  2.178169e-01
bigcom40         8.207828e-04  6.062854e-01
bigcom43         0.000000e+00  0.000000e+00
bigcom44         5.403521e-05  4.642411e-02
bigcom46         0.000000e+00  0.000000e+00
bigcom47         0.000000e+00  5.551115e-19
bigcom49         0.000000e+00  2.229120e-18
bigcom50         0.000000e+00  0.000000e+00
bigcom51         0.000000e+00  5.551115e-19
bigcom52         0.000000e+00  1.700029e-18
bigcom54         0.000000e+00  1.110223e-18
bigcom56         3.391851e-05  3.052576e-01
bigcom62         9.695621e-06  3.340203e-01
bigcom66         0.000000e+00  1.665335e-18
bigcom68         0.000000e+00  3.469447e-20
bigcom69         0.000000e+00  5.551115e-19
bigcom71         4.300701e-05  1.466183e-01
bigcom72         0.000000e+00  5.551115e-19
bigcom73         2.376330e-05  1.423063e-01
bigcom74         0.000000e+00  1.769418e-18
bigcom75         0.000000e+00  0.000000e+00
bigcom76         0.000000e+00  8.673617e-21
bigcom77         0.000000e+00  1.110223e-18
bigcom79         0.000000e+00  0.000000e+00
bigcom80         0.000000e+00  0.000000e+00
bigcom82        -2.461591e-05  2.959747e-01
bigcom83         0.000000e+00  1.110223e-18
bigcom84         2.312340e-05  2.910174e-01
bigcom85         0.000000e+00  1.110223e-18
bigcom87         0.000000e+00  1.665335e-18
bigcom89         0.000000e+00  5.898060e-19
bigcom91         0.000000e+00  5.637851e-19
bigcom92         7.666410e-05  2.153777e-01
bigcom93         0.000000e+00  5.551115e-19
bigcom96         0.000000e+00  0.000000e+00
bigcom97         1.051476e-05  2.509901e-01
bigcom98         0.000000e+00  5.551115e-19
bigcom99         0.000000e+00  0.000000e+00
bigcom101        0.000000e+00  1.110223e-18
bigcom104        0.000000e+00  5.681219e-19
bigcom106        0.000000e+00  2.220446e-18
bigcom109        0.000000e+00  2.229120e-18
bigcom113        0.000000e+00  0.000000e+00
bigcom116        0.000000e+00  5.551115e-19
bigcom120        0.000000e+00  0.000000e+00
bigcom123        0.000000e+00  1.665335e-18
bigcom126        0.000000e+00  5.551115e-19
bigcom127        0.000000e+00  5.551115e-19
bigcom137        0.000000e+00  3.365364e-18
bigcom139        0.000000e+00  0.000000e+00
bigcom140        0.000000e+00  1.127570e-18
bigcom143        0.000000e+00  5.551115e-19
bigcom145        0.000000e+00  1.110223e-18
bigcom146        0.000000e+00  5.551115e-19
bigcom147        0.000000e+00  1.734723e-20
bigcom149        0.000000e+00  2.775558e-18
bigcom153        0.000000e+00  4.336809e-20
bigcom154        0.000000e+00  1.153591e-18
bigcom156        0.000000e+00  2.220446e-18
bigcom157        0.000000e+00  6.591949e-19
bigcom158        0.000000e+00  2.255141e-18
bigcom160        0.000000e+00  5.898060e-19
bigcom161        0.000000e+00  1.110223e-18
bigcom162        0.000000e+00  5.551115e-19
bigcom164        0.000000e+00  5.551115e-19
bigcom166        0.000000e+00  2.914335e-18
bigcom167        0.000000e+00  5.551115e-19
bigcom171        0.000000e+00  0.000000e+00
bigcom173       -2.325997e-05  3.293503e-01
bigcom175        0.000000e+00  1.144917e-18
bigcom176        0.000000e+00  1.665335e-18
bigcom177        0.000000e+00  5.898060e-19
bigcom178        0.000000e+00  1.665335e-18
bigcom180        0.000000e+00  0.000000e+00
bigcom181        0.000000e+00  1.700029e-18
bigcom184        0.000000e+00  1.665335e-18
bigcom186        0.000000e+00  1.110223e-18
bigcom187        0.000000e+00  5.551115e-19
bigcom189        0.000000e+00  3.330669e-18
bigcom194        0.000000e+00  5.551115e-19
bigcom195        0.000000e+00  1.110223e-18
bigcom196        0.000000e+00  1.179612e-18
bigcom204        0.000000e+00  1.118897e-18
bigcom205        0.000000e+00  0.000000e+00
bigcom212        0.000000e+00  5.898060e-19
bigcom214        0.000000e+00  1.734723e-18
bigcom222        0.000000e+00  5.551115e-19
bigcom223        0.000000e+00  5.551115e-19
bigcom226        0.000000e+00  3.894454e-18
bigcom227        0.000000e+00  1.144917e-18
bigcom229        0.000000e+00  0.000000e+00
bigcom233        0.000000e+00  0.000000e+00
bigcom236        0.000000e+00  0.000000e+00
bigcom237        0.000000e+00  0.000000e+00
bigcom246        0.000000e+00  5.898060e-19
bigcom248        0.000000e+00  2.220446e-18
bigcom249        0.000000e+00  0.000000e+00
bigcom250        0.000000e+00  1.153591e-18
bigcom254        0.000000e+00  2.220446e-18
bigcom266        0.000000e+00  1.665335e-18
bigcom269        0.000000e+00  1.110223e-18
bigcom272        0.000000e+00  1.678345e-18
bigcom274       -1.338395e-05  1.074219e-01
bigcom281       -2.348830e-05  2.729458e-01
bigcom291        0.000000e+00  1.144917e-18
bigcom292        0.000000e+00  5.551115e-19
bigcom295        1.196525e-05  2.557816e-01
bigcom299        0.000000e+00  5.637851e-19
bigcom301        0.000000e+00  5.551115e-19
bigcom306        0.000000e+00  8.673617e-21
bigcom309       -9.024306e-06  1.935983e-01
bigcom314        0.000000e+00  0.000000e+00
bigcom321        0.000000e+00  1.674008e-18
bigcom341        0.000000e+00  0.000000e+00
bigcom350        0.000000e+00  2.081668e-19
bigcom353        0.000000e+00  1.665335e-18
bigcom359        0.000000e+00  5.551115e-19
bigcom363        0.000000e+00  1.179612e-18
bigcom365        0.000000e+00  0.000000e+00
bigcom385        0.000000e+00  1.110223e-18
bigcom386        0.000000e+00  0.000000e+00
bigcom408        0.000000e+00  5.551115e-19
bigcom412        0.000000e+00  0.000000e+00
bigcom480        0.000000e+00  0.000000e+00
spin_vertex      5.436132e-03  2.656593e+00
membership_s1    8.478954e-05  2.589079e-01
membership_s3   -5.885504e-05  1.072292e-01
membership_s4    3.535716e-04  2.214582e-01
membership_s5    3.496435e-05  1.632189e-01
membership_s6    7.481436e-04  3.118349e-01
membership_s7    3.703127e-05  3.150247e-01
membership_s8    4.406908e-06  1.974198e-01
membership_s9    1.193537e-04  4.190013e-01
membership_s11   0.000000e+00  5.551115e-19
membership_s12   0.000000e+00  2.220446e-18
membership_s14   0.000000e+00  5.551115e-19
membership_s15  -1.077266e-05  1.812353e-01
membership_s16   0.000000e+00  0.000000e+00
membership_s17   0.000000e+00  0.000000e+00
membership_s18   4.210211e-06  2.229612e-02
membership_s20   0.000000e+00  1.110223e-18
membership_s21  -1.282736e-05  4.427627e-02
membership_s22   0.000000e+00  8.928571e-05
membership_s24  -3.191689e-06  1.473156e-01
membership_s25   0.000000e+00  5.551115e-19
membership_s26   0.000000e+00  1.153591e-18
membership_s27   2.944297e-05  2.700445e-01
membership_s28   0.000000e+00  6.114900e-19
membership_s30   1.600407e-04  2.946793e-01
membership_s31   1.727421e-04  2.664926e-01
membership_s32   4.352291e-05  2.250560e-01
membership_s33   0.000000e+00  0.000000e+00
membership_s36   7.354000e-05  3.340997e-01
membership_s37   1.400726e-06  2.629626e-02
V1               3.813955e-03  2.775552e+00
V2               4.545577e-03  4.638911e+00
pdi              2.423506e-04  4.702939e-01
adhesion         7.929118e-03  2.613724e+00
cohesion         6.922557e-03  2.692532e+00
inner            4.596897e-03  3.164134e+00
outer            3.737036e-03  4.565003e+00
ioratio          6.156122e-03  2.925114e+00
comsize          3.797632e-03  3.630410e+00
target          -8.361085e-06  4.515092e-01
[1] "Dataset: all_TnotC Model GLM, run: 1 of 10 2015-06-16 07:23:37"
[1] "glmnet variable coefficients"
                         [,1]          [,2]
(Intercept)     -4.122081e+00 -4.087008e+00
graph0          -5.387390e-41 -4.341651e-06
graph1          -2.960938e-44 -2.206722e-09
graph2          -2.185928e-41 -1.774344e-06
graph3          -1.941876e-45 -1.517284e-10
graph4          -2.282206e-47 -1.558922e-12
graph5          -5.562535e-43 -4.397365e-08
graph6          -1.318859e-44 -1.025294e-09
graph7          -7.729465e-43 -6.199282e-08
graph8          -1.419431e-41 -1.151724e-06
graph9          -4.323327e-47 -3.402877e-12
graph10         -9.663059e-49 -7.061732e-14
graph11         -4.375803e-50 -3.003784e-15
graph12         -7.928941e-47 -6.030384e-12
graph13         -6.599773e-46 -5.233546e-11
graph14         -8.021497e-48 -5.947805e-13
graph15         -2.500289e-44 -2.007811e-09
graph16         -3.156652e-46 -2.429439e-11
graph17         -5.808724e-46 -4.455176e-11
graph18         -1.520713e-44 -1.193134e-09
graph19         -3.055436e-45 -2.407347e-10
graph20         -3.049875e-44 -2.350144e-09
graph21         -1.722157e-44 -1.367343e-09
graph22         -5.414563e-44 -4.306039e-09
graph23         -2.022384e-44 -1.600374e-09
graph24         -3.273436e-44 -2.589920e-09
graph25         -1.717464e-43 -1.373484e-08
graph26         -1.542167e-43 -1.236390e-08
graph27         -8.766296e-43 -7.048367e-08
graph28         -1.275968e-42 -1.036241e-07
graph29         -1.144285e-41 -9.206876e-07
orbit0          -5.387390e-41 -4.340672e-06
orbit1          -1.666778e-42 -1.387289e-07
orbit2          -1.947760e-44 -1.350081e-09
orbit3          -2.185928e-41 -1.773939e-06
orbit4          -3.417026e-44 -2.818370e-09
orbit5          -1.645798e-45 -1.261419e-10
orbit6          -2.346226e-45 -2.002648e-10
orbit7          -1.445859e-47 -8.416328e-13
orbit8          -5.562535e-43 -4.396012e-08
orbit9          -7.384890e-43 -6.134362e-08
orbit10         -1.025185e-43 -8.370770e-09
orbit11         -7.455754e-45 -5.314119e-10
orbit12         -3.408652e-42 -2.798242e-07
orbit13         -8.392352e-43 -6.628552e-08
orbit14         -1.419431e-41 -1.151411e-06
orbit15         -8.478765e-46 -7.029311e-11
orbit16         -3.906983e-47 -2.995091e-12
orbit17         -3.100101e-46 -2.481329e-11
orbit18         -1.142268e-46 -9.138820e-12
orbit19         -1.051705e-46 -8.904337e-12
orbit20         -3.993879e-47 -3.224001e-12
orbit21         -4.988799e-49 -3.120204e-14
orbit22         -3.065930e-48 -2.635354e-13
orbit23         -2.513822e-50 -1.395738e-15
orbit24         -3.513550e-45 -2.917149e-10
orbit25         -1.812081e-45 -1.459428e-10
orbit26         -6.046201e-47 -4.432760e-12
orbit27         -2.017020e-44 -1.667014e-09
orbit28         -1.703700e-45 -1.330861e-10
orbit29         -3.307317e-45 -2.700278e-10
orbit30         -9.039119e-46 -6.871627e-11
orbit31         -7.247215e-46 -6.168445e-11
orbit32         -2.707933e-46 -2.249385e-11
orbit33         -3.299858e-48 -1.956675e-13
orbit34         -2.500289e-44 -2.007017e-09
orbit35         -2.667040e-44 -2.228613e-09
orbit36         -3.452696e-45 -2.718459e-10
orbit37         -3.546912e-45 -2.880380e-10
orbit38         -1.651554e-46 -1.148824e-11
orbit39         -4.334583e-44 -3.598509e-09
orbit40         -8.245940e-45 -6.757271e-10
orbit41         -3.445583e-45 -2.710741e-10
orbit42         -3.258732e-46 -2.230382e-11
orbit43         -5.890633e-44 -4.810201e-09
orbit44         -8.865435e-45 -6.257525e-10
orbit45         -1.239528e-43 -1.030551e-08
orbit46         -4.068887e-44 -3.328017e-09
orbit47         -3.634162e-45 -2.727083e-10
orbit48         -6.319607e-45 -5.002367e-10
orbit49         -1.166567e-43 -9.087570e-09
orbit50         -2.808707e-44 -2.148780e-09
orbit51         -7.519880e-44 -6.074846e-09
orbit52         -1.808889e-43 -1.472657e-08
orbit53         -2.098334e-44 -1.631617e-09
orbit54         -3.094308e-43 -2.566776e-08
orbit55         -4.288733e-44 -3.303291e-09
orbit56         -7.393707e-43 -6.139912e-08
orbit57         -4.212850e-44 -3.407266e-09
orbit58         -1.975359e-44 -1.454357e-09
orbit59         -2.246670e-43 -1.834814e-08
orbit60         -7.753704e-44 -6.166130e-09
orbit61         -4.608378e-44 -3.477134e-09
orbit62         -1.671340e-42 -1.344827e-07
orbit63         -3.062593e-43 -2.436610e-08
orbit64         -3.978722e-43 -3.189084e-08
orbit65         -2.472790e-42 -2.040320e-07
orbit66         -5.150694e-43 -4.194907e-08
orbit67         -1.898188e-43 -1.487875e-08
orbit68         -1.319262e-42 -1.067871e-07
orbit69         -1.913680e-42 -1.500430e-07
orbit70         -5.825744e-42 -4.817021e-07
orbit71         -1.439124e-42 -1.155883e-07
orbit72         -1.144285e-41 -9.201400e-07
AP              -5.179234e-39 -4.475033e-04
bet             -3.379869e-45 -2.537468e-10
ecc              1.990073e-39  1.679358e-04
eccrad           1.194044e-38  1.007603e-03
close           -7.122413e-38 -6.035982e-03
constraint       1.719949e-39  1.351195e-04
coreness        -2.989879e-40 -2.497323e-05
knn             -2.586783e-42 -2.268913e-07
hubscore        -7.783583e-38 -6.373411e-03
pagerank        -4.919130e-38 -4.428362e-03
trans            1.339260e-38  1.199955e-03
evcent          -7.828745e-38 -6.411531e-03
first           -5.387390e-41 -4.337988e-06
upto_second     -2.485762e-42 -2.089778e-07
upto_third      -5.912974e-43 -4.990722e-08
upto_fourth     -7.719931e-43 -6.591505e-08
upto_fifth      -4.520132e-42 -3.993382e-07
upto_sixth      -2.350510e-41 -2.095474e-06
second          -2.515821e-42 -2.116990e-07
third           -6.046022e-43 -5.114706e-08
fourth           7.115614e-43  5.951626e-08
fifth            3.925941e-43  3.111467e-08
sixth            2.504580e-42  2.174365e-07
ratio1          -2.435226e-42 -2.145791e-07
ratio2           8.844699e-42  7.488515e-07
ratio3          -2.218315e-41 -2.053640e-06
ratio4           2.486381e-41  2.146036e-06
ratio5           9.843771e-40  8.806001e-05
ratio6           2.793493e-42  2.434265e-07
selfinter       -7.665294e-40 -5.582652e-05
walktrap_vertex  1.264902e-39  1.208668e-04
bigcom1         -3.835951e-40 -3.297720e-05
bigcom2         -1.612936e-38 -1.446746e-03
bigcom3         -6.886636e-39 -6.187862e-04
bigcom4         -3.988213e-40 -2.965741e-05
bigcom6         -1.612265e-38 -1.449266e-03
bigcom8         -2.429756e-39 -2.109926e-04
bigcom9          2.603981e-39  2.300568e-04
bigcom11        -1.614413e-38 -1.451393e-03
bigcom13        -1.615623e-38 -1.451625e-03
bigcom15        -1.616296e-38 -1.449615e-03
bigcom16        -1.612802e-38 -1.450718e-03
bigcom21         3.462190e-38  3.097428e-03
bigcom22        -6.267246e-39 -5.580826e-04
bigcom24        -1.612399e-38 -1.448784e-03
bigcom26         1.371178e-38  1.225392e-03
bigcom28        -3.705062e-39 -3.166499e-04
bigcom30         9.661983e-39  8.624777e-04
bigcom31        -1.611997e-38 -1.447265e-03
bigcom32        -1.613607e-38 -1.453161e-03
bigcom33        -1.611863e-38 -1.449266e-03
bigcom34        -1.612131e-38 -1.448326e-03
bigcom36        -1.613472e-38 -1.450477e-03
bigcom37        -1.611863e-38 -1.464916e-03
bigcom38        -1.612936e-38 -1.450024e-03
bigcom39         1.651316e-38  1.474343e-03
bigcom40         1.769087e-39  1.675265e-04
bigcom43        -1.612668e-38 -1.449313e-03
bigcom44         1.244439e-38  1.115430e-03
bigcom46        -1.614010e-38 -1.451096e-03
bigcom47        -1.613338e-38 -1.450062e-03
bigcom49        -1.613070e-38 -1.448629e-03
bigcom50        -1.612802e-38 -1.450955e-03
bigcom51        -1.612131e-38 -1.449226e-03
bigcom52        -1.612131e-38 -1.449234e-03
bigcom54        -1.611863e-38 -1.451313e-03
bigcom56         4.336568e-38  3.881021e-03
bigcom62         1.859842e-37  1.664922e-02
bigcom66        -1.611997e-38 -1.450999e-03
bigcom68        -1.612131e-38 -1.451471e-03
bigcom69        -1.613472e-38 -1.451964e-03
bigcom71         4.708062e-38  4.212918e-03
bigcom72        -1.611997e-38 -1.448074e-03
bigcom73         3.204268e-38  2.865127e-03
bigcom74        -1.613338e-38 -1.448997e-03
bigcom75        -1.611997e-38 -1.449827e-03
bigcom76        -1.612668e-38 -1.449050e-03
bigcom77        -1.612668e-38 -1.449873e-03
bigcom79        -1.611997e-38 -1.452207e-03
bigcom80        -1.612668e-38 -1.453632e-03
bigcom82         8.496742e-38  7.602904e-03
bigcom83        -1.611997e-38 -1.447709e-03
bigcom84         9.619210e-38  8.608848e-03
bigcom85        -1.612399e-38 -1.451162e-03
bigcom87        -1.612802e-38 -1.450300e-03
bigcom89        -1.611997e-38 -1.450729e-03
bigcom91        -1.612936e-38 -1.449600e-03
bigcom92         1.453570e-38  1.298017e-03
bigcom93        -1.611997e-38 -1.445859e-03
bigcom96        -1.611997e-38 -1.450908e-03
bigcom97         6.165339e-38  5.517876e-03
bigcom98        -1.611997e-38 -1.453104e-03
bigcom99        -1.611997e-38 -1.450542e-03
bigcom101       -1.613741e-38 -1.450750e-03
bigcom104       -1.613204e-38 -1.448014e-03
bigcom106       -1.612399e-38 -1.453357e-03
bigcom109       -1.612265e-38 -1.448407e-03
bigcom113       -1.612533e-38 -1.453546e-03
bigcom116       -1.617375e-38 -1.451281e-03
bigcom120       -1.612131e-38 -1.453827e-03
bigcom123       -1.612265e-38 -1.447512e-03
bigcom126       -1.611863e-38 -1.450625e-03
bigcom127       -1.612265e-38 -1.448295e-03
bigcom137       -1.612668e-38 -1.449111e-03
bigcom139       -1.611595e-38 -1.450325e-03
bigcom140       -1.612265e-38 -1.450138e-03
bigcom143       -1.612131e-38 -1.454033e-03
bigcom145       -1.611863e-38 -1.447250e-03
bigcom146       -1.612265e-38 -1.447850e-03
bigcom147       -1.614413e-38 -1.444862e-03
bigcom149       -1.611997e-38 -1.445688e-03
bigcom153       -1.613204e-38 -1.453319e-03
bigcom154       -1.613204e-38 -1.448241e-03
bigcom156       -1.612399e-38 -1.450620e-03
bigcom157       -1.613338e-38 -1.447216e-03
bigcom158       -1.611997e-38 -1.450769e-03
bigcom160       -1.611997e-38 -1.449490e-03
bigcom161       -1.611997e-38 -1.450255e-03
bigcom162       -1.611997e-38 -1.448191e-03
bigcom164       -1.611729e-38 -1.449300e-03
bigcom166       -1.613070e-38 -1.448524e-03
bigcom167       -1.614278e-38 -1.449149e-03
bigcom171       -1.612802e-38 -1.447420e-03
bigcom173        1.282615e-37  1.148131e-02
bigcom175       -1.611863e-38 -1.446956e-03
bigcom176       -1.611863e-38 -1.449237e-03
bigcom177       -1.612131e-38 -1.448465e-03
bigcom178       -1.612131e-38 -1.448731e-03
bigcom180       -1.611997e-38 -1.445863e-03
bigcom181       -1.613607e-38 -1.446184e-03
bigcom184       -1.611997e-38 -1.444836e-03
bigcom186       -1.611997e-38 -1.451743e-03
bigcom187       -1.611863e-38 -1.449038e-03
bigcom189       -1.612936e-38 -1.447536e-03
bigcom194       -1.612265e-38 -1.447198e-03
bigcom195       -1.612131e-38 -1.449671e-03
bigcom196       -1.611997e-38 -1.452173e-03
bigcom204       -1.612668e-38 -1.447423e-03
bigcom205       -1.611997e-38 -1.450512e-03
bigcom212       -1.612131e-38 -1.447609e-03
bigcom214       -1.612265e-38 -1.451067e-03
bigcom222       -1.611863e-38 -1.447673e-03
bigcom223       -1.612131e-38 -1.448099e-03
bigcom226       -1.611997e-38 -1.447889e-03
bigcom227       -1.611997e-38 -1.447767e-03
bigcom229       -1.611729e-38 -1.452990e-03
bigcom233       -1.611997e-38 -1.453408e-03
bigcom236       -1.611863e-38 -1.448993e-03
bigcom237       -1.611863e-38 -1.447207e-03
bigcom246       -1.613204e-38 -1.445428e-03
bigcom248       -1.613472e-38 -1.446318e-03
bigcom249       -1.611997e-38 -1.447620e-03
bigcom250       -1.613472e-38 -1.448948e-03
bigcom254       -1.612265e-38 -1.447723e-03
bigcom266       -1.611997e-38 -1.451644e-03
bigcom269       -1.612131e-38 -1.452644e-03
bigcom272       -1.611863e-38 -1.450764e-03
bigcom274        6.868675e-39  6.139473e-04
bigcom281        1.102226e-37  9.866189e-03
bigcom291       -1.611997e-38 -1.446062e-03
bigcom292       -1.611997e-38 -1.449676e-03
bigcom295        1.282615e-37  1.147871e-02
bigcom299       -1.611863e-38 -1.450368e-03
bigcom301       -1.612936e-38 -1.448151e-03
bigcom306       -1.611997e-38 -1.449213e-03
bigcom309        1.102226e-37  9.863735e-03
bigcom314       -1.611997e-38 -1.450940e-03
bigcom321       -1.612802e-38 -1.449785e-03
bigcom341       -1.611863e-38 -1.447739e-03
bigcom350       -1.611997e-38 -1.451223e-03
bigcom353       -1.611863e-38 -1.451626e-03
bigcom359       -1.611997e-38 -1.449348e-03
bigcom363       -1.611997e-38 -1.454022e-03
bigcom365       -1.612131e-38 -1.451247e-03
bigcom385       -1.612265e-38 -1.451375e-03
bigcom386       -1.611863e-38 -1.449510e-03
bigcom408       -1.612533e-38 -1.448857e-03
bigcom412       -1.612131e-38 -1.443311e-03
bigcom480       -1.612131e-38 -1.448915e-03
spin_vertex      1.266772e-39  8.985942e-05
membership_s1    2.990168e-39  2.621199e-04
membership_s3    3.444902e-38  3.073831e-03
membership_s4   -5.197174e-39 -4.592121e-04
membership_s5   -5.580460e-39 -4.960920e-04
membership_s6    9.610286e-39  8.632848e-04
membership_s7   -2.908621e-39 -2.619229e-04
membership_s8    8.496742e-38  7.600056e-03
membership_s9    1.102960e-37  9.865759e-03
membership_s11  -1.612802e-38 -1.455243e-03
membership_s12  -1.613204e-38 -1.450299e-03
membership_s14  -1.612533e-38 -1.461205e-03
membership_s15   7.623122e-39  6.792510e-04
membership_s16  -1.613070e-38 -1.451862e-03
membership_s17  -1.612533e-38 -1.454662e-03
membership_s18  -4.926772e-39 -4.454618e-04
membership_s20  -1.612265e-38 -1.453197e-03
membership_s21  -1.031723e-38 -9.292382e-04
membership_s22  -1.615758e-38 -1.456438e-03
membership_s24   1.363409e-38  1.214563e-03
membership_s25  -1.614681e-38 -1.450026e-03
membership_s26   4.336568e-38  3.852360e-03
membership_s27   1.914993e-40  1.581734e-05
membership_s28  -1.613472e-38 -1.454847e-03
membership_s30   7.268774e-40  6.937694e-05
membership_s31  -4.618794e-39 -4.192768e-04
membership_s32   8.112118e-39  7.234478e-04
membership_s33  -1.612265e-38 -1.459210e-03
membership_s36  -6.669019e-40 -6.177918e-05
membership_s37  -6.062637e-39 -5.477551e-04
V1               2.929370e-39  2.536401e-04
V2               1.043879e-38  9.254014e-04
pdi             -8.235099e-37 -5.668544e-02
adhesion        -1.849854e-43 -1.637171e-08
cohesion         3.699420e-43  3.274074e-08
inner            9.292511e-44  8.350379e-09
outer            2.209536e-43  1.968078e-08
ioratio          5.882549e-39  5.167336e-04
comsize          6.809385e-43  5.947973e-08
target           6.503622e-39  5.820558e-04
[1] "Dataset: all_TnotC Model GBM, run: 2 of 10 2015-06-16 07:23:39"
Iter   TrainDeviance   ValidDeviance   StepSize   Improve
     1        0.1614             nan     0.0100   -0.0000
     2        0.1609             nan     0.0100    0.0000
     3        0.1602             nan     0.0100    0.0000
     4        0.1597             nan     0.0100    0.0000
     5        0.1588             nan     0.0100    0.0000
     6        0.1581             nan     0.0100    0.0000
     7        0.1576             nan     0.0100   -0.0000
     8        0.1571             nan     0.0100    0.0001
     9        0.1566             nan     0.0100   -0.0000
    10        0.1560             nan     0.0100    0.0000
    20        0.1506             nan     0.0100   -0.0000
    40        0.1417             nan     0.0100    0.0000
    60        0.1346             nan     0.0100   -0.0000
    80        0.1285             nan     0.0100    0.0000
   100        0.1227             nan     0.0100    0.0000
   120        0.1178             nan     0.0100   -0.0000
   140        0.1136             nan     0.0100   -0.0000
   160        0.1096             nan     0.0100   -0.0000
   180        0.1056             nan     0.0100   -0.0000
   200        0.1021             nan     0.0100   -0.0000
   204        0.1015             nan     0.0100   -0.0000

[1] "GBM variable coefficients"
                            var     rel.inf
V2                           V2 4.366682831
comsize                 comsize 3.563463781
pagerank               pagerank 3.215891096
ioratio                 ioratio 3.048666632
ratio5                   ratio5 2.977481859
inner                     inner 2.804834551
outer                     outer 2.633322942
V1                           V1 2.622679016
ratio1                   ratio1 2.154868970
ratio2                   ratio2 2.076383139
spin_vertex         spin_vertex 2.030473490
orbit18                 orbit18 1.886976122
walktrap_vertex walktrap_vertex 1.834429272
knn                         knn 1.825522807
bet                         bet 1.818717224
trans                     trans 1.794768729
graph13                 graph13 1.783467202
orbit35                 orbit35 1.491139688
cohesion               cohesion 1.406269871
graph23                 graph23 1.282586232
orbit17                 orbit17 1.274573474
graph9                   graph9 1.123492487
orbit49                 orbit49 1.093443190
third                     third 1.080350442
orbit27                 orbit27 1.054878344
graph17                 graph17 0.994175178
orbit45                 orbit45 0.981471207
orbit36                 orbit36 0.974835566
orbit39                 orbit39 0.973647683
orbit22                 orbit22 0.972822658
graph10                 graph10 0.959371902
fourth                   fourth 0.953474425
ratio4                   ratio4 0.949111101
graph16                 graph16 0.939870844
graph12                 graph12 0.896804669
graph11                 graph11 0.879363018
adhesion               adhesion 0.834947712
orbit44                 orbit44 0.823678452
orbit56                 orbit56 0.816329297
graph4                   graph4 0.780079623
ratio6                   ratio6 0.763728635
graph25                 graph25 0.745709824
graph20                 graph20 0.707245036
orbit9                   orbit9 0.701713121
orbit31                 orbit31 0.697080145
orbit32                 orbit32 0.690403172
orbit40                 orbit40 0.671460895
graph1                   graph1 0.662088376
graph14                 graph14 0.661298751
graph18                 graph18 0.650460583
orbit50                 orbit50 0.627911809
graph15                 graph15 0.622233016
orbit20                 orbit20 0.604381550
ratio3                   ratio3 0.577065784
constraint           constraint 0.553933452
orbit28                 orbit28 0.543050708
upto_sixth           upto_sixth 0.539383161
orbit19                 orbit19 0.538356319
bigcom40               bigcom40 0.507394618
sixth                     sixth 0.494561748
orbit55                 orbit55 0.493856580
orbit23                 orbit23 0.486998611
bigcom21               bigcom21 0.478637948
orbit24                 orbit24 0.472669754
orbit59                 orbit59 0.470544080
graph6                   graph6 0.455699278
orbit30                 orbit30 0.444621132
graph3                   graph3 0.443708543
orbit64                 orbit64 0.439291365
orbit16                 orbit16 0.437153133
graph22                 graph22 0.433218101
orbit10                 orbit10 0.432898799
fifth                     fifth 0.417252275
orbit52                 orbit52 0.414681566
orbit2                   orbit2 0.414074899
graph19                 graph19 0.402443187
upto_fourth         upto_fourth 0.396520546
orbit4                   orbit4 0.391302190
orbit65                 orbit65 0.387567701
orbit12                 orbit12 0.387194683
orbit5                   orbit5 0.369926891
close                     close 0.363828974
orbit46                 orbit46 0.353765130
graph26                 graph26 0.344039011
orbit41                 orbit41 0.340499081
orbit21                 orbit21 0.339175556
orbit25                 orbit25 0.335244095
graph5                   graph5 0.332703506
hubscore               hubscore 0.321738568
orbit37                 orbit37 0.316926036
orbit47                 orbit47 0.316461486
orbit62                 orbit62 0.312466942
membership_s6     membership_s6 0.311586412
orbit60                 orbit60 0.307511331
graph27                 graph27 0.307413379
orbit26                 orbit26 0.300922834
membership_s1     membership_s1 0.286012772
orbit1                   orbit1 0.271186844
orbit15                 orbit15 0.268873286
orbit63                 orbit63 0.254171260
orbit38                 orbit38 0.249926439
graph21                 graph21 0.248262439
graph24                 graph24 0.245527337
bigcom30               bigcom30 0.240763842
membership_s4     membership_s4 0.228375595
graph2                   graph2 0.225653266
orbit42                 orbit42 0.219840141
orbit13                 orbit13 0.204946589
second                   second 0.203262611
coreness               coreness 0.197392347
orbit11                 orbit11 0.186034094
upto_second         upto_second 0.171098013
orbit71                 orbit71 0.157589172
orbit51                 orbit51 0.156316681
membership_s32   membership_s32 0.154622792
graph7                   graph7 0.147115865
orbit58                 orbit58 0.146920243
upto_fifth           upto_fifth 0.144809747
selfinter             selfinter 0.142254994
bigcom26               bigcom26 0.142149300
orbit48                 orbit48 0.141681455
bigcom4                 bigcom4 0.140105738
orbit54                 orbit54 0.139509287
graph0                   graph0 0.131876207
upto_third           upto_third 0.130994044
orbit33                 orbit33 0.125481396
bigcom8                 bigcom8 0.123704819
orbit57                 orbit57 0.122256474
orbit6                   orbit6 0.120704860
orbit43                 orbit43 0.120270794
membership_s31   membership_s31 0.118155420
graph29                 graph29 0.096779852
orbit53                 orbit53 0.086075903
orbit68                 orbit68 0.084712368
target                   target 0.084640302
orbit69                 orbit69 0.081699307
membership_s30   membership_s30 0.076959207
pdi                         pdi 0.061647938
orbit70                 orbit70 0.060781907
orbit29                 orbit29 0.060472443
graph8                   graph8 0.055575481
bigcom3                 bigcom3 0.054086583
orbit66                 orbit66 0.047496302
graph28                 graph28 0.047344587
membership_s7     membership_s7 0.043275646
evcent                   evcent 0.038358232
ecc                         ecc 0.034663618
bigcom44               bigcom44 0.034247388
bigcom56               bigcom56 0.027262663
membership_s15   membership_s15 0.025403862
membership_s27   membership_s27 0.020299607
bigcom28               bigcom28 0.016554621
membership_s37   membership_s37 0.011998319
membership_s36   membership_s36 0.011037852
membership_s3     membership_s3 0.007328341
bigcom73               bigcom73 0.007279590
bigcom92               bigcom92 0.006820884
orbit0                   orbit0 0.000000000
orbit3                   orbit3 0.000000000
orbit7                   orbit7 0.000000000
orbit8                   orbit8 0.000000000
orbit14                 orbit14 0.000000000
orbit34                 orbit34 0.000000000
orbit61                 orbit61 0.000000000
orbit67                 orbit67 0.000000000
orbit72                 orbit72 0.000000000
AP                           AP 0.000000000
eccrad                   eccrad 0.000000000
first                     first 0.000000000
bigcom1                 bigcom1 0.000000000
bigcom2                 bigcom2 0.000000000
bigcom6                 bigcom6 0.000000000
bigcom9                 bigcom9 0.000000000
bigcom11               bigcom11 0.000000000
bigcom13               bigcom13 0.000000000
bigcom15               bigcom15 0.000000000
bigcom16               bigcom16 0.000000000
bigcom22               bigcom22 0.000000000
bigcom24               bigcom24 0.000000000
bigcom31               bigcom31 0.000000000
bigcom32               bigcom32 0.000000000
bigcom33               bigcom33 0.000000000
bigcom34               bigcom34 0.000000000
bigcom36               bigcom36 0.000000000
bigcom37               bigcom37 0.000000000
bigcom38               bigcom38 0.000000000
bigcom39               bigcom39 0.000000000
bigcom43               bigcom43 0.000000000
bigcom46               bigcom46 0.000000000
bigcom47               bigcom47 0.000000000
bigcom49               bigcom49 0.000000000
bigcom50               bigcom50 0.000000000
bigcom51               bigcom51 0.000000000
bigcom52               bigcom52 0.000000000
bigcom54               bigcom54 0.000000000
bigcom62               bigcom62 0.000000000
bigcom66               bigcom66 0.000000000
bigcom68               bigcom68 0.000000000
bigcom69               bigcom69 0.000000000
bigcom71               bigcom71 0.000000000
bigcom72               bigcom72 0.000000000
bigcom74               bigcom74 0.000000000
bigcom75               bigcom75 0.000000000
bigcom76               bigcom76 0.000000000
bigcom77               bigcom77 0.000000000
bigcom79               bigcom79 0.000000000
bigcom80               bigcom80 0.000000000
bigcom82               bigcom82 0.000000000
bigcom83               bigcom83 0.000000000
bigcom84               bigcom84 0.000000000
bigcom85               bigcom85 0.000000000
bigcom87               bigcom87 0.000000000
bigcom89               bigcom89 0.000000000
bigcom91               bigcom91 0.000000000
bigcom93               bigcom93 0.000000000
bigcom96               bigcom96 0.000000000
bigcom97               bigcom97 0.000000000
bigcom98               bigcom98 0.000000000
bigcom99               bigcom99 0.000000000
bigcom101             bigcom101 0.000000000
bigcom104             bigcom104 0.000000000
bigcom106             bigcom106 0.000000000
bigcom109             bigcom109 0.000000000
bigcom113             bigcom113 0.000000000
bigcom116             bigcom116 0.000000000
bigcom120             bigcom120 0.000000000
bigcom123             bigcom123 0.000000000
bigcom126             bigcom126 0.000000000
bigcom127             bigcom127 0.000000000
bigcom137             bigcom137 0.000000000
bigcom139             bigcom139 0.000000000
bigcom140             bigcom140 0.000000000
bigcom143             bigcom143 0.000000000
bigcom145             bigcom145 0.000000000
bigcom146             bigcom146 0.000000000
bigcom147             bigcom147 0.000000000
bigcom149             bigcom149 0.000000000
bigcom153             bigcom153 0.000000000
bigcom154             bigcom154 0.000000000
bigcom156             bigcom156 0.000000000
bigcom157             bigcom157 0.000000000
bigcom158             bigcom158 0.000000000
bigcom160             bigcom160 0.000000000
bigcom161             bigcom161 0.000000000
bigcom162             bigcom162 0.000000000
bigcom164             bigcom164 0.000000000
bigcom166             bigcom166 0.000000000
bigcom167             bigcom167 0.000000000
bigcom171             bigcom171 0.000000000
bigcom173             bigcom173 0.000000000
bigcom175             bigcom175 0.000000000
bigcom176             bigcom176 0.000000000
bigcom177             bigcom177 0.000000000
bigcom178             bigcom178 0.000000000
bigcom180             bigcom180 0.000000000
bigcom181             bigcom181 0.000000000
bigcom184             bigcom184 0.000000000
bigcom186             bigcom186 0.000000000
bigcom187             bigcom187 0.000000000
bigcom189             bigcom189 0.000000000
bigcom194             bigcom194 0.000000000
bigcom195             bigcom195 0.000000000
bigcom196             bigcom196 0.000000000
bigcom204             bigcom204 0.000000000
bigcom205             bigcom205 0.000000000
bigcom212             bigcom212 0.000000000
bigcom214             bigcom214 0.000000000
bigcom222             bigcom222 0.000000000
bigcom223             bigcom223 0.000000000
bigcom226             bigcom226 0.000000000
bigcom227             bigcom227 0.000000000
bigcom229             bigcom229 0.000000000
bigcom233             bigcom233 0.000000000
bigcom236             bigcom236 0.000000000
bigcom237             bigcom237 0.000000000
bigcom246             bigcom246 0.000000000
bigcom248             bigcom248 0.000000000
bigcom249             bigcom249 0.000000000
bigcom250             bigcom250 0.000000000
bigcom254             bigcom254 0.000000000
bigcom266             bigcom266 0.000000000
bigcom269             bigcom269 0.000000000
bigcom272             bigcom272 0.000000000
bigcom274             bigcom274 0.000000000
bigcom281             bigcom281 0.000000000
bigcom291             bigcom291 0.000000000
bigcom292             bigcom292 0.000000000
bigcom295             bigcom295 0.000000000
bigcom299             bigcom299 0.000000000
bigcom301             bigcom301 0.000000000
bigcom306             bigcom306 0.000000000
bigcom309             bigcom309 0.000000000
bigcom314             bigcom314 0.000000000
bigcom321             bigcom321 0.000000000
bigcom341             bigcom341 0.000000000
bigcom350             bigcom350 0.000000000
bigcom353             bigcom353 0.000000000
bigcom359             bigcom359 0.000000000
bigcom363             bigcom363 0.000000000
bigcom365             bigcom365 0.000000000
bigcom385             bigcom385 0.000000000
bigcom386             bigcom386 0.000000000
bigcom408             bigcom408 0.000000000
bigcom412             bigcom412 0.000000000
bigcom480             bigcom480 0.000000000
membership_s5     membership_s5 0.000000000
membership_s8     membership_s8 0.000000000
membership_s9     membership_s9 0.000000000
membership_s11   membership_s11 0.000000000
membership_s12   membership_s12 0.000000000
membership_s14   membership_s14 0.000000000
membership_s16   membership_s16 0.000000000
membership_s17   membership_s17 0.000000000
membership_s18   membership_s18 0.000000000
membership_s20   membership_s20 0.000000000
membership_s21   membership_s21 0.000000000
membership_s22   membership_s22 0.000000000
membership_s24   membership_s24 0.000000000
membership_s25   membership_s25 0.000000000
membership_s26   membership_s26 0.000000000
membership_s28   membership_s28 0.000000000
membership_s33   membership_s33 0.000000000
[1] "Dataset: all_TnotC Model RF, run: 2 of 10 2015-06-16 07:27:33"
     |      Out-of-bag   |
Tree |      MSE  %Var(y) |
   1 |  0.03251   209.89 |
   2 |  0.02866   185.03 |
   3 |  0.02729   176.16 |
   4 |  0.02608   168.37 |
   5 |  0.02479   160.07 |
   6 |  0.02372   153.12 |
   7 |  0.02291   147.94 |
   8 |  0.02158   139.33 |
   9 |  0.02134   137.75 |
  10 |  0.02104   135.85 |
  11 |  0.02075   133.98 |
  12 |  0.02017   130.24 |
  13 |  0.01985   128.14 |
  14 |  0.01972   127.29 |
  15 |  0.01945   125.58 |
  16 |  0.01935   124.95 |
  17 |  0.01924   124.19 |
  18 |  0.01906   123.08 |
  19 |  0.01883   121.54 |
  20 |   0.0187   120.75 |
  21 |  0.01865   120.43 |
  22 |  0.01849   119.36 |
  23 |  0.01831   118.18 |
  24 |  0.01827   117.97 |
  25 |  0.01818   117.38 |
  26 |  0.01813   117.04 |
  27 |  0.01804   116.48 |
  28 |  0.01798   116.08 |
  29 |  0.01791   115.64 |
  30 |   0.0178   114.94 |
  31 |  0.01774   114.52 |
  32 |  0.01768   114.13 |
  33 |  0.01768   114.12 |
  34 |  0.01763   113.80 |
  35 |  0.01757   113.40 |
  36 |   0.0175   113.00 |
  37 |   0.0175   112.97 |
  38 |  0.01749   112.93 |
  39 |  0.01743   112.52 |
  40 |  0.01742   112.46 |
  41 |  0.01741   112.37 |
  42 |  0.01737   112.16 |
  43 |  0.01735   112.04 |
  44 |  0.01733   111.85 |
  45 |  0.01731   111.77 |
  46 |  0.01729   111.65 |
  47 |  0.01728   111.59 |
  48 |  0.01726   111.42 |
  49 |  0.01722   111.17 |
  50 |   0.0172   111.01 |
  51 |  0.01717   110.87 |
  52 |  0.01715   110.75 |
  53 |  0.01714   110.66 |
  54 |  0.01713   110.57 |
  55 |  0.01712   110.54 |
  56 |   0.0171   110.43 |
  57 |  0.01709   110.32 |
  58 |  0.01705   110.10 |
  59 |  0.01703   109.94 |
  60 |  0.01703   109.97 |
  61 |  0.01702   109.87 |
  62 |  0.01701   109.80 |
  63 |    0.017   109.78 |
  64 |  0.01699   109.69 |
  65 |  0.01698   109.62 |
  66 |  0.01698   109.61 |
  67 |  0.01697   109.53 |
  68 |  0.01696   109.49 |
  69 |  0.01694   109.37 |
  70 |  0.01693   109.33 |
  71 |  0.01693   109.32 |
  72 |  0.01693   109.31 |
  73 |  0.01692   109.25 |
  74 |  0.01692   109.21 |
  75 |  0.01691   109.17 |
  76 |  0.01689   109.03 |
  77 |  0.01687   108.95 |
  78 |  0.01686   108.87 |
  79 |  0.01684   108.75 |
  80 |  0.01685   108.79 |
  81 |  0.01684   108.75 |
  82 |  0.01683   108.67 |
  83 |  0.01681   108.53 |
  84 |  0.01681   108.51 |
  85 |   0.0168   108.46 |
  86 |  0.01679   108.41 |
  87 |  0.01679   108.39 |
  88 |  0.01678   108.36 |
  89 |  0.01678   108.36 |
  90 |  0.01678   108.30 |
  91 |  0.01677   108.26 |
  92 |  0.01677   108.29 |
  93 |  0.01677   108.27 |
  94 |  0.01677   108.26 |
  95 |  0.01675   108.14 |
  96 |  0.01675   108.12 |
  97 |  0.01673   108.04 |
  98 |  0.01673   107.99 |
  99 |  0.01673   107.99 |
 100 |  0.01672   107.94 |
[1] "Random Forest variable coefficients"
                      %IncMSE IncNodePurity
graph5           3.350293e-03  6.337061e-01
graph6           5.696432e-03  8.816222e-01
graph7           4.345764e-03  5.433244e-01
graph8           1.135007e-03  1.369776e-01
graph9           6.115977e-03  1.240629e+00
graph10          1.531223e-02  1.429818e+00
graph11          7.107554e-03  1.498397e+00
graph12          7.899290e-03  1.520957e+00
graph13          4.001093e-03  1.102293e+00
graph14          5.212990e-03  1.194307e+00
graph15          9.347102e-03  9.370356e-01
graph16          6.080723e-03  9.934257e-01
graph17          1.107724e-02  8.834345e-01
graph18          4.721344e-03  7.326384e-01
graph19          7.587088e-03  9.958017e-01
graph20          9.825759e-03  1.138519e+00
graph21          3.489548e-03  7.270963e-01
graph22          9.772531e-03  7.078708e-01
graph23          1.092543e-02  1.403222e+00
graph24          4.420902e-03  4.802612e-01
graph25          4.921319e-03  6.746511e-01
graph26          7.588307e-03  3.366369e-01
graph27          3.289713e-03  2.247027e-01
graph28          1.245028e-03  1.489117e-01
graph29          3.863544e-04  1.196936e-01
orbit0           4.547328e-04  2.523282e-01
orbit1           7.811153e-03  9.386549e-01
orbit2           1.051155e-03  3.990965e-01
orbit3           8.979252e-04  1.647893e-01
orbit4           6.708981e-03  7.088710e-01
orbit5           4.062487e-03  8.801883e-01
orbit6           9.327933e-03  1.244212e+00
orbit7           3.829043e-03  3.711644e-01
orbit8           2.134401e-03  5.397623e-01
orbit9           2.090184e-03  6.025403e-01
orbit10          3.857650e-03  5.147539e-01
orbit11          2.135185e-03  2.994850e-01
orbit12          5.384817e-03  3.996344e-01
orbit13          7.591789e-04  2.747174e-01
orbit14          7.621358e-04  1.779124e-01
orbit15          4.587000e-03  8.976358e-01
orbit16          3.082973e-03  7.922047e-01
orbit17          7.517131e-03  9.414746e-01
orbit18          1.057727e-02  2.431934e+00
orbit19          7.936717e-03  1.307564e+00
orbit20          6.794136e-03  1.112010e+00
orbit21          7.004773e-03  6.884703e-01
orbit22          6.081432e-03  1.972686e+00
orbit23          2.391906e-03  3.955160e-01
orbit24          5.745542e-03  1.420715e+00
orbit25          6.784964e-03  7.119182e-01
orbit26          3.696573e-03  3.141246e-01
orbit27          9.027685e-03  1.216123e+00
orbit28          7.761152e-03  1.039714e+00
orbit29          3.200914e-03  5.660561e-01
orbit30          5.204081e-03  6.678197e-01
orbit31          4.840513e-03  1.012824e+00
orbit32          8.890865e-03  1.017655e+00
orbit33          6.530043e-04  2.875925e-01
orbit34          9.216862e-03  1.297325e+00
orbit35          8.378031e-03  1.376674e+00
orbit36          3.101711e-03  1.049462e+00
orbit37          5.806006e-03  5.497128e-01
orbit38          2.173918e-03  4.888266e-01
orbit39          8.269399e-03  1.309816e+00
orbit40          6.131096e-03  7.682405e-01
orbit41          4.165871e-03  4.633239e-01
orbit42          1.440851e-03  2.499595e-01
orbit43          8.620161e-03  5.990216e-01
orbit44          2.990278e-03  4.464683e-01
orbit45          6.546370e-03  9.018211e-01
orbit46          5.966605e-03  7.415590e-01
orbit47          1.859476e-03  4.986887e-01
orbit48          4.621944e-03  4.120970e-01
orbit49          1.040601e-02  1.238933e+00
orbit50          3.685966e-03  1.066140e+00
orbit51          4.061329e-03  7.969058e-01
orbit52          6.491128e-03  7.782755e-01
orbit53          6.528511e-03  4.139285e-01
orbit54          1.003863e-02  5.789020e-01
orbit55          2.775359e-03  4.616257e-01
orbit56          1.162802e-02  1.664867e+00
orbit57          7.801834e-04  2.388473e-01
orbit58          2.099187e-03  2.470687e-01
orbit59          8.313430e-03  5.657008e-01
orbit60          4.905043e-03  3.166601e-01
orbit61          1.288050e-03  2.356149e-01
orbit62          2.202698e-03  5.746714e-01
orbit63          4.984139e-03  3.390536e-01
orbit64          4.142496e-03  8.097968e-01
orbit65          7.009326e-03  6.857683e-01
orbit66          1.240200e-03  1.364037e-01
orbit67          8.520315e-04  1.793643e-01
orbit68          2.682336e-03  3.934198e-01
orbit69          4.522045e-04  2.511903e-01
orbit70          1.480252e-03  1.984473e-01
orbit71          2.832271e-04  1.833128e-01
orbit72          3.711549e-04  1.384938e-01
AP               1.483291e-04  2.582335e-01
bet              5.279177e-03  1.457718e+00
ecc              2.730674e-04  1.867356e-01
eccrad           3.744974e-04  2.212479e-01
close            2.786217e-03  9.763913e-01
constraint       2.960823e-03  1.306060e+00
coreness         3.078445e-03  4.423762e-01
knn              9.822164e-03  1.794713e+00
hubscore         2.055812e-03  1.038647e+00
pagerank         5.661269e-03  2.917479e+00
trans            4.042279e-03  1.223201e+00
evcent           7.059460e-03  8.748722e-01
first            2.470580e-04  2.402079e-01
upto_second      6.034254e-03  9.757955e-01
upto_third       3.859085e-03  7.103501e-01
upto_fourth      3.869283e-03  8.508418e-01
upto_fifth       3.871181e-03  1.063834e+00
upto_sixth       2.256743e-03  9.141865e-01
second           5.501776e-03  8.969193e-01
third            6.555203e-03  1.346982e+00
fourth           8.556880e-03  2.190058e+00
fifth            4.411472e-03  1.998066e+00
sixth            5.448231e-03  1.313594e+00
ratio1           9.397997e-03  2.101513e+00
ratio2           1.236717e-02  3.366885e+00
ratio3           5.021107e-03  1.656650e+00
ratio4           6.523591e-03  1.731251e+00
ratio5           4.261874e-03  3.867763e+00
ratio6           4.158310e-03  1.786785e+00
selfinter        9.348431e-06  1.743173e-01
walktrap_vertex  3.243963e-03  2.102420e+00
bigcom1          1.870402e-04  3.187349e-01
bigcom2          0.000000e+00  1.561251e-19
bigcom3          8.814595e-05  1.845506e-01
bigcom4          3.012886e-04  2.069717e-01
bigcom6          0.000000e+00  0.000000e+00
bigcom8          1.458088e-04  3.829294e-01
bigcom9         -1.440001e-05  8.869126e-02
bigcom11         0.000000e+00  1.474515e-19
bigcom13         0.000000e+00  1.283695e-18
bigcom15         0.000000e+00  1.804112e-18
bigcom16         0.000000e+00  1.387779e-19
bigcom21         2.052202e-04  4.045402e-01
bigcom22        -1.870247e-05  1.156183e-01
bigcom24         0.000000e+00  1.734723e-20
bigcom26         2.937538e-05  3.357781e-01
bigcom28         2.598832e-05  2.554316e-01
bigcom30        -3.681446e-06  2.758848e-01
bigcom31         0.000000e+00  1.110223e-18
bigcom32         0.000000e+00  8.326673e-19
bigcom33         0.000000e+00  5.551115e-19
bigcom34         0.000000e+00  1.387779e-19
bigcom36         0.000000e+00  1.734723e-19
bigcom37         0.000000e+00  0.000000e+00
bigcom38         0.000000e+00  8.673617e-21
bigcom39         1.625714e-05  1.824194e-01
bigcom40         5.779523e-04  5.995681e-01
bigcom43         0.000000e+00  0.000000e+00
bigcom44         4.363004e-05  8.551569e-02
bigcom46         0.000000e+00  1.387779e-19
bigcom47         0.000000e+00  5.551115e-19
bigcom49         0.000000e+00  1.249001e-18
bigcom50         0.000000e+00  6.938894e-19
bigcom51         0.000000e+00  5.551115e-19
bigcom52         0.000000e+00  5.551115e-19
bigcom54         0.000000e+00  0.000000e+00
bigcom56         2.094790e-05  2.259401e-01
bigcom62         2.640289e-05  3.595551e-01
bigcom66         0.000000e+00  0.000000e+00
bigcom68         0.000000e+00  6.938894e-19
bigcom69         0.000000e+00  1.110223e-18
bigcom71         4.771329e-05  1.832842e-01
bigcom72         0.000000e+00  1.249001e-18
bigcom73         5.812597e-05  1.268155e-01
bigcom74         0.000000e+00  1.734723e-20
bigcom75         0.000000e+00  1.387779e-19
bigcom76         0.000000e+00  2.784231e-18
bigcom77         0.000000e+00  9.714451e-19
bigcom79         0.000000e+00  1.561251e-19
bigcom80         0.000000e+00  5.551115e-19
bigcom82        -7.438831e-06  3.023905e-01
bigcom83         0.000000e+00  0.000000e+00
bigcom84        -7.001246e-06  4.354523e-01
bigcom85         0.000000e+00  0.000000e+00
bigcom87         0.000000e+00  1.110223e-18
bigcom89         0.000000e+00  5.551115e-19
bigcom91         0.000000e+00  0.000000e+00
bigcom92         7.941514e-05  3.674900e-01
bigcom93         0.000000e+00  0.000000e+00
bigcom96         0.000000e+00  0.000000e+00
bigcom97         1.542670e-05  2.535712e-01
bigcom98         0.000000e+00  0.000000e+00
bigcom99         0.000000e+00  5.724587e-19
bigcom101        0.000000e+00  6.938894e-19
bigcom104        0.000000e+00  0.000000e+00
bigcom106        0.000000e+00  0.000000e+00
bigcom109        0.000000e+00  2.775558e-19
bigcom113        0.000000e+00  0.000000e+00
bigcom116        0.000000e+00  1.387779e-19
bigcom120        0.000000e+00  0.000000e+00
bigcom123        0.000000e+00  5.551115e-19
bigcom126        0.000000e+00  1.387779e-19
bigcom127        0.000000e+00  5.551115e-19
bigcom137        0.000000e+00  5.551115e-19
bigcom139        0.000000e+00  2.220446e-18
bigcom140        0.000000e+00  1.387779e-19
bigcom143        0.000000e+00  0.000000e+00
bigcom145        0.000000e+00  0.000000e+00
bigcom146        0.000000e+00  3.469447e-20
bigcom147        0.000000e+00  1.110223e-18
bigcom149        0.000000e+00  8.326673e-19
bigcom153        0.000000e+00  1.804112e-18
bigcom154        0.000000e+00  0.000000e+00
bigcom156        0.000000e+00  3.885781e-18
bigcom157        0.000000e+00  6.982262e-19
bigcom158        0.000000e+00  1.387779e-19
bigcom160        0.000000e+00  5.898060e-19
bigcom161        0.000000e+00  1.665335e-18
bigcom162        0.000000e+00  1.144917e-18
bigcom164        0.000000e+00  0.000000e+00
bigcom166        0.000000e+00  8.370041e-19
bigcom167        0.000000e+00  2.775558e-19
bigcom171        0.000000e+00  1.700029e-18
bigcom173       -3.385024e-05  3.546470e-01
bigcom175        0.000000e+00  5.551115e-19
bigcom176        0.000000e+00  5.551115e-19
bigcom177        0.000000e+00  1.387779e-19
bigcom178        0.000000e+00  0.000000e+00
bigcom180        0.000000e+00  5.551115e-19
bigcom181        0.000000e+00  6.938894e-19
bigcom184        0.000000e+00  3.469447e-20
bigcom186        0.000000e+00  1.110223e-18
bigcom187        0.000000e+00  1.734723e-20
bigcom189        0.000000e+00  2.775558e-19
bigcom194        0.000000e+00  1.387779e-19
bigcom195        0.000000e+00  5.551115e-19
bigcom196        0.000000e+00  0.000000e+00
bigcom204        0.000000e+00  1.387779e-19
bigcom205        0.000000e+00  2.220446e-18
bigcom212        0.000000e+00  0.000000e+00
bigcom214        0.000000e+00  0.000000e+00
bigcom222        0.000000e+00  5.551115e-19
bigcom223        0.000000e+00  5.551115e-19
bigcom226        0.000000e+00  1.714286e-02
bigcom227        0.000000e+00  0.000000e+00
bigcom229        0.000000e+00  1.387779e-19
bigcom233        0.000000e+00  5.551115e-19
bigcom236        0.000000e+00  0.000000e+00
bigcom237        0.000000e+00  0.000000e+00
bigcom246        0.000000e+00  5.551115e-19
bigcom248        0.000000e+00  1.387779e-19
bigcom249        0.000000e+00  1.110223e-18
bigcom250        0.000000e+00  1.734723e-20
bigcom254        0.000000e+00  0.000000e+00
bigcom266        0.000000e+00  5.551115e-19
bigcom269        0.000000e+00  0.000000e+00
bigcom272        0.000000e+00  1.387779e-19
bigcom274        1.970235e-06  5.494858e-02
bigcom281       -2.073597e-05  2.398010e-01
bigcom291        0.000000e+00  5.551115e-19
bigcom292        0.000000e+00  0.000000e+00
bigcom295        1.247587e-05  2.520141e-01
bigcom299        0.000000e+00  5.724587e-19
bigcom301        0.000000e+00  5.551115e-19
bigcom306        0.000000e+00  1.110223e-18
bigcom309       -1.808255e-05  1.928091e-01
bigcom314        0.000000e+00  0.000000e+00
bigcom321        0.000000e+00  1.942890e-18
bigcom341        0.000000e+00  0.000000e+00
bigcom350        0.000000e+00  1.387779e-19
bigcom353        0.000000e+00  0.000000e+00
bigcom359        0.000000e+00  0.000000e+00
bigcom363        0.000000e+00  0.000000e+00
bigcom365        0.000000e+00  0.000000e+00
bigcom385        0.000000e+00  0.000000e+00
bigcom386        0.000000e+00  5.551115e-19
bigcom408        0.000000e+00  1.249001e-18
bigcom412        0.000000e+00  2.775558e-19
bigcom480        0.000000e+00  1.249001e-18
spin_vertex      3.935517e-03  2.370011e+00
membership_s1    1.329898e-04  3.493542e-01
membership_s3   -4.434985e-05  9.964232e-02
membership_s4    5.753821e-04  3.295875e-01
membership_s5    1.328040e-05  1.579204e-01
membership_s6    2.604730e-04  2.891843e-01
membership_s7    5.881483e-05  4.390340e-01
membership_s8    0.000000e+00  5.551115e-19
membership_s9    8.999631e-05  2.093476e-01
membership_s11   0.000000e+00  1.682682e-18
membership_s12   0.000000e+00  1.110223e-18
membership_s14   0.000000e+00  0.000000e+00
membership_s15   3.601911e-07  5.036585e-02
membership_s16   0.000000e+00  1.387779e-19
membership_s17   0.000000e+00  1.110223e-18
membership_s18   7.563007e-06  1.444189e-02
membership_s20   0.000000e+00  1.734723e-20
membership_s21   3.037988e-05  1.491335e-01
membership_s22   0.000000e+00  1.734723e-20
membership_s24   0.000000e+00  6.938894e-19
membership_s25   0.000000e+00  8.326673e-19
membership_s26   0.000000e+00  1.249001e-18
membership_s27   6.461334e-05  2.162648e-01
membership_s28   0.000000e+00  0.000000e+00
membership_s30   1.661819e-04  2.413278e-01
membership_s31   1.168820e-04  2.539691e-01
membership_s32   8.045702e-05  2.804214e-01
membership_s33   0.000000e+00  0.000000e+00
membership_s36   9.573455e-05  2.623093e-01
membership_s37  -1.792232e-05  9.712323e-02
V1               4.919334e-03  3.302853e+00
V2               3.467123e-03  4.745901e+00
pdi              1.651542e-04  3.340294e-01
adhesion         1.569615e-02  2.806072e+00
cohesion         1.383911e-02  2.491866e+00
inner            4.686266e-03  3.083535e+00
outer            2.362977e-03  3.724506e+00
ioratio          4.024505e-03  3.120101e+00
comsize          3.520353e-03  3.478618e+00
target          -5.327904e-06  5.870091e-01
[1] "Dataset: all_TnotC Model GLM, run: 2 of 10 2015-06-16 07:35:59"
[1] "glmnet variable coefficients"
                         [,1]          [,2]
(Intercept)     -4.135886e+00 -4.104865e+00
graph0          -4.943478e-41 -3.988747e-06
graph1          -2.770871e-44 -2.067012e-09
graph2          -1.950102e-41 -1.584358e-06
graph3          -1.840417e-45 -1.443458e-10
graph4          -1.972025e-47 -1.318658e-12
graph5          -5.152717e-43 -4.100855e-08
graph6          -1.239224e-44 -9.658945e-10
graph7          -6.867798e-43 -5.519224e-08
graph8          -1.235157e-41 -1.000577e-06
graph9          -4.070126e-47 -3.215214e-12
graph10         -8.987900e-49 -6.567428e-14
graph11         -3.574685e-50 -2.363243e-15
graph12         -7.605023e-47 -5.818733e-12
graph13         -6.032669e-46 -4.797922e-11
graph14         -7.267051e-48 -5.365120e-13
graph15         -2.317789e-44 -1.868780e-09
graph16         -3.000996e-46 -2.319978e-11
graph17         -5.509941e-46 -4.245597e-11
graph18         -1.381855e-44 -1.086681e-09
graph19         -2.718300e-45 -2.145627e-10
graph20         -2.856713e-44 -2.218620e-09
graph21         -1.532889e-44 -1.221300e-09
graph22         -4.840847e-44 -3.850847e-09
graph23         -1.764913e-44 -1.396633e-09
graph24         -2.855356e-44 -2.265048e-09
graph25         -1.516828e-43 -1.216565e-08
graph26         -1.355815e-43 -1.089195e-08
graph27         -7.717371e-43 -6.215200e-08
graph28         -1.138635e-42 -9.253269e-08
graph29         -1.015746e-41 -8.156415e-07
orbit0          -4.943478e-41 -3.987851e-06
orbit1          -1.375566e-42 -1.139177e-07
orbit2          -1.948054e-44 -1.373502e-09
orbit3          -1.950102e-41 -1.584000e-06
orbit4          -3.070833e-44 -2.534868e-09
orbit5          -1.597984e-45 -1.232704e-10
orbit6          -1.500529e-45 -1.263985e-10
orbit7          -1.442069e-47 -8.691907e-13
orbit8          -5.152717e-43 -4.099668e-08
orbit9          -5.953531e-43 -4.912117e-08
orbit10         -9.307358e-44 -7.612261e-09
orbit11         -7.563549e-45 -5.474544e-10
orbit12         -3.102275e-42 -2.549389e-07
orbit13         -7.560861e-43 -5.994082e-08
orbit14         -1.235157e-41 -1.000303e-06
orbit15         -7.537273e-46 -6.247822e-11
orbit16         -3.805946e-47 -2.938500e-12
orbit17         -2.816082e-46 -2.261508e-11
orbit18         -1.121275e-46 -9.061680e-12
orbit19         -7.401114e-47 -6.197032e-12
orbit20         -3.685314e-47 -2.979403e-12
orbit21         -5.046736e-49 -3.250902e-14
orbit22         -1.810506e-48 -1.535822e-13
orbit23         -2.486466e-50 -1.433399e-15
orbit24         -3.029540e-45 -2.511019e-10
orbit25         -1.733498e-45 -1.405230e-10
orbit26         -6.028536e-47 -4.472125e-12
orbit27         -1.850853e-44 -1.533593e-09
orbit28         -1.627776e-45 -1.277830e-10
orbit29         -3.015802e-45 -2.468110e-10
orbit30         -8.400143e-46 -6.424909e-11
orbit31         -4.675644e-46 -3.925281e-11
orbit32         -2.507618e-46 -2.084895e-11
orbit33         -3.343597e-48 -2.055291e-13
orbit34         -2.317789e-44 -1.868077e-09
orbit35         -2.023484e-44 -1.673617e-09
orbit36         -3.085098e-45 -2.443488e-10
orbit37         -3.234507e-45 -2.634582e-10
orbit38         -1.692918e-46 -1.200494e-11
orbit39         -3.177422e-44 -2.602909e-09
orbit40         -7.860897e-45 -6.470002e-10
orbit41         -3.248746e-45 -2.569152e-10
orbit42         -3.352326e-46 -2.342830e-11
orbit43         -5.412137e-44 -4.430004e-09
orbit44         -8.818958e-45 -6.321790e-10
orbit45         -1.053546e-43 -8.736015e-09
orbit46         -3.780254e-44 -3.100929e-09
orbit47         -3.542818e-45 -2.681883e-10
orbit48         -5.430663e-45 -4.302264e-10
orbit49         -1.024506e-43 -7.951729e-09
orbit50         -2.814346e-44 -2.184325e-09
orbit51         -6.950711e-44 -5.639729e-09
orbit52         -1.684977e-43 -1.375784e-08
orbit53         -1.855024e-44 -1.448787e-09
orbit54         -2.716982e-43 -2.247112e-08
orbit55         -4.100418e-44 -3.181643e-09
orbit56         -5.856133e-43 -4.824512e-08
orbit57         -3.698689e-44 -2.991102e-09
orbit58         -1.902030e-44 -1.414796e-09
orbit59         -2.109931e-43 -1.728951e-08
orbit60         -6.887205e-44 -5.494813e-09
orbit61         -4.076172e-44 -3.093258e-09
orbit62         -1.560188e-42 -1.260606e-07
orbit63         -2.752580e-43 -2.199519e-08
orbit64         -3.444056e-43 -2.764230e-08
orbit65         -2.307536e-42 -1.907916e-07
orbit66         -4.690758e-43 -3.829050e-08
orbit67         -1.673707e-43 -1.316428e-08
orbit68         -1.195918e-42 -9.700759e-08
orbit69         -1.625977e-42 -1.276908e-07
orbit70         -5.293011e-42 -4.377267e-07
orbit71         -1.290766e-42 -1.038321e-07
orbit72         -1.015746e-41 -8.151525e-07
AP              -4.789631e-39 -4.136620e-04
bet             -3.240760e-45 -2.445282e-10
ecc              9.792855e-40  7.945344e-05
eccrad           5.875713e-39  4.767151e-04
close           -5.430781e-38 -4.573390e-03
constraint       1.149626e-39  8.693332e-05
coreness        -2.684478e-40 -2.246591e-05
knn             -1.529383e-42 -1.340647e-07
hubscore        -6.820405e-38 -5.576644e-03
pagerank        -4.843256e-38 -4.348571e-03
trans            1.024161e-38  9.163636e-04
evcent          -6.855230e-38 -5.605854e-03
first           -4.943478e-41 -3.985448e-06
upto_second     -1.888944e-42 -1.574486e-07
upto_third      -4.375900e-43 -3.664395e-08
upto_fourth     -4.892555e-43 -4.117838e-08
upto_fifth      -4.458322e-42 -3.943205e-07
upto_sixth      -1.986419e-41 -1.769929e-06
second          -1.902653e-42 -1.587312e-07
third           -4.397448e-43 -3.692816e-08
fourth           5.853292e-43  4.886472e-08
fifth           -6.411289e-45 -3.813845e-09
sixth            2.315743e-42  2.015115e-07
ratio1          -1.403726e-42 -1.238837e-07
ratio2           6.106189e-42  5.081971e-07
ratio3          -2.836751e-41 -2.591617e-06
ratio4           4.000523e-41  3.496261e-06
ratio5           9.840889e-40  8.796267e-05
ratio6           2.499170e-42  2.180520e-07
selfinter       -1.032665e-39 -8.114309e-05
walktrap_vertex -3.260473e-40 -2.306604e-05
bigcom1         -2.333966e-39 -2.076190e-04
bigcom2         -1.591307e-38 -1.426417e-03
bigcom3         -3.677987e-39 -3.310316e-04
bigcom4         -1.395012e-39 -1.198140e-04
bigcom6         -1.590511e-38 -1.427289e-03
bigcom8          1.869592e-39  1.726735e-04
bigcom9          3.176684e-39  2.815373e-04
bigcom11        -1.592502e-38 -1.429559e-03
bigcom13        -1.593698e-38 -1.430406e-03
bigcom15        -1.594364e-38 -1.429658e-03
bigcom16        -1.591440e-38 -1.428608e-03
bigcom21         3.484129e-38  3.114562e-03
bigcom22        -6.387523e-39 -5.690233e-04
bigcom24        -1.590511e-38 -1.427486e-03
bigcom26         1.546933e-38  1.382206e-03
bigcom28        -3.282681e-39 -2.810675e-04
bigcom30         1.201414e-38  1.072164e-03
bigcom31        -1.590114e-38 -1.425644e-03
bigcom32        -1.592103e-38 -1.430850e-03
bigcom33        -1.590246e-38 -1.428269e-03
bigcom34        -1.590379e-38 -1.426892e-03
bigcom36        -1.591440e-38 -1.428387e-03
bigcom37        -1.590114e-38 -1.426409e-03
bigcom38        -1.591440e-38 -1.428372e-03
bigcom39         1.475382e-38  1.316188e-03
bigcom40         2.813015e-39  2.593167e-04
bigcom43        -1.591042e-38 -1.426234e-03
bigcom44         1.128796e-38  1.010544e-03
bigcom46        -1.592502e-38 -1.429353e-03
bigcom47        -1.591572e-38 -1.429193e-03
bigcom49        -1.591174e-38 -1.426833e-03
bigcom50        -1.591042e-38 -1.428444e-03
bigcom51        -1.590379e-38 -1.427310e-03
bigcom52        -1.590511e-38 -1.427935e-03
bigcom54        -1.590246e-38 -1.428717e-03
bigcom56         3.732642e-38  3.337248e-03
bigcom62         1.525305e-37  1.364098e-02
bigcom66        -1.590379e-38 -1.429532e-03
bigcom68        -1.590379e-38 -1.428728e-03
bigcom69        -1.591838e-38 -1.430110e-03
bigcom71         4.729848e-38  4.227507e-03
bigcom72        -1.590511e-38 -1.427963e-03
bigcom73         3.732642e-38  3.334728e-03
bigcom74        -1.591705e-38 -1.427794e-03
bigcom75        -1.590114e-38 -1.428282e-03
bigcom76        -1.590777e-38 -1.426678e-03
bigcom77        -1.590909e-38 -1.426949e-03
bigcom79        -1.590379e-38 -1.430201e-03
bigcom80        -1.590909e-38 -1.431462e-03
bigcom82         9.640985e-38  8.619905e-03
bigcom83        -1.589982e-38 -1.427974e-03
bigcom84         1.525305e-37  1.364226e-02
bigcom85        -1.590511e-38 -1.428604e-03
bigcom87        -1.591174e-38 -1.428797e-03
bigcom89        -1.590246e-38 -1.428841e-03
bigcom91        -1.591042e-38 -1.427659e-03
bigcom92         1.571168e-38  1.402207e-03
bigcom93        -1.590114e-38 -1.423513e-03
bigcom96        -1.590246e-38 -1.428656e-03
bigcom97         5.631988e-38  5.036133e-03
bigcom98        -1.590114e-38 -1.430177e-03
bigcom99        -1.589849e-38 -1.427703e-03
bigcom101       -1.592502e-38 -1.426030e-03
bigcom104       -1.591307e-38 -1.426662e-03
bigcom106       -1.590511e-38 -1.430599e-03
bigcom109       -1.590246e-38 -1.426768e-03
bigcom113       -1.590777e-38 -1.429256e-03
bigcom116       -1.595963e-38 -1.431037e-03
bigcom120       -1.590246e-38 -1.430833e-03
bigcom123       -1.590511e-38 -1.426593e-03
bigcom126       -1.590114e-38 -1.429156e-03
bigcom127       -1.590511e-38 -1.425800e-03
bigcom137       -1.591174e-38 -1.428390e-03
bigcom139       -1.590379e-38 -1.427935e-03
bigcom140       -1.590511e-38 -1.428095e-03
bigcom143       -1.590246e-38 -1.431119e-03
bigcom145       -1.590379e-38 -1.427208e-03
bigcom146       -1.590644e-38 -1.426610e-03
bigcom147       -1.592236e-38 -1.424986e-03
bigcom149       -1.590114e-38 -1.424670e-03
bigcom153       -1.591572e-38 -1.430862e-03
bigcom154       -1.591307e-38 -1.427487e-03
bigcom156       -1.590644e-38 -1.428666e-03
bigcom157       -1.591705e-38 -1.425970e-03
bigcom158       -1.590246e-38 -1.429075e-03
bigcom160       -1.590379e-38 -1.427961e-03
bigcom161       -1.590246e-38 -1.428533e-03
bigcom162       -1.590246e-38 -1.426240e-03
bigcom164       -1.590114e-38 -1.427494e-03
bigcom166       -1.591440e-38 -1.427213e-03
bigcom167       -1.592369e-38 -1.428119e-03
bigcom171       -1.591042e-38 -1.426025e-03
bigcom173        1.284792e-37  1.149038e-02
bigcom175       -1.590246e-38 -1.425460e-03
bigcom176       -1.590114e-38 -1.427866e-03
bigcom177       -1.590246e-38 -1.427225e-03
bigcom178       -1.590379e-38 -1.427319e-03
bigcom180       -1.590246e-38 -1.425145e-03
bigcom181       -1.591440e-38 -1.424361e-03
bigcom184       -1.590379e-38 -1.423763e-03
bigcom186       -1.590114e-38 -1.429260e-03
bigcom187       -1.590246e-38 -1.428610e-03
bigcom189       -1.591042e-38 -1.426383e-03
bigcom194       -1.590644e-38 -1.426353e-03
bigcom195       -1.590379e-38 -1.427912e-03
bigcom196       -1.590246e-38 -1.429984e-03
bigcom204       -1.590909e-38 -1.426544e-03
bigcom205       -1.590379e-38 -1.428765e-03
bigcom212       -1.589982e-38 -1.425293e-03
bigcom214       -1.590379e-38 -1.428835e-03
bigcom222       -1.589982e-38 -1.425668e-03
bigcom223       -1.590246e-38 -1.424686e-03
bigcom226       -1.590379e-38 -1.426768e-03
bigcom227       -1.590246e-38 -1.425791e-03
bigcom229       -1.590246e-38 -1.429332e-03
bigcom233       -1.590246e-38 -1.430703e-03
bigcom236       -1.590114e-38 -1.428034e-03
bigcom237       -1.590246e-38 -1.426833e-03
bigcom246       -1.591307e-38 -1.424646e-03
bigcom248       -1.591838e-38 -1.425011e-03
bigcom249       -1.590379e-38 -1.427114e-03
bigcom250       -1.591705e-38 -1.427661e-03
bigcom254       -1.590114e-38 -1.424733e-03
bigcom266       -1.590246e-38 -1.429412e-03
bigcom269       -1.590777e-38 -1.428694e-03
bigcom272       -1.590246e-38 -1.429057e-03
bigcom274        6.086184e-39  5.445052e-04
bigcom281        1.104403e-37  9.877415e-03
bigcom291       -1.590379e-38 -1.425248e-03
bigcom292       -1.590114e-38 -1.427651e-03
bigcom295        1.284792e-37  1.148849e-02
bigcom299       -1.590246e-38 -1.428314e-03
bigcom301       -1.591307e-38 -1.427201e-03
bigcom306       -1.590246e-38 -1.427699e-03
bigcom309        1.104403e-37  9.875051e-03
bigcom314       -1.590379e-38 -1.429765e-03
bigcom321       -1.591042e-38 -1.427600e-03
bigcom341       -1.590246e-38 -1.426713e-03
bigcom350       -1.590114e-38 -1.428901e-03
bigcom353       -1.589982e-38 -1.427791e-03
bigcom359       -1.589982e-38 -1.427334e-03
bigcom363       -1.590246e-38 -1.426868e-03
bigcom365       -1.590246e-38 -1.429637e-03
bigcom385       -1.590511e-38 -1.429196e-03
bigcom386       -1.590246e-38 -1.426979e-03
bigcom408       -1.591042e-38 -1.428219e-03
bigcom412       -1.590511e-38 -1.424084e-03
bigcom480       -1.590379e-38 -1.427228e-03
spin_vertex      1.161348e-39  8.422890e-05
membership_s1    3.870612e-39  3.416392e-04
membership_s3    4.028125e-38  3.595282e-03
membership_s4   -3.381914e-39 -2.969367e-04
membership_s5   -4.185151e-39 -3.715947e-04
membership_s6    7.781321e-39  6.973594e-04
membership_s7   -4.290810e-39 -3.852785e-04
membership_s8   -1.590909e-38 -1.429893e-03
membership_s9    4.729848e-38  4.222045e-03
membership_s11  -1.590777e-38 -1.432594e-03
membership_s12  -1.591440e-38 -1.428242e-03
membership_s14  -1.590777e-38 -1.437379e-03
membership_s15  -3.778174e-39 -3.406702e-04
membership_s16  -1.591572e-38 -1.429963e-03
membership_s17  -1.590777e-38 -1.431541e-03
membership_s18  -5.073833e-39 -4.570054e-04
membership_s20  -1.590511e-38 -1.430501e-03
membership_s21  -3.703071e-39 -3.354499e-04
membership_s22  -1.593432e-38 -1.434271e-03
membership_s24  -1.594230e-38 -1.430353e-03
membership_s25  -1.593166e-38 -1.428587e-03
membership_s26   4.729848e-38  4.203420e-03
membership_s27  -2.354318e-39 -2.116473e-04
membership_s28  -1.592103e-38 -1.431537e-03
membership_s30   4.893489e-40  4.738521e-05
membership_s31  -2.313197e-39 -2.115483e-04
membership_s32   8.163360e-39  7.279408e-04
membership_s33  -1.590511e-38 -1.435268e-03
membership_s36   8.369758e-41  5.914954e-06
membership_s37   4.140980e-39  3.663596e-04
V1               9.208867e-40  7.732723e-05
V2               1.048339e-38  9.313435e-04
pdi             -7.632772e-37 -5.251932e-02
adhesion        -1.769215e-43 -1.573723e-08
cohesion         3.554012e-43  3.161393e-08
inner            8.982287e-44  8.109036e-09
outer            1.777719e-43  1.589768e-08
ioratio          4.529481e-39  3.986581e-04
comsize          6.537927e-43  5.755402e-08
target           7.476676e-39  6.681405e-04
[1] "Dataset: all_TnotC Model GBM, run: 3 of 10 2015-06-16 07:36:01"
Iter   TrainDeviance   ValidDeviance   StepSize   Improve
     1        0.1626             nan     0.0100    0.0000
     2        0.1619             nan     0.0100    0.0000
     3        0.1614             nan     0.0100    0.0000
     4        0.1609             nan     0.0100   -0.0000
     5        0.1599             nan     0.0100    0.0001
     6        0.1592             nan     0.0100    0.0000
     7        0.1587             nan     0.0100   -0.0000
     8        0.1581             nan     0.0100   -0.0000
     9        0.1577             nan     0.0100   -0.0000
    10        0.1572             nan     0.0100   -0.0000
    20        0.1521             nan     0.0100   -0.0000
    40        0.1437             nan     0.0100   -0.0000
    60        0.1369             nan     0.0100    0.0000
    80        0.1304             nan     0.0100   -0.0000
   100        0.1247             nan     0.0100   -0.0000
   120        0.1200             nan     0.0100   -0.0000
   140        0.1154             nan     0.0100   -0.0000
   160        0.1112             nan     0.0100   -0.0000
   180        0.1074             nan     0.0100   -0.0000
   200        0.1039             nan     0.0100   -0.0000
   204        0.1033             nan     0.0100    0.0000

[1] "GBM variable coefficients"
                            var     rel.inf
V2                           V2 3.767058882
outer                     outer 3.655582742
ratio5                   ratio5 3.454839635
pagerank               pagerank 3.283297140
ratio2                   ratio2 3.128051753
inner                     inner 3.025226202
orbit18                 orbit18 3.006341528
ioratio                 ioratio 2.823662219
comsize                 comsize 2.786177002
V1                           V1 2.448853044
walktrap_vertex walktrap_vertex 2.099679363
bet                         bet 2.009032002
graph10                 graph10 1.968062262
adhesion               adhesion 1.915758621
spin_vertex         spin_vertex 1.908521613
cohesion               cohesion 1.772556363
knn                         knn 1.735481839
ratio1                   ratio1 1.584925622
graph23                 graph23 1.563372018
trans                     trans 1.554005077
graph13                 graph13 1.473238491
fourth                   fourth 1.313805957
orbit22                 orbit22 1.217071671
orbit35                 orbit35 1.165062998
ratio4                   ratio4 1.078903371
graph20                 graph20 1.040957999
graph19                 graph19 0.878956762
orbit50                 orbit50 0.878280344
orbit19                 orbit19 0.874715755
graph25                 graph25 0.845458423
third                     third 0.805757158
orbit31                 orbit31 0.786884742
graph16                 graph16 0.786637069
graph9                   graph9 0.697506451
graph17                 graph17 0.694565494
orbit32                 orbit32 0.689547008
orbit30                 orbit30 0.679683500
graph12                 graph12 0.660446262
ratio6                   ratio6 0.648330541
graph14                 graph14 0.637752166
orbit52                 orbit52 0.636246274
orbit28                 orbit28 0.625871916
graph1                   graph1 0.625840830
ratio3                   ratio3 0.619786148
orbit39                 orbit39 0.611856758
orbit64                 orbit64 0.597484835
orbit56                 orbit56 0.596284661
upto_sixth           upto_sixth 0.583052800
orbit17                 orbit17 0.572266471
orbit49                 orbit49 0.570938865
constraint           constraint 0.549463214
orbit59                 orbit59 0.549107834
orbit44                 orbit44 0.536844874
orbit45                 orbit45 0.534257972
orbit25                 orbit25 0.527903759
graph26                 graph26 0.527774156
graph18                 graph18 0.522638200
orbit46                 orbit46 0.520233933
bigcom40               bigcom40 0.515314174
orbit36                 orbit36 0.506601354
membership_s6     membership_s6 0.488489317
orbit53                 orbit53 0.483863222
upto_third           upto_third 0.474908699
orbit6                   orbit6 0.472113531
sixth                     sixth 0.468341834
graph5                   graph5 0.459041292
orbit48                 orbit48 0.457738284
orbit24                 orbit24 0.455616110
fifth                     fifth 0.453711151
graph15                 graph15 0.443631436
orbit27                 orbit27 0.427655717
graph22                 graph22 0.408083194
orbit1                   orbit1 0.403402025
close                     close 0.400475120
orbit4                   orbit4 0.392477958
orbit13                 orbit13 0.391593464
orbit66                 orbit66 0.391464011
graph6                   graph6 0.387634936
orbit51                 orbit51 0.381472991
graph21                 graph21 0.379876438
orbit9                   orbit9 0.370458853
orbit26                 orbit26 0.369885198
orbit12                 orbit12 0.365081167
orbit54                 orbit54 0.363683330
orbit5                   orbit5 0.360552790
graph11                 graph11 0.359029547
orbit29                 orbit29 0.357940414
orbit41                 orbit41 0.356799462
orbit20                 orbit20 0.347869113
orbit16                 orbit16 0.337889707
orbit65                 orbit65 0.337495505
orbit62                 orbit62 0.325340137
orbit23                 orbit23 0.322870187
orbit15                 orbit15 0.309209432
orbit37                 orbit37 0.307251893
coreness               coreness 0.306969800
graph0                   graph0 0.303239612
graph4                   graph4 0.286439405
graph3                   graph3 0.273092299
orbit10                 orbit10 0.270727993
orbit55                 orbit55 0.251504130
orbit33                 orbit33 0.250598828
upto_second         upto_second 0.247425911
orbit60                 orbit60 0.233288351
orbit2                   orbit2 0.229069725
graph24                 graph24 0.222578773
upto_fifth           upto_fifth 0.221280665
orbit40                 orbit40 0.212628883
orbit47                 orbit47 0.208389191
orbit21                 orbit21 0.207325619
bigcom4                 bigcom4 0.197471028
upto_fourth         upto_fourth 0.194990846
bigcom26               bigcom26 0.187981152
orbit7                   orbit7 0.178006894
orbit38                 orbit38 0.152855543
orbit70                 orbit70 0.148266272
membership_s30   membership_s30 0.140973388
membership_s32   membership_s32 0.139104704
bigcom30               bigcom30 0.133656925
membership_s7     membership_s7 0.133656199
bigcom21               bigcom21 0.132115287
graph7                   graph7 0.124039249
graph29                 graph29 0.121889733
graph2                   graph2 0.121462892
target                   target 0.118492901
evcent                   evcent 0.115663044
orbit63                 orbit63 0.115064334
hubscore               hubscore 0.113741527
membership_s31   membership_s31 0.101712023
orbit69                 orbit69 0.099508032
membership_s1     membership_s1 0.090692168
membership_s4     membership_s4 0.083329682
orbit11                 orbit11 0.065797217
orbit43                 orbit43 0.061339567
bigcom8                 bigcom8 0.060918565
ecc                         ecc 0.058382342
bigcom3                 bigcom3 0.054308980
orbit67                 orbit67 0.052062360
orbit58                 orbit58 0.046703815
selfinter             selfinter 0.046257793
membership_s36   membership_s36 0.044145774
orbit42                 orbit42 0.042305464
orbit57                 orbit57 0.041066290
graph27                 graph27 0.038730144
second                   second 0.031603917
membership_s37   membership_s37 0.028630165
orbit68                 orbit68 0.028288570
graph8                   graph8 0.027297727
membership_s15   membership_s15 0.022728726
bigcom1                 bigcom1 0.020161686
membership_s3     membership_s3 0.013502825
AP                           AP 0.013201874
membership_s5     membership_s5 0.010668640
pdi                         pdi 0.008353539
bigcom56               bigcom56 0.007454697
membership_s18   membership_s18 0.006887151
bigcom73               bigcom73 0.006737373
bigcom97               bigcom97 0.006468210
graph28                 graph28 0.000000000
orbit0                   orbit0 0.000000000
orbit3                   orbit3 0.000000000
orbit8                   orbit8 0.000000000
orbit14                 orbit14 0.000000000
orbit34                 orbit34 0.000000000
orbit61                 orbit61 0.000000000
orbit71                 orbit71 0.000000000
orbit72                 orbit72 0.000000000
eccrad                   eccrad 0.000000000
first                     first 0.000000000
bigcom2                 bigcom2 0.000000000
bigcom6                 bigcom6 0.000000000
bigcom9                 bigcom9 0.000000000
bigcom11               bigcom11 0.000000000
bigcom13               bigcom13 0.000000000
bigcom15               bigcom15 0.000000000
bigcom16               bigcom16 0.000000000
bigcom22               bigcom22 0.000000000
bigcom24               bigcom24 0.000000000
bigcom28               bigcom28 0.000000000
bigcom31               bigcom31 0.000000000
bigcom32               bigcom32 0.000000000
bigcom33               bigcom33 0.000000000
bigcom34               bigcom34 0.000000000
bigcom36               bigcom36 0.000000000
bigcom37               bigcom37 0.000000000
bigcom38               bigcom38 0.000000000
bigcom39               bigcom39 0.000000000
bigcom43               bigcom43 0.000000000
bigcom44               bigcom44 0.000000000
bigcom46               bigcom46 0.000000000
bigcom47               bigcom47 0.000000000
bigcom49               bigcom49 0.000000000
bigcom50               bigcom50 0.000000000
bigcom51               bigcom51 0.000000000
bigcom52               bigcom52 0.000000000
bigcom54               bigcom54 0.000000000
bigcom62               bigcom62 0.000000000
bigcom66               bigcom66 0.000000000
bigcom68               bigcom68 0.000000000
bigcom69               bigcom69 0.000000000
bigcom71               bigcom71 0.000000000
bigcom72               bigcom72 0.000000000
bigcom74               bigcom74 0.000000000
bigcom75               bigcom75 0.000000000
bigcom76               bigcom76 0.000000000
bigcom77               bigcom77 0.000000000
bigcom79               bigcom79 0.000000000
bigcom80               bigcom80 0.000000000
bigcom82               bigcom82 0.000000000
bigcom83               bigcom83 0.000000000
bigcom84               bigcom84 0.000000000
bigcom85               bigcom85 0.000000000
bigcom87               bigcom87 0.000000000
bigcom89               bigcom89 0.000000000
bigcom91               bigcom91 0.000000000
bigcom92               bigcom92 0.000000000
bigcom93               bigcom93 0.000000000
bigcom96               bigcom96 0.000000000
bigcom98               bigcom98 0.000000000
bigcom99               bigcom99 0.000000000
bigcom101             bigcom101 0.000000000
bigcom104             bigcom104 0.000000000
bigcom106             bigcom106 0.000000000
bigcom109             bigcom109 0.000000000
bigcom113             bigcom113 0.000000000
bigcom116             bigcom116 0.000000000
bigcom120             bigcom120 0.000000000
bigcom123             bigcom123 0.000000000
bigcom126             bigcom126 0.000000000
bigcom127             bigcom127 0.000000000
bigcom137             bigcom137 0.000000000
bigcom139             bigcom139 0.000000000
bigcom140             bigcom140 0.000000000
bigcom143             bigcom143 0.000000000
bigcom145             bigcom145 0.000000000
bigcom146             bigcom146 0.000000000
bigcom147             bigcom147 0.000000000
bigcom149             bigcom149 0.000000000
bigcom153             bigcom153 0.000000000
bigcom154             bigcom154 0.000000000
bigcom156             bigcom156 0.000000000
bigcom157             bigcom157 0.000000000
bigcom158             bigcom158 0.000000000
bigcom160             bigcom160 0.000000000
bigcom161             bigcom161 0.000000000
bigcom162             bigcom162 0.000000000
bigcom164             bigcom164 0.000000000
bigcom166             bigcom166 0.000000000
bigcom167             bigcom167 0.000000000
bigcom171             bigcom171 0.000000000
bigcom173             bigcom173 0.000000000
bigcom175             bigcom175 0.000000000
bigcom176             bigcom176 0.000000000
bigcom177             bigcom177 0.000000000
bigcom178             bigcom178 0.000000000
bigcom180             bigcom180 0.000000000
bigcom181             bigcom181 0.000000000
bigcom184             bigcom184 0.000000000
bigcom186             bigcom186 0.000000000
bigcom187             bigcom187 0.000000000
bigcom189             bigcom189 0.000000000
bigcom194             bigcom194 0.000000000
bigcom195             bigcom195 0.000000000
bigcom196             bigcom196 0.000000000
bigcom204             bigcom204 0.000000000
bigcom205             bigcom205 0.000000000
bigcom212             bigcom212 0.000000000
bigcom214             bigcom214 0.000000000
bigcom222             bigcom222 0.000000000
bigcom223             bigcom223 0.000000000
bigcom226             bigcom226 0.000000000
bigcom227             bigcom227 0.000000000
bigcom229             bigcom229 0.000000000
bigcom233             bigcom233 0.000000000
bigcom236             bigcom236 0.000000000
bigcom237             bigcom237 0.000000000
bigcom246             bigcom246 0.000000000
bigcom248             bigcom248 0.000000000
bigcom249             bigcom249 0.000000000
bigcom250             bigcom250 0.000000000
bigcom254             bigcom254 0.000000000
bigcom266             bigcom266 0.000000000
bigcom269             bigcom269 0.000000000
bigcom272             bigcom272 0.000000000
bigcom274             bigcom274 0.000000000
bigcom281             bigcom281 0.000000000
bigcom291             bigcom291 0.000000000
bigcom292             bigcom292 0.000000000
bigcom295             bigcom295 0.000000000
bigcom299             bigcom299 0.000000000
bigcom301             bigcom301 0.000000000
bigcom306             bigcom306 0.000000000
bigcom309             bigcom309 0.000000000
bigcom314             bigcom314 0.000000000
bigcom321             bigcom321 0.000000000
bigcom341             bigcom341 0.000000000
bigcom350             bigcom350 0.000000000
bigcom353             bigcom353 0.000000000
bigcom359             bigcom359 0.000000000
bigcom363             bigcom363 0.000000000
bigcom365             bigcom365 0.000000000
bigcom385             bigcom385 0.000000000
bigcom386             bigcom386 0.000000000
bigcom408             bigcom408 0.000000000
bigcom412             bigcom412 0.000000000
bigcom480             bigcom480 0.000000000
membership_s8     membership_s8 0.000000000
membership_s9     membership_s9 0.000000000
membership_s11   membership_s11 0.000000000
membership_s12   membership_s12 0.000000000
membership_s14   membership_s14 0.000000000
membership_s16   membership_s16 0.000000000
membership_s17   membership_s17 0.000000000
membership_s20   membership_s20 0.000000000
membership_s21   membership_s21 0.000000000
membership_s22   membership_s22 0.000000000
membership_s24   membership_s24 0.000000000
membership_s25   membership_s25 0.000000000
membership_s26   membership_s26 0.000000000
membership_s27   membership_s27 0.000000000
membership_s28   membership_s28 0.000000000
membership_s33   membership_s33 0.000000000
[1] "Dataset: all_TnotC Model RF, run: 3 of 10 2015-06-16 07:39:57"
     |      Out-of-bag   |
Tree |      MSE  %Var(y) |
   1 |  0.03404   217.49 |
   2 |  0.03262   208.43 |
   3 |   0.0302   192.97 |
   4 |   0.0273   174.43 |
   5 |  0.02571   164.26 |
   6 |  0.02536   162.01 |
   7 |  0.02378   151.95 |
   8 |  0.02252   143.91 |
   9 |  0.02185   139.60 |
  10 |  0.02127   135.90 |
  11 |  0.02084   133.13 |
  12 |  0.02051   131.04 |
  13 |  0.02032   129.82 |
  14 |  0.02005   128.08 |
  15 |  0.01989   127.05 |
  16 |  0.01981   126.56 |
  17 |  0.01962   125.34 |
  18 |  0.01937   123.78 |
  19 |  0.01921   122.76 |
  20 |  0.01908   121.89 |
  21 |  0.01896   121.14 |
  22 |  0.01884   120.39 |
  23 |  0.01872   119.61 |
  24 |  0.01864   119.10 |
  25 |  0.01855   118.52 |
  26 |  0.01845   117.88 |
  27 |  0.01834   117.18 |
  28 |  0.01823   116.49 |
  29 |  0.01817   116.11 |
  30 |  0.01814   115.90 |
  31 |  0.01811   115.69 |
  32 |  0.01806   115.39 |
  33 |  0.01799   114.94 |
  34 |  0.01794   114.62 |
  35 |  0.01788   114.27 |
  36 |  0.01785   114.07 |
  37 |  0.01784   114.01 |
  38 |  0.01782   113.84 |
  39 |  0.01778   113.58 |
  40 |   0.0177   113.06 |
  41 |   0.0177   113.06 |
  42 |  0.01767   112.91 |
  43 |  0.01764   112.69 |
  44 |  0.01763   112.65 |
  45 |  0.01761   112.49 |
  46 |  0.01758   112.33 |
  47 |  0.01756   112.20 |
  48 |  0.01754   112.09 |
  49 |  0.01754   112.07 |
  50 |  0.01753   112.02 |
  51 |   0.0175   111.82 |
  52 |  0.01749   111.75 |
  53 |  0.01746   111.58 |
  54 |  0.01745   111.49 |
  55 |  0.01744   111.45 |
  56 |  0.01744   111.45 |
  57 |  0.01745   111.46 |
  58 |  0.01743   111.38 |
  59 |  0.01741   111.23 |
  60 |   0.0174   111.16 |
  61 |  0.01738   111.04 |
  62 |  0.01735   110.82 |
  63 |  0.01732   110.67 |
  64 |   0.0173   110.53 |
  65 |  0.01729   110.47 |
  66 |  0.01727   110.31 |
  67 |  0.01726   110.28 |
  68 |  0.01725   110.19 |
  69 |  0.01724   110.17 |
  70 |  0.01723   110.08 |
  71 |  0.01722   110.05 |
  72 |  0.01722   110.01 |
  73 |  0.01721   109.97 |
  74 |   0.0172   109.89 |
  75 |  0.01718   109.78 |
  76 |  0.01717   109.73 |
  77 |  0.01718   109.76 |
  78 |  0.01717   109.68 |
  79 |  0.01716   109.61 |
  80 |  0.01716   109.65 |
  81 |  0.01715   109.56 |
  82 |  0.01716   109.62 |
  83 |  0.01715   109.58 |
  84 |  0.01715   109.56 |
  85 |  0.01714   109.53 |
  86 |  0.01714   109.50 |
  87 |  0.01714   109.48 |
  88 |  0.01711   109.34 |
  89 |  0.01709   109.20 |
  90 |   0.0171   109.27 |
  91 |   0.0171   109.24 |
  92 |   0.0171   109.25 |
  93 |  0.01709   109.18 |
  94 |  0.01708   109.11 |
  95 |  0.01707   109.05 |
  96 |  0.01706   109.03 |
  97 |  0.01705   108.94 |
  98 |  0.01705   108.94 |
  99 |  0.01705   108.91 |
 100 |  0.01704   108.89 |
[1] "Random Forest variable coefficients"
                      %IncMSE IncNodePurity
graph5           2.215484e-03  9.065650e-01
graph6           1.032514e-02  9.164607e-01
graph7           6.363028e-03  5.288459e-01
graph8           2.754443e-04  1.717275e-01
graph9           1.026990e-02  1.033689e+00
graph10          1.156355e-02  1.616297e+00
graph11          9.785642e-03  1.350226e+00
graph12          5.123971e-03  1.378382e+00
graph13          5.318218e-03  1.030940e+00
graph14          7.888966e-03  1.141918e+00
graph15          1.074397e-02  1.081762e+00
graph16          9.583069e-03  1.044033e+00
graph17          4.838372e-03  8.516793e-01
graph18          1.049166e-02  8.306723e-01
graph19          4.015906e-03  1.003933e+00
graph20          3.014536e-03  8.401357e-01
graph21          6.790721e-03  7.447035e-01
graph22          9.033192e-03  6.389855e-01
graph23          6.573363e-03  1.288497e+00
graph24          5.843743e-03  5.068889e-01
graph25          4.525442e-03  5.576724e-01
graph26          4.541000e-03  3.910016e-01
graph27          2.088115e-03  3.024795e-01
graph28          5.825493e-04  1.292495e-01
graph29          5.953505e-04  1.443452e-01
orbit0           3.328891e-04  4.032879e-01
orbit1           7.850183e-03  1.043284e+00
orbit2           1.625222e-03  4.415766e-01
orbit3           7.304048e-04  1.550591e-01
orbit4           4.506601e-03  7.023840e-01
orbit5           4.655377e-03  5.585350e-01
orbit6           5.747614e-03  1.518634e+00
orbit7           1.931374e-03  4.055342e-01
orbit8           2.463252e-03  6.736848e-01
orbit9           4.448820e-03  8.750463e-01
orbit10          3.027644e-03  4.651898e-01
orbit11          8.263320e-04  1.746897e-01
orbit12          6.213200e-03  4.332065e-01
orbit13          1.373633e-03  1.464493e-01
orbit14          6.819799e-04  1.455380e-01
orbit15          1.576641e-02  1.122393e+00
orbit16          4.551087e-03  9.810061e-01
orbit17          1.335259e-02  1.106545e+00
orbit18          1.271405e-02  2.279317e+00
orbit19          6.483393e-03  1.274698e+00
orbit20          4.332076e-03  8.712425e-01
orbit21          5.038906e-03  6.543194e-01
orbit22          9.539963e-03  1.671225e+00
orbit23          2.775475e-03  5.748361e-01
orbit24          6.313017e-03  1.138646e+00
orbit25          7.732751e-03  5.487156e-01
orbit26          2.144375e-03  3.158294e-01
orbit27          9.053842e-03  1.177717e+00
orbit28          9.439027e-03  9.320839e-01
orbit29          4.179298e-03  6.461847e-01
orbit30          4.955012e-03  6.810356e-01
orbit31          7.289519e-03  1.372115e+00
orbit32          9.120445e-03  8.546798e-01
orbit33          1.088854e-03  3.341742e-01
orbit34          1.101908e-02  8.566091e-01
orbit35          8.592425e-03  1.340573e+00
orbit36          4.505047e-03  1.051100e+00
orbit37          2.820569e-03  7.770579e-01
orbit38          2.371450e-03  4.608354e-01
orbit39          6.158977e-03  1.203971e+00
orbit40          1.193723e-02  8.081610e-01
orbit41          4.621030e-03  3.702765e-01
orbit42          9.645420e-04  3.027620e-01
orbit43          1.053965e-02  7.641115e-01
orbit44          1.336032e-03  3.148764e-01
orbit45          5.810502e-03  1.371608e+00
orbit46          9.669878e-03  9.962900e-01
orbit47          2.478110e-03  4.015440e-01
orbit48          2.302433e-03  4.524047e-01
orbit49          4.637169e-03  1.219528e+00
orbit50          5.365115e-03  7.425520e-01
orbit51          2.449651e-03  5.380438e-01
orbit52          6.001117e-03  7.794865e-01
orbit53          5.825967e-03  4.222664e-01
orbit54          1.602260e-02  6.674143e-01
orbit55          2.955287e-03  4.626042e-01
orbit56          9.437344e-03  1.382080e+00
orbit57          5.003289e-04  2.317773e-01
orbit58          7.352631e-04  1.831572e-01
orbit59          1.297967e-02  8.640209e-01
orbit60          3.730853e-03  4.284477e-01
orbit61          1.058432e-03  2.779092e-01
orbit62          1.826572e-03  5.726741e-01
orbit63          1.724169e-03  2.336168e-01
orbit64          4.213740e-03  6.100036e-01
orbit65          3.743905e-03  5.165066e-01
orbit66          3.681868e-03  2.247120e-01
orbit67          7.117060e-04  8.700519e-02
orbit68          4.094110e-03  2.573904e-01
orbit69          2.049713e-04  1.270292e-01
orbit70          8.591290e-04  1.252544e-01
orbit71          1.343063e-04  8.955551e-02
orbit72          6.004229e-04  1.815048e-01
AP               8.077658e-05  6.008322e-02
bet              5.837017e-03  1.731983e+00
ecc              5.771316e-04  2.903305e-01
eccrad           2.329639e-04  3.918550e-01
close            8.638549e-03  1.128561e+00
constraint       5.011025e-03  1.192151e+00
coreness         6.774639e-04  5.609647e-01
knn              7.897830e-03  2.030894e+00
hubscore         5.234206e-03  6.201962e-01
pagerank         4.044585e-03  3.060694e+00
trans            5.059675e-03  1.369619e+00
evcent           4.649705e-03  8.043969e-01
first            2.066895e-04  2.109362e-01
upto_second      9.017940e-03  9.742722e-01
upto_third       5.171740e-03  9.921313e-01
upto_fourth      4.926437e-03  8.555595e-01
upto_fifth       5.472277e-03  1.165910e+00
upto_sixth       2.057090e-03  1.229118e+00
second           4.851423e-03  9.538131e-01
third            8.189800e-03  1.502687e+00
fourth           5.974766e-03  2.611341e+00
fifth            5.546462e-03  1.717216e+00
sixth            4.082552e-03  1.200071e+00
ratio1           6.151840e-03  2.003478e+00
ratio2           6.306105e-03  3.829679e+00
ratio3           9.346203e-03  1.891731e+00
ratio4           9.788388e-03  2.290321e+00
ratio5           1.916376e-03  2.626008e+00
ratio6           5.058011e-03  1.615262e+00
selfinter        2.658189e-05  2.885550e-01
walktrap_vertex  4.694556e-03  2.039530e+00
bigcom1          1.725502e-04  3.427324e-01
bigcom2          0.000000e+00  1.474515e-19
bigcom3          1.334410e-05  2.206708e-01
bigcom4          2.424588e-04  1.758108e-01
bigcom6          0.000000e+00  4.336809e-21
bigcom8          2.266561e-04  2.570090e-01
bigcom9         -2.488496e-05  7.210131e-02
bigcom11         0.000000e+00  3.469447e-20
bigcom13         0.000000e+00  3.079134e-19
bigcom15         0.000000e+00  8.673617e-21
bigcom16         0.000000e+00  4.336809e-21
bigcom21         2.065395e-04  3.544288e-01
bigcom22        -2.121280e-06  7.404422e-02
bigcom24         0.000000e+00  8.673617e-21
bigcom26         4.207425e-05  3.738484e-01
bigcom28         1.826453e-04  4.421861e-01
bigcom30         2.921077e-06  2.002937e-01
bigcom31         0.000000e+00  0.000000e+00
bigcom32         0.000000e+00  2.168404e-20
bigcom33         0.000000e+00  0.000000e+00
bigcom34         0.000000e+00  4.336809e-21
bigcom36         0.000000e+00  0.000000e+00
bigcom37         0.000000e+00  8.673617e-21
bigcom38         0.000000e+00  2.905662e-19
bigcom39         1.292402e-05  2.534870e-01
bigcom40         8.203292e-04  6.332880e-01
bigcom43         0.000000e+00  0.000000e+00
bigcom44        -4.107793e-06  1.358999e-02
bigcom46         0.000000e+00  2.602085e-20
bigcom47         0.000000e+00  1.301043e-20
bigcom49         0.000000e+00  0.000000e+00
bigcom50         0.000000e+00  0.000000e+00
bigcom51         0.000000e+00  0.000000e+00
bigcom52         0.000000e+00  0.000000e+00
bigcom54         0.000000e+00  4.336809e-21
bigcom56         3.171768e-05  2.858987e-01
bigcom62         1.441505e-06  4.439448e-01
bigcom66         0.000000e+00  2.775558e-19
bigcom68         0.000000e+00  2.775558e-19
bigcom69         0.000000e+00  2.602085e-20
bigcom71         3.543900e-05  2.327080e-01
bigcom72         0.000000e+00  1.517883e-19
bigcom73         8.135351e-06  1.867966e-01
bigcom74         0.000000e+00  8.673617e-21
bigcom75         0.000000e+00  0.000000e+00
bigcom76         0.000000e+00  2.949030e-19
bigcom77         0.000000e+00  4.336809e-21
bigcom79         0.000000e+00  4.336809e-21
bigcom80         0.000000e+00  4.336809e-21
bigcom82        -2.369104e-05  2.845169e-01
bigcom83         0.000000e+00  0.000000e+00
bigcom84         3.521550e-05  3.459769e-01
bigcom85         0.000000e+00  0.000000e+00
bigcom87         0.000000e+00  1.301043e-20
bigcom89         0.000000e+00  0.000000e+00
bigcom91         0.000000e+00  4.206704e-19
bigcom92         1.025309e-04  3.216392e-01
bigcom93         0.000000e+00  0.000000e+00
bigcom96         0.000000e+00  0.000000e+00
bigcom97         4.856060e-06  3.336913e-01
bigcom98         0.000000e+00  0.000000e+00
bigcom99         0.000000e+00  2.862294e-19
bigcom101        0.000000e+00  1.301043e-20
bigcom104        0.000000e+00  1.517883e-19
bigcom106        0.000000e+00  4.336809e-21
bigcom109        0.000000e+00  2.775558e-19
bigcom113        0.000000e+00  1.431147e-19
bigcom116        0.000000e+00  1.144917e-18
bigcom120        0.000000e+00  8.673617e-21
bigcom123        0.000000e+00  2.168404e-21
bigcom126        0.000000e+00  4.336809e-21
bigcom127        0.000000e+00  1.110223e-18
bigcom137        0.000000e+00  0.000000e+00
bigcom139        0.000000e+00  4.336809e-21
bigcom140        0.000000e+00  0.000000e+00
bigcom143        0.000000e+00  1.301043e-20
bigcom145        0.000000e+00  1.301043e-20
bigcom146        0.000000e+00  1.114560e-18
bigcom147        0.000000e+00  1.561251e-19
bigcom149        0.000000e+00  4.271757e-19
bigcom153        0.000000e+00  1.431147e-19
bigcom154        0.000000e+00  4.336809e-21
bigcom156        0.000000e+00  8.673617e-21
bigcom157        0.000000e+00  4.336809e-21
bigcom158        0.000000e+00  0.000000e+00
bigcom160        0.000000e+00  4.336809e-21
bigcom161        0.000000e+00  0.000000e+00
bigcom162        0.000000e+00  2.818926e-19
bigcom164        0.000000e+00  8.673617e-21
bigcom166        0.000000e+00  1.387779e-19
bigcom167        0.000000e+00  8.673617e-21
bigcom171        0.000000e+00  0.000000e+00
bigcom173       -1.457715e-05  3.731189e-01
bigcom175        0.000000e+00  2.797242e-19
bigcom176        0.000000e+00  0.000000e+00
bigcom177        0.000000e+00  1.431147e-19
bigcom178        0.000000e+00  8.673617e-21
bigcom180        0.000000e+00  0.000000e+00
bigcom181        0.000000e+00  1.582935e-19
bigcom184        0.000000e+00  0.000000e+00
bigcom186        0.000000e+00  0.000000e+00
bigcom187        0.000000e+00  8.673617e-21
bigcom189        0.000000e+00  4.336809e-21
bigcom194        0.000000e+00  1.387779e-19
bigcom195        0.000000e+00  1.734723e-20
bigcom196        0.000000e+00  0.000000e+00
bigcom204        0.000000e+00  1.734723e-20
bigcom205        0.000000e+00  8.673617e-21
bigcom212        0.000000e+00  4.336809e-21
bigcom214        0.000000e+00  2.775558e-19
bigcom222        0.000000e+00  4.336809e-21
bigcom223        0.000000e+00  1.387779e-19
bigcom226        0.000000e+00  0.000000e+00
bigcom227        0.000000e+00  0.000000e+00
bigcom229        0.000000e+00  8.673617e-21
bigcom233        0.000000e+00  0.000000e+00
bigcom236        0.000000e+00  0.000000e+00
bigcom237        0.000000e+00  1.474515e-19
bigcom246        0.000000e+00  1.301043e-20
bigcom248        0.000000e+00  1.301043e-20
bigcom249        0.000000e+00  1.387779e-19
bigcom250        0.000000e+00  4.336809e-21
bigcom254        0.000000e+00  1.387779e-19
bigcom266        0.000000e+00  0.000000e+00
bigcom269        0.000000e+00  1.301043e-20
bigcom272        0.000000e+00  8.673617e-21
bigcom274        1.537637e-05  8.092271e-02
bigcom281       -4.478129e-06  3.725596e-01
bigcom291        0.000000e+00  2.775558e-19
bigcom292        0.000000e+00  0.000000e+00
bigcom295        0.000000e+00  0.000000e+00
bigcom299        0.000000e+00  0.000000e+00
bigcom301        0.000000e+00  2.905662e-19
bigcom306        0.000000e+00  0.000000e+00
bigcom309       -1.960926e-05  1.523692e-01
bigcom314        0.000000e+00  2.775558e-19
bigcom321        0.000000e+00  2.775558e-19
bigcom341        0.000000e+00  1.734723e-20
bigcom350        0.000000e+00  8.673617e-21
bigcom353        0.000000e+00  0.000000e+00
bigcom359        0.000000e+00  0.000000e+00
bigcom363        0.000000e+00  0.000000e+00
bigcom365        0.000000e+00  2.168404e-21
bigcom385        0.000000e+00  0.000000e+00
bigcom386        0.000000e+00  0.000000e+00
bigcom408        0.000000e+00  1.387779e-19
bigcom412        0.000000e+00  8.673617e-21
bigcom480        0.000000e+00  0.000000e+00
spin_vertex      5.100882e-03  2.249237e+00
membership_s1    1.576775e-04  3.392667e-01
membership_s3   -9.004513e-05  1.456903e-01
membership_s4    2.532712e-04  3.486899e-01
membership_s5    6.121656e-05  1.786377e-01
membership_s6    1.586118e-03  3.243749e-01
membership_s7    1.323180e-05  4.152028e-01
membership_s8   -4.476995e-06  1.868286e-01
membership_s9   -1.836756e-05  9.774313e-02
membership_s11   0.000000e+00  1.474515e-19
membership_s12   0.000000e+00  0.000000e+00
membership_s14   0.000000e+00  4.336809e-21
membership_s15  -4.330788e-05  1.353822e-01
membership_s16   0.000000e+00  3.252607e-20
membership_s17   0.000000e+00  4.336809e-21
membership_s18   3.165678e-06  8.657863e-02
membership_s20   0.000000e+00  0.000000e+00
membership_s21  -4.847006e-06  9.784275e-02
membership_s22   0.000000e+00  1.951564e-20
membership_s24  -5.491937e-06  1.379344e-01
membership_s25   0.000000e+00  2.949030e-19
membership_s26   0.000000e+00  1.691355e-19
membership_s27   1.499201e-05  2.135248e-01
membership_s28   0.000000e+00  1.084202e-20
membership_s30   5.839901e-05  2.502944e-01
membership_s31   1.746546e-04  4.136215e-01
membership_s32  -1.668691e-05  2.888134e-01
membership_s33   0.000000e+00  1.301043e-20
membership_s36   7.688906e-05  3.236670e-01
membership_s37  -1.680551e-05  1.858842e-01
V1               5.079619e-03  3.661649e+00
V2               3.810934e-03  4.295648e+00
pdi              3.091366e-04  3.912271e-01
adhesion         1.319533e-02  3.173574e+00
cohesion         1.248016e-02  3.098443e+00
inner            9.123617e-03  3.839244e+00
outer            3.285996e-03  4.034207e+00
ioratio          1.240505e-02  3.525824e+00
comsize          3.396962e-03  3.204460e+00
target           3.141160e-05  4.449666e-01
[1] "Dataset: all_TnotC Model GLM, run: 3 of 10 2015-06-16 07:49:50"
[1] "glmnet variable coefficients"
                         [,1]          [,2]
(Intercept)     -4.125116e+00 -4.094350e+00
graph0          -8.795845e-41 -7.096678e-06
graph1          -5.662004e-43 -4.531714e-08
graph2          -2.727127e-41 -2.186271e-06
graph3          -7.629932e-45 -6.077717e-10
graph4          -2.133399e-45 -1.750901e-10
graph5          -7.370933e-43 -5.771419e-08
graph6          -5.355928e-44 -4.245166e-09
graph7          -9.760814e-43 -7.726196e-08
graph8          -1.408274e-41 -1.109932e-06
graph9          -1.258499e-46 -1.002501e-11
graph10         -2.794957e-47 -2.229864e-12
graph11         -2.590474e-48 -2.176391e-13
graph12         -3.423855e-46 -2.668867e-11
graph13         -1.227004e-45 -9.720986e-11
graph14         -2.121509e-46 -1.716417e-11
graph15         -3.719162e-44 -2.969000e-09
graph16         -1.324863e-45 -1.040642e-10
graph17         -2.256635e-45 -1.769813e-10
graph18         -3.481246e-44 -2.748124e-09
graph19         -4.656637e-45 -3.633708e-10
graph20         -3.726184e-44 -2.818657e-09
graph21         -2.312996e-44 -1.815415e-09
graph22         -8.019019e-44 -6.343117e-09
graph23         -2.615883e-44 -2.035633e-09
graph24         -4.106653e-44 -3.199025e-09
graph25         -1.835336e-43 -1.433715e-08
graph26         -1.647645e-43 -1.289596e-08
graph27         -9.105068e-43 -7.135080e-08
graph28         -1.262589e-42 -9.966016e-08
graph29         -1.063077e-41 -8.207737e-07
orbit0          -8.795845e-41 -7.094906e-06
orbit1          -1.871418e-42 -1.545948e-07
orbit2          -5.259200e-43 -4.056280e-08
orbit3          -2.727127e-41 -2.185629e-06
orbit4          -3.949926e-44 -3.235195e-09
orbit5          -8.179599e-45 -6.432391e-10
orbit6          -2.093652e-45 -1.757571e-10
orbit7          -3.356515e-45 -2.488146e-10
orbit8          -7.370933e-43 -5.769272e-08
orbit9          -8.460192e-43 -6.991151e-08
orbit10         -1.164372e-43 -9.360390e-09
orbit11         -7.056599e-44 -5.334500e-09
orbit12         -3.859861e-42 -3.136148e-07
orbit13         -1.104685e-42 -8.570019e-08
orbit14         -1.408274e-41 -1.109491e-06
orbit15         -9.900432e-46 -8.165972e-11
orbit16         -1.694677e-46 -1.329492e-11
orbit17         -4.573438e-46 -3.637603e-11
orbit18         -1.379762e-46 -1.094669e-11
orbit19         -1.032363e-46 -8.627710e-12
orbit20         -5.912078e-47 -4.729935e-12
orbit21         -3.461095e-47 -2.580162e-12
orbit22         -2.530192e-48 -2.134916e-13
orbit23         -2.662699e-47 -1.905273e-12
orbit24         -4.073379e-45 -3.365208e-10
orbit25         -1.990927e-45 -1.575385e-10
orbit26         -3.333654e-46 -2.530454e-11
orbit27         -2.305956e-44 -1.891809e-09
orbit28         -5.575554e-45 -4.425206e-10
orbit29         -3.728744e-45 -3.000421e-10
orbit30         -2.060328e-45 -1.567371e-10
orbit31         -6.802077e-46 -5.708883e-11
orbit32         -2.823580e-46 -2.298679e-11
orbit33         -2.888743e-46 -2.061621e-11
orbit34         -3.719162e-44 -2.967691e-09
orbit35         -2.997573e-44 -2.490055e-09
orbit36         -3.770905e-45 -2.900694e-10
orbit37         -4.100942e-45 -3.286683e-10
orbit38         -2.181337e-45 -1.634442e-10
orbit39         -5.119857e-44 -4.243423e-09
orbit40         -9.183323e-45 -7.430242e-10
orbit41         -5.384874e-45 -4.187246e-10
orbit42         -2.943218e-45 -2.143625e-10
orbit43         -6.779824e-44 -5.470471e-09
orbit44         -3.513240e-44 -2.539431e-09
orbit45         -1.401489e-43 -1.158013e-08
orbit46         -4.594627e-44 -3.712570e-09
orbit47         -1.339742e-44 -1.024233e-09
orbit48         -7.005077e-45 -5.391747e-10
orbit49         -1.452087e-43 -1.126540e-08
orbit50         -3.225859e-44 -2.390894e-09
orbit51         -9.025026e-44 -7.211478e-09
orbit52         -2.049392e-43 -1.647448e-08
orbit53         -3.059128e-44 -2.344496e-09
orbit54         -3.531234e-43 -2.906094e-08
orbit55         -6.444203e-44 -4.901764e-09
orbit56         -8.725718e-43 -7.233121e-08
orbit57         -4.175688e-44 -3.279465e-09
orbit58         -4.715909e-44 -3.476507e-09
orbit59         -2.608487e-43 -2.112584e-08
orbit60         -8.598709e-44 -6.681821e-09
orbit61         -6.878573e-44 -5.072869e-09
orbit62         -1.947437e-42 -1.551751e-07
orbit63         -3.323905e-43 -2.581554e-08
orbit64         -4.052516e-43 -3.159927e-08
orbit65         -2.909239e-42 -2.388842e-07
orbit66         -5.253352e-43 -4.180478e-08
orbit67         -2.026491e-43 -1.535028e-08
orbit68         -1.352070e-42 -1.067594e-07
orbit69         -2.147996e-42 -1.632905e-07
orbit70         -5.871960e-42 -4.759988e-07
orbit71         -1.404398e-42 -1.089834e-07
orbit72         -1.063077e-41 -8.200814e-07
AP              -5.966480e-39 -5.142804e-04
bet             -2.442055e-44 -1.920376e-09
ecc              1.486403e-39  1.213428e-04
eccrad           8.918416e-39  7.280485e-04
close           -7.383368e-38 -6.213306e-03
constraint       4.225895e-39  3.560838e-04
coreness        -3.663257e-40 -3.061065e-05
knn             -2.556921e-42 -2.247436e-07
hubscore        -9.425780e-38 -7.665841e-03
pagerank        -4.929362e-38 -4.448317e-03
trans            5.709256e-39  5.126678e-04
evcent          -9.488017e-38 -7.718508e-03
first           -8.795845e-41 -7.090457e-06
upto_second     -2.622736e-42 -2.184426e-07
upto_third      -6.259632e-43 -5.248042e-08
upto_fourth     -7.690507e-43 -6.531192e-08
upto_fifth      -4.103982e-42 -3.625876e-07
upto_sixth      -1.866071e-41 -1.666192e-06
second          -2.647163e-42 -2.206264e-07
third           -6.466479e-43 -5.441443e-08
fourth           7.799425e-43  6.477536e-08
fifth            4.386543e-43  3.461215e-08
sixth            2.263153e-42  1.956783e-07
ratio1          -2.271061e-42 -2.006311e-07
ratio2           1.292178e-41  1.102184e-06
ratio3          -1.952325e-41 -1.828901e-06
ratio4           1.611065e-41  1.367918e-06
ratio5           9.835077e-40  8.818071e-05
ratio6           2.799951e-42  2.440109e-07
selfinter       -1.359441e-39 -1.060316e-04
walktrap_vertex -2.236464e-40 -1.073286e-05
bigcom1         -2.571697e-39 -2.286141e-04
bigcom2         -1.607988e-38 -1.445496e-03
bigcom3         -6.867222e-39 -6.185505e-04
bigcom4          1.258515e-39  1.198637e-04
bigcom6         -1.607455e-38 -1.448925e-03
bigcom8          1.759640e-39  1.653100e-04
bigcom9          2.652213e-39  2.338104e-04
bigcom11        -1.609456e-38 -1.451564e-03
bigcom13        -1.610659e-38 -1.452374e-03
bigcom15        -1.611595e-38 -1.450643e-03
bigcom16        -1.608254e-38 -1.450184e-03
bigcom21         8.331843e-39  7.441229e-04
bigcom22        -1.133031e-38 -1.011710e-03
bigcom24        -1.607321e-38 -1.448932e-03
bigcom26         1.736571e-38  1.555544e-03
bigcom28        -3.079481e-39 -2.582069e-04
bigcom30         9.710224e-39  8.686694e-04
bigcom31        -1.606922e-38 -1.446969e-03
bigcom32        -1.608921e-38 -1.453816e-03
bigcom33        -1.606922e-38 -1.454459e-03
bigcom34        -1.607055e-38 -1.450870e-03
bigcom36        -1.608655e-38 -1.449980e-03
bigcom37        -1.607055e-38 -1.463722e-03
bigcom38        -1.608388e-38 -1.450301e-03
bigcom39         1.656121e-38  1.481066e-03
bigcom40         1.423303e-39  1.392953e-04
bigcom43        -1.607988e-38 -1.447040e-03
bigcom44         7.814438e-40  7.281299e-05
bigcom46        -1.609589e-38 -1.451260e-03
bigcom47        -1.608521e-38 -1.449408e-03
bigcom49        -1.608388e-38 -1.447964e-03
bigcom50        -1.607988e-38 -1.451759e-03
bigcom51        -1.607188e-38 -1.448595e-03
bigcom52        -1.607321e-38 -1.449666e-03
bigcom54        -1.607188e-38 -1.451364e-03
bigcom56         4.011131e-38  3.596587e-03
bigcom62         1.523607e-37  1.366539e-02
bigcom66        -1.607188e-38 -1.452003e-03
bigcom68        -1.607321e-38 -1.451128e-03
bigcom69        -1.608655e-38 -1.452814e-03
bigcom71         5.614996e-38  5.033950e-03
bigcom72        -1.607455e-38 -1.449892e-03
bigcom73         3.209065e-38  2.874713e-03
bigcom74        -1.608655e-38 -1.449248e-03
bigcom75        -1.607188e-38 -1.449998e-03
bigcom76        -1.607854e-38 -1.448721e-03
bigcom77        -1.607988e-38 -1.448214e-03
bigcom79        -1.607188e-38 -1.452608e-03
bigcom80        -1.607854e-38 -1.453491e-03
bigcom82         8.501530e-38  7.622871e-03
bigcom83        -1.607188e-38 -1.447692e-03
bigcom84         1.102705e-37  9.890545e-03
bigcom85        -1.607455e-38 -1.451652e-03
bigcom87        -1.608121e-38 -1.450705e-03
bigcom89        -1.607188e-38 -1.451172e-03
bigcom91        -1.608121e-38 -1.448559e-03
bigcom92         1.283201e-38  1.146533e-03
bigcom93        -1.607188e-38 -1.445759e-03
bigcom96        -1.607055e-38 -1.450754e-03
bigcom97         4.712855e-38  4.224896e-03
bigcom98        -1.607321e-38 -1.452932e-03
bigcom99        -1.607188e-38 -1.451885e-03
bigcom101       -1.609322e-38 -1.449572e-03
bigcom104       -1.608254e-38 -1.446649e-03
bigcom106       -1.607588e-38 -1.453674e-03
bigcom109       -1.607321e-38 -1.448432e-03
bigcom113       -1.607588e-38 -1.454133e-03
bigcom116       -1.612533e-38 -1.450616e-03
bigcom120       -1.607321e-38 -1.454030e-03
bigcom123       -1.607455e-38 -1.447010e-03
bigcom126       -1.607055e-38 -1.452140e-03
bigcom127       -1.607588e-38 -1.448164e-03
bigcom137       -1.607988e-38 -1.451590e-03
bigcom139       -1.607321e-38 -1.449148e-03
bigcom140       -1.607455e-38 -1.450277e-03
bigcom143       -1.607321e-38 -1.454472e-03
bigcom145       -1.607321e-38 -1.444825e-03
bigcom146       -1.607455e-38 -1.447895e-03
bigcom147       -1.609322e-38 -1.442699e-03
bigcom149       -1.607188e-38 -1.445426e-03
bigcom153       -1.608388e-38 -1.453246e-03
bigcom154       -1.608388e-38 -1.447214e-03
bigcom156       -1.607588e-38 -1.450994e-03
bigcom157       -1.608521e-38 -1.446820e-03
bigcom158       -1.607055e-38 -1.452100e-03
bigcom160       -1.607188e-38 -1.449117e-03
bigcom161       -1.607188e-38 -1.450436e-03
bigcom162       -1.607188e-38 -1.448405e-03
bigcom164       -1.607188e-38 -1.450772e-03
bigcom166       -1.608388e-38 -1.449139e-03
bigcom167       -1.609456e-38 -1.448419e-03
bigcom171       -1.607854e-38 -1.446033e-03
bigcom173        1.523607e-37  1.366787e-02
bigcom175       -1.607188e-38 -1.446768e-03
bigcom176       -1.607188e-38 -1.451129e-03
bigcom177       -1.607188e-38 -1.447424e-03
bigcom178       -1.607455e-38 -1.449581e-03
bigcom180       -1.607188e-38 -1.445397e-03
bigcom181       -1.608788e-38 -1.445081e-03
bigcom184       -1.607055e-38 -1.444028e-03
bigcom186       -1.607188e-38 -1.451734e-03
bigcom187       -1.607188e-38 -1.449515e-03
bigcom189       -1.607988e-38 -1.448216e-03
bigcom194       -1.607455e-38 -1.447115e-03
bigcom195       -1.607055e-38 -1.448651e-03
bigcom196       -1.607055e-38 -1.451635e-03
bigcom204       -1.607721e-38 -1.446889e-03
bigcom205       -1.607321e-38 -1.451159e-03
bigcom212       -1.607188e-38 -1.449318e-03
bigcom214       -1.607455e-38 -1.451244e-03
bigcom222       -1.607188e-38 -1.448496e-03
bigcom223       -1.607055e-38 -1.448621e-03
bigcom226       -1.607321e-38 -1.448303e-03
bigcom227       -1.607188e-38 -1.446457e-03
bigcom229       -1.607188e-38 -1.451967e-03
bigcom233       -1.607055e-38 -1.452636e-03
bigcom236       -1.607188e-38 -1.450291e-03
bigcom237       -1.607055e-38 -1.448903e-03
bigcom246       -1.608121e-38 -1.444559e-03
bigcom248       -1.608921e-38 -1.446040e-03
bigcom249       -1.607055e-38 -1.450018e-03
bigcom250       -1.608521e-38 -1.447777e-03
bigcom254       -1.607455e-38 -1.447675e-03
bigcom266       -1.607055e-38 -1.450789e-03
bigcom269       -1.607455e-38 -1.449904e-03
bigcom272       -1.607055e-38 -1.452144e-03
bigcom274        4.998421e-39  4.488181e-04
bigcom281        1.102705e-37  9.890464e-03
bigcom291       -1.607188e-38 -1.444826e-03
bigcom292       -1.607055e-38 -1.450418e-03
bigcom295       -1.607321e-38 -1.451313e-03
bigcom299       -1.607188e-38 -1.450676e-03
bigcom301       -1.608254e-38 -1.448541e-03
bigcom306       -1.606922e-38 -1.448104e-03
bigcom309        1.102705e-37  9.887529e-03
bigcom314       -1.607188e-38 -1.451671e-03
bigcom321       -1.607854e-38 -1.449752e-03
bigcom341       -1.607188e-38 -1.448217e-03
bigcom350       -1.607188e-38 -1.451057e-03
bigcom353       -1.607188e-38 -1.450373e-03
bigcom359       -1.607188e-38 -1.449653e-03
bigcom363       -1.607188e-38 -1.454041e-03
bigcom365       -1.607321e-38 -1.451138e-03
bigcom385       -1.607455e-38 -1.452045e-03
bigcom386       -1.607188e-38 -1.447938e-03
bigcom408       -1.607588e-38 -1.447911e-03
bigcom412       -1.607321e-38 -1.441616e-03
bigcom480       -1.607321e-38 -1.449207e-03
spin_vertex      1.479235e-39  1.041632e-04
membership_s1    1.631560e-39  1.393765e-04
membership_s3    3.715647e-38  3.321709e-03
membership_s4   -4.621228e-39 -4.066112e-04
membership_s5   -5.350973e-39 -4.770570e-04
membership_s6    1.189180e-38  1.068801e-03
membership_s7   -7.800208e-40 -7.213891e-05
membership_s8    6.817763e-38  6.108048e-03
membership_s9    5.133863e-38  4.592414e-03
membership_s11  -1.607988e-38 -1.456450e-03
membership_s12  -1.608254e-38 -1.450175e-03
membership_s14  -1.607854e-38 -1.459854e-03
membership_s15   2.445455e-39  2.149552e-04
membership_s16  -1.608521e-38 -1.452478e-03
membership_s17  -1.607854e-38 -1.454555e-03
membership_s18  -5.475673e-39 -4.958077e-04
membership_s20  -1.607455e-38 -1.453745e-03
membership_s21  -3.485154e-39 -3.195086e-04
membership_s22  -1.610659e-38 -1.456499e-03
membership_s24   1.202901e-38  1.072434e-03
membership_s25  -1.610124e-38 -1.450402e-03
membership_s26   4.011131e-38  3.568252e-03
membership_s27  -1.531095e-39 -1.390907e-04
membership_s28  -1.609055e-38 -1.454910e-03
membership_s30   2.049525e-39  1.893572e-04
membership_s31  -2.441262e-39 -2.259698e-04
membership_s32   4.698108e-39  4.189229e-04
membership_s33  -1.607455e-38 -1.459397e-03
membership_s36  -2.705376e-39 -2.445135e-04
membership_s37   4.171349e-39  3.684593e-04
V1               2.408607e-39  2.071374e-04
V2               1.104920e-38  9.817807e-04
pdi             -5.950750e-36 -4.703320e-01
adhesion        -2.053583e-43 -1.826607e-08
cohesion         4.121826e-43  3.666386e-08
inner            1.218649e-43  1.099357e-08
outer            2.235153e-43  2.000970e-08
ioratio          4.493231e-39  3.942756e-04
comsize          7.186471e-43  6.302294e-08
target           6.408116e-39  5.740924e-04
[1] "Dataset: all_TnotC Model GBM, run: 4 of 10 2015-06-16 07:49:51"
Iter   TrainDeviance   ValidDeviance   StepSize   Improve
     1        0.1582             nan     0.0100   -0.0000
     2        0.1578             nan     0.0100   -0.0000
     3        0.1572             nan     0.0100   -0.0000
     4        0.1567             nan     0.0100   -0.0000
     5        0.1560             nan     0.0100   -0.0000
     6        0.1554             nan     0.0100   -0.0000
     7        0.1545             nan     0.0100    0.0000
     8        0.1541             nan     0.0100    0.0000
     9        0.1535             nan     0.0100    0.0000
    10        0.1530             nan     0.0100   -0.0000
    20        0.1479             nan     0.0100   -0.0000
    40        0.1392             nan     0.0100   -0.0000
    60        0.1325             nan     0.0100   -0.0000
    80        0.1260             nan     0.0100   -0.0000
   100        0.1207             nan     0.0100   -0.0000
   120        0.1157             nan     0.0100    0.0001
   140        0.1114             nan     0.0100   -0.0000
   160        0.1075             nan     0.0100   -0.0000
   180        0.1037             nan     0.0100   -0.0000
   200        0.1002             nan     0.0100   -0.0000
   204        0.0995             nan     0.0100   -0.0000

[1] "GBM variable coefficients"
                            var     rel.inf
V2                           V2 4.773126643
outer                     outer 3.761094063
inner                     inner 3.288195867
V1                           V1 3.014043191
ioratio                 ioratio 2.758928152
ratio5                   ratio5 2.683399406
comsize                 comsize 2.663754533
pagerank               pagerank 2.636671970
graph10                 graph10 2.396969327
spin_vertex         spin_vertex 2.178427215
ratio2                   ratio2 2.134663723
fourth                   fourth 1.885363407
orbit18                 orbit18 1.770892208
walktrap_vertex walktrap_vertex 1.754088491
ratio1                   ratio1 1.665377652
bet                         bet 1.635386166
knn                         knn 1.497619806
ratio4                   ratio4 1.451238705
graph15                 graph15 1.448201372
ratio6                   ratio6 1.360054388
adhesion               adhesion 1.287996687
cohesion               cohesion 1.233473712
orbit20                 orbit20 1.207475087
graph12                 graph12 1.200968921
trans                     trans 1.149538108
graph13                 graph13 1.098378947
orbit22                 orbit22 1.077895161
graph19                 graph19 1.055073559
orbit19                 orbit19 1.021436132
graph14                 graph14 1.009690401
graph11                 graph11 0.985257882
graph4                   graph4 0.947903784
orbit44                 orbit44 0.944751400
orbit28                 orbit28 0.926379451
graph23                 graph23 0.911420907
orbit36                 orbit36 0.859009477
orbit9                   orbit9 0.845455824
third                     third 0.829835396
graph9                   graph9 0.802941702
fifth                     fifth 0.794951880
orbit27                 orbit27 0.772579594
orbit39                 orbit39 0.752592505
orbit46                 orbit46 0.726710121
graph16                 graph16 0.722756721
orbit45                 orbit45 0.708824763
sixth                     sixth 0.698895827
graph22                 graph22 0.657381843
orbit30                 orbit30 0.638819807
graph17                 graph17 0.637899238
graph25                 graph25 0.636264572
orbit31                 orbit31 0.609000154
graph18                 graph18 0.603472983
bigcom40               bigcom40 0.591399514
orbit59                 orbit59 0.569455340
membership_s9     membership_s9 0.561236036
orbit40                 orbit40 0.550845325
orbit35                 orbit35 0.547410410
orbit50                 orbit50 0.541360261
orbit63                 orbit63 0.539033842
orbit32                 orbit32 0.529194622
orbit56                 orbit56 0.526745694
orbit17                 orbit17 0.513215575
graph1                   graph1 0.509845743
upto_sixth           upto_sixth 0.493783405
orbit65                 orbit65 0.485321500
orbit16                 orbit16 0.479101499
bigcom21               bigcom21 0.474884314
orbit37                 orbit37 0.467884935
orbit62                 orbit62 0.463768228
orbit5                   orbit5 0.456741955
orbit52                 orbit52 0.450736649
graph20                 graph20 0.448519068
graph24                 graph24 0.432455273
upto_third           upto_third 0.417774880
ratio3                   ratio3 0.417222244
orbit54                 orbit54 0.415217712
orbit24                 orbit24 0.400407209
graph21                 graph21 0.394397546
orbit49                 orbit49 0.365384712
graph3                   graph3 0.359940690
graph26                 graph26 0.348914463
orbit51                 orbit51 0.341490487
orbit60                 orbit60 0.337786952
orbit26                 orbit26 0.331262686
constraint           constraint 0.310418766
membership_s6     membership_s6 0.308279199
orbit25                 orbit25 0.302617488
graph5                   graph5 0.288636991
orbit21                 orbit21 0.278651596
graph2                   graph2 0.258400189
orbit11                 orbit11 0.257283352
orbit23                 orbit23 0.255930453
upto_fifth           upto_fifth 0.240370683
graph6                   graph6 0.240098597
orbit48                 orbit48 0.237589574
orbit53                 orbit53 0.233017725
orbit68                 orbit68 0.224624801
graph7                   graph7 0.222763755
hubscore               hubscore 0.211271418
membership_s1     membership_s1 0.210760325
graph27                 graph27 0.206919016
orbit55                 orbit55 0.205008273
orbit47                 orbit47 0.200640513
orbit15                 orbit15 0.200556228
orbit29                 orbit29 0.199403317
orbit10                 orbit10 0.194765463
membership_s27   membership_s27 0.190880723
close                     close 0.189826155
orbit1                   orbit1 0.183718909
target                   target 0.183387291
bigcom26               bigcom26 0.180858336
orbit12                 orbit12 0.175860726
upto_second         upto_second 0.172544432
selfinter             selfinter 0.165777998
membership_s30   membership_s30 0.156879905
orbit64                 orbit64 0.155514388
orbit33                 orbit33 0.151164686
orbit6                   orbit6 0.141829906
orbit38                 orbit38 0.141427041
orbit41                 orbit41 0.136314336
membership_s36   membership_s36 0.128487161
membership_s15   membership_s15 0.128099806
bigcom1                 bigcom1 0.123586480
orbit4                   orbit4 0.123219542
bigcom28               bigcom28 0.117812920
orbit66                 orbit66 0.117364581
orbit2                   orbit2 0.109709852
graph29                 graph29 0.105976333
coreness               coreness 0.105323858
orbit58                 orbit58 0.099545978
graph28                 graph28 0.098657718
membership_s32   membership_s32 0.098209535
bigcom30               bigcom30 0.088387126
orbit43                 orbit43 0.088331328
membership_s4     membership_s4 0.086372692
graph0                   graph0 0.083128777
orbit71                 orbit71 0.082695713
membership_s37   membership_s37 0.082081871
bigcom44               bigcom44 0.061988377
pdi                         pdi 0.055150050
orbit67                 orbit67 0.050568858
bigcom4                 bigcom4 0.049012970
orbit7                   orbit7 0.046074175
bigcom8                 bigcom8 0.044313391
membership_s5     membership_s5 0.043552335
second                   second 0.039073216
ecc                         ecc 0.037848350
AP                           AP 0.036972645
orbit61                 orbit61 0.031901179
orbit57                 orbit57 0.026403068
graph8                   graph8 0.022504676
membership_s3     membership_s3 0.020392796
bigcom71               bigcom71 0.017476696
bigcom56               bigcom56 0.014278190
upto_fourth         upto_fourth 0.011649187
bigcom3                 bigcom3 0.011617574
orbit70                 orbit70 0.009445453
bigcom92               bigcom92 0.006840450
bigcom97               bigcom97 0.006684944
orbit0                   orbit0 0.000000000
orbit3                   orbit3 0.000000000
orbit8                   orbit8 0.000000000
orbit13                 orbit13 0.000000000
orbit14                 orbit14 0.000000000
orbit34                 orbit34 0.000000000
orbit42                 orbit42 0.000000000
orbit69                 orbit69 0.000000000
orbit72                 orbit72 0.000000000
eccrad                   eccrad 0.000000000
evcent                   evcent 0.000000000
first                     first 0.000000000
bigcom2                 bigcom2 0.000000000
bigcom6                 bigcom6 0.000000000
bigcom9                 bigcom9 0.000000000
bigcom11               bigcom11 0.000000000
bigcom13               bigcom13 0.000000000
bigcom15               bigcom15 0.000000000
bigcom16               bigcom16 0.000000000
bigcom22               bigcom22 0.000000000
bigcom24               bigcom24 0.000000000
bigcom31               bigcom31 0.000000000
bigcom32               bigcom32 0.000000000
bigcom33               bigcom33 0.000000000
bigcom34               bigcom34 0.000000000
bigcom36               bigcom36 0.000000000
bigcom37               bigcom37 0.000000000
bigcom38               bigcom38 0.000000000
bigcom39               bigcom39 0.000000000
bigcom43               bigcom43 0.000000000
bigcom46               bigcom46 0.000000000
bigcom47               bigcom47 0.000000000
bigcom49               bigcom49 0.000000000
bigcom50               bigcom50 0.000000000
bigcom51               bigcom51 0.000000000
bigcom52               bigcom52 0.000000000
bigcom54               bigcom54 0.000000000
bigcom62               bigcom62 0.000000000
bigcom66               bigcom66 0.000000000
bigcom68               bigcom68 0.000000000
bigcom69               bigcom69 0.000000000
bigcom72               bigcom72 0.000000000
bigcom73               bigcom73 0.000000000
bigcom74               bigcom74 0.000000000
bigcom75               bigcom75 0.000000000
bigcom76               bigcom76 0.000000000
bigcom77               bigcom77 0.000000000
bigcom79               bigcom79 0.000000000
bigcom80               bigcom80 0.000000000
bigcom82               bigcom82 0.000000000
bigcom83               bigcom83 0.000000000
bigcom84               bigcom84 0.000000000
bigcom85               bigcom85 0.000000000
bigcom87               bigcom87 0.000000000
bigcom89               bigcom89 0.000000000
bigcom91               bigcom91 0.000000000
bigcom93               bigcom93 0.000000000
bigcom96               bigcom96 0.000000000
bigcom98               bigcom98 0.000000000
bigcom99               bigcom99 0.000000000
bigcom101             bigcom101 0.000000000
bigcom104             bigcom104 0.000000000
bigcom106             bigcom106 0.000000000
bigcom109             bigcom109 0.000000000
bigcom113             bigcom113 0.000000000
bigcom116             bigcom116 0.000000000
bigcom120             bigcom120 0.000000000
bigcom123             bigcom123 0.000000000
bigcom126             bigcom126 0.000000000
bigcom127             bigcom127 0.000000000
bigcom137             bigcom137 0.000000000
bigcom139             bigcom139 0.000000000
bigcom140             bigcom140 0.000000000
bigcom143             bigcom143 0.000000000
bigcom145             bigcom145 0.000000000
bigcom146             bigcom146 0.000000000
bigcom147             bigcom147 0.000000000
bigcom149             bigcom149 0.000000000
bigcom153             bigcom153 0.000000000
bigcom154             bigcom154 0.000000000
bigcom156             bigcom156 0.000000000
bigcom157             bigcom157 0.000000000
bigcom158             bigcom158 0.000000000
bigcom160             bigcom160 0.000000000
bigcom161             bigcom161 0.000000000
bigcom162             bigcom162 0.000000000
bigcom164             bigcom164 0.000000000
bigcom166             bigcom166 0.000000000
bigcom167             bigcom167 0.000000000
bigcom171             bigcom171 0.000000000
bigcom173             bigcom173 0.000000000
bigcom175             bigcom175 0.000000000
bigcom176             bigcom176 0.000000000
bigcom177             bigcom177 0.000000000
bigcom178             bigcom178 0.000000000
bigcom180             bigcom180 0.000000000
bigcom181             bigcom181 0.000000000
bigcom184             bigcom184 0.000000000
bigcom186             bigcom186 0.000000000
bigcom187             bigcom187 0.000000000
bigcom189             bigcom189 0.000000000
bigcom194             bigcom194 0.000000000
bigcom195             bigcom195 0.000000000
bigcom196             bigcom196 0.000000000
bigcom204             bigcom204 0.000000000
bigcom205             bigcom205 0.000000000
bigcom212             bigcom212 0.000000000
bigcom214             bigcom214 0.000000000
bigcom222             bigcom222 0.000000000
bigcom223             bigcom223 0.000000000
bigcom226             bigcom226 0.000000000
bigcom227             bigcom227 0.000000000
bigcom229             bigcom229 0.000000000
bigcom233             bigcom233 0.000000000
bigcom236             bigcom236 0.000000000
bigcom237             bigcom237 0.000000000
bigcom246             bigcom246 0.000000000
bigcom248             bigcom248 0.000000000
bigcom249             bigcom249 0.000000000
bigcom250             bigcom250 0.000000000
bigcom254             bigcom254 0.000000000
bigcom266             bigcom266 0.000000000
bigcom269             bigcom269 0.000000000
bigcom272             bigcom272 0.000000000
bigcom274             bigcom274 0.000000000
bigcom281             bigcom281 0.000000000
bigcom291             bigcom291 0.000000000
bigcom292             bigcom292 0.000000000
bigcom295             bigcom295 0.000000000
bigcom299             bigcom299 0.000000000
bigcom301             bigcom301 0.000000000
bigcom306             bigcom306 0.000000000
bigcom309             bigcom309 0.000000000
bigcom314             bigcom314 0.000000000
bigcom321             bigcom321 0.000000000
bigcom341             bigcom341 0.000000000
bigcom350             bigcom350 0.000000000
bigcom353             bigcom353 0.000000000
bigcom359             bigcom359 0.000000000
bigcom363             bigcom363 0.000000000
bigcom365             bigcom365 0.000000000
bigcom385             bigcom385 0.000000000
bigcom386             bigcom386 0.000000000
bigcom408             bigcom408 0.000000000
bigcom412             bigcom412 0.000000000
bigcom480             bigcom480 0.000000000
membership_s7     membership_s7 0.000000000
membership_s8     membership_s8 0.000000000
membership_s11   membership_s11 0.000000000
membership_s12   membership_s12 0.000000000
membership_s14   membership_s14 0.000000000
membership_s16   membership_s16 0.000000000
membership_s17   membership_s17 0.000000000
membership_s18   membership_s18 0.000000000
membership_s20   membership_s20 0.000000000
membership_s21   membership_s21 0.000000000
membership_s22   membership_s22 0.000000000
membership_s24   membership_s24 0.000000000
membership_s25   membership_s25 0.000000000
membership_s26   membership_s26 0.000000000
membership_s28   membership_s28 0.000000000
membership_s31   membership_s31 0.000000000
membership_s33   membership_s33 0.000000000
[1] "Dataset: all_TnotC Model RF, run: 4 of 10 2015-06-16 07:53:53"
     |      Out-of-bag   |
Tree |      MSE  %Var(y) |
   1 |  0.03401   224.57 |
   2 |  0.03136   207.06 |
   3 |  0.02867   189.31 |
   4 |  0.02695   177.99 |
   5 |  0.02543   167.89 |
   6 |  0.02429   160.37 |
   7 |  0.02327   153.65 |
   8 |   0.0225   148.54 |
   9 |    0.022   145.30 |
  10 |  0.02128   140.49 |
  11 |  0.02071   136.75 |
  12 |  0.02023   133.56 |
  13 |  0.02002   132.18 |
  14 |  0.01967   129.90 |
  15 |  0.01953   128.97 |
  16 |  0.01934   127.68 |
  17 |  0.01909   126.08 |
  18 |   0.0188   124.11 |
  19 |   0.0186   122.79 |
  20 |  0.01846   121.87 |
  21 |  0.01834   121.12 |
  22 |  0.01826   120.58 |
  23 |  0.01811   119.60 |
  24 |  0.01802   118.97 |
  25 |  0.01797   118.67 |
  26 |  0.01785   117.89 |
  27 |  0.01781   117.58 |
  28 |  0.01777   117.37 |
  29 |  0.01768   116.76 |
  30 |  0.01762   116.34 |
  31 |  0.01759   116.17 |
  32 |  0.01756   115.94 |
  33 |  0.01753   115.77 |
  34 |  0.01751   115.59 |
  35 |  0.01746   115.31 |
  36 |  0.01743   115.08 |
  37 |   0.0174   114.90 |
  38 |  0.01734   114.50 |
  39 |  0.01729   114.18 |
  40 |  0.01726   113.96 |
  41 |  0.01724   113.81 |
  42 |  0.01722   113.68 |
  43 |  0.01722   113.72 |
  44 |  0.01719   113.53 |
  45 |  0.01714   113.21 |
  46 |   0.0171   112.90 |
  47 |  0.01704   112.50 |
  48 |  0.01702   112.39 |
  49 |  0.01701   112.29 |
  50 |    0.017   112.24 |
  51 |  0.01698   112.13 |
  52 |  0.01696   111.98 |
  53 |  0.01693   111.78 |
  54 |  0.01692   111.70 |
  55 |  0.01689   111.55 |
  56 |  0.01688   111.46 |
  57 |  0.01689   111.50 |
  58 |  0.01686   111.31 |
  59 |  0.01683   111.10 |
  60 |  0.01681   111.02 |
  61 |   0.0168   110.90 |
  62 |  0.01679   110.87 |
  63 |  0.01679   110.84 |
  64 |  0.01676   110.64 |
  65 |  0.01675   110.60 |
  66 |  0.01673   110.49 |
  67 |  0.01672   110.38 |
  68 |   0.0167   110.29 |
  69 |  0.01668   110.17 |
  70 |  0.01666   110.01 |
  71 |  0.01665   109.93 |
  72 |  0.01664   109.84 |
  73 |  0.01664   109.87 |
  74 |  0.01663   109.81 |
  75 |  0.01662   109.73 |
  76 |  0.01662   109.72 |
  77 |  0.01662   109.74 |
  78 |  0.01661   109.71 |
  79 |  0.01661   109.69 |
  80 |  0.01661   109.67 |
  81 |  0.01661   109.66 |
  82 |  0.01659   109.58 |
  83 |  0.01658   109.48 |
  84 |  0.01656   109.35 |
  85 |  0.01655   109.30 |
  86 |  0.01655   109.27 |
  87 |  0.01655   109.25 |
  88 |  0.01655   109.26 |
  89 |  0.01653   109.16 |
  90 |  0.01652   109.10 |
  91 |  0.01652   109.10 |
  92 |  0.01651   109.05 |
  93 |  0.01651   109.04 |
  94 |  0.01652   109.08 |
  95 |  0.01653   109.14 |
  96 |  0.01652   109.08 |
  97 |   0.0165   108.95 |
  98 |  0.01649   108.88 |
  99 |  0.01648   108.80 |
 100 |  0.01647   108.76 |
[1] "Random Forest variable coefficients"
                      %IncMSE IncNodePurity
graph5           3.078997e-03  6.744462e-01
graph6           6.137970e-03  9.241761e-01
graph7           3.449512e-03  4.757161e-01
graph8           1.681025e-04  1.487752e-01
graph9           1.082808e-02  8.517346e-01
graph10          1.528073e-02  1.919986e+00
graph11          8.217025e-03  1.480268e+00
graph12          7.219739e-03  9.685935e-01
graph13          5.603554e-03  8.816913e-01
graph14          1.294976e-02  1.029755e+00
graph15          5.606877e-03  7.766279e-01
graph16          4.067645e-03  1.092872e+00
graph17          8.052094e-03  1.197798e+00
graph18          6.519136e-03  7.848140e-01
graph19          1.076043e-02  1.018675e+00
graph20          4.140386e-03  8.189763e-01
graph21          3.670657e-03  7.412607e-01
graph22          1.097149e-02  5.146895e-01
graph23          6.399975e-03  1.429959e+00
graph24          6.251747e-03  3.808929e-01
graph25          4.800925e-03  6.748638e-01
graph26          5.059895e-03  3.417177e-01
graph27          2.102695e-03  2.958328e-01
graph28          2.675478e-04  2.465925e-01
graph29          7.117735e-04  1.862040e-01
orbit0           8.816742e-04  2.612486e-01
orbit1           4.553020e-03  9.541028e-01
orbit2           1.521089e-03  4.249123e-01
orbit3           4.528882e-04  2.935155e-01
orbit4           2.817934e-03  1.102180e+00
orbit5           4.546748e-03  5.902941e-01
orbit6           1.113357e-02  1.271568e+00
orbit7           4.852603e-03  4.862440e-01
orbit8           3.213413e-03  5.045187e-01
orbit9           4.981897e-03  9.164388e-01
orbit10          3.343492e-03  6.051993e-01
orbit11          1.590228e-03  2.808369e-01
orbit12          1.930126e-03  4.013164e-01
orbit13          1.515738e-03  1.736025e-01
orbit14          6.557215e-04  1.508334e-01
orbit15          1.194829e-02  9.050853e-01
orbit16          6.503546e-03  8.149729e-01
orbit17          1.313090e-02  1.169089e+00
orbit18          1.423994e-02  2.465639e+00
orbit19          3.702087e-03  1.272391e+00
orbit20          8.512246e-03  1.010491e+00
orbit21          3.608283e-03  6.188237e-01
orbit22          8.875062e-03  1.402414e+00
orbit23          3.640773e-03  4.951642e-01
orbit24          6.681835e-03  1.058294e+00
orbit25          5.026939e-03  7.911629e-01
orbit26          3.023930e-03  5.481535e-01
orbit27          7.840474e-03  1.268243e+00
orbit28          9.341645e-03  1.157679e+00
orbit29          3.754639e-03  3.736764e-01
orbit30          2.369665e-03  4.791951e-01
orbit31          1.122202e-02  1.120578e+00
orbit32          1.225329e-02  8.015748e-01
orbit33          1.798518e-03  2.783696e-01
orbit34          6.278627e-03  9.930875e-01
orbit35          1.049141e-02  1.319295e+00
orbit36          4.506591e-03  1.056945e+00
orbit37          4.315529e-03  9.709668e-01
orbit38          2.506068e-03  6.196583e-01
orbit39          1.732460e-02  1.450359e+00
orbit40          3.944480e-03  6.180735e-01
orbit41          2.949560e-03  3.484416e-01
orbit42          1.703730e-03  2.047783e-01
orbit43          5.380695e-03  5.322517e-01
orbit44          1.272866e-03  3.798148e-01
orbit45          1.046805e-02  1.264260e+00
orbit46          8.471100e-03  7.338358e-01
orbit47          1.733645e-03  4.816568e-01
orbit48          2.266994e-03  3.958727e-01
orbit49          5.465866e-03  7.971565e-01
orbit50          3.560301e-03  6.579611e-01
orbit51          7.431642e-03  8.184674e-01
orbit52          5.190954e-03  6.339697e-01
orbit53          9.587461e-03  5.642792e-01
orbit54          1.361702e-02  7.078007e-01
orbit55          1.012008e-03  1.956558e-01
orbit56          1.004930e-02  1.480570e+00
orbit57          1.267363e-03  1.676355e-01
orbit58          1.639779e-03  2.193489e-01
orbit59          9.071793e-03  6.833435e-01
orbit60          2.782381e-03  3.390470e-01
orbit61          7.002780e-04  2.600905e-01
orbit62          2.673208e-03  7.777003e-01
orbit63          5.550429e-03  4.176769e-01
orbit64          2.472763e-03  5.074194e-01
orbit65          7.027322e-03  5.507369e-01
orbit66          2.878518e-03  1.853240e-01
orbit67          2.173890e-04  2.033577e-01
orbit68          2.050796e-03  3.870745e-01
orbit69          9.561792e-04  1.084718e-01
orbit70          1.916826e-04  1.727569e-01
orbit71          5.234928e-04  8.468916e-02
orbit72          9.566805e-04  3.026046e-01
AP               8.760689e-05  1.148120e-01
bet              6.239867e-03  1.661273e+00
ecc              1.340103e-04  2.436439e-01
eccrad           5.358625e-04  2.084261e-01
close            4.950481e-03  8.911918e-01
constraint       5.922350e-03  1.160368e+00
coreness         2.759923e-03  3.937537e-01
knn              5.945391e-03  1.606193e+00
hubscore         6.474141e-03  7.814784e-01
pagerank         5.824243e-03  2.943764e+00
trans            4.409851e-03  1.344163e+00
evcent           4.573478e-03  7.969313e-01
first            3.578954e-04  3.652839e-01
upto_second      1.011798e-02  7.933401e-01
upto_third       1.647623e-02  9.992952e-01
upto_fourth      7.830566e-03  9.490857e-01
upto_fifth       1.044410e-02  1.234272e+00
upto_sixth       2.822583e-03  8.229508e-01
second           1.027177e-02  8.992066e-01
third            1.768341e-02  2.008649e+00
fourth           1.170768e-02  2.125947e+00
fifth            5.485593e-03  1.639992e+00
sixth            1.142106e-02  1.660764e+00
ratio1           5.896006e-03  1.568827e+00
ratio2           1.026970e-02  2.955829e+00
ratio3           1.631961e-02  1.946787e+00
ratio4           7.037796e-03  1.643020e+00
ratio5           2.812726e-03  3.255954e+00
ratio6           3.982890e-03  1.551222e+00
selfinter        1.296121e-05  8.994638e-02
walktrap_vertex  4.223418e-03  1.722255e+00
bigcom1          4.179880e-05  2.337344e-01
bigcom2          0.000000e+00  8.673617e-20
bigcom3          2.603767e-07  3.059942e-01
bigcom4          5.652619e-04  2.328680e-01
bigcom6          0.000000e+00  2.775558e-19
bigcom8          2.296602e-04  3.017435e-01
bigcom9         -1.977293e-05  4.822800e-02
bigcom11         0.000000e+00  5.030698e-19
bigcom13         0.000000e+00  4.336809e-21
bigcom15         0.000000e+00  3.469447e-20
bigcom16         0.000000e+00  0.000000e+00
bigcom21         3.185753e-04  3.981187e-01
bigcom22         2.236750e-08  3.144429e-02
bigcom24         0.000000e+00  6.938894e-20
bigcom26         4.342164e-06  2.190628e-01
bigcom28         2.636158e-04  3.596018e-01
bigcom30         5.267982e-05  2.531012e-01
bigcom31         0.000000e+00  0.000000e+00
bigcom32         0.000000e+00  0.000000e+00
bigcom33         0.000000e+00  6.938894e-20
bigcom34         0.000000e+00  0.000000e+00
bigcom36         0.000000e+00  2.081668e-19
bigcom37         0.000000e+00  3.512815e-19
bigcom38         0.000000e+00  4.336809e-19
bigcom39         1.447140e-05  1.554296e-01
bigcom40         7.065537e-04  6.503960e-01
bigcom43         0.000000e+00  2.775558e-19
bigcom44         1.821578e-07  1.067699e-01
bigcom46         0.000000e+00  1.734723e-20
bigcom47         0.000000e+00  1.387779e-19
bigcom49         0.000000e+00  1.214306e-19
bigcom50         0.000000e+00  3.469447e-19
bigcom51         0.000000e+00  4.336809e-21
bigcom52         0.000000e+00  2.775558e-19
bigcom54         0.000000e+00  0.000000e+00
bigcom56         1.319840e-05  2.392695e-01
bigcom62         2.028204e-05  4.408802e-01
bigcom66         0.000000e+00  6.245005e-19
bigcom68         0.000000e+00  0.000000e+00
bigcom69         0.000000e+00  8.673617e-21
bigcom71         3.445694e-05  1.314354e-01
bigcom72         0.000000e+00  3.469447e-20
bigcom73         2.376393e-05  1.525697e-01
bigcom74         0.000000e+00  5.204170e-20
bigcom75         0.000000e+00  2.949030e-19
bigcom76         0.000000e+00  0.000000e+00
bigcom77         0.000000e+00  0.000000e+00
bigcom79         0.000000e+00  1.734723e-20
bigcom80         0.000000e+00  1.734723e-20
bigcom82        -1.934260e-05  3.210438e-01
bigcom83         0.000000e+00  0.000000e+00
bigcom84         1.506493e-05  3.128423e-01
bigcom85         0.000000e+00  6.938894e-20
bigcom87         0.000000e+00  1.387779e-19
bigcom89         0.000000e+00  5.898060e-19
bigcom91         0.000000e+00  2.168404e-21
bigcom92         4.975851e-05  3.330056e-01
bigcom93         0.000000e+00  0.000000e+00
bigcom96         0.000000e+00  1.040834e-19
bigcom97        -9.668712e-06  2.743886e-01
bigcom98         0.000000e+00  0.000000e+00
bigcom99         0.000000e+00  0.000000e+00
bigcom101        0.000000e+00  0.000000e+00
bigcom104        0.000000e+00  5.204170e-20
bigcom106        0.000000e+00  5.551115e-19
bigcom109        0.000000e+00  0.000000e+00
bigcom113        2.261420e-06  8.333333e-03
bigcom116        0.000000e+00  5.030698e-19
bigcom120        0.000000e+00  0.000000e+00
bigcom123        0.000000e+00  3.469447e-20
bigcom126        0.000000e+00  1.387779e-19
bigcom127        0.000000e+00  3.469447e-19
bigcom137        0.000000e+00  8.673617e-20
bigcom139        0.000000e+00  4.336809e-21
bigcom140        0.000000e+00  0.000000e+00
bigcom143        0.000000e+00  1.301043e-20
bigcom145        0.000000e+00  5.204170e-20
bigcom146        0.000000e+00  7.372575e-20
bigcom147        0.000000e+00  1.994932e-19
bigcom149        0.000000e+00  0.000000e+00
bigcom153        0.000000e+00  8.673617e-21
bigcom154        0.000000e+00  0.000000e+00
bigcom156        0.000000e+00  0.000000e+00
bigcom157        0.000000e+00  1.040834e-19
bigcom158        0.000000e+00  0.000000e+00
bigcom160        0.000000e+00  0.000000e+00
bigcom161        0.000000e+00  0.000000e+00
bigcom162        0.000000e+00  0.000000e+00
bigcom164        0.000000e+00  8.673617e-21
bigcom166        0.000000e+00  6.938894e-20
bigcom167        0.000000e+00  1.734723e-20
bigcom171        0.000000e+00  5.204170e-20
bigcom173       -9.961111e-06  4.514923e-01
bigcom175        0.000000e+00  0.000000e+00
bigcom176        0.000000e+00  0.000000e+00
bigcom177        0.000000e+00  3.469447e-20
bigcom178        0.000000e+00  4.336809e-20
bigcom180        0.000000e+00  6.938894e-20
bigcom181        0.000000e+00  6.938894e-20
bigcom184        0.000000e+00  2.818926e-19
bigcom186        0.000000e+00  2.775558e-19
bigcom187        0.000000e+00  3.469447e-20
bigcom189        0.000000e+00  6.418477e-19
bigcom194        0.000000e+00  0.000000e+00
bigcom195        0.000000e+00  0.000000e+00
bigcom196        0.000000e+00  3.122502e-19
bigcom204        0.000000e+00  5.204170e-20
bigcom205        0.000000e+00  0.000000e+00
bigcom212        0.000000e+00  0.000000e+00
bigcom214        0.000000e+00  3.469447e-20
bigcom222        0.000000e+00  1.734723e-20
bigcom223        0.000000e+00  3.469447e-20
bigcom226        0.000000e+00  0.000000e+00
bigcom227        0.000000e+00  6.938894e-20
bigcom229        0.000000e+00  0.000000e+00
bigcom233        0.000000e+00  7.372575e-20
bigcom236        0.000000e+00  7.806256e-20
bigcom237        0.000000e+00  7.806256e-20
bigcom246        0.000000e+00  2.862294e-19
bigcom248        0.000000e+00  4.336809e-21
bigcom249        0.000000e+00  5.204170e-20
bigcom250        0.000000e+00  8.673617e-21
bigcom254        0.000000e+00  5.637851e-19
bigcom266        0.000000e+00  0.000000e+00
bigcom269        0.000000e+00  6.938894e-20
bigcom272        0.000000e+00  0.000000e+00
bigcom274        2.478681e-05  9.606681e-02
bigcom281        3.883249e-07  3.028068e-01
bigcom291        0.000000e+00  0.000000e+00
bigcom292        0.000000e+00  0.000000e+00
bigcom295        1.071623e-05  2.926246e-01
bigcom299        0.000000e+00  0.000000e+00
bigcom301        0.000000e+00  1.387779e-19
bigcom306        0.000000e+00  8.673617e-21
bigcom309       -4.570078e-06  2.002965e-01
bigcom314        0.000000e+00  3.469447e-20
bigcom321        0.000000e+00  4.423545e-19
bigcom341        0.000000e+00  3.469447e-19
bigcom350        0.000000e+00  0.000000e+00
bigcom353        0.000000e+00  6.938894e-20
bigcom359        0.000000e+00  4.336809e-21
bigcom363        0.000000e+00  3.469447e-20
bigcom365        0.000000e+00  1.734723e-20
bigcom385        0.000000e+00  0.000000e+00
bigcom386        0.000000e+00  0.000000e+00
bigcom408        0.000000e+00  0.000000e+00
bigcom412        0.000000e+00  1.301043e-19
bigcom480        0.000000e+00  0.000000e+00
spin_vertex      4.857651e-03  2.297228e+00
membership_s1    1.265647e-04  3.872024e-01
membership_s3   -4.519625e-05  1.138300e-01
membership_s4    3.677141e-04  4.110867e-01
membership_s5    2.163602e-05  1.361233e-01
membership_s6    7.516337e-04  3.961502e-01
membership_s7    5.948072e-05  2.250705e-01
membership_s8   -2.406503e-05  2.220992e-01
membership_s9    8.294667e-05  3.795742e-01
membership_s11   0.000000e+00  5.637851e-19
membership_s12   0.000000e+00  9.107298e-20
membership_s14   0.000000e+00  4.163336e-19
membership_s15  -1.611659e-05  1.645855e-01
membership_s16   0.000000e+00  2.775558e-19
membership_s17   0.000000e+00  9.540979e-20
membership_s18   2.147473e-06  4.869026e-02
membership_s20   0.000000e+00  2.949030e-19
membership_s21   2.879380e-05  1.265418e-01
membership_s22   0.000000e+00  2.949030e-19
membership_s24  -4.777094e-06  1.549587e-01
membership_s25   0.000000e+00  6.938894e-20
membership_s26   0.000000e+00  2.470588e-02
membership_s27   1.293152e-05  2.554620e-01
membership_s28   0.000000e+00  7.806256e-20
membership_s30   8.792830e-05  3.424863e-01
membership_s31   9.648403e-05  1.437911e-01
membership_s32   7.106061e-06  1.763204e-01
membership_s33   0.000000e+00  1.734723e-20
membership_s36   1.097893e-04  3.318198e-01
membership_s37  -3.007299e-05  1.097653e-01
V1               6.641569e-03  3.174679e+00
V2               3.756971e-03  4.053693e+00
pdi              2.079285e-04  3.257942e-01
adhesion         9.633142e-03  2.833510e+00
cohesion         9.767993e-03  2.672760e+00
inner            4.749265e-03  3.562378e+00
outer            2.297140e-03  3.666740e+00
ioratio          5.644685e-03  3.046749e+00
comsize          2.417834e-03  3.373335e+00
target          -2.830729e-05  4.032448e-01
[1] "Dataset: all_TnotC Model GLM, run: 4 of 10 2015-06-16 08:04:02"
[1] "glmnet variable coefficients"
                         [,1]          [,2]
(Intercept)     -4.159136e+00 -4.135728e+00
graph0          -6.391694e-41 -5.285484e-06
graph1          -3.239530e-44 -2.476401e-09
graph2          -2.092919e-41 -1.713658e-06
graph3          -2.040854e-45 -1.620110e-10
graph4          -2.573041e-47 -1.837418e-12
graph5          -5.974147e-43 -4.820784e-08
graph6          -1.302744e-44 -1.020790e-09
graph7          -7.079769e-43 -5.711175e-08
graph8          -1.223668e-41 -9.923870e-07
graph9          -4.509510e-47 -3.602268e-12
graph10         -1.049828e-48 -7.876757e-14
graph11         -5.125719e-50 -3.712185e-15
graph12         -8.017679e-47 -6.168739e-12
graph13         -6.389522e-46 -5.110733e-11
graph14         -8.164286e-48 -6.130258e-13
graph15         -2.465181e-44 -1.997478e-09
graph16         -3.301880e-46 -2.582366e-11
graph17         -5.726091e-46 -4.426229e-11
graph18         -1.405903e-44 -1.105928e-09
graph19         -2.814724e-45 -2.228578e-10
graph20         -3.784986e-44 -3.019614e-09
graph21         -1.592725e-44 -1.272065e-09
graph22         -4.910656e-44 -3.911076e-09
graph23         -1.791907e-44 -1.420553e-09
graph24         -2.882701e-44 -2.287773e-09
graph25         -1.595713e-43 -1.284891e-08
graph26         -1.339164e-43 -1.076060e-08
graph27         -7.803829e-43 -6.295857e-08
graph28         -1.113440e-42 -9.056620e-08
graph29         -9.828994e-42 -7.876802e-07
orbit0          -6.391694e-41 -5.284515e-06
orbit1          -2.030009e-42 -1.723542e-07
orbit2          -1.989825e-44 -1.401074e-09
orbit3          -2.092919e-41 -1.713267e-06
orbit4          -4.074373e-44 -3.431799e-09
orbit5          -1.659362e-45 -1.285149e-10
orbit6          -3.286141e-45 -2.858455e-10
orbit7          -1.406324e-47 -8.190869e-13
orbit8          -5.974147e-43 -4.819446e-08
orbit9          -9.167477e-43 -7.777510e-08
orbit10         -9.681190e-44 -7.946529e-09
orbit11         -7.390845e-45 -5.296209e-10
orbit12         -3.226232e-42 -2.660005e-07
orbit13         -7.745364e-43 -6.164400e-08
orbit14         -1.223668e-41 -9.920872e-07
orbit15         -1.020008e-45 -8.631055e-11
orbit16         -3.983146e-47 -3.090264e-12
orbit17         -3.028938e-46 -2.447572e-11
orbit18         -1.429910e-46 -1.178688e-11
orbit19         -1.412506e-46 -1.219846e-11
orbit20         -4.224869e-47 -3.459395e-12
orbit21         -4.900388e-49 -3.074208e-14
orbit22         -4.461482e-48 -3.904004e-13
orbit23         -2.427638e-50 -1.343623e-15
orbit24         -4.430510e-45 -3.761986e-10
orbit25         -1.842005e-45 -1.497132e-10
orbit26         -5.879878e-47 -4.323840e-12
orbit27         -2.511555e-44 -2.125126e-09
orbit28         -1.725627e-45 -1.362953e-10
orbit29         -3.173122e-45 -2.609403e-10
orbit30         -8.306659e-46 -6.328166e-11
orbit31         -1.020343e-45 -8.859161e-11
orbit32         -2.524530e-46 -2.103213e-11
orbit33         -3.243897e-48 -1.928751e-13
orbit34         -2.465181e-44 -1.996669e-09
orbit35         -3.382699e-44 -2.886137e-09
orbit36         -3.339865e-45 -2.660627e-10
orbit37         -3.807141e-45 -3.140630e-10
orbit38         -1.648502e-46 -1.153652e-11
orbit39         -5.810369e-44 -4.946754e-09
orbit40         -8.211705e-45 -6.770752e-10
orbit41         -3.241838e-45 -2.563862e-10
orbit42         -3.248739e-46 -2.235062e-11
orbit43         -5.656200e-44 -4.643244e-09
orbit44         -8.518096e-45 -6.024342e-10
orbit45         -1.541488e-43 -1.309965e-08
orbit46         -3.977541e-44 -3.277043e-09
orbit47         -3.460452e-45 -2.601380e-10
orbit48         -5.466010e-45 -4.331004e-10
orbit49         -1.773917e-43 -1.461186e-08
orbit50         -3.081287e-44 -2.392495e-09
orbit51         -7.658915e-44 -6.255901e-09
orbit52         -1.769934e-43 -1.450634e-08
orbit53         -1.845365e-44 -1.437450e-09
orbit54         -2.769262e-43 -2.289705e-08
orbit55         -4.153692e-44 -3.229627e-09
orbit56         -9.180560e-43 -7.790607e-08
orbit57         -3.665585e-44 -2.965669e-09
orbit58         -1.842892e-44 -1.358514e-09
orbit59         -2.234751e-43 -1.838563e-08
orbit60         -6.893167e-44 -5.500180e-09
orbit61         -3.970198e-44 -2.994490e-09
orbit62         -1.839430e-42 -1.505419e-07
orbit63         -2.840015e-43 -2.269002e-08
orbit64         -3.580533e-43 -2.887862e-08
orbit65         -2.400430e-42 -1.991008e-07
orbit66         -4.618307e-43 -3.773481e-08
orbit67         -1.634793e-43 -1.283503e-08
orbit68         -1.231724e-42 -1.001827e-07
orbit69         -1.593493e-42 -1.248851e-07
orbit70         -5.245247e-42 -4.348208e-07
orbit71         -1.256993e-42 -1.011041e-07
orbit72         -9.828994e-42 -7.871369e-07
AP              -6.405756e-39 -5.629663e-04
bet             -3.635600e-45 -2.791391e-10
ecc              2.637541e-39  2.266556e-04
eccrad           1.582525e-38  1.359917e-03
close           -9.140195e-38 -7.891714e-03
constraint       3.153186e-39  2.642501e-04
coreness        -4.029223e-40 -3.451159e-05
knn             -4.966160e-42 -4.417626e-07
hubscore        -8.855864e-38 -7.390584e-03
pagerank        -4.705027e-38 -4.274544e-03
trans            8.348344e-39  7.579364e-04
evcent          -8.915420e-38 -7.441837e-03
first           -6.391694e-41 -5.281686e-06
upto_second     -3.241455e-42 -2.782109e-07
upto_third      -8.802769e-43 -7.621454e-08
upto_fourth     -8.087451e-43 -6.966206e-08
upto_fifth      -2.202286e-42 -1.942390e-07
upto_sixth      -1.637583e-41 -1.474956e-06
second          -3.287029e-42 -2.823316e-07
third           -9.667399e-43 -8.404544e-08
fourth           1.296081e-42  1.124741e-07
fifth            8.641265e-43  7.359043e-08
sixth            5.485957e-43  4.288676e-08
ratio1          -4.741156e-42 -4.228296e-07
ratio2           9.784816e-42  8.301214e-07
ratio3          -1.576888e-41 -1.512187e-06
ratio4          -1.964550e-41 -1.847111e-06
ratio5           9.721502e-40  8.803741e-05
ratio6           4.525786e-43  3.438529e-08
selfinter       -2.347262e-39 -1.986384e-04
walktrap_vertex -1.568289e-39 -1.330510e-04
bigcom1         -2.155556e-39 -1.932446e-04
bigcom2         -1.555295e-38 -1.412150e-03
bigcom3         -2.865917e-39 -2.619690e-04
bigcom4         -1.273905e-39 -1.082509e-04
bigcom6         -1.554260e-38 -1.416129e-03
bigcom8         -1.392273e-39 -1.187680e-04
bigcom9          4.287944e-39  3.845653e-04
bigcom11        -1.556461e-38 -1.417732e-03
bigcom13        -1.558018e-38 -1.417535e-03
bigcom15        -1.557758e-38 -1.416056e-03
bigcom16        -1.555295e-38 -1.416456e-03
bigcom21         3.279292e-38  2.969191e-03
bigcom22        -1.089239e-38 -9.834044e-04
bigcom24        -1.554648e-38 -1.414760e-03
bigcom26         1.551170e-38  1.402965e-03
bigcom28        -3.585446e-40 -1.618977e-05
bigcom30         2.050439e-39  1.838423e-04
bigcom31        -1.554131e-38 -1.411721e-03
bigcom32        -1.555942e-38 -1.419746e-03
bigcom33        -1.554260e-38 -1.415472e-03
bigcom34        -1.554389e-38 -1.414231e-03
bigcom36        -1.555554e-38 -1.415617e-03
bigcom37        -1.554131e-38 -1.429331e-03
bigcom38        -1.555554e-38 -1.417410e-03
bigcom39         1.421289e-38  1.283324e-03
bigcom40         1.029721e-40  1.938546e-05
bigcom43        -1.555166e-38 -1.413511e-03
bigcom44         1.352061e-38  1.226288e-03
bigcom46        -1.556590e-38 -1.417025e-03
bigcom47        -1.555683e-38 -1.416638e-03
bigcom49        -1.555554e-38 -1.414093e-03
bigcom50        -1.555036e-38 -1.416947e-03
bigcom51        -1.554389e-38 -1.415717e-03
bigcom52        -1.554389e-38 -1.417202e-03
bigcom54        -1.554260e-38 -1.418147e-03
bigcom56         4.064140e-38  3.679840e-03
bigcom62         1.865616e-37  1.690102e-02
bigcom66        -1.554260e-38 -1.418305e-03
bigcom68        -1.554389e-38 -1.418034e-03
bigcom69        -1.555813e-38 -1.419232e-03
bigcom71         4.394368e-38  3.979305e-03
bigcom72        -1.554389e-38 -1.416626e-03
bigcom73         3.502715e-38  3.169571e-03
bigcom74        -1.555554e-38 -1.414439e-03
bigcom75        -1.554260e-38 -1.416484e-03
bigcom76        -1.555036e-38 -1.414992e-03
bigcom77        -1.554777e-38 -1.413761e-03
bigcom79        -1.554389e-38 -1.419231e-03
bigcom80        -1.554777e-38 -1.420536e-03
bigcom82         9.676971e-38  8.765190e-03
bigcom83        -1.554002e-38 -1.410827e-03
bigcom84         9.676971e-38  8.765486e-03
bigcom85        -1.554648e-38 -1.417759e-03
bigcom87        -1.555166e-38 -1.417079e-03
bigcom89        -1.554260e-38 -1.416569e-03
bigcom91        -1.555036e-38 -1.413940e-03
bigcom92         1.336277e-38  1.206490e-03
bigcom93        -1.554260e-38 -1.411791e-03
bigcom96        -1.554131e-38 -1.418066e-03
bigcom97         5.186861e-38  4.696513e-03
bigcom98        -1.554389e-38 -1.419637e-03
bigcom99        -1.554131e-38 -1.418888e-03
bigcom101       -1.556590e-38 -1.416503e-03
bigcom104       -1.555424e-38 -1.412709e-03
bigcom106       -1.554648e-38 -1.421001e-03
bigcom109       -1.554519e-38 -1.414391e-03
bigcom113       -1.554777e-38 -1.420199e-03
bigcom116       -1.559969e-38 -1.417736e-03
bigcom120       -1.554260e-38 -1.421492e-03
bigcom123       -1.554260e-38 -1.409938e-03
bigcom126       -1.554260e-38 -1.418647e-03
bigcom127       -1.554648e-38 -1.414523e-03
bigcom137       -1.554648e-38 -1.415582e-03
bigcom139       -1.554389e-38 -1.415529e-03
bigcom140       -1.554260e-38 -1.418546e-03
bigcom143       -1.554260e-38 -1.421436e-03
bigcom145       -1.554519e-38 -1.410991e-03
bigcom146       -1.554389e-38 -1.408653e-03
bigcom147       -1.556461e-38 -1.409988e-03
bigcom149       -1.554260e-38 -1.410937e-03
bigcom153       -1.555295e-38 -1.419796e-03
bigcom154       -1.555166e-38 -1.414752e-03
bigcom156       -1.554389e-38 -1.416665e-03
bigcom157       -1.555813e-38 -1.413685e-03
bigcom158       -1.554131e-38 -1.418175e-03
bigcom160       -1.554131e-38 -1.412540e-03
bigcom161       -1.554260e-38 -1.416399e-03
bigcom162       -1.554260e-38 -1.414439e-03
bigcom164       -1.554260e-38 -1.417216e-03
bigcom166       -1.555295e-38 -1.414603e-03
bigcom167       -1.556720e-38 -1.415128e-03
bigcom171       -1.555036e-38 -1.412976e-03
bigcom173        1.528903e-37  1.385100e-02
bigcom175       -1.554131e-38 -1.411700e-03
bigcom176       -1.554131e-38 -1.417613e-03
bigcom177       -1.554260e-38 -1.413252e-03
bigcom178       -1.554260e-38 -1.415240e-03
bigcom180       -1.554002e-38 -1.411061e-03
bigcom181       -1.555424e-38 -1.410393e-03
bigcom184       -1.554389e-38 -1.407909e-03
bigcom186       -1.554131e-38 -1.417477e-03
bigcom187       -1.554260e-38 -1.415390e-03
bigcom189       -1.555166e-38 -1.415865e-03
bigcom194       -1.554648e-38 -1.413690e-03
bigcom195       -1.554131e-38 -1.415621e-03
bigcom196       -1.554260e-38 -1.418248e-03
bigcom204       -1.554648e-38 -1.412701e-03
bigcom205       -1.554389e-38 -1.417925e-03
bigcom212       -1.554389e-38 -1.413617e-03
bigcom214       -1.554260e-38 -1.417650e-03
bigcom222       -1.554131e-38 -1.412789e-03
bigcom223       -1.554260e-38 -1.412198e-03
bigcom226       -1.554389e-38 -1.414277e-03
bigcom227       -1.554389e-38 -1.413079e-03
bigcom229       -1.554131e-38 -1.416327e-03
bigcom233       -1.554131e-38 -1.420925e-03
bigcom236       -1.554131e-38 -1.415049e-03
bigcom237       -1.554260e-38 -1.414430e-03
bigcom246       -1.555295e-38 -1.409490e-03
bigcom248       -1.555942e-38 -1.413250e-03
bigcom249       -1.554389e-38 -1.414331e-03
bigcom250       -1.555554e-38 -1.414516e-03
bigcom254       -1.554519e-38 -1.413684e-03
bigcom266       -1.554260e-38 -1.418153e-03
bigcom269       -1.554648e-38 -1.417335e-03
bigcom272       -1.554260e-38 -1.418473e-03
bigcom274        5.978733e-39  5.421213e-04
bigcom281        1.288390e-37  1.167195e-02
bigcom291       -1.554260e-38 -1.409047e-03
bigcom292       -1.554260e-38 -1.416166e-03
bigcom295        1.528903e-37  1.384765e-02
bigcom299       -1.554131e-38 -1.416806e-03
bigcom301       -1.555166e-38 -1.414053e-03
bigcom306       -1.554131e-38 -1.414280e-03
bigcom309        1.108002e-37  1.003426e-02
bigcom314       -1.554389e-38 -1.418577e-03
bigcom321       -1.555166e-38 -1.415079e-03
bigcom341       -1.554131e-38 -1.417381e-03
bigcom350       -1.554260e-38 -1.417387e-03
bigcom353       -1.554260e-38 -1.417364e-03
bigcom359       -1.554260e-38 -1.415399e-03
bigcom363       -1.554260e-38 -1.420587e-03
bigcom365       -1.554389e-38 -1.418154e-03
bigcom385       -1.554260e-38 -1.418161e-03
bigcom386       -1.554260e-38 -1.412886e-03
bigcom408       -1.555036e-38 -1.416135e-03
bigcom412       -1.554389e-38 -1.409473e-03
bigcom480       -1.554131e-38 -1.414843e-03
spin_vertex      1.492299e-39  1.070637e-04
membership_s1    4.527210e-39  4.033467e-04
membership_s3    3.768660e-38  3.404157e-03
membership_s4   -4.761337e-39 -4.247032e-04
membership_s5   -5.799658e-39 -5.214036e-04
membership_s6    7.106766e-39  6.493041e-04
membership_s7   -2.083687e-39 -1.907729e-04
membership_s8    6.870749e-38  6.217291e-03
membership_s9    9.093393e-38  8.228359e-03
membership_s11  -1.554907e-38 -1.422524e-03
membership_s12  -1.555424e-38 -1.417237e-03
membership_s14  -1.554907e-38 -1.424792e-03
membership_s15   8.634486e-39  7.778483e-04
membership_s16  -1.555554e-38 -1.419035e-03
membership_s17  -1.554648e-38 -1.419109e-03
membership_s18  -5.271940e-39 -4.819989e-04
membership_s20  -1.554389e-38 -1.419665e-03
membership_s21  -3.633332e-39 -3.359648e-04
membership_s22  -1.557369e-38 -1.422451e-03
membership_s24   1.180019e-38  1.062767e-03
membership_s25  -1.557109e-38 -1.416433e-03
membership_s26   6.223120e-38  5.609010e-03
membership_s27  -8.480990e-40 -7.835816e-05
membership_s28  -1.555683e-38 -1.421079e-03
membership_s30   8.121734e-40  7.778760e-05
membership_s31  -5.516630e-39 -5.066633e-04
membership_s32   3.620990e-39  3.250394e-04
membership_s33  -1.554519e-38 -1.424517e-03
membership_s36  -8.073741e-41 -9.594242e-06
membership_s37   7.216155e-39  6.479838e-04
V1               7.035232e-39  6.225303e-04
V2               1.625824e-38  1.460355e-03
pdi             -8.583402e-37 -6.048627e-02
adhesion        -2.992211e-43 -2.670797e-08
cohesion         5.983158e-43  5.340424e-08
inner            1.176261e-43  1.054964e-08
outer            3.449260e-43  3.090161e-08
ioratio          1.127865e-38  1.006490e-03
comsize          1.298915e-42  1.152149e-07
target           7.845447e-39  7.106836e-04
[1] "Dataset: all_TnotC Model GBM, run: 5 of 10 2015-06-16 08:04:03"
Iter   TrainDeviance   ValidDeviance   StepSize   Improve
     1        0.1606             nan     0.0100    0.0001
     2        0.1600             nan     0.0100   -0.0000
     3        0.1595             nan     0.0100   -0.0000
     4        0.1589             nan     0.0100    0.0000
     5        0.1582             nan     0.0100   -0.0000
     6        0.1577             nan     0.0100   -0.0000
     7        0.1573             nan     0.0100    0.0000
     8        0.1569             nan     0.0100   -0.0000
     9        0.1565             nan     0.0100   -0.0000
    10        0.1560             nan     0.0100   -0.0000
    20        0.1508             nan     0.0100   -0.0000
    40        0.1417             nan     0.0100   -0.0000
    60        0.1344             nan     0.0100   -0.0000
    80        0.1281             nan     0.0100    0.0000
   100        0.1232             nan     0.0100   -0.0000
   120        0.1185             nan     0.0100   -0.0000
   140        0.1142             nan     0.0100    0.0000
   160        0.1099             nan     0.0100   -0.0000
   180        0.1067             nan     0.0100   -0.0000
   200        0.1034             nan     0.0100   -0.0000
   204        0.1027             nan     0.0100   -0.0000

[1] "GBM variable coefficients"
                            var     rel.inf
V2                           V2 3.791974486
pagerank               pagerank 3.400484742
ratio5                   ratio5 3.143984290
ratio2                   ratio2 2.994697577
outer                     outer 2.933791356
inner                     inner 2.821330027
comsize                 comsize 2.782156411
V1                           V1 2.321484127
orbit18                 orbit18 2.170967177
fourth                   fourth 2.107821639
walktrap_vertex walktrap_vertex 2.080596790
spin_vertex         spin_vertex 1.919394261
ratio1                   ratio1 1.835413726
graph23                 graph23 1.790671535
ioratio                 ioratio 1.730699005
cohesion               cohesion 1.675180608
trans                     trans 1.601265040
knn                         knn 1.513827215
bet                         bet 1.474739568
orbit35                 orbit35 1.465050821
ratio6                   ratio6 1.432968252
graph14                 graph14 1.279826606
graph13                 graph13 1.266088423
orbit22                 orbit22 1.255561209
orbit50                 orbit50 1.242651200
adhesion               adhesion 1.217622337
orbit19                 orbit19 1.087468436
graph10                 graph10 1.082460947
graph15                 graph15 1.040435711
graph11                 graph11 1.020635635
ratio4                   ratio4 1.012677270
graph17                 graph17 0.997235904
graph19                 graph19 0.986669146
graph25                 graph25 0.912481173
sixth                     sixth 0.909301732
graph12                 graph12 0.891348538
orbit17                 orbit17 0.885342005
orbit46                 orbit46 0.858248750
graph22                 graph22 0.848373740
graph6                   graph6 0.814232232
orbit39                 orbit39 0.812059912
orbit32                 orbit32 0.769422867
constraint           constraint 0.758847233
graph4                   graph4 0.739981348
graph9                   graph9 0.730613835
close                     close 0.713998845
orbit31                 orbit31 0.702940036
membership_s9     membership_s9 0.694781150
fifth                     fifth 0.691470385
orbit20                 orbit20 0.681011212
orbit44                 orbit44 0.673056026
orbit49                 orbit49 0.669500589
orbit28                 orbit28 0.656365646
orbit59                 orbit59 0.652075030
ratio3                   ratio3 0.647425741
membership_s6     membership_s6 0.632333929
orbit27                 orbit27 0.607014187
upto_sixth           upto_sixth 0.606394121
orbit37                 orbit37 0.571332487
graph21                 graph21 0.570333981
orbit53                 orbit53 0.561906596
orbit36                 orbit36 0.549686155
orbit45                 orbit45 0.534501852
graph16                 graph16 0.531237084
graph5                   graph5 0.516968611
graph18                 graph18 0.510379868
third                     third 0.495897775
orbit25                 orbit25 0.485498501
graph3                   graph3 0.467370271
upto_fifth           upto_fifth 0.443433520
bigcom21               bigcom21 0.443407291
orbit56                 orbit56 0.440425021
orbit26                 orbit26 0.424702683
orbit38                 orbit38 0.394190360
orbit9                   orbit9 0.377766929
orbit29                 orbit29 0.368580855
coreness               coreness 0.359850159
upto_third           upto_third 0.358112874
graph7                   graph7 0.357943189
orbit47                 orbit47 0.356783943
graph20                 graph20 0.353885747
orbit30                 orbit30 0.350322629
graph1                   graph1 0.347611103
orbit51                 orbit51 0.341787349
orbit63                 orbit63 0.324807410
orbit5                   orbit5 0.318827148
orbit65                 orbit65 0.316808096
orbit16                 orbit16 0.309091774
orbit64                 orbit64 0.298797688
orbit54                 orbit54 0.286593385
orbit24                 orbit24 0.278970680
orbit40                 orbit40 0.259473779
membership_s1     membership_s1 0.252468736
orbit15                 orbit15 0.245059727
graph26                 graph26 0.244057795
orbit10                 orbit10 0.233331153
orbit21                 orbit21 0.232181608
orbit61                 orbit61 0.222796808
orbit33                 orbit33 0.213026950
selfinter             selfinter 0.207632783
orbit42                 orbit42 0.196509717
upto_fourth         upto_fourth 0.195740721
hubscore               hubscore 0.192066281
orbit41                 orbit41 0.187429764
orbit1                   orbit1 0.180555406
graph28                 graph28 0.168329970
second                   second 0.166778556
orbit69                 orbit69 0.164756539
orbit2                   orbit2 0.162417135
evcent                   evcent 0.156954805
orbit58                 orbit58 0.148204964
orbit11                 orbit11 0.146532477
orbit52                 orbit52 0.144005558
membership_s4     membership_s4 0.141165936
upto_second         upto_second 0.138001917
orbit66                 orbit66 0.127408615
membership_s36   membership_s36 0.123407524
orbit4                   orbit4 0.118236119
orbit62                 orbit62 0.115808027
graph24                 graph24 0.115463302
bigcom8                 bigcom8 0.115051536
membership_s32   membership_s32 0.111517608
membership_s7     membership_s7 0.107229210
target                   target 0.102813611
orbit12                 orbit12 0.098442698
bigcom40               bigcom40 0.094940464
orbit23                 orbit23 0.088282887
bigcom30               bigcom30 0.087601106
graph0                   graph0 0.087381972
ecc                         ecc 0.086656241
graph29                 graph29 0.083203068
orbit6                   orbit6 0.082063007
membership_s30   membership_s30 0.082044873
bigcom4                 bigcom4 0.077157956
orbit57                 orbit57 0.076937395
orbit48                 orbit48 0.071315896
orbit68                 orbit68 0.068250286
orbit43                 orbit43 0.059621945
orbit55                 orbit55 0.058120035
graph27                 graph27 0.055855863
graph8                   graph8 0.049378569
membership_s5     membership_s5 0.048667953
orbit70                 orbit70 0.048175451
orbit7                   orbit7 0.042329000
graph2                   graph2 0.040261381
bigcom44               bigcom44 0.040075907
bigcom28               bigcom28 0.039224674
orbit60                 orbit60 0.038411030
membership_s31   membership_s31 0.018881883
membership_s21   membership_s21 0.017255935
bigcom56               bigcom56 0.013474592
bigcom22               bigcom22 0.009968887
bigcom73               bigcom73 0.007703060
bigcom92               bigcom92 0.007636596
orbit0                   orbit0 0.000000000
orbit3                   orbit3 0.000000000
orbit8                   orbit8 0.000000000
orbit13                 orbit13 0.000000000
orbit14                 orbit14 0.000000000
orbit34                 orbit34 0.000000000
orbit67                 orbit67 0.000000000
orbit71                 orbit71 0.000000000
orbit72                 orbit72 0.000000000
AP                           AP 0.000000000
eccrad                   eccrad 0.000000000
first                     first 0.000000000
bigcom1                 bigcom1 0.000000000
bigcom2                 bigcom2 0.000000000
bigcom3                 bigcom3 0.000000000
bigcom6                 bigcom6 0.000000000
bigcom9                 bigcom9 0.000000000
bigcom11               bigcom11 0.000000000
bigcom13               bigcom13 0.000000000
bigcom15               bigcom15 0.000000000
bigcom16               bigcom16 0.000000000
bigcom24               bigcom24 0.000000000
bigcom26               bigcom26 0.000000000
bigcom31               bigcom31 0.000000000
bigcom32               bigcom32 0.000000000
bigcom33               bigcom33 0.000000000
bigcom34               bigcom34 0.000000000
bigcom36               bigcom36 0.000000000
bigcom37               bigcom37 0.000000000
bigcom38               bigcom38 0.000000000
bigcom39               bigcom39 0.000000000
bigcom43               bigcom43 0.000000000
bigcom46               bigcom46 0.000000000
bigcom47               bigcom47 0.000000000
bigcom49               bigcom49 0.000000000
bigcom50               bigcom50 0.000000000
bigcom51               bigcom51 0.000000000
bigcom52               bigcom52 0.000000000
bigcom54               bigcom54 0.000000000
bigcom62               bigcom62 0.000000000
bigcom66               bigcom66 0.000000000
bigcom68               bigcom68 0.000000000
bigcom69               bigcom69 0.000000000
bigcom71               bigcom71 0.000000000
bigcom72               bigcom72 0.000000000
bigcom74               bigcom74 0.000000000
bigcom75               bigcom75 0.000000000
bigcom76               bigcom76 0.000000000
bigcom77               bigcom77 0.000000000
bigcom79               bigcom79 0.000000000
bigcom80               bigcom80 0.000000000
bigcom82               bigcom82 0.000000000
bigcom83               bigcom83 0.000000000
bigcom84               bigcom84 0.000000000
bigcom85               bigcom85 0.000000000
bigcom87               bigcom87 0.000000000
bigcom89               bigcom89 0.000000000
bigcom91               bigcom91 0.000000000
bigcom93               bigcom93 0.000000000
bigcom96               bigcom96 0.000000000
bigcom97               bigcom97 0.000000000
bigcom98               bigcom98 0.000000000
bigcom99               bigcom99 0.000000000
bigcom101             bigcom101 0.000000000
bigcom104             bigcom104 0.000000000
bigcom106             bigcom106 0.000000000
bigcom109             bigcom109 0.000000000
bigcom113             bigcom113 0.000000000
bigcom116             bigcom116 0.000000000
bigcom120             bigcom120 0.000000000
bigcom123             bigcom123 0.000000000
bigcom126             bigcom126 0.000000000
bigcom127             bigcom127 0.000000000
bigcom137             bigcom137 0.000000000
bigcom139             bigcom139 0.000000000
bigcom140             bigcom140 0.000000000
bigcom143             bigcom143 0.000000000
bigcom145             bigcom145 0.000000000
bigcom146             bigcom146 0.000000000
bigcom147             bigcom147 0.000000000
bigcom149             bigcom149 0.000000000
bigcom153             bigcom153 0.000000000
bigcom154             bigcom154 0.000000000
bigcom156             bigcom156 0.000000000
bigcom157             bigcom157 0.000000000
bigcom158             bigcom158 0.000000000
bigcom160             bigcom160 0.000000000
bigcom161             bigcom161 0.000000000
bigcom162             bigcom162 0.000000000
bigcom164             bigcom164 0.000000000
bigcom166             bigcom166 0.000000000
bigcom167             bigcom167 0.000000000
bigcom171             bigcom171 0.000000000
bigcom173             bigcom173 0.000000000
bigcom175             bigcom175 0.000000000
bigcom176             bigcom176 0.000000000
bigcom177             bigcom177 0.000000000
bigcom178             bigcom178 0.000000000
bigcom180             bigcom180 0.000000000
bigcom181             bigcom181 0.000000000
bigcom184             bigcom184 0.000000000
bigcom186             bigcom186 0.000000000
bigcom187             bigcom187 0.000000000
bigcom189             bigcom189 0.000000000
bigcom194             bigcom194 0.000000000
bigcom195             bigcom195 0.000000000
bigcom196             bigcom196 0.000000000
bigcom204             bigcom204 0.000000000
bigcom205             bigcom205 0.000000000
bigcom212             bigcom212 0.000000000
bigcom214             bigcom214 0.000000000
bigcom222             bigcom222 0.000000000
bigcom223             bigcom223 0.000000000
bigcom226             bigcom226 0.000000000
bigcom227             bigcom227 0.000000000
bigcom229             bigcom229 0.000000000
bigcom233             bigcom233 0.000000000
bigcom236             bigcom236 0.000000000
bigcom237             bigcom237 0.000000000
bigcom246             bigcom246 0.000000000
bigcom248             bigcom248 0.000000000
bigcom249             bigcom249 0.000000000
bigcom250             bigcom250 0.000000000
bigcom254             bigcom254 0.000000000
bigcom266             bigcom266 0.000000000
bigcom269             bigcom269 0.000000000
bigcom272             bigcom272 0.000000000
bigcom274             bigcom274 0.000000000
bigcom281             bigcom281 0.000000000
bigcom291             bigcom291 0.000000000
bigcom292             bigcom292 0.000000000
bigcom295             bigcom295 0.000000000
bigcom299             bigcom299 0.000000000
bigcom301             bigcom301 0.000000000
bigcom306             bigcom306 0.000000000
bigcom309             bigcom309 0.000000000
bigcom314             bigcom314 0.000000000
bigcom321             bigcom321 0.000000000
bigcom341             bigcom341 0.000000000
bigcom350             bigcom350 0.000000000
bigcom353             bigcom353 0.000000000
bigcom359             bigcom359 0.000000000
bigcom363             bigcom363 0.000000000
bigcom365             bigcom365 0.000000000
bigcom385             bigcom385 0.000000000
bigcom386             bigcom386 0.000000000
bigcom408             bigcom408 0.000000000
bigcom412             bigcom412 0.000000000
bigcom480             bigcom480 0.000000000
membership_s3     membership_s3 0.000000000
membership_s8     membership_s8 0.000000000
membership_s11   membership_s11 0.000000000
membership_s12   membership_s12 0.000000000
membership_s14   membership_s14 0.000000000
membership_s15   membership_s15 0.000000000
membership_s16   membership_s16 0.000000000
membership_s17   membership_s17 0.000000000
membership_s18   membership_s18 0.000000000
membership_s20   membership_s20 0.000000000
membership_s22   membership_s22 0.000000000
membership_s24   membership_s24 0.000000000
membership_s25   membership_s25 0.000000000
membership_s26   membership_s26 0.000000000
membership_s27   membership_s27 0.000000000
membership_s28   membership_s28 0.000000000
membership_s33   membership_s33 0.000000000
membership_s37   membership_s37 0.000000000
pdi                         pdi 0.000000000
[1] "Dataset: all_TnotC Model RF, run: 5 of 10 2015-06-16 08:07:43"
     |      Out-of-bag   |
Tree |      MSE  %Var(y) |
   1 |  0.03072   199.11 |
   2 |  0.02657   172.18 |
   3 |   0.0275   178.22 |
   4 |  0.02559   165.82 |
   5 |  0.02488   161.21 |
   6 |   0.0245   158.80 |
   7 |  0.02386   154.64 |
   8 |  0.02278   147.67 |
   9 |  0.02195   142.23 |
  10 |  0.02108   136.62 |
  11 |  0.02088   135.32 |
  12 |  0.02052   132.95 |
  13 |  0.02017   130.75 |
  14 |  0.01984   128.59 |
  15 |  0.01962   127.12 |
  16 |  0.01938   125.60 |
  17 |   0.0192   124.45 |
  18 |  0.01896   122.87 |
  19 |  0.01872   121.30 |
  20 |   0.0186   120.55 |
  21 |  0.01847   119.71 |
  22 |  0.01835   118.90 |
  23 |  0.01829   118.54 |
  24 |  0.01823   118.14 |
  25 |  0.01818   117.85 |
  26 |  0.01807   117.08 |
  27 |    0.018   116.66 |
  28 |  0.01786   115.75 |
  29 |  0.01781   115.42 |
  30 |  0.01778   115.26 |
  31 |  0.01777   115.16 |
  32 |  0.01772   114.86 |
  33 |  0.01765   114.42 |
  34 |  0.01758   113.95 |
  35 |  0.01752   113.55 |
  36 |  0.01749   113.35 |
  37 |  0.01747   113.24 |
  38 |  0.01746   113.17 |
  39 |  0.01745   113.06 |
  40 |   0.0174   112.80 |
  41 |  0.01738   112.62 |
  42 |  0.01736   112.52 |
  43 |  0.01735   112.47 |
  44 |  0.01735   112.42 |
  45 |  0.01733   112.29 |
  46 |  0.01733   112.31 |
  47 |  0.01732   112.25 |
  48 |  0.01733   112.30 |
  49 |   0.0173   112.09 |
  50 |  0.01728   111.98 |
  51 |  0.01724   111.72 |
  52 |  0.01721   111.52 |
  53 |  0.01718   111.34 |
  54 |  0.01718   111.31 |
  55 |  0.01718   111.34 |
  56 |  0.01718   111.35 |
  57 |  0.01717   111.29 |
  58 |  0.01717   111.28 |
  59 |  0.01714   111.10 |
  60 |  0.01712   110.98 |
  61 |  0.01712   110.96 |
  62 |  0.01711   110.88 |
  63 |  0.01709   110.76 |
  64 |  0.01707   110.63 |
  65 |  0.01706   110.57 |
  66 |  0.01705   110.51 |
  67 |  0.01704   110.46 |
  68 |  0.01704   110.42 |
  69 |  0.01703   110.37 |
  70 |  0.01702   110.29 |
  71 |    0.017   110.20 |
  72 |  0.01699   110.11 |
  73 |  0.01697   110.00 |
  74 |  0.01697   109.96 |
  75 |  0.01696   109.90 |
  76 |  0.01696   109.89 |
  77 |  0.01695   109.87 |
  78 |  0.01694   109.82 |
  79 |  0.01694   109.76 |
  80 |  0.01692   109.65 |
  81 |  0.01689   109.47 |
  82 |  0.01688   109.38 |
  83 |  0.01688   109.42 |
  84 |  0.01687   109.36 |
  85 |  0.01687   109.32 |
  86 |  0.01685   109.18 |
  87 |  0.01685   109.21 |
  88 |  0.01685   109.19 |
  89 |  0.01685   109.20 |
  90 |  0.01686   109.24 |
  91 |  0.01685   109.19 |
  92 |  0.01685   109.21 |
  93 |  0.01684   109.14 |
  94 |  0.01684   109.13 |
  95 |  0.01683   109.10 |
  96 |  0.01684   109.11 |
  97 |  0.01682   109.02 |
  98 |  0.01682   108.98 |
  99 |   0.0168   108.90 |
 100 |   0.0168   108.86 |
[1] "Random Forest variable coefficients"
                      %IncMSE IncNodePurity
graph5           3.914983e-03  7.645963e-01
graph6           6.326421e-03  8.707032e-01
graph7           3.940117e-03  6.949368e-01
graph8           2.161049e-03  1.595369e-01
graph9           7.630659e-03  7.694528e-01
graph10          1.231843e-02  1.612250e+00
graph11          5.092288e-03  1.213072e+00
graph12          4.498013e-03  8.838511e-01
graph13          2.852862e-03  1.019680e+00
graph14          1.387713e-02  1.311782e+00
graph15          8.770946e-03  1.081615e+00
graph16          4.070053e-03  8.827506e-01
graph17          6.060920e-03  1.376045e+00
graph18          6.607778e-03  5.568590e-01
graph19          7.033624e-03  1.019692e+00
graph20          7.676681e-03  9.579281e-01
graph21          3.539781e-03  8.093000e-01
graph22          2.888314e-03  7.011146e-01
graph23          1.485144e-02  1.258944e+00
graph24          4.288085e-03  3.805802e-01
graph25          2.379424e-03  6.809775e-01
graph26          2.908982e-03  3.413299e-01
graph27          2.390960e-03  3.463289e-01
graph28          1.292587e-03  1.217382e-01
graph29          1.965631e-04  1.369164e-01
orbit0           3.076449e-04  3.107881e-01
orbit1           5.009823e-03  1.061913e+00
orbit2           1.802479e-03  2.904400e-01
orbit3           2.795573e-04  1.743918e-01
orbit4           3.015558e-03  8.238766e-01
orbit5           5.566702e-03  6.473546e-01
orbit6           9.385486e-03  1.225800e+00
orbit7           3.693740e-03  4.939766e-01
orbit8           5.469842e-03  8.649266e-01
orbit9           2.381073e-03  8.239789e-01
orbit10          4.517395e-03  5.109936e-01
orbit11          1.993420e-03  2.619277e-01
orbit12          4.229209e-03  4.618164e-01
orbit13          5.833992e-04  1.317118e-01
orbit14          9.122852e-04  1.411889e-01
orbit15          8.613821e-03  1.251406e+00
orbit16          8.692568e-03  9.586430e-01
orbit17          1.056259e-02  1.054170e+00
orbit18          1.679757e-02  2.629999e+00
orbit19          4.895770e-03  1.381597e+00
orbit20          4.178862e-03  7.281100e-01
orbit21          3.333372e-03  6.645029e-01
orbit22          1.076548e-02  1.546926e+00
orbit23          3.159747e-03  4.428246e-01
orbit24          5.735939e-03  1.174818e+00
orbit25          9.842965e-03  5.602403e-01
orbit26          3.728671e-03  4.055735e-01
orbit27          1.109616e-02  1.527578e+00
orbit28          6.976544e-03  8.390957e-01
orbit29          5.969992e-03  4.652618e-01
orbit30          4.906888e-03  3.891189e-01
orbit31          6.821166e-03  1.048451e+00
orbit32          7.623810e-03  8.912451e-01
orbit33          3.143491e-03  2.599403e-01
orbit34          8.227085e-03  8.899769e-01
orbit35          1.305206e-02  1.281812e+00
orbit36          4.744969e-03  1.137754e+00
orbit37          6.730516e-03  5.843563e-01
orbit38          2.858581e-03  5.948706e-01
orbit39          9.931272e-03  1.095136e+00
orbit40          8.027391e-03  8.136792e-01
orbit41          4.561005e-03  4.069313e-01
orbit42          4.168285e-03  4.480764e-01
orbit43          6.077389e-03  6.333616e-01
orbit44          2.798920e-03  3.401660e-01
orbit45          5.645872e-03  1.072931e+00
orbit46          1.336334e-02  7.578634e-01
orbit47          2.576368e-03  2.679898e-01
orbit48          3.880352e-03  4.478252e-01
orbit49          6.197887e-03  9.575636e-01
orbit50          3.938497e-03  8.302725e-01
orbit51          7.576719e-03  1.047387e+00
orbit52          5.040814e-03  5.726800e-01
orbit53          6.703837e-03  4.529549e-01
orbit54          6.998826e-03  8.607038e-01
orbit55          5.033441e-03  4.499047e-01
orbit56          9.987673e-03  1.354647e+00
orbit57          2.850602e-03  2.800328e-01
orbit58          3.945858e-03  2.887733e-01
orbit59          6.817941e-03  6.551998e-01
orbit60          1.461666e-03  4.726639e-01
orbit61          1.977163e-04  1.295683e-01
orbit62          2.749527e-03  5.986555e-01
orbit63          9.446007e-03  6.347856e-01
orbit64          3.658517e-03  4.865679e-01
orbit65          4.173066e-03  3.850422e-01
orbit66          4.352125e-03  1.190437e-01
orbit67          2.870474e-04  9.725452e-02
orbit68          2.680234e-03  3.427449e-01
orbit69          1.614465e-03  2.774494e-01
orbit70          1.085782e-03  1.408420e-01
orbit71          4.273221e-04  6.297825e-02
orbit72          1.075420e-03  1.530530e-01
AP               1.320015e-05  5.898206e-02
bet              5.880313e-03  1.648194e+00
ecc              9.039316e-05  2.133787e-01
eccrad           4.033225e-04  2.711881e-01
close            8.941427e-03  1.110754e+00
constraint       2.537991e-03  1.259239e+00
coreness         3.570784e-03  6.671308e-01
knn              6.308568e-03  1.945685e+00
hubscore         4.021470e-03  1.013466e+00
pagerank         5.463692e-03  3.199948e+00
trans            3.567618e-03  9.950361e-01
evcent           2.553876e-03  8.192470e-01
first            3.848402e-04  3.304555e-01
upto_second      6.036974e-03  8.759440e-01
upto_third       5.661280e-03  8.123932e-01
upto_fourth      1.820255e-03  7.778897e-01
upto_fifth       6.863488e-03  1.069031e+00
upto_sixth       2.578616e-03  8.035986e-01
second           6.950630e-03  9.993796e-01
third            1.326406e-02  1.518667e+00
fourth           9.985955e-03  2.168786e+00
fifth            2.460667e-03  1.673599e+00
sixth            6.988064e-03  1.362807e+00
ratio1           6.189016e-03  1.656806e+00
ratio2           8.349905e-03  3.320307e+00
ratio3           9.796778e-03  1.616020e+00
ratio4           8.734441e-03  2.168811e+00
ratio5           1.871946e-03  3.301571e+00
ratio6           8.036008e-03  1.483818e+00
selfinter        2.388100e-05  1.088184e-01
walktrap_vertex  2.470167e-03  2.176373e+00
bigcom1          2.178368e-04  3.166235e-01
bigcom2          0.000000e+00  1.734723e-20
bigcom3          1.020945e-05  1.644814e-01
bigcom4          7.737182e-04  2.086806e-01
bigcom6          0.000000e+00  0.000000e+00
bigcom8          2.706044e-04  3.647459e-01
bigcom9         -1.335480e-06  6.552528e-02
bigcom11         0.000000e+00  8.673617e-21
bigcom13         0.000000e+00  2.168404e-20
bigcom15         0.000000e+00  2.775558e-19
bigcom16         0.000000e+00  0.000000e+00
bigcom21         3.090815e-04  4.187792e-01
bigcom22         1.712132e-05  1.592812e-01
bigcom24         0.000000e+00  0.000000e+00
bigcom26         1.139780e-05  1.165391e-01
bigcom28         1.339637e-04  2.675223e-01
bigcom30         2.809110e-05  1.653664e-01
bigcom31         0.000000e+00  8.673617e-21
bigcom32         0.000000e+00  2.862294e-19
bigcom33         0.000000e+00  2.775558e-19
bigcom34         0.000000e+00  2.775558e-19
bigcom36         0.000000e+00  0.000000e+00
bigcom37         0.000000e+00  0.000000e+00
bigcom38         0.000000e+00  4.163336e-19
bigcom39         3.098622e-05  1.833340e-01
bigcom40         4.977766e-04  4.792966e-01
bigcom43         0.000000e+00  1.734723e-20
bigcom44         5.732382e-05  7.777071e-02
bigcom46         0.000000e+00  1.387779e-19
bigcom47         0.000000e+00  2.775558e-19
bigcom49         0.000000e+00  0.000000e+00
bigcom50         0.000000e+00  0.000000e+00
bigcom51         0.000000e+00  0.000000e+00
bigcom52         0.000000e+00  0.000000e+00
bigcom54         0.000000e+00  0.000000e+00
bigcom56         4.249934e-05  2.641708e-01
bigcom62         9.635405e-06  4.208857e-01
bigcom66         0.000000e+00  8.673617e-21
bigcom68         0.000000e+00  0.000000e+00
bigcom69         0.000000e+00  0.000000e+00
bigcom71         0.000000e+00  0.000000e+00
bigcom72         0.000000e+00  8.673617e-21
bigcom73         6.553762e-06  1.911521e-01
bigcom74         0.000000e+00  0.000000e+00
bigcom75         0.000000e+00  0.000000e+00
bigcom76         0.000000e+00  0.000000e+00
bigcom77         0.000000e+00  0.000000e+00
bigcom79         0.000000e+00  0.000000e+00
bigcom80         0.000000e+00  6.938894e-20
bigcom82         0.000000e+00  5.724587e-19
bigcom83         0.000000e+00  0.000000e+00
bigcom84         4.253139e-06  3.378504e-01
bigcom85         0.000000e+00  0.000000e+00
bigcom87         0.000000e+00  2.775558e-19
bigcom89         0.000000e+00  0.000000e+00
bigcom91         0.000000e+00  0.000000e+00
bigcom92         7.481152e-05  3.347511e-01
bigcom93         0.000000e+00  8.673617e-21
bigcom96         0.000000e+00  0.000000e+00
bigcom97         1.298984e-05  2.175158e-01
bigcom98         0.000000e+00  8.673617e-21
bigcom99         0.000000e+00  2.775558e-19
bigcom101        0.000000e+00  0.000000e+00
bigcom104        0.000000e+00  8.673617e-21
bigcom106        0.000000e+00  0.000000e+00
bigcom109        0.000000e+00  0.000000e+00
bigcom113        0.000000e+00  0.000000e+00
bigcom116        0.000000e+00  0.000000e+00
bigcom120        0.000000e+00  2.840610e-19
bigcom123        0.000000e+00  0.000000e+00
bigcom126        0.000000e+00  2.602085e-20
bigcom127        0.000000e+00  1.387779e-19
bigcom137        0.000000e+00  0.000000e+00
bigcom139        0.000000e+00  0.000000e+00
bigcom140        0.000000e+00  4.163336e-19
bigcom143        0.000000e+00  0.000000e+00
bigcom145        0.000000e+00  5.551115e-19
bigcom146        0.000000e+00  0.000000e+00
bigcom147        0.000000e+00  4.336809e-21
bigcom149        0.000000e+00  0.000000e+00
bigcom153        0.000000e+00  2.775558e-19
bigcom154        0.000000e+00  1.734723e-20
bigcom156        0.000000e+00  0.000000e+00
bigcom157        0.000000e+00  0.000000e+00
bigcom158        0.000000e+00  0.000000e+00
bigcom160        0.000000e+00  0.000000e+00
bigcom161        0.000000e+00  2.949030e-19
bigcom162        0.000000e+00  0.000000e+00
bigcom164        0.000000e+00  0.000000e+00
bigcom166        0.000000e+00  0.000000e+00
bigcom167        0.000000e+00  1.431147e-19
bigcom171        0.000000e+00  0.000000e+00
bigcom173       -3.553832e-05  3.268762e-01
bigcom175        0.000000e+00  0.000000e+00
bigcom176        0.000000e+00  0.000000e+00
bigcom177        0.000000e+00  4.336809e-20
bigcom178        0.000000e+00  0.000000e+00
bigcom180        0.000000e+00  0.000000e+00
bigcom181        0.000000e+00  8.673617e-21
bigcom184        0.000000e+00  1.387779e-19
bigcom186        0.000000e+00  0.000000e+00
bigcom187        0.000000e+00  0.000000e+00
bigcom189        0.000000e+00  1.734723e-20
bigcom194        0.000000e+00  2.775558e-19
bigcom195        0.000000e+00  0.000000e+00
bigcom196        0.000000e+00  0.000000e+00
bigcom204        0.000000e+00  0.000000e+00
bigcom205        0.000000e+00  0.000000e+00
bigcom212        0.000000e+00  8.673617e-21
bigcom214        0.000000e+00  0.000000e+00
bigcom222        0.000000e+00  0.000000e+00
bigcom223        0.000000e+00  0.000000e+00
bigcom226        0.000000e+00  0.000000e+00
bigcom227        0.000000e+00  0.000000e+00
bigcom229        0.000000e+00  0.000000e+00
bigcom233        0.000000e+00  0.000000e+00
bigcom236        0.000000e+00  0.000000e+00
bigcom237        0.000000e+00  0.000000e+00
bigcom246        0.000000e+00  8.673617e-21
bigcom248        0.000000e+00  3.122502e-19
bigcom249        0.000000e+00  2.775558e-19
bigcom250        0.000000e+00  2.775558e-19
bigcom254        0.000000e+00  0.000000e+00
bigcom266        0.000000e+00  0.000000e+00
bigcom269        0.000000e+00  0.000000e+00
bigcom272        0.000000e+00  0.000000e+00
bigcom274        8.325250e-06  4.586140e-02
bigcom281       -1.767537e-08  3.910196e-01
bigcom291        0.000000e+00  0.000000e+00
bigcom292        0.000000e+00  2.775558e-19
bigcom295       -2.135237e-06  3.462520e-01
bigcom299        0.000000e+00  2.775558e-19
bigcom301        0.000000e+00  8.673617e-21
bigcom306        0.000000e+00  0.000000e+00
bigcom309        1.697830e-05  3.821367e-01
bigcom314        0.000000e+00  1.734723e-20
bigcom321        0.000000e+00  3.469447e-20
bigcom341        0.000000e+00  0.000000e+00
bigcom350        0.000000e+00  0.000000e+00
bigcom353        0.000000e+00  0.000000e+00
bigcom359        0.000000e+00  1.387779e-19
bigcom363        0.000000e+00  0.000000e+00
bigcom365        0.000000e+00  0.000000e+00
bigcom385        0.000000e+00  1.734723e-20
bigcom386        0.000000e+00  2.775558e-19
bigcom408        0.000000e+00  0.000000e+00
bigcom412        0.000000e+00  2.775558e-19
bigcom480        0.000000e+00  0.000000e+00
spin_vertex      3.696140e-03  2.582391e+00
membership_s1    7.857302e-05  3.582540e-01
membership_s3   -7.192201e-05  1.167706e-01
membership_s4    3.637202e-04  4.004880e-01
membership_s5    4.425425e-05  1.553809e-01
membership_s6    1.052217e-03  2.891285e-01
membership_s7    6.737115e-05  3.039083e-01
membership_s8   -5.115670e-05  2.286675e-01
membership_s9    9.393579e-05  3.135859e-01
membership_s11   0.000000e+00  1.734723e-20
membership_s12   0.000000e+00  1.387779e-19
membership_s14   0.000000e+00  4.163336e-19
membership_s15  -7.514795e-06  1.426968e-01
membership_s16   0.000000e+00  8.673617e-21
membership_s17   0.000000e+00  2.602085e-20
membership_s18   6.780714e-06  2.141252e-02
membership_s20   0.000000e+00  0.000000e+00
membership_s21   3.023257e-05  1.781799e-01
membership_s22   0.000000e+00  5.551115e-19
membership_s24  -6.307784e-07  2.515135e-01
membership_s25   0.000000e+00  1.734723e-20
membership_s26   0.000000e+00  3.469447e-20
membership_s27   2.430231e-05  1.627142e-01
membership_s28   0.000000e+00  0.000000e+00
membership_s30   7.726098e-05  2.367081e-01
membership_s31   4.309591e-05  1.115920e-01
membership_s32   3.525013e-05  3.416541e-01
membership_s33   0.000000e+00  2.602085e-20
membership_s36   1.124395e-04  2.848259e-01
membership_s37  -3.089667e-06  8.423904e-02
V1               6.919645e-03  3.076278e+00
V2               3.774806e-03  4.571562e+00
pdi              1.249586e-04  2.409576e-01
adhesion         1.308473e-02  2.774930e+00
cohesion         1.389417e-02  3.214098e+00
inner            5.174222e-03  3.102120e+00
outer            2.699382e-03  4.353999e+00
ioratio          5.943722e-03  3.853785e+00
comsize          2.933287e-03  3.473750e+00
target           1.328952e-05  4.938295e-01
[1] "Dataset: all_TnotC Model GLM, run: 5 of 10 2015-06-16 08:15:45"
[1] "glmnet variable coefficients"
                         [,1]          [,2]
(Intercept)     -4.139836e+00 -4.104908e+00
graph0          -6.356154e-41 -5.152079e-06
graph1          -3.176563e-44 -2.364903e-09
graph2          -2.104981e-41 -1.690631e-06
graph3          -2.106260e-45 -1.644020e-10
graph4          -2.046825e-47 -1.329531e-12
graph5          -5.873017e-43 -4.628453e-08
graph6          -1.355482e-44 -1.045525e-09
graph7          -7.386198e-43 -5.867659e-08
graph8          -1.260375e-41 -1.004112e-06
graph9          -4.665772e-47 -3.666881e-12
graph10         -1.000254e-48 -7.259241e-14
graph11         -3.532956e-50 -2.221809e-15
graph12         -8.470317e-47 -6.432260e-12
graph13         -6.676072e-46 -5.260488e-11
graph14         -7.488128e-48 -5.401668e-13
graph15         -2.568911e-44 -2.052033e-09
graph16         -3.390851e-46 -2.604031e-11
graph17         -6.013271e-46 -4.583640e-11
graph18         -1.515808e-44 -1.179857e-09
graph19         -2.963903e-45 -2.313709e-10
graph20         -3.665298e-44 -2.847771e-09
graph21         -1.685257e-44 -1.328752e-09
graph22         -5.396265e-44 -4.261845e-09
graph23         -1.869440e-44 -1.459026e-09
graph24         -3.092481e-44 -2.425652e-09
graph25         -1.634876e-43 -1.295464e-08
graph26         -1.415759e-43 -1.121568e-08
graph27         -8.109622e-43 -6.442958e-08
graph28         -1.153005e-42 -9.217190e-08
graph29         -1.009430e-41 -7.931631e-07
orbit0          -6.356154e-41 -5.151090e-06
orbit1          -1.855293e-42 -1.539862e-07
orbit2          -2.038796e-44 -1.406230e-09
orbit3          -2.104981e-41 -1.690233e-06
orbit4          -4.278170e-44 -3.552521e-09
orbit5          -1.700873e-45 -1.292737e-10
orbit6          -1.723837e-45 -1.431602e-10
orbit7          -1.441880e-47 -8.238238e-13
orbit8          -5.873017e-43 -4.627089e-08
orbit9          -9.427835e-43 -7.883611e-08
orbit10         -1.017402e-43 -8.227548e-09
orbit11         -7.636623e-45 -5.370929e-10
orbit12         -3.647529e-42 -2.985958e-07
orbit13         -7.672605e-43 -5.966931e-08
orbit14         -1.260375e-41 -1.003804e-06
orbit15         -1.068213e-45 -8.908728e-11
orbit16         -4.109276e-47 -3.131814e-12
orbit17         -3.153078e-46 -2.508524e-11
orbit18         -1.790581e-46 -1.476161e-11
orbit19         -1.012851e-46 -8.471549e-12
orbit20         -3.876314e-47 -3.085780e-12
orbit21         -5.060113e-49 -3.120474e-14
orbit22         -1.768699e-48 -1.461126e-13
orbit23         -2.477502e-50 -1.342753e-15
orbit24         -4.902555e-45 -4.119410e-10
orbit25         -1.983788e-45 -1.594352e-10
orbit26         -6.093675e-47 -4.404086e-12
orbit27         -2.602437e-44 -2.168154e-09
orbit28         -1.792532e-45 -1.393323e-10
orbit29         -3.368520e-45 -2.733508e-10
orbit30         -8.566043e-46 -6.407163e-11
orbit31         -6.312875e-46 -5.281944e-11
orbit32         -2.532187e-46 -2.066593e-11
orbit33         -3.336529e-48 -1.948213e-13
orbit34         -2.568911e-44 -2.051218e-09
orbit35         -3.284009e-44 -2.752764e-09
orbit36         -3.607900e-45 -2.841099e-10
orbit37         -3.779545e-45 -3.058001e-10
orbit38         -1.701377e-46 -1.167760e-11
orbit39         -5.916087e-44 -4.965039e-09
orbit40         -9.090403e-45 -7.426580e-10
orbit41         -3.302436e-45 -2.559666e-10
orbit42         -3.364219e-46 -2.273186e-11
orbit43         -6.157406e-44 -5.001651e-09
orbit44         -8.837760e-45 -6.139944e-10
orbit45         -1.660317e-43 -1.393527e-08
orbit46         -4.465492e-44 -3.650169e-09
orbit47         -3.638232e-45 -2.694784e-10
orbit48         -5.623384e-45 -4.376575e-10
orbit49         -1.735912e-43 -1.399122e-08
orbit50         -2.990617e-44 -2.252048e-09
orbit51         -7.962677e-44 -6.418110e-09
orbit52         -2.017455e-43 -1.643332e-08
orbit53         -1.918535e-44 -1.470105e-09
orbit54         -3.524845e-43 -2.922457e-08
orbit55         -4.116755e-44 -3.122820e-09
orbit56         -1.043309e-42 -8.775585e-08
orbit57         -3.812119e-44 -3.034307e-09
orbit58         -1.909346e-44 -1.382201e-09
orbit59         -2.584063e-43 -2.115597e-08
orbit60         -7.163910e-44 -5.625284e-09
orbit61         -4.101333e-44 -3.036163e-09
orbit62         -2.001511e-42 -1.623066e-07
orbit63         -2.861012e-43 -2.248077e-08
orbit64         -3.662103e-43 -2.901285e-08
orbit65         -2.930860e-42 -2.426674e-07
orbit66         -4.864908e-43 -3.916969e-08
orbit67         -1.667342e-43 -1.283297e-08
orbit68         -1.275685e-42 -1.022500e-07
orbit69         -1.630610e-42 -1.253502e-07
orbit70         -5.574404e-42 -4.555921e-07
orbit71         -1.280469e-42 -1.009748e-07
orbit72         -1.009430e-41 -7.925923e-07
AP              -7.696821e-39 -6.680642e-04
bet             -3.962482e-45 -3.018627e-10
ecc              2.046104e-39  1.711328e-04
eccrad           1.227663e-38  1.026785e-03
close           -9.026690e-38 -7.667563e-03
constraint       3.945586e-39  3.295490e-04
coreness        -4.197283e-40 -3.538978e-05
knn             -2.038918e-42 -1.775231e-07
hubscore        -8.991200e-38 -7.381851e-03
pagerank        -4.870032e-38 -4.369823e-03
trans            1.384927e-38  1.236945e-03
evcent          -9.051986e-38 -7.433515e-03
first           -6.356154e-41 -5.148171e-06
upto_second     -2.707829e-42 -2.264728e-07
upto_third      -8.247051e-43 -7.010326e-08
upto_fourth     -1.073236e-42 -9.206209e-08
upto_fifth      -4.667829e-42 -4.103464e-07
upto_sixth      -2.204806e-41 -1.957429e-06
second          -2.735462e-42 -2.289581e-07
third           -9.525707e-43 -8.149904e-08
fourth           9.869431e-43  8.328517e-08
fifth            8.389207e-43  7.017188e-08
sixth            2.767696e-42  2.392154e-07
ratio1          -1.786901e-42 -1.564859e-07
ratio2           8.437314e-42  6.980265e-07
ratio3          -2.424889e-41 -2.316929e-06
ratio4           1.695541e-41  1.427771e-06
ratio5           9.875472e-40  8.801393e-05
ratio6           3.094818e-42  2.684821e-07
selfinter       -1.195402e-40  3.977682e-06
walktrap_vertex -4.945926e-40 -3.452359e-05
bigcom1         -1.671952e-39 -1.470899e-04
bigcom2         -1.585001e-38 -1.417023e-03
bigcom3         -3.376982e-39 -3.036562e-04
bigcom4          1.571962e-40  2.123746e-05
bigcom6         -1.584076e-38 -1.418839e-03
bigcom8          2.190499e-39  2.024720e-04
bigcom9          2.542983e-39  2.233886e-04
bigcom11        -1.585928e-38 -1.421622e-03
bigcom13        -1.588050e-38 -1.421871e-03
bigcom15        -1.587784e-38 -1.420499e-03
bigcom16        -1.585001e-38 -1.420152e-03
bigcom21         3.366928e-38  3.000839e-03
bigcom22        -6.418355e-39 -5.688442e-04
bigcom24        -1.584340e-38 -1.417886e-03
bigcom26        -5.464941e-39 -4.895150e-04
bigcom28        -4.672540e-40 -2.499554e-05
bigcom30         9.513564e-39  8.461473e-04
bigcom31        -1.584076e-38 -1.417159e-03
bigcom32        -1.585928e-38 -1.424141e-03
bigcom33        -1.583944e-38 -1.418405e-03
bigcom34        -1.584076e-38 -1.418166e-03
bigcom36        -1.585531e-38 -1.420611e-03
bigcom37        -1.584076e-38 -1.432394e-03
bigcom38        -1.585133e-38 -1.420199e-03
bigcom39         1.577359e-38  1.402528e-03
bigcom40        -1.158921e-39 -9.255666e-05
bigcom43        -1.584472e-38 -1.416235e-03
bigcom44         6.341320e-39  5.668884e-04
bigcom46        -1.586193e-38 -1.421394e-03
bigcom47        -1.585663e-38 -1.421254e-03
bigcom49        -1.585266e-38 -1.417677e-03
bigcom50        -1.584869e-38 -1.421188e-03
bigcom51        -1.584076e-38 -1.418314e-03
bigcom52        -1.584340e-38 -1.420113e-03
bigcom54        -1.584076e-38 -1.421614e-03
bigcom56         4.364542e-38  3.890340e-03
bigcom62         1.525924e-37  1.360575e-02
bigcom66        -1.584208e-38 -1.422388e-03
bigcom68        -1.584340e-38 -1.421587e-03
bigcom69        -1.585531e-38 -1.422344e-03
bigcom71        -1.585663e-38 -1.419899e-03
bigcom72        -1.584340e-38 -1.420324e-03
bigcom73         3.472881e-38  3.093593e-03
bigcom74        -1.585001e-38 -1.418362e-03
bigcom75        -1.583944e-38 -1.419689e-03
bigcom76        -1.584737e-38 -1.418989e-03
bigcom77        -1.584472e-38 -1.417423e-03
bigcom79        -1.584076e-38 -1.423015e-03
bigcom80        -1.584604e-38 -1.424521e-03
bigcom82        -1.584340e-38 -1.419070e-03
bigcom83        -1.583944e-38 -1.417691e-03
bigcom84         9.647169e-38  8.600898e-03
bigcom85        -1.584340e-38 -1.420878e-03
bigcom87        -1.584737e-38 -1.421356e-03
bigcom89        -1.583944e-38 -1.419996e-03
bigcom91        -1.584737e-38 -1.418547e-03
bigcom92         1.481574e-38  1.317844e-03
bigcom93        -1.583944e-38 -1.416392e-03
bigcom96        -1.583679e-38 -1.419287e-03
bigcom97         5.157042e-38  4.596127e-03
bigcom98        -1.584076e-38 -1.423104e-03
bigcom99        -1.583944e-38 -1.422555e-03
bigcom101       -1.586325e-38 -1.421803e-03
bigcom104       -1.584604e-38 -1.416265e-03
bigcom106       -1.584340e-38 -1.425379e-03
bigcom109       -1.584208e-38 -1.418523e-03
bigcom113       -1.584472e-38 -1.424183e-03
bigcom116       -1.589645e-38 -1.422222e-03
bigcom120       -1.584076e-38 -1.425489e-03
bigcom123       -1.584208e-38 -1.418993e-03
bigcom126       -1.584076e-38 -1.422559e-03
bigcom127       -1.584472e-38 -1.418289e-03
bigcom137       -1.585001e-38 -1.420510e-03
bigcom139       -1.584208e-38 -1.420087e-03
bigcom140       -1.584340e-38 -1.420762e-03
bigcom143       -1.584208e-38 -1.425762e-03
bigcom145       -1.584340e-38 -1.416759e-03
bigcom146       -1.584340e-38 -1.418147e-03
bigcom147       -1.585795e-38 -1.413248e-03
bigcom149       -1.583944e-38 -1.414555e-03
bigcom153       -1.585133e-38 -1.423993e-03
bigcom154       -1.585133e-38 -1.417809e-03
bigcom156       -1.584340e-38 -1.420947e-03
bigcom157       -1.585663e-38 -1.418249e-03
bigcom158       -1.584076e-38 -1.422251e-03
bigcom160       -1.583944e-38 -1.422212e-03
bigcom161       -1.584208e-38 -1.420810e-03
bigcom162       -1.583811e-38 -1.415567e-03
bigcom164       -1.584076e-38 -1.421162e-03
bigcom166       -1.584737e-38 -1.417940e-03
bigcom167       -1.586325e-38 -1.419146e-03
bigcom171       -1.584604e-38 -1.418199e-03
bigcom173        1.285410e-37  1.146225e-02
bigcom175       -1.583944e-38 -1.418841e-03
bigcom176       -1.584076e-38 -1.421270e-03
bigcom177       -1.584076e-38 -1.419504e-03
bigcom178       -1.584208e-38 -1.421593e-03
bigcom180       -1.583944e-38 -1.417641e-03
bigcom181       -1.585795e-38 -1.415589e-03
bigcom184       -1.584208e-38 -1.413620e-03
bigcom186       -1.583944e-38 -1.421447e-03
bigcom187       -1.583811e-38 -1.419757e-03
bigcom189       -1.584869e-38 -1.418261e-03
bigcom194       -1.584472e-38 -1.417952e-03
bigcom195       -1.584076e-38 -1.421283e-03
bigcom196       -1.583811e-38 -1.421191e-03
bigcom204       -1.584340e-38 -1.417679e-03
bigcom205       -1.583811e-38 -1.424478e-03
bigcom212       -1.584076e-38 -1.416295e-03
bigcom214       -1.584340e-38 -1.421343e-03
bigcom222       -1.584076e-38 -1.418448e-03
bigcom223       -1.584076e-38 -1.418711e-03
bigcom226       -1.584076e-38 -1.417593e-03
bigcom227       -1.584076e-38 -1.416564e-03
bigcom229       -1.583811e-38 -1.421070e-03
bigcom233       -1.584076e-38 -1.424825e-03
bigcom236       -1.584076e-38 -1.420447e-03
bigcom237       -1.584076e-38 -1.418500e-03
bigcom246       -1.585266e-38 -1.414989e-03
bigcom248       -1.585663e-38 -1.417894e-03
bigcom249       -1.584208e-38 -1.418694e-03
bigcom250       -1.585531e-38 -1.419551e-03
bigcom254       -1.584208e-38 -1.417284e-03
bigcom266       -1.583811e-38 -1.422933e-03
bigcom269       -1.584472e-38 -1.421207e-03
bigcom272       -1.584076e-38 -1.421945e-03
bigcom274        6.637442e-39  5.924429e-04
bigcom281        1.525924e-37  1.360937e-02
bigcom291       -1.584076e-38 -1.416990e-03
bigcom292       -1.584076e-38 -1.419915e-03
bigcom295        1.525924e-37  1.360509e-02
bigcom299       -1.584076e-38 -1.420683e-03
bigcom301       -1.584737e-38 -1.419579e-03
bigcom306       -1.583944e-38 -1.418568e-03
bigcom309        1.525924e-37  1.360595e-02
bigcom314       -1.584076e-38 -1.423587e-03
bigcom321       -1.584869e-38 -1.418950e-03
bigcom341       -1.583944e-38 -1.417590e-03
bigcom350       -1.583679e-38 -1.416999e-03
bigcom353       -1.583944e-38 -1.421100e-03
bigcom359       -1.584076e-38 -1.419406e-03
bigcom363       -1.583811e-38 -1.423979e-03
bigcom365       -1.584208e-38 -1.422177e-03
bigcom385       -1.584340e-38 -1.421881e-03
bigcom386       -1.584076e-38 -1.418294e-03
bigcom408       -1.584472e-38 -1.421596e-03
bigcom412       -1.584208e-38 -1.414238e-03
bigcom480       -1.584076e-38 -1.420419e-03
spin_vertex      3.296968e-39  2.663612e-04
membership_s1    5.233057e-39  4.601055e-04
membership_s3    3.738829e-38  3.321976e-03
membership_s4   -5.047714e-39 -4.423952e-04
membership_s5   -6.090444e-39 -5.394448e-04
membership_s6    9.375704e-39  8.382595e-04
membership_s7   -2.485861e-39 -2.232373e-04
membership_s8    6.193306e-38  5.515396e-03
membership_s9    9.654419e-38  8.598511e-03
membership_s11  -1.585001e-38 -1.427395e-03
membership_s12  -1.585133e-38 -1.421957e-03
membership_s14  -1.584604e-38 -1.425653e-03
membership_s15   2.454661e-39  2.144428e-04
membership_s16  -1.585266e-38 -1.422447e-03
membership_s17  -1.584604e-38 -1.425728e-03
membership_s18  -4.892323e-39 -4.403280e-04
membership_s20  -1.584208e-38 -1.424546e-03
membership_s21  -3.789908e-39 -3.442076e-04
membership_s22  -1.587386e-38 -1.427663e-03
membership_s24   1.306400e-38  1.158699e-03
membership_s25  -1.587121e-38 -1.420994e-03
membership_s26   4.364542e-38  3.859479e-03
membership_s27  -2.433667e-39 -2.188461e-04
membership_s28  -1.585795e-38 -1.425235e-03
membership_s30   6.072020e-41  1.023993e-05
membership_s31  -6.016793e-39 -5.433602e-04
membership_s32   7.946247e-39  7.059058e-04
membership_s33  -1.584340e-38 -1.431053e-03
membership_s36  -3.852469e-40 -3.638784e-05
membership_s37   5.251656e-39  4.626763e-04
V1               7.871059e-40  6.223704e-05
V2               1.287816e-38  1.138023e-03
pdi             -1.516124e-36 -1.176079e-01
adhesion        -1.709306e-43 -1.512398e-08
cohesion         3.417526e-43  3.023819e-08
inner            5.257278e-44  4.779820e-09
outer            1.612749e-43  1.438522e-08
ioratio          5.227668e-39  4.580899e-04
comsize          8.353972e-43  7.324040e-08
target           1.025065e-38  9.137989e-04
[1] "Dataset: all_TnotC Model GBM, run: 6 of 10 2015-06-16 08:15:46"
Iter   TrainDeviance   ValidDeviance   StepSize   Improve
     1        0.1640             nan     0.0100   -0.0001
     2        0.1636             nan     0.0100   -0.0000
     3        0.1630             nan     0.0100    0.0000
     4        0.1624             nan     0.0100   -0.0000
     5        0.1619             nan     0.0100   -0.0000
     6        0.1613             nan     0.0100   -0.0000
     7        0.1608             nan     0.0100   -0.0000
     8        0.1603             nan     0.0100   -0.0000
     9        0.1598             nan     0.0100   -0.0000
    10        0.1592             nan     0.0100   -0.0000
    20        0.1541             nan     0.0100    0.0000
    40        0.1457             nan     0.0100   -0.0000
    60        0.1384             nan     0.0100   -0.0000
    80        0.1327             nan     0.0100   -0.0000
   100        0.1272             nan     0.0100   -0.0000
   120        0.1224             nan     0.0100   -0.0000
   140        0.1175             nan     0.0100   -0.0000
   160        0.1135             nan     0.0100   -0.0000
   180        0.1097             nan     0.0100   -0.0000
   200        0.1062             nan     0.0100   -0.0000
   204        0.1054             nan     0.0100   -0.0000

[1] "GBM variable coefficients"
                            var     rel.inf
V2                           V2 4.100444072
outer                     outer 3.373155469
pagerank               pagerank 3.159278043
comsize                 comsize 3.034747779
orbit18                 orbit18 2.688592818
ratio5                   ratio5 2.565522937
graph13                 graph13 2.457493008
ioratio                 ioratio 2.408878408
ratio1                   ratio1 2.370048993
ratio2                   ratio2 2.270291481
fourth                   fourth 2.191986006
adhesion               adhesion 2.176423900
inner                     inner 2.128269581
walktrap_vertex walktrap_vertex 1.981637506
knn                         knn 1.928617106
V1                           V1 1.807829472
bet                         bet 1.513093954
cohesion               cohesion 1.472741656
graph10                 graph10 1.398664647
spin_vertex         spin_vertex 1.370640227
trans                     trans 1.364184737
ratio4                   ratio4 1.313580398
graph16                 graph16 1.310137433
orbit35                 orbit35 1.179992536
orbit22                 orbit22 1.122776098
graph3                   graph3 1.074505572
orbit28                 orbit28 1.043886048
ratio6                   ratio6 0.976337396
upto_sixth           upto_sixth 0.963349223
graph6                   graph6 0.949534774
graph9                   graph9 0.932279928
graph12                 graph12 0.901292005
graph17                 graph17 0.893688746
orbit46                 orbit46 0.833819208
orbit45                 orbit45 0.828019480
orbit27                 orbit27 0.821242055
graph4                   graph4 0.796098550
upto_fifth           upto_fifth 0.790539899
third                     third 0.775124277
orbit19                 orbit19 0.774755377
graph11                 graph11 0.762486370
graph21                 graph21 0.741460542
sixth                     sixth 0.718844170
graph15                 graph15 0.705403574
graph19                 graph19 0.704012397
orbit50                 orbit50 0.669212391
orbit31                 orbit31 0.659595715
orbit17                 orbit17 0.655086237
orbit20                 orbit20 0.647703329
orbit16                 orbit16 0.638654638
graph14                 graph14 0.630578405
orbit9                   orbit9 0.626849656
orbit23                 orbit23 0.612309760
orbit32                 orbit32 0.606163951
membership_s9     membership_s9 0.599257298
graph1                   graph1 0.592811068
graph20                 graph20 0.576898887
bigcom21               bigcom21 0.575245759
orbit24                 orbit24 0.543461666
ratio3                   ratio3 0.539658352
orbit49                 orbit49 0.535233416
graph22                 graph22 0.531825319
upto_fourth         upto_fourth 0.514784826
graph25                 graph25 0.491753737
orbit52                 orbit52 0.490185664
graph5                   graph5 0.483423403
orbit62                 orbit62 0.431056354
fifth                     fifth 0.430207125
orbit44                 orbit44 0.425865917
constraint           constraint 0.422008377
upto_second         upto_second 0.408814966
close                     close 0.406375293
orbit48                 orbit48 0.405779873
hubscore               hubscore 0.399618576
orbit36                 orbit36 0.382338399
orbit65                 orbit65 0.379684821
orbit29                 orbit29 0.376325760
orbit5                   orbit5 0.370569393
orbit21                 orbit21 0.356024061
graph7                   graph7 0.353244486
graph23                 graph23 0.352248635
membership_s1     membership_s1 0.340468498
orbit64                 orbit64 0.339554897
orbit39                 orbit39 0.335593214
orbit56                 orbit56 0.327851288
bigcom40               bigcom40 0.324829922
orbit11                 orbit11 0.318591877
orbit25                 orbit25 0.313900938
orbit51                 orbit51 0.309662181
graph18                 graph18 0.307386066
bigcom1                 bigcom1 0.304233515
upto_third           upto_third 0.302887285
graph24                 graph24 0.298402606
orbit54                 orbit54 0.296161762
orbit12                 orbit12 0.292709381
graph26                 graph26 0.286210123
orbit4                   orbit4 0.285811607
orbit40                 orbit40 0.272732159
membership_s6     membership_s6 0.267889589
orbit15                 orbit15 0.266444475
orbit6                   orbit6 0.263808377
orbit42                 orbit42 0.258172373
orbit26                 orbit26 0.257653890
bigcom4                 bigcom4 0.242593344
orbit2                   orbit2 0.223125586
orbit41                 orbit41 0.215957815
orbit7                   orbit7 0.215929257
graph27                 graph27 0.209643109
orbit61                 orbit61 0.197179232
orbit55                 orbit55 0.196384184
orbit10                 orbit10 0.186179859
orbit60                 orbit60 0.181531456
orbit59                 orbit59 0.169677873
orbit30                 orbit30 0.168845759
orbit69                 orbit69 0.168183508
orbit53                 orbit53 0.167674080
orbit58                 orbit58 0.165828066
orbit38                 orbit38 0.148613822
selfinter             selfinter 0.147368810
orbit33                 orbit33 0.145970443
coreness               coreness 0.129278690
membership_s4     membership_s4 0.126747433
bigcom3                 bigcom3 0.123898481
orbit1                   orbit1 0.122737725
membership_s30   membership_s30 0.109486320
bigcom26               bigcom26 0.108636884
orbit37                 orbit37 0.103897888
ecc                         ecc 0.098933466
membership_s27   membership_s27 0.095559276
bigcom8                 bigcom8 0.092533917
graph29                 graph29 0.080623677
membership_s15   membership_s15 0.078404787
membership_s31   membership_s31 0.076074916
orbit47                 orbit47 0.075207888
membership_s36   membership_s36 0.067654103
target                   target 0.066903337
bigcom30               bigcom30 0.066494294
orbit70                 orbit70 0.066239407
membership_s7     membership_s7 0.064780541
orbit63                 orbit63 0.063408914
bigcom44               bigcom44 0.061814985
orbit13                 orbit13 0.060330436
membership_s32   membership_s32 0.058407760
orbit68                 orbit68 0.055204887
bigcom28               bigcom28 0.053476617
evcent                   evcent 0.053019213
orbit43                 orbit43 0.051013207
orbit57                 orbit57 0.042582709
graph0                   graph0 0.041397947
bigcom73               bigcom73 0.028842666
orbit66                 orbit66 0.017374224
orbit67                 orbit67 0.015869189
membership_s21   membership_s21 0.015220630
graph8                   graph8 0.014906203
bigcom97               bigcom97 0.014856827
AP                           AP 0.014259507
bigcom56               bigcom56 0.012402644
pdi                         pdi 0.008888510
bigcom22               bigcom22 0.008711867
membership_s5     membership_s5 0.008289855
membership_s37   membership_s37 0.008259788
bigcom71               bigcom71 0.007158112
membership_s3     membership_s3 0.006799530
bigcom39               bigcom39 0.005205146
graph2                   graph2 0.000000000
graph28                 graph28 0.000000000
orbit0                   orbit0 0.000000000
orbit3                   orbit3 0.000000000
orbit8                   orbit8 0.000000000
orbit14                 orbit14 0.000000000
orbit34                 orbit34 0.000000000
orbit71                 orbit71 0.000000000
orbit72                 orbit72 0.000000000
eccrad                   eccrad 0.000000000
first                     first 0.000000000
second                   second 0.000000000
bigcom2                 bigcom2 0.000000000
bigcom6                 bigcom6 0.000000000
bigcom9                 bigcom9 0.000000000
bigcom11               bigcom11 0.000000000
bigcom13               bigcom13 0.000000000
bigcom15               bigcom15 0.000000000
bigcom16               bigcom16 0.000000000
bigcom24               bigcom24 0.000000000
bigcom31               bigcom31 0.000000000
bigcom32               bigcom32 0.000000000
bigcom33               bigcom33 0.000000000
bigcom34               bigcom34 0.000000000
bigcom36               bigcom36 0.000000000
bigcom37               bigcom37 0.000000000
bigcom38               bigcom38 0.000000000
bigcom43               bigcom43 0.000000000
bigcom46               bigcom46 0.000000000
bigcom47               bigcom47 0.000000000
bigcom49               bigcom49 0.000000000
bigcom50               bigcom50 0.000000000
bigcom51               bigcom51 0.000000000
bigcom52               bigcom52 0.000000000
bigcom54               bigcom54 0.000000000
bigcom62               bigcom62 0.000000000
bigcom66               bigcom66 0.000000000
bigcom68               bigcom68 0.000000000
bigcom69               bigcom69 0.000000000
bigcom72               bigcom72 0.000000000
bigcom74               bigcom74 0.000000000
bigcom75               bigcom75 0.000000000
bigcom76               bigcom76 0.000000000
bigcom77               bigcom77 0.000000000
bigcom79               bigcom79 0.000000000
bigcom80               bigcom80 0.000000000
bigcom82               bigcom82 0.000000000
bigcom83               bigcom83 0.000000000
bigcom84               bigcom84 0.000000000
bigcom85               bigcom85 0.000000000
bigcom87               bigcom87 0.000000000
bigcom89               bigcom89 0.000000000
bigcom91               bigcom91 0.000000000
bigcom92               bigcom92 0.000000000
bigcom93               bigcom93 0.000000000
bigcom96               bigcom96 0.000000000
bigcom98               bigcom98 0.000000000
bigcom99               bigcom99 0.000000000
bigcom101             bigcom101 0.000000000
bigcom104             bigcom104 0.000000000
bigcom106             bigcom106 0.000000000
bigcom109             bigcom109 0.000000000
bigcom113             bigcom113 0.000000000
bigcom116             bigcom116 0.000000000
bigcom120             bigcom120 0.000000000
bigcom123             bigcom123 0.000000000
bigcom126             bigcom126 0.000000000
bigcom127             bigcom127 0.000000000
bigcom137             bigcom137 0.000000000
bigcom139             bigcom139 0.000000000
bigcom140             bigcom140 0.000000000
bigcom143             bigcom143 0.000000000
bigcom145             bigcom145 0.000000000
bigcom146             bigcom146 0.000000000
bigcom147             bigcom147 0.000000000
bigcom149             bigcom149 0.000000000
bigcom153             bigcom153 0.000000000
bigcom154             bigcom154 0.000000000
bigcom156             bigcom156 0.000000000
bigcom157             bigcom157 0.000000000
bigcom158             bigcom158 0.000000000
bigcom160             bigcom160 0.000000000
bigcom161             bigcom161 0.000000000
bigcom162             bigcom162 0.000000000
bigcom164             bigcom164 0.000000000
bigcom166             bigcom166 0.000000000
bigcom167             bigcom167 0.000000000
bigcom171             bigcom171 0.000000000
bigcom173             bigcom173 0.000000000
bigcom175             bigcom175 0.000000000
bigcom176             bigcom176 0.000000000
bigcom177             bigcom177 0.000000000
bigcom178             bigcom178 0.000000000
bigcom180             bigcom180 0.000000000
bigcom181             bigcom181 0.000000000
bigcom184             bigcom184 0.000000000
bigcom186             bigcom186 0.000000000
bigcom187             bigcom187 0.000000000
bigcom189             bigcom189 0.000000000
bigcom194             bigcom194 0.000000000
bigcom195             bigcom195 0.000000000
bigcom196             bigcom196 0.000000000
bigcom204             bigcom204 0.000000000
bigcom205             bigcom205 0.000000000
bigcom212             bigcom212 0.000000000
bigcom214             bigcom214 0.000000000
bigcom222             bigcom222 0.000000000
bigcom223             bigcom223 0.000000000
bigcom226             bigcom226 0.000000000
bigcom227             bigcom227 0.000000000
bigcom229             bigcom229 0.000000000
bigcom233             bigcom233 0.000000000
bigcom236             bigcom236 0.000000000
bigcom237             bigcom237 0.000000000
bigcom246             bigcom246 0.000000000
bigcom248             bigcom248 0.000000000
bigcom249             bigcom249 0.000000000
bigcom250             bigcom250 0.000000000
bigcom254             bigcom254 0.000000000
bigcom266             bigcom266 0.000000000
bigcom269             bigcom269 0.000000000
bigcom272             bigcom272 0.000000000
bigcom274             bigcom274 0.000000000
bigcom281             bigcom281 0.000000000
bigcom291             bigcom291 0.000000000
bigcom292             bigcom292 0.000000000
bigcom295             bigcom295 0.000000000
bigcom299             bigcom299 0.000000000
bigcom301             bigcom301 0.000000000
bigcom306             bigcom306 0.000000000
bigcom309             bigcom309 0.000000000
bigcom314             bigcom314 0.000000000
bigcom321             bigcom321 0.000000000
bigcom341             bigcom341 0.000000000
bigcom350             bigcom350 0.000000000
bigcom353             bigcom353 0.000000000
bigcom359             bigcom359 0.000000000
bigcom363             bigcom363 0.000000000
bigcom365             bigcom365 0.000000000
bigcom385             bigcom385 0.000000000
bigcom386             bigcom386 0.000000000
bigcom408             bigcom408 0.000000000
bigcom412             bigcom412 0.000000000
bigcom480             bigcom480 0.000000000
membership_s8     membership_s8 0.000000000
membership_s11   membership_s11 0.000000000
membership_s12   membership_s12 0.000000000
membership_s14   membership_s14 0.000000000
membership_s16   membership_s16 0.000000000
membership_s17   membership_s17 0.000000000
membership_s18   membership_s18 0.000000000
membership_s20   membership_s20 0.000000000
membership_s22   membership_s22 0.000000000
membership_s24   membership_s24 0.000000000
membership_s25   membership_s25 0.000000000
membership_s26   membership_s26 0.000000000
membership_s28   membership_s28 0.000000000
membership_s33   membership_s33 0.000000000
[1] "Dataset: all_TnotC Model RF, run: 6 of 10 2015-06-16 08:19:32"
     |      Out-of-bag   |
Tree |      MSE  %Var(y) |
   1 |  0.02746   173.65 |
   2 |  0.02696   170.50 |
   3 |  0.02788   176.31 |
   4 |   0.0262   165.66 |
   5 |  0.02478   156.72 |
   6 |  0.02432   153.80 |
   7 |  0.02361   149.28 |
   8 |  0.02219   140.34 |
   9 |  0.02169   137.19 |
  10 |  0.02157   136.43 |
  11 |  0.02125   134.41 |
  12 |  0.02084   131.77 |
  13 |  0.02039   128.92 |
  14 |  0.02001   126.54 |
  15 |  0.01985   125.56 |
  16 |  0.01971   124.63 |
  17 |  0.01956   123.71 |
  18 |  0.01944   122.97 |
  19 |   0.0193   122.04 |
  20 |  0.01917   121.24 |
  21 |  0.01902   120.26 |
  22 |  0.01881   118.96 |
  23 |  0.01877   118.70 |
  24 |  0.01872   118.38 |
  25 |   0.0186   117.65 |
  26 |  0.01848   116.89 |
  27 |  0.01839   116.30 |
  28 |  0.01835   116.04 |
  29 |  0.01829   115.69 |
  30 |  0.01827   115.54 |
  31 |  0.01829   115.64 |
  32 |  0.01824   115.34 |
  33 |   0.0182   115.10 |
  34 |  0.01818   114.98 |
  35 |  0.01815   114.75 |
  36 |  0.01812   114.59 |
  37 |  0.01807   114.29 |
  38 |  0.01804   114.07 |
  39 |  0.01798   113.69 |
  40 |  0.01794   113.47 |
  41 |  0.01793   113.36 |
  42 |  0.01795   113.54 |
  43 |  0.01793   113.41 |
  44 |  0.01789   113.16 |
  45 |  0.01788   113.05 |
  46 |  0.01786   112.94 |
  47 |  0.01783   112.74 |
  48 |   0.0178   112.58 |
  49 |  0.01777   112.35 |
  50 |  0.01776   112.29 |
  51 |  0.01774   112.19 |
  52 |  0.01773   112.12 |
  53 |  0.01773   112.15 |
  54 |  0.01771   111.98 |
  55 |  0.01769   111.87 |
  56 |  0.01765   111.63 |
  57 |  0.01763   111.50 |
  58 |  0.01762   111.40 |
  59 |  0.01761   111.33 |
  60 |  0.01761   111.34 |
  61 |  0.01759   111.26 |
  62 |  0.01759   111.22 |
  63 |  0.01756   111.05 |
  64 |  0.01756   111.03 |
  65 |  0.01753   110.89 |
  66 |   0.0175   110.66 |
  67 |  0.01748   110.55 |
  68 |  0.01746   110.41 |
  69 |  0.01743   110.26 |
  70 |  0.01743   110.21 |
  71 |  0.01742   110.14 |
  72 |  0.01743   110.21 |
  73 |  0.01743   110.20 |
  74 |  0.01742   110.18 |
  75 |  0.01742   110.16 |
  76 |  0.01741   110.11 |
  77 |  0.01741   110.10 |
  78 |  0.01741   110.08 |
  79 |   0.0174   110.02 |
  80 |   0.0174   110.01 |
  81 |  0.01738   109.93 |
  82 |  0.01737   109.85 |
  83 |  0.01736   109.76 |
  84 |  0.01735   109.69 |
  85 |  0.01735   109.70 |
  86 |  0.01734   109.65 |
  87 |  0.01733   109.57 |
  88 |  0.01732   109.53 |
  89 |  0.01731   109.49 |
  90 |  0.01731   109.45 |
  91 |  0.01731   109.47 |
  92 |  0.01731   109.44 |
  93 |   0.0173   109.40 |
  94 |   0.0173   109.39 |
  95 |  0.01729   109.34 |
  96 |  0.01729   109.31 |
  97 |  0.01728   109.30 |
  98 |  0.01729   109.34 |
  99 |   0.0173   109.39 |
 100 |  0.01729   109.31 |
[1] "Random Forest variable coefficients"
                      %IncMSE IncNodePurity
graph5           4.298408e-03  4.528856e-01
graph6           6.060183e-03  8.608323e-01
graph7           3.409044e-03  4.041278e-01
graph8           4.141332e-04  2.031703e-01
graph9           1.235112e-02  9.172153e-01
graph10          1.076477e-02  1.692930e+00
graph11          1.074496e-02  1.528643e+00
graph12          6.812397e-03  1.066601e+00
graph13          6.661960e-03  1.240134e+00
graph14          5.533913e-03  1.000736e+00
graph15          9.664118e-03  1.149911e+00
graph16          4.643575e-03  1.200295e+00
graph17          1.022201e-02  1.176359e+00
graph18          4.862083e-03  6.141894e-01
graph19          8.807163e-03  1.168993e+00
graph20          3.904229e-03  7.682002e-01
graph21          9.526002e-03  8.384595e-01
graph22          7.626506e-03  6.092552e-01
graph23          1.117001e-02  9.786442e-01
graph24          3.435712e-03  4.251559e-01
graph25          4.827378e-03  9.094040e-01
graph26          4.743167e-03  5.026237e-01
graph27          1.128332e-03  2.136548e-01
graph28          7.741552e-05  2.192849e-01
graph29          7.476134e-04  1.865768e-01
orbit0           1.184655e-03  3.476317e-01
orbit1           3.211000e-03  9.718531e-01
orbit2           2.347705e-03  5.735526e-01
orbit3           1.461468e-03  2.500411e-01
orbit4           6.547099e-03  9.276249e-01
orbit5           5.785878e-03  9.262071e-01
orbit6           9.234969e-03  1.381664e+00
orbit7           5.685289e-03  6.020156e-01
orbit8           3.386398e-03  7.641619e-01
orbit9           6.051865e-03  9.618800e-01
orbit10          3.329829e-03  3.369933e-01
orbit11          2.387865e-03  3.148857e-01
orbit12          3.935570e-03  4.248352e-01
orbit13          1.070516e-03  2.325971e-01
orbit14          1.256074e-03  1.409076e-01
orbit15          7.873756e-03  1.154236e+00
orbit16          5.654898e-03  8.102268e-01
orbit17          6.909396e-03  8.854333e-01
orbit18          1.632539e-02  2.557774e+00
orbit19          5.312516e-03  1.277131e+00
orbit20          1.004974e-02  1.212934e+00
orbit21          5.716421e-03  5.938529e-01
orbit22          8.608957e-03  1.418898e+00
orbit23          4.555325e-03  4.733487e-01
orbit24          8.877171e-03  1.096420e+00
orbit25          1.212333e-02  7.039334e-01
orbit26          2.711078e-03  3.782908e-01
orbit27          1.110307e-02  1.275548e+00
orbit28          9.099119e-03  1.038222e+00
orbit29          2.552351e-03  7.215037e-01
orbit30          2.565617e-03  5.368534e-01
orbit31          7.439246e-03  9.377173e-01
orbit32          1.027385e-02  9.083344e-01
orbit33          4.286808e-03  4.690088e-01
orbit34          8.951694e-03  8.780801e-01
orbit35          1.349075e-02  1.515306e+00
orbit36          6.705125e-03  1.001489e+00
orbit37          7.358492e-03  8.151897e-01
orbit38          3.851046e-03  5.929347e-01
orbit39          9.399196e-03  1.485273e+00
orbit40          7.873541e-03  7.947135e-01
orbit41          2.423789e-03  3.111738e-01
orbit42          1.706289e-03  3.389794e-01
orbit43          7.781786e-03  4.959995e-01
orbit44          1.841635e-03  3.202167e-01
orbit45          7.654125e-03  1.157954e+00
orbit46          2.963826e-03  7.239850e-01
orbit47          4.842618e-03  3.336849e-01
orbit48          2.728618e-03  4.633938e-01
orbit49          5.460870e-03  1.059747e+00
orbit50          3.607878e-03  8.491013e-01
orbit51          6.387146e-03  7.620317e-01
orbit52          5.042628e-03  6.068480e-01
orbit53          9.710316e-03  5.346166e-01
orbit54          5.942889e-03  8.109663e-01
orbit55          2.245296e-03  3.645368e-01
orbit56          8.562580e-03  1.537411e+00
orbit57          1.689710e-03  1.389150e-01
orbit58          1.550180e-03  1.254374e-01
orbit59          6.294386e-03  6.583304e-01
orbit60          4.378155e-03  3.217337e-01
orbit61          1.016632e-03  1.057725e-01
orbit62          2.795080e-03  5.099593e-01
orbit63          2.598380e-03  3.647285e-01
orbit64          2.335460e-03  3.905015e-01
orbit65          4.309071e-03  5.567684e-01
orbit66          2.428868e-03  1.750745e-01
orbit67          2.323611e-03  1.378526e-01
orbit68          2.975049e-03  4.310494e-01
orbit69          5.194286e-05  7.520816e-02
orbit70          6.254008e-04  2.413857e-01
orbit71          1.510840e-03  1.711199e-01
orbit72          4.391046e-04  1.353572e-01
AP               3.425828e-05  8.523264e-02
bet              5.016853e-03  1.737204e+00
ecc              7.084514e-04  2.996754e-01
eccrad           3.111579e-04  2.099569e-01
close            3.370536e-03  9.464343e-01
constraint       3.322044e-03  1.170873e+00
coreness         2.989919e-03  5.180802e-01
knn              7.386855e-03  2.160036e+00
hubscore         3.060900e-03  6.610175e-01
pagerank         5.215347e-03  3.340253e+00
trans            2.396084e-03  1.267948e+00
evcent           6.881886e-03  8.413739e-01
first            6.700939e-04  4.488031e-01
upto_second      4.987806e-03  7.225234e-01
upto_third       3.302833e-03  8.964467e-01
upto_fourth      8.266191e-03  8.254734e-01
upto_fifth       4.928023e-03  1.059819e+00
upto_sixth       3.105487e-03  1.023485e+00
second           4.373136e-03  7.922893e-01
third            1.665435e-02  1.277173e+00
fourth           1.146296e-02  2.709767e+00
fifth            7.962265e-03  1.765313e+00
sixth            5.220454e-03  1.475607e+00
ratio1           6.207150e-03  2.128256e+00
ratio2           9.577676e-03  3.097796e+00
ratio3           8.571149e-03  1.857589e+00
ratio4           6.647813e-03  1.922905e+00
ratio5           2.589430e-03  3.257584e+00
ratio6           6.918648e-03  1.947404e+00
selfinter        1.356114e-05  1.456031e-01
walktrap_vertex  5.186848e-03  2.571840e+00
bigcom1          1.334089e-04  2.555635e-01
bigcom2          0.000000e+00  5.551115e-19
bigcom3          4.247765e-05  1.509078e-01
bigcom4          8.155562e-04  1.475297e-01
bigcom6          0.000000e+00  1.249001e-18
bigcom8          2.356073e-04  2.585784e-01
bigcom9         -5.987489e-06  4.415008e-02
bigcom11         0.000000e+00  4.163336e-19
bigcom13         0.000000e+00  1.110223e-18
bigcom15         0.000000e+00  1.665335e-18
bigcom16         0.000000e+00  1.387779e-18
bigcom21         4.323731e-04  5.276741e-01
bigcom22        -7.144058e-06  6.950179e-02
bigcom24         0.000000e+00  1.526557e-18
bigcom26         1.773903e-05  1.872577e-01
bigcom28         1.624447e-04  3.718192e-01
bigcom30         1.137279e-05  2.750158e-01
bigcom31         0.000000e+00  2.775558e-19
bigcom32         0.000000e+00  1.249001e-18
bigcom33         0.000000e+00  0.000000e+00
bigcom34         0.000000e+00  6.938894e-19
bigcom36         0.000000e+00  1.387779e-19
bigcom37         0.000000e+00  5.551115e-19
bigcom38         0.000000e+00  1.387779e-18
bigcom39         2.434080e-05  2.380867e-01
bigcom40         8.485329e-04  5.938512e-01
bigcom43         0.000000e+00  0.000000e+00
bigcom44         3.094431e-05  5.778448e-02
bigcom46         0.000000e+00  8.326673e-19
bigcom47         0.000000e+00  9.714451e-19
bigcom49         0.000000e+00  1.387779e-18
bigcom50         0.000000e+00  1.249001e-18
bigcom51         0.000000e+00  5.551115e-19
bigcom52         0.000000e+00  1.804112e-18
bigcom54         0.000000e+00  0.000000e+00
bigcom56        -6.751051e-06  2.961751e-01
bigcom62        -3.208032e-06  4.885647e-01
bigcom66         0.000000e+00  5.551115e-19
bigcom68         0.000000e+00  1.387779e-19
bigcom69         0.000000e+00  5.551115e-19
bigcom71         5.999300e-05  2.428992e-01
bigcom72         0.000000e+00  8.326673e-19
bigcom73         5.550875e-05  1.676082e-01
bigcom74         0.000000e+00  8.326673e-19
bigcom75         0.000000e+00  5.551115e-19
bigcom76         0.000000e+00  5.551115e-19
bigcom77         0.000000e+00  1.665335e-18
bigcom79         0.000000e+00  1.110223e-18
bigcom80         0.000000e+00  5.551115e-19
bigcom82        -2.795311e-05  3.149038e-01
bigcom83         0.000000e+00  0.000000e+00
bigcom84         0.000000e+00  5.551115e-19
bigcom85         0.000000e+00  2.498002e-18
bigcom87         0.000000e+00  2.081668e-18
bigcom89         0.000000e+00  0.000000e+00
bigcom91         0.000000e+00  5.551115e-19
bigcom92         1.181716e-04  3.175950e-01
bigcom93         0.000000e+00  1.387779e-19
bigcom96         0.000000e+00  1.249001e-18
bigcom97         1.359763e-05  3.856222e-01
bigcom98         0.000000e+00  0.000000e+00
bigcom99         0.000000e+00  0.000000e+00
bigcom101        0.000000e+00  9.714451e-19
bigcom104        0.000000e+00  1.804112e-18
bigcom106        0.000000e+00  0.000000e+00
bigcom109        0.000000e+00  1.249001e-18
bigcom113        0.000000e+00  5.551115e-19
bigcom116        0.000000e+00  1.387779e-19
bigcom120        0.000000e+00  1.387779e-19
bigcom123        0.000000e+00  1.110223e-18
bigcom126        0.000000e+00  1.387779e-18
bigcom127        0.000000e+00  1.387779e-19
bigcom137        0.000000e+00  1.387779e-19
bigcom139        0.000000e+00  1.665335e-18
bigcom140        0.000000e+00  8.326673e-19
bigcom143        0.000000e+00  0.000000e+00
bigcom145        0.000000e+00  2.220446e-18
bigcom146        0.000000e+00  5.551115e-19
bigcom147        0.000000e+00  5.551115e-19
bigcom149        0.000000e+00  0.000000e+00
bigcom153        0.000000e+00  6.938894e-19
bigcom154        0.000000e+00  0.000000e+00
bigcom156        0.000000e+00  6.938894e-19
bigcom157        0.000000e+00  1.665335e-18
bigcom158        0.000000e+00  5.551115e-19
bigcom160        0.000000e+00  8.326673e-19
bigcom161        0.000000e+00  1.110223e-18
bigcom162        0.000000e+00  5.551115e-19
bigcom164        0.000000e+00  6.938894e-19
bigcom166        0.000000e+00  2.775558e-19
bigcom167        0.000000e+00  5.551115e-19
bigcom171        0.000000e+00  6.938894e-19
bigcom173       -1.704362e-05  3.597373e-01
bigcom175        0.000000e+00  0.000000e+00
bigcom176        0.000000e+00  1.526557e-18
bigcom177        0.000000e+00  1.387779e-19
bigcom178        0.000000e+00  1.387779e-19
bigcom180        0.000000e+00  0.000000e+00
bigcom181        0.000000e+00  3.469447e-18
bigcom184        0.000000e+00  8.326673e-19
bigcom186        0.000000e+00  8.326673e-19
bigcom187        0.000000e+00  5.551115e-19
bigcom189        0.000000e+00  3.747003e-18
bigcom194        0.000000e+00  1.387779e-19
bigcom195        0.000000e+00  5.551115e-19
bigcom196        0.000000e+00  1.110223e-18
bigcom204        0.000000e+00  2.636780e-18
bigcom205        0.000000e+00  5.551115e-19
bigcom212        0.000000e+00  6.938894e-19
bigcom214        0.000000e+00  1.387779e-19
bigcom222        0.000000e+00  5.551115e-19
bigcom223        0.000000e+00  1.110223e-18
bigcom226        0.000000e+00  2.775558e-18
bigcom227        0.000000e+00  1.387779e-18
bigcom229        0.000000e+00  6.938894e-19
bigcom233        0.000000e+00  6.938894e-19
bigcom236        0.000000e+00  6.938894e-19
bigcom237        0.000000e+00  5.551115e-19
bigcom246        0.000000e+00  1.387779e-19
bigcom248        0.000000e+00  1.387779e-19
bigcom249        0.000000e+00  0.000000e+00
bigcom250        0.000000e+00  2.775558e-19
bigcom254        0.000000e+00  2.081668e-18
bigcom266        0.000000e+00  5.551115e-19
bigcom269        0.000000e+00  6.938894e-19
bigcom272        0.000000e+00  1.387779e-19
bigcom274        1.388709e-05  9.425432e-02
bigcom281        2.370896e-07  4.020216e-01
bigcom291        0.000000e+00  2.359224e-18
bigcom292        0.000000e+00  0.000000e+00
bigcom295        4.243371e-06  2.205162e-01
bigcom299        0.000000e+00  2.914335e-18
bigcom301        0.000000e+00  0.000000e+00
bigcom306        0.000000e+00  2.775558e-18
bigcom309        0.000000e+00  1.387779e-19
bigcom314        0.000000e+00  6.938894e-19
bigcom321        0.000000e+00  4.163336e-19
bigcom341        0.000000e+00  5.551115e-19
bigcom350        0.000000e+00  8.326673e-19
bigcom353        0.000000e+00  2.775558e-19
bigcom359        0.000000e+00  0.000000e+00
bigcom363        0.000000e+00  2.818926e-19
bigcom365        0.000000e+00  1.387779e-19
bigcom385        0.000000e+00  1.110223e-18
bigcom386        0.000000e+00  1.249001e-18
bigcom408        0.000000e+00  0.000000e+00
bigcom412        0.000000e+00  6.938894e-19
bigcom480        0.000000e+00  6.938894e-19
spin_vertex      5.139537e-03  2.417039e+00
membership_s1    1.073007e-04  4.378518e-01
membership_s3   -5.388759e-05  9.593983e-02
membership_s4    3.801104e-04  4.005607e-01
membership_s5    2.866282e-05  1.108664e-01
membership_s6    4.423357e-04  3.803684e-01
membership_s7    3.107641e-05  2.812660e-01
membership_s8    2.243384e-06  1.914904e-01
membership_s9    9.965391e-05  3.096021e-01
membership_s11   0.000000e+00  0.000000e+00
membership_s12   0.000000e+00  1.387779e-19
membership_s14   0.000000e+00  0.000000e+00
membership_s15  -2.021790e-05  1.473460e-01
membership_s16   0.000000e+00  2.775558e-19
membership_s17   0.000000e+00  2.636780e-18
membership_s18   2.464799e-05  1.863598e-02
membership_s20   0.000000e+00  1.387779e-19
membership_s21  -1.271371e-05  1.090459e-01
membership_s22   0.000000e+00  4.163336e-19
membership_s24   2.088551e-06  1.796342e-01
membership_s25   0.000000e+00  1.387779e-19
membership_s26   0.000000e+00  6.938894e-19
membership_s27   4.565099e-05  1.753870e-01
membership_s28   0.000000e+00  1.387779e-19
membership_s30   8.580055e-05  2.570054e-01
membership_s31   2.328141e-04  2.994299e-01
membership_s32  -1.912042e-05  1.746470e-01
membership_s33   0.000000e+00  1.110223e-18
membership_s36   1.773767e-04  1.921799e-01
membership_s37  -2.153118e-05  8.238572e-02
V1               6.699307e-03  3.663146e+00
V2               3.760403e-03  4.791353e+00
pdi             -9.296043e-07  1.322158e-01
adhesion         1.063589e-02  3.184474e+00
cohesion         1.040141e-02  2.574358e+00
inner            4.493666e-03  2.946267e+00
outer            2.470369e-03  4.253921e+00
ioratio          5.532619e-03  3.315324e+00
comsize          3.241228e-03  4.135653e+00
target           2.938635e-06  3.171943e-01
[1] "Dataset: all_TnotC Model GLM, run: 6 of 10 2015-06-16 08:27:46"
[1] "glmnet variable coefficients"
                         [,1]          [,2]
(Intercept)     -4.114520e+00 -4.085935e+00
graph0          -5.437148e-41 -4.372906e-06
graph1          -3.095653e-44 -2.315059e-09
graph2          -2.003523e-41 -1.614219e-06
graph3          -1.971953e-45 -1.538952e-10
graph4          -2.352222e-47 -1.616908e-12
graph5          -5.336612e-43 -4.205697e-08
graph6          -1.307234e-44 -1.012107e-09
graph7          -7.040303e-43 -5.608560e-08
graph8          -1.249620e-41 -1.003485e-06
graph9          -4.353862e-47 -3.421993e-12
graph10         -1.006776e-48 -7.385488e-14
graph11         -4.426690e-50 -3.044181e-15
graph12         -8.076859e-47 -6.141865e-12
graph13         -6.275364e-46 -4.950737e-11
graph14         -7.976186e-48 -5.884169e-13
graph15         -2.414241e-44 -1.932530e-09
graph16         -3.225543e-46 -2.482066e-11
graph17         -5.779991e-46 -4.418352e-11
graph18         -1.428014e-44 -1.112526e-09
graph19         -2.826052e-45 -2.212695e-10
graph20         -3.080845e-44 -2.377368e-09
graph21         -1.585606e-44 -1.252417e-09
graph22         -5.016522e-44 -3.958805e-09
graph23         -1.835302e-44 -1.442113e-09
graph24         -2.931892e-44 -2.304354e-09
graph25         -1.550107e-43 -1.231530e-08
graph26         -1.379437e-43 -1.098733e-08
graph27         -7.803938e-43 -6.223662e-08
graph28         -1.147742e-42 -9.249631e-08
graph29         -1.026363e-41 -8.161100e-07
orbit0          -5.437148e-41 -4.371944e-06
orbit1          -1.771693e-42 -1.475109e-07
orbit2          -2.016089e-44 -1.402312e-09
orbit3          -2.003523e-41 -1.613831e-06
orbit4          -3.606249e-44 -2.976280e-09
orbit5          -1.664481e-45 -1.272786e-10
orbit6          -2.468744e-45 -2.101697e-10
orbit7          -1.478022e-47 -8.692958e-13
orbit8          -5.336612e-43 -4.204399e-08
orbit9          -8.382468e-43 -6.997467e-08
orbit10         -9.574985e-44 -7.763861e-09
orbit11         -7.751985e-45 -5.534820e-10
orbit12         -3.268032e-42 -2.668273e-07
orbit13         -7.630079e-43 -5.984306e-08
orbit14         -1.249620e-41 -1.003186e-06
orbit15         -9.022473e-46 -7.484967e-11
orbit16         -3.946808e-47 -3.018584e-12
orbit17         -3.000962e-46 -2.396765e-11
orbit18         -1.207675e-46 -9.663560e-12
orbit19         -1.154185e-46 -9.776464e-12
orbit20         -3.924643e-47 -3.156233e-12
orbit21         -5.187065e-49 -3.277117e-14
orbit22         -3.127393e-48 -2.676321e-13
orbit23         -2.540846e-50 -1.422919e-15
orbit24         -4.063988e-45 -3.395198e-10
orbit25         -1.744702e-45 -1.395402e-10
orbit26         -6.181277e-47 -4.528523e-12
orbit27         -2.129445e-44 -1.760377e-09
orbit28         -1.709724e-45 -1.332630e-10
orbit29         -3.118507e-45 -2.530937e-10
orbit30         -8.610163e-46 -6.513910e-11
orbit31         -7.996533e-46 -6.806947e-11
orbit32         -2.568377e-46 -2.114579e-11
orbit33         -3.424080e-48 -2.056369e-13
orbit34         -2.414241e-44 -1.931751e-09
orbit35         -2.996996e-44 -2.512696e-09
orbit36         -3.151718e-45 -2.465794e-10
orbit37         -3.513453e-45 -2.849334e-10
orbit38         -1.742584e-46 -1.218290e-11
orbit39         -5.259349e-44 -4.406787e-09
orbit40         -8.052215e-45 -6.560808e-10
orbit41         -3.320537e-45 -2.597232e-10
orbit42         -3.428206e-46 -2.358467e-11
orbit43         -5.650367e-44 -4.587709e-09
orbit44         -9.055629e-45 -6.405080e-10
orbit45         -1.388001e-43 -1.158955e-08
orbit46         -3.935990e-44 -3.202213e-09
orbit47         -3.640418e-45 -2.725501e-10
orbit48         -5.521674e-45 -4.329381e-10
orbit49         -1.273331e-43 -9.986379e-09
orbit50         -2.818554e-44 -2.152380e-09
orbit51         -7.311835e-44 -5.891832e-09
orbit52         -1.756528e-43 -1.421926e-08
orbit53         -1.896731e-44 -1.466104e-09
orbit54         -2.943198e-43 -2.422489e-08
orbit55         -4.124813e-44 -3.161918e-09
orbit56         -8.850476e-43 -7.415216e-08
orbit57         -3.757815e-44 -3.012444e-09
orbit58         -1.943979e-44 -1.428560e-09
orbit59         -2.243268e-43 -1.825539e-08
orbit60         -7.013635e-44 -5.540982e-09
orbit61         -4.139553e-44 -3.103837e-09
orbit62         -1.706990e-42 -1.373237e-07
orbit63         -2.785380e-43 -2.202591e-08
orbit64         -3.495325e-43 -2.776932e-08
orbit65         -2.514719e-42 -2.069478e-07
orbit66         -4.771139e-43 -3.863116e-08
orbit67         -1.683415e-43 -1.310304e-08
orbit68         -1.215618e-42 -9.767554e-08
orbit69         -1.635313e-42 -1.270005e-07
orbit70         -5.489920e-42 -4.510633e-07
orbit71         -1.290152e-42 -1.027917e-07
orbit72         -1.026363e-41 -8.155692e-07
AP              -7.207728e-39 -6.279232e-04
bet             -3.593741e-45 -2.715424e-10
ecc              2.610623e-39  2.222528e-04
eccrad           1.566374e-38  1.333501e-03
close           -8.602246e-38 -7.329434e-03
constraint       4.718970e-39  4.014006e-04
coreness        -3.365334e-40 -2.819392e-05
knn             -2.711481e-42 -2.367918e-07
hubscore        -7.999385e-38 -6.547662e-03
pagerank        -4.982773e-38 -4.486018e-03
trans            8.390843e-39  7.520382e-04
evcent          -8.051390e-38 -6.591724e-03
first           -5.437148e-41 -4.369194e-06
upto_second     -2.729427e-42 -2.296925e-07
upto_third      -7.821444e-43 -6.667466e-08
upto_fourth     -9.788060e-43 -8.406277e-08
upto_fifth      -4.224574e-42 -3.724716e-07
upto_sixth      -1.862522e-41 -1.658702e-06
second          -2.767346e-42 -2.330992e-07
third           -8.807419e-43 -7.550135e-08
fourth           9.576931e-43  8.117790e-08
fifth            7.398732e-43  6.171085e-08
sixth            2.508076e-42  2.171180e-07
ratio1          -2.518322e-42 -2.208594e-07
ratio2           1.206588e-41  1.031176e-06
ratio3          -1.787084e-41 -1.676472e-06
ratio4           1.589973e-41  1.342694e-06
ratio5           9.833459e-40  8.794633e-05
ratio6           2.844906e-42  2.474025e-07
selfinter       -7.388224e-40 -5.254063e-05
walktrap_vertex  1.016979e-39  1.002533e-04
bigcom1         -1.949884e-39 -1.722133e-04
bigcom2         -1.624985e-38 -1.456825e-03
bigcom3         -4.064093e-39 -3.656039e-04
bigcom4         -7.514995e-40 -6.028527e-05
bigcom6         -1.624038e-38 -1.457303e-03
bigcom8          1.397358e-39  1.319007e-04
bigcom9          1.812353e-39  1.588964e-04
bigcom11        -1.626477e-38 -1.462193e-03
bigcom13        -1.627427e-38 -1.461717e-03
bigcom15        -1.628651e-38 -1.461710e-03
bigcom16        -1.625121e-38 -1.461447e-03
bigcom21         3.514192e-38  3.142924e-03
bigcom22        -6.824843e-39 -6.092182e-04
bigcom24        -1.624308e-38 -1.459069e-03
bigcom26         1.359067e-38  1.214860e-03
bigcom28        -3.530920e-39 -3.008177e-04
bigcom30         1.044716e-38  9.329042e-04
bigcom31        -1.624038e-38 -1.457442e-03
bigcom32        -1.625798e-38 -1.464105e-03
bigcom33        -1.624038e-38 -1.460404e-03
bigcom34        -1.624173e-38 -1.458946e-03
bigcom36        -1.625256e-38 -1.461174e-03
bigcom37        -1.623902e-38 -1.477092e-03
bigcom38        -1.625392e-38 -1.461547e-03
bigcom39         1.748009e-38  1.560746e-03
bigcom40         1.410487e-39  1.361087e-04
bigcom43        -1.624985e-38 -1.458043e-03
bigcom44         1.109143e-38  9.942270e-04
bigcom46        -1.626477e-38 -1.462094e-03
bigcom47        -1.625527e-38 -1.461077e-03
bigcom49        -1.625256e-38 -1.458453e-03
bigcom50        -1.624579e-38 -1.461510e-03
bigcom51        -1.624173e-38 -1.459893e-03
bigcom52        -1.624173e-38 -1.461465e-03
bigcom54        -1.623767e-38 -1.461272e-03
bigcom56         4.324531e-38  3.868425e-03
bigcom62         1.858640e-37  1.663255e-02
bigcom66        -1.624038e-38 -1.463355e-03
bigcom68        -1.624173e-38 -1.461752e-03
bigcom69        -1.625527e-38 -1.463705e-03
bigcom71         4.324531e-38  3.867998e-03
bigcom72        -1.624308e-38 -1.460440e-03
bigcom73         3.432861e-38  3.068349e-03
bigcom74        -1.625256e-38 -1.459247e-03
bigcom75        -1.624038e-38 -1.460770e-03
bigcom76        -1.624850e-38 -1.459188e-03
bigcom77        -1.624850e-38 -1.458734e-03
bigcom79        -1.624173e-38 -1.463517e-03
bigcom80        -1.624850e-38 -1.465337e-03
bigcom82         9.607183e-38  8.594890e-03
bigcom83        -1.624038e-38 -1.458446e-03
bigcom84        -1.624173e-38 -1.459757e-03
bigcom85        -1.624444e-38 -1.462311e-03
bigcom87        -1.625121e-38 -1.461623e-03
bigcom89        -1.624038e-38 -1.461270e-03
bigcom91        -1.624850e-38 -1.459241e-03
bigcom92         1.266332e-38  1.129406e-03
bigcom93        -1.624038e-38 -1.456234e-03
bigcom96        -1.624038e-38 -1.461459e-03
bigcom97         5.598172e-38  5.008266e-03
bigcom98        -1.624038e-38 -1.464104e-03
bigcom99        -1.624038e-38 -1.462561e-03
bigcom101       -1.626477e-38 -1.461115e-03
bigcom104       -1.625256e-38 -1.457903e-03
bigcom106       -1.624308e-38 -1.464681e-03
bigcom109       -1.624173e-38 -1.458282e-03
bigcom113       -1.624308e-38 -1.464263e-03
bigcom116       -1.629604e-38 -1.461474e-03
bigcom120       -1.624173e-38 -1.465702e-03
bigcom123       -1.624308e-38 -1.457807e-03
bigcom126       -1.624038e-38 -1.463146e-03
bigcom127       -1.624308e-38 -1.458714e-03
bigcom137       -1.624850e-38 -1.460456e-03
bigcom139       -1.624038e-38 -1.459233e-03
bigcom140       -1.624038e-38 -1.460128e-03
bigcom143       -1.624038e-38 -1.465900e-03
bigcom145       -1.624308e-38 -1.456534e-03
bigcom146       -1.624444e-38 -1.457237e-03
bigcom147       -1.626341e-38 -1.454074e-03
bigcom149       -1.623767e-38 -1.454485e-03
bigcom153       -1.625121e-38 -1.464527e-03
bigcom154       -1.624985e-38 -1.458109e-03
bigcom156       -1.624173e-38 -1.462079e-03
bigcom157       -1.625256e-38 -1.457152e-03
bigcom158       -1.623902e-38 -1.463685e-03
bigcom160       -1.624173e-38 -1.460461e-03
bigcom161       -1.624038e-38 -1.461647e-03
bigcom162       -1.624038e-38 -1.458792e-03
bigcom164       -1.624038e-38 -1.461850e-03
bigcom166       -1.624579e-38 -1.458194e-03
bigcom167       -1.626477e-38 -1.459732e-03
bigcom171       -1.624850e-38 -1.458352e-03
bigcom173        1.281412e-37  1.146703e-02
bigcom175       -1.624038e-38 -1.457158e-03
bigcom176       -1.624038e-38 -1.461677e-03
bigcom177       -1.624173e-38 -1.458471e-03
bigcom178       -1.624308e-38 -1.459969e-03
bigcom180       -1.624038e-38 -1.456109e-03
bigcom181       -1.625256e-38 -1.456776e-03
bigcom184       -1.624038e-38 -1.452931e-03
bigcom186       -1.624038e-38 -1.462522e-03
bigcom187       -1.624038e-38 -1.460510e-03
bigcom189       -1.624715e-38 -1.458683e-03
bigcom194       -1.624173e-38 -1.456517e-03
bigcom195       -1.624038e-38 -1.460524e-03
bigcom196       -1.623902e-38 -1.462331e-03
bigcom204       -1.624579e-38 -1.457025e-03
bigcom205       -1.623902e-38 -1.460613e-03
bigcom212       -1.624173e-38 -1.458063e-03
bigcom214       -1.624308e-38 -1.461765e-03
bigcom222       -1.624038e-38 -1.458889e-03
bigcom223       -1.624038e-38 -1.456809e-03
bigcom226       -1.624173e-38 -1.458795e-03
bigcom227       -1.624173e-38 -1.457553e-03
bigcom229       -1.624038e-38 -1.462143e-03
bigcom233       -1.624038e-38 -1.465049e-03
bigcom236       -1.624038e-38 -1.460584e-03
bigcom237       -1.624038e-38 -1.458829e-03
bigcom246       -1.624985e-38 -1.454703e-03
bigcom248       -1.625663e-38 -1.457790e-03
bigcom249       -1.624173e-38 -1.458791e-03
bigcom250       -1.625527e-38 -1.459327e-03
bigcom254       -1.624173e-38 -1.457722e-03
bigcom266       -1.623902e-38 -1.462465e-03
bigcom269       -1.624308e-38 -1.461273e-03
bigcom272       -1.624038e-38 -1.462665e-03
bigcom274        4.829458e-39  4.325703e-04
bigcom281        1.281412e-37  1.146654e-02
bigcom291       -1.624038e-38 -1.454945e-03
bigcom292       -1.623902e-38 -1.460613e-03
bigcom295        1.281412e-37  1.146349e-02
bigcom299       -1.623902e-38 -1.461927e-03
bigcom301       -1.624850e-38 -1.459368e-03
bigcom306       -1.624038e-38 -1.460213e-03
bigcom309       -1.624173e-38 -1.463320e-03
bigcom314       -1.624173e-38 -1.462944e-03
bigcom321       -1.624850e-38 -1.459405e-03
bigcom341       -1.623902e-38 -1.458110e-03
bigcom350       -1.624038e-38 -1.461673e-03
bigcom353       -1.624038e-38 -1.461389e-03
bigcom359       -1.623902e-38 -1.459550e-03
bigcom363       -1.623902e-38 -1.463556e-03
bigcom365       -1.624038e-38 -1.462115e-03
bigcom385       -1.624308e-38 -1.462280e-03
bigcom386       -1.624038e-38 -1.458043e-03
bigcom408       -1.624850e-38 -1.460552e-03
bigcom412       -1.624173e-38 -1.454889e-03
bigcom480       -1.624173e-38 -1.459556e-03
spin_vertex      3.815963e-39  3.147512e-04
membership_s1    4.660804e-39  4.110435e-04
membership_s3    3.192225e-38  2.845570e-03
membership_s4   -3.332712e-39 -2.914643e-04
membership_s5   -5.562507e-39 -4.943291e-04
membership_s6    8.440546e-39  7.587361e-04
membership_s7   -2.735298e-39 -2.464938e-04
membership_s8    8.484714e-38  7.586406e-03
membership_s9    1.027472e-37  9.185104e-03
membership_s11  -1.624850e-38 -1.467738e-03
membership_s12  -1.625256e-38 -1.460806e-03
membership_s14  -1.624579e-38 -1.471966e-03
membership_s15   7.225409e-39  6.431578e-04
membership_s16  -1.625256e-38 -1.463626e-03
membership_s17  -1.624579e-38 -1.467214e-03
membership_s18  -5.757758e-39 -5.199259e-04
membership_s20  -1.624038e-38 -1.465166e-03
membership_s21  -4.120684e-39 -3.747252e-04
membership_s22  -1.627699e-38 -1.467101e-03
membership_s24   1.186030e-38  1.055633e-03
membership_s25  -1.626748e-38 -1.460726e-03
membership_s26   4.696026e-38  4.171342e-03
membership_s27  -2.661301e-39 -2.396360e-04
membership_s28  -1.625934e-38 -1.465910e-03
membership_s30   1.313368e-40  1.625510e-05
membership_s31  -3.123011e-39 -2.857852e-04
membership_s32   6.342900e-39  5.642806e-04
membership_s33  -1.624173e-38 -1.471484e-03
membership_s36  -2.208442e-39 -1.995836e-04
membership_s37   3.602888e-39  3.171206e-04
V1               3.053173e-39  2.624127e-04
V2               1.292903e-38  1.146357e-03
pdi             -1.137413e-36 -8.461245e-02
adhesion        -2.217587e-43 -1.962001e-08
cohesion         4.423903e-43  3.913869e-08
inner            1.442697e-43  1.291576e-08
outer            2.142447e-43  1.903205e-08
ioratio          3.026357e-39  2.601339e-04
comsize          7.226132e-43  6.301153e-08
target           6.976348e-39  6.237344e-04
[1] "Dataset: all_TnotC Model GBM, run: 7 of 10 2015-06-16 08:27:47"
Iter   TrainDeviance   ValidDeviance   StepSize   Improve
     1        0.1657             nan     0.0100    0.0000
     2        0.1650             nan     0.0100    0.0000
     3        0.1642             nan     0.0100    0.0000
     4        0.1633             nan     0.0100   -0.0000
     5        0.1627             nan     0.0100    0.0000
     6        0.1622             nan     0.0100    0.0000
     7        0.1617             nan     0.0100   -0.0000
     8        0.1612             nan     0.0100   -0.0000
     9        0.1605             nan     0.0100   -0.0000
    10        0.1597             nan     0.0100    0.0000
    20        0.1548             nan     0.0100   -0.0000
    40        0.1460             nan     0.0100   -0.0000
    60        0.1385             nan     0.0100   -0.0000
    80        0.1320             nan     0.0100   -0.0000
   100        0.1267             nan     0.0100    0.0000
   120        0.1217             nan     0.0100   -0.0000
   140        0.1173             nan     0.0100   -0.0000
   160        0.1130             nan     0.0100   -0.0000
   180        0.1093             nan     0.0100   -0.0000
   200        0.1055             nan     0.0100   -0.0000
   204        0.1046             nan     0.0100   -0.0000

[1] "GBM variable coefficients"
                            var     rel.inf
V2                           V2 3.799491478
outer                     outer 3.493743977
V1                           V1 3.152052893
ratio2                   ratio2 2.981093951
ratio5                   ratio5 2.848506346
ioratio                 ioratio 2.712337080
pagerank               pagerank 2.684230091
spin_vertex         spin_vertex 2.658939162
walktrap_vertex walktrap_vertex 2.617055289
comsize                 comsize 2.568290802
knn                         knn 2.458830978
orbit18                 orbit18 2.350658866
inner                     inner 2.348099503
fourth                   fourth 1.811999802
ratio1                   ratio1 1.774226696
graph14                 graph14 1.714961177
trans                     trans 1.701453794
cohesion               cohesion 1.622152326
bet                         bet 1.580994605
graph15                 graph15 1.571025252
adhesion               adhesion 1.529797261
graph23                 graph23 1.526310836
orbit39                 orbit39 1.203673969
orbit22                 orbit22 1.202521417
graph10                 graph10 1.178155975
orbit27                 orbit27 1.175669118
graph13                 graph13 1.162338988
orbit56                 orbit56 1.120102911
graph16                 graph16 0.902522436
ratio4                   ratio4 0.871239725
graph17                 graph17 0.847670414
orbit35                 orbit35 0.816720832
graph11                 graph11 0.759649756
orbit46                 orbit46 0.756048995
orbit32                 orbit32 0.742382253
orbit45                 orbit45 0.714586376
graph25                 graph25 0.708501035
orbit50                 orbit50 0.693670823
orbit44                 orbit44 0.693432940
graph12                 graph12 0.683575931
orbit30                 orbit30 0.668766581
third                     third 0.667596091
orbit36                 orbit36 0.667461128
orbit20                 orbit20 0.663043090
graph19                 graph19 0.650064707
orbit40                 orbit40 0.622393658
orbit28                 orbit28 0.619932709
graph5                   graph5 0.618107211
graph9                   graph9 0.611318827
constraint           constraint 0.602728829
graph4                   graph4 0.582566215
orbit17                 orbit17 0.565964561
ratio6                   ratio6 0.564426614
membership_s6     membership_s6 0.559614993
orbit53                 orbit53 0.548996059
orbit31                 orbit31 0.546924856
graph20                 graph20 0.546821975
orbit49                 orbit49 0.531116816
orbit24                 orbit24 0.513841895
orbit37                 orbit37 0.499485506
bigcom40               bigcom40 0.494251867
graph22                 graph22 0.473795620
fifth                     fifth 0.463253046
orbit1                   orbit1 0.463172724
close                     close 0.459669796
orbit23                 orbit23 0.454327147
upto_third           upto_third 0.438841518
orbit21                 orbit21 0.438177884
orbit47                 orbit47 0.434780461
graph1                   graph1 0.418375239
orbit19                 orbit19 0.410029991
graph6                   graph6 0.407443385
orbit4                   orbit4 0.405145947
graph18                 graph18 0.399630518
orbit54                 orbit54 0.397990572
orbit64                 orbit64 0.393178056
orbit59                 orbit59 0.383382571
sixth                     sixth 0.381108266
ratio3                   ratio3 0.361428993
orbit5                   orbit5 0.360205738
orbit63                 orbit63 0.357345261
orbit38                 orbit38 0.331046517
graph7                   graph7 0.324680332
membership_s9     membership_s9 0.319878606
orbit25                 orbit25 0.313920418
graph21                 graph21 0.309671333
orbit9                   orbit9 0.305507091
graph26                 graph26 0.300655795
orbit65                 orbit65 0.292581558
upto_fifth           upto_fifth 0.292042744
graph3                   graph3 0.291910407
graph24                 graph24 0.281968706
upto_sixth           upto_sixth 0.272147629
orbit6                   orbit6 0.263094862
orbit33                 orbit33 0.261914905
orbit15                 orbit15 0.257874750
membership_s32   membership_s32 0.257415167
orbit16                 orbit16 0.252345328
hubscore               hubscore 0.249484904
orbit60                 orbit60 0.246105004
graph27                 graph27 0.233380965
graph0                   graph0 0.223542090
orbit43                 orbit43 0.212472561
membership_s1     membership_s1 0.195451926
bigcom4                 bigcom4 0.191490721
orbit52                 orbit52 0.188378885
bigcom21               bigcom21 0.183075658
bigcom1                 bigcom1 0.174353306
orbit26                 orbit26 0.168489615
orbit29                 orbit29 0.164664407
orbit62                 orbit62 0.164081486
orbit10                 orbit10 0.163178422
orbit48                 orbit48 0.161621270
orbit58                 orbit58 0.158409050
membership_s27   membership_s27 0.156186530
upto_second         upto_second 0.155456239
orbit69                 orbit69 0.155023222
coreness               coreness 0.146194888
membership_s30   membership_s30 0.134687763
membership_s4     membership_s4 0.134681894
orbit41                 orbit41 0.124722925
orbit71                 orbit71 0.115234411
membership_s15   membership_s15 0.114977643
bigcom26               bigcom26 0.114031700
graph2                   graph2 0.110898332
selfinter             selfinter 0.109064130
orbit67                 orbit67 0.107358186
bigcom44               bigcom44 0.107090892
orbit66                 orbit66 0.106119269
orbit68                 orbit68 0.103208284
bigcom28               bigcom28 0.097887652
orbit12                 orbit12 0.093514248
orbit55                 orbit55 0.092770198
target                   target 0.090213564
second                   second 0.088018808
orbit51                 orbit51 0.086367381
bigcom3                 bigcom3 0.082925717
orbit61                 orbit61 0.077087567
bigcom8                 bigcom8 0.075622509
upto_fourth         upto_fourth 0.073560238
orbit42                 orbit42 0.066011200
orbit13                 orbit13 0.063796565
graph29                 graph29 0.063188968
pdi                         pdi 0.062278654
orbit11                 orbit11 0.058752293
graph28                 graph28 0.057440246
graph8                   graph8 0.054444344
evcent                   evcent 0.052368546
bigcom30               bigcom30 0.050609454
orbit57                 orbit57 0.041892055
membership_s31   membership_s31 0.037636638
orbit7                   orbit7 0.025366260
membership_s36   membership_s36 0.023403697
membership_s5     membership_s5 0.020636574
ecc                         ecc 0.012980156
orbit70                 orbit70 0.012287527
bigcom97               bigcom97 0.011516604
AP                           AP 0.010193331
orbit2                   orbit2 0.009515091
membership_s37   membership_s37 0.008107664
bigcom56               bigcom56 0.006273949
bigcom73               bigcom73 0.006136598
orbit0                   orbit0 0.000000000
orbit3                   orbit3 0.000000000
orbit8                   orbit8 0.000000000
orbit14                 orbit14 0.000000000
orbit34                 orbit34 0.000000000
orbit72                 orbit72 0.000000000
eccrad                   eccrad 0.000000000
first                     first 0.000000000
bigcom2                 bigcom2 0.000000000
bigcom6                 bigcom6 0.000000000
bigcom9                 bigcom9 0.000000000
bigcom11               bigcom11 0.000000000
bigcom13               bigcom13 0.000000000
bigcom15               bigcom15 0.000000000
bigcom16               bigcom16 0.000000000
bigcom22               bigcom22 0.000000000
bigcom24               bigcom24 0.000000000
bigcom31               bigcom31 0.000000000
bigcom32               bigcom32 0.000000000
bigcom33               bigcom33 0.000000000
bigcom34               bigcom34 0.000000000
bigcom36               bigcom36 0.000000000
bigcom37               bigcom37 0.000000000
bigcom38               bigcom38 0.000000000
bigcom39               bigcom39 0.000000000
bigcom43               bigcom43 0.000000000
bigcom46               bigcom46 0.000000000
bigcom47               bigcom47 0.000000000
bigcom49               bigcom49 0.000000000
bigcom50               bigcom50 0.000000000
bigcom51               bigcom51 0.000000000
bigcom52               bigcom52 0.000000000
bigcom54               bigcom54 0.000000000
bigcom62               bigcom62 0.000000000
bigcom66               bigcom66 0.000000000
bigcom68               bigcom68 0.000000000
bigcom69               bigcom69 0.000000000
bigcom71               bigcom71 0.000000000
bigcom72               bigcom72 0.000000000
bigcom74               bigcom74 0.000000000
bigcom75               bigcom75 0.000000000
bigcom76               bigcom76 0.000000000
bigcom77               bigcom77 0.000000000
bigcom79               bigcom79 0.000000000
bigcom80               bigcom80 0.000000000
bigcom82               bigcom82 0.000000000
bigcom83               bigcom83 0.000000000
bigcom84               bigcom84 0.000000000
bigcom85               bigcom85 0.000000000
bigcom87               bigcom87 0.000000000
bigcom89               bigcom89 0.000000000
bigcom91               bigcom91 0.000000000
bigcom92               bigcom92 0.000000000
bigcom93               bigcom93 0.000000000
bigcom96               bigcom96 0.000000000
bigcom98               bigcom98 0.000000000
bigcom99               bigcom99 0.000000000
bigcom101             bigcom101 0.000000000
bigcom104             bigcom104 0.000000000
bigcom106             bigcom106 0.000000000
bigcom109             bigcom109 0.000000000
bigcom113             bigcom113 0.000000000
bigcom116             bigcom116 0.000000000
bigcom120             bigcom120 0.000000000
bigcom123             bigcom123 0.000000000
bigcom126             bigcom126 0.000000000
bigcom127             bigcom127 0.000000000
bigcom137             bigcom137 0.000000000
bigcom139             bigcom139 0.000000000
bigcom140             bigcom140 0.000000000
bigcom143             bigcom143 0.000000000
bigcom145             bigcom145 0.000000000
bigcom146             bigcom146 0.000000000
bigcom147             bigcom147 0.000000000
bigcom149             bigcom149 0.000000000
bigcom153             bigcom153 0.000000000
bigcom154             bigcom154 0.000000000
bigcom156             bigcom156 0.000000000
bigcom157             bigcom157 0.000000000
bigcom158             bigcom158 0.000000000
bigcom160             bigcom160 0.000000000
bigcom161             bigcom161 0.000000000
bigcom162             bigcom162 0.000000000
bigcom164             bigcom164 0.000000000
bigcom166             bigcom166 0.000000000
bigcom167             bigcom167 0.000000000
bigcom171             bigcom171 0.000000000
bigcom173             bigcom173 0.000000000
bigcom175             bigcom175 0.000000000
bigcom176             bigcom176 0.000000000
bigcom177             bigcom177 0.000000000
bigcom178             bigcom178 0.000000000
bigcom180             bigcom180 0.000000000
bigcom181             bigcom181 0.000000000
bigcom184             bigcom184 0.000000000
bigcom186             bigcom186 0.000000000
bigcom187             bigcom187 0.000000000
bigcom189             bigcom189 0.000000000
bigcom194             bigcom194 0.000000000
bigcom195             bigcom195 0.000000000
bigcom196             bigcom196 0.000000000
bigcom204             bigcom204 0.000000000
bigcom205             bigcom205 0.000000000
bigcom212             bigcom212 0.000000000
bigcom214             bigcom214 0.000000000
bigcom222             bigcom222 0.000000000
bigcom223             bigcom223 0.000000000
bigcom226             bigcom226 0.000000000
bigcom227             bigcom227 0.000000000
bigcom229             bigcom229 0.000000000
bigcom233             bigcom233 0.000000000
bigcom236             bigcom236 0.000000000
bigcom237             bigcom237 0.000000000
bigcom246             bigcom246 0.000000000
bigcom248             bigcom248 0.000000000
bigcom249             bigcom249 0.000000000
bigcom250             bigcom250 0.000000000
bigcom254             bigcom254 0.000000000
bigcom266             bigcom266 0.000000000
bigcom269             bigcom269 0.000000000
bigcom272             bigcom272 0.000000000
bigcom274             bigcom274 0.000000000
bigcom281             bigcom281 0.000000000
bigcom291             bigcom291 0.000000000
bigcom292             bigcom292 0.000000000
bigcom295             bigcom295 0.000000000
bigcom299             bigcom299 0.000000000
bigcom301             bigcom301 0.000000000
bigcom306             bigcom306 0.000000000
bigcom309             bigcom309 0.000000000
bigcom314             bigcom314 0.000000000
bigcom321             bigcom321 0.000000000
bigcom341             bigcom341 0.000000000
bigcom350             bigcom350 0.000000000
bigcom353             bigcom353 0.000000000
bigcom359             bigcom359 0.000000000
bigcom363             bigcom363 0.000000000
bigcom365             bigcom365 0.000000000
bigcom385             bigcom385 0.000000000
bigcom386             bigcom386 0.000000000
bigcom408             bigcom408 0.000000000
bigcom412             bigcom412 0.000000000
bigcom480             bigcom480 0.000000000
membership_s3     membership_s3 0.000000000
membership_s7     membership_s7 0.000000000
membership_s8     membership_s8 0.000000000
membership_s11   membership_s11 0.000000000
membership_s12   membership_s12 0.000000000
membership_s14   membership_s14 0.000000000
membership_s16   membership_s16 0.000000000
membership_s17   membership_s17 0.000000000
membership_s18   membership_s18 0.000000000
membership_s20   membership_s20 0.000000000
membership_s21   membership_s21 0.000000000
membership_s22   membership_s22 0.000000000
membership_s24   membership_s24 0.000000000
membership_s25   membership_s25 0.000000000
membership_s26   membership_s26 0.000000000
membership_s28   membership_s28 0.000000000
membership_s33   membership_s33 0.000000000
[1] "Dataset: all_TnotC Model RF, run: 7 of 10 2015-06-16 08:31:23"
     |      Out-of-bag   |
Tree |      MSE  %Var(y) |
   1 |  0.03096   193.51 |
   2 |  0.03191   199.44 |
   3 |  0.02895   180.93 |
   4 |   0.0271   169.37 |
   5 |  0.02506   156.59 |
   6 |  0.02471   154.46 |
   7 |  0.02379   148.66 |
   8 |  0.02299   143.71 |
   9 |  0.02206   137.90 |
  10 |  0.02186   136.63 |
  11 |  0.02137   133.58 |
  12 |  0.02115   132.19 |
  13 |  0.02087   130.45 |
  14 |  0.02042   127.60 |
  15 |  0.02016   126.01 |
  16 |  0.01999   124.92 |
  17 |  0.01983   123.93 |
  18 |  0.01969   123.05 |
  19 |  0.01947   121.69 |
  20 |   0.0193   120.61 |
  21 |  0.01914   119.60 |
  22 |    0.019   118.74 |
  23 |  0.01896   118.49 |
  24 |  0.01884   117.75 |
  25 |  0.01873   117.08 |
  26 |  0.01862   116.39 |
  27 |  0.01861   116.30 |
  28 |  0.01854   115.87 |
  29 |  0.01852   115.77 |
  30 |  0.01846   115.39 |
  31 |  0.01838   114.87 |
  32 |  0.01834   114.65 |
  33 |  0.01827   114.20 |
  34 |  0.01823   113.95 |
  35 |  0.01817   113.58 |
  36 |  0.01813   113.33 |
  37 |  0.01809   113.07 |
  38 |  0.01807   112.94 |
  39 |  0.01803   112.70 |
  40 |    0.018   112.51 |
  41 |  0.01798   112.37 |
  42 |  0.01795   112.19 |
  43 |  0.01794   112.10 |
  44 |  0.01792   111.98 |
  45 |   0.0179   111.85 |
  46 |  0.01787   111.71 |
  47 |  0.01786   111.61 |
  48 |  0.01784   111.49 |
  49 |  0.01782   111.35 |
  50 |   0.0178   111.25 |
  51 |  0.01779   111.21 |
  52 |  0.01776   111.03 |
  53 |  0.01776   110.98 |
  54 |  0.01774   110.88 |
  55 |  0.01773   110.78 |
  56 |  0.01772   110.73 |
  57 |  0.01771   110.71 |
  58 |  0.01771   110.70 |
  59 |   0.0177   110.64 |
  60 |   0.0177   110.63 |
  61 |  0.01768   110.49 |
  62 |  0.01767   110.42 |
  63 |  0.01766   110.37 |
  64 |  0.01766   110.38 |
  65 |  0.01766   110.37 |
  66 |  0.01766   110.36 |
  67 |  0.01765   110.33 |
  68 |  0.01763   110.21 |
  69 |  0.01763   110.20 |
  70 |  0.01761   110.07 |
  71 |  0.01759   109.94 |
  72 |  0.01759   109.93 |
  73 |  0.01758   109.85 |
  74 |  0.01756   109.77 |
  75 |  0.01756   109.74 |
  76 |  0.01756   109.77 |
  77 |  0.01754   109.64 |
  78 |  0.01754   109.63 |
  79 |  0.01755   109.67 |
  80 |  0.01754   109.59 |
  81 |  0.01752   109.53 |
  82 |   0.0175   109.39 |
  83 |   0.0175   109.35 |
  84 |  0.01749   109.31 |
  85 |  0.01749   109.28 |
  86 |  0.01746   109.10 |
  87 |  0.01746   109.11 |
  88 |  0.01744   108.99 |
  89 |  0.01742   108.88 |
  90 |  0.01741   108.83 |
  91 |  0.01741   108.83 |
  92 |  0.01742   108.86 |
  93 |  0.01741   108.79 |
  94 |  0.01739   108.70 |
  95 |  0.01739   108.69 |
  96 |   0.0174   108.74 |
  97 |  0.01739   108.69 |
  98 |  0.01738   108.63 |
  99 |  0.01738   108.61 |
 100 |  0.01738   108.59 |
[1] "Random Forest variable coefficients"
                      %IncMSE IncNodePurity
graph5           2.844838e-03  9.125498e-01
graph6           7.689159e-03  1.315392e+00
graph7           5.306389e-03  5.749166e-01
graph8           4.910129e-04  1.434214e-01
graph9           4.617349e-03  8.289825e-01
graph10          1.679360e-02  1.646709e+00
graph11          1.510440e-02  1.482396e+00
graph12          9.229094e-03  1.011852e+00
graph13          4.245818e-03  1.164820e+00
graph14          1.075509e-02  1.166937e+00
graph15          9.727856e-03  9.406515e-01
graph16          5.601684e-03  1.211735e+00
graph17          8.841401e-03  1.054330e+00
graph18          5.403704e-03  5.311301e-01
graph19          4.553756e-03  1.095802e+00
graph20          4.303687e-03  7.557273e-01
graph21          3.311174e-03  9.977608e-01
graph22          6.047144e-03  5.494746e-01
graph23          7.464420e-03  1.621324e+00
graph24          7.518846e-03  5.200070e-01
graph25          6.547789e-03  6.878605e-01
graph26          3.470930e-03  4.481617e-01
graph27          2.168195e-03  3.456688e-01
graph28          4.587965e-04  1.402766e-01
graph29          7.939573e-04  2.082655e-01
orbit0           6.200437e-04  1.745662e-01
orbit1           4.780556e-03  6.567688e-01
orbit2           2.947001e-03  5.135473e-01
orbit3           1.139734e-03  2.122208e-01
orbit4           2.975149e-03  8.715686e-01
orbit5           4.170378e-03  6.754403e-01
orbit6           9.918787e-03  1.729914e+00
orbit7           3.892754e-03  5.155358e-01
orbit8           2.423197e-03  7.721527e-01
orbit9           7.924748e-03  1.235339e+00
orbit10          5.598111e-03  7.040454e-01
orbit11          3.297652e-03  3.501034e-01
orbit12          4.493411e-03  5.496649e-01
orbit13          8.152045e-04  2.458549e-01
orbit14          9.536635e-04  1.584626e-01
orbit15          6.200114e-03  1.099521e+00
orbit16          4.135930e-03  9.579492e-01
orbit17          1.595891e-02  9.506637e-01
orbit18          1.342526e-02  2.399186e+00
orbit19          9.155439e-03  1.458656e+00
orbit20          1.173659e-02  1.024101e+00
orbit21          5.814029e-03  6.446122e-01
orbit22          1.256693e-02  1.835347e+00
orbit23          3.554082e-03  6.087544e-01
orbit24          6.060232e-03  1.209931e+00
orbit25          7.472548e-03  8.786636e-01
orbit26          1.150776e-03  3.988443e-01
orbit27          1.145690e-02  1.082291e+00
orbit28          1.276843e-02  1.029860e+00
orbit29          2.262327e-03  3.487898e-01
orbit30          6.027519e-03  7.121019e-01
orbit31          8.161487e-03  1.139773e+00
orbit32          1.009412e-02  9.383910e-01
orbit33          2.167830e-03  4.142725e-01
orbit34          1.526501e-02  9.961265e-01
orbit35          1.397824e-02  1.648514e+00
orbit36          4.906107e-03  1.061339e+00
orbit37          6.575615e-03  7.682671e-01
orbit38          2.628240e-03  6.044786e-01
orbit39          1.123354e-02  1.263963e+00
orbit40          1.265228e-02  6.637238e-01
orbit41          2.574811e-03  3.338692e-01
orbit42          1.672709e-03  2.541559e-01
orbit43          6.711696e-03  8.083864e-01
orbit44          3.522520e-03  2.886333e-01
orbit45          5.860109e-03  1.185252e+00
orbit46          9.959463e-03  8.502414e-01
orbit47          1.796444e-03  4.370995e-01
orbit48          3.820669e-03  4.373071e-01
orbit49          6.538682e-03  1.074471e+00
orbit50          5.283489e-03  1.051258e+00
orbit51          7.134951e-03  5.905236e-01
orbit52          4.098618e-03  5.862642e-01
orbit53          1.174495e-02  6.338048e-01
orbit54          3.739951e-03  6.605633e-01
orbit55          1.853058e-03  2.880997e-01
orbit56          1.259600e-02  1.802231e+00
orbit57          1.055961e-03  2.229870e-01
orbit58          2.003613e-03  1.653613e-01
orbit59          6.968055e-03  6.192887e-01
orbit60          2.675235e-03  3.932626e-01
orbit61          1.705087e-04  2.266911e-01
orbit62          3.376416e-03  7.893067e-01
orbit63          5.175457e-03  6.501618e-01
orbit64          4.465501e-03  4.802805e-01
orbit65          5.305404e-03  4.982791e-01
orbit66          2.947643e-03  2.243374e-01
orbit67          8.843448e-04  1.189874e-01
orbit68          3.317039e-03  3.887200e-01
orbit69          1.088171e-04  1.198358e-01
orbit70          1.213653e-03  1.391976e-01
orbit71          9.862511e-04  1.625383e-01
orbit72          1.657407e-04  1.670088e-01
AP               7.346307e-05  6.528129e-02
bet              3.015054e-03  1.601730e+00
ecc              4.057644e-04  1.866214e-01
eccrad           3.611285e-04  2.370963e-01
close            6.219224e-03  1.009861e+00
constraint       4.011518e-03  1.586580e+00
coreness         2.745511e-03  5.417869e-01
knn              8.183407e-03  1.922083e+00
hubscore         2.357075e-03  8.602566e-01
pagerank         4.512503e-03  3.073275e+00
trans            3.681299e-03  1.482924e+00
evcent           6.601231e-03  8.254547e-01
first            7.109203e-04  2.453827e-01
upto_second      3.703485e-03  1.106911e+00
upto_third       1.159129e-02  8.267096e-01
upto_fourth      2.434536e-03  6.913893e-01
upto_fifth       3.440555e-03  1.024478e+00
upto_sixth       1.931234e-03  8.958418e-01
second           8.613292e-03  1.206761e+00
third            1.075320e-02  1.401580e+00
fourth           1.073111e-02  2.386968e+00
fifth            3.419688e-03  1.533594e+00
sixth            5.363600e-03  1.321348e+00
ratio1           5.830339e-03  2.173196e+00
ratio2           1.199974e-02  3.451421e+00
ratio3           1.020315e-02  1.879699e+00
ratio4           1.042741e-02  2.251483e+00
ratio5           2.063271e-03  3.026710e+00
ratio6           3.569431e-03  1.947469e+00
selfinter        2.421595e-05  1.838467e-01
walktrap_vertex  4.381454e-03  2.266777e+00
bigcom1          8.974154e-05  3.918264e-01
bigcom2          0.000000e+00  1.387779e-19
bigcom3          8.965594e-06  2.530582e-01
bigcom4          3.489187e-04  2.160196e-01
bigcom6          0.000000e+00  1.387779e-19
bigcom8          2.717914e-04  3.972938e-01
bigcom9         -1.970736e-05  3.637996e-02
bigcom11         0.000000e+00  4.857226e-19
bigcom13         0.000000e+00  2.081668e-19
bigcom15         0.000000e+00  2.775558e-19
bigcom16         0.000000e+00  1.387779e-19
bigcom21         1.025360e-04  4.538682e-01
bigcom22        -1.390471e-05  1.669786e-01
bigcom24         0.000000e+00  6.938894e-19
bigcom26         1.417114e-05  2.729700e-01
bigcom28         3.649201e-04  4.007345e-01
bigcom30         3.165267e-05  1.360369e-01
bigcom31         0.000000e+00  2.081668e-19
bigcom32         0.000000e+00  0.000000e+00
bigcom33         0.000000e+00  0.000000e+00
bigcom34         0.000000e+00  6.938894e-20
bigcom36         0.000000e+00  2.775558e-19
bigcom37         0.000000e+00  6.938894e-20
bigcom38         0.000000e+00  2.775558e-19
bigcom39         3.593577e-05  2.108244e-01
bigcom40         6.722657e-04  5.519862e-01
bigcom43         0.000000e+00  0.000000e+00
bigcom44         2.915674e-05  6.718397e-02
bigcom46         0.000000e+00  1.387779e-19
bigcom47         0.000000e+00  2.081668e-19
bigcom49         0.000000e+00  0.000000e+00
bigcom50         0.000000e+00  1.387779e-19
bigcom51         0.000000e+00  0.000000e+00
bigcom52         0.000000e+00  1.387779e-19
bigcom54         0.000000e+00  0.000000e+00
bigcom56         4.461007e-05  3.201544e-01
bigcom62         1.411333e-05  4.450692e-01
bigcom66         0.000000e+00  6.938894e-20
bigcom68         0.000000e+00  0.000000e+00
bigcom69         0.000000e+00  0.000000e+00
bigcom71         2.037661e-05  1.180535e-01
bigcom72         0.000000e+00  2.081668e-19
bigcom73         4.169029e-05  2.004139e-01
bigcom74         0.000000e+00  6.938894e-20
bigcom75         0.000000e+00  1.387779e-19
bigcom76         0.000000e+00  1.387779e-19
bigcom77         0.000000e+00  1.387779e-19
bigcom79         0.000000e+00  2.081668e-19
bigcom80         0.000000e+00  0.000000e+00
bigcom82        -2.918128e-05  3.931244e-01
bigcom83         0.000000e+00  0.000000e+00
bigcom84         2.328207e-05  2.885939e-01
bigcom85         0.000000e+00  6.938894e-20
bigcom87         0.000000e+00  2.081668e-19
bigcom89         0.000000e+00  1.387779e-19
bigcom91         0.000000e+00  2.081668e-19
bigcom92         1.534027e-05  3.746981e-01
bigcom93         0.000000e+00  0.000000e+00
bigcom96         0.000000e+00  0.000000e+00
bigcom97         1.734386e-05  3.715983e-01
bigcom98         0.000000e+00  6.938894e-20
bigcom99         0.000000e+00  0.000000e+00
bigcom101        0.000000e+00  2.775558e-19
bigcom104        0.000000e+00  1.387779e-19
bigcom106        0.000000e+00  0.000000e+00
bigcom109        0.000000e+00  0.000000e+00
bigcom113        0.000000e+00  0.000000e+00
bigcom116        0.000000e+00  3.469447e-19
bigcom120        0.000000e+00  0.000000e+00
bigcom123        0.000000e+00  2.081668e-19
bigcom126        0.000000e+00  6.938894e-20
bigcom127        0.000000e+00  6.938894e-20
bigcom137        0.000000e+00  1.387779e-19
bigcom139        0.000000e+00  2.775558e-19
bigcom140        0.000000e+00  0.000000e+00
bigcom143        0.000000e+00  6.938894e-20
bigcom145        0.000000e+00  0.000000e+00
bigcom146        0.000000e+00  0.000000e+00
bigcom147        0.000000e+00  6.938894e-20
bigcom149        0.000000e+00  6.938894e-20
bigcom153        0.000000e+00  1.387779e-19
bigcom154        0.000000e+00  6.938894e-20
bigcom156        0.000000e+00  0.000000e+00
bigcom157        0.000000e+00  6.938894e-20
bigcom158        0.000000e+00  1.387779e-19
bigcom160        0.000000e+00  6.938894e-20
bigcom161        0.000000e+00  2.775558e-19
bigcom162        0.000000e+00  0.000000e+00
bigcom164        0.000000e+00  2.775558e-19
bigcom166        0.000000e+00  2.081668e-19
bigcom167        0.000000e+00  8.333333e-03
bigcom171        0.000000e+00  4.163336e-19
bigcom173       -1.530855e-05  3.182179e-01
bigcom175        0.000000e+00  6.938894e-20
bigcom176        0.000000e+00  1.387779e-19
bigcom177        0.000000e+00  0.000000e+00
bigcom178        0.000000e+00  4.163336e-19
bigcom180        0.000000e+00  2.081668e-19
bigcom181        0.000000e+00  2.081668e-19
bigcom184        0.000000e+00  6.938894e-20
bigcom186        0.000000e+00  6.938894e-20
bigcom187        0.000000e+00  1.387779e-19
bigcom189        0.000000e+00  0.000000e+00
bigcom194        0.000000e+00  6.938894e-20
bigcom195        0.000000e+00  0.000000e+00
bigcom196        0.000000e+00  6.938894e-20
bigcom204        0.000000e+00  1.387779e-19
bigcom205        0.000000e+00  0.000000e+00
bigcom212        0.000000e+00  0.000000e+00
bigcom214        0.000000e+00  1.387779e-19
bigcom222        0.000000e+00  1.387779e-19
bigcom223        0.000000e+00  1.387779e-19
bigcom226        0.000000e+00  0.000000e+00
bigcom227        0.000000e+00  2.081668e-19
bigcom229        0.000000e+00  2.775558e-19
bigcom233        0.000000e+00  0.000000e+00
bigcom236        0.000000e+00  1.387779e-19
bigcom237        0.000000e+00  1.387779e-19
bigcom246        0.000000e+00  6.938894e-20
bigcom248        0.000000e+00  2.081668e-19
bigcom249        0.000000e+00  0.000000e+00
bigcom250        0.000000e+00  2.775558e-19
bigcom254        0.000000e+00  1.387779e-19
bigcom266        0.000000e+00  2.081668e-19
bigcom269        0.000000e+00  2.081668e-19
bigcom272        0.000000e+00  1.387779e-19
bigcom274        3.495086e-05  9.565282e-02
bigcom281        0.000000e+00  6.938894e-20
bigcom291        0.000000e+00  6.938894e-20
bigcom292        0.000000e+00  0.000000e+00
bigcom295       -2.566884e-06  3.462959e-01
bigcom299        0.000000e+00  0.000000e+00
bigcom301        0.000000e+00  0.000000e+00
bigcom306        0.000000e+00  0.000000e+00
bigcom309       -8.746532e-06  3.129025e-01
bigcom314        0.000000e+00  1.387779e-19
bigcom321        0.000000e+00  6.938894e-20
bigcom341        0.000000e+00  0.000000e+00
bigcom350        0.000000e+00  0.000000e+00
bigcom353        0.000000e+00  0.000000e+00
bigcom359        0.000000e+00  0.000000e+00
bigcom363        0.000000e+00  0.000000e+00
bigcom365        0.000000e+00  1.387779e-19
bigcom385        0.000000e+00  6.938894e-20
bigcom386        0.000000e+00  0.000000e+00
bigcom408        0.000000e+00  3.469447e-19
bigcom412        0.000000e+00  0.000000e+00
bigcom480        0.000000e+00  2.081668e-19
spin_vertex      5.091192e-03  2.788138e+00
membership_s1    1.191359e-04  4.233156e-01
membership_s3    0.000000e+00  6.938894e-20
membership_s4    3.847470e-04  5.104738e-01
membership_s5    9.879479e-07  1.373976e-01
membership_s6    9.948624e-04  4.349821e-01
membership_s7   -8.691034e-06  3.624268e-01
membership_s8    8.900707e-06  2.001295e-01
membership_s9    1.283503e-04  4.272737e-01
membership_s11   0.000000e+00  1.387779e-19
membership_s12   0.000000e+00  3.469447e-19
membership_s14   0.000000e+00  1.387779e-19
membership_s15   2.336155e-05  1.200514e-01
membership_s16   0.000000e+00  3.469447e-19
membership_s17   0.000000e+00  6.938894e-20
membership_s18   0.000000e+00  9.020562e-19
membership_s20   0.000000e+00  0.000000e+00
membership_s21   7.177487e-06  1.321884e-01
membership_s22   0.000000e+00  9.020562e-19
membership_s24  -6.953277e-06  1.527051e-01
membership_s25   0.000000e+00  4.857226e-19
membership_s26   0.000000e+00  2.081668e-19
membership_s27   8.336464e-05  2.613948e-01
membership_s28   0.000000e+00  1.387779e-19
membership_s30   2.235300e-04  5.081718e-01
membership_s31   1.913819e-04  2.902625e-01
membership_s32   2.299293e-05  3.679593e-01
membership_s33   0.000000e+00  6.938894e-20
membership_s36   1.207702e-04  3.610731e-01
membership_s37  -1.629033e-05  2.632700e-02
V1               5.080655e-03  3.335339e+00
V2               4.337736e-03  4.544538e+00
pdi              3.432831e-04  3.477918e-01
adhesion         5.509075e-03  2.784600e+00
cohesion         6.147591e-03  2.775308e+00
inner            5.013124e-03  3.480837e+00
outer            1.730480e-03  3.731361e+00
ioratio          6.915787e-03  3.633147e+00
comsize          2.711139e-03  3.349720e+00
target          -1.861040e-05  4.827813e-01
[1] "Dataset: all_TnotC Model GLM, run: 7 of 10 2015-06-16 08:40:20"
[1] "glmnet variable coefficients"
                         [,1]          [,2]
(Intercept)     -4.102347e+00 -1.903808e+00
graph0          -6.066891e-41  2.189282e-04
graph1          -3.185106e-44 -1.995999e-07
graph2          -2.295550e-41 -3.377138e-04
graph3          -2.090163e-45 -2.073178e-08
graph4          -2.414561e-47 -1.100833e-10
graph5          -5.931915e-43  2.594397e-06
graph6          -1.386697e-44 -1.188963e-07
graph7          -7.916505e-43 -7.145443e-06
graph8          -1.396824e-41 -4.790039e-05
graph9          -4.657561e-47 -4.526440e-10
graph10         -1.037910e-48 -5.690669e-12
graph11         -4.634872e-50 -2.444049e-13
graph12         -8.387088e-47 -2.231820e-11
graph13         -6.928871e-46 -6.048230e-09
graph14         -8.297963e-48 -5.740939e-11
graph15         -2.657394e-44 -4.493695e-07
graph16         -3.380611e-46 -1.876122e-09
graph17         -6.088716e-46 -5.209295e-10
graph18         -1.567431e-44 -6.560022e-08
graph19         -3.095280e-45 -1.286912e-08
graph20         -3.182705e-44  3.682527e-07
graph21         -1.758814e-44 -1.320758e-07
graph22         -5.587303e-44 -3.410967e-07
graph23         -2.002897e-44 -8.802066e-08
graph24         -3.282183e-44 -6.314190e-08
graph25         -1.708539e-43 -9.691741e-07
graph26         -1.562931e-43 -1.461464e-06
graph27         -8.570002e-43 -3.560129e-06
graph28         -1.276005e-42 -1.804130e-05
graph29         -1.125650e-41  2.055234e-04
orbit0          -6.066891e-41  2.256439e-04
orbit1          -1.918628e-42 -1.553517e-05
orbit2          -2.013305e-44 -9.751124e-08
orbit3          -2.295550e-41 -3.354257e-04
orbit4          -3.927569e-44 -7.302211e-08
orbit5          -1.735867e-45 -2.182675e-08
orbit6          -2.637523e-45 -1.943845e-08
orbit7          -1.471892e-47 -3.666054e-11
orbit8          -5.931915e-43  2.727392e-06
orbit9          -8.663811e-43  4.787780e-06
orbit10         -1.087880e-43 -1.149624e-06
orbit11         -7.620928e-45 -7.018883e-08
orbit12         -3.657222e-42 -3.653063e-05
orbit13         -8.411691e-43 -6.920467e-06
orbit14         -1.396824e-41 -4.684569e-05
orbit15         -9.953834e-46 -5.633042e-09
orbit16         -4.097157e-47 -3.802023e-10
orbit17         -3.277884e-46 -4.266020e-09
orbit18         -1.236924e-46  5.576182e-09
orbit19         -1.201461e-46 -5.094260e-10
orbit20         -4.561695e-47 -8.638071e-10
orbit21         -5.091203e-49 -2.605669e-12
orbit22         -3.405304e-48 -3.618385e-11
orbit23         -2.561502e-50 -9.731246e-15
orbit24         -4.111777e-45  1.710232e-08
orbit25         -2.002684e-45  5.032247e-08
orbit26         -6.183794e-47 -5.231734e-10
orbit27         -2.370708e-44 -2.932571e-08
orbit28         -1.820187e-45 -1.562788e-08
orbit29         -3.579909e-45 -3.602048e-08
orbit30         -8.961451e-46 -7.946817e-09
orbit31         -8.242556e-46  7.852327e-10
orbit32         -2.863976e-46 -3.960941e-09
orbit33         -3.369463e-48 -6.208219e-12
orbit34         -2.657394e-44 -4.484769e-07
orbit35         -3.085929e-44  2.072182e-07
orbit36         -3.484952e-45  3.119163e-08
orbit37         -3.917498e-45 -4.198215e-08
orbit38         -1.698659e-46 -1.785929e-09
orbit39         -5.244189e-44  1.081134e-06
orbit40         -9.073774e-45  2.050692e-08
orbit41         -3.582716e-45 -2.103991e-08
orbit42         -3.299951e-46 -1.542281e-09
orbit43         -6.416900e-44 -2.856249e-07
orbit44         -8.839203e-45 -3.498409e-08
orbit45         -1.453302e-43 -3.771365e-07
orbit46         -4.503922e-44 -2.199509e-07
orbit47         -3.692548e-45 -2.452705e-08
orbit48         -6.107477e-45 -1.833267e-08
orbit49         -1.278933e-43  4.824099e-06
orbit50         -2.906991e-44 -1.074771e-07
orbit51         -8.120993e-44 -6.602383e-07
orbit52         -2.008524e-43  8.954783e-07
orbit53         -2.036781e-44 -2.301559e-07
orbit54         -3.237244e-43 -3.183600e-06
orbit55         -4.383528e-44 -1.550900e-07
orbit56         -8.870719e-43 -3.724762e-06
orbit57         -4.138868e-44 -1.660136e-07
orbit58         -1.952848e-44 -1.087448e-07
orbit59         -2.557198e-43  6.660521e-07
orbit60         -7.717848e-44 -2.289911e-07
orbit61         -4.328645e-44 -2.444139e-07
orbit62         -1.837061e-42  1.534779e-05
orbit63         -3.042154e-43 -3.397738e-06
orbit64         -3.859261e-43 -1.594558e-06
orbit65         -2.827117e-42 -3.326928e-05
orbit66         -5.230214e-43 -5.854476e-06
orbit67         -1.878853e-43 -1.333654e-06
orbit68         -1.326074e-42 -3.223356e-06
orbit69         -1.764294e-42 -1.779341e-05
orbit70         -5.848540e-42 -1.193090e-04
orbit71         -1.435923e-42 -1.511214e-05
orbit72         -1.125650e-41  2.055292e-04
AP              -6.361936e-39 -1.220829e-01
bet             -3.579615e-45  1.959354e-08
ecc              8.925211e-40 -5.696040e-02
eccrad           5.355126e-39 -3.385456e-01
close           -6.579071e-38 -4.892250e-01
constraint       2.458583e-39  8.923274e-02
coreness        -3.587149e-40 -7.934542e-05
knn             -4.257521e-42 -1.535762e-04
hubscore        -8.827600e-38 -1.186326e-01
pagerank        -5.072234e-38 -1.697128e+00
trans            1.218649e-38  2.743247e-01
evcent          -8.882533e-38 -1.531745e-01
first           -6.066891e-41  2.159173e-04
upto_second     -2.895376e-42 -1.789472e-05
upto_third      -6.582423e-43 -8.668304e-06
upto_fourth     -1.523504e-43  1.200009e-05
upto_fifth      -3.967182e-43 -1.871629e-07
upto_sixth      -5.061066e-42 -1.013477e-04
second          -2.932169e-42 -1.842164e-05
third           -6.541813e-43 -1.143195e-05
fourth           1.292284e-42  2.643042e-05
fifth            1.642388e-43 -1.909835e-05
sixth           -3.972950e-43 -2.072470e-05
ratio1          -4.067240e-42 -1.402282e-04
ratio2           1.613354e-41 -9.966420e-05
ratio3          -2.445408e-41 -1.497241e-03
ratio4           1.993961e-41  9.470111e-04
ratio5           1.614193e-39  1.640932e-02
ratio6          -2.836501e-43  2.869827e-05
selfinter       -1.865624e-39  2.145434e-02
walktrap_vertex  1.018387e-39  4.639475e-02
bigcom1         -1.033571e-39 -2.116035e-03
bigcom2         -1.644429e-38 -7.231481e-01
bigcom3         -7.595764e-39 -3.249630e-01
bigcom4          1.124697e-41  4.569418e-03
bigcom6         -1.643880e-38 -6.964994e-01
bigcom8          7.682259e-40  6.455179e-02
bigcom9          2.640983e-39  8.589200e-02
bigcom11        -1.646216e-38 -7.871643e-01
bigcom13        -1.647317e-38 -6.695340e-01
bigcom15        -1.647868e-38 -6.599544e-01
bigcom16        -1.644429e-38 -6.869137e-01
bigcom21         2.022046e-38  2.867440e-01
bigcom22        -6.738174e-39 -2.475493e-01
bigcom24        -1.644017e-38 -6.929729e-01
bigcom26         1.628100e-38  2.984818e-01
bigcom28        -1.001208e-39  2.242954e-02
bigcom30         8.702455e-39  1.181131e-01
bigcom31        -1.643606e-38 -6.673965e-01
bigcom32        -1.645528e-38 -8.328146e-01
bigcom33        -1.643606e-38 -8.883606e-01
bigcom34        -1.643606e-38 -6.361122e-01
bigcom36        -1.644429e-38 -7.233314e-01
bigcom37        -1.643606e-38 -1.384139e+00
bigcom38        -1.645116e-38 -6.080084e-01
bigcom39         1.517696e-38  1.496313e-01
bigcom40         1.113694e-39  1.306848e-01
bigcom43        -1.644566e-38 -6.862662e-01
bigcom44         1.180642e-38  3.034733e-01
bigcom46        -1.645803e-38 -8.046885e-01
bigcom47        -1.644429e-38 -8.172254e-01
bigcom49        -1.644841e-38 -6.794587e-01
bigcom50        -1.644292e-38 -7.373229e-01
bigcom51        -1.643606e-38 -6.300630e-01
bigcom52        -1.643743e-38 -6.695175e-01
bigcom54        -1.643606e-38 -6.317061e-01
bigcom56         4.304955e-38  6.148775e-01
bigcom62         1.856684e-37  1.548448e+00
bigcom66        -1.643743e-38 -8.315068e-01
bigcom68        -1.643743e-38 -8.011779e-01
bigcom69        -1.644841e-38 -7.022599e-01
bigcom71         4.304955e-38  4.760023e-01
bigcom72        -1.643743e-38 -6.838425e-01
bigcom73         3.172642e-38  3.956205e-01
bigcom74        -1.644978e-38 -7.166978e-01
bigcom75        -1.643468e-38 -8.117006e-01
bigcom76        -1.644154e-38 -7.122508e-01
bigcom77        -1.644429e-38 -7.447139e-01
bigcom79        -1.643743e-38 -7.875138e-01
bigcom80        -1.644154e-38 -7.678553e-01
bigcom82         1.099068e-37  1.063055e+00
bigcom83        -1.643606e-38 -4.511566e-01
bigcom84         9.587622e-38  9.490543e-01
bigcom85        -1.644154e-38 -7.688932e-01
bigcom87        -1.644566e-38 -8.198645e-01
bigcom89        -1.643468e-38 -8.829897e-01
bigcom91        -1.644292e-38 -7.906925e-01
bigcom92         1.517696e-38  2.946623e-01
bigcom93        -1.643468e-38 -4.257890e-01
bigcom96        -1.643606e-38 -7.852656e-01
bigcom97         5.097464e-38  6.814469e-01
bigcom98        -1.643743e-38 -7.480854e-01
bigcom99        -1.643606e-38 -5.764528e-01
bigcom101       -1.645940e-38 -1.013260e+00
bigcom104       -1.644429e-38 -8.068006e-01
bigcom106       -1.643880e-38 -7.696561e-01
bigcom109       -1.643743e-38 -6.661007e-01
bigcom113       -1.644154e-38 -8.211247e-01
bigcom116       -1.649248e-38 -7.959882e-01
bigcom120       -1.643606e-38 -8.038332e-01
bigcom123       -1.643606e-38 -8.010950e-01
bigcom126       -1.643606e-38 -7.466078e-01
bigcom127       -1.643606e-38 -4.069703e-01
bigcom137       -1.644429e-38 -7.828820e-01
bigcom139       -1.643743e-38 -8.367775e-01
bigcom140       -1.643880e-38 -7.172361e-01
bigcom143       -1.643606e-38 -8.360300e-01
bigcom145       -1.643606e-38 -9.195444e-01
bigcom146       -1.644017e-38 -9.122325e-01
bigcom147       -1.645528e-38 -6.170375e-01
bigcom149       -1.643606e-38 -6.091087e-01
bigcom153       -1.644841e-38 -8.190941e-01
bigcom154       -1.644978e-38 -6.963165e-01
bigcom156       -1.644017e-38 -7.754391e-01
bigcom157       -1.644841e-38 -4.413798e-01
bigcom158       -1.643606e-38 -6.277050e-01
bigcom160       -1.643743e-38 -7.621372e-01
bigcom161       -1.643606e-38 -6.640705e-01
bigcom162       -1.643331e-38 -7.294009e-01
bigcom164       -1.643606e-38 -6.532639e-01
bigcom166       -1.644704e-38 -6.580011e-01
bigcom167       -1.645803e-38 -7.641316e-01
bigcom171       -1.644292e-38 -7.231557e-01
bigcom173        1.519970e-37  1.239402e+00
bigcom175       -1.643606e-38 -5.302434e-01
bigcom176       -1.643606e-38 -7.878383e-01
bigcom177       -1.643606e-38 -7.048311e-01
bigcom178       -1.643880e-38 -7.874443e-01
bigcom180       -1.643606e-38 -6.220087e-01
bigcom181       -1.645391e-38 -6.929286e-01
bigcom184       -1.643468e-38 -7.079054e-01
bigcom186       -1.643468e-38 -7.537902e-01
bigcom187       -1.643606e-38 -7.559227e-01
bigcom189       -1.644704e-38 -5.580070e-01
bigcom194       -1.643880e-38 -6.936507e-01
bigcom195       -1.643743e-38 -6.750333e-01
bigcom196       -1.643606e-38 -7.805348e-01
bigcom204       -1.644292e-38 -7.394290e-01
bigcom205       -1.643743e-38 -7.261542e-01
bigcom212       -1.643743e-38 -6.353212e-01
bigcom214       -1.643880e-38 -6.948922e-01
bigcom222       -1.643606e-38 -7.049195e-01
bigcom223       -1.643743e-38 -8.719122e-01
bigcom226       -1.643194e-38 -5.961320e-01
bigcom227       -1.643606e-38 -7.818506e-01
bigcom229       -1.643606e-38 -9.347933e-01
bigcom233       -1.643468e-38 -8.243522e-01
bigcom236       -1.643468e-38 -9.060899e-01
bigcom237       -1.643606e-38 -6.892658e-01
bigcom246       -1.644566e-38 -6.907920e-01
bigcom248       -1.644978e-38 -7.856485e-01
bigcom249       -1.643606e-38 -8.064741e-01
bigcom250       -1.645116e-38 -7.441709e-01
bigcom254       -1.643880e-38 -6.370362e-01
bigcom266       -1.643606e-38 -7.699793e-01
bigcom269       -1.644154e-38 -6.927997e-01
bigcom272       -1.643606e-38 -6.732856e-01
bigcom274        6.040159e-39  4.070277e-01
bigcom281       -1.643880e-38 -5.604572e-01
bigcom291       -1.643743e-38 -7.017608e-01
bigcom292       -1.643468e-38 -7.724864e-01
bigcom295        1.856684e-37  1.429038e+00
bigcom299       -1.643606e-38 -7.497003e-01
bigcom301       -1.644429e-38 -6.067173e-01
bigcom306       -1.643468e-38 -7.072172e-01
bigcom309        1.519970e-37  1.318508e+00
bigcom314       -1.643743e-38 -8.696282e-01
bigcom321       -1.644292e-38 -6.577039e-01
bigcom341       -1.643606e-38 -7.428891e-01
bigcom350       -1.643606e-38 -8.263430e-01
bigcom353       -1.643468e-38 -7.376498e-01
bigcom359       -1.643606e-38 -7.492128e-01
bigcom363       -1.643468e-38 -1.097275e+00
bigcom365       -1.643606e-38 -7.918244e-01
bigcom385       -1.643606e-38 -7.485866e-01
bigcom386       -1.643331e-38 -9.511228e-01
bigcom408       -1.644154e-38 -8.401229e-01
bigcom412       -1.643743e-38 -7.052312e-01
bigcom480       -1.643743e-38 -6.716007e-01
spin_vertex      2.941063e-40 -1.410928e-01
membership_s1    4.229631e-39  1.708886e-01
membership_s3   -1.645391e-38 -6.416671e-01
membership_s4   -5.070065e-39 -1.396634e-01
membership_s5   -5.776693e-39 -1.473313e-01
membership_s6    1.008609e-38  3.745540e-01
membership_s7   -3.051699e-39 -6.822312e-02
membership_s8    6.133739e-38  1.084891e+00
membership_s9    1.183991e-37  1.449348e+00
membership_s11  -1.644292e-38 -6.491430e-01
membership_s12  -1.644704e-38 -6.951773e-01
membership_s14  -1.644292e-38 -8.787438e-01
membership_s15   6.757458e-39  1.899213e-01
membership_s16  -1.644566e-38 -6.005954e-01
membership_s17  -1.644292e-38 -6.218219e-01
membership_s18  -5.728359e-39 -3.673008e-01
membership_s20  -1.643743e-38 -6.351931e-01
membership_s21  -1.081506e-38 -2.998691e-01
membership_s22  -1.647179e-38 -5.793480e-01
membership_s24   1.166418e-38  5.747051e-01
membership_s25  -1.645940e-38 -6.064936e-01
membership_s26  -1.645253e-38 -8.386058e-01
membership_s27  -2.549388e-40 -2.718030e-03
membership_s28  -1.645253e-38 -6.171915e-01
membership_s30   1.366361e-39  5.651412e-02
membership_s31  -3.045145e-39 -3.705502e-02
membership_s32   7.279833e-39  1.309939e-01
membership_s33  -1.643880e-38 -5.438635e-01
membership_s36  -8.608548e-40 -9.252998e-03
membership_s37  -6.172503e-39 -8.228858e-02
V1               5.031126e-39  5.181881e-02
V2               1.134461e-38  2.133934e-01
pdi             -9.235791e-37  5.368507e+01
adhesion        -3.652361e-43 -5.118969e-06
cohesion         7.327328e-43  1.067351e-05
inner            2.106261e-43  5.529261e-08
outer            4.097198e-43  3.447790e-06
ioratio          9.829601e-39  5.987789e-02
comsize          1.441277e-42 -4.543395e-05
target           1.024003e-38  2.213744e-01
[1] "Dataset: all_TnotC Model GBM, run: 8 of 10 2015-06-16 08:42:21"
Iter   TrainDeviance   ValidDeviance   StepSize   Improve
     1        0.1645             nan     0.0100   -0.0001
     2        0.1639             nan     0.0100    0.0000
     3        0.1633             nan     0.0100   -0.0000
     4        0.1628             nan     0.0100   -0.0000
     5        0.1621             nan     0.0100    0.0000
     6        0.1614             nan     0.0100    0.0000
     7        0.1610             nan     0.0100   -0.0000
     8        0.1606             nan     0.0100   -0.0000
     9        0.1602             nan     0.0100   -0.0000
    10        0.1597             nan     0.0100   -0.0000
    20        0.1546             nan     0.0100   -0.0000
    40        0.1463             nan     0.0100   -0.0000
    60        0.1390             nan     0.0100   -0.0000
    80        0.1326             nan     0.0100    0.0000
   100        0.1272             nan     0.0100   -0.0000
   120        0.1221             nan     0.0100    0.0000
   140        0.1176             nan     0.0100   -0.0000
   160        0.1135             nan     0.0100   -0.0000
   180        0.1098             nan     0.0100   -0.0000
   200        0.1063             nan     0.0100   -0.0000
   204        0.1056             nan     0.0100   -0.0000

[1] "GBM variable coefficients"
                            var     rel.inf
comsize                 comsize 3.927427912
outer                     outer 3.702905871
V2                           V2 3.197567602
pagerank               pagerank 2.772388786
ratio5                   ratio5 2.749838716
orbit18                 orbit18 2.703447001
inner                     inner 2.671102243
ioratio                 ioratio 2.602684324
walktrap_vertex walktrap_vertex 2.598318045
ratio2                   ratio2 2.361680418
V1                           V1 2.342335336
bet                         bet 2.109042527
knn                         knn 2.039797742
spin_vertex         spin_vertex 1.929353262
fourth                   fourth 1.896312382
ratio1                   ratio1 1.732979159
adhesion               adhesion 1.486420682
cohesion               cohesion 1.481125488
graph12                 graph12 1.370545120
graph13                 graph13 1.329656369
ratio4                   ratio4 1.317178854
graph23                 graph23 1.303873438
graph10                 graph10 1.283364476
graph21                 graph21 1.095071150
trans                     trans 1.094436120
ratio6                   ratio6 1.074558220
graph11                 graph11 1.050350554
third                     third 1.028215424
graph17                 graph17 0.992722324
graph15                 graph15 0.912234820
orbit39                 orbit39 0.895751889
graph19                 graph19 0.869728422
ratio3                   ratio3 0.858051270
orbit32                 orbit32 0.854367121
upto_sixth           upto_sixth 0.819220367
graph6                   graph6 0.807669715
constraint           constraint 0.800619831
orbit30                 orbit30 0.796453219
graph4                   graph4 0.780072569
graph1                   graph1 0.777126383
orbit35                 orbit35 0.774317333
orbit28                 orbit28 0.765769601
orbit56                 orbit56 0.726167585
orbit45                 orbit45 0.712393051
membership_s6     membership_s6 0.685079502
orbit52                 orbit52 0.678837054
orbit46                 orbit46 0.669986246
graph14                 graph14 0.648724970
graph9                   graph9 0.642013108
close                     close 0.639768552
orbit27                 orbit27 0.638480400
bigcom40               bigcom40 0.612183731
orbit50                 orbit50 0.597189287
graph22                 graph22 0.592506615
membership_s9     membership_s9 0.570001628
orbit31                 orbit31 0.567774347
orbit49                 orbit49 0.560077506
graph20                 graph20 0.557216885
orbit40                 orbit40 0.538290107
orbit36                 orbit36 0.538158801
orbit64                 orbit64 0.532678902
graph16                 graph16 0.517284147
orbit16                 orbit16 0.515195336
orbit19                 orbit19 0.497609164
upto_fourth         upto_fourth 0.479750618
graph3                   graph3 0.478852516
orbit25                 orbit25 0.469446177
orbit5                   orbit5 0.459633728
bigcom21               bigcom21 0.455184536
graph25                 graph25 0.448359253
orbit17                 orbit17 0.446766897
orbit62                 orbit62 0.438665370
sixth                     sixth 0.431153733
orbit55                 orbit55 0.416618464
orbit41                 orbit41 0.402831641
orbit29                 orbit29 0.398367195
orbit43                 orbit43 0.397843895
orbit65                 orbit65 0.393478826
hubscore               hubscore 0.372265831
graph7                   graph7 0.360804226
orbit21                 orbit21 0.359293068
graph18                 graph18 0.353991515
second                   second 0.352344240
orbit20                 orbit20 0.348571615
orbit23                 orbit23 0.336022793
orbit59                 orbit59 0.322971187
orbit37                 orbit37 0.320616517
graph5                   graph5 0.319307985
orbit24                 orbit24 0.314363035
orbit4                   orbit4 0.306108183
upto_fifth           upto_fifth 0.304089150
orbit47                 orbit47 0.300631480
orbit22                 orbit22 0.296719817
orbit6                   orbit6 0.276957612
orbit54                 orbit54 0.267159729
upto_second         upto_second 0.260533680
orbit26                 orbit26 0.258938998
orbit9                   orbit9 0.254250053
graph24                 graph24 0.251113138
fifth                     fifth 0.249952772
upto_third           upto_third 0.240610082
coreness               coreness 0.218594288
orbit63                 orbit63 0.214100345
orbit51                 orbit51 0.209648673
target                   target 0.207553937
orbit57                 orbit57 0.197173947
orbit68                 orbit68 0.184503816
graph26                 graph26 0.182063737
orbit1                   orbit1 0.180683094
orbit60                 orbit60 0.177744783
evcent                   evcent 0.170843066
orbit48                 orbit48 0.162205305
orbit15                 orbit15 0.161018818
graph2                   graph2 0.158345371
orbit2                   orbit2 0.157458130
orbit53                 orbit53 0.153532015
bigcom30               bigcom30 0.147295342
orbit42                 orbit42 0.139773280
membership_s31   membership_s31 0.131448697
bigcom1                 bigcom1 0.131015824
orbit38                 orbit38 0.128334963
orbit44                 orbit44 0.127424741
ecc                         ecc 0.122867985
orbit10                 orbit10 0.119223970
orbit13                 orbit13 0.111862689
graph27                 graph27 0.107349412
bigcom4                 bigcom4 0.107303935
orbit7                   orbit7 0.094501597
selfinter             selfinter 0.090275371
membership_s32   membership_s32 0.089751323
orbit12                 orbit12 0.088309239
membership_s30   membership_s30 0.082215934
orbit71                 orbit71 0.081216873
membership_s1     membership_s1 0.079285106
graph28                 graph28 0.077802189
AP                           AP 0.077210767
orbit58                 orbit58 0.075418942
graph8                   graph8 0.070025684
bigcom44               bigcom44 0.064008899
membership_s15   membership_s15 0.063445212
orbit11                 orbit11 0.057310249
membership_s36   membership_s36 0.052025876
graph0                   graph0 0.048158239
orbit33                 orbit33 0.047041805
orbit69                 orbit69 0.039244690
membership_s7     membership_s7 0.032745600
membership_s4     membership_s4 0.032696216
bigcom28               bigcom28 0.032644084
membership_s37   membership_s37 0.029716786
pdi                         pdi 0.029616295
bigcom3                 bigcom3 0.028945429
membership_s27   membership_s27 0.022298389
graph29                 graph29 0.017889857
bigcom73               bigcom73 0.014691920
membership_s21   membership_s21 0.012942008
membership_s5     membership_s5 0.007492996
membership_s3     membership_s3 0.007056120
bigcom97               bigcom97 0.006377573
orbit0                   orbit0 0.000000000
orbit3                   orbit3 0.000000000
orbit8                   orbit8 0.000000000
orbit14                 orbit14 0.000000000
orbit34                 orbit34 0.000000000
orbit61                 orbit61 0.000000000
orbit66                 orbit66 0.000000000
orbit67                 orbit67 0.000000000
orbit70                 orbit70 0.000000000
orbit72                 orbit72 0.000000000
eccrad                   eccrad 0.000000000
first                     first 0.000000000
bigcom2                 bigcom2 0.000000000
bigcom6                 bigcom6 0.000000000
bigcom8                 bigcom8 0.000000000
bigcom9                 bigcom9 0.000000000
bigcom11               bigcom11 0.000000000
bigcom13               bigcom13 0.000000000
bigcom15               bigcom15 0.000000000
bigcom16               bigcom16 0.000000000
bigcom22               bigcom22 0.000000000
bigcom24               bigcom24 0.000000000
bigcom26               bigcom26 0.000000000
bigcom31               bigcom31 0.000000000
bigcom32               bigcom32 0.000000000
bigcom33               bigcom33 0.000000000
bigcom34               bigcom34 0.000000000
bigcom36               bigcom36 0.000000000
bigcom37               bigcom37 0.000000000
bigcom38               bigcom38 0.000000000
bigcom39               bigcom39 0.000000000
bigcom43               bigcom43 0.000000000
bigcom46               bigcom46 0.000000000
bigcom47               bigcom47 0.000000000
bigcom49               bigcom49 0.000000000
bigcom50               bigcom50 0.000000000
bigcom51               bigcom51 0.000000000
bigcom52               bigcom52 0.000000000
bigcom54               bigcom54 0.000000000
bigcom56               bigcom56 0.000000000
bigcom62               bigcom62 0.000000000
bigcom66               bigcom66 0.000000000
bigcom68               bigcom68 0.000000000
bigcom69               bigcom69 0.000000000
bigcom71               bigcom71 0.000000000
bigcom72               bigcom72 0.000000000
bigcom74               bigcom74 0.000000000
bigcom75               bigcom75 0.000000000
bigcom76               bigcom76 0.000000000
bigcom77               bigcom77 0.000000000
bigcom79               bigcom79 0.000000000
bigcom80               bigcom80 0.000000000
bigcom82               bigcom82 0.000000000
bigcom83               bigcom83 0.000000000
bigcom84               bigcom84 0.000000000
bigcom85               bigcom85 0.000000000
bigcom87               bigcom87 0.000000000
bigcom89               bigcom89 0.000000000
bigcom91               bigcom91 0.000000000
bigcom92               bigcom92 0.000000000
bigcom93               bigcom93 0.000000000
bigcom96               bigcom96 0.000000000
bigcom98               bigcom98 0.000000000
bigcom99               bigcom99 0.000000000
bigcom101             bigcom101 0.000000000
bigcom104             bigcom104 0.000000000
bigcom106             bigcom106 0.000000000
bigcom109             bigcom109 0.000000000
bigcom113             bigcom113 0.000000000
bigcom116             bigcom116 0.000000000
bigcom120             bigcom120 0.000000000
bigcom123             bigcom123 0.000000000
bigcom126             bigcom126 0.000000000
bigcom127             bigcom127 0.000000000
bigcom137             bigcom137 0.000000000
bigcom139             bigcom139 0.000000000
bigcom140             bigcom140 0.000000000
bigcom143             bigcom143 0.000000000
bigcom145             bigcom145 0.000000000
bigcom146             bigcom146 0.000000000
bigcom147             bigcom147 0.000000000
bigcom149             bigcom149 0.000000000
bigcom153             bigcom153 0.000000000
bigcom154             bigcom154 0.000000000
bigcom156             bigcom156 0.000000000
bigcom157             bigcom157 0.000000000
bigcom158             bigcom158 0.000000000
bigcom160             bigcom160 0.000000000
bigcom161             bigcom161 0.000000000
bigcom162             bigcom162 0.000000000
bigcom164             bigcom164 0.000000000
bigcom166             bigcom166 0.000000000
bigcom167             bigcom167 0.000000000
bigcom171             bigcom171 0.000000000
bigcom173             bigcom173 0.000000000
bigcom175             bigcom175 0.000000000
bigcom176             bigcom176 0.000000000
bigcom177             bigcom177 0.000000000
bigcom178             bigcom178 0.000000000
bigcom180             bigcom180 0.000000000
bigcom181             bigcom181 0.000000000
bigcom184             bigcom184 0.000000000
bigcom186             bigcom186 0.000000000
bigcom187             bigcom187 0.000000000
bigcom189             bigcom189 0.000000000
bigcom194             bigcom194 0.000000000
bigcom195             bigcom195 0.000000000
bigcom196             bigcom196 0.000000000
bigcom204             bigcom204 0.000000000
bigcom205             bigcom205 0.000000000
bigcom212             bigcom212 0.000000000
bigcom214             bigcom214 0.000000000
bigcom222             bigcom222 0.000000000
bigcom223             bigcom223 0.000000000
bigcom226             bigcom226 0.000000000
bigcom227             bigcom227 0.000000000
bigcom229             bigcom229 0.000000000
bigcom233             bigcom233 0.000000000
bigcom236             bigcom236 0.000000000
bigcom237             bigcom237 0.000000000
bigcom246             bigcom246 0.000000000
bigcom248             bigcom248 0.000000000
bigcom249             bigcom249 0.000000000
bigcom250             bigcom250 0.000000000
bigcom254             bigcom254 0.000000000
bigcom266             bigcom266 0.000000000
bigcom269             bigcom269 0.000000000
bigcom272             bigcom272 0.000000000
bigcom274             bigcom274 0.000000000
bigcom281             bigcom281 0.000000000
bigcom291             bigcom291 0.000000000
bigcom292             bigcom292 0.000000000
bigcom295             bigcom295 0.000000000
bigcom299             bigcom299 0.000000000
bigcom301             bigcom301 0.000000000
bigcom306             bigcom306 0.000000000
bigcom309             bigcom309 0.000000000
bigcom314             bigcom314 0.000000000
bigcom321             bigcom321 0.000000000
bigcom341             bigcom341 0.000000000
bigcom350             bigcom350 0.000000000
bigcom353             bigcom353 0.000000000
bigcom359             bigcom359 0.000000000
bigcom363             bigcom363 0.000000000
bigcom365             bigcom365 0.000000000
bigcom385             bigcom385 0.000000000
bigcom386             bigcom386 0.000000000
bigcom408             bigcom408 0.000000000
bigcom412             bigcom412 0.000000000
bigcom480             bigcom480 0.000000000
membership_s8     membership_s8 0.000000000
membership_s11   membership_s11 0.000000000
membership_s12   membership_s12 0.000000000
membership_s14   membership_s14 0.000000000
membership_s16   membership_s16 0.000000000
membership_s17   membership_s17 0.000000000
membership_s18   membership_s18 0.000000000
membership_s20   membership_s20 0.000000000
membership_s22   membership_s22 0.000000000
membership_s24   membership_s24 0.000000000
membership_s25   membership_s25 0.000000000
membership_s26   membership_s26 0.000000000
membership_s28   membership_s28 0.000000000
membership_s33   membership_s33 0.000000000
[1] "Dataset: all_TnotC Model RF, run: 8 of 10 2015-06-16 08:45:55"
     |      Out-of-bag   |
Tree |      MSE  %Var(y) |
   1 |  0.03179   200.31 |
   2 |  0.03118   196.42 |
   3 |  0.02909   183.27 |
   4 |  0.02726   171.75 |
   5 |  0.02607   164.24 |
   6 |  0.02489   156.84 |
   7 |  0.02457   154.81 |
   8 |  0.02336   147.20 |
   9 |  0.02272   143.17 |
  10 |  0.02231   140.54 |
  11 |  0.02181   137.44 |
  12 |  0.02129   134.13 |
  13 |  0.02086   131.42 |
  14 |  0.02065   130.10 |
  15 |  0.02025   127.57 |
  16 |     0.02   126.04 |
  17 |  0.01977   124.57 |
  18 |  0.01962   123.64 |
  19 |  0.01946   122.62 |
  20 |  0.01936   121.96 |
  21 |  0.01928   121.45 |
  22 |  0.01925   121.28 |
  23 |  0.01918   120.86 |
  24 |  0.01901   119.80 |
  25 |  0.01889   119.01 |
  26 |  0.01873   118.03 |
  27 |  0.01869   117.78 |
  28 |  0.01857   116.99 |
  29 |  0.01853   116.74 |
  30 |  0.01843   116.10 |
  31 |  0.01839   115.88 |
  32 |  0.01835   115.61 |
  33 |  0.01828   115.20 |
  34 |  0.01824   114.93 |
  35 |  0.01817   114.51 |
  36 |  0.01814   114.26 |
  37 |   0.0181   114.01 |
  38 |  0.01809   113.97 |
  39 |  0.01806   113.79 |
  40 |  0.01802   113.55 |
  41 |  0.01799   113.33 |
  42 |  0.01799   113.36 |
  43 |  0.01797   113.20 |
  44 |  0.01795   113.07 |
  45 |  0.01793   112.96 |
  46 |  0.01792   112.92 |
  47 |  0.01789   112.74 |
  48 |  0.01787   112.62 |
  49 |  0.01789   112.72 |
  50 |  0.01787   112.57 |
  51 |  0.01784   112.43 |
  52 |  0.01781   112.21 |
  53 |   0.0178   112.17 |
  54 |  0.01778   112.04 |
  55 |  0.01776   111.91 |
  56 |  0.01776   111.87 |
  57 |  0.01774   111.79 |
  58 |  0.01774   111.75 |
  59 |  0.01772   111.64 |
  60 |   0.0177   111.52 |
  61 |  0.01768   111.39 |
  62 |  0.01766   111.27 |
  63 |  0.01765   111.22 |
  64 |  0.01764   111.14 |
  65 |  0.01762   111.02 |
  66 |  0.01761   110.94 |
  67 |  0.01762   111.01 |
  68 |  0.01762   111.00 |
  69 |   0.0176   110.91 |
  70 |  0.01759   110.85 |
  71 |  0.01759   110.80 |
  72 |  0.01758   110.75 |
  73 |  0.01756   110.63 |
  74 |  0.01754   110.54 |
  75 |  0.01755   110.59 |
  76 |  0.01755   110.55 |
  77 |  0.01754   110.54 |
  78 |  0.01753   110.46 |
  79 |  0.01753   110.47 |
  80 |  0.01753   110.45 |
  81 |  0.01752   110.39 |
  82 |   0.0175   110.25 |
  83 |  0.01748   110.16 |
  84 |  0.01748   110.10 |
  85 |  0.01746   110.01 |
  86 |  0.01746   109.98 |
  87 |  0.01746   109.98 |
  88 |  0.01745   109.97 |
  89 |  0.01746   109.98 |
  90 |  0.01745   109.95 |
  91 |  0.01745   109.97 |
  92 |  0.01746   110.02 |
  93 |  0.01746   110.04 |
  94 |  0.01745   109.97 |
  95 |  0.01745   109.93 |
  96 |  0.01745   109.94 |
  97 |  0.01744   109.86 |
  98 |  0.01744   109.85 |
  99 |  0.01743   109.81 |
 100 |  0.01742   109.77 |
[1] "Random Forest variable coefficients"
                      %IncMSE IncNodePurity
graph5           4.070608e-03  9.046661e-01
graph6           1.066923e-02  8.952547e-01
graph7           5.949067e-03  4.887811e-01
graph8           7.501796e-04  1.086931e-01
graph9           9.634510e-03  1.010352e+00
graph10          1.126931e-02  1.544424e+00
graph11          8.656986e-03  1.549033e+00
graph12          7.330706e-03  1.168315e+00
graph13          3.928234e-03  1.251909e+00
graph14          9.523352e-03  1.124569e+00
graph15          1.460527e-02  8.510268e-01
graph16          4.536818e-03  1.114190e+00
graph17          1.297281e-02  1.131878e+00
graph18          6.598089e-03  8.877143e-01
graph19          9.144856e-03  9.880212e-01
graph20          4.652323e-03  6.614779e-01
graph21          5.222052e-03  8.194719e-01
graph22          8.311792e-03  6.816685e-01
graph23          1.082943e-02  1.125740e+00
graph24          3.380444e-03  6.527730e-01
graph25          4.168269e-03  5.209002e-01
graph26          4.556936e-03  4.051025e-01
graph27          7.638325e-04  2.413348e-01
graph28          2.652208e-04  1.687123e-01
graph29          2.853352e-04  1.747395e-01
orbit0           7.890591e-04  3.388855e-01
orbit1           5.730783e-03  1.035114e+00
orbit2           3.165518e-03  5.254619e-01
orbit3           1.213300e-04  1.524711e-01
orbit4           2.878747e-03  1.109213e+00
orbit5           4.940399e-03  6.728890e-01
orbit6           6.686105e-03  1.449960e+00
orbit7           3.927605e-03  4.050460e-01
orbit8           3.209605e-03  8.111426e-01
orbit9           3.415822e-03  6.326264e-01
orbit10          2.844571e-03  3.694729e-01
orbit11          1.644150e-03  4.012379e-01
orbit12          3.299263e-03  5.798494e-01
orbit13          1.168686e-03  2.647105e-01
orbit14          4.068395e-04  1.787792e-01
orbit15          5.998622e-03  1.326033e+00
orbit16          6.072806e-03  8.427270e-01
orbit17          1.630017e-02  1.039247e+00
orbit18          2.243397e-02  3.113401e+00
orbit19          6.725578e-03  1.309020e+00
orbit20          9.019635e-03  1.202978e+00
orbit21          1.071545e-02  6.341679e-01
orbit22          9.613201e-03  1.865991e+00
orbit23          4.039571e-03  3.820287e-01
orbit24          3.184065e-03  1.137289e+00
orbit25          7.121681e-03  9.322182e-01
orbit26          7.007075e-03  6.412036e-01
orbit27          1.340471e-02  1.144732e+00
orbit28          1.128850e-02  9.853110e-01
orbit29          3.667656e-03  7.498252e-01
orbit30          7.996696e-03  5.419729e-01
orbit31          8.191869e-03  1.277103e+00
orbit32          1.060502e-02  1.007769e+00
orbit33          3.590011e-03  2.641682e-01
orbit34          9.714262e-03  9.017450e-01
orbit35          1.070029e-02  1.328209e+00
orbit36          4.892872e-03  1.106756e+00
orbit37          5.268904e-03  8.796734e-01
orbit38          3.346188e-03  6.676991e-01
orbit39          7.667056e-03  1.183117e+00
orbit40          1.101878e-02  3.872852e-01
orbit41          2.837680e-03  3.443315e-01
orbit42          1.515266e-03  2.257213e-01
orbit43          1.050250e-02  6.956882e-01
orbit44          9.182734e-04  2.164716e-01
orbit45          1.029302e-02  1.336813e+00
orbit46          8.191196e-03  7.278114e-01
orbit47          3.953019e-03  4.247082e-01
orbit48          3.336424e-03  5.822221e-01
orbit49          4.517486e-03  9.387336e-01
orbit50          2.792708e-03  6.887872e-01
orbit51          6.754843e-03  7.959274e-01
orbit52          6.479903e-03  5.988083e-01
orbit53          6.167938e-03  3.517152e-01
orbit54          1.427549e-02  8.721955e-01
orbit55          2.818115e-03  3.602701e-01
orbit56          1.008654e-02  1.471406e+00
orbit57          7.140067e-04  1.803361e-01
orbit58          3.080380e-03  2.227211e-01
orbit59          1.078843e-02  6.292389e-01
orbit60          1.559051e-03  3.603148e-01
orbit61          6.371601e-04  1.651340e-01
orbit62          2.367797e-03  6.822454e-01
orbit63          3.009403e-03  3.285354e-01
orbit64          3.475558e-03  4.961434e-01
orbit65          5.003235e-03  4.005867e-01
orbit66          4.219384e-03  2.800640e-01
orbit67          1.970564e-04  1.283496e-01
orbit68          2.135295e-03  3.419382e-01
orbit69          3.314066e-04  1.304812e-01
orbit70          7.643647e-04  1.589601e-01
orbit71          3.093613e-04  1.993708e-01
orbit72          3.562964e-04  1.290306e-01
AP               7.920910e-05  1.447586e-01
bet              4.834637e-03  1.675480e+00
ecc              3.681148e-04  2.922819e-01
eccrad           4.682045e-04  2.765619e-01
close            6.326990e-03  1.062621e+00
constraint       3.088257e-03  1.583436e+00
coreness         2.572378e-03  6.414306e-01
knn              9.237813e-03  1.994253e+00
hubscore         2.252483e-03  8.658586e-01
pagerank         4.032692e-03  3.608940e+00
trans            3.929027e-03  1.121690e+00
evcent           6.475339e-03  1.013182e+00
first            9.272038e-04  3.029868e-01
upto_second      2.003515e-03  7.373387e-01
upto_third       6.577638e-03  9.200898e-01
upto_fourth      1.276198e-02  1.220479e+00
upto_fifth       1.246687e-02  1.058999e+00
upto_sixth       2.553785e-03  9.690392e-01
second           5.684241e-03  6.722733e-01
third            1.675144e-02  1.714762e+00
fourth           7.942800e-03  1.895145e+00
fifth            6.927426e-03  2.222989e+00
sixth            7.727797e-03  1.184382e+00
ratio1           6.936933e-03  1.967990e+00
ratio2           7.820453e-03  3.392489e+00
ratio3           1.402572e-02  1.547250e+00
ratio4           7.748341e-03  1.986681e+00
ratio5           1.921901e-03  3.090686e+00
ratio6           6.333647e-03  1.777033e+00
selfinter        5.226489e-05  1.316940e-01
walktrap_vertex  2.917263e-03  1.824133e+00
bigcom1          1.253230e-04  2.540753e-01
bigcom2          0.000000e+00  0.000000e+00
bigcom3          1.933084e-05  2.306575e-01
bigcom4          9.890140e-04  1.671714e-01
bigcom6          0.000000e+00  0.000000e+00
bigcom8          1.019718e-04  1.448655e-01
bigcom9         -2.770443e-05  4.965614e-02
bigcom11         0.000000e+00  0.000000e+00
bigcom13         0.000000e+00  0.000000e+00
bigcom15         0.000000e+00  0.000000e+00
bigcom16         0.000000e+00  0.000000e+00
bigcom21         2.223853e-04  4.629640e-01
bigcom22         2.431512e-06  1.718123e-01
bigcom24         0.000000e+00  0.000000e+00
bigcom26         7.430921e-07  1.471370e-01
bigcom28         2.003540e-04  3.888048e-01
bigcom30         4.029304e-05  1.671578e-01
bigcom31         0.000000e+00  0.000000e+00
bigcom32         0.000000e+00  0.000000e+00
bigcom33         0.000000e+00  0.000000e+00
bigcom34         0.000000e+00  0.000000e+00
bigcom36         0.000000e+00  0.000000e+00
bigcom37         0.000000e+00  0.000000e+00
bigcom38         0.000000e+00  0.000000e+00
bigcom39         1.250379e-06  2.779252e-01
bigcom40         5.132401e-04  4.471490e-01
bigcom43         0.000000e+00  0.000000e+00
bigcom44         1.118116e-06  1.852779e-02
bigcom46         0.000000e+00  0.000000e+00
bigcom47         0.000000e+00  0.000000e+00
bigcom49         0.000000e+00  0.000000e+00
bigcom50         0.000000e+00  0.000000e+00
bigcom51         0.000000e+00  0.000000e+00
bigcom52         0.000000e+00  0.000000e+00
bigcom54         0.000000e+00  0.000000e+00
bigcom56         2.107488e-05  3.136795e-01
bigcom62         5.534375e-06  3.795451e-01
bigcom66         0.000000e+00  0.000000e+00
bigcom68         0.000000e+00  0.000000e+00
bigcom69         0.000000e+00  0.000000e+00
bigcom71         5.023286e-05  2.000164e-01
bigcom72         0.000000e+00  0.000000e+00
bigcom73         2.955339e-05  1.527397e-01
bigcom74         0.000000e+00  0.000000e+00
bigcom75         0.000000e+00  0.000000e+00
bigcom76         0.000000e+00  0.000000e+00
bigcom77         0.000000e+00  0.000000e+00
bigcom79         0.000000e+00  0.000000e+00
bigcom80         0.000000e+00  0.000000e+00
bigcom82        -2.325511e-05  2.869609e-01
bigcom83         0.000000e+00  0.000000e+00
bigcom84         1.277955e-05  2.672410e-01
bigcom85         0.000000e+00  0.000000e+00
bigcom87         0.000000e+00  0.000000e+00
bigcom89         0.000000e+00  0.000000e+00
bigcom91         0.000000e+00  0.000000e+00
bigcom92         8.344988e-05  2.806526e-01
bigcom93         0.000000e+00  0.000000e+00
bigcom96         0.000000e+00  0.000000e+00
bigcom97         2.224538e-05  3.144839e-01
bigcom98         0.000000e+00  0.000000e+00
bigcom99         0.000000e+00  0.000000e+00
bigcom101        0.000000e+00  0.000000e+00
bigcom104        0.000000e+00  0.000000e+00
bigcom106        0.000000e+00  0.000000e+00
bigcom109        0.000000e+00  0.000000e+00
bigcom113        0.000000e+00  0.000000e+00
bigcom116        0.000000e+00  0.000000e+00
bigcom120        0.000000e+00  0.000000e+00
bigcom123        0.000000e+00  0.000000e+00
bigcom126        0.000000e+00  0.000000e+00
bigcom127        0.000000e+00  0.000000e+00
bigcom137        0.000000e+00  0.000000e+00
bigcom139        0.000000e+00  0.000000e+00
bigcom140        0.000000e+00  0.000000e+00
bigcom143        0.000000e+00  0.000000e+00
bigcom145        0.000000e+00  0.000000e+00
bigcom146        0.000000e+00  0.000000e+00
bigcom147        0.000000e+00  0.000000e+00
bigcom149        0.000000e+00  0.000000e+00
bigcom153        0.000000e+00  0.000000e+00
bigcom154        0.000000e+00  0.000000e+00
bigcom156        0.000000e+00  0.000000e+00
bigcom157        0.000000e+00  0.000000e+00
bigcom158        0.000000e+00  0.000000e+00
bigcom160        0.000000e+00  0.000000e+00
bigcom161        0.000000e+00  0.000000e+00
bigcom162        0.000000e+00  0.000000e+00
bigcom164        0.000000e+00  0.000000e+00
bigcom166        0.000000e+00  0.000000e+00
bigcom167        0.000000e+00  0.000000e+00
bigcom171        0.000000e+00  0.000000e+00
bigcom173       -2.088078e-06  4.646809e-01
bigcom175        0.000000e+00  0.000000e+00
bigcom176        0.000000e+00  0.000000e+00
bigcom177        0.000000e+00  0.000000e+00
bigcom178        0.000000e+00  0.000000e+00
bigcom180        0.000000e+00  0.000000e+00
bigcom181        0.000000e+00  0.000000e+00
bigcom184        0.000000e+00  0.000000e+00
bigcom186        0.000000e+00  0.000000e+00
bigcom187        0.000000e+00  1.714286e-02
bigcom189        0.000000e+00  0.000000e+00
bigcom194        0.000000e+00  0.000000e+00
bigcom195        0.000000e+00  0.000000e+00
bigcom196        0.000000e+00  0.000000e+00
bigcom204        0.000000e+00  0.000000e+00
bigcom205        0.000000e+00  0.000000e+00
bigcom212        0.000000e+00  0.000000e+00
bigcom214        0.000000e+00  0.000000e+00
bigcom222        0.000000e+00  0.000000e+00
bigcom223        0.000000e+00  0.000000e+00
bigcom226        0.000000e+00  0.000000e+00
bigcom227        0.000000e+00  0.000000e+00
bigcom229        0.000000e+00  0.000000e+00
bigcom233        0.000000e+00  0.000000e+00
bigcom236        0.000000e+00  2.220446e-18
bigcom237        0.000000e+00  0.000000e+00
bigcom246        0.000000e+00  0.000000e+00
bigcom248        0.000000e+00  0.000000e+00
bigcom249        0.000000e+00  0.000000e+00
bigcom250        0.000000e+00  0.000000e+00
bigcom254        0.000000e+00  0.000000e+00
bigcom266        0.000000e+00  0.000000e+00
bigcom269        0.000000e+00  0.000000e+00
bigcom272        0.000000e+00  0.000000e+00
bigcom274        0.000000e+00  0.000000e+00
bigcom281        1.329145e-05  2.614046e-01
bigcom291        0.000000e+00  0.000000e+00
bigcom292        0.000000e+00  0.000000e+00
bigcom295        9.802204e-06  4.651085e-01
bigcom299        0.000000e+00  0.000000e+00
bigcom301        0.000000e+00  0.000000e+00
bigcom306        0.000000e+00  0.000000e+00
bigcom309       -3.327522e-05  2.261866e-01
bigcom314        0.000000e+00  0.000000e+00
bigcom321        0.000000e+00  0.000000e+00
bigcom341        0.000000e+00  0.000000e+00
bigcom350        0.000000e+00  0.000000e+00
bigcom353        0.000000e+00  0.000000e+00
bigcom359        0.000000e+00  0.000000e+00
bigcom363        0.000000e+00  0.000000e+00
bigcom365        0.000000e+00  0.000000e+00
bigcom385        0.000000e+00  0.000000e+00
bigcom386        0.000000e+00  0.000000e+00
bigcom408        0.000000e+00  0.000000e+00
bigcom412        0.000000e+00  0.000000e+00
bigcom480        0.000000e+00  0.000000e+00
spin_vertex      4.860727e-03  2.658265e+00
membership_s1    5.344814e-05  2.137535e-01
membership_s3   -3.536280e-05  1.052596e-01
membership_s4    1.173220e-04  2.227733e-01
membership_s5    1.735763e-05  7.709560e-02
membership_s6    1.824863e-03  3.678872e-01
membership_s7   -1.674606e-05  1.206136e-01
membership_s8   -1.306858e-05  2.285562e-01
membership_s9    8.828046e-05  3.474241e-01
membership_s11   0.000000e+00  0.000000e+00
membership_s12   0.000000e+00  0.000000e+00
membership_s14   0.000000e+00  0.000000e+00
membership_s15  -3.259566e-05  1.603005e-01
membership_s16   0.000000e+00  0.000000e+00
membership_s17   0.000000e+00  0.000000e+00
membership_s18   0.000000e+00  0.000000e+00
membership_s20   0.000000e+00  0.000000e+00
membership_s21  -1.161920e-05  1.161184e-01
membership_s22   0.000000e+00  0.000000e+00
membership_s24  -2.554921e-05  1.558223e-01
membership_s25   0.000000e+00  0.000000e+00
membership_s26   0.000000e+00  0.000000e+00
membership_s27   3.414566e-05  1.644507e-01
membership_s28   0.000000e+00  0.000000e+00
membership_s30   1.533816e-04  1.863073e-01
membership_s31   1.656238e-04  2.265848e-01
membership_s32   9.479158e-05  1.753527e-01
membership_s33   0.000000e+00  0.000000e+00
membership_s36   1.023342e-04  2.576221e-01
membership_s37  -2.300935e-05  7.411357e-02
V1               5.855837e-03  3.237613e+00
V2               4.667749e-03  3.802182e+00
pdi              3.449364e-04  3.889867e-01
adhesion         1.040740e-02  3.257225e+00
cohesion         1.114144e-02  2.753246e+00
inner            4.672103e-03  3.281290e+00
outer            3.428444e-03  4.210649e+00
ioratio          5.772177e-03  3.527821e+00
comsize          3.194518e-03  3.976959e+00
target           2.770158e-05  4.634584e-01
[1] "Dataset: all_TnotC Model GLM, run: 8 of 10 2015-06-16 08:55:03"
[1] "glmnet variable coefficients"
                         [,1]          [,2]
(Intercept)     -4.110705e+00 -4.080964e+00
graph0          -6.460352e-41 -5.274918e-06
graph1          -3.156556e-44 -2.358860e-09
graph2          -2.170043e-41 -1.755689e-06
graph3          -2.073597e-45 -1.623868e-10
graph4          -2.168876e-47 -1.439301e-12
graph5          -6.085137e-43 -4.855148e-08
graph6          -1.321945e-44 -1.021060e-09
graph7          -7.464996e-43 -5.953151e-08
graph8          -1.389380e-41 -1.120083e-06
graph9          -4.593695e-47 -3.622959e-12
graph10         -9.964081e-49 -7.252228e-14
graph11         -3.955950e-50 -2.597784e-15
graph12         -8.143302e-47 -6.172856e-12
graph13         -6.560154e-46 -5.182981e-11
graph14         -7.763485e-48 -5.661369e-13
graph15         -2.529334e-44 -2.027338e-09
graph16         -3.321553e-46 -2.557388e-11
graph17         -5.865553e-46 -4.474981e-11
graph18         -1.457831e-44 -1.134058e-09
graph19         -2.901563e-45 -2.268725e-10
graph20         -3.731835e-44 -2.936335e-09
graph21         -1.650144e-44 -1.303696e-09
graph22         -5.497683e-44 -4.346148e-09
graph23         -1.906584e-44 -1.495181e-09
graph24         -3.044145e-44 -2.391080e-09
graph25         -1.668504e-43 -1.328054e-08
graph26         -1.468470e-43 -1.169598e-08
graph27         -8.330801e-43 -6.652613e-08
graph28         -1.264668e-42 -1.020517e-07
graph29         -1.175378e-41 -9.385755e-07
orbit0          -6.460352e-41 -5.273894e-06
orbit1          -1.759662e-42 -1.464704e-07
orbit2          -2.076507e-44 -1.445691e-09
orbit3          -2.170043e-41 -1.755273e-06
orbit4          -3.824235e-44 -3.169077e-09
orbit5          -1.734415e-45 -1.329599e-10
orbit6          -1.946547e-45 -1.641615e-10
orbit7          -1.475483e-47 -8.510491e-13
orbit8          -6.085137e-43 -4.853767e-08
orbit9          -7.561081e-43 -6.263490e-08
orbit10         -9.892887e-44 -8.030354e-09
orbit11         -7.710179e-45 -5.465286e-10
orbit12         -3.442611e-42 -2.817248e-07
orbit13         -8.061066e-43 -6.319616e-08
orbit14         -1.389380e-41 -1.119757e-06
orbit15         -9.576580e-46 -7.977276e-11
orbit16         -4.151666e-47 -3.187734e-12
orbit17         -3.108492e-46 -2.484941e-11
orbit18         -1.498310e-46 -1.224583e-11
orbit19         -9.562095e-47 -8.024584e-12
orbit20         -4.058702e-47 -3.267529e-12
orbit21         -5.165909e-49 -3.215182e-14
orbit22         -2.322850e-48 -1.968402e-13
orbit23         -2.546479e-50 -1.395735e-15
orbit24         -3.769328e-45 -3.131519e-10
orbit25         -1.855857e-45 -1.493132e-10
orbit26         -6.205358e-47 -4.523857e-12
orbit27         -2.315538e-44 -1.925861e-09
orbit28         -1.775095e-45 -1.385262e-10
orbit29         -3.265421e-45 -2.654720e-10
orbit30         -8.764634e-46 -6.613385e-11
orbit31         -6.178468e-46 -5.199573e-11
orbit32         -2.548915e-46 -2.100543e-11
orbit33         -3.396230e-48 -1.998446e-13
orbit34         -2.529334e-44 -2.026515e-09
orbit35         -2.730505e-44 -2.275491e-09
orbit36         -3.492026e-45 -2.755883e-10
orbit37         -3.639035e-45 -2.956312e-10
orbit38         -1.751272e-46 -1.217367e-11
orbit39         -4.377048e-44 -3.619552e-09
orbit40         -8.492150e-45 -6.947683e-10
orbit41         -3.381655e-45 -2.644829e-10
orbit42         -3.355835e-46 -2.278148e-11
orbit43         -5.748812e-44 -4.667273e-09
orbit44         -8.948019e-45 -6.267098e-10
orbit45         -1.280330e-43 -1.062396e-08
orbit46         -4.118718e-44 -3.356733e-09
orbit47         -3.676688e-45 -2.743165e-10
orbit48         -5.713112e-45 -4.476457e-10
orbit49         -1.356420e-43 -1.071898e-08
orbit50         -3.567227e-44 -2.797817e-09
orbit51         -7.616303e-44 -6.143338e-09
orbit52         -1.818649e-43 -1.474602e-08
orbit53         -1.953490e-44 -1.507818e-09
orbit54         -3.245756e-43 -2.688491e-08
orbit55         -4.393019e-44 -3.348294e-09
orbit56         -7.496357e-43 -6.201865e-08
orbit57         -3.935577e-44 -3.156338e-09
orbit58         -1.955716e-44 -1.425977e-09
orbit59         -2.293717e-43 -1.867680e-08
orbit60         -7.264267e-44 -5.735846e-09
orbit61         -4.209990e-44 -3.141581e-09
orbit62         -1.702202e-42 -1.366440e-07
orbit63         -3.123121e-43 -2.478827e-08
orbit64         -3.664032e-43 -2.914062e-08
orbit65         -2.560956e-42 -2.109581e-07
orbit66         -5.012149e-43 -4.060459e-08
orbit67         -1.796705e-43 -1.395460e-08
orbit68         -1.298410e-42 -1.045089e-07
orbit69         -1.723625e-42 -1.337089e-07
orbit70         -5.752006e-42 -4.730022e-07
orbit71         -1.446550e-42 -1.153747e-07
orbit72         -1.175378e-41 -9.379710e-07
AP              -7.607685e-39 -6.637251e-04
bet             -3.820419e-45 -2.905501e-10
ecc              2.148991e-39  1.814738e-04
eccrad           1.289395e-38  1.088830e-03
close           -8.527850e-38 -7.268199e-03
constraint       5.428582e-39  4.647762e-04
coreness        -4.133705e-40 -3.505860e-05
knn             -1.909157e-42 -1.668542e-07
hubscore        -8.118268e-38 -6.644618e-03
pagerank        -6.847922e-38 -6.116231e-03
trans            9.372920e-39  8.407775e-04
evcent          -8.165084e-38 -6.684111e-03
first           -6.460352e-41 -5.271027e-06
upto_second     -2.598852e-42 -2.183059e-07
upto_third      -7.730076e-43 -6.591722e-08
upto_fourth     -1.021227e-42 -8.789134e-08
upto_fifth      -4.394825e-42 -3.879506e-07
upto_sixth      -1.864638e-41 -1.661875e-06
second          -2.621926e-42 -2.204021e-07
third           -8.832739e-43 -7.579494e-08
fourth           9.231691e-43  7.814349e-08
fifth            7.682400e-43  6.426944e-08
sixth            2.705091e-42  2.348066e-07
ratio1          -1.661730e-42 -1.460928e-07
ratio2           1.262860e-41  1.079058e-06
ratio3          -1.644208e-41 -1.552148e-06
ratio4           1.601921e-41  1.353172e-06
ratio5           9.832457e-40  8.800737e-05
ratio6           3.054330e-42  2.662406e-07
selfinter       -1.751386e-39 -1.427875e-04
walktrap_vertex  4.819130e-40  5.232808e-05
bigcom1         -3.125467e-39 -2.777332e-04
bigcom2         -1.631094e-38 -1.463986e-03
bigcom3         -4.087849e-39 -3.676575e-04
bigcom4          6.936731e-40  6.871341e-05
bigcom6         -1.630280e-38 -1.466591e-03
bigcom8         -2.169212e-39 -1.864450e-04
bigcom9          5.685805e-39  5.061410e-04
bigcom11        -1.632725e-38 -1.468566e-03
bigcom13        -1.634086e-38 -1.469309e-03
bigcom15        -1.634495e-38 -1.467751e-03
bigcom16        -1.631365e-38 -1.467518e-03
bigcom21         3.260997e-38  2.918848e-03
bigcom22        -6.697999e-39 -5.965548e-04
bigcom24        -1.630551e-38 -1.465950e-03
bigcom26         4.355135e-39  3.879223e-04
bigcom28        -1.299483e-39 -1.009377e-04
bigcom30         1.062199e-38  9.492597e-04
bigcom31        -1.630008e-38 -1.465675e-03
bigcom32        -1.631637e-38 -1.469659e-03
bigcom33        -1.630144e-38 -1.468076e-03
bigcom34        -1.630280e-38 -1.465781e-03
bigcom36        -1.631637e-38 -1.468040e-03
bigcom37        -1.630144e-38 -1.479625e-03
bigcom38        -1.631365e-38 -1.468197e-03
bigcom39         1.741883e-38  1.556389e-03
bigcom40         3.395529e-40  4.061087e-05
bigcom43        -1.631094e-38 -1.465080e-03
bigcom44         7.027733e-39  6.314080e-04
bigcom46        -1.632317e-38 -1.467928e-03
bigcom47        -1.631773e-38 -1.467643e-03
bigcom49        -1.630958e-38 -1.466537e-03
bigcom50        -1.631094e-38 -1.468522e-03
bigcom51        -1.630144e-38 -1.467251e-03
bigcom52        -1.630415e-38 -1.467462e-03
bigcom54        -1.630144e-38 -1.468200e-03
bigcom56         4.318409e-38  3.865811e-03
bigcom62         1.521314e-37  1.362318e-02
bigcom66        -1.630280e-38 -1.468944e-03
bigcom68        -1.630415e-38 -1.469023e-03
bigcom69        -1.631773e-38 -1.470039e-03
bigcom71         4.318409e-38  3.864850e-03
bigcom72        -1.630415e-38 -1.467303e-03
bigcom73         3.426738e-38  3.065624e-03
bigcom74        -1.631094e-38 -1.465606e-03
bigcom75        -1.630144e-38 -1.466827e-03
bigcom76        -1.630686e-38 -1.464671e-03
bigcom77        -1.630822e-38 -1.465470e-03
bigcom79        -1.630280e-38 -1.470585e-03
bigcom80        -1.630822e-38 -1.470930e-03
bigcom82         1.100412e-37  9.851657e-03
bigcom83        -1.630144e-38 -1.465394e-03
bigcom84         9.601064e-38  8.596111e-03
bigcom85        -1.630686e-38 -1.468895e-03
bigcom87        -1.631094e-38 -1.467275e-03
bigcom89        -1.630008e-38 -1.468161e-03
bigcom91        -1.630822e-38 -1.466740e-03
bigcom92         1.531174e-38  1.367739e-03
bigcom93        -1.630008e-38 -1.462220e-03
bigcom96        -1.630144e-38 -1.468098e-03
bigcom97         5.110915e-38  4.574870e-03
bigcom98        -1.630280e-38 -1.470787e-03
bigcom99        -1.630144e-38 -1.469093e-03
bigcom101       -1.632452e-38 -1.468169e-03
bigcom104       -1.631229e-38 -1.465509e-03
bigcom106       -1.630551e-38 -1.471170e-03
bigcom109       -1.630415e-38 -1.465473e-03
bigcom113       -1.630551e-38 -1.471233e-03
bigcom116       -1.636133e-38 -1.468852e-03
bigcom120       -1.630144e-38 -1.471472e-03
bigcom123       -1.630280e-38 -1.464826e-03
bigcom126       -1.629873e-38 -1.472067e-03
bigcom127       -1.630551e-38 -1.465298e-03
bigcom137       -1.630958e-38 -1.467747e-03
bigcom139       -1.630280e-38 -1.466414e-03
bigcom140       -1.630280e-38 -1.466536e-03
bigcom143       -1.630144e-38 -1.471752e-03
bigcom145       -1.630415e-38 -1.464605e-03
bigcom146       -1.630415e-38 -1.464852e-03
bigcom147       -1.632045e-38 -1.461223e-03
bigcom149       -1.630144e-38 -1.462629e-03
bigcom153       -1.631229e-38 -1.469919e-03
bigcom154       -1.631501e-38 -1.465349e-03
bigcom156       -1.630415e-38 -1.467630e-03
bigcom157       -1.631501e-38 -1.464339e-03
bigcom158       -1.629873e-38 -1.466251e-03
bigcom160       -1.630280e-38 -1.466673e-03
bigcom161       -1.630280e-38 -1.467930e-03
bigcom162       -1.630144e-38 -1.465523e-03
bigcom164       -1.630008e-38 -1.468113e-03
bigcom166       -1.631365e-38 -1.466222e-03
bigcom167       -1.632725e-38 -1.466053e-03
bigcom171       -1.630958e-38 -1.464982e-03
bigcom173        1.858028e-37  1.664265e-02
bigcom175       -1.630144e-38 -1.464329e-03
bigcom176       -1.630144e-38 -1.468213e-03
bigcom177       -1.630280e-38 -1.465160e-03
bigcom178       -1.630280e-38 -1.466244e-03
bigcom180       -1.630008e-38 -1.462566e-03
bigcom181       -1.631909e-38 -1.463275e-03
bigcom184       -1.630280e-38 -1.461258e-03
bigcom186       -1.630144e-38 -1.469439e-03
bigcom187       -1.630144e-38 -1.467784e-03
bigcom189       -1.631229e-38 -1.465822e-03
bigcom194       -1.630551e-38 -1.465136e-03
bigcom195       -1.630280e-38 -1.467500e-03
bigcom196       -1.630144e-38 -1.470038e-03
bigcom204       -1.630686e-38 -1.464461e-03
bigcom205       -1.630280e-38 -1.468797e-03
bigcom212       -1.630144e-38 -1.464240e-03
bigcom214       -1.630415e-38 -1.468591e-03
bigcom222       -1.630008e-38 -1.468678e-03
bigcom223       -1.630280e-38 -1.464993e-03
bigcom226       -1.630280e-38 -1.465390e-03
bigcom227       -1.630280e-38 -1.464856e-03
bigcom229       -1.630144e-38 -1.469748e-03
bigcom233       -1.630008e-38 -1.470895e-03
bigcom236       -1.630144e-38 -1.467717e-03
bigcom237       -1.630008e-38 -1.465155e-03
bigcom246       -1.631094e-38 -1.464284e-03
bigcom248       -1.631773e-38 -1.463987e-03
bigcom249       -1.630280e-38 -1.465196e-03
bigcom250       -1.631773e-38 -1.465784e-03
bigcom254       -1.630415e-38 -1.465176e-03
bigcom266       -1.630144e-38 -1.469149e-03
bigcom269       -1.630686e-38 -1.468573e-03
bigcom272       -1.630144e-38 -1.469238e-03
bigcom274       -1.635177e-38 -1.462951e-03
bigcom281        1.100412e-37  9.854452e-03
bigcom291       -1.630280e-38 -1.463149e-03
bigcom292       -1.630144e-38 -1.466984e-03
bigcom295        1.521314e-37  1.362268e-02
bigcom299       -1.629873e-38 -1.465603e-03
bigcom301       -1.630958e-38 -1.465182e-03
bigcom306       -1.630144e-38 -1.467178e-03
bigcom309        1.100412e-37  9.851326e-03
bigcom314       -1.630144e-38 -1.468089e-03
bigcom321       -1.630822e-38 -1.467033e-03
bigcom341       -1.630144e-38 -1.465762e-03
bigcom350       -1.630144e-38 -1.468606e-03
bigcom353       -1.630144e-38 -1.467980e-03
bigcom359       -1.630008e-38 -1.467570e-03
bigcom363       -1.630144e-38 -1.471723e-03
bigcom365       -1.630144e-38 -1.468875e-03
bigcom385       -1.630144e-38 -1.468436e-03
bigcom386       -1.630008e-38 -1.464580e-03
bigcom408       -1.630958e-38 -1.466677e-03
bigcom412       -1.630415e-38 -1.461958e-03
bigcom480       -1.630144e-38 -1.465833e-03
spin_vertex      8.057527e-40  4.536269e-05
membership_s1    7.835431e-40  6.394092e-05
membership_s3    3.692689e-38  3.295528e-03
membership_s4   -4.832562e-39 -4.258293e-04
membership_s5   -5.716556e-39 -5.082526e-04
membership_s6    1.268276e-38  1.138319e-03
membership_s7   -4.246124e-39 -3.822521e-04
membership_s8    6.147187e-38  5.498203e-03
membership_s9    9.017423e-38  8.064968e-03
membership_s11  -1.631094e-38 -1.474287e-03
membership_s12  -1.631094e-38 -1.466317e-03
membership_s14  -1.630280e-38 -1.482807e-03
membership_s15   7.300474e-39  6.500167e-04
membership_s16  -1.631637e-38 -1.470294e-03
membership_s17  -1.630686e-38 -1.472016e-03
membership_s18  -1.642028e-38 -1.473618e-03
membership_s20  -1.630280e-38 -1.471192e-03
membership_s21  -4.615310e-39 -4.194607e-04
membership_s22  -1.633677e-38 -1.474015e-03
membership_s24   1.345222e-38  1.199178e-03
membership_s25  -1.633133e-38 -1.467873e-03
membership_s26   4.689905e-38  4.167643e-03
membership_s27  -8.315092e-40 -7.593275e-05
membership_s28  -1.632181e-38 -1.472730e-03
membership_s30   1.402430e-39  1.299771e-04
membership_s31  -2.830410e-39 -2.598137e-04
membership_s32   9.303464e-39  8.303596e-04
membership_s33  -1.630008e-38 -1.475195e-03
membership_s36  -2.248664e-39 -2.029660e-04
membership_s37   2.971301e-39  2.607054e-04
V1               1.151716e-39  9.553946e-05
V2               1.363986e-38  1.212618e-03
pdi             -1.052177e-36 -7.633598e-02
adhesion        -2.266157e-43 -2.017708e-08
cohesion         4.540883e-43  4.043093e-08
inner            1.919226e-43  1.728210e-08
outer            2.416099e-43  2.164075e-08
ioratio          1.112651e-39  9.145294e-05
comsize          6.390352e-43  5.596044e-08
target           1.073250e-38  9.607546e-04
[1] "Dataset: all_TnotC Model GBM, run: 9 of 10 2015-06-16 08:55:05"
Iter   TrainDeviance   ValidDeviance   StepSize   Improve
     1        0.1561             nan     0.0100   -0.0000
     2        0.1556             nan     0.0100   -0.0000
     3        0.1551             nan     0.0100    0.0000
     4        0.1545             nan     0.0100    0.0001
     5        0.1539             nan     0.0100    0.0000
     6        0.1534             nan     0.0100   -0.0000
     7        0.1530             nan     0.0100    0.0000
     8        0.1525             nan     0.0100   -0.0000
     9        0.1521             nan     0.0100   -0.0000
    10        0.1516             nan     0.0100   -0.0000
    20        0.1467             nan     0.0100   -0.0000
    40        0.1378             nan     0.0100   -0.0000
    60        0.1309             nan     0.0100    0.0000
    80        0.1251             nan     0.0100   -0.0000
   100        0.1198             nan     0.0100   -0.0000
   120        0.1151             nan     0.0100   -0.0000
   140        0.1112             nan     0.0100   -0.0000
   160        0.1071             nan     0.0100    0.0000
   180        0.1029             nan     0.0100   -0.0000
   200        0.0996             nan     0.0100   -0.0000
   204        0.0989             nan     0.0100   -0.0000

[1] "GBM variable coefficients"
                            var     rel.inf
V2                           V2 4.190678890
outer                     outer 3.345358086
inner                     inner 3.059263756
ratio2                   ratio2 3.021384733
pagerank               pagerank 2.959720881
V1                           V1 2.841972916
comsize                 comsize 2.833450613
ratio5                   ratio5 2.817237630
ioratio                 ioratio 2.480779295
walktrap_vertex walktrap_vertex 2.285668405
adhesion               adhesion 1.936496327
ratio1                   ratio1 1.891725112
graph12                 graph12 1.857229658
trans                     trans 1.847750470
spin_vertex         spin_vertex 1.795091940
knn                         knn 1.761940776
graph10                 graph10 1.669028865
graph13                 graph13 1.523000885
ratio4                   ratio4 1.489174296
orbit18                 orbit18 1.442596928
cohesion               cohesion 1.396968321
orbit35                 orbit35 1.247951286
third                     third 1.241425563
graph4                   graph4 1.160468097
orbit27                 orbit27 1.071285737
orbit45                 orbit45 1.047872125
orbit20                 orbit20 1.044497679
fourth                   fourth 1.043028413
bet                         bet 1.015070386
ratio3                   ratio3 0.962798462
graph1                   graph1 0.929196673
graph23                 graph23 0.915734573
orbit19                 orbit19 0.905394360
graph16                 graph16 0.887532634
graph17                 graph17 0.824167531
orbit39                 orbit39 0.812578419
orbit50                 orbit50 0.792018197
membership_s9     membership_s9 0.762833873
ratio6                   ratio6 0.738381190
graph19                 graph19 0.734544066
sixth                     sixth 0.708086118
orbit56                 orbit56 0.707872274
graph15                 graph15 0.703141022
graph21                 graph21 0.660337909
graph14                 graph14 0.660242744
graph25                 graph25 0.659088919
graph9                   graph9 0.649451310
graph5                   graph5 0.637138025
orbit52                 orbit52 0.629182634
graph22                 graph22 0.624800409
orbit54                 orbit54 0.607938096
orbit46                 orbit46 0.579718973
orbit31                 orbit31 0.578157248
orbit17                 orbit17 0.575916827
graph6                   graph6 0.565727066
constraint           constraint 0.558801815
orbit49                 orbit49 0.536778169
orbit53                 orbit53 0.527195562
orbit28                 orbit28 0.521978048
fifth                     fifth 0.521161745
orbit23                 orbit23 0.504421585
graph20                 graph20 0.503940187
bigcom40               bigcom40 0.502160391
graph11                 graph11 0.499422266
orbit15                 orbit15 0.493759411
upto_sixth           upto_sixth 0.488446694
orbit10                 orbit10 0.475791885
upto_fourth         upto_fourth 0.474072644
orbit21                 orbit21 0.465144131
orbit6                   orbit6 0.465125255
orbit36                 orbit36 0.462011955
membership_s6     membership_s6 0.458912181
graph7                   graph7 0.454860967
orbit40                 orbit40 0.454700408
orbit51                 orbit51 0.425941339
orbit9                   orbit9 0.407383965
orbit25                 orbit25 0.396192997
close                     close 0.374753693
orbit4                   orbit4 0.373641491
orbit16                 orbit16 0.365347872
orbit12                 orbit12 0.359157256
orbit32                 orbit32 0.357893651
orbit62                 orbit62 0.353026140
orbit64                 orbit64 0.342627249
orbit5                   orbit5 0.335294384
orbit22                 orbit22 0.319025955
graph18                 graph18 0.316499909
orbit65                 orbit65 0.313578391
orbit38                 orbit38 0.299975211
orbit47                 orbit47 0.292452901
orbit60                 orbit60 0.290693902
orbit44                 orbit44 0.290308359
coreness               coreness 0.290092917
orbit30                 orbit30 0.289113568
orbit7                   orbit7 0.288732176
graph24                 graph24 0.282272098
upto_second         upto_second 0.280046319
orbit42                 orbit42 0.266962271
orbit1                   orbit1 0.257626341
membership_s32   membership_s32 0.252753746
orbit24                 orbit24 0.249836219
upto_third           upto_third 0.235210338
membership_s36   membership_s36 0.231592293
graph3                   graph3 0.203938487
orbit59                 orbit59 0.201767466
ecc                         ecc 0.197509311
orbit48                 orbit48 0.191577102
orbit13                 orbit13 0.191239959
bigcom21               bigcom21 0.179419119
orbit55                 orbit55 0.165706195
orbit57                 orbit57 0.164749858
graph0                   graph0 0.158654275
orbit63                 orbit63 0.157403906
orbit29                 orbit29 0.150040593
second                   second 0.149247941
upto_fifth           upto_fifth 0.144492371
graph26                 graph26 0.143054587
bigcom26               bigcom26 0.142036508
graph28                 graph28 0.140201506
orbit26                 orbit26 0.138779081
orbit66                 orbit66 0.137774869
bigcom44               bigcom44 0.130066543
orbit67                 orbit67 0.128980242
selfinter             selfinter 0.122568920
bigcom4                 bigcom4 0.118824907
graph27                 graph27 0.117992633
graph2                   graph2 0.114384002
hubscore               hubscore 0.109232744
membership_s1     membership_s1 0.108112672
orbit41                 orbit41 0.107661565
orbit58                 orbit58 0.097108980
orbit71                 orbit71 0.092819437
orbit61                 orbit61 0.079641526
membership_s7     membership_s7 0.078271848
membership_s30   membership_s30 0.078087871
target                   target 0.075643572
orbit68                 orbit68 0.069715417
orbit37                 orbit37 0.069381849
membership_s15   membership_s15 0.067926143
evcent                   evcent 0.067353135
bigcom28               bigcom28 0.051173906
graph29                 graph29 0.050668797
membership_s4     membership_s4 0.047705636
bigcom30               bigcom30 0.046409437
graph8                   graph8 0.035955342
bigcom8                 bigcom8 0.035556276
orbit33                 orbit33 0.034354775
membership_s3     membership_s3 0.032974276
bigcom3                 bigcom3 0.032345054
orbit43                 orbit43 0.029675656
bigcom73               bigcom73 0.029525612
orbit70                 orbit70 0.027849653
bigcom97               bigcom97 0.027192850
AP                           AP 0.018696400
membership_s31   membership_s31 0.017159742
pdi                         pdi 0.016629068
membership_s37   membership_s37 0.012172678
membership_s21   membership_s21 0.010926377
membership_s5     membership_s5 0.010086584
membership_s24   membership_s24 0.004758872
orbit0                   orbit0 0.000000000
orbit2                   orbit2 0.000000000
orbit3                   orbit3 0.000000000
orbit8                   orbit8 0.000000000
orbit11                 orbit11 0.000000000
orbit14                 orbit14 0.000000000
orbit34                 orbit34 0.000000000
orbit69                 orbit69 0.000000000
orbit72                 orbit72 0.000000000
eccrad                   eccrad 0.000000000
first                     first 0.000000000
bigcom1                 bigcom1 0.000000000
bigcom2                 bigcom2 0.000000000
bigcom6                 bigcom6 0.000000000
bigcom9                 bigcom9 0.000000000
bigcom11               bigcom11 0.000000000
bigcom13               bigcom13 0.000000000
bigcom15               bigcom15 0.000000000
bigcom16               bigcom16 0.000000000
bigcom22               bigcom22 0.000000000
bigcom24               bigcom24 0.000000000
bigcom31               bigcom31 0.000000000
bigcom32               bigcom32 0.000000000
bigcom33               bigcom33 0.000000000
bigcom34               bigcom34 0.000000000
bigcom36               bigcom36 0.000000000
bigcom37               bigcom37 0.000000000
bigcom38               bigcom38 0.000000000
bigcom39               bigcom39 0.000000000
bigcom43               bigcom43 0.000000000
bigcom46               bigcom46 0.000000000
bigcom47               bigcom47 0.000000000
bigcom49               bigcom49 0.000000000
bigcom50               bigcom50 0.000000000
bigcom51               bigcom51 0.000000000
bigcom52               bigcom52 0.000000000
bigcom54               bigcom54 0.000000000
bigcom56               bigcom56 0.000000000
bigcom62               bigcom62 0.000000000
bigcom66               bigcom66 0.000000000
bigcom68               bigcom68 0.000000000
bigcom69               bigcom69 0.000000000
bigcom71               bigcom71 0.000000000
bigcom72               bigcom72 0.000000000
bigcom74               bigcom74 0.000000000
bigcom75               bigcom75 0.000000000
bigcom76               bigcom76 0.000000000
bigcom77               bigcom77 0.000000000
bigcom79               bigcom79 0.000000000
bigcom80               bigcom80 0.000000000
bigcom82               bigcom82 0.000000000
bigcom83               bigcom83 0.000000000
bigcom84               bigcom84 0.000000000
bigcom85               bigcom85 0.000000000
bigcom87               bigcom87 0.000000000
bigcom89               bigcom89 0.000000000
bigcom91               bigcom91 0.000000000
bigcom92               bigcom92 0.000000000
bigcom93               bigcom93 0.000000000
bigcom96               bigcom96 0.000000000
bigcom98               bigcom98 0.000000000
bigcom99               bigcom99 0.000000000
bigcom101             bigcom101 0.000000000
bigcom104             bigcom104 0.000000000
bigcom106             bigcom106 0.000000000
bigcom109             bigcom109 0.000000000
bigcom113             bigcom113 0.000000000
bigcom116             bigcom116 0.000000000
bigcom120             bigcom120 0.000000000
bigcom123             bigcom123 0.000000000
bigcom126             bigcom126 0.000000000
bigcom127             bigcom127 0.000000000
bigcom137             bigcom137 0.000000000
bigcom139             bigcom139 0.000000000
bigcom140             bigcom140 0.000000000
bigcom143             bigcom143 0.000000000
bigcom145             bigcom145 0.000000000
bigcom146             bigcom146 0.000000000
bigcom147             bigcom147 0.000000000
bigcom149             bigcom149 0.000000000
bigcom153             bigcom153 0.000000000
bigcom154             bigcom154 0.000000000
bigcom156             bigcom156 0.000000000
bigcom157             bigcom157 0.000000000
bigcom158             bigcom158 0.000000000
bigcom160             bigcom160 0.000000000
bigcom161             bigcom161 0.000000000
bigcom162             bigcom162 0.000000000
bigcom164             bigcom164 0.000000000
bigcom166             bigcom166 0.000000000
bigcom167             bigcom167 0.000000000
bigcom171             bigcom171 0.000000000
bigcom173             bigcom173 0.000000000
bigcom175             bigcom175 0.000000000
bigcom176             bigcom176 0.000000000
bigcom177             bigcom177 0.000000000
bigcom178             bigcom178 0.000000000
bigcom180             bigcom180 0.000000000
bigcom181             bigcom181 0.000000000
bigcom184             bigcom184 0.000000000
bigcom186             bigcom186 0.000000000
bigcom187             bigcom187 0.000000000
bigcom189             bigcom189 0.000000000
bigcom194             bigcom194 0.000000000
bigcom195             bigcom195 0.000000000
bigcom196             bigcom196 0.000000000
bigcom204             bigcom204 0.000000000
bigcom205             bigcom205 0.000000000
bigcom212             bigcom212 0.000000000
bigcom214             bigcom214 0.000000000
bigcom222             bigcom222 0.000000000
bigcom223             bigcom223 0.000000000
bigcom226             bigcom226 0.000000000
bigcom227             bigcom227 0.000000000
bigcom229             bigcom229 0.000000000
bigcom233             bigcom233 0.000000000
bigcom236             bigcom236 0.000000000
bigcom237             bigcom237 0.000000000
bigcom246             bigcom246 0.000000000
bigcom248             bigcom248 0.000000000
bigcom249             bigcom249 0.000000000
bigcom250             bigcom250 0.000000000
bigcom254             bigcom254 0.000000000
bigcom266             bigcom266 0.000000000
bigcom269             bigcom269 0.000000000
bigcom272             bigcom272 0.000000000
bigcom274             bigcom274 0.000000000
bigcom281             bigcom281 0.000000000
bigcom291             bigcom291 0.000000000
bigcom292             bigcom292 0.000000000
bigcom295             bigcom295 0.000000000
bigcom299             bigcom299 0.000000000
bigcom301             bigcom301 0.000000000
bigcom306             bigcom306 0.000000000
bigcom309             bigcom309 0.000000000
bigcom314             bigcom314 0.000000000
bigcom321             bigcom321 0.000000000
bigcom341             bigcom341 0.000000000
bigcom350             bigcom350 0.000000000
bigcom353             bigcom353 0.000000000
bigcom359             bigcom359 0.000000000
bigcom363             bigcom363 0.000000000
bigcom365             bigcom365 0.000000000
bigcom385             bigcom385 0.000000000
bigcom386             bigcom386 0.000000000
bigcom408             bigcom408 0.000000000
bigcom412             bigcom412 0.000000000
bigcom480             bigcom480 0.000000000
membership_s8     membership_s8 0.000000000
membership_s11   membership_s11 0.000000000
membership_s12   membership_s12 0.000000000
membership_s14   membership_s14 0.000000000
membership_s16   membership_s16 0.000000000
membership_s17   membership_s17 0.000000000
membership_s18   membership_s18 0.000000000
membership_s20   membership_s20 0.000000000
membership_s22   membership_s22 0.000000000
membership_s25   membership_s25 0.000000000
membership_s26   membership_s26 0.000000000
membership_s27   membership_s27 0.000000000
membership_s28   membership_s28 0.000000000
membership_s33   membership_s33 0.000000000
[1] "Dataset: all_TnotC Model RF, run: 9 of 10 2015-06-16 08:58:57"
     |      Out-of-bag   |
Tree |      MSE  %Var(y) |
   1 |  0.03272   219.65 |
   2 |  0.03199   214.75 |
   3 |  0.03029   203.38 |
   4 |  0.02669   179.19 |
   5 |  0.02541   170.57 |
   6 |  0.02492   167.31 |
   7 |  0.02382   159.91 |
   8 |  0.02236   150.10 |
   9 |  0.02146   144.05 |
  10 |  0.02047   137.45 |
  11 |  0.02011   134.99 |
  12 |  0.01952   131.07 |
  13 |  0.01915   128.56 |
  14 |  0.01881   126.26 |
  15 |  0.01861   124.97 |
  16 |  0.01836   123.26 |
  17 |  0.01819   122.14 |
  18 |  0.01802   120.95 |
  19 |  0.01787   119.97 |
  20 |  0.01769   118.74 |
  21 |  0.01759   118.09 |
  22 |  0.01752   117.62 |
  23 |  0.01743   117.04 |
  24 |  0.01742   116.96 |
  25 |  0.01734   116.44 |
  26 |  0.01728   116.03 |
  27 |  0.01729   116.08 |
  28 |  0.01725   115.79 |
  29 |  0.01717   115.29 |
  30 |  0.01709   114.75 |
  31 |  0.01706   114.50 |
  32 |  0.01703   114.32 |
  33 |  0.01701   114.21 |
  34 |  0.01696   113.89 |
  35 |  0.01695   113.80 |
  36 |  0.01694   113.75 |
  37 |  0.01691   113.56 |
  38 |   0.0169   113.48 |
  39 |  0.01687   113.27 |
  40 |  0.01687   113.29 |
  41 |  0.01685   113.14 |
  42 |  0.01682   112.91 |
  43 |  0.01678   112.64 |
  44 |  0.01676   112.52 |
  45 |  0.01673   112.32 |
  46 |  0.01671   112.19 |
  47 |  0.01671   112.15 |
  48 |  0.01667   111.95 |
  49 |  0.01666   111.87 |
  50 |  0.01665   111.80 |
  51 |  0.01665   111.76 |
  52 |  0.01661   111.55 |
  53 |  0.01658   111.30 |
  54 |  0.01658   111.32 |
  55 |  0.01657   111.26 |
  56 |  0.01656   111.18 |
  57 |  0.01654   111.06 |
  58 |  0.01652   110.90 |
  59 |  0.01652   110.94 |
  60 |  0.01652   110.89 |
  61 |  0.01651   110.87 |
  62 |  0.01651   110.83 |
  63 |  0.01651   110.81 |
  64 |   0.0165   110.75 |
  65 |  0.01649   110.71 |
  66 |  0.01647   110.56 |
  67 |  0.01646   110.48 |
  68 |  0.01643   110.34 |
  69 |  0.01644   110.36 |
  70 |  0.01642   110.26 |
  71 |   0.0164   110.12 |
  72 |   0.0164   110.08 |
  73 |  0.01638   109.95 |
  74 |  0.01636   109.84 |
  75 |  0.01635   109.77 |
  76 |  0.01634   109.68 |
  77 |  0.01633   109.64 |
  78 |  0.01633   109.61 |
  79 |  0.01632   109.58 |
  80 |  0.01631   109.52 |
  81 |   0.0163   109.45 |
  82 |   0.0163   109.43 |
  83 |  0.01628   109.32 |
  84 |  0.01627   109.22 |
  85 |  0.01627   109.21 |
  86 |  0.01626   109.19 |
  87 |  0.01627   109.22 |
  88 |  0.01626   109.13 |
  89 |  0.01625   109.08 |
  90 |  0.01624   109.00 |
  91 |  0.01624   109.01 |
  92 |  0.01624   109.01 |
  93 |  0.01622   108.93 |
  94 |  0.01623   108.95 |
  95 |  0.01622   108.89 |
  96 |  0.01621   108.83 |
  97 |  0.01621   108.83 |
  98 |  0.01621   108.80 |
  99 |   0.0162   108.73 |
 100 |  0.01619   108.72 |
[1] "Random Forest variable coefficients"
                      %IncMSE IncNodePurity
graph5           4.266416e-03  7.116854e-01
graph6           4.202547e-03  9.441479e-01
graph7           6.368522e-03  5.166253e-01
graph8           7.049656e-04  1.340937e-01
graph9           5.821586e-03  1.048378e+00
graph10          7.605943e-03  1.587157e+00
graph11          8.985977e-03  1.507559e+00
graph12          6.836754e-03  9.209324e-01
graph13          5.791836e-03  8.718356e-01
graph14          7.749692e-03  1.210566e+00
graph15          1.092502e-02  9.978400e-01
graph16          6.301480e-03  1.101005e+00
graph17          4.869529e-03  9.877441e-01
graph18          5.248775e-03  7.036046e-01
graph19          6.193723e-03  1.240318e+00
graph20          4.847603e-03  1.027539e+00
graph21          4.883747e-03  8.642581e-01
graph22          4.289787e-03  7.046698e-01
graph23          8.383417e-03  1.074919e+00
graph24          5.369137e-03  6.286470e-01
graph25          4.177076e-03  7.292153e-01
graph26          4.117475e-03  4.089450e-01
graph27          9.653909e-04  2.492433e-01
graph28          7.844617e-04  2.220646e-01
graph29          5.591775e-04  1.098198e-01
orbit0           1.092723e-03  3.367459e-01
orbit1           6.954113e-03  9.646513e-01
orbit2           2.350626e-03  5.775066e-01
orbit3           2.671820e-04  2.128851e-01
orbit4           3.246853e-03  1.023406e+00
orbit5           1.606545e-03  8.845227e-01
orbit6           6.256923e-03  1.248623e+00
orbit7           2.154013e-03  4.567929e-01
orbit8           3.540544e-03  6.453656e-01
orbit9           4.260314e-03  1.158670e+00
orbit10          5.171803e-03  7.678244e-01
orbit11          4.424403e-04  2.889157e-01
orbit12          1.964364e-03  2.917267e-01
orbit13          6.544554e-04  3.128608e-01
orbit14          4.445233e-04  1.544004e-01
orbit15          1.025201e-02  1.094066e+00
orbit16          2.884849e-03  7.402114e-01
orbit17          1.034087e-02  1.007364e+00
orbit18          1.464147e-02  2.456357e+00
orbit19          9.306346e-03  1.199169e+00
orbit20          3.964241e-03  1.142916e+00
orbit21          5.389123e-03  6.979320e-01
orbit22          1.022194e-02  1.429332e+00
orbit23          3.166362e-03  4.823870e-01
orbit24          1.043625e-02  1.371149e+00
orbit25          8.686753e-03  8.115487e-01
orbit26          6.541611e-03  5.009851e-01
orbit27          8.100920e-03  9.396257e-01
orbit28          1.053661e-02  9.008575e-01
orbit29          2.892191e-03  5.671522e-01
orbit30          6.369888e-03  5.825148e-01
orbit31          7.676902e-03  1.341502e+00
orbit32          6.890547e-03  8.995246e-01
orbit33          2.024463e-03  5.693429e-01
orbit34          1.212706e-02  1.062219e+00
orbit35          8.653581e-03  1.317264e+00
orbit36          3.766621e-03  8.128696e-01
orbit37          5.714031e-03  6.217661e-01
orbit38          4.170592e-03  4.750497e-01
orbit39          4.635950e-03  1.137399e+00
orbit40          5.412649e-03  6.944109e-01
orbit41          2.293933e-03  4.124109e-01
orbit42          1.156985e-03  3.437469e-01
orbit43          7.049518e-03  6.289989e-01
orbit44          3.657880e-03  2.797198e-01
orbit45          8.940019e-03  1.262103e+00
orbit46          9.813574e-03  9.668130e-01
orbit47          5.759792e-03  4.635086e-01
orbit48          4.611477e-03  3.365109e-01
orbit49          4.485683e-03  8.834012e-01
orbit50          2.272692e-03  5.761656e-01
orbit51          2.820971e-03  5.136518e-01
orbit52          5.420146e-03  6.108089e-01
orbit53          1.287706e-02  4.527557e-01
orbit54          6.900112e-03  6.515454e-01
orbit55          1.992500e-03  3.639896e-01
orbit56          9.583757e-03  1.360162e+00
orbit57          1.572334e-03  1.241168e-01
orbit58          8.032666e-04  2.066190e-01
orbit59          7.748122e-03  4.749978e-01
orbit60          3.184281e-03  4.072607e-01
orbit61          7.856365e-04  2.204651e-01
orbit62          2.270981e-03  5.504477e-01
orbit63          3.918383e-03  4.257635e-01
orbit64          2.783187e-03  4.048484e-01
orbit65          3.479289e-03  3.433823e-01
orbit66          3.411296e-04  1.289610e-01
orbit67          1.920656e-04  8.900196e-02
orbit68          2.113118e-03  3.945341e-01
orbit69          1.087577e-03  2.074276e-01
orbit70          6.865059e-05  7.930406e-02
orbit71          3.061169e-04  1.627681e-01
orbit72          3.049265e-04  1.651897e-01
AP               8.662182e-05  9.817782e-02
bet              2.100706e-03  1.439753e+00
ecc              7.565079e-04  2.522900e-01
eccrad           3.150544e-04  2.445183e-01
close            7.381828e-03  1.029843e+00
constraint       6.479647e-03  1.097932e+00
coreness         4.117007e-03  6.259150e-01
knn              8.374703e-03  2.039441e+00
hubscore         8.975926e-03  1.033709e+00
pagerank         5.326743e-03  3.037832e+00
trans            2.121063e-03  1.042878e+00
evcent           8.084576e-03  9.774960e-01
first            5.092678e-04  2.243772e-01
upto_second      8.776064e-03  1.048302e+00
upto_third       8.738599e-03  1.027987e+00
upto_fourth      7.834366e-03  1.036035e+00
upto_fifth       8.725722e-03  1.155087e+00
upto_sixth       2.708493e-03  6.990415e-01
second           5.825477e-03  7.725811e-01
third            1.098899e-02  1.536950e+00
fourth           4.385513e-03  1.858791e+00
fifth            5.628461e-03  1.418719e+00
sixth            4.911287e-03  1.165645e+00
ratio1           6.729232e-03  2.113286e+00
ratio2           8.311807e-03  2.811093e+00
ratio3           9.562761e-03  1.453069e+00
ratio4           6.073735e-03  1.603034e+00
ratio5           2.216952e-03  2.766151e+00
ratio6           7.094592e-03  1.241860e+00
selfinter        1.939564e-05  2.525792e-01
walktrap_vertex  4.716924e-03  2.312120e+00
bigcom1          8.130776e-05  2.624278e-01
bigcom2          0.000000e+00  0.000000e+00
bigcom3         -1.414092e-05  1.254120e-01
bigcom4          1.222880e-03  2.957265e-01
bigcom6          0.000000e+00  0.000000e+00
bigcom8          1.312416e-04  3.227481e-01
bigcom9          0.000000e+00  0.000000e+00
bigcom11         0.000000e+00  5.637851e-19
bigcom13         0.000000e+00  0.000000e+00
bigcom15         0.000000e+00  0.000000e+00
bigcom16         0.000000e+00  0.000000e+00
bigcom21         6.308805e-05  2.018994e-01
bigcom22        -2.245623e-05  1.033336e-01
bigcom24         0.000000e+00  0.000000e+00
bigcom26         3.114147e-05  3.102135e-01
bigcom28         6.671052e-05  2.985009e-01
bigcom30         5.059802e-05  1.577165e-01
bigcom31         0.000000e+00  0.000000e+00
bigcom32         0.000000e+00  0.000000e+00
bigcom33         0.000000e+00  0.000000e+00
bigcom34         0.000000e+00  0.000000e+00
bigcom36         0.000000e+00  0.000000e+00
bigcom37         0.000000e+00  0.000000e+00
bigcom38         0.000000e+00  0.000000e+00
bigcom39         3.375785e-05  2.273818e-01
bigcom40         9.387980e-04  7.171521e-01
bigcom43         0.000000e+00  2.775558e-19
bigcom44         1.053624e-04  7.442986e-02
bigcom46         0.000000e+00  0.000000e+00
bigcom47         0.000000e+00  5.551115e-19
[truncated: 136,004 more chars]
