# Supplementary material for: Distinctive Behaviors of Druggable Proteins in Cellular Networks
Source: PLoS Comput Biol. 2015 Dec 23;11(12):e1004597. doi: 10.1371/journal.pcbi.1004597 (PMC4689399; doi:10.1371/journal.pcbi.1004597)
Supplement: S1 File — (ZIP) [file pcbi.1004597.s004.zip › S1_File/direct.20150613.random.ppi.optimised_Target_results_high_C.txt]

[[1]]
[1] "high_C"

[1] "Dataset: high_C Model GBM, run: 1 of 5 2015-06-16 10:59:55"
Iter   TrainDeviance   ValidDeviance   StepSize   Improve
     1        0.3975             nan     0.0100   -0.0002
     2        0.3927             nan     0.0100   -0.0002
     3        0.3877             nan     0.0100   -0.0002
     4        0.3840             nan     0.0100    0.0002
     5        0.3784             nan     0.0100   -0.0001
     6        0.3748             nan     0.0100    0.0001
     7        0.3712             nan     0.0100   -0.0003
     8        0.3671             nan     0.0100   -0.0000
     9        0.3632             nan     0.0100   -0.0002
    10        0.3595             nan     0.0100   -0.0001
    20        0.3277             nan     0.0100   -0.0002
    40        0.2809             nan     0.0100   -0.0002
    60        0.2492             nan     0.0100   -0.0002
    80        0.2228             nan     0.0100   -0.0002
   100        0.2016             nan     0.0100   -0.0001
   120        0.1831             nan     0.0100   -0.0003
   140        0.1661             nan     0.0100   -0.0001
   160        0.1521             nan     0.0100   -0.0002
   180        0.1398             nan     0.0100   -0.0000
   200        0.1287             nan     0.0100    0.0000
   203        0.1270             nan     0.0100    0.0000

[1] "GBM variable coefficients"
                            var     rel.inf
comsize                 comsize 3.909270807
walktrap_vertex walktrap_vertex 3.873079992
ratio5                   ratio5 3.866078156
ratio4                   ratio4 3.294780972
third                     third 3.124962831
bet                         bet 2.688582309
spin_vertex         spin_vertex 2.410878377
pagerank               pagerank 2.089697835
V2                           V2 2.074465742
outer                     outer 1.714713416
graph5                   graph5 1.620952417
adhesion               adhesion 1.579134638
constraint           constraint 1.505458741
ratio1                   ratio1 1.402116939
cohesion               cohesion 1.375333855
orbit24                 orbit24 1.339297800
orbit31                 orbit31 1.290348907
graph0                   graph0 1.276988055
orbit39                 orbit39 1.196258245
V1                           V1 1.189122308
orbit25                 orbit25 1.151775879
ioratio                 ioratio 1.144147907
trans                     trans 1.122180104
graph11                 graph11 1.117179973
orbit45                 orbit45 1.112874565
orbit18                 orbit18 1.085328453
graph20                 graph20 1.077006851
knn                         knn 1.070427079
orbit49                 orbit49 1.069682546
orbit35                 orbit35 0.964229269
orbit27                 orbit27 0.953169896
upto_fifth           upto_fifth 0.923612682
fourth                   fourth 0.916003678
graph2                   graph2 0.901423553
orbit56                 orbit56 0.898526386
orbit22                 orbit22 0.841183893
graph10                 graph10 0.833934750
orbit42                 orbit42 0.820799035
graph1                   graph1 0.806168288
sixth                     sixth 0.801799239
orbit52                 orbit52 0.779837990
inner                     inner 0.774778753
orbit50                 orbit50 0.773731191
orbit38                 orbit38 0.767303450
orbit15                 orbit15 0.746001694
graph4                   graph4 0.723346365
upto_fourth         upto_fourth 0.692466081
graph22                 graph22 0.681180626
orbit63                 orbit63 0.680380084
graph29                 graph29 0.658658532
orbit62                 orbit62 0.656426577
orbit12                 orbit12 0.648597120
orbit36                 orbit36 0.642619486
ratio6                   ratio6 0.626722968
graph3                   graph3 0.607777399
orbit54                 orbit54 0.598875705
orbit6                   orbit6 0.590053529
orbit41                 orbit41 0.589179715
graph6                   graph6 0.575559507
orbit55                 orbit55 0.558439683
orbit9                   orbit9 0.547677900
graph12                 graph12 0.532451399
orbit44                 orbit44 0.531652512
upto_sixth           upto_sixth 0.524751203
graph7                   graph7 0.517956320
membership_s7     membership_s7 0.515034652
orbit11                 orbit11 0.510277336
graph28                 graph28 0.500530358
orbit43                 orbit43 0.491956510
orbit37                 orbit37 0.491616487
orbit53                 orbit53 0.484664434
orbit66                 orbit66 0.475151305
graph25                 graph25 0.465377511
graph8                   graph8 0.438233969
orbit16                 orbit16 0.431338040
orbit26                 orbit26 0.424574299
graph17                 graph17 0.422639238
orbit4                   orbit4 0.410042686
orbit33                 orbit33 0.400565118
bigcom4                 bigcom4 0.380402679
orbit28                 orbit28 0.379568184
graph26                 graph26 0.379219259
orbit20                 orbit20 0.377127446
graph15                 graph15 0.373836099
orbit58                 orbit58 0.370951661
pdi                         pdi 0.368303892
graph9                   graph9 0.354067440
ratio2                   ratio2 0.351112759
graph13                 graph13 0.342802540
graph27                 graph27 0.341195848
orbit69                 orbit69 0.338282873
graph23                 graph23 0.329255189
orbit21                 orbit21 0.318459411
close                     close 0.303968205
orbit59                 orbit59 0.303197032
orbit5                   orbit5 0.302012197
orbit60                 orbit60 0.295811839
graph16                 graph16 0.293243379
orbit67                 orbit67 0.292943740
upto_third           upto_third 0.292074014
orbit46                 orbit46 0.291682362
orbit13                 orbit13 0.286281583
orbit2                   orbit2 0.274611701
orbit19                 orbit19 0.273325356
graph18                 graph18 0.270007439
upto_second         upto_second 0.262165712
membership_s30   membership_s30 0.261027402
orbit48                 orbit48 0.253098938
orbit32                 orbit32 0.248427455
orbit71                 orbit71 0.240834356
bigcom40               bigcom40 0.238524699
orbit10                 orbit10 0.236151583
graph19                 graph19 0.235681079
fifth                     fifth 0.229934478
orbit40                 orbit40 0.224500067
membership_s32   membership_s32 0.219375460
graph24                 graph24 0.212117289
orbit70                 orbit70 0.209492486
orbit64                 orbit64 0.208131104
evcent                   evcent 0.206159334
graph14                 graph14 0.206014603
orbit61                 orbit61 0.192650970
hubscore               hubscore 0.185395434
orbit57                 orbit57 0.181426040
ratio3                   ratio3 0.164430524
orbit1                   orbit1 0.163973665
membership_s4     membership_s4 0.158376921
coreness               coreness 0.152667722
orbit30                 orbit30 0.145997096
orbit51                 orbit51 0.134102217
orbit7                   orbit7 0.133559532
AP                           AP 0.129584667
orbit17                 orbit17 0.129386530
orbit68                 orbit68 0.126411781
orbit65                 orbit65 0.120512428
second                   second 0.118564210
membership_s15   membership_s15 0.109526992
membership_s5     membership_s5 0.102758288
bigcom26               bigcom26 0.085196910
bigcom8                 bigcom8 0.071253506
bigcom22               bigcom22 0.048103887
ecc                         ecc 0.046352120
bigcom1                 bigcom1 0.045189063
bigcom21               bigcom21 0.038694077
graph21                 graph21 0.034944401
orbit47                 orbit47 0.023977867
orbit23                 orbit23 0.023787690
orbit29                 orbit29 0.017116592
selfinter             selfinter 0.007739513
membership_s1     membership_s1 0.006122586
bigcom28               bigcom28 0.005412499
orbit0                   orbit0 0.000000000
orbit3                   orbit3 0.000000000
orbit8                   orbit8 0.000000000
orbit14                 orbit14 0.000000000
orbit34                 orbit34 0.000000000
orbit72                 orbit72 0.000000000
eccrad                   eccrad 0.000000000
first                     first 0.000000000
bigcom2                 bigcom2 0.000000000
bigcom3                 bigcom3 0.000000000
bigcom6                 bigcom6 0.000000000
bigcom9                 bigcom9 0.000000000
bigcom11               bigcom11 0.000000000
bigcom13               bigcom13 0.000000000
bigcom15               bigcom15 0.000000000
bigcom16               bigcom16 0.000000000
bigcom24               bigcom24 0.000000000
bigcom30               bigcom30 0.000000000
bigcom31               bigcom31 0.000000000
bigcom32               bigcom32 0.000000000
bigcom33               bigcom33 0.000000000
bigcom34               bigcom34 0.000000000
bigcom36               bigcom36 0.000000000
bigcom37               bigcom37 0.000000000
bigcom38               bigcom38 0.000000000
bigcom39               bigcom39 0.000000000
bigcom43               bigcom43 0.000000000
bigcom44               bigcom44 0.000000000
bigcom46               bigcom46 0.000000000
bigcom47               bigcom47 0.000000000
bigcom49               bigcom49 0.000000000
bigcom50               bigcom50 0.000000000
bigcom51               bigcom51 0.000000000
bigcom52               bigcom52 0.000000000
bigcom54               bigcom54 0.000000000
bigcom56               bigcom56 0.000000000
bigcom62               bigcom62 0.000000000
bigcom66               bigcom66 0.000000000
bigcom68               bigcom68 0.000000000
bigcom69               bigcom69 0.000000000
bigcom71               bigcom71 0.000000000
bigcom72               bigcom72 0.000000000
bigcom73               bigcom73 0.000000000
bigcom74               bigcom74 0.000000000
bigcom75               bigcom75 0.000000000
bigcom76               bigcom76 0.000000000
bigcom77               bigcom77 0.000000000
bigcom79               bigcom79 0.000000000
bigcom80               bigcom80 0.000000000
bigcom82               bigcom82 0.000000000
bigcom83               bigcom83 0.000000000
bigcom84               bigcom84 0.000000000
bigcom85               bigcom85 0.000000000
bigcom87               bigcom87 0.000000000
bigcom89               bigcom89 0.000000000
bigcom91               bigcom91 0.000000000
bigcom92               bigcom92 0.000000000
bigcom93               bigcom93 0.000000000
bigcom96               bigcom96 0.000000000
bigcom97               bigcom97 0.000000000
bigcom98               bigcom98 0.000000000
bigcom99               bigcom99 0.000000000
bigcom101             bigcom101 0.000000000
bigcom104             bigcom104 0.000000000
bigcom106             bigcom106 0.000000000
bigcom109             bigcom109 0.000000000
bigcom113             bigcom113 0.000000000
bigcom116             bigcom116 0.000000000
bigcom120             bigcom120 0.000000000
bigcom123             bigcom123 0.000000000
bigcom126             bigcom126 0.000000000
bigcom127             bigcom127 0.000000000
bigcom137             bigcom137 0.000000000
bigcom139             bigcom139 0.000000000
bigcom140             bigcom140 0.000000000
bigcom143             bigcom143 0.000000000
bigcom145             bigcom145 0.000000000
bigcom146             bigcom146 0.000000000
bigcom147             bigcom147 0.000000000
bigcom149             bigcom149 0.000000000
bigcom153             bigcom153 0.000000000
bigcom154             bigcom154 0.000000000
bigcom156             bigcom156 0.000000000
bigcom157             bigcom157 0.000000000
bigcom158             bigcom158 0.000000000
bigcom160             bigcom160 0.000000000
bigcom161             bigcom161 0.000000000
bigcom162             bigcom162 0.000000000
bigcom164             bigcom164 0.000000000
bigcom166             bigcom166 0.000000000
bigcom167             bigcom167 0.000000000
bigcom171             bigcom171 0.000000000
bigcom173             bigcom173 0.000000000
bigcom175             bigcom175 0.000000000
bigcom176             bigcom176 0.000000000
bigcom177             bigcom177 0.000000000
bigcom178             bigcom178 0.000000000
bigcom180             bigcom180 0.000000000
bigcom181             bigcom181 0.000000000
bigcom184             bigcom184 0.000000000
bigcom186             bigcom186 0.000000000
bigcom187             bigcom187 0.000000000
bigcom189             bigcom189 0.000000000
bigcom194             bigcom194 0.000000000
bigcom195             bigcom195 0.000000000
bigcom196             bigcom196 0.000000000
bigcom204             bigcom204 0.000000000
bigcom205             bigcom205 0.000000000
bigcom212             bigcom212 0.000000000
bigcom214             bigcom214 0.000000000
bigcom222             bigcom222 0.000000000
bigcom223             bigcom223 0.000000000
bigcom226             bigcom226 0.000000000
bigcom227             bigcom227 0.000000000
bigcom229             bigcom229 0.000000000
bigcom233             bigcom233 0.000000000
bigcom236             bigcom236 0.000000000
bigcom237             bigcom237 0.000000000
bigcom246             bigcom246 0.000000000
bigcom248             bigcom248 0.000000000
bigcom249             bigcom249 0.000000000
bigcom250             bigcom250 0.000000000
bigcom254             bigcom254 0.000000000
bigcom266             bigcom266 0.000000000
bigcom269             bigcom269 0.000000000
bigcom272             bigcom272 0.000000000
bigcom274             bigcom274 0.000000000
bigcom281             bigcom281 0.000000000
bigcom291             bigcom291 0.000000000
bigcom292             bigcom292 0.000000000
bigcom295             bigcom295 0.000000000
bigcom299             bigcom299 0.000000000
bigcom301             bigcom301 0.000000000
bigcom306             bigcom306 0.000000000
bigcom309             bigcom309 0.000000000
bigcom314             bigcom314 0.000000000
bigcom321             bigcom321 0.000000000
bigcom341             bigcom341 0.000000000
bigcom350             bigcom350 0.000000000
bigcom353             bigcom353 0.000000000
bigcom359             bigcom359 0.000000000
bigcom363             bigcom363 0.000000000
bigcom365             bigcom365 0.000000000
bigcom385             bigcom385 0.000000000
bigcom386             bigcom386 0.000000000
bigcom408             bigcom408 0.000000000
bigcom412             bigcom412 0.000000000
bigcom480             bigcom480 0.000000000
membership_s3     membership_s3 0.000000000
membership_s6     membership_s6 0.000000000
membership_s8     membership_s8 0.000000000
membership_s9     membership_s9 0.000000000
membership_s11   membership_s11 0.000000000
membership_s12   membership_s12 0.000000000
membership_s14   membership_s14 0.000000000
membership_s16   membership_s16 0.000000000
membership_s17   membership_s17 0.000000000
membership_s18   membership_s18 0.000000000
membership_s20   membership_s20 0.000000000
membership_s21   membership_s21 0.000000000
membership_s22   membership_s22 0.000000000
membership_s24   membership_s24 0.000000000
membership_s25   membership_s25 0.000000000
membership_s26   membership_s26 0.000000000
membership_s27   membership_s27 0.000000000
membership_s28   membership_s28 0.000000000
membership_s31   membership_s31 0.000000000
membership_s33   membership_s33 0.000000000
membership_s36   membership_s36 0.000000000
membership_s37   membership_s37 0.000000000
target                   target 0.000000000
[1] "Dataset: high_C Model RF, run: 1 of 5 2015-06-16 11:00:11"
     |      Out-of-bag   |
Tree |      MSE  %Var(y) |
   1 |   0.1158   240.26 |
   2 |  0.09322   193.33 |
   3 |  0.09042   187.52 |
   4 |  0.08977   186.18 |
   5 |  0.08248   171.06 |
   6 |  0.07774   161.23 |
   7 |  0.07597   157.55 |
   8 |  0.07507   155.70 |
   9 |  0.07045   146.11 |
  10 |   0.0674   139.78 |
  11 |  0.06598   136.84 |
  12 |  0.06486   134.51 |
  13 |  0.06422   133.18 |
  14 |  0.06385   132.43 |
  15 |  0.06252   129.66 |
  16 |  0.06084   126.19 |
  17 |   0.0602   124.86 |
  18 |  0.06032   125.10 |
  19 |  0.05974   123.90 |
  20 |  0.05926   122.90 |
  21 |  0.05801   120.32 |
  22 |   0.0579   120.07 |
  23 |  0.05809   120.48 |
  24 |  0.05788   120.04 |
  25 |   0.0581   120.49 |
  26 |  0.05792   120.12 |
  27 |  0.05844   121.19 |
  28 |  0.05815   120.59 |
  29 |  0.05798   120.25 |
  30 |  0.05761   119.48 |
  31 |  0.05726   118.76 |
  32 |  0.05716   118.56 |
  33 |  0.05711   118.44 |
  34 |  0.05693   118.07 |
  35 |  0.05683   117.86 |
  36 |  0.05655   117.29 |
  37 |  0.05667   117.52 |
  38 |  0.05666   117.52 |
  39 |  0.05676   117.71 |
  40 |  0.05645   117.09 |
  41 |  0.05657   117.32 |
  42 |  0.05648   117.14 |
  43 |  0.05638   116.92 |
  44 |  0.05605   116.25 |
  45 |  0.05586   115.86 |
  46 |  0.05572   115.57 |
  47 |   0.0559   115.94 |
  48 |  0.05595   116.04 |
  49 |   0.0559   115.93 |
  50 |  0.05578   115.69 |
  51 |  0.05583   115.80 |
  52 |  0.05576   115.64 |
  53 |  0.05573   115.57 |
  54 |  0.05583   115.79 |
  55 |  0.05585   115.84 |
  56 |  0.05575   115.62 |
  57 |  0.05571   115.54 |
  58 |  0.05579   115.71 |
  59 |  0.05581   115.75 |
  60 |  0.05589   115.92 |
  61 |  0.05592   115.97 |
  62 |  0.05588   115.90 |
  63 |  0.05594   116.01 |
  64 |  0.05587   115.88 |
  65 |  0.05593   115.99 |
  66 |  0.05592   115.97 |
  67 |  0.05586   115.85 |
  68 |  0.05573   115.58 |
  69 |  0.05573   115.59 |
  70 |  0.05553   115.16 |
  71 |   0.0556   115.32 |
  72 |  0.05565   115.41 |
  73 |  0.05567   115.46 |
  74 |  0.05571   115.53 |
  75 |   0.0557   115.52 |
  76 |  0.05571   115.54 |
  77 |  0.05579   115.70 |
  78 |  0.05584   115.82 |
  79 |  0.05565   115.41 |
  80 |  0.05563   115.37 |
  81 |  0.05571   115.54 |
  82 |  0.05576   115.64 |
  83 |  0.05581   115.75 |
  84 |  0.05583   115.78 |
  85 |  0.05578   115.68 |
  86 |  0.05578   115.68 |
  87 |   0.0558   115.72 |
  88 |  0.05577   115.66 |
  89 |  0.05575   115.62 |
  90 |  0.05576   115.65 |
  91 |  0.05579   115.71 |
  92 |  0.05576   115.65 |
  93 |  0.05583   115.79 |
  94 |  0.05578   115.69 |
  95 |  0.05579   115.71 |
  96 |  0.05593   116.00 |
  97 |  0.05591   115.95 |
  98 |  0.05585   115.84 |
  99 |  0.05588   115.89 |
 100 |  0.05594   116.03 |
[1] "Random Forest variable coefficients"
                      %IncMSE IncNodePurity
graph5           7.818434e-03   0.243030942
graph6           2.862282e-03   0.210865534
graph7           2.639060e-03   0.097741444
graph8           1.608733e-03   0.089711549
graph9           1.780054e-03   0.319930525
graph10          4.742953e-03   0.363226266
graph11          3.896797e-03   0.265603675
graph12          6.428371e-04   0.158639923
graph13          2.084584e-03   0.105044203
graph14          1.420992e-03   0.141555066
graph15          5.591033e-04   0.111960735
graph16          3.305889e-03   0.367543253
graph17          8.943724e-04   0.056661663
graph18          3.316339e-03   0.248241190
graph19          6.392294e-04   0.134769915
graph20          8.511673e-03   0.286017306
graph21          4.165841e-04   0.030105315
graph22          1.365512e-03   0.245976834
graph23          1.478913e-03   0.108618048
graph24          1.109113e-03   0.117301397
graph25          2.573552e-03   0.300742364
graph26          2.776833e-04   0.065819356
graph27          1.870640e-03   0.215714268
graph28          1.060964e-03   0.268955279
graph29          1.787582e-03   0.176131490
orbit0           4.409553e-03   0.146615360
orbit1           1.703859e-03   0.243760214
orbit2           5.771974e-03   0.259522865
orbit3           1.584495e-03   0.169739461
orbit4           5.429481e-04   0.179843034
orbit5           1.420476e-03   0.268751372
orbit6           3.119257e-03   0.323339361
orbit7           5.715268e-03   0.224664406
orbit8           5.841409e-03   0.318693502
orbit9           4.808494e-03   0.332564995
orbit10          9.613965e-04   0.183642327
orbit11          1.877189e-03   0.173019703
orbit12          1.848973e-04   0.114423518
orbit13          1.983214e-03   0.227828076
orbit14          2.750547e-04   0.067324909
orbit15          5.578708e-03   0.355327822
orbit16          9.431373e-04   0.182350652
orbit17          2.148975e-03   0.235528900
orbit18          2.556458e-03   0.476332096
orbit19          5.361297e-03   0.326220721
orbit20          1.519482e-03   0.191314086
orbit21          3.106624e-03   0.218885743
orbit22          5.575913e-03   0.624031420
orbit23          3.753536e-03   0.261379620
orbit24          1.984478e-03   0.259178972
orbit25          2.723446e-03   0.266022704
orbit26          2.737737e-03   0.174937316
orbit27          6.620235e-03   0.622803709
orbit28          1.774086e-03   0.216239144
orbit29          7.671237e-04   0.122102931
orbit30          6.569309e-04   0.134580116
orbit31          4.731844e-03   0.442894144
orbit32          3.028210e-03   0.371511049
orbit33          5.273239e-03   0.265521237
orbit34          1.812558e-03   0.108385151
orbit35          4.843716e-03   0.425963519
orbit36          7.493384e-04   0.251384406
orbit37          6.173130e-03   0.392944729
orbit38          4.040797e-03   0.314010242
orbit39          6.873698e-03   0.410548523
orbit40          2.355721e-03   0.173358912
orbit41          1.207363e-03   0.127677304
orbit42          1.463721e-03   0.245400428
orbit43          5.312299e-03   0.220164403
orbit44          3.701882e-03   0.319764216
orbit45          3.221057e-04   0.371888827
orbit46          2.528871e-03   0.195067896
orbit47          4.906562e-04   0.170717302
orbit48          2.741536e-03   0.260198169
orbit49          5.600626e-03   0.410395854
orbit50          5.148279e-03   0.427623223
orbit51          6.072311e-04   0.152668993
orbit52          1.703051e-03   0.276357272
orbit53          3.950616e-03   0.200819850
orbit54          2.292475e-03   0.376785337
orbit55          2.447701e-03   0.219587311
orbit56          4.110094e-03   0.412190595
orbit57          1.466940e-03   0.191609551
orbit58          1.358136e-03   0.307193884
orbit59          2.203975e-04   0.192796301
orbit60         -1.153270e-04   0.068667837
orbit61          1.375545e-03   0.187566326
orbit62          8.360170e-04   0.098026630
orbit63          2.610329e-03   0.296746431
orbit64          2.679482e-03   0.170017542
orbit65          2.009994e-03   0.155653946
orbit66          6.816714e-04   0.094048012
orbit67          2.840692e-03   0.127079241
orbit68          1.215199e-03   0.125659196
orbit69          4.933774e-03   0.267291813
orbit70          1.309432e-03   0.175683511
orbit71          2.660920e-04   0.076938994
orbit72          8.303263e-04   0.299741941
AP               2.088438e-05   0.037067100
bet              7.840619e-03   0.837858470
ecc             -5.525229e-05   0.180462731
eccrad           5.211823e-07   0.149912197
close            2.168410e-03   0.270139166
constraint       5.653131e-03   0.445085993
coreness         4.861956e-04   0.141700528
knn              2.524850e-03   0.361660863
hubscore         2.135950e-03   0.195373371
pagerank         2.827630e-03   0.643624607
trans            1.773741e-03   0.606932392
evcent           3.415503e-03   0.080065583
first            1.397856e-03   0.111125931
upto_second      2.030361e-03   0.153939662
upto_third       3.536149e-03   0.352282649
upto_fourth      3.799482e-03   0.246909144
upto_fifth       3.783425e-03   0.092317590
upto_sixth      -2.548294e-05   0.229395346
second           1.713371e-03   0.142963144
third            7.087405e-03   0.717651274
fourth           6.514986e-03   0.484266112
fifth            4.091304e-03   0.540091844
sixth            4.117459e-03   0.261191573
ratio1           3.241031e-03   0.522951761
ratio2           3.212828e-03   0.246291413
ratio3           8.749989e-03   0.322797426
ratio4           2.090320e-03   0.938108683
ratio5           1.365409e-03   1.296433282
ratio6           2.512939e-03   0.242286895
selfinter       -1.565677e-04   0.021435017
walktrap_vertex  1.817390e-03   1.214803673
bigcom1          5.464481e-05   0.016666667
bigcom2          0.000000e+00   0.000000000
bigcom3          0.000000e+00   0.000000000
bigcom4          1.029244e-04   0.054392781
bigcom6          0.000000e+00   0.000000000
bigcom8          2.357723e-04   0.057543280
bigcom9          0.000000e+00   0.000000000
bigcom11         0.000000e+00   0.000000000
bigcom13         0.000000e+00   0.000000000
bigcom15         0.000000e+00   0.000000000
bigcom16         0.000000e+00   0.000000000
bigcom21        -6.480525e-05   0.142874977
bigcom22         5.555556e-05   0.027928974
bigcom24         0.000000e+00   0.000000000
bigcom26        -1.176648e-04   0.178484258
bigcom28        -8.501947e-05   0.011614168
bigcom30         0.000000e+00   0.000000000
bigcom31         0.000000e+00   0.000000000
bigcom32         0.000000e+00   0.000000000
bigcom33         0.000000e+00   0.000000000
bigcom34         0.000000e+00   0.000000000
bigcom36         0.000000e+00   0.000000000
bigcom37         0.000000e+00   0.000000000
bigcom38         0.000000e+00   0.000000000
bigcom39         0.000000e+00   0.000000000
bigcom40         1.860165e-04   0.141580250
bigcom43         0.000000e+00   0.000000000
bigcom44        -2.339181e-05   0.009350649
bigcom46         0.000000e+00   0.000000000
bigcom47         0.000000e+00   0.000000000
bigcom49         0.000000e+00   0.000000000
bigcom50         0.000000e+00   0.000000000
bigcom51         0.000000e+00   0.000000000
bigcom52         0.000000e+00   0.000000000
bigcom54         0.000000e+00   0.000000000
bigcom56         0.000000e+00   0.000000000
bigcom62         0.000000e+00   0.000000000
bigcom66         0.000000e+00   0.000000000
bigcom68         0.000000e+00   0.000000000
bigcom69         0.000000e+00   0.000000000
bigcom71         0.000000e+00   0.000000000
bigcom72         0.000000e+00   0.000000000
bigcom73         0.000000e+00   0.000000000
bigcom74         0.000000e+00   0.000000000
bigcom75         0.000000e+00   0.000000000
bigcom76         0.000000e+00   0.000000000
bigcom77         0.000000e+00   0.000000000
bigcom79         0.000000e+00   0.000000000
bigcom80         0.000000e+00   0.000000000
bigcom82         0.000000e+00   0.000000000
bigcom83         0.000000e+00   0.000000000
bigcom84         0.000000e+00   0.000000000
bigcom85         0.000000e+00   0.000000000
bigcom87         0.000000e+00   0.000000000
bigcom89         0.000000e+00   0.000000000
bigcom91         0.000000e+00   0.000000000
bigcom92         0.000000e+00   0.000000000
bigcom93         0.000000e+00   0.000000000
bigcom96         0.000000e+00   0.000000000
bigcom97         0.000000e+00   0.000000000
bigcom98         0.000000e+00   0.000000000
bigcom99         0.000000e+00   0.000000000
bigcom101        0.000000e+00   0.000000000
bigcom104        0.000000e+00   0.000000000
bigcom106        0.000000e+00   0.000000000
bigcom109        0.000000e+00   0.000000000
bigcom113        0.000000e+00   0.000000000
bigcom116        0.000000e+00   0.000000000
bigcom120        0.000000e+00   0.000000000
bigcom123        0.000000e+00   0.000000000
bigcom126        0.000000e+00   0.000000000
bigcom127        0.000000e+00   0.000000000
bigcom137        0.000000e+00   0.000000000
bigcom139        0.000000e+00   0.000000000
bigcom140        0.000000e+00   0.000000000
bigcom143        0.000000e+00   0.000000000
bigcom145        0.000000e+00   0.000000000
bigcom146        0.000000e+00   0.000000000
bigcom147        0.000000e+00   0.000000000
bigcom149        0.000000e+00   0.000000000
bigcom153        0.000000e+00   0.000000000
bigcom154        0.000000e+00   0.000000000
bigcom156        0.000000e+00   0.000000000
bigcom157        0.000000e+00   0.000000000
bigcom158        0.000000e+00   0.000000000
bigcom160        0.000000e+00   0.000000000
bigcom161        0.000000e+00   0.000000000
bigcom162        0.000000e+00   0.000000000
bigcom164        0.000000e+00   0.000000000
bigcom166        0.000000e+00   0.000000000
bigcom167        0.000000e+00   0.000000000
bigcom171        0.000000e+00   0.000000000
bigcom173        0.000000e+00   0.000000000
bigcom175        0.000000e+00   0.000000000
bigcom176        0.000000e+00   0.000000000
bigcom177        0.000000e+00   0.000000000
bigcom178        0.000000e+00   0.000000000
bigcom180        0.000000e+00   0.000000000
bigcom181        0.000000e+00   0.000000000
bigcom184        0.000000e+00   0.000000000
bigcom186        0.000000e+00   0.000000000
bigcom187        0.000000e+00   0.000000000
bigcom189        0.000000e+00   0.000000000
bigcom194        0.000000e+00   0.000000000
bigcom195        0.000000e+00   0.000000000
bigcom196        0.000000e+00   0.000000000
bigcom204        0.000000e+00   0.000000000
bigcom205        0.000000e+00   0.000000000
bigcom212        0.000000e+00   0.000000000
bigcom214        0.000000e+00   0.000000000
bigcom222        0.000000e+00   0.000000000
bigcom223        0.000000e+00   0.000000000
bigcom226        0.000000e+00   0.000000000
bigcom227        0.000000e+00   0.000000000
bigcom229        0.000000e+00   0.000000000
bigcom233        0.000000e+00   0.000000000
bigcom236        0.000000e+00   0.000000000
bigcom237        0.000000e+00   0.000000000
bigcom246        0.000000e+00   0.000000000
bigcom248        0.000000e+00   0.552968383
bigcom249        0.000000e+00   0.000000000
bigcom250        0.000000e+00   0.000000000
bigcom254        0.000000e+00   0.000000000
bigcom266        0.000000e+00   0.000000000
bigcom269        0.000000e+00   0.000000000
bigcom272        0.000000e+00   0.000000000
bigcom274        0.000000e+00   0.000000000
bigcom281        0.000000e+00   0.000000000
bigcom291        0.000000e+00   0.000000000
bigcom292        0.000000e+00   0.000000000
bigcom295        0.000000e+00   0.000000000
bigcom299        0.000000e+00   0.000000000
bigcom301        0.000000e+00   0.000000000
bigcom306        0.000000e+00   0.000000000
bigcom309        0.000000e+00   0.000000000
bigcom314        0.000000e+00   0.000000000
bigcom321        0.000000e+00   0.000000000
bigcom341        0.000000e+00   0.000000000
bigcom350        0.000000e+00   0.000000000
bigcom353        0.000000e+00   0.000000000
bigcom359        0.000000e+00   0.000000000
bigcom363        0.000000e+00   0.000000000
bigcom365        0.000000e+00   0.000000000
bigcom385        0.000000e+00   0.000000000
bigcom386        0.000000e+00   0.000000000
bigcom408        0.000000e+00   0.000000000
bigcom412        0.000000e+00   0.000000000
bigcom480        0.000000e+00   0.000000000
spin_vertex      9.207755e-04   0.565639204
membership_s1    2.357375e-04   0.045500957
membership_s3    0.000000e+00   0.000000000
membership_s4    6.581953e-04   0.058823308
membership_s5   -1.966308e-05   0.082854996
membership_s6    0.000000e+00   0.000000000
membership_s7    2.881682e-04   0.219047644
membership_s8    0.000000e+00   0.000000000
membership_s9    0.000000e+00   0.000000000
membership_s11   0.000000e+00   0.000000000
membership_s12   0.000000e+00   0.000000000
membership_s14   0.000000e+00   0.000000000
membership_s15   7.853403e-05   0.014971630
membership_s16   0.000000e+00   0.000000000
membership_s17   0.000000e+00   0.000000000
membership_s18   0.000000e+00   0.000000000
membership_s20   0.000000e+00   0.000000000
membership_s21   0.000000e+00   0.000000000
membership_s22   0.000000e+00   0.000000000
membership_s24   0.000000e+00   0.000000000
membership_s25   0.000000e+00   0.000000000
membership_s26   0.000000e+00   0.000000000
membership_s27  -5.622065e-05   0.017907433
membership_s28   0.000000e+00   0.000000000
membership_s30   2.657964e-04   0.134836610
membership_s31   1.184417e-05   0.044138947
membership_s32  -2.779126e-05   0.082309936
membership_s33   0.000000e+00   0.000000000
membership_s36   0.000000e+00   0.000000000
membership_s37   0.000000e+00   0.000000000
V1               3.287601e-03   0.575564138
V2               1.486103e-03   1.253880338
pdi              4.231911e-04   0.176966866
adhesion         4.460680e-03   0.932090937
cohesion         4.291527e-03   0.838188140
inner            6.368077e-04   0.545616227
outer            7.951914e-04   0.811293748
ioratio          2.634991e-03   0.626562826
comsize          4.993724e-04   1.096059496
target           0.000000e+00   0.000000000
[1] "Dataset: high_C Model GLM, run: 1 of 5 2015-06-16 11:00:23"
[1] "glmnet variable coefficients"
                         [,1]          [,2]
(Intercept)     -2.927789e+00 -3.752086e+00
graph0           7.225358e-41  1.799858e-06
graph1           1.971127e-45 -6.393858e-11
graph2           2.545395e-41  6.339483e-07
graph3           1.406337e-45  3.208076e-11
graph4          -3.170051e-47 -9.909416e-13
graph5           3.876710e-43  8.770344e-09
graph6           7.894147e-45  1.708738e-10
graph7           8.485630e-43  2.091222e-08
graph8           1.303650e-41  3.197554e-07
graph9           3.739168e-47  8.831563e-13
graph10         -2.446238e-49 -1.088971e-14
graph11         -7.368034e-50 -2.242276e-15
graph12          6.376946e-47  1.427692e-12
graph13          6.244105e-46  1.498082e-11
graph14         -3.628757e-48 -1.316177e-13
graph15          3.133537e-44  7.783956e-10
graph16          1.240468e-46  2.291519e-12
graph17          3.506396e-46  7.405902e-12
graph18          8.836717e-45  1.924254e-10
graph19          2.933902e-45  7.016872e-11
graph20         -1.374101e-44 -4.777559e-10
graph21          1.778328e-44  4.315333e-10
graph22          6.861519e-44  1.703110e-09
graph23          1.537258e-44  3.574897e-10
graph24          2.884973e-44  6.866848e-10
graph25          1.370819e-43  3.246572e-09
graph26          1.259260e-43  3.014588e-09
graph27          7.761675e-43  1.879247e-08
graph28          9.962321e-43  2.409470e-08
graph29          4.977135e-42  1.072483e-07
orbit0           7.225358e-41  1.799674e-06
orbit1           2.124548e-42  5.200519e-08
orbit2          -1.732765e-45 -1.584087e-10
orbit3           2.545395e-41  6.338754e-07
orbit4           5.394277e-44  1.335439e-09
orbit5           1.279057e-45  2.870880e-11
orbit6           1.656294e-45  3.838561e-11
orbit7          -3.243593e-47 -1.008497e-12
orbit8           3.876710e-43  8.767975e-09
orbit9           4.064774e-43  8.592000e-09
orbit10          1.102039e-43  2.728344e-09
orbit11          3.179007e-45  4.570653e-11
orbit12          2.577207e-42  6.166052e-08
orbit13          1.109527e-42  2.751859e-08
orbit14          1.303650e-41  3.197006e-07
orbit15          1.842622e-45  4.660461e-11
orbit16          3.566467e-47  8.251311e-13
orbit17          2.892954e-46  6.964497e-12
orbit18          1.259540e-47 -6.028935e-14
orbit19          7.474434e-47  1.666390e-12
orbit20          4.650244e-47  1.157398e-12
orbit21         -5.788924e-49 -1.959598e-14
orbit22          2.222765e-48  5.439331e-14
orbit23         -7.517138e-50 -2.279264e-15
orbit24          3.270141e-45  7.658519e-11
orbit25          1.618889e-45  3.861563e-11
orbit26          5.836663e-47  1.290608e-12
orbit27          4.863187e-44  1.236226e-09
orbit28          1.410283e-45  3.274229e-11
orbit29          4.193020e-45  1.051393e-10
orbit30          8.366437e-46  1.916963e-11
orbit31         -9.544256e-47 -4.545952e-12
orbit32          2.318829e-46  5.774418e-12
orbit33         -6.146859e-48 -1.957395e-13
orbit34          3.133537e-44  7.782449e-10
orbit35          4.343833e-44  1.080680e-09
orbit36          2.887433e-45  6.695494e-11
orbit37          2.347472e-45  5.416523e-11
orbit38          2.868370e-47 -1.867263e-13
orbit39         -1.118357e-44 -4.389569e-10
orbit40          4.239370e-45  9.465460e-11
orbit41          5.818076e-45  1.463422e-10
orbit42          3.256478e-47 -1.210922e-12
orbit43          5.812811e-44  1.422420e-09
orbit44          3.071642e-45  3.254542e-11
orbit45          1.448305e-43  3.500122e-09
orbit46          4.595692e-44  1.142327e-09
orbit47          3.450919e-45  7.823145e-11
orbit48          6.690289e-45  1.625464e-10
orbit49         -5.682581e-44 -2.035183e-09
orbit50         -1.412726e-44 -4.875959e-10
orbit51          8.220882e-44  2.016455e-09
orbit52          2.345298e-43  5.864985e-09
orbit53          2.204236e-44  5.281432e-10
orbit54          6.084018e-44  9.601679e-10
orbit55          8.242835e-44  2.071752e-09
orbit56         -2.167376e-43 -8.083039e-09
orbit57          3.904673e-44  9.524149e-10
orbit58          1.329609e-44  2.679976e-10
orbit59          2.087968e-43  5.069809e-09
orbit60          8.767334e-44  2.152757e-09
orbit61          3.399472e-44  7.402524e-10
orbit62          7.514470e-43  1.538735e-08
orbit63          2.446324e-43  5.765942e-09
orbit64          3.469608e-43  8.347615e-09
orbit65          8.291811e-43  1.668521e-08
orbit66          4.392189e-43  1.071845e-08
orbit67          1.779076e-43  4.235465e-09
orbit68          1.325814e-42  3.265802e-08
orbit69          1.268222e-42  2.864326e-08
orbit70          3.646059e-42  8.748772e-08
orbit71          1.267224e-42  3.070758e-08
orbit72          4.977135e-42  1.071547e-07
AP               1.058883e-38  2.791699e-04
bet              2.953979e-45  6.668523e-11
ecc              2.677280e-39  8.076109e-05
eccrad           1.606368e-38  4.845602e-04
close            3.665522e-37  9.177297e-03
constraint      -1.313869e-36 -3.438635e-02
coreness         2.261262e-39  5.742112e-05
knn             -2.046413e-40 -5.538675e-06
hubscore         8.446901e-38  2.058801e-03
pagerank        -7.080182e-36 -2.100197e-01
trans           -2.482179e-37 -6.673498e-03
evcent           8.405801e-38  2.046382e-03
first            7.225358e-41  1.799128e-06
upto_second      4.879074e-42  1.214949e-07
upto_third       8.878511e-42  2.261163e-07
upto_fourth      7.305924e-41  1.810086e-06
upto_fifth       1.031635e-39  2.649697e-05
upto_sixth       1.449726e-39  3.266806e-05
second           4.870107e-42  1.212670e-07
third           -3.235702e-42 -7.212084e-08
fourth          -9.852142e-42 -2.512370e-07
fifth           -7.466891e-41 -1.836335e-06
sixth           -1.232319e-39 -3.177856e-05
ratio1          -2.812746e-40 -7.450687e-06
ratio2          -1.727582e-39 -4.332830e-05
ratio3          -8.097080e-38 -2.069703e-03
ratio4           1.898285e-36  5.054888e-02
ratio5          -1.498247e-37 -4.147540e-03
ratio6          -6.072815e-38 -1.593230e-03
selfinter        1.272837e-38  3.376195e-04
walktrap_vertex -8.562873e-39 -2.225639e-04
bigcom1         -7.186153e-39 -1.874985e-04
bigcom2          0.000000e+00  0.000000e+00
bigcom3         -5.262018e-38 -1.412428e-03
bigcom4          6.141604e-39  1.633703e-04
bigcom6          0.000000e+00  0.000000e+00
bigcom8          1.107344e-38  3.027007e-04
bigcom9         -5.156672e-38 -1.381437e-03
bigcom11         0.000000e+00  0.000000e+00
bigcom13        -5.141233e-38 -1.376131e-03
bigcom15        -5.151515e-38 -1.372515e-03
bigcom16         0.000000e+00  0.000000e+00
bigcom21         2.020202e-37  5.456979e-03
bigcom22         2.143803e-38  5.748017e-04
bigcom24         0.000000e+00  0.000000e+00
bigcom26         1.177439e-37  3.187229e-03
bigcom28        -2.868323e-38 -7.830878e-04
bigcom30        -5.167016e-38 -1.384423e-03
bigcom31         0.000000e+00  0.000000e+00
bigcom32        -5.136107e-38 -1.376257e-03
bigcom33         0.000000e+00  0.000000e+00
bigcom34         0.000000e+00  0.000000e+00
bigcom36         0.000000e+00  0.000000e+00
bigcom37         0.000000e+00  0.000000e+00
bigcom38         0.000000e+00  0.000000e+00
bigcom39        -5.136107e-38 -1.377409e-03
bigcom40         1.034346e-38  2.755653e-04
bigcom43         0.000000e+00  0.000000e+00
bigcom44         8.247443e-39  2.232231e-04
bigcom46        -5.136107e-38 -1.365451e-03
bigcom47         0.000000e+00  0.000000e+00
bigcom49         0.000000e+00  0.000000e+00
bigcom50         0.000000e+00  0.000000e+00
bigcom51         0.000000e+00  0.000000e+00
bigcom52         0.000000e+00  0.000000e+00
bigcom54         0.000000e+00  0.000000e+00
bigcom56         0.000000e+00  0.000000e+00
bigcom62         0.000000e+00  0.000000e+00
bigcom66         0.000000e+00  0.000000e+00
bigcom68         0.000000e+00  0.000000e+00
bigcom69         0.000000e+00  0.000000e+00
bigcom71        -5.136107e-38 -1.374999e-03
bigcom72         0.000000e+00  0.000000e+00
bigcom73         0.000000e+00  0.000000e+00
bigcom74         0.000000e+00  0.000000e+00
bigcom75         0.000000e+00  0.000000e+00
bigcom76         0.000000e+00  0.000000e+00
bigcom77         0.000000e+00  0.000000e+00
bigcom79         0.000000e+00  0.000000e+00
bigcom80         0.000000e+00  0.000000e+00
bigcom82        -5.136107e-38 -1.374172e-03
bigcom83         0.000000e+00  0.000000e+00
bigcom84         0.000000e+00  0.000000e+00
bigcom85         0.000000e+00  0.000000e+00
bigcom87         0.000000e+00  0.000000e+00
bigcom89         0.000000e+00  0.000000e+00
bigcom91         0.000000e+00  0.000000e+00
bigcom92        -5.141233e-38 -1.373452e-03
bigcom93         0.000000e+00  0.000000e+00
bigcom96         0.000000e+00  0.000000e+00
bigcom97        -5.136107e-38 -1.371860e-03
bigcom98         0.000000e+00  0.000000e+00
bigcom99         0.000000e+00  0.000000e+00
bigcom101       -5.141233e-38 -1.377471e-03
bigcom104       -5.136107e-38 -1.382304e-03
bigcom106        0.000000e+00  0.000000e+00
bigcom109        0.000000e+00  0.000000e+00
bigcom113        0.000000e+00  0.000000e+00
bigcom116       -5.141233e-38 -1.374939e-03
bigcom120        0.000000e+00  0.000000e+00
bigcom123        0.000000e+00  0.000000e+00
bigcom126        0.000000e+00  0.000000e+00
bigcom127        0.000000e+00  0.000000e+00
bigcom137        0.000000e+00  0.000000e+00
bigcom139        0.000000e+00  0.000000e+00
bigcom140        0.000000e+00  0.000000e+00
bigcom143        0.000000e+00  0.000000e+00
bigcom145        0.000000e+00  0.000000e+00
bigcom146        0.000000e+00  0.000000e+00
bigcom147       -5.141233e-38 -1.379880e-03
bigcom149        0.000000e+00  0.000000e+00
bigcom153        0.000000e+00  0.000000e+00
bigcom154       -5.141233e-38 -1.381188e-03
bigcom156        0.000000e+00  0.000000e+00
bigcom157        0.000000e+00  0.000000e+00
bigcom158        0.000000e+00  0.000000e+00
bigcom160        0.000000e+00  0.000000e+00
bigcom161        0.000000e+00  0.000000e+00
bigcom162        0.000000e+00  0.000000e+00
bigcom164        0.000000e+00  0.000000e+00
bigcom166        0.000000e+00  0.000000e+00
bigcom167       -5.136107e-38 -1.378119e-03
bigcom171        0.000000e+00  0.000000e+00
bigcom173        0.000000e+00  0.000000e+00
bigcom175        0.000000e+00  0.000000e+00
bigcom176        0.000000e+00  0.000000e+00
bigcom177        0.000000e+00  0.000000e+00
bigcom178        0.000000e+00  0.000000e+00
bigcom180        0.000000e+00  0.000000e+00
bigcom181       -5.141233e-38 -1.380488e-03
bigcom184        0.000000e+00  0.000000e+00
bigcom186        0.000000e+00  0.000000e+00
bigcom187        0.000000e+00  0.000000e+00
bigcom189        0.000000e+00  0.000000e+00
bigcom194        0.000000e+00  0.000000e+00
bigcom195        0.000000e+00  0.000000e+00
bigcom196        0.000000e+00  0.000000e+00
bigcom204       -5.136107e-38 -1.374282e-03
bigcom205        0.000000e+00  0.000000e+00
bigcom212        0.000000e+00  0.000000e+00
bigcom214        0.000000e+00  0.000000e+00
bigcom222        0.000000e+00  0.000000e+00
bigcom223        0.000000e+00  0.000000e+00
bigcom226        0.000000e+00  0.000000e+00
bigcom227        0.000000e+00  0.000000e+00
bigcom229        0.000000e+00  0.000000e+00
bigcom233        0.000000e+00  0.000000e+00
bigcom236        0.000000e+00  0.000000e+00
bigcom237        0.000000e+00  0.000000e+00
bigcom246        0.000000e+00  0.000000e+00
bigcom248        9.597470e-37  2.590366e-02
bigcom249        0.000000e+00  0.000000e+00
bigcom250        0.000000e+00  0.000000e+00
bigcom254        0.000000e+00  0.000000e+00
bigcom266        0.000000e+00  0.000000e+00
bigcom269       -5.136107e-38 -1.379652e-03
bigcom272        0.000000e+00  0.000000e+00
bigcom274       -5.146369e-38 -1.378732e-03
bigcom281        0.000000e+00  0.000000e+00
bigcom291        0.000000e+00  0.000000e+00
bigcom292        0.000000e+00  0.000000e+00
bigcom295        0.000000e+00  0.000000e+00
bigcom299        0.000000e+00  0.000000e+00
bigcom301        0.000000e+00  0.000000e+00
bigcom306        0.000000e+00  0.000000e+00
bigcom309        0.000000e+00  0.000000e+00
bigcom314        0.000000e+00  0.000000e+00
bigcom321       -5.136107e-38 -1.372731e-03
bigcom341        0.000000e+00  0.000000e+00
bigcom350        0.000000e+00  0.000000e+00
bigcom353        0.000000e+00  0.000000e+00
bigcom359        0.000000e+00  0.000000e+00
bigcom363        0.000000e+00  0.000000e+00
bigcom365        0.000000e+00  0.000000e+00
bigcom385        0.000000e+00  0.000000e+00
bigcom386        0.000000e+00  0.000000e+00
bigcom408        0.000000e+00  0.000000e+00
bigcom412        0.000000e+00  0.000000e+00
bigcom480        0.000000e+00  0.000000e+00
spin_vertex     -3.313001e-38 -8.862648e-04
membership_s1   -1.059856e-38 -2.789259e-04
membership_s3    0.000000e+00  0.000000e+00
membership_s4    1.106372e-38  2.928283e-04
membership_s5   -1.863148e-38 -5.028522e-04
membership_s6   -5.167016e-38 -1.414954e-03
membership_s7    2.343581e-38  6.371914e-04
membership_s8    0.000000e+00  0.000000e+00
membership_s9    0.000000e+00  0.000000e+00
membership_s11   0.000000e+00  0.000000e+00
membership_s12   0.000000e+00  0.000000e+00
membership_s14   0.000000e+00  0.000000e+00
membership_s15   9.364312e-38  2.522607e-03
membership_s16   0.000000e+00  0.000000e+00
membership_s17   0.000000e+00  0.000000e+00
membership_s18  -5.151515e-38 -1.381559e-03
membership_s20   0.000000e+00  0.000000e+00
membership_s21  -5.141233e-38 -1.387588e-03
membership_s22   0.000000e+00  0.000000e+00
membership_s24  -5.136107e-38 -1.373772e-03
membership_s25   0.000000e+00  0.000000e+00
membership_s26   0.000000e+00  0.000000e+00
membership_s27  -2.592035e-38 -6.984587e-04
membership_s28   0.000000e+00  0.000000e+00
membership_s30  -1.360374e-40 -8.186838e-06
membership_s31  -3.278437e-39 -7.592012e-05
membership_s32   5.230502e-38  1.412767e-03
membership_s33   0.000000e+00  0.000000e+00
membership_s36  -6.866084e-39 -1.795362e-04
membership_s37  -5.156672e-38 -1.375464e-03
V1               1.789304e-38  4.493383e-04
V2               1.933073e-37  5.208948e-03
pdi              3.763170e-37  5.544534e-03
adhesion        -1.382990e-43 -6.676222e-10
cohesion         2.973328e-43  1.897065e-09
inner           -1.748572e-43 -6.088270e-09
outer           -2.719571e-43 -1.341099e-08
ioratio          6.104787e-39  2.178117e-04
comsize         -3.191227e-42 -8.405405e-08
target          -5.267398e-38 -1.420313e-03
[1] "Dataset: high_C Model GBM, run: 2 of 5 2015-06-16 11:00:23"
Iter   TrainDeviance   ValidDeviance   StepSize   Improve
     1        0.4528             nan     0.0100   -0.0002
     2        0.4485             nan     0.0100   -0.0002
     3        0.4440             nan     0.0100   -0.0002
     4        0.4405             nan     0.0100   -0.0001
     5        0.4365             nan     0.0100   -0.0002
     6        0.4313             nan     0.0100   -0.0002
     7        0.4270             nan     0.0100   -0.0001
     8        0.4224             nan     0.0100   -0.0002
     9        0.4185             nan     0.0100    0.0000
    10        0.4146             nan     0.0100    0.0001
    20        0.3850             nan     0.0100   -0.0001
    40        0.3357             nan     0.0100    0.0000
    60        0.2980             nan     0.0100   -0.0002
    80        0.2694             nan     0.0100   -0.0002
   100        0.2451             nan     0.0100   -0.0001
   120        0.2239             nan     0.0100   -0.0000
   140        0.2048             nan     0.0100   -0.0001
   160        0.1895             nan     0.0100   -0.0000
   180        0.1745             nan     0.0100   -0.0001
   200        0.1614             nan     0.0100   -0.0002
   203        0.1597             nan     0.0100   -0.0001

[1] "GBM variable coefficients"
                            var    rel.inf
walktrap_vertex walktrap_vertex 5.17335288
comsize                 comsize 4.62797146
ratio5                   ratio5 4.11609358
third                     third 3.06498278
ratio4                   ratio4 3.02764931
bet                         bet 2.61386520
constraint           constraint 2.43296615
spin_vertex         spin_vertex 2.25067394
ratio1                   ratio1 1.64568051
V2                           V2 1.59187634
orbit18                 orbit18 1.58477886
pagerank               pagerank 1.58088378
trans                     trans 1.53533221
cohesion               cohesion 1.47305165
graph4                   graph4 1.45517385
graph5                   graph5 1.44581924
graph10                 graph10 1.43037318
outer                     outer 1.32579913
adhesion               adhesion 1.32190954
graph0                   graph0 1.25575764
orbit39                 orbit39 1.19233089
graph20                 graph20 1.18919607
graph11                 graph11 1.18738716
fourth                   fourth 1.18248540
graph22                 graph22 1.06785433
orbit31                 orbit31 1.06179373
knn                         knn 1.05294547
ioratio                 ioratio 1.03451620
orbit22                 orbit22 1.02286292
graph8                   graph8 1.02172081
graph2                   graph2 0.95905436
orbit52                 orbit52 0.94966649
V1                           V1 0.92570810
orbit24                 orbit24 0.88534469
orbit9                   orbit9 0.85987389
sixth                     sixth 0.83984725
orbit13                 orbit13 0.83770679
orbit50                 orbit50 0.83022362
graph12                 graph12 0.82278254
orbit45                 orbit45 0.79080582
graph1                   graph1 0.79067071
orbit69                 orbit69 0.76369375
ratio6                   ratio6 0.76368336
graph27                 graph27 0.73287679
orbit27                 orbit27 0.72946158
graph6                   graph6 0.72564479
graph15                 graph15 0.71539128
orbit15                 orbit15 0.70255087
upto_third           upto_third 0.68268888
orbit41                 orbit41 0.66300887
orbit46                 orbit46 0.66122598
orbit42                 orbit42 0.65467938
orbit36                 orbit36 0.63068575
inner                     inner 0.62343893
graph7                   graph7 0.59581031
graph29                 graph29 0.57349949
orbit20                 orbit20 0.56143686
orbit33                 orbit33 0.56007975
orbit55                 orbit55 0.55659094
fifth                     fifth 0.54195585
orbit58                 orbit58 0.52731791
orbit67                 orbit67 0.52561101
orbit63                 orbit63 0.50363167
graph3                   graph3 0.48968205
orbit49                 orbit49 0.48029193
orbit6                   orbit6 0.47484909
orbit61                 orbit61 0.47374223
ratio3                   ratio3 0.47319325
orbit19                 orbit19 0.47043394
orbit56                 orbit56 0.45397782
graph18                 graph18 0.43948670
orbit44                 orbit44 0.42813910
graph16                 graph16 0.42649502
close                     close 0.41927601
orbit28                 orbit28 0.41642763
orbit40                 orbit40 0.41424641
orbit65                 orbit65 0.40658095
graph23                 graph23 0.39954638
upto_fourth         upto_fourth 0.39587395
graph17                 graph17 0.39166805
orbit62                 orbit62 0.38384010
membership_s7     membership_s7 0.36646102
orbit35                 orbit35 0.36089420
orbit5                   orbit5 0.35183644
orbit54                 orbit54 0.33710521
upto_fifth           upto_fifth 0.33104092
orbit37                 orbit37 0.32818217
upto_sixth           upto_sixth 0.32292694
orbit60                 orbit60 0.32228125
orbit23                 orbit23 0.31386924
orbit16                 orbit16 0.31045592
orbit71                 orbit71 0.31042633
graph14                 graph14 0.30352037
upto_second         upto_second 0.29915938
orbit32                 orbit32 0.29790510
orbit11                 orbit11 0.29338059
orbit70                 orbit70 0.27890006
AP                           AP 0.27630788
graph26                 graph26 0.27348200
graph25                 graph25 0.26684044
pdi                         pdi 0.26538831
ratio2                   ratio2 0.26058260
orbit68                 orbit68 0.25734392
hubscore               hubscore 0.24776767
orbit10                 orbit10 0.23871432
orbit4                   orbit4 0.23117045
orbit51                 orbit51 0.22860903
orbit21                 orbit21 0.22221434
orbit53                 orbit53 0.21801817
graph28                 graph28 0.21423765
graph9                   graph9 0.20583436
orbit7                   orbit7 0.20525419
graph19                 graph19 0.20244559
membership_s32   membership_s32 0.19940960
orbit64                 orbit64 0.19260535
orbit17                 orbit17 0.19142190
graph13                 graph13 0.18617891
orbit30                 orbit30 0.18455834
orbit57                 orbit57 0.18042261
selfinter             selfinter 0.17459817
bigcom40               bigcom40 0.16447731
orbit66                 orbit66 0.14917484
orbit12                 orbit12 0.14599962
orbit48                 orbit48 0.14150669
orbit25                 orbit25 0.13720230
orbit1                   orbit1 0.13330816
orbit38                 orbit38 0.12805197
orbit2                   orbit2 0.11498784
bigcom1                 bigcom1 0.11157205
membership_s30   membership_s30 0.10671648
bigcom8                 bigcom8 0.10091370
ecc                         ecc 0.09956280
bigcom4                 bigcom4 0.08968819
membership_s36   membership_s36 0.08649310
membership_s4     membership_s4 0.08632618
evcent                   evcent 0.08262013
graph24                 graph24 0.07352055
membership_s1     membership_s1 0.06837281
membership_s15   membership_s15 0.06415240
graph21                 graph21 0.05757282
second                   second 0.05554439
bigcom22               bigcom22 0.05539770
orbit59                 orbit59 0.04442821
coreness               coreness 0.04122715
orbit47                 orbit47 0.04068150
orbit43                 orbit43 0.03824173
bigcom26               bigcom26 0.02589604
bigcom28               bigcom28 0.01312928
orbit0                   orbit0 0.00000000
orbit3                   orbit3 0.00000000
orbit8                   orbit8 0.00000000
orbit14                 orbit14 0.00000000
orbit26                 orbit26 0.00000000
orbit29                 orbit29 0.00000000
orbit34                 orbit34 0.00000000
orbit72                 orbit72 0.00000000
eccrad                   eccrad 0.00000000
first                     first 0.00000000
bigcom2                 bigcom2 0.00000000
bigcom3                 bigcom3 0.00000000
bigcom6                 bigcom6 0.00000000
bigcom9                 bigcom9 0.00000000
bigcom11               bigcom11 0.00000000
bigcom13               bigcom13 0.00000000
bigcom15               bigcom15 0.00000000
bigcom16               bigcom16 0.00000000
bigcom21               bigcom21 0.00000000
bigcom24               bigcom24 0.00000000
bigcom30               bigcom30 0.00000000
bigcom31               bigcom31 0.00000000
bigcom32               bigcom32 0.00000000
bigcom33               bigcom33 0.00000000
bigcom34               bigcom34 0.00000000
bigcom36               bigcom36 0.00000000
bigcom37               bigcom37 0.00000000
bigcom38               bigcom38 0.00000000
bigcom39               bigcom39 0.00000000
bigcom43               bigcom43 0.00000000
bigcom44               bigcom44 0.00000000
bigcom46               bigcom46 0.00000000
bigcom47               bigcom47 0.00000000
bigcom49               bigcom49 0.00000000
bigcom50               bigcom50 0.00000000
bigcom51               bigcom51 0.00000000
bigcom52               bigcom52 0.00000000
bigcom54               bigcom54 0.00000000
bigcom56               bigcom56 0.00000000
bigcom62               bigcom62 0.00000000
bigcom66               bigcom66 0.00000000
bigcom68               bigcom68 0.00000000
bigcom69               bigcom69 0.00000000
bigcom71               bigcom71 0.00000000
bigcom72               bigcom72 0.00000000
bigcom73               bigcom73 0.00000000
bigcom74               bigcom74 0.00000000
bigcom75               bigcom75 0.00000000
bigcom76               bigcom76 0.00000000
bigcom77               bigcom77 0.00000000
bigcom79               bigcom79 0.00000000
bigcom80               bigcom80 0.00000000
bigcom82               bigcom82 0.00000000
bigcom83               bigcom83 0.00000000
bigcom84               bigcom84 0.00000000
bigcom85               bigcom85 0.00000000
bigcom87               bigcom87 0.00000000
bigcom89               bigcom89 0.00000000
bigcom91               bigcom91 0.00000000
bigcom92               bigcom92 0.00000000
bigcom93               bigcom93 0.00000000
bigcom96               bigcom96 0.00000000
bigcom97               bigcom97 0.00000000
bigcom98               bigcom98 0.00000000
bigcom99               bigcom99 0.00000000
bigcom101             bigcom101 0.00000000
bigcom104             bigcom104 0.00000000
bigcom106             bigcom106 0.00000000
bigcom109             bigcom109 0.00000000
bigcom113             bigcom113 0.00000000
bigcom116             bigcom116 0.00000000
bigcom120             bigcom120 0.00000000
bigcom123             bigcom123 0.00000000
bigcom126             bigcom126 0.00000000
bigcom127             bigcom127 0.00000000
bigcom137             bigcom137 0.00000000
bigcom139             bigcom139 0.00000000
bigcom140             bigcom140 0.00000000
bigcom143             bigcom143 0.00000000
bigcom145             bigcom145 0.00000000
bigcom146             bigcom146 0.00000000
bigcom147             bigcom147 0.00000000
bigcom149             bigcom149 0.00000000
bigcom153             bigcom153 0.00000000
bigcom154             bigcom154 0.00000000
bigcom156             bigcom156 0.00000000
bigcom157             bigcom157 0.00000000
bigcom158             bigcom158 0.00000000
bigcom160             bigcom160 0.00000000
bigcom161             bigcom161 0.00000000
bigcom162             bigcom162 0.00000000
bigcom164             bigcom164 0.00000000
bigcom166             bigcom166 0.00000000
bigcom167             bigcom167 0.00000000
bigcom171             bigcom171 0.00000000
bigcom173             bigcom173 0.00000000
bigcom175             bigcom175 0.00000000
bigcom176             bigcom176 0.00000000
bigcom177             bigcom177 0.00000000
bigcom178             bigcom178 0.00000000
bigcom180             bigcom180 0.00000000
bigcom181             bigcom181 0.00000000
bigcom184             bigcom184 0.00000000
bigcom186             bigcom186 0.00000000
bigcom187             bigcom187 0.00000000
bigcom189             bigcom189 0.00000000
bigcom194             bigcom194 0.00000000
bigcom195             bigcom195 0.00000000
bigcom196             bigcom196 0.00000000
bigcom204             bigcom204 0.00000000
bigcom205             bigcom205 0.00000000
bigcom212             bigcom212 0.00000000
bigcom214             bigcom214 0.00000000
bigcom222             bigcom222 0.00000000
bigcom223             bigcom223 0.00000000
bigcom226             bigcom226 0.00000000
bigcom227             bigcom227 0.00000000
bigcom229             bigcom229 0.00000000
bigcom233             bigcom233 0.00000000
bigcom236             bigcom236 0.00000000
bigcom237             bigcom237 0.00000000
bigcom246             bigcom246 0.00000000
bigcom248             bigcom248 0.00000000
bigcom249             bigcom249 0.00000000
bigcom250             bigcom250 0.00000000
bigcom254             bigcom254 0.00000000
bigcom266             bigcom266 0.00000000
bigcom269             bigcom269 0.00000000
bigcom272             bigcom272 0.00000000
bigcom274             bigcom274 0.00000000
bigcom281             bigcom281 0.00000000
bigcom291             bigcom291 0.00000000
bigcom292             bigcom292 0.00000000
bigcom295             bigcom295 0.00000000
bigcom299             bigcom299 0.00000000
bigcom301             bigcom301 0.00000000
bigcom306             bigcom306 0.00000000
bigcom309             bigcom309 0.00000000
bigcom314             bigcom314 0.00000000
bigcom321             bigcom321 0.00000000
bigcom341             bigcom341 0.00000000
bigcom350             bigcom350 0.00000000
bigcom353             bigcom353 0.00000000
bigcom359             bigcom359 0.00000000
bigcom363             bigcom363 0.00000000
bigcom365             bigcom365 0.00000000
bigcom385             bigcom385 0.00000000
bigcom386             bigcom386 0.00000000
bigcom408             bigcom408 0.00000000
bigcom412             bigcom412 0.00000000
bigcom480             bigcom480 0.00000000
membership_s3     membership_s3 0.00000000
membership_s5     membership_s5 0.00000000
membership_s6     membership_s6 0.00000000
membership_s8     membership_s8 0.00000000
membership_s9     membership_s9 0.00000000
membership_s11   membership_s11 0.00000000
membership_s12   membership_s12 0.00000000
membership_s14   membership_s14 0.00000000
membership_s16   membership_s16 0.00000000
membership_s17   membership_s17 0.00000000
membership_s18   membership_s18 0.00000000
membership_s20   membership_s20 0.00000000
membership_s21   membership_s21 0.00000000
membership_s22   membership_s22 0.00000000
membership_s24   membership_s24 0.00000000
membership_s25   membership_s25 0.00000000
membership_s26   membership_s26 0.00000000
membership_s27   membership_s27 0.00000000
membership_s28   membership_s28 0.00000000
membership_s31   membership_s31 0.00000000
membership_s33   membership_s33 0.00000000
membership_s37   membership_s37 0.00000000
target                   target 0.00000000
[1] "Dataset: high_C Model RF, run: 2 of 5 2015-06-16 11:00:38"
     |      Out-of-bag   |
Tree |      MSE  %Var(y) |
   1 |   0.1413   247.80 |
   2 |   0.1198   210.03 |
   3 |   0.1021   179.04 |
   4 |   0.1011   177.19 |
   5 |  0.09582   167.98 |
   6 |  0.08631   151.32 |
   7 |  0.08597   150.72 |
   8 |  0.08325   145.95 |
   9 |   0.0822   144.11 |
  10 |  0.08096   141.93 |
  11 |  0.07891   138.33 |
  12 |  0.07675   134.56 |
  13 |  0.07622   133.62 |
  14 |  0.07587   133.01 |
  15 |  0.07375   129.29 |
  16 |  0.07291   127.81 |
  17 |  0.07176   125.80 |
  18 |  0.07108   124.62 |
  19 |  0.07092   124.33 |
  20 |  0.07066   123.88 |
  21 |  0.07066   123.87 |
  22 |  0.07023   123.12 |
  23 |  0.06957   121.97 |
  24 |  0.06891   120.81 |
  25 |  0.06893   120.85 |
  26 |   0.0688   120.62 |
  27 |   0.0685   120.09 |
  28 |    0.068   119.22 |
  29 |  0.06776   118.79 |
  30 |  0.06766   118.61 |
  31 |  0.06765   118.60 |
  32 |  0.06736   118.08 |
  33 |  0.06729   117.96 |
  34 |  0.06725   117.91 |
  35 |  0.06698   117.43 |
  36 |  0.06684   117.17 |
  37 |  0.06651   116.60 |
  38 |  0.06672   116.97 |
  39 |  0.06693   117.34 |
  40 |  0.06699   117.45 |
  41 |  0.06698   117.42 |
  42 |  0.06684   117.18 |
  43 |  0.06658   116.73 |
  44 |  0.06656   116.68 |
  45 |  0.06612   115.91 |
  46 |  0.06626   116.16 |
  47 |  0.06611   115.90 |
  48 |  0.06613   115.93 |
  49 |  0.06604   115.78 |
  50 |  0.06587   115.48 |
  51 |  0.06576   115.29 |
  52 |  0.06568   115.14 |
  53 |  0.06558   114.97 |
  54 |  0.06536   114.59 |
  55 |  0.06553   114.89 |
  56 |  0.06559   114.98 |
  57 |  0.06525   114.39 |
  58 |   0.0652   114.30 |
  59 |   0.0653   114.49 |
  60 |  0.06538   114.61 |
  61 |  0.06527   114.42 |
  62 |  0.06524   114.38 |
  63 |  0.06509   114.11 |
  64 |  0.06488   113.74 |
  65 |   0.0649   113.78 |
  66 |   0.0649   113.78 |
  67 |  0.06481   113.61 |
  68 |  0.06472   113.45 |
  69 |  0.06459   113.24 |
  70 |  0.06465   113.33 |
  71 |   0.0645   113.07 |
  72 |   0.0645   113.08 |
  73 |  0.06456   113.18 |
  74 |  0.06469   113.41 |
  75 |  0.06475   113.51 |
  76 |  0.06472   113.47 |
  77 |  0.06489   113.76 |
  78 |   0.0648   113.61 |
  79 |  0.06482   113.64 |
  80 |  0.06474   113.50 |
  81 |  0.06465   113.35 |
  82 |  0.06467   113.37 |
  83 |  0.06471   113.44 |
  84 |  0.06474   113.49 |
  85 |  0.06476   113.54 |
  86 |  0.06465   113.33 |
  87 |  0.06466   113.35 |
  88 |  0.06473   113.48 |
  89 |  0.06468   113.39 |
  90 |  0.06466   113.35 |
  91 |  0.06446   113.00 |
  92 |  0.06446   113.00 |
  93 |  0.06437   112.85 |
  94 |  0.06432   112.76 |
  95 |  0.06417   112.51 |
  96 |  0.06414   112.44 |
  97 |  0.06413   112.43 |
  98 |  0.06413   112.42 |
  99 |   0.0641   112.38 |
 100 |  0.06419   112.53 |
[1] "Random Forest variable coefficients"
                      %IncMSE IncNodePurity
graph5           3.415264e-03  2.034490e-01
graph6           1.891646e-03  1.305289e-01
graph7           2.196348e-03  2.406584e-01
graph8           1.309037e-03  1.237530e-01
graph9           1.716117e-03  2.598778e-01
graph10          6.023499e-03  7.701709e-01
graph11          5.904050e-03  5.346497e-01
graph12          1.364167e-03  2.467833e-01
graph13          4.487161e-04  1.440282e-01
graph14          1.842395e-03  3.809176e-01
graph15          3.172459e-03  3.320243e-01
graph16          2.878316e-03  1.707182e-01
graph17          1.166140e-03  1.385556e-01
graph18          1.286112e-03  2.085525e-01
graph19          2.623406e-03  2.934140e-01
graph20          2.482018e-03  3.313522e-01
graph21          6.770033e-04  1.297111e-01
graph22          7.481829e-04  3.484856e-01
graph23          2.548092e-04  1.301533e-01
graph24          1.000172e-03  1.829449e-01
graph25          9.989705e-04  2.024121e-01
graph26          1.039681e-03  1.237328e-01
graph27          4.512575e-03  3.287526e-01
graph28          1.296684e-03  1.496465e-01
graph29          7.931411e-04  2.776250e-01
orbit0           2.614933e-03  1.214553e-01
orbit1           2.536438e-03  1.672283e-01
orbit2           7.638842e-03  1.996123e-01
orbit3           1.713050e-03  2.713631e-01
orbit4           1.394277e-03  2.508223e-01
orbit5           3.480536e-03  2.787265e-01
orbit6           4.430200e-03  3.364671e-01
orbit7           5.203013e-03  3.159284e-01
orbit8           2.085646e-03  1.915898e-01
orbit9           4.005319e-03  2.775281e-01
orbit10          2.851112e-03  2.358735e-01
orbit11          2.065203e-03  2.467182e-01
orbit12          1.768829e-03  1.478788e-01
orbit13          4.005103e-03  2.849400e-01
orbit14          1.135759e-03  1.224020e-01
orbit15          3.500201e-03  3.043913e-01
orbit16          1.588196e-03  3.040365e-01
orbit17          2.092249e-03  1.975561e-01
orbit18          1.963597e-03  4.617020e-01
orbit19          4.480389e-03  3.372098e-01
orbit20          3.178109e-03  3.560502e-01
orbit21          4.351591e-03  3.306647e-01
orbit22          4.568391e-03  7.707928e-01
orbit23          6.204144e-03  3.535177e-01
orbit24          2.339009e-03  3.967589e-01
orbit25          2.911668e-03  2.498813e-01
orbit26          2.427682e-03  1.709375e-01
orbit27          2.828233e-03  6.225490e-01
orbit28          1.016935e-03  2.661887e-01
orbit29          1.266237e-03  2.586035e-01
orbit30          3.295334e-03  2.647103e-01
orbit31          3.517913e-03  5.182957e-01
orbit32          4.849003e-03  3.864520e-01
orbit33          3.761006e-03  3.725316e-01
orbit34          2.542956e-03  2.609090e-01
orbit35          3.661738e-03  3.919347e-01
orbit36          1.072345e-03  3.425955e-01
orbit37          3.811086e-03  2.137631e-01
orbit38          1.909814e-03  1.819105e-01
orbit39          5.923654e-03  6.738613e-01
orbit40          2.956862e-03  4.095674e-01
orbit41          3.364198e-03  1.942137e-01
orbit42          2.382359e-03  4.835572e-01
orbit43          2.735883e-03  1.651179e-01
orbit44          3.343366e-03  3.126387e-01
orbit45          1.571244e-03  5.217842e-01
orbit46          4.216186e-03  2.767864e-01
orbit47          1.203435e-03  1.682404e-01
orbit48          5.169395e-04  8.557766e-02
orbit49          2.423158e-03  3.552900e-01
orbit50          1.803057e-03  1.893351e-01
orbit51          2.562849e-03  2.336393e-01
orbit52          1.150757e-03  2.693469e-01
orbit53          7.030346e-04  1.367647e-01
orbit54          3.195514e-03  4.020048e-01
orbit55          4.030385e-03  5.001815e-01
orbit56          2.055524e-03  4.345632e-01
orbit57          6.547137e-04  1.970937e-01
orbit58          8.337508e-04  1.432937e-01
orbit59          2.113749e-03  1.732333e-01
orbit60          9.295182e-04  1.584557e-01
orbit61          2.265617e-03  2.307702e-01
orbit62          1.205426e-03  2.857250e-01
orbit63          1.639545e-03  2.671831e-01
orbit64          2.127363e-03  1.867452e-01
orbit65          2.817037e-03  3.231218e-01
orbit66          1.681432e-03  2.024221e-01
orbit67          2.184118e-03  1.496831e-01
orbit68          3.219982e-03  3.497446e-01
orbit69          4.189063e-03  2.731181e-01
orbit70          1.317360e-03  2.032595e-01
orbit71          3.321381e-03  1.295008e-01
orbit72          1.290358e-03  3.953009e-01
AP               0.000000e+00  3.367816e-02
bet              5.735447e-03  7.771310e-01
ecc              3.614537e-04  3.824675e-01
eccrad           1.924779e-04  2.459330e-01
close            3.416026e-03  2.283399e-01
constraint       4.579306e-03  1.171362e+00
coreness         4.573659e-04  8.274094e-02
knn              2.453045e-03  3.781611e-01
hubscore         3.564932e-03  3.416224e-01
pagerank         2.380910e-03  6.071773e-01
trans            2.460576e-03  8.124252e-01
evcent           3.037641e-03  2.895001e-01
first            6.787576e-03  2.081260e-01
upto_second      3.293991e-03  1.418139e-01
upto_third       5.926990e-03  3.434858e-01
upto_fourth      4.442642e-03  3.262948e-01
upto_fifth       3.834420e-03  2.687174e-01
upto_sixth      -2.155394e-04  3.037844e-01
second           2.647182e-03  2.566407e-01
third            5.928659e-03  9.648524e-01
fourth           3.577835e-03  3.484141e-01
fifth            2.842707e-03  4.496331e-01
sixth            3.768270e-03  1.811092e-01
ratio1           2.419476e-03  4.971126e-01
ratio2           4.076772e-03  3.284099e-01
ratio3           5.375948e-03  6.156503e-01
ratio4           1.861376e-03  7.159835e-01
ratio5           3.479395e-03  1.560542e+00
ratio6           5.083760e-03  4.361821e-01
selfinter        5.359914e-05  6.451049e-02
walktrap_vertex  4.118889e-03  2.160625e+00
bigcom1          1.934533e-04  2.038433e-02
bigcom2          0.000000e+00  0.000000e+00
bigcom3          0.000000e+00  0.000000e+00
bigcom4          8.628035e-05  4.160185e-02
bigcom6          0.000000e+00  0.000000e+00
bigcom8          5.586545e-05  8.170670e-02
bigcom9          0.000000e+00  0.000000e+00
bigcom11         0.000000e+00  0.000000e+00
bigcom13         0.000000e+00  6.938894e-20
bigcom15         0.000000e+00  0.000000e+00
bigcom16         0.000000e+00  0.000000e+00
bigcom21        -1.178898e-05  5.571936e-02
bigcom22        -6.739929e-05  9.510194e-02
bigcom24         0.000000e+00  0.000000e+00
bigcom26         6.229142e-05  1.129041e-01
bigcom28         4.564161e-04  6.444860e-02
bigcom30         0.000000e+00  0.000000e+00
bigcom31         0.000000e+00  0.000000e+00
bigcom32         0.000000e+00  0.000000e+00
bigcom33         0.000000e+00  0.000000e+00
bigcom34         0.000000e+00  0.000000e+00
bigcom36         0.000000e+00  0.000000e+00
bigcom37         0.000000e+00  0.000000e+00
bigcom38         0.000000e+00  0.000000e+00
bigcom39         0.000000e+00  0.000000e+00
bigcom40         3.730446e-04  1.322919e-01
bigcom43         0.000000e+00  0.000000e+00
bigcom44         2.824859e-05  1.097068e-02
bigcom46         0.000000e+00  0.000000e+00
bigcom47         0.000000e+00  0.000000e+00
bigcom49         0.000000e+00  0.000000e+00
bigcom50         0.000000e+00  0.000000e+00
bigcom51         0.000000e+00  0.000000e+00
bigcom52         0.000000e+00  0.000000e+00
bigcom54         0.000000e+00  0.000000e+00
bigcom56         0.000000e+00  0.000000e+00
bigcom62         0.000000e+00  0.000000e+00
bigcom66         0.000000e+00  0.000000e+00
bigcom68         0.000000e+00  0.000000e+00
bigcom69         0.000000e+00  0.000000e+00
bigcom71         0.000000e+00  0.000000e+00
bigcom72         0.000000e+00  0.000000e+00
bigcom73         0.000000e+00  0.000000e+00
bigcom74         0.000000e+00  0.000000e+00
bigcom75         0.000000e+00  0.000000e+00
bigcom76         0.000000e+00  0.000000e+00
bigcom77         0.000000e+00  0.000000e+00
bigcom79         0.000000e+00  0.000000e+00
bigcom80         0.000000e+00  0.000000e+00
bigcom82         0.000000e+00  0.000000e+00
bigcom83         0.000000e+00  0.000000e+00
bigcom84         0.000000e+00  0.000000e+00
bigcom85         0.000000e+00  0.000000e+00
bigcom87         0.000000e+00  0.000000e+00
bigcom89         0.000000e+00  0.000000e+00
bigcom91         0.000000e+00  0.000000e+00
bigcom92         0.000000e+00  0.000000e+00
bigcom93         0.000000e+00  0.000000e+00
bigcom96         0.000000e+00  0.000000e+00
bigcom97         0.000000e+00  0.000000e+00
bigcom98         0.000000e+00  0.000000e+00
bigcom99         0.000000e+00  0.000000e+00
bigcom101        0.000000e+00  0.000000e+00
bigcom104        0.000000e+00  0.000000e+00
bigcom106        0.000000e+00  0.000000e+00
bigcom109        0.000000e+00  0.000000e+00
bigcom113        0.000000e+00  0.000000e+00
bigcom116        0.000000e+00  0.000000e+00
bigcom120        0.000000e+00  0.000000e+00
bigcom123        0.000000e+00  0.000000e+00
bigcom126        0.000000e+00  0.000000e+00
bigcom127        0.000000e+00  0.000000e+00
bigcom137        0.000000e+00  0.000000e+00
bigcom139        0.000000e+00  0.000000e+00
bigcom140        0.000000e+00  0.000000e+00
bigcom143        0.000000e+00  0.000000e+00
bigcom145        0.000000e+00  0.000000e+00
bigcom146        0.000000e+00  0.000000e+00
bigcom147        0.000000e+00  0.000000e+00
bigcom149        0.000000e+00  0.000000e+00
bigcom153        0.000000e+00  0.000000e+00
bigcom154        0.000000e+00  0.000000e+00
bigcom156        0.000000e+00  0.000000e+00
bigcom157        0.000000e+00  0.000000e+00
bigcom158        0.000000e+00  0.000000e+00
bigcom160        0.000000e+00  0.000000e+00
bigcom161        0.000000e+00  0.000000e+00
bigcom162        0.000000e+00  0.000000e+00
bigcom164        0.000000e+00  0.000000e+00
bigcom166        0.000000e+00  0.000000e+00
bigcom167        0.000000e+00  0.000000e+00
bigcom171        0.000000e+00  0.000000e+00
bigcom173        0.000000e+00  0.000000e+00
bigcom175        0.000000e+00  0.000000e+00
bigcom176        0.000000e+00  0.000000e+00
bigcom177        0.000000e+00  0.000000e+00
bigcom178        0.000000e+00  0.000000e+00
bigcom180        0.000000e+00  0.000000e+00
bigcom181        0.000000e+00  0.000000e+00
bigcom184        0.000000e+00  0.000000e+00
bigcom186        0.000000e+00  0.000000e+00
bigcom187        0.000000e+00  0.000000e+00
bigcom189        0.000000e+00  0.000000e+00
bigcom194        0.000000e+00  0.000000e+00
bigcom195        0.000000e+00  0.000000e+00
bigcom196        0.000000e+00  0.000000e+00
bigcom204        0.000000e+00  0.000000e+00
bigcom205        0.000000e+00  0.000000e+00
bigcom212        0.000000e+00  0.000000e+00
bigcom214        0.000000e+00  0.000000e+00
bigcom222        0.000000e+00  0.000000e+00
bigcom223        0.000000e+00  0.000000e+00
bigcom226        0.000000e+00  0.000000e+00
bigcom227        0.000000e+00  0.000000e+00
bigcom229        0.000000e+00  0.000000e+00
bigcom233        0.000000e+00  0.000000e+00
bigcom236        0.000000e+00  0.000000e+00
bigcom237        0.000000e+00  0.000000e+00
bigcom246        0.000000e+00  0.000000e+00
bigcom248        0.000000e+00  8.313905e-01
bigcom249        0.000000e+00  0.000000e+00
bigcom250        0.000000e+00  0.000000e+00
bigcom254        0.000000e+00  0.000000e+00
bigcom266        0.000000e+00  0.000000e+00
bigcom269        0.000000e+00  0.000000e+00
bigcom272        0.000000e+00  0.000000e+00
bigcom274        0.000000e+00  0.000000e+00
bigcom281        0.000000e+00  0.000000e+00
bigcom291        0.000000e+00  0.000000e+00
bigcom292        0.000000e+00  0.000000e+00
bigcom295        0.000000e+00  0.000000e+00
bigcom299        0.000000e+00  0.000000e+00
bigcom301        0.000000e+00  0.000000e+00
bigcom306        0.000000e+00  0.000000e+00
bigcom309        0.000000e+00  0.000000e+00
bigcom314        0.000000e+00  0.000000e+00
bigcom321        0.000000e+00  0.000000e+00
bigcom341        0.000000e+00  0.000000e+00
bigcom350        0.000000e+00  0.000000e+00
bigcom353        0.000000e+00  0.000000e+00
bigcom359        0.000000e+00  0.000000e+00
bigcom363        0.000000e+00  0.000000e+00
bigcom365        0.000000e+00  0.000000e+00
bigcom385        0.000000e+00  0.000000e+00
bigcom386        0.000000e+00  0.000000e+00
bigcom408        0.000000e+00  0.000000e+00
bigcom412        0.000000e+00  0.000000e+00
bigcom480        0.000000e+00  0.000000e+00
spin_vertex      1.191709e-03  8.475996e-01
membership_s1    2.258762e-04  1.422827e-01
membership_s3    0.000000e+00  0.000000e+00
membership_s4    1.199739e-03  1.020084e-01
membership_s5    0.000000e+00  1.350000e-02
membership_s6    0.000000e+00  0.000000e+00
membership_s7   -2.413932e-04  1.535281e-01
membership_s8    0.000000e+00  0.000000e+00
membership_s9    0.000000e+00  0.000000e+00
membership_s11   0.000000e+00  0.000000e+00
membership_s12   0.000000e+00  0.000000e+00
membership_s14   0.000000e+00  0.000000e+00
membership_s15  -8.403361e-05  3.888120e-02
membership_s16   0.000000e+00  0.000000e+00
membership_s17   0.000000e+00  0.000000e+00
membership_s18   0.000000e+00  0.000000e+00
membership_s20   0.000000e+00  0.000000e+00
membership_s21   0.000000e+00  0.000000e+00
membership_s22   0.000000e+00  0.000000e+00
membership_s24   0.000000e+00  0.000000e+00
membership_s25   0.000000e+00  0.000000e+00
membership_s26   0.000000e+00  0.000000e+00
membership_s27  -1.482600e-06  3.401811e-02
membership_s28   0.000000e+00  0.000000e+00
membership_s30   1.322179e-04  3.991189e-02
membership_s31   8.395251e-05  1.509385e-02
membership_s32   1.881985e-05  1.056527e-01
membership_s33   0.000000e+00  0.000000e+00
membership_s36   0.000000e+00  0.000000e+00
membership_s37   0.000000e+00  0.000000e+00
V1               3.272292e-03  6.469087e-01
V2               1.700312e-03  7.750658e-01
pdi              6.066323e-04  1.755366e-01
adhesion         4.667732e-03  8.021197e-01
cohesion         3.484121e-03  6.226365e-01
inner            1.269945e-03  5.669910e-01
outer            7.538933e-04  3.557875e-01
ioratio          1.933662e-03  4.812838e-01
comsize          1.322554e-03  1.733466e+00
target           0.000000e+00  0.000000e+00
[1] "Dataset: high_C Model GLM, run: 2 of 5 2015-06-16 11:00:50"
[1] "glmnet variable coefficients"
                         [,1]          [,2]
(Intercept)     -2.738687e+00 -2.034985e+00
graph0           3.950045e-41  9.782927e-07
graph1          -1.245530e-44 -4.007865e-10
graph2           2.225011e-41  5.659314e-07
graph3           5.249890e-46  1.070929e-11
graph4          -4.170178e-47 -1.194376e-12
graph5           4.065095e-44  2.406302e-11
graph6           3.975130e-45  8.178330e-11
graph7           7.315364e-43  1.839497e-08
graph8           1.171871e-41  2.927558e-07
graph9           1.493752e-47  3.287405e-13
graph10         -6.176683e-49 -1.899904e-14
graph11         -9.028786e-50 -2.562017e-15
graph12          3.189898e-47  6.830007e-13
graph13          3.928815e-46  9.429799e-12
graph14         -5.832852e-48 -1.756684e-13
graph15          1.856168e-44  4.605681e-10
graph16         -2.434660e-47 -1.280937e-12
graph17          1.680779e-46  3.268806e-12
graph18          4.803224e-45  1.002088e-10
graph19          1.952094e-45  4.681829e-11
graph20         -3.894034e-44 -1.118911e-09
graph21          1.179753e-44  2.873722e-10
graph22          5.819960e-44  1.470731e-09
graph23          9.918850e-45  2.282683e-10
graph24          2.190050e-44  5.277282e-10
graph25          1.077076e-43  2.598000e-09
graph26          1.026059e-43  2.486172e-09
graph27          7.636202e-43  1.909091e-08
graph28          9.829732e-43  2.442223e-08
graph29          2.938435e-42  5.758505e-08
orbit0           3.950045e-41  9.781667e-07
orbit1           8.676043e-43  2.035841e-08
orbit2          -1.446526e-44 -4.516235e-10
orbit3           2.225011e-41  5.658745e-07
orbit4           2.056247e-44  4.837183e-10
orbit5           4.725834e-46  9.340088e-12
orbit6           4.171082e-46  8.728308e-12
orbit7          -4.192248e-47 -1.199493e-12
orbit8           4.065095e-44  2.242803e-11
orbit9          -4.838982e-44 -2.694634e-09
orbit10          8.973854e-44  2.269968e-09
orbit11         -7.677854e-46 -4.448818e-11
orbit12          1.962866e-42  4.774164e-08
orbit13          9.838396e-43  2.490045e-08
orbit14          1.171871e-41  2.927094e-07
orbit15          8.548784e-46  2.127519e-11
orbit16          1.165133e-47  2.343179e-13
orbit17          1.552657e-46  3.676721e-12
orbit18         -1.635850e-46 -4.696623e-12
orbit19          3.906112e-48 -6.809491e-14
orbit20          4.057339e-47  1.039081e-12
orbit21         -9.061654e-49 -2.657527e-14
orbit22          1.139018e-48  2.969308e-14
orbit23         -9.101346e-50 -2.581194e-15
orbit24         -3.100518e-46 -1.522973e-11
orbit25          1.126571e-45  2.731341e-11
orbit26          2.866934e-47  6.016568e-13
orbit27          1.991347e-44  4.936365e-10
orbit28          5.435655e-46  1.153227e-11
orbit29          3.392368e-45  8.642635e-11
orbit30          4.828465e-46  1.083947e-11
orbit31         -3.974874e-46 -1.153057e-11
orbit32          2.062166e-46  5.286392e-12
orbit33         -8.257397e-48 -2.387590e-13
orbit34          1.856168e-44  4.604681e-10
orbit35          1.874088e-44  4.572779e-10
orbit36          5.068577e-48 -6.767608e-12
orbit37          1.093397e-45  2.397586e-11
orbit38         -7.976527e-47 -2.697489e-12
orbit39         -3.501163e-44 -1.021883e-09
orbit40          2.826322e-45  6.399162e-11
orbit41          4.548164e-45  1.159733e-10
orbit42         -1.424223e-46 -5.099725e-12
orbit43          4.384276e-44  1.092704e-09
orbit44         -1.330589e-45 -6.824771e-11
orbit45          1.980615e-44  2.994511e-10
orbit46          3.510432e-44  8.835640e-10
orbit47          1.667585e-45  3.585351e-11
orbit48          4.983144e-45  1.222864e-10
orbit49         -1.941862e-43 -5.572952e-09
orbit50         -3.804402e-44 -1.093822e-09
orbit51          4.219258e-44  1.014724e-09
orbit52          2.039236e-43  5.215921e-09
orbit53          1.497773e-44  3.606935e-10
orbit54         -1.334291e-44 -8.255353e-10
orbit55          7.347340e-44  1.880708e-09
orbit56         -7.751424e-43 -2.226350e-08
orbit57          2.942089e-44  7.231220e-10
orbit58          4.690826e-45  6.664073e-11
orbit59          1.629546e-43  4.040239e-09
orbit60          6.932474e-44  1.725005e-09
orbit61          2.167281e-44  4.597360e-10
orbit62          1.276372e-43  3.282531e-10
orbit63          1.545889e-43  3.596722e-09
orbit64          3.451266e-43  8.618479e-09
orbit65          7.082214e-43  1.537844e-08
orbit66          3.800730e-43  9.440436e-09
orbit67          1.381208e-43  3.302804e-09
orbit68          1.258448e-42  3.182172e-08
orbit69          1.362077e-42  3.264880e-08
orbit70          3.929903e-42  9.824840e-08
orbit71          1.210772e-42  2.999814e-08
orbit72          2.938435e-42  5.750575e-08
AP               2.746391e-39  6.951484e-05
bet              5.457539e-46  7.342797e-12
ecc              4.836963e-39  1.332359e-04
eccrad           2.902178e-38  7.994041e-04
close            1.293418e-37  3.121953e-03
constraint      -4.477694e-37 -1.145988e-02
coreness         1.520385e-39  3.908481e-05
knn             -3.632566e-40 -9.796449e-06
hubscore         4.585750e-38  1.103608e-03
pagerank        -1.408514e-35 -3.908510e-01
trans           -1.213331e-37 -3.269062e-03
evcent           4.495362e-38  1.078423e-03
first            3.950045e-41  9.778256e-07
upto_second      1.713544e-42  4.096978e-08
upto_third       1.849580e-42  4.340803e-08
upto_fourth     -3.330280e-41 -9.761207e-07
upto_fifth       2.466260e-41  6.471461e-08
upto_sixth      -1.859758e-39 -5.311077e-05
second           1.640566e-42  3.904874e-08
third           -3.289796e-42 -8.010141e-08
fourth          -2.373743e-42 -5.699946e-08
fifth            4.094766e-41  1.191078e-06
sixth           -8.223890e-41 -1.556186e-06
ratio1          -5.148676e-40 -1.376015e-05
ratio2           1.150155e-39  3.251872e-05
ratio3          -1.720056e-38 -4.076538e-04
ratio4           2.255564e-36  6.045524e-02
ratio5          -3.129589e-38 -9.306492e-04
ratio6          -1.961558e-38 -5.086681e-04
selfinter        2.438040e-38  6.555591e-04
walktrap_vertex  8.789057e-39  2.433833e-04
bigcom1         -5.998763e-39 -1.575025e-04
bigcom2          0.000000e+00  0.000000e+00
bigcom3         -6.300006e-38 -1.699432e-03
bigcom4         -4.651781e-39 -1.260197e-04
bigcom6          0.000000e+00  0.000000e+00
bigcom8          2.778640e-38  7.548441e-04
bigcom9         -6.146659e-38 -1.660459e-03
bigcom11         0.000000e+00  0.000000e+00
bigcom13        -6.146659e-38 -1.658461e-03
bigcom15        -6.159153e-38 -1.659586e-03
bigcom16         0.000000e+00  0.000000e+00
bigcom21         1.413936e-37  3.822876e-03
bigcom22         4.048752e-38  1.090385e-03
bigcom24         0.000000e+00  0.000000e+00
bigcom26         5.135913e-38  1.392154e-03
bigcom28         4.607928e-39  1.180353e-04
bigcom30         3.082843e-38  8.351646e-04
bigcom31         0.000000e+00  0.000000e+00
bigcom32         0.000000e+00  0.000000e+00
bigcom33         0.000000e+00  0.000000e+00
bigcom34         0.000000e+00  0.000000e+00
bigcom36        -6.140432e-38 -1.661677e-03
bigcom37         0.000000e+00  0.000000e+00
bigcom38         0.000000e+00  0.000000e+00
bigcom39         0.000000e+00  0.000000e+00
bigcom40         3.451484e-39  8.983420e-05
bigcom43         0.000000e+00  0.000000e+00
bigcom44         1.657602e-38  4.477651e-04
bigcom46         0.000000e+00  0.000000e+00
bigcom47         0.000000e+00  0.000000e+00
bigcom49         0.000000e+00  0.000000e+00
bigcom50         0.000000e+00  0.000000e+00
bigcom51         0.000000e+00  0.000000e+00
bigcom52         0.000000e+00  0.000000e+00
bigcom54         0.000000e+00  0.000000e+00
bigcom56         0.000000e+00  0.000000e+00
bigcom62         0.000000e+00  0.000000e+00
bigcom66         0.000000e+00  0.000000e+00
bigcom68         0.000000e+00  0.000000e+00
bigcom69         0.000000e+00  0.000000e+00
bigcom71         0.000000e+00  0.000000e+00
bigcom72         0.000000e+00  0.000000e+00
bigcom73        -6.140432e-38 -1.657318e-03
bigcom74         0.000000e+00  0.000000e+00
bigcom75         0.000000e+00  0.000000e+00
bigcom76         0.000000e+00  0.000000e+00
bigcom77         0.000000e+00  0.000000e+00
bigcom79         0.000000e+00  0.000000e+00
bigcom80         0.000000e+00  0.000000e+00
bigcom82        -6.140432e-38 -1.661632e-03
bigcom83         0.000000e+00  0.000000e+00
bigcom84         0.000000e+00  0.000000e+00
bigcom85         0.000000e+00  0.000000e+00
bigcom87         0.000000e+00  0.000000e+00
bigcom89         0.000000e+00  0.000000e+00
bigcom91         0.000000e+00  0.000000e+00
bigcom92        -6.146659e-38 -1.654959e-03
bigcom93         0.000000e+00  0.000000e+00
bigcom96         0.000000e+00  0.000000e+00
bigcom97        -6.146659e-38 -1.659751e-03
bigcom98         0.000000e+00  0.000000e+00
bigcom99         0.000000e+00  0.000000e+00
bigcom101        0.000000e+00  0.000000e+00
bigcom104       -6.140432e-38 -1.655793e-03
bigcom106        0.000000e+00  0.000000e+00
bigcom109        0.000000e+00  0.000000e+00
bigcom113        0.000000e+00  0.000000e+00
bigcom116       -6.140432e-38 -1.658910e-03
bigcom120        0.000000e+00  0.000000e+00
bigcom123        0.000000e+00  0.000000e+00
bigcom126        0.000000e+00  0.000000e+00
bigcom127        0.000000e+00  0.000000e+00
bigcom137        0.000000e+00  0.000000e+00
bigcom139        0.000000e+00  0.000000e+00
bigcom140        0.000000e+00  0.000000e+00
bigcom143        0.000000e+00  0.000000e+00
bigcom145        0.000000e+00  0.000000e+00
bigcom146        0.000000e+00  0.000000e+00
bigcom147       -6.146659e-38 -1.655405e-03
bigcom149        0.000000e+00  0.000000e+00
bigcom153        0.000000e+00  0.000000e+00
bigcom154       -6.140432e-38 -1.658442e-03
bigcom156        0.000000e+00  0.000000e+00
bigcom157        0.000000e+00  0.000000e+00
bigcom158        0.000000e+00  0.000000e+00
bigcom160        0.000000e+00  0.000000e+00
bigcom161        0.000000e+00  0.000000e+00
bigcom162        0.000000e+00  0.000000e+00
bigcom164        0.000000e+00  0.000000e+00
bigcom166        0.000000e+00  0.000000e+00
bigcom167       -6.146659e-38 -1.656747e-03
bigcom171        0.000000e+00  0.000000e+00
bigcom173        0.000000e+00  0.000000e+00
bigcom175        0.000000e+00  0.000000e+00
bigcom176        0.000000e+00  0.000000e+00
bigcom177        0.000000e+00  0.000000e+00
bigcom178        0.000000e+00  0.000000e+00
bigcom180        0.000000e+00  0.000000e+00
bigcom181       -6.146659e-38 -1.654398e-03
bigcom184        0.000000e+00  0.000000e+00
bigcom186        0.000000e+00  0.000000e+00
bigcom187        0.000000e+00  0.000000e+00
bigcom189       -6.140432e-38 -1.655102e-03
bigcom194        0.000000e+00  0.000000e+00
bigcom195       -6.140432e-38 -1.656384e-03
bigcom196        0.000000e+00  0.000000e+00
bigcom204        0.000000e+00  0.000000e+00
bigcom205        0.000000e+00  0.000000e+00
bigcom212        0.000000e+00  0.000000e+00
bigcom214        0.000000e+00  0.000000e+00
bigcom222        0.000000e+00  0.000000e+00
bigcom223        0.000000e+00  0.000000e+00
bigcom226        0.000000e+00  0.000000e+00
bigcom227        0.000000e+00  0.000000e+00
bigcom229        0.000000e+00  0.000000e+00
bigcom233        0.000000e+00  0.000000e+00
bigcom236        0.000000e+00  0.000000e+00
bigcom237        0.000000e+00  0.000000e+00
bigcom246        0.000000e+00  0.000000e+00
bigcom248        9.497201e-37  2.569246e-02
bigcom249        0.000000e+00  0.000000e+00
bigcom250        0.000000e+00  0.000000e+00
bigcom254        0.000000e+00  0.000000e+00
bigcom266        0.000000e+00  0.000000e+00
bigcom269       -6.140432e-38 -1.658630e-03
bigcom272        0.000000e+00  0.000000e+00
bigcom274       -6.159153e-38 -1.658526e-03
bigcom281        0.000000e+00  0.000000e+00
bigcom291        0.000000e+00  0.000000e+00
bigcom292        0.000000e+00  0.000000e+00
bigcom295        0.000000e+00  0.000000e+00
bigcom299        0.000000e+00  0.000000e+00
bigcom301        0.000000e+00  0.000000e+00
bigcom306        0.000000e+00  0.000000e+00
bigcom309        0.000000e+00  0.000000e+00
bigcom314        0.000000e+00  0.000000e+00
bigcom321       -6.140432e-38 -1.656392e-03
bigcom341        0.000000e+00  0.000000e+00
bigcom350        0.000000e+00  0.000000e+00
bigcom353        0.000000e+00  0.000000e+00
bigcom359        0.000000e+00  0.000000e+00
bigcom363        0.000000e+00  0.000000e+00
bigcom365        0.000000e+00  0.000000e+00
bigcom385        0.000000e+00  0.000000e+00
bigcom386        0.000000e+00  0.000000e+00
bigcom408        0.000000e+00  0.000000e+00
bigcom412        0.000000e+00  0.000000e+00
bigcom480        0.000000e+00  0.000000e+00
spin_vertex     -4.979599e-39 -1.341803e-04
membership_s1   -1.927613e-38 -5.161414e-04
membership_s3    0.000000e+00  0.000000e+00
membership_s4    1.559152e-38  4.171998e-04
membership_s5   -1.585867e-38 -4.288815e-04
membership_s6   -6.171697e-38 -1.680681e-03
membership_s7    1.425950e-38  3.891311e-04
membership_s8    0.000000e+00  0.000000e+00
membership_s9    0.000000e+00  0.000000e+00
membership_s11   0.000000e+00  0.000000e+00
membership_s12   0.000000e+00  0.000000e+00
membership_s14   0.000000e+00  0.000000e+00
membership_s15   6.545042e-38  1.768059e-03
membership_s16   0.000000e+00  0.000000e+00
membership_s17   0.000000e+00  0.000000e+00
membership_s18  -6.184292e-38 -1.667482e-03
membership_s20   0.000000e+00  0.000000e+00
membership_s21  -6.159153e-38 -1.665101e-03
membership_s22   0.000000e+00  0.000000e+00
membership_s24   0.000000e+00  0.000000e+00
membership_s25   0.000000e+00  0.000000e+00
membership_s26   0.000000e+00  0.000000e+00
membership_s27  -1.873301e-38 -5.049411e-04
membership_s28   0.000000e+00  0.000000e+00
membership_s30   3.916187e-40  7.671939e-06
membership_s31  -1.352969e-38 -3.598238e-04
membership_s32   5.866466e-38  1.585896e-03
membership_s33   0.000000e+00  0.000000e+00
membership_s36  -6.777020e-39 -1.788830e-04
membership_s37  -6.177988e-38 -1.666831e-03
V1               1.598283e-37  4.239072e-03
V2               2.444869e-37  6.590080e-03
pdi             -8.528412e-37 -2.547007e-02
adhesion        -6.117741e-42 -1.631397e-07
cohesion         1.244533e-41  3.319640e-07
inner            5.708553e-43  1.444193e-08
outer            1.069991e-42  2.484863e-08
ioratio         -4.214187e-38 -1.100387e-03
comsize         -9.935501e-43 -2.627186e-08
target          -6.267431e-38 -1.693793e-03
[1] "Dataset: high_C Model GBM, run: 3 of 5 2015-06-16 11:00:50"
Iter   TrainDeviance   ValidDeviance   StepSize   Improve
     1        0.4208             nan     0.0100    0.0005
     2        0.4176             nan     0.0100   -0.0005
     3        0.4127             nan     0.0100   -0.0003
     4        0.4078             nan     0.0100   -0.0001
     5        0.4037             nan     0.0100    0.0004
     6        0.3989             nan     0.0100   -0.0002
     7        0.3954             nan     0.0100   -0.0001
     8        0.3927             nan     0.0100   -0.0004
     9        0.3883             nan     0.0100   -0.0003
    10        0.3844             nan     0.0100   -0.0001
    20        0.3545             nan     0.0100    0.0000
    40        0.3088             nan     0.0100   -0.0002
    60        0.2720             nan     0.0100   -0.0002
    80        0.2418             nan     0.0100   -0.0001
   100        0.2188             nan     0.0100   -0.0001
   120        0.1986             nan     0.0100   -0.0001
   140        0.1815             nan     0.0100   -0.0001
   160        0.1665             nan     0.0100   -0.0000
   180        0.1528             nan     0.0100   -0.0001
   200        0.1403             nan     0.0100   -0.0001
   203        0.1384             nan     0.0100   -0.0000

[1] "GBM variable coefficients"
                            var    rel.inf
comsize                 comsize 4.26858877
walktrap_vertex walktrap_vertex 3.97445245
ratio5                   ratio5 3.87454037
constraint           constraint 3.32455527
ratio4                   ratio4 3.21099174
V2                           V2 3.16225464
bet                         bet 3.10055683
third                     third 2.92138378
spin_vertex         spin_vertex 2.24986437
graph11                 graph11 2.09493242
pagerank               pagerank 1.65644714
trans                     trans 1.58885174
orbit31                 orbit31 1.55942727
ratio1                   ratio1 1.53332772
orbit55                 orbit55 1.36631943
graph0                   graph0 1.32234216
orbit18                 orbit18 1.26611351
ioratio                 ioratio 1.23622245
knn                         knn 1.21600947
orbit22                 orbit22 1.21033140
graph20                 graph20 1.20744664
graph2                   graph2 1.18155613
outer                     outer 1.16879032
adhesion               adhesion 1.13585582
fourth                   fourth 1.11736313
graph4                   graph4 1.11722306
graph3                   graph3 1.10118754
orbit63                 orbit63 1.09950018
graph10                 graph10 1.05552273
sixth                     sixth 1.02372648
orbit25                 orbit25 0.96510455
orbit6                   orbit6 0.96035488
orbit46                 orbit46 0.95413091
cohesion               cohesion 0.89946612
V1                           V1 0.87878618
orbit49                 orbit49 0.87638088
inner                     inner 0.84908601
orbit50                 orbit50 0.80921809
orbit54                 orbit54 0.80673079
orbit39                 orbit39 0.79247271
orbit56                 orbit56 0.77714940
orbit4                   orbit4 0.74922141
graph12                 graph12 0.72018086
graph5                   graph5 0.71981803
fifth                     fifth 0.71556597
orbit45                 orbit45 0.71034917
graph16                 graph16 0.70521165
graph15                 graph15 0.69448677
orbit33                 orbit33 0.67388760
orbit65                 orbit65 0.64691657
graph22                 graph22 0.64204959
ratio6                   ratio6 0.63459127
orbit9                   orbit9 0.63332034
upto_fourth         upto_fourth 0.63107452
orbit27                 orbit27 0.61689367
orbit62                 orbit62 0.61627127
graph1                   graph1 0.59127992
graph6                   graph6 0.58588547
ratio3                   ratio3 0.57794138
orbit42                 orbit42 0.56112922
graph7                   graph7 0.55874964
orbit69                 orbit69 0.55089759
orbit24                 orbit24 0.54238837
orbit13                 orbit13 0.53707127
graph9                   graph9 0.51803399
orbit38                 orbit38 0.50897353
orbit19                 orbit19 0.50419888
orbit16                 orbit16 0.50327659
graph25                 graph25 0.48760988
orbit37                 orbit37 0.47176836
upto_fifth           upto_fifth 0.46957076
graph29                 graph29 0.46224925
graph8                   graph8 0.45424528
orbit30                 orbit30 0.39409616
orbit11                 orbit11 0.38818476
orbit29                 orbit29 0.38685276
orbit35                 orbit35 0.37942214
orbit21                 orbit21 0.35773910
orbit32                 orbit32 0.35599031
orbit70                 orbit70 0.35257764
graph14                 graph14 0.35153356
orbit36                 orbit36 0.34746933
orbit41                 orbit41 0.34621705
orbit48                 orbit48 0.34329303
orbit68                 orbit68 0.33128224
orbit40                 orbit40 0.33114153
orbit5                   orbit5 0.32469108
close                     close 0.32419723
second                   second 0.28331259
orbit17                 orbit17 0.27145983
graph28                 graph28 0.26958347
orbit53                 orbit53 0.26879470
ratio2                   ratio2 0.26683146
graph23                 graph23 0.26542427
orbit52                 orbit52 0.26468882
hubscore               hubscore 0.26218968
AP                           AP 0.25949359
membership_s32   membership_s32 0.24975042
pdi                         pdi 0.24878672
orbit66                 orbit66 0.24312268
orbit58                 orbit58 0.23552583
orbit44                 orbit44 0.23437215
ecc                         ecc 0.22521926
orbit59                 orbit59 0.22068496
orbit2                   orbit2 0.21876128
orbit64                 orbit64 0.20729764
membership_s4     membership_s4 0.19032525
graph17                 graph17 0.18677410
graph19                 graph19 0.17206885
orbit7                   orbit7 0.17042006
upto_sixth           upto_sixth 0.16717818
graph21                 graph21 0.16526002
upto_third           upto_third 0.16243416
orbit28                 orbit28 0.15722388
coreness               coreness 0.15649011
graph27                 graph27 0.15356779
orbit20                 orbit20 0.15302710
bigcom8                 bigcom8 0.15228515
orbit15                 orbit15 0.14662855
orbit47                 orbit47 0.14422759
graph18                 graph18 0.14390949
orbit23                 orbit23 0.13852025
orbit1                   orbit1 0.13269717
graph26                 graph26 0.12912842
graph13                 graph13 0.12021640
bigcom4                 bigcom4 0.11977520
graph24                 graph24 0.11879597
membership_s15   membership_s15 0.11130660
orbit43                 orbit43 0.08983510
orbit57                 orbit57 0.08049696
orbit67                 orbit67 0.06919492
orbit12                 orbit12 0.06819979
membership_s36   membership_s36 0.06721505
orbit61                 orbit61 0.06297559
upto_second         upto_second 0.06094466
membership_s7     membership_s7 0.05686736
orbit51                 orbit51 0.05450907
membership_s27   membership_s27 0.05084949
membership_s30   membership_s30 0.04058930
orbit60                 orbit60 0.03783715
orbit26                 orbit26 0.03774287
selfinter             selfinter 0.03499931
bigcom21               bigcom21 0.03252082
evcent                   evcent 0.03038789
orbit10                 orbit10 0.02716241
bigcom28               bigcom28 0.02707405
bigcom40               bigcom40 0.01964217
orbit71                 orbit71 0.01487740
bigcom1                 bigcom1 0.01374682
membership_s5     membership_s5 0.01041069
orbit0                   orbit0 0.00000000
orbit3                   orbit3 0.00000000
orbit8                   orbit8 0.00000000
orbit14                 orbit14 0.00000000
orbit34                 orbit34 0.00000000
orbit72                 orbit72 0.00000000
eccrad                   eccrad 0.00000000
first                     first 0.00000000
bigcom2                 bigcom2 0.00000000
bigcom3                 bigcom3 0.00000000
bigcom6                 bigcom6 0.00000000
bigcom9                 bigcom9 0.00000000
bigcom11               bigcom11 0.00000000
bigcom13               bigcom13 0.00000000
bigcom15               bigcom15 0.00000000
bigcom16               bigcom16 0.00000000
bigcom22               bigcom22 0.00000000
bigcom24               bigcom24 0.00000000
bigcom26               bigcom26 0.00000000
bigcom30               bigcom30 0.00000000
bigcom31               bigcom31 0.00000000
bigcom32               bigcom32 0.00000000
bigcom33               bigcom33 0.00000000
bigcom34               bigcom34 0.00000000
bigcom36               bigcom36 0.00000000
bigcom37               bigcom37 0.00000000
bigcom38               bigcom38 0.00000000
bigcom39               bigcom39 0.00000000
bigcom43               bigcom43 0.00000000
bigcom44               bigcom44 0.00000000
bigcom46               bigcom46 0.00000000
bigcom47               bigcom47 0.00000000
bigcom49               bigcom49 0.00000000
bigcom50               bigcom50 0.00000000
bigcom51               bigcom51 0.00000000
bigcom52               bigcom52 0.00000000
bigcom54               bigcom54 0.00000000
bigcom56               bigcom56 0.00000000
bigcom62               bigcom62 0.00000000
bigcom66               bigcom66 0.00000000
bigcom68               bigcom68 0.00000000
bigcom69               bigcom69 0.00000000
bigcom71               bigcom71 0.00000000
bigcom72               bigcom72 0.00000000
bigcom73               bigcom73 0.00000000
bigcom74               bigcom74 0.00000000
bigcom75               bigcom75 0.00000000
bigcom76               bigcom76 0.00000000
bigcom77               bigcom77 0.00000000
bigcom79               bigcom79 0.00000000
bigcom80               bigcom80 0.00000000
bigcom82               bigcom82 0.00000000
bigcom83               bigcom83 0.00000000
bigcom84               bigcom84 0.00000000
bigcom85               bigcom85 0.00000000
bigcom87               bigcom87 0.00000000
bigcom89               bigcom89 0.00000000
bigcom91               bigcom91 0.00000000
bigcom92               bigcom92 0.00000000
bigcom93               bigcom93 0.00000000
bigcom96               bigcom96 0.00000000
bigcom97               bigcom97 0.00000000
bigcom98               bigcom98 0.00000000
bigcom99               bigcom99 0.00000000
bigcom101             bigcom101 0.00000000
bigcom104             bigcom104 0.00000000
bigcom106             bigcom106 0.00000000
bigcom109             bigcom109 0.00000000
bigcom113             bigcom113 0.00000000
bigcom116             bigcom116 0.00000000
bigcom120             bigcom120 0.00000000
bigcom123             bigcom123 0.00000000
bigcom126             bigcom126 0.00000000
bigcom127             bigcom127 0.00000000
bigcom137             bigcom137 0.00000000
bigcom139             bigcom139 0.00000000
bigcom140             bigcom140 0.00000000
bigcom143             bigcom143 0.00000000
bigcom145             bigcom145 0.00000000
bigcom146             bigcom146 0.00000000
bigcom147             bigcom147 0.00000000
bigcom149             bigcom149 0.00000000
bigcom153             bigcom153 0.00000000
bigcom154             bigcom154 0.00000000
bigcom156             bigcom156 0.00000000
bigcom157             bigcom157 0.00000000
bigcom158             bigcom158 0.00000000
bigcom160             bigcom160 0.00000000
bigcom161             bigcom161 0.00000000
bigcom162             bigcom162 0.00000000
bigcom164             bigcom164 0.00000000
bigcom166             bigcom166 0.00000000
bigcom167             bigcom167 0.00000000
bigcom171             bigcom171 0.00000000
bigcom173             bigcom173 0.00000000
bigcom175             bigcom175 0.00000000
bigcom176             bigcom176 0.00000000
bigcom177             bigcom177 0.00000000
bigcom178             bigcom178 0.00000000
bigcom180             bigcom180 0.00000000
bigcom181             bigcom181 0.00000000
bigcom184             bigcom184 0.00000000
bigcom186             bigcom186 0.00000000
bigcom187             bigcom187 0.00000000
bigcom189             bigcom189 0.00000000
bigcom194             bigcom194 0.00000000
bigcom195             bigcom195 0.00000000
bigcom196             bigcom196 0.00000000
bigcom204             bigcom204 0.00000000
bigcom205             bigcom205 0.00000000
bigcom212             bigcom212 0.00000000
bigcom214             bigcom214 0.00000000
bigcom222             bigcom222 0.00000000
bigcom223             bigcom223 0.00000000
bigcom226             bigcom226 0.00000000
bigcom227             bigcom227 0.00000000
bigcom229             bigcom229 0.00000000
bigcom233             bigcom233 0.00000000
bigcom236             bigcom236 0.00000000
bigcom237             bigcom237 0.00000000
bigcom246             bigcom246 0.00000000
bigcom248             bigcom248 0.00000000
bigcom249             bigcom249 0.00000000
bigcom250             bigcom250 0.00000000
bigcom254             bigcom254 0.00000000
bigcom266             bigcom266 0.00000000
bigcom269             bigcom269 0.00000000
bigcom272             bigcom272 0.00000000
bigcom274             bigcom274 0.00000000
bigcom281             bigcom281 0.00000000
bigcom291             bigcom291 0.00000000
bigcom292             bigcom292 0.00000000
bigcom295             bigcom295 0.00000000
bigcom299             bigcom299 0.00000000
bigcom301             bigcom301 0.00000000
bigcom306             bigcom306 0.00000000
bigcom309             bigcom309 0.00000000
bigcom314             bigcom314 0.00000000
bigcom321             bigcom321 0.00000000
bigcom341             bigcom341 0.00000000
bigcom350             bigcom350 0.00000000
bigcom353             bigcom353 0.00000000
bigcom359             bigcom359 0.00000000
bigcom363             bigcom363 0.00000000
bigcom365             bigcom365 0.00000000
bigcom385             bigcom385 0.00000000
bigcom386             bigcom386 0.00000000
bigcom408             bigcom408 0.00000000
bigcom412             bigcom412 0.00000000
bigcom480             bigcom480 0.00000000
membership_s1     membership_s1 0.00000000
membership_s3     membership_s3 0.00000000
membership_s6     membership_s6 0.00000000
membership_s8     membership_s8 0.00000000
membership_s9     membership_s9 0.00000000
membership_s11   membership_s11 0.00000000
membership_s12   membership_s12 0.00000000
membership_s14   membership_s14 0.00000000
membership_s16   membership_s16 0.00000000
membership_s17   membership_s17 0.00000000
membership_s18   membership_s18 0.00000000
membership_s20   membership_s20 0.00000000
membership_s21   membership_s21 0.00000000
membership_s22   membership_s22 0.00000000
membership_s24   membership_s24 0.00000000
membership_s25   membership_s25 0.00000000
membership_s26   membership_s26 0.00000000
membership_s28   membership_s28 0.00000000
membership_s31   membership_s31 0.00000000
membership_s33   membership_s33 0.00000000
membership_s37   membership_s37 0.00000000
target                   target 0.00000000
[1] "Dataset: high_C Model RF, run: 3 of 5 2015-06-16 11:01:05"
     |      Out-of-bag   |
Tree |      MSE  %Var(y) |
   1 |  0.09451   181.51 |
   2 |   0.0889   170.74 |
   3 |   0.1005   193.09 |
   4 |  0.09895   190.05 |
   5 |  0.09513   182.70 |
   6 |  0.09407   180.68 |
   7 |  0.08774   168.52 |
   8 |  0.08258   158.60 |
   9 |  0.07728   148.43 |
  10 |  0.07275   139.73 |
  11 |  0.07119   136.73 |
  12 |  0.07156   137.45 |
  13 |  0.07154   137.41 |
  14 |  0.06947   133.43 |
  15 |  0.06827   131.13 |
  16 |  0.06763   129.89 |
  17 |   0.0671   128.87 |
  18 |  0.06582   126.43 |
  19 |  0.06557   125.93 |
  20 |  0.06543   125.68 |
  21 |  0.06523   125.29 |
  22 |  0.06492   124.69 |
  23 |  0.06438   123.65 |
  24 |  0.06435   123.59 |
  25 |  0.06446   123.80 |
  26 |  0.06347   121.91 |
  27 |  0.06366   122.27 |
  28 |  0.06332   121.62 |
  29 |  0.06292   120.85 |
  30 |  0.06287   120.76 |
  31 |  0.06297   120.95 |
  32 |  0.06219   119.44 |
  33 |   0.0621   119.27 |
  34 |   0.0617   118.50 |
  35 |  0.06154   118.19 |
  36 |  0.06164   118.38 |
  37 |  0.06128   117.69 |
  38 |  0.06109   117.32 |
  39 |  0.06096   117.08 |
  40 |  0.06079   116.75 |
  41 |  0.06061   116.40 |
  42 |  0.05992   115.08 |
  43 |  0.05996   115.16 |
  44 |  0.06013   115.48 |
  45 |  0.05997   115.17 |
  46 |  0.05988   115.02 |
  47 |  0.05977   114.79 |
  48 |  0.06009   115.41 |
  49 |  0.05975   114.77 |
  50 |   0.0595   114.29 |
  51 |  0.05961   114.49 |
  52 |  0.05955   114.37 |
  53 |  0.05959   114.45 |
  54 |  0.05955   114.38 |
  55 |  0.05965   114.57 |
  56 |  0.05968   114.62 |
  57 |  0.05963   114.52 |
  58 |  0.05951   114.30 |
  59 |  0.05935   113.99 |
  60 |  0.05944   114.17 |
  61 |  0.05938   114.04 |
  62 |   0.0592   113.70 |
  63 |  0.05917   113.64 |
  64 |  0.05904   113.39 |
  65 |  0.05893   113.19 |
  66 |  0.05892   113.16 |
  67 |  0.05906   113.43 |
  68 |  0.05913   113.56 |
  69 |  0.05913   113.56 |
  70 |  0.05905   113.41 |
  71 |  0.05908   113.47 |
  72 |   0.0591   113.50 |
  73 |   0.0591   113.51 |
  74 |    0.059   113.31 |
  75 |   0.0591   113.50 |
  76 |  0.05902   113.36 |
  77 |  0.05895   113.22 |
  78 |  0.05915   113.61 |
  79 |  0.05913   113.57 |
  80 |  0.05905   113.42 |
  81 |  0.05911   113.53 |
  82 |  0.05897   113.27 |
  83 |  0.05899   113.29 |
  84 |  0.05901   113.33 |
  85 |  0.05897   113.27 |
  86 |  0.05895   113.22 |
  87 |  0.05897   113.27 |
  88 |  0.05894   113.20 |
  89 |  0.05903   113.38 |
  90 |  0.05909   113.50 |
  91 |  0.05914   113.58 |
  92 |  0.05904   113.39 |
  93 |  0.05898   113.28 |
  94 |   0.0589   113.13 |
  95 |  0.05891   113.14 |
  96 |   0.0589   113.12 |
  97 |  0.05896   113.24 |
  98 |  0.05906   113.43 |
  99 |  0.05909   113.49 |
 100 |  0.05904   113.39 |
[1] "Random Forest variable coefficients"
                      %IncMSE IncNodePurity
graph5           1.659073e-03  2.037651e-01
graph6           1.184795e-03  1.907843e-01
graph7           1.014763e-03  1.625771e-01
graph8           1.682853e-04  8.578230e-02
graph9           2.279287e-03  2.204363e-01
graph10          8.656669e-03  3.668523e-01
graph11          6.697248e-03  5.302925e-01
graph12          1.726897e-03  1.572776e-01
graph13          1.288690e-03  1.342661e-01
graph14          1.436053e-03  1.966907e-01
graph15          1.224748e-03  1.038695e-01
graph16          3.446494e-03  2.519506e-01
graph17          1.197790e-03  2.542973e-01
graph18          5.389125e-03  2.143666e-01
graph19          2.216971e-03  2.172518e-01
graph20          7.560409e-03  3.765008e-01
graph21          2.600625e-04  1.799134e-01
graph22          3.043769e-03  3.005867e-01
graph23          2.481278e-03  2.837447e-01
graph24          2.352559e-03  1.809754e-01
graph25          1.175423e-03  1.405403e-01
graph26          1.792726e-03  1.191949e-01
graph27          1.837028e-03  2.321266e-01
graph28          1.397896e-03  2.264120e-01
graph29          5.767365e-04  2.147937e-01
orbit0           4.562664e-03  1.904199e-01
orbit1           3.081397e-03  2.467685e-01
orbit2           3.382359e-03  1.072772e-01
orbit3           1.082505e-03  1.565851e-01
orbit4           1.843339e-04  9.226075e-02
orbit5           2.502795e-03  2.648010e-01
orbit6           2.518082e-03  2.907162e-01
orbit7           3.757489e-03  1.496592e-01
orbit8           6.774255e-04  1.653697e-01
orbit9           2.012114e-03  2.612211e-01
orbit10          1.004065e-03  1.279028e-01
orbit11          1.432212e-03  4.391612e-01
orbit12          7.573248e-04  1.570211e-01
orbit13          2.030132e-03  2.639493e-01
orbit14          9.659295e-04  1.298371e-01
orbit15          2.379693e-03  3.827697e-01
orbit16          1.158841e-03  1.287587e-01
orbit17          5.480723e-03  2.852381e-01
orbit18          1.994510e-03  3.278101e-01
orbit19          4.686984e-03  3.058106e-01
orbit20          5.581899e-03  3.032506e-01
orbit21          1.192393e-03  2.927424e-01
orbit22          7.007304e-03  7.338624e-01
orbit23          2.488886e-03  1.606446e-01
orbit24          2.094764e-03  2.852747e-01
orbit25          1.697703e-03  1.917958e-01
orbit26          1.625252e-03  1.559922e-01
orbit27          1.063754e-03  3.715768e-01
orbit28          1.548194e-04  1.656338e-01
orbit29          1.342114e-03  1.953905e-01
orbit30          3.055947e-03  2.043080e-01
orbit31          7.904221e-03  5.565226e-01
orbit32          1.730270e-03  3.451663e-01
orbit33          1.206052e-03  5.032856e-01
orbit34          1.808290e-03  1.280128e-01
orbit35          2.941282e-03  1.943102e-01
orbit36          9.037906e-04  4.348177e-01
orbit37          2.564043e-03  9.437205e-02
orbit38          1.658525e-03  1.212857e-01
orbit39          3.553523e-03  4.836920e-01
orbit40          1.992173e-04  1.074832e-01
orbit41          2.297493e-03  1.531200e-01
orbit42          2.610787e-03  3.545599e-01
orbit43          3.963781e-03  2.210050e-01
orbit44          7.696077e-04  1.936568e-01
orbit45          2.049133e-03  5.087678e-01
orbit46          1.855262e-03  3.516421e-01
orbit47          3.174414e-04  9.824594e-02
orbit48          2.805114e-03  1.588131e-01
orbit49          4.505542e-03  4.759036e-01
orbit50          3.571767e-03  2.782240e-01
orbit51          1.369205e-03  2.469066e-01
orbit52          1.803065e-03  1.613834e-01
orbit53          1.179378e-03  1.827896e-01
orbit54          1.232388e-03  3.971094e-01
orbit55          6.668883e-03  2.719533e-01
orbit56          2.321867e-03  2.652228e-01
orbit57          1.533227e-03  2.329173e-01
orbit58          9.023217e-04  1.709840e-01
orbit59          6.596472e-04  2.774993e-01
orbit60          1.204775e-03  9.176046e-02
orbit61          1.618028e-03  1.692878e-01
orbit62          3.123897e-03  2.998091e-01
orbit63          3.021427e-03  3.242287e-01
orbit64          3.374200e-03  3.094087e-01
orbit65          3.875723e-03  3.320041e-01
orbit66          1.709585e-03  1.889185e-01
orbit67          2.119928e-03  2.582611e-01
orbit68          1.997002e-03  2.136741e-01
orbit69          8.008112e-04  1.645521e-01
orbit70          3.267861e-03  1.602295e-01
orbit71          1.485996e-03  1.744751e-01
orbit72          5.524729e-04  2.011941e-01
AP              -2.220465e-05  3.830311e-02
bet              1.211425e-02  8.894581e-01
ecc             -2.321299e-07  1.094422e-01
eccrad           1.869553e-05  1.092467e-01
close            1.547229e-03  1.681964e-01
constraint       6.980727e-03  1.163914e+00
coreness         7.913020e-07  2.136938e-02
knn              1.672503e-03  5.090000e-01
hubscore         2.696076e-03  1.209803e-01
pagerank         3.614860e-03  4.068769e-01
trans            3.433511e-03  6.409250e-01
evcent           7.387191e-04  1.234568e-01
first            1.110519e-03  1.348797e-01
upto_second      3.058987e-03  1.468224e-01
upto_third       5.410761e-03  3.432327e-01
upto_fourth      5.330011e-03  3.861338e-01
upto_fifth       6.263580e-03  3.407691e-01
upto_sixth       4.710861e-05  1.455474e-01
second           5.499926e-04  2.536798e-01
third            4.907384e-03  5.288063e-01
fourth           4.812430e-03  3.535149e-01
fifth            4.599909e-03  4.952074e-01
sixth            3.604753e-03  4.051381e-01
ratio1           3.916206e-03  4.890671e-01
ratio2           3.284794e-03  2.281117e-01
ratio3           7.160724e-03  5.089723e-01
ratio4           3.011269e-03  1.038916e+00
ratio5           1.074941e-04  1.266732e+00
ratio6           2.006212e-03  4.001141e-01
selfinter       -3.391226e-05  2.023077e-02
walktrap_vertex  1.963518e-03  1.723151e+00
bigcom1          1.161135e-06  2.550620e-02
bigcom2          0.000000e+00  0.000000e+00
bigcom3          0.000000e+00  9.166667e-03
bigcom4         -1.995907e-19  7.619048e-03
bigcom6          0.000000e+00  0.000000e+00
bigcom8          4.716064e-04  1.304320e-01
bigcom9          0.000000e+00  2.081668e-19
bigcom11         0.000000e+00  0.000000e+00
bigcom13         0.000000e+00  0.000000e+00
bigcom15         0.000000e+00  0.000000e+00
bigcom16         0.000000e+00  0.000000e+00
bigcom21        -4.088291e-05  1.274131e-01
bigcom22         7.062147e-06  1.919843e-02
bigcom24         0.000000e+00  0.000000e+00
bigcom26         0.000000e+00  1.387779e-18
bigcom28         1.721505e-04  1.123457e-02
bigcom30         0.000000e+00  3.469447e-19
bigcom31         0.000000e+00  0.000000e+00
bigcom32         0.000000e+00  0.000000e+00
bigcom33         0.000000e+00  0.000000e+00
bigcom34         0.000000e+00  0.000000e+00
bigcom36         0.000000e+00  0.000000e+00
bigcom37         0.000000e+00  0.000000e+00
bigcom38         0.000000e+00  0.000000e+00
bigcom39         0.000000e+00  0.000000e+00
bigcom40         1.024866e-04  2.631410e-02
bigcom43         0.000000e+00  0.000000e+00
bigcom44         0.000000e+00  0.000000e+00
bigcom46         0.000000e+00  0.000000e+00
bigcom47         0.000000e+00  0.000000e+00
bigcom49         0.000000e+00  0.000000e+00
bigcom50         0.000000e+00  0.000000e+00
bigcom51         0.000000e+00  0.000000e+00
bigcom52         0.000000e+00  0.000000e+00
bigcom54         0.000000e+00  0.000000e+00
bigcom56         0.000000e+00  0.000000e+00
bigcom62         0.000000e+00  0.000000e+00
bigcom66         0.000000e+00  0.000000e+00
bigcom68         0.000000e+00  0.000000e+00
bigcom69         0.000000e+00  0.000000e+00
bigcom71         0.000000e+00  2.775558e-19
bigcom72         0.000000e+00  0.000000e+00
bigcom73         0.000000e+00  0.000000e+00
bigcom74         0.000000e+00  0.000000e+00
bigcom75         0.000000e+00  0.000000e+00
bigcom76         0.000000e+00  0.000000e+00
bigcom77         0.000000e+00  0.000000e+00
bigcom79         0.000000e+00  0.000000e+00
bigcom80         0.000000e+00  0.000000e+00
bigcom82         0.000000e+00  0.000000e+00
bigcom83         0.000000e+00  0.000000e+00
bigcom84         0.000000e+00  0.000000e+00
bigcom85         0.000000e+00  0.000000e+00
bigcom87         0.000000e+00  0.000000e+00
bigcom89         0.000000e+00  0.000000e+00
bigcom91         0.000000e+00  0.000000e+00
bigcom92         0.000000e+00  5.551115e-19
bigcom93         0.000000e+00  0.000000e+00
bigcom96         0.000000e+00  0.000000e+00
bigcom97         0.000000e+00  9.166667e-03
bigcom98         0.000000e+00  0.000000e+00
bigcom99         0.000000e+00  0.000000e+00
bigcom101        0.000000e+00  0.000000e+00
bigcom104        0.000000e+00  5.551115e-19
bigcom106        0.000000e+00  0.000000e+00
bigcom109        0.000000e+00  0.000000e+00
bigcom113        0.000000e+00  0.000000e+00
bigcom116        0.000000e+00  5.551115e-19
bigcom120        0.000000e+00  0.000000e+00
bigcom123        0.000000e+00  0.000000e+00
bigcom126        0.000000e+00  0.000000e+00
bigcom127        0.000000e+00  0.000000e+00
bigcom137        0.000000e+00  0.000000e+00
bigcom139        0.000000e+00  0.000000e+00
bigcom140        0.000000e+00  0.000000e+00
bigcom143        0.000000e+00  0.000000e+00
bigcom145        0.000000e+00  0.000000e+00
bigcom146        0.000000e+00  0.000000e+00
bigcom147        0.000000e+00  0.000000e+00
bigcom149        0.000000e+00  0.000000e+00
bigcom153        0.000000e+00  0.000000e+00
bigcom154        0.000000e+00  1.040834e-19
bigcom156        0.000000e+00  0.000000e+00
bigcom157        0.000000e+00  0.000000e+00
bigcom158        0.000000e+00  0.000000e+00
bigcom160        0.000000e+00  0.000000e+00
bigcom161        0.000000e+00  0.000000e+00
bigcom162        0.000000e+00  0.000000e+00
bigcom164        0.000000e+00  0.000000e+00
bigcom166        0.000000e+00  0.000000e+00
bigcom167        0.000000e+00  5.551115e-19
bigcom171        0.000000e+00  0.000000e+00
bigcom173        0.000000e+00  0.000000e+00
bigcom175        0.000000e+00  0.000000e+00
bigcom176        0.000000e+00  0.000000e+00
bigcom177        0.000000e+00  0.000000e+00
bigcom178        0.000000e+00  0.000000e+00
bigcom180        0.000000e+00  0.000000e+00
bigcom181        0.000000e+00  1.179612e-18
bigcom184        0.000000e+00  0.000000e+00
bigcom186        0.000000e+00  0.000000e+00
bigcom187        0.000000e+00  0.000000e+00
bigcom189        0.000000e+00  0.000000e+00
bigcom194        0.000000e+00  0.000000e+00
bigcom195        0.000000e+00  2.081668e-19
bigcom196        0.000000e+00  0.000000e+00
bigcom204        0.000000e+00  0.000000e+00
bigcom205        0.000000e+00  0.000000e+00
bigcom212        0.000000e+00  0.000000e+00
bigcom214        0.000000e+00  0.000000e+00
bigcom222        0.000000e+00  0.000000e+00
bigcom223        0.000000e+00  0.000000e+00
bigcom226        0.000000e+00  0.000000e+00
bigcom227        0.000000e+00  0.000000e+00
bigcom229        0.000000e+00  0.000000e+00
bigcom233        0.000000e+00  0.000000e+00
bigcom236        0.000000e+00  0.000000e+00
bigcom237        0.000000e+00  0.000000e+00
bigcom246        0.000000e+00  0.000000e+00
bigcom248        0.000000e+00  8.499182e-01
bigcom249        0.000000e+00  0.000000e+00
bigcom250        0.000000e+00  0.000000e+00
bigcom254        0.000000e+00  0.000000e+00
bigcom266        0.000000e+00  0.000000e+00
bigcom269        0.000000e+00  0.000000e+00
bigcom272        0.000000e+00  0.000000e+00
bigcom274        0.000000e+00  4.857226e-19
bigcom281        0.000000e+00  0.000000e+00
bigcom291        0.000000e+00  0.000000e+00
bigcom292        0.000000e+00  0.000000e+00
bigcom295        0.000000e+00  0.000000e+00
bigcom299        0.000000e+00  0.000000e+00
bigcom301        0.000000e+00  0.000000e+00
bigcom306        0.000000e+00  0.000000e+00
bigcom309        0.000000e+00  0.000000e+00
bigcom314        0.000000e+00  0.000000e+00
bigcom321        0.000000e+00  0.000000e+00
bigcom341        0.000000e+00  0.000000e+00
bigcom350        0.000000e+00  0.000000e+00
bigcom353        0.000000e+00  0.000000e+00
bigcom359        0.000000e+00  0.000000e+00
bigcom363        0.000000e+00  0.000000e+00
bigcom365        0.000000e+00  0.000000e+00
bigcom385        0.000000e+00  0.000000e+00
bigcom386        0.000000e+00  0.000000e+00
bigcom408        0.000000e+00  0.000000e+00
bigcom412        0.000000e+00  0.000000e+00
bigcom480        0.000000e+00  0.000000e+00
spin_vertex      1.127703e-03  7.350328e-01
membership_s1    2.226286e-04  5.394710e-02
membership_s3    0.000000e+00  0.000000e+00
membership_s4    3.820779e-04  6.526796e-02
membership_s5    2.751792e-04  2.161884e-02
membership_s6    0.000000e+00  1.249001e-18
membership_s7    3.035886e-05  1.282369e-01
membership_s8    0.000000e+00  0.000000e+00
membership_s9    0.000000e+00  0.000000e+00
membership_s11   0.000000e+00  0.000000e+00
membership_s12   0.000000e+00  0.000000e+00
membership_s14   0.000000e+00  0.000000e+00
membership_s15   2.770083e-05  2.719236e-02
membership_s16   0.000000e+00  0.000000e+00
membership_s17   0.000000e+00  0.000000e+00
membership_s18   0.000000e+00  2.567391e-18
membership_s20   0.000000e+00  0.000000e+00
membership_s21   0.000000e+00  2.775558e-19
membership_s22   0.000000e+00  0.000000e+00
membership_s24   0.000000e+00  0.000000e+00
membership_s25   0.000000e+00  0.000000e+00
membership_s26   0.000000e+00  0.000000e+00
membership_s27  -2.843442e-05  1.320383e-02
membership_s28   0.000000e+00  0.000000e+00
membership_s30   1.077360e-05  1.701806e-01
membership_s31   0.000000e+00  3.730911e-03
membership_s32  -4.185947e-05  4.208813e-02
membership_s33   0.000000e+00  0.000000e+00
membership_s36  -2.710027e-05  1.555556e-02
membership_s37   0.000000e+00  8.326673e-19
V1               1.959646e-03  3.749768e-01
V2               2.655100e-03  1.199014e+00
pdi              9.219120e-04  1.269623e-01
adhesion         4.687841e-03  7.692885e-01
cohesion         3.228471e-03  7.816113e-01
inner            1.726531e-03  5.870113e-01
outer            1.121644e-03  4.178916e-01
ioratio          9.036643e-04  6.178895e-01
comsize          2.639720e-03  1.263230e+00
target           0.000000e+00  9.020562e-19
[1] "Dataset: high_C Model GLM, run: 3 of 5 2015-06-16 11:01:16"
[1] "glmnet variable coefficients"
                         [,1]          [,2]
(Intercept)     -2.841890e+00 -2.028117e+00
graph0           1.844053e-42  2.024526e-08
graph1          -1.900623e-44 -5.220965e-10
graph2           1.103085e-41  2.816649e-07
graph3          -1.053968e-46 -3.850382e-12
graph4          -3.726856e-47 -1.005234e-12
graph5          -1.355448e-43 -4.021710e-09
graph6           1.157240e-45  2.303114e-11
graph7           2.587306e-43  6.375137e-09
graph8           5.989323e-42  1.505289e-07
graph9          -1.521559e-48 -6.378859e-14
graph10         -6.487922e-49 -1.781899e-14
graph11         -7.782737e-50 -2.093468e-15
graph12          2.063291e-47  4.968895e-13
graph13          1.758050e-46  4.285218e-12
graph14         -4.533959e-48 -1.250580e-13
graph15          8.371124e-45  2.093517e-10
graph16         -7.375353e-47 -2.153962e-12
graph17          5.660822e-47  1.099267e-12
graph18          2.513918e-45  5.661192e-11
graph19          1.205499e-45  3.008043e-11
graph20         -4.100246e-44 -1.121935e-09
graph21          7.267980e-45  1.827443e-10
graph22         -1.725525e-44 -5.039861e-10
graph23          5.573780e-45  1.336094e-10
graph24          1.203665e-44  2.962730e-10
graph25          6.181890e-44  1.531775e-09
graph26          2.869557e-44  6.467219e-10
graph27          4.909711e-43  1.251271e-08
graph28          3.869235e-43  9.453350e-09
graph29         -9.822064e-43 -3.535581e-08
orbit0           1.844053e-42  2.022919e-08
orbit1           7.140292e-43  1.774542e-08
orbit2          -2.086621e-44 -5.699271e-10
orbit3           1.103085e-41  2.816501e-07
orbit4          -5.803595e-47 -3.001200e-11
orbit5          -1.133649e-46 -4.016026e-12
orbit6           4.479293e-45  1.177167e-10
orbit7          -3.909206e-47 -1.053170e-12
orbit8          -1.355448e-43 -4.022056e-09
orbit9          -1.097484e-43 -3.568236e-09
orbit10          7.013199e-44  1.810376e-09
orbit11         -2.984254e-45 -8.596707e-11
orbit12          1.032418e-42  2.545935e-08
orbit13          3.123367e-43  7.692401e-09
orbit14          5.989323e-42  1.505128e-07
orbit15          1.677379e-46  3.765843e-12
orbit16         -7.669158e-48 -2.277319e-13
orbit17          9.975353e-47  2.469275e-12
orbit18         -2.723874e-46 -7.386967e-12
orbit19          9.733209e-47  2.499330e-12
orbit20          3.752610e-47  9.807402e-13
orbit21         -8.947958e-49 -2.426476e-14
orbit22          7.624015e-48  2.017538e-13
orbit23         -8.261952e-50 -2.220289e-15
orbit24         -1.260667e-45 -3.658619e-11
orbit25          1.364333e-45  3.506926e-11
orbit26          1.599158e-47  3.776688e-13
orbit27          4.110033e-45  9.295851e-11
orbit28         -1.362870e-47 -1.341571e-12
orbit29          2.127232e-45  5.484285e-11
orbit30          1.639148e-46  3.623608e-12
orbit31          8.571147e-46  2.228132e-11
orbit32          2.940099e-46  7.711410e-12
orbit33         -7.643135e-48 -2.068346e-13
orbit34          8.371124e-45  2.093167e-10
orbit35          1.260565e-44  3.137998e-10
orbit36         -2.086895e-45 -5.829594e-11
orbit37          1.834640e-45  4.663627e-11
orbit38         -1.251497e-46 -3.468604e-12
orbit39         -2.152854e-44 -6.132713e-10
orbit40          4.194737e-45  1.064234e-10
orbit41          3.217898e-45  8.331054e-11
orbit42         -2.384752e-46 -6.710643e-12
orbit43          3.289627e-44  8.410646e-10
orbit44         -2.897850e-45 -8.773394e-11
orbit45         -5.839345e-45 -2.543580e-10
orbit46          2.382342e-44  6.122975e-10
orbit47          7.169968e-46  1.640561e-11
orbit48          3.388185e-45  8.556203e-11
orbit49         -1.153368e-43 -3.236972e-09
orbit50         -4.600088e-44 -1.253642e-09
orbit51          2.170188e-44  5.321628e-10
orbit52          1.462921e-43  3.795062e-09
orbit53          9.279655e-45  2.322741e-10
orbit54         -6.596153e-44 -1.972947e-09
orbit55         -1.818359e-44 -5.287140e-10
orbit56         -7.781180e-43 -2.140824e-08
orbit57          1.940627e-44  4.890759e-10
orbit58         -5.727972e-46 -3.553472e-11
orbit59          1.165951e-43  2.971119e-09
orbit60          3.755723e-44  9.454644e-10
orbit61          7.262880e-45  1.444467e-10
orbit62         -3.635296e-43 -1.102579e-08
orbit63          1.007600e-43  2.479929e-09
orbit64          2.008336e-43  5.084703e-09
orbit65          1.441079e-43  2.295267e-09
orbit66          1.480320e-43  3.621350e-09
orbit67          2.580120e-44  5.045444e-10
orbit68          7.794479e-43  1.999524e-08
orbit69          9.414954e-43  2.340188e-08
orbit70          2.110599e-42  5.331019e-08
orbit71          4.013169e-43  9.565786e-09
orbit72         -9.822064e-43 -3.539321e-08
AP               7.636649e-39  2.030102e-04
bet             -1.405312e-45 -3.947467e-11
ecc             -2.198758e-39 -5.561648e-05
eccrad          -1.319255e-38 -3.336950e-04
close            1.178698e-37  2.980417e-03
constraint      -2.779084e-37 -7.182996e-03
coreness         1.047559e-39  2.725082e-05
knn             -1.715456e-40 -4.607013e-06
hubscore         2.294478e-38  5.610617e-04
pagerank        -1.398427e-35 -3.775191e-01
trans           -1.641975e-37 -4.397544e-03
evcent           2.215690e-38  5.397036e-04
first            1.844053e-42  2.009817e-08
upto_second      2.420450e-42  6.215758e-08
upto_third       2.484527e-43  3.631379e-09
upto_fourth     -5.172319e-41 -1.421856e-06
upto_fifth       8.939991e-41  2.057615e-06
upto_sixth      -2.256582e-39 -6.215545e-05
second           2.599014e-42  6.689077e-08
third           -8.831768e-42 -2.319442e-07
fourth          -6.270082e-43 -1.351627e-08
fifth            6.413391e-41  1.757577e-06
sixth           -1.753697e-40 -4.328644e-06
ratio1          -2.110680e-40 -5.624839e-06
ratio2           9.057727e-40  2.498690e-05
ratio3           5.522362e-39  1.720043e-04
ratio4           2.230842e-36  5.956232e-02
ratio5          -1.988199e-37 -5.320298e-03
ratio6          -1.195101e-38 -3.097885e-04
selfinter        1.856940e-38  4.955806e-04
walktrap_vertex  2.240935e-38  6.005143e-04
bigcom1          9.440262e-40  2.721773e-05
bigcom2          0.000000e+00  0.000000e+00
bigcom3         -5.687743e-38 -1.521816e-03
bigcom4          8.072753e-39  2.153952e-04
bigcom6          0.000000e+00  0.000000e+00
bigcom8          4.992842e-38  1.338592e-03
bigcom9         -5.594406e-38 -1.497361e-03
bigcom11         0.000000e+00  0.000000e+00
bigcom13        -5.571548e-38 -1.490516e-03
bigcom15        -5.577245e-38 -1.490694e-03
bigcom16         0.000000e+00  0.000000e+00
bigcom21         1.471121e-37  3.940987e-03
bigcom22        -1.391178e-38 -3.738492e-04
bigcom24         0.000000e+00  0.000000e+00
bigcom26        -5.600149e-38 -1.498914e-03
bigcom28         5.671142e-39  1.496443e-04
bigcom30         7.118510e-38  1.906330e-03
bigcom31         0.000000e+00  0.000000e+00
bigcom32        -5.571548e-38 -1.487631e-03
bigcom33         0.000000e+00  0.000000e+00
bigcom34         0.000000e+00  0.000000e+00
bigcom36        -5.571548e-38 -1.493150e-03
bigcom37         0.000000e+00  0.000000e+00
bigcom38         0.000000e+00  0.000000e+00
bigcom39        -5.571548e-38 -1.490556e-03
bigcom40        -9.690509e-39 -2.600824e-04
bigcom43         0.000000e+00  0.000000e+00
bigcom44        -5.658242e-38 -1.514624e-03
bigcom46        -5.571548e-38 -1.493477e-03
bigcom47         0.000000e+00  0.000000e+00
bigcom49         0.000000e+00  0.000000e+00
bigcom50         0.000000e+00  0.000000e+00
bigcom51         0.000000e+00  0.000000e+00
bigcom52         0.000000e+00  0.000000e+00
bigcom54         0.000000e+00  0.000000e+00
bigcom56         0.000000e+00  0.000000e+00
bigcom62         0.000000e+00  0.000000e+00
bigcom66         0.000000e+00  0.000000e+00
bigcom68         0.000000e+00  0.000000e+00
bigcom69         0.000000e+00  0.000000e+00
bigcom71        -5.571548e-38 -1.487968e-03
bigcom72         0.000000e+00  0.000000e+00
bigcom73        -5.571548e-38 -1.489553e-03
bigcom74         0.000000e+00  0.000000e+00
bigcom75         0.000000e+00  0.000000e+00
bigcom76         0.000000e+00  0.000000e+00
bigcom77         0.000000e+00  0.000000e+00
bigcom79         0.000000e+00  0.000000e+00
bigcom80         0.000000e+00  0.000000e+00
bigcom82        -5.571548e-38 -1.494407e-03
bigcom83         0.000000e+00  0.000000e+00
bigcom84         0.000000e+00  0.000000e+00
bigcom85         0.000000e+00  0.000000e+00
bigcom87         0.000000e+00  0.000000e+00
bigcom89         0.000000e+00  0.000000e+00
bigcom91         0.000000e+00  0.000000e+00
bigcom92        -5.582953e-38 -1.493795e-03
bigcom93         0.000000e+00  0.000000e+00
bigcom96         0.000000e+00  0.000000e+00
bigcom97        -5.577245e-38 -1.492900e-03
bigcom98         0.000000e+00  0.000000e+00
bigcom99         0.000000e+00  0.000000e+00
bigcom101       -5.577245e-38 -1.488704e-03
bigcom104       -5.571548e-38 -1.491305e-03
bigcom106        0.000000e+00  0.000000e+00
bigcom109        0.000000e+00  0.000000e+00
bigcom113        0.000000e+00  0.000000e+00
bigcom116       -5.577245e-38 -1.492355e-03
bigcom120        0.000000e+00  0.000000e+00
bigcom123        0.000000e+00  0.000000e+00
bigcom126        0.000000e+00  0.000000e+00
bigcom127        0.000000e+00  0.000000e+00
bigcom137        0.000000e+00  0.000000e+00
bigcom139        0.000000e+00  0.000000e+00
bigcom140        0.000000e+00  0.000000e+00
bigcom143        0.000000e+00  0.000000e+00
bigcom145        0.000000e+00  0.000000e+00
bigcom146        0.000000e+00  0.000000e+00
bigcom147       -5.571548e-38 -1.490182e-03
bigcom149        0.000000e+00  0.000000e+00
bigcom153        0.000000e+00  0.000000e+00
bigcom154       -5.577245e-38 -1.493598e-03
bigcom156        0.000000e+00  0.000000e+00
bigcom157        0.000000e+00  0.000000e+00
bigcom158        0.000000e+00  0.000000e+00
bigcom160        0.000000e+00  0.000000e+00
bigcom161        0.000000e+00  0.000000e+00
bigcom162        0.000000e+00  0.000000e+00
bigcom164        0.000000e+00  0.000000e+00
bigcom166        0.000000e+00  0.000000e+00
bigcom167       -5.577245e-38 -1.491636e-03
bigcom171        0.000000e+00  0.000000e+00
bigcom173        0.000000e+00  0.000000e+00
bigcom175        0.000000e+00  0.000000e+00
bigcom176        0.000000e+00  0.000000e+00
bigcom177        0.000000e+00  0.000000e+00
bigcom178        0.000000e+00  0.000000e+00
bigcom180        0.000000e+00  0.000000e+00
bigcom181       -5.577245e-38 -1.492535e-03
bigcom184        0.000000e+00  0.000000e+00
bigcom186        0.000000e+00  0.000000e+00
bigcom187        0.000000e+00  0.000000e+00
bigcom189       -5.571548e-38 -1.489317e-03
bigcom194        0.000000e+00  0.000000e+00
bigcom195       -5.571548e-38 -1.490569e-03
bigcom196        0.000000e+00  0.000000e+00
bigcom204       -5.571548e-38 -1.487789e-03
bigcom205        0.000000e+00  0.000000e+00
bigcom212        0.000000e+00  0.000000e+00
bigcom214        0.000000e+00  0.000000e+00
bigcom222        0.000000e+00  0.000000e+00
bigcom223        0.000000e+00  0.000000e+00
bigcom226        0.000000e+00  0.000000e+00
bigcom227        0.000000e+00  0.000000e+00
bigcom229        0.000000e+00  0.000000e+00
bigcom233        0.000000e+00  0.000000e+00
bigcom236        0.000000e+00  0.000000e+00
bigcom237        0.000000e+00  0.000000e+00
bigcom246        0.000000e+00  0.000000e+00
bigcom248        9.554173e-37  2.559365e-02
bigcom249        0.000000e+00  0.000000e+00
bigcom250        0.000000e+00  0.000000e+00
bigcom254        0.000000e+00  0.000000e+00
bigcom266        0.000000e+00  0.000000e+00
bigcom269       -5.571548e-38 -1.491991e-03
bigcom272        0.000000e+00  0.000000e+00
bigcom274       -5.600149e-38 -1.496630e-03
bigcom281        0.000000e+00  0.000000e+00
bigcom291        0.000000e+00  0.000000e+00
bigcom292        0.000000e+00  0.000000e+00
bigcom295        0.000000e+00  0.000000e+00
bigcom299        0.000000e+00  0.000000e+00
bigcom301        0.000000e+00  0.000000e+00
bigcom306        0.000000e+00  0.000000e+00
bigcom309        0.000000e+00  0.000000e+00
bigcom314        0.000000e+00  0.000000e+00
bigcom321        0.000000e+00  0.000000e+00
bigcom341        0.000000e+00  0.000000e+00
bigcom350        0.000000e+00  0.000000e+00
bigcom353        0.000000e+00  0.000000e+00
bigcom359        0.000000e+00  0.000000e+00
bigcom363        0.000000e+00  0.000000e+00
bigcom365        0.000000e+00  0.000000e+00
bigcom385        0.000000e+00  0.000000e+00
bigcom386        0.000000e+00  0.000000e+00
bigcom408        0.000000e+00  0.000000e+00
bigcom412        0.000000e+00  0.000000e+00
bigcom480        0.000000e+00  0.000000e+00
spin_vertex     -6.131526e-39 -1.623928e-04
membership_s1   -3.481037e-38 -9.304035e-04
membership_s3    0.000000e+00  0.000000e+00
membership_s4    1.873811e-39  4.912061e-05
membership_s5   -3.986108e-39 -1.080125e-04
membership_s6   -5.605905e-38 -1.501078e-03
membership_s7   -1.231945e-38 -3.285064e-04
membership_s8    0.000000e+00  0.000000e+00
membership_s9    0.000000e+00  0.000000e+00
membership_s11   0.000000e+00  0.000000e+00
membership_s12   0.000000e+00  0.000000e+00
membership_s14   0.000000e+00  0.000000e+00
membership_s15   5.709920e-38  1.523316e-03
membership_s16   0.000000e+00  0.000000e+00
membership_s17   0.000000e+00  0.000000e+00
membership_s18  -5.623243e-38 -1.503610e-03
membership_s20   0.000000e+00  0.000000e+00
membership_s21  -5.582953e-38 -1.495944e-03
membership_s22   0.000000e+00  0.000000e+00
membership_s24  -5.571548e-38 -1.484613e-03
membership_s25   0.000000e+00  0.000000e+00
membership_s26   0.000000e+00  0.000000e+00
membership_s27  -4.572864e-39 -1.225714e-04
membership_s28   0.000000e+00  0.000000e+00
membership_s30   7.654388e-39  2.038491e-04
membership_s31  -1.202337e-38 -3.198360e-04
membership_s32   5.211269e-38  1.396204e-03
membership_s33   0.000000e+00  0.000000e+00
membership_s36  -1.304907e-39 -3.298730e-05
membership_s37  -5.588674e-38 -1.495576e-03
V1              -6.104848e-39 -1.560968e-04
V2              -4.088857e-38 -1.096682e-03
pdi             -1.151385e-36 -3.124266e-02
adhesion        -2.885599e-42 -7.625457e-08
cohesion         6.007119e-42  1.588384e-07
inner           -2.070951e-43 -5.918691e-09
outer           -3.046563e-42 -8.295079e-08
ioratio         -7.715808e-39 -1.910616e-04
comsize          1.343385e-41  3.603247e-07
target          -5.711566e-38 -1.530511e-03
[1] "Dataset: high_C Model GBM, run: 4 of 5 2015-06-16 11:01:17"
Iter   TrainDeviance   ValidDeviance   StepSize   Improve
     1        0.3706             nan     0.0100   -0.0003
     2        0.3648             nan     0.0100    0.0004
     3        0.3593             nan     0.0100    0.0001
     4        0.3542             nan     0.0100    0.0005
     5        0.3498             nan     0.0100   -0.0004
     6        0.3460             nan     0.0100    0.0000
     7        0.3423             nan     0.0100    0.0000
     8        0.3377             nan     0.0100   -0.0005
     9        0.3340             nan     0.0100    0.0004
    10        0.3308             nan     0.0100    0.0002
    20        0.2989             nan     0.0100   -0.0003
    40        0.2572             nan     0.0100   -0.0002
    60        0.2243             nan     0.0100   -0.0002
    80        0.1973             nan     0.0100   -0.0001
   100        0.1771             nan     0.0100   -0.0001
   120        0.1598             nan     0.0100    0.0000
   140        0.1455             nan     0.0100   -0.0001
   160        0.1327             nan     0.0100   -0.0001
   180        0.1213             nan     0.0100   -0.0001
   200        0.1107             nan     0.0100   -0.0002
   203        0.1092             nan     0.0100   -0.0001

[1] "GBM variable coefficients"
                            var     rel.inf
walktrap_vertex walktrap_vertex 7.687820574
ratio5                   ratio5 4.713697378
constraint           constraint 4.095204552
bet                         bet 3.416141938
spin_vertex         spin_vertex 3.075159797
comsize                 comsize 3.064765783
ratio4                   ratio4 2.777938516
third                     third 2.704286007
adhesion               adhesion 2.476742384
graph11                 graph11 2.177684472
ratio6                   ratio6 1.706887788
V1                           V1 1.675765777
outer                     outer 1.648048036
cohesion               cohesion 1.585645736
inner                     inner 1.531932170
graph20                 graph20 1.508627289
pagerank               pagerank 1.470972287
knn                         knn 1.436008499
orbit22                 orbit22 1.398294901
V2                           V2 1.369016178
ratio1                   ratio1 1.281641291
orbit39                 orbit39 1.245408823
trans                     trans 1.229911268
orbit24                 orbit24 1.212037328
orbit31                 orbit31 1.101679905
fourth                   fourth 1.093627579
orbit25                 orbit25 1.077170706
graph4                   graph4 1.061009908
graph29                 graph29 1.056090664
graph5                   graph5 1.013728229
orbit18                 orbit18 0.852003964
sixth                     sixth 0.812727255
ioratio                 ioratio 0.810608541
graph6                   graph6 0.804954993
graph22                 graph22 0.793628183
graph0                   graph0 0.773244801
orbit9                   orbit9 0.764208452
graph27                 graph27 0.756086195
fifth                     fifth 0.753477322
graph1                   graph1 0.689024309
graph2                   graph2 0.668292080
orbit35                 orbit35 0.641628660
orbit49                 orbit49 0.632178913
orbit37                 orbit37 0.613488019
orbit55                 orbit55 0.602417600
graph16                 graph16 0.578895352
orbit50                 orbit50 0.564127128
orbit62                 orbit62 0.561311669
graph8                   graph8 0.551785754
graph10                 graph10 0.549582727
orbit6                   orbit6 0.547808853
orbit56                 orbit56 0.507794565
orbit46                 orbit46 0.502879285
orbit40                 orbit40 0.497966018
orbit69                 orbit69 0.497258815
AP                           AP 0.472769720
graph17                 graph17 0.470302917
orbit54                 orbit54 0.468851036
orbit68                 orbit68 0.465979128
orbit45                 orbit45 0.448458608
orbit33                 orbit33 0.431314779
orbit19                 orbit19 0.430535250
graph18                 graph18 0.425110449
orbit27                 orbit27 0.414255387
orbit38                 orbit38 0.409664917
upto_fifth           upto_fifth 0.409345620
graph14                 graph14 0.408846418
upto_third           upto_third 0.402586052
orbit42                 orbit42 0.392593216
graph7                   graph7 0.388425751
orbit15                 orbit15 0.387277574
upto_fourth         upto_fourth 0.383345606
orbit13                 orbit13 0.379817440
orbit63                 orbit63 0.378136513
orbit21                 orbit21 0.364985659
orbit59                 orbit59 0.363643523
orbit52                 orbit52 0.356854048
graph19                 graph19 0.350799698
graph3                   graph3 0.348103735
orbit64                 orbit64 0.342341577
orbit32                 orbit32 0.337976008
membership_s32   membership_s32 0.337296928
bigcom26               bigcom26 0.310397961
ratio3                   ratio3 0.308955835
ratio2                   ratio2 0.305546251
orbit17                 orbit17 0.301232716
orbit58                 orbit58 0.279326664
graph12                 graph12 0.261457242
orbit36                 orbit36 0.260329792
orbit47                 orbit47 0.258786767
graph15                 graph15 0.256343223
orbit53                 orbit53 0.254810642
orbit11                 orbit11 0.245175061
orbit65                 orbit65 0.236609489
membership_s4     membership_s4 0.236092039
graph23                 graph23 0.232241543
orbit7                   orbit7 0.228221956
orbit51                 orbit51 0.225602898
orbit43                 orbit43 0.224345696
orbit10                 orbit10 0.223038878
hubscore               hubscore 0.222275336
orbit66                 orbit66 0.203477905
orbit28                 orbit28 0.200603286
orbit60                 orbit60 0.199306603
orbit70                 orbit70 0.198358525
orbit61                 orbit61 0.196039587
pdi                         pdi 0.195732410
orbit1                   orbit1 0.194729150
orbit57                 orbit57 0.188251638
orbit67                 orbit67 0.181206326
graph13                 graph13 0.181019153
upto_second         upto_second 0.180603582
orbit2                   orbit2 0.178778206
ecc                         ecc 0.177192074
orbit16                 orbit16 0.172092148
orbit71                 orbit71 0.160324580
close                     close 0.156529408
upto_sixth           upto_sixth 0.144509568
membership_s30   membership_s30 0.140731149
orbit48                 orbit48 0.129428406
orbit44                 orbit44 0.124487994
graph26                 graph26 0.120249391
orbit26                 orbit26 0.118524971
membership_s1     membership_s1 0.115963228
coreness               coreness 0.102408964
orbit12                 orbit12 0.097643052
membership_s36   membership_s36 0.097235054
bigcom40               bigcom40 0.092444805
bigcom28               bigcom28 0.090665728
second                   second 0.084387826
selfinter             selfinter 0.077501468
graph28                 graph28 0.071382019
graph24                 graph24 0.062444077
graph9                   graph9 0.058144100
graph21                 graph21 0.057026670
orbit41                 orbit41 0.054054266
membership_s7     membership_s7 0.046971352
orbit5                   orbit5 0.039385928
membership_s31   membership_s31 0.031974466
bigcom22               bigcom22 0.028641673
bigcom4                 bigcom4 0.028191936
evcent                   evcent 0.025268504
graph25                 graph25 0.024818121
orbit30                 orbit30 0.021068069
orbit20                 orbit20 0.020764942
orbit29                 orbit29 0.019823550
orbit23                 orbit23 0.014198422
bigcom30               bigcom30 0.012582335
orbit4                   orbit4 0.012482987
membership_s5     membership_s5 0.009617637
orbit0                   orbit0 0.000000000
orbit3                   orbit3 0.000000000
orbit8                   orbit8 0.000000000
orbit14                 orbit14 0.000000000
orbit34                 orbit34 0.000000000
orbit72                 orbit72 0.000000000
eccrad                   eccrad 0.000000000
first                     first 0.000000000
bigcom1                 bigcom1 0.000000000
bigcom2                 bigcom2 0.000000000
bigcom3                 bigcom3 0.000000000
bigcom6                 bigcom6 0.000000000
bigcom8                 bigcom8 0.000000000
bigcom9                 bigcom9 0.000000000
bigcom11               bigcom11 0.000000000
bigcom13               bigcom13 0.000000000
bigcom15               bigcom15 0.000000000
bigcom16               bigcom16 0.000000000
bigcom21               bigcom21 0.000000000
bigcom24               bigcom24 0.000000000
bigcom31               bigcom31 0.000000000
bigcom32               bigcom32 0.000000000
bigcom33               bigcom33 0.000000000
bigcom34               bigcom34 0.000000000
bigcom36               bigcom36 0.000000000
bigcom37               bigcom37 0.000000000
bigcom38               bigcom38 0.000000000
bigcom39               bigcom39 0.000000000
bigcom43               bigcom43 0.000000000
bigcom44               bigcom44 0.000000000
bigcom46               bigcom46 0.000000000
bigcom47               bigcom47 0.000000000
bigcom49               bigcom49 0.000000000
bigcom50               bigcom50 0.000000000
bigcom51               bigcom51 0.000000000
bigcom52               bigcom52 0.000000000
bigcom54               bigcom54 0.000000000
bigcom56               bigcom56 0.000000000
bigcom62               bigcom62 0.000000000
bigcom66               bigcom66 0.000000000
bigcom68               bigcom68 0.000000000
bigcom69               bigcom69 0.000000000
bigcom71               bigcom71 0.000000000
bigcom72               bigcom72 0.000000000
bigcom73               bigcom73 0.000000000
bigcom74               bigcom74 0.000000000
bigcom75               bigcom75 0.000000000
bigcom76               bigcom76 0.000000000
bigcom77               bigcom77 0.000000000
bigcom79               bigcom79 0.000000000
bigcom80               bigcom80 0.000000000
bigcom82               bigcom82 0.000000000
bigcom83               bigcom83 0.000000000
bigcom84               bigcom84 0.000000000
bigcom85               bigcom85 0.000000000
bigcom87               bigcom87 0.000000000
bigcom89               bigcom89 0.000000000
bigcom91               bigcom91 0.000000000
bigcom92               bigcom92 0.000000000
bigcom93               bigcom93 0.000000000
bigcom96               bigcom96 0.000000000
bigcom97               bigcom97 0.000000000
bigcom98               bigcom98 0.000000000
bigcom99               bigcom99 0.000000000
bigcom101             bigcom101 0.000000000
bigcom104             bigcom104 0.000000000
bigcom106             bigcom106 0.000000000
bigcom109             bigcom109 0.000000000
bigcom113             bigcom113 0.000000000
bigcom116             bigcom116 0.000000000
bigcom120             bigcom120 0.000000000
bigcom123             bigcom123 0.000000000
bigcom126             bigcom126 0.000000000
bigcom127             bigcom127 0.000000000
bigcom137             bigcom137 0.000000000
bigcom139             bigcom139 0.000000000
bigcom140             bigcom140 0.000000000
bigcom143             bigcom143 0.000000000
bigcom145             bigcom145 0.000000000
bigcom146             bigcom146 0.000000000
bigcom147             bigcom147 0.000000000
bigcom149             bigcom149 0.000000000
bigcom153             bigcom153 0.000000000
bigcom154             bigcom154 0.000000000
bigcom156             bigcom156 0.000000000
bigcom157             bigcom157 0.000000000
bigcom158             bigcom158 0.000000000
bigcom160             bigcom160 0.000000000
bigcom161             bigcom161 0.000000000
bigcom162             bigcom162 0.000000000
bigcom164             bigcom164 0.000000000
bigcom166             bigcom166 0.000000000
bigcom167             bigcom167 0.000000000
bigcom171             bigcom171 0.000000000
bigcom173             bigcom173 0.000000000
bigcom175             bigcom175 0.000000000
bigcom176             bigcom176 0.000000000
bigcom177             bigcom177 0.000000000
bigcom178             bigcom178 0.000000000
bigcom180             bigcom180 0.000000000
bigcom181             bigcom181 0.000000000
bigcom184             bigcom184 0.000000000
bigcom186             bigcom186 0.000000000
bigcom187             bigcom187 0.000000000
bigcom189             bigcom189 0.000000000
bigcom194             bigcom194 0.000000000
bigcom195             bigcom195 0.000000000
bigcom196             bigcom196 0.000000000
bigcom204             bigcom204 0.000000000
bigcom205             bigcom205 0.000000000
bigcom212             bigcom212 0.000000000
bigcom214             bigcom214 0.000000000
bigcom222             bigcom222 0.000000000
bigcom223             bigcom223 0.000000000
bigcom226             bigcom226 0.000000000
bigcom227             bigcom227 0.000000000
bigcom229             bigcom229 0.000000000
bigcom233             bigcom233 0.000000000
bigcom236             bigcom236 0.000000000
bigcom237             bigcom237 0.000000000
bigcom246             bigcom246 0.000000000
bigcom248             bigcom248 0.000000000
bigcom249             bigcom249 0.000000000
bigcom250             bigcom250 0.000000000
bigcom254             bigcom254 0.000000000
bigcom266             bigcom266 0.000000000
bigcom269             bigcom269 0.000000000
bigcom272             bigcom272 0.000000000
bigcom274             bigcom274 0.000000000
bigcom281             bigcom281 0.000000000
bigcom291             bigcom291 0.000000000
bigcom292             bigcom292 0.000000000
bigcom295             bigcom295 0.000000000
bigcom299             bigcom299 0.000000000
bigcom301             bigcom301 0.000000000
bigcom306             bigcom306 0.000000000
bigcom309             bigcom309 0.000000000
bigcom314             bigcom314 0.000000000
bigcom321             bigcom321 0.000000000
bigcom341             bigcom341 0.000000000
bigcom350             bigcom350 0.000000000
bigcom353             bigcom353 0.000000000
bigcom359             bigcom359 0.000000000
bigcom363             bigcom363 0.000000000
bigcom365             bigcom365 0.000000000
bigcom385             bigcom385 0.000000000
bigcom386             bigcom386 0.000000000
bigcom408             bigcom408 0.000000000
bigcom412             bigcom412 0.000000000
bigcom480             bigcom480 0.000000000
membership_s3     membership_s3 0.000000000
membership_s6     membership_s6 0.000000000
membership_s8     membership_s8 0.000000000
membership_s9     membership_s9 0.000000000
membership_s11   membership_s11 0.000000000
membership_s12   membership_s12 0.000000000
membership_s14   membership_s14 0.000000000
membership_s15   membership_s15 0.000000000
membership_s16   membership_s16 0.000000000
membership_s17   membership_s17 0.000000000
membership_s18   membership_s18 0.000000000
membership_s20   membership_s20 0.000000000
membership_s21   membership_s21 0.000000000
membership_s22   membership_s22 0.000000000
membership_s24   membership_s24 0.000000000
membership_s25   membership_s25 0.000000000
membership_s26   membership_s26 0.000000000
membership_s27   membership_s27 0.000000000
membership_s28   membership_s28 0.000000000
membership_s33   membership_s33 0.000000000
membership_s37   membership_s37 0.000000000
target                   target 0.000000000
[1] "Dataset: high_C Model RF, run: 4 of 5 2015-06-16 11:01:29"
     |      Out-of-bag   |
Tree |      MSE  %Var(y) |
   1 |  0.08243   186.77 |
   2 |  0.08532   193.31 |
   3 |   0.0796   180.34 |
   4 |  0.08401   190.33 |
   5 |   0.0791   179.22 |
   6 |  0.07172   162.50 |
   7 |  0.07222   163.64 |
   8 |  0.07017   158.97 |
   9 |  0.06832   154.80 |
  10 |  0.06416   145.37 |
  11 |  0.06309   142.94 |
  12 |  0.06269   142.04 |
  13 |  0.06114   138.54 |
  14 |  0.05987   135.64 |
  15 |  0.05874   133.08 |
  16 |   0.0579   131.17 |
  17 |  0.05762   130.55 |
  18 |  0.05697   129.08 |
  19 |  0.05636   127.69 |
  20 |  0.05569   126.18 |
  21 |  0.05512   124.88 |
  22 |  0.05493   124.46 |
  23 |  0.05517   125.00 |
  24 |  0.05465   123.82 |
  25 |  0.05408   122.53 |
  26 |  0.05416   122.72 |
  27 |  0.05388   122.08 |
  28 |  0.05348   121.16 |
  29 |  0.05336   120.91 |
  30 |   0.0532   120.53 |
  31 |   0.0531   120.30 |
  32 |  0.05217   118.19 |
  33 |   0.0521   118.04 |
  34 |  0.05209   118.03 |
  35 |  0.05205   117.93 |
  36 |  0.05165   117.02 |
  37 |  0.05189   117.56 |
  38 |  0.05193   117.65 |
  39 |  0.05182   117.41 |
  40 |  0.05183   117.42 |
  41 |  0.05137   116.39 |
  42 |  0.05122   116.05 |
  43 |  0.05144   116.55 |
  44 |  0.05146   116.59 |
  45 |  0.05142   116.50 |
  46 |  0.05123   116.06 |
  47 |  0.05127   116.17 |
  48 |  0.05116   115.92 |
  49 |  0.05113   115.84 |
  50 |  0.05105   115.66 |
  51 |  0.05069   114.85 |
  52 |   0.0507   114.87 |
  53 |  0.05055   114.52 |
  54 |  0.05056   114.57 |
  55 |  0.05053   114.48 |
  56 |  0.05028   113.93 |
  57 |  0.05006   113.42 |
  58 |  0.05019   113.72 |
  59 |  0.05019   113.72 |
  60 |  0.05007   113.45 |
  61 |  0.05011   113.53 |
  62 |  0.04982   112.87 |
  63 |  0.04987   112.99 |
  64 |  0.04995   113.17 |
  65 |  0.04987   112.98 |
  66 |  0.04981   112.86 |
  67 |  0.04981   112.86 |
  68 |  0.04984   112.93 |
  69 |   0.0499   113.05 |
  70 |  0.04989   113.04 |
  71 |  0.04985   112.95 |
  72 |  0.04982   112.88 |
  73 |  0.04997   113.23 |
  74 |   0.0499   113.05 |
  75 |  0.04985   112.95 |
  76 |  0.04973   112.68 |
  77 |  0.04975   112.72 |
  78 |  0.04968   112.57 |
  79 |  0.04953   112.22 |
  80 |  0.04945   112.05 |
  81 |  0.04939   111.91 |
  82 |  0.04946   112.07 |
  83 |  0.04953   112.22 |
  84 |  0.04946   112.07 |
  85 |  0.04948   112.10 |
  86 |   0.0494   111.92 |
  87 |  0.04962   112.43 |
  88 |  0.04965   112.49 |
  89 |  0.04967   112.54 |
  90 |  0.04967   112.53 |
  91 |  0.04971   112.64 |
  92 |  0.04967   112.54 |
  93 |  0.04971   112.63 |
  94 |  0.04968   112.57 |
  95 |  0.04956   112.30 |
  96 |  0.04956   112.29 |
  97 |  0.04956   112.30 |
  98 |  0.04944   112.02 |
  99 |  0.04941   111.95 |
 100 |  0.04938   111.87 |
[1] "Random Forest variable coefficients"
                      %IncMSE IncNodePurity
graph5           5.018593e-03  1.644429e-01
graph6           2.217180e-03  2.095526e-01
graph7          -2.584285e-05  9.977600e-02
graph8           1.192273e-03  1.937362e-01
graph9           3.047194e-04  1.413490e-01
graph10          2.752613e-03  3.626853e-01
graph11          4.243310e-03  4.596884e-01
graph12          1.311609e-03  2.046251e-01
graph13          1.992776e-03  7.471459e-02
graph14          2.856155e-03  1.636371e-01
graph15          1.289757e-04  1.122460e-01
graph16          3.439898e-03  2.334826e-01
graph17          1.828628e-03  2.883367e-01
graph18          2.592622e-03  2.128170e-01
graph19          0.000000e+00  3.900000e-02
graph20          4.156711e-03  3.416240e-01
graph21          2.462074e-03  1.000415e-01
graph22          2.567403e-03  2.460850e-01
graph23          2.769435e-03  1.823743e-01
graph24          3.340418e-03  1.360521e-01
graph25          1.373658e-03  1.237953e-01
graph26          1.144469e-03  2.070660e-01
graph27          2.225531e-03  1.597900e-01
graph28          2.426671e-03  2.495193e-01
graph29          2.514953e-03  2.616718e-01
orbit0           1.384953e-03  7.439421e-02
orbit1           4.911417e-04  1.316389e-01
orbit2           7.037866e-04  7.919842e-02
orbit3           1.561942e-03  1.226204e-01
orbit4           2.069644e-04  7.775266e-02
orbit5           1.348726e-03  4.925759e-02
orbit6           2.275043e-03  2.492410e-01
orbit7           1.507182e-03  1.164297e-01
orbit8           6.272850e-04  1.867562e-01
orbit9           3.313552e-03  7.379625e-02
orbit10          3.227282e-04  1.399254e-01
orbit11          3.169284e-03  4.687995e-01
orbit12          1.689560e-03  2.869656e-01
orbit13          2.656375e-03  1.520364e-01
orbit14          3.410888e-04  1.411971e-01
orbit15          4.788437e-03  1.805542e-01
orbit16          6.198193e-04  1.372863e-01
orbit17          9.293433e-04  1.539756e-01
orbit18          7.584270e-04  2.709568e-01
orbit19          1.463117e-03  7.202115e-02
orbit20          4.894895e-04  1.211780e-01
orbit21          2.947092e-03  2.954128e-01
orbit22          3.550582e-03  5.391952e-01
orbit23          7.644085e-04  1.527913e-01
orbit24          3.476195e-03  3.531043e-01
orbit25          6.091701e-03  3.076875e-01
orbit26          1.856208e-03  1.730790e-01
orbit27          2.122881e-03  3.570504e-01
orbit28          2.157729e-03  1.664785e-01
orbit29          3.002037e-03  5.529197e-02
orbit30          1.824728e-03  1.488819e-01
orbit31          6.444309e-03  4.871666e-01
orbit32          3.447434e-03  1.619726e-01
orbit33          7.682397e-04  4.167996e-01
orbit34          1.822705e-03  1.266519e-01
orbit35          5.101702e-03  3.683409e-01
orbit36          1.590011e-03  1.754196e-01
orbit37          4.280673e-03  2.412211e-01
orbit38          1.024468e-03  1.362372e-01
orbit39          4.303014e-03  3.658271e-01
orbit40          2.799391e-03  1.419343e-01
orbit41          1.169548e-03  1.121079e-01
orbit42          3.995014e-03  2.877229e-01
orbit43          2.461588e-03  1.947885e-01
orbit44          9.475560e-05  2.947692e-02
orbit45          9.024159e-04  3.269208e-01
orbit46          1.504510e-03  1.201116e-01
orbit47          4.284827e-04  1.038709e-01
orbit48          1.088657e-03  8.817273e-02
orbit49          4.111328e-03  4.177274e-01
orbit50          3.533908e-03  2.496152e-01
orbit51          8.582712e-04  2.102576e-01
orbit52          1.231694e-03  2.116784e-01
orbit53          1.558205e-03  1.830227e-01
orbit54          4.107533e-03  3.861887e-01
orbit55          4.575744e-03  4.321523e-01
orbit56          1.302641e-03  2.347956e-01
orbit57          1.717414e-03  1.556495e-01
orbit58          4.780018e-03  1.975308e-01
orbit59          2.127597e-03  1.483277e-01
orbit60          3.824968e-03  1.265270e-01
orbit61          2.038168e-03  1.596905e-01
orbit62          1.270183e-04  1.755760e-01
orbit63          2.603267e-03  9.790398e-02
orbit64          3.193580e-03  2.323080e-01
orbit65          3.645750e-03  2.336905e-01
orbit66          9.447334e-04  1.787570e-01
orbit67          2.269504e-03  1.132579e-01
orbit68          6.580998e-03  2.444467e-01
orbit69          5.718356e-03  1.876041e-01
orbit70          4.528833e-03  2.266916e-01
orbit71          2.722382e-03  2.164537e-01
orbit72          4.635344e-03  4.043178e-01
AP               1.420099e-04  7.139417e-02
bet              3.057501e-03  8.704653e-01
ecc              0.000000e+00  2.428613e-19
eccrad           0.000000e+00  6.245005e-19
close            1.809646e-03  1.288939e-01
constraint       3.934723e-03  1.704057e+00
coreness        -1.486238e-04  8.375003e-02
knn              1.882344e-03  4.711446e-01
hubscore         1.340716e-03  9.528110e-02
pagerank         8.388683e-04  4.961678e-01
trans            1.392627e-03  5.952505e-01
evcent          -5.517210e-05  7.757937e-02
first            1.153225e-04  9.989463e-02
upto_second      3.858624e-03  2.432966e-01
upto_third       3.734423e-03  2.704711e-01
upto_fourth      4.860195e-03  3.210787e-01
upto_fifth       3.731869e-03  2.895376e-01
upto_sixth       7.785754e-05  1.096218e-02
second           3.496439e-03  1.507871e-01
third            6.819038e-03  8.028570e-01
fourth           3.403504e-03  3.505321e-01
fifth            3.076987e-03  2.195307e-01
sixth            3.451472e-03  3.714583e-01
ratio1           2.573415e-03  3.713429e-01
ratio2           2.633477e-03  1.919511e-01
ratio3           3.792769e-03  4.571300e-01
ratio4           3.118849e-03  8.495753e-01
ratio5          -3.706825e-04  1.640834e+00
ratio6           3.612260e-03  2.960434e-01
selfinter        3.185401e-05  2.590476e-02
walktrap_vertex  3.394071e-03  1.659550e+00
bigcom1          0.000000e+00  1.428571e-02
bigcom2          0.000000e+00  0.000000e+00
bigcom3          0.000000e+00  3.816392e-19
bigcom4         -1.122481e-04  5.977814e-02
bigcom6          0.000000e+00  0.000000e+00
bigcom8          3.022878e-05  2.013282e-02
bigcom9          0.000000e+00  0.000000e+00
bigcom11         0.000000e+00  0.000000e+00
bigcom13         0.000000e+00  0.000000e+00
bigcom15         0.000000e+00  0.000000e+00
bigcom16         0.000000e+00  0.000000e+00
bigcom21         0.000000e+00  0.000000e+00
bigcom22        -9.350511e-05  8.474033e-02
bigcom24         0.000000e+00  0.000000e+00
bigcom26         9.749584e-06  1.776276e-01
bigcom28         2.688172e-05  1.514333e-03
bigcom30         0.000000e+00  0.000000e+00
bigcom31         0.000000e+00  0.000000e+00
bigcom32         0.000000e+00  0.000000e+00
bigcom33         0.000000e+00  0.000000e+00
bigcom34         0.000000e+00  0.000000e+00
bigcom36         0.000000e+00  0.000000e+00
bigcom37         0.000000e+00  0.000000e+00
bigcom38         0.000000e+00  0.000000e+00
bigcom39         0.000000e+00  0.000000e+00
bigcom40         1.029835e-04  4.185432e-02
bigcom43         0.000000e+00  0.000000e+00
bigcom44         0.000000e+00  6.938894e-20
bigcom46         0.000000e+00  4.163336e-19
bigcom47         0.000000e+00  0.000000e+00
bigcom49         0.000000e+00  0.000000e+00
bigcom50         0.000000e+00  0.000000e+00
bigcom51         0.000000e+00  0.000000e+00
bigcom52         0.000000e+00  0.000000e+00
bigcom54         0.000000e+00  0.000000e+00
bigcom56         0.000000e+00  0.000000e+00
bigcom62         0.000000e+00  0.000000e+00
bigcom66         0.000000e+00  0.000000e+00
bigcom68         0.000000e+00  0.000000e+00
bigcom69         0.000000e+00  0.000000e+00
bigcom71         0.000000e+00  0.000000e+00
bigcom72         0.000000e+00  0.000000e+00
bigcom73         0.000000e+00  0.000000e+00
bigcom74         0.000000e+00  0.000000e+00
bigcom75         0.000000e+00  0.000000e+00
bigcom76         0.000000e+00  0.000000e+00
bigcom77         0.000000e+00  0.000000e+00
bigcom79         0.000000e+00  0.000000e+00
bigcom80         0.000000e+00  0.000000e+00
bigcom82         0.000000e+00  0.000000e+00
bigcom83         0.000000e+00  0.000000e+00
bigcom84         0.000000e+00  0.000000e+00
bigcom85         0.000000e+00  0.000000e+00
bigcom87         0.000000e+00  0.000000e+00
bigcom89         0.000000e+00  0.000000e+00
bigcom91         0.000000e+00  0.000000e+00
bigcom92         0.000000e+00  0.000000e+00
bigcom93         0.000000e+00  0.000000e+00
bigcom96         0.000000e+00  0.000000e+00
bigcom97         0.000000e+00  0.000000e+00
bigcom98         0.000000e+00  0.000000e+00
bigcom99         0.000000e+00  0.000000e+00
bigcom101        0.000000e+00  0.000000e+00
bigcom104        0.000000e+00  0.000000e+00
bigcom106        0.000000e+00  0.000000e+00
bigcom109        0.000000e+00  0.000000e+00
bigcom113        0.000000e+00  0.000000e+00
bigcom116        0.000000e+00  0.000000e+00
bigcom120        0.000000e+00  0.000000e+00
bigcom123        0.000000e+00  0.000000e+00
bigcom126        0.000000e+00  0.000000e+00
bigcom127        0.000000e+00  0.000000e+00
bigcom137        0.000000e+00  0.000000e+00
bigcom139        0.000000e+00  0.000000e+00
bigcom140        0.000000e+00  0.000000e+00
bigcom143        0.000000e+00  0.000000e+00
bigcom145        0.000000e+00  0.000000e+00
bigcom146        0.000000e+00  0.000000e+00
bigcom147        0.000000e+00  0.000000e+00
bigcom149        0.000000e+00  0.000000e+00
bigcom153        0.000000e+00  0.000000e+00
bigcom154        0.000000e+00  0.000000e+00
bigcom156        0.000000e+00  0.000000e+00
bigcom157        0.000000e+00  0.000000e+00
bigcom158        0.000000e+00  0.000000e+00
bigcom160        0.000000e+00  0.000000e+00
bigcom161        0.000000e+00  0.000000e+00
bigcom162        0.000000e+00  0.000000e+00
bigcom164        0.000000e+00  0.000000e+00
bigcom166        0.000000e+00  0.000000e+00
bigcom167        0.000000e+00  0.000000e+00
bigcom171        0.000000e+00  0.000000e+00
bigcom173        0.000000e+00  0.000000e+00
bigcom175        0.000000e+00  0.000000e+00
bigcom176        0.000000e+00  0.000000e+00
bigcom177        0.000000e+00  0.000000e+00
bigcom178        0.000000e+00  0.000000e+00
bigcom180        0.000000e+00  0.000000e+00
bigcom181        0.000000e+00  0.000000e+00
bigcom184        0.000000e+00  0.000000e+00
bigcom186        0.000000e+00  0.000000e+00
bigcom187        0.000000e+00  0.000000e+00
bigcom189        0.000000e+00  0.000000e+00
bigcom194        0.000000e+00  0.000000e+00
bigcom195        0.000000e+00  0.000000e+00
bigcom196        0.000000e+00  0.000000e+00
bigcom204        0.000000e+00  1.110223e-18
bigcom205        0.000000e+00  0.000000e+00
bigcom212        0.000000e+00  0.000000e+00
bigcom214        0.000000e+00  0.000000e+00
bigcom222        0.000000e+00  0.000000e+00
bigcom223        0.000000e+00  0.000000e+00
bigcom226        0.000000e+00  0.000000e+00
bigcom227        0.000000e+00  0.000000e+00
bigcom229        0.000000e+00  0.000000e+00
bigcom233        0.000000e+00  0.000000e+00
bigcom236        0.000000e+00  0.000000e+00
bigcom237        0.000000e+00  0.000000e+00
bigcom246        0.000000e+00  0.000000e+00
bigcom248        0.000000e+00  0.000000e+00
bigcom249        0.000000e+00  0.000000e+00
bigcom250        0.000000e+00  0.000000e+00
bigcom254        0.000000e+00  0.000000e+00
bigcom266        0.000000e+00  0.000000e+00
bigcom269        0.000000e+00  0.000000e+00
bigcom272        0.000000e+00  0.000000e+00
bigcom274        0.000000e+00  2.775558e-19
bigcom281        0.000000e+00  0.000000e+00
bigcom291        0.000000e+00  0.000000e+00
bigcom292        0.000000e+00  0.000000e+00
bigcom295        0.000000e+00  0.000000e+00
bigcom299        0.000000e+00  0.000000e+00
bigcom301        0.000000e+00  0.000000e+00
bigcom306        0.000000e+00  0.000000e+00
bigcom309        0.000000e+00  0.000000e+00
bigcom314        0.000000e+00  0.000000e+00
bigcom321        0.000000e+00  0.000000e+00
bigcom341        0.000000e+00  0.000000e+00
bigcom350        0.000000e+00  0.000000e+00
bigcom353        0.000000e+00  0.000000e+00
bigcom359        0.000000e+00  0.000000e+00
bigcom363        0.000000e+00  0.000000e+00
bigcom365        0.000000e+00  0.000000e+00
bigcom385        0.000000e+00  0.000000e+00
bigcom386        0.000000e+00  0.000000e+00
bigcom408        0.000000e+00  0.000000e+00
bigcom412        0.000000e+00  0.000000e+00
bigcom480        0.000000e+00  0.000000e+00
spin_vertex      1.620990e-03  7.193469e-01
membership_s1    5.284239e-04  1.380861e-01
membership_s3    0.000000e+00  0.000000e+00
membership_s4    7.270580e-04  1.515180e-01
membership_s5    2.624672e-05  2.491732e-04
membership_s6    0.000000e+00  1.144917e-18
membership_s7    7.498775e-05  9.011391e-02
membership_s8    0.000000e+00  0.000000e+00
membership_s9    0.000000e+00  0.000000e+00
membership_s11   0.000000e+00  0.000000e+00
membership_s12   0.000000e+00  0.000000e+00
membership_s14   0.000000e+00  0.000000e+00
membership_s15   0.000000e+00  0.000000e+00
membership_s16   0.000000e+00  0.000000e+00
membership_s17   0.000000e+00  0.000000e+00
membership_s18   0.000000e+00  0.000000e+00
membership_s20   0.000000e+00  0.000000e+00
membership_s21   0.000000e+00  0.000000e+00
membership_s22   0.000000e+00  0.000000e+00
membership_s24   0.000000e+00  0.000000e+00
membership_s25   0.000000e+00  0.000000e+00
membership_s26   0.000000e+00  0.000000e+00
membership_s27   0.000000e+00  1.333333e-02
membership_s28   0.000000e+00  0.000000e+00
membership_s30   2.264157e-04  4.920227e-02
membership_s31   1.263109e-04  1.410995e-02
membership_s32  -4.977064e-05  5.339509e-02
membership_s33   0.000000e+00  0.000000e+00
membership_s36   1.273480e-05  1.803030e-02
membership_s37   0.000000e+00  0.000000e+00
V1               9.262446e-04  2.627037e-01
V2               2.050143e-04  9.291550e-01
pdi              3.492855e-04  1.977722e-01
adhesion         2.609411e-03  7.343305e-01
cohesion         3.178258e-03  8.534317e-01
inner            8.023861e-04  5.895310e-01
outer            1.551819e-03  6.118985e-01
ioratio          5.606179e-04  6.929836e-01
comsize          1.599457e-03  1.295412e+00
target           0.000000e+00  4.163336e-19
[1] "Dataset: high_C Model GLM, run: 4 of 5 2015-06-16 11:01:39"
[1] "glmnet variable coefficients"
                         [,1]          [,2]
(Intercept)     -3.025713e+00  2.616781e+02
graph0           9.551935e-41  2.597184e-04
graph1           1.368906e-43 -5.026576e-07
graph2           3.831049e-41  2.280699e-04
graph3           3.613561e-45  2.070220e-09
graph4           1.218087e-47 -3.047869e-09
graph5           3.539377e-43 -4.018456e-06
graph6           2.527684e-44  1.852633e-08
graph7           1.210574e-42  3.642559e-06
graph8           2.231812e-41  6.704102e-05
graph9           7.574005e-47  2.544340e-10
graph10          3.278890e-48 -7.398524e-11
graph11          1.569384e-48  1.988815e-12
graph12          6.921992e-47 -1.274964e-09
graph13          9.775156e-46  2.251163e-09
graph14          1.236143e-47 -8.091066e-10
graph15          3.506825e-44  3.452914e-07
graph16          3.813690e-46 -3.812118e-09
graph17          5.552300e-46 -8.068887e-09
graph18          1.568184e-44 -2.983211e-08
graph19          3.745621e-45 -1.859461e-08
graph20         -2.841375e-44 -8.033577e-07
graph21          2.024275e-44  4.998663e-08
graph22          1.004962e-43  5.266368e-07
graph23          2.067448e-44 -1.197364e-07
graph24          3.555867e-44 -1.319341e-07
graph25          1.994849e-43  2.132153e-07
graph26          1.928026e-43 -1.042436e-06
graph27          1.363869e-42  1.104385e-05
graph28          1.892169e-42 -5.623531e-08
graph29          1.474142e-41 -1.745720e-04
orbit0           9.551935e-41  2.499598e-04
orbit1           3.114578e-42  1.058146e-05
orbit2           4.405477e-44 -1.125787e-06
orbit3           3.831049e-41  2.251803e-04
orbit4           6.034321e-44 -7.375380e-08
orbit5           3.188953e-45  3.502612e-09
orbit6           5.623946e-45  2.051232e-08
orbit7          -4.900325e-46 -5.382804e-09
orbit8           3.539377e-43 -4.090618e-06
orbit9           1.412682e-42 -4.815976e-06
orbit10          1.309681e-43  1.230097e-07
orbit11          8.141948e-45  9.728050e-09
orbit12          5.250073e-42  1.001979e-05
orbit13          1.403401e-42  4.763366e-06
orbit14          2.231812e-41  6.585492e-05
orbit15          2.083239e-45  9.780656e-09
orbit16          7.814309e-47  2.240992e-10
orbit17          3.221446e-46  8.421280e-10
orbit18         -3.003244e-48 -5.640019e-09
orbit19          2.871437e-46  1.110019e-09
orbit20          3.790186e-47 -1.553026e-10
orbit21         -4.583740e-48 -6.837566e-11
orbit22          6.496760e-48  1.826003e-11
orbit23         -2.945606e-48 -1.466724e-11
orbit24          7.250501e-45 -1.851296e-08
orbit25          2.358944e-45 -7.843639e-09
orbit26          2.031571e-47 -1.383335e-09
orbit27          4.409407e-44 -1.504247e-07
orbit28          2.780834e-45 -1.383067e-08
orbit29          5.745655e-45  2.845490e-08
orbit30          8.745055e-46  9.556641e-10
orbit31          1.845392e-45  4.474215e-09
orbit32          1.316763e-46 -3.498989e-09
orbit33         -4.376567e-47 -2.808991e-10
orbit34          3.506825e-44  3.496796e-07
orbit35          7.560632e-44  7.160304e-07
orbit36          9.901079e-46 -1.751444e-08
orbit37          2.866607e-45 -2.458021e-08
orbit38         -2.156755e-46 -2.445197e-09
orbit39          8.628583e-44 -3.492698e-07
orbit40          8.763399e-45 -9.085297e-08
orbit41          2.533746e-45 -3.108629e-08
orbit42         -9.517266e-47 -4.752447e-09
orbit43          8.371422e-44  1.965362e-09
orbit44         -1.918492e-45 -6.440814e-08
orbit45          2.682116e-43 -6.232018e-07
orbit46          7.332941e-44  2.025635e-07
orbit47          4.889909e-45  1.474234e-08
orbit48          6.489710e-45 -6.475475e-08
orbit49          9.660479e-44 -1.318961e-06
orbit50         -4.469929e-44 -9.477099e-07
orbit51          8.898611e-44  1.507926e-07
orbit52          3.433757e-43  1.957832e-06
orbit53          2.088797e-44  2.424567e-08
orbit54          4.336990e-43 -9.437404e-08
orbit55          1.022866e-43  6.873240e-07
orbit56          9.788501e-43 -1.788906e-05
orbit57          4.997583e-44 -2.203138e-07
orbit58          9.308194e-45 -1.509319e-07
orbit59          3.777738e-43 -3.858741e-07
orbit60          9.952570e-44 -1.941525e-07
orbit61          2.565568e-44 -3.888837e-07
orbit62          1.949613e-42 -2.562943e-05
orbit63          2.483142e-43  4.086008e-07
orbit64          5.813324e-43  1.867662e-06
orbit65          3.767800e-42 -1.152714e-05
orbit66          7.434469e-43 -2.318740e-06
orbit67          2.216199e-43 -1.613361e-06
orbit68          2.383840e-42  2.320302e-05
orbit69          1.990919e-42  4.862799e-06
orbit70          9.760112e-42  4.520885e-05
orbit71          2.091816e-42 -4.406209e-06
orbit72          1.474142e-41 -1.718531e-04
AP              -4.468183e-39 -6.083686e-02
bet              7.090603e-45 -3.595990e-08
ecc             -6.816371e-39 -1.095006e-02
eccrad          -4.089823e-38 -6.620187e-02
close            5.086165e-37  3.067701e+00
constraint      -3.530394e-37  7.839245e+00
coreness         3.506183e-39 -1.767419e-02
knn              6.508475e-42 -1.809450e-03
hubscore         1.314512e-37  1.089622e-02
pagerank        -1.065952e-35 -1.407406e+02
trans            1.226797e-37 -4.308476e-01
evcent           1.301225e-37 -3.309700e-02
first            9.551935e-41  2.851088e-04
upto_second      7.136922e-42  3.839172e-05
upto_third       1.147374e-41  8.484084e-05
upto_fourth      1.128856e-40  3.523383e-04
upto_fifth       9.016520e-40  3.188706e-03
upto_sixth       3.762424e-39 -2.389457e-02
second           7.338352e-42  3.915368e-05
third           -5.668323e-42  1.596097e-05
fourth          -1.260918e-41 -9.519521e-05
fifth           -1.251568e-40 -3.695595e-04
sixth           -1.010537e-39 -4.487448e-03
ratio1          -1.174400e-40 -1.252955e-03
ratio2          -2.322843e-39  1.439584e-02
ratio3          -1.002552e-37 -7.303967e-01
ratio4           1.239262e-36  2.326649e+01
ratio5           7.991366e-38  1.452625e+00
ratio6          -2.987623e-38  1.420273e-01
selfinter        3.255208e-38  2.820790e-01
walktrap_vertex  4.121978e-38  3.038738e-01
bigcom1         -1.470135e-38 -9.828372e-03
bigcom2          0.000000e+00  0.000000e+00
bigcom3         -4.795113e-38 -7.347297e-01
bigcom4         -3.887170e-39  3.495548e-02
bigcom6          0.000000e+00  0.000000e+00
bigcom8          5.261367e-39  2.549336e-01
bigcom9         -4.693399e-38 -6.154875e-01
bigcom11         0.000000e+00  0.000000e+00
bigcom13        -4.679219e-38 -4.207585e-01
bigcom15        -4.688663e-38 -2.531546e-01
bigcom16         0.000000e+00  0.000000e+00
bigcom21        -4.698144e-38 -7.696526e-01
bigcom22         3.835607e-38  2.104540e-02
bigcom24         0.000000e+00  0.000000e+00
bigcom26         5.481646e-38  3.196752e-01
bigcom28         1.010344e-38  9.489026e-02
bigcom30         4.558673e-38  1.220327e-01
bigcom31         0.000000e+00  0.000000e+00
bigcom32        -4.679219e-38 -5.853285e-01
bigcom33         0.000000e+00  0.000000e+00
bigcom34         0.000000e+00  0.000000e+00
bigcom36        -4.679219e-38 -6.798700e-01
bigcom37         0.000000e+00  0.000000e+00
bigcom38         0.000000e+00  0.000000e+00
bigcom39        -4.679219e-38 -6.642678e-01
bigcom40         1.992851e-38  5.734765e-02
bigcom43         0.000000e+00  0.000000e+00
bigcom44         2.576788e-38  3.281184e-01
bigcom46        -4.679219e-38 -5.780801e-01
bigcom47         0.000000e+00  0.000000e+00
bigcom49         0.000000e+00  0.000000e+00
bigcom50         0.000000e+00  0.000000e+00
bigcom51         0.000000e+00  0.000000e+00
bigcom52         0.000000e+00  0.000000e+00
bigcom54         0.000000e+00  0.000000e+00
bigcom56         0.000000e+00  0.000000e+00
bigcom62         0.000000e+00  0.000000e+00
bigcom66         0.000000e+00  0.000000e+00
bigcom68         0.000000e+00  0.000000e+00
bigcom69         0.000000e+00  0.000000e+00
bigcom71        -4.679219e-38 -1.720732e-01
bigcom72         0.000000e+00  0.000000e+00
bigcom73        -4.679219e-38 -5.040714e-01
bigcom74         0.000000e+00  0.000000e+00
bigcom75         0.000000e+00  0.000000e+00
bigcom76         0.000000e+00  0.000000e+00
bigcom77         0.000000e+00  0.000000e+00
bigcom79         0.000000e+00  0.000000e+00
bigcom80         0.000000e+00  0.000000e+00
bigcom82        -4.679219e-38 -7.777312e-01
bigcom83         0.000000e+00  0.000000e+00
bigcom84         0.000000e+00  0.000000e+00
bigcom85         0.000000e+00  0.000000e+00
bigcom87         0.000000e+00  0.000000e+00
bigcom89         0.000000e+00  0.000000e+00
bigcom91         0.000000e+00  0.000000e+00
bigcom92        -4.683936e-38 -7.376723e-01
bigcom93         0.000000e+00  0.000000e+00
bigcom96         0.000000e+00  0.000000e+00
bigcom97        -4.683936e-38 -5.703684e-01
bigcom98         0.000000e+00  0.000000e+00
bigcom99         0.000000e+00  0.000000e+00
bigcom101       -4.683936e-38 -3.371965e-01
bigcom104       -4.679219e-38 -4.645932e-01
bigcom106        0.000000e+00  0.000000e+00
bigcom109        0.000000e+00  0.000000e+00
bigcom113        0.000000e+00  0.000000e+00
bigcom116       -4.683936e-38 -8.340689e-01
bigcom120        0.000000e+00  0.000000e+00
bigcom123        0.000000e+00  0.000000e+00
bigcom126        0.000000e+00  0.000000e+00
bigcom127        0.000000e+00  0.000000e+00
bigcom137        0.000000e+00  0.000000e+00
bigcom139        0.000000e+00  0.000000e+00
bigcom140        0.000000e+00  0.000000e+00
bigcom143        0.000000e+00  0.000000e+00
bigcom145        0.000000e+00  0.000000e+00
bigcom146        0.000000e+00  0.000000e+00
bigcom147       -4.679219e-38 -6.312357e-01
bigcom149        0.000000e+00  0.000000e+00
bigcom153        0.000000e+00  0.000000e+00
bigcom154       -4.679219e-38 -6.100278e-01
bigcom156        0.000000e+00  0.000000e+00
bigcom157        0.000000e+00  0.000000e+00
bigcom158        0.000000e+00  0.000000e+00
bigcom160        0.000000e+00  0.000000e+00
bigcom161        0.000000e+00  0.000000e+00
bigcom162        0.000000e+00  0.000000e+00
bigcom164        0.000000e+00  0.000000e+00
bigcom166        0.000000e+00  0.000000e+00
bigcom167       -4.679219e-38 -6.335203e-01
bigcom171        0.000000e+00  0.000000e+00
bigcom173        0.000000e+00  0.000000e+00
bigcom175        0.000000e+00  0.000000e+00
bigcom176        0.000000e+00  0.000000e+00
bigcom177        0.000000e+00  0.000000e+00
bigcom178        0.000000e+00  0.000000e+00
bigcom180        0.000000e+00  0.000000e+00
bigcom181       -4.679219e-38 -8.168402e-01
bigcom184        0.000000e+00  0.000000e+00
bigcom186        0.000000e+00  0.000000e+00
bigcom187        0.000000e+00  0.000000e+00
bigcom189       -4.679219e-38 -3.045693e-01
bigcom194        0.000000e+00  0.000000e+00
bigcom195       -4.679219e-38 -3.830766e-01
bigcom196        0.000000e+00  0.000000e+00
bigcom204       -4.679219e-38 -3.656685e-01
bigcom205        0.000000e+00  0.000000e+00
bigcom212        0.000000e+00  0.000000e+00
bigcom214        0.000000e+00  0.000000e+00
bigcom222        0.000000e+00  0.000000e+00
bigcom223        0.000000e+00  0.000000e+00
bigcom226        0.000000e+00  0.000000e+00
bigcom227        0.000000e+00  0.000000e+00
bigcom229        0.000000e+00  0.000000e+00
bigcom233        0.000000e+00  0.000000e+00
bigcom236        0.000000e+00  0.000000e+00
bigcom237        0.000000e+00  0.000000e+00
bigcom246        0.000000e+00  0.000000e+00
bigcom248        0.000000e+00  0.000000e+00
bigcom249        0.000000e+00  0.000000e+00
bigcom250        0.000000e+00  0.000000e+00
bigcom254        0.000000e+00  0.000000e+00
bigcom266        0.000000e+00  0.000000e+00
bigcom269       -4.679219e-38 -5.426046e-01
bigcom272        0.000000e+00  0.000000e+00
bigcom274       -4.702899e-38 -3.110069e-01
bigcom281        0.000000e+00  0.000000e+00
bigcom291        0.000000e+00  0.000000e+00
bigcom292        0.000000e+00  0.000000e+00
bigcom295        0.000000e+00  0.000000e+00
bigcom299        0.000000e+00  0.000000e+00
bigcom301        0.000000e+00  0.000000e+00
bigcom306        0.000000e+00  0.000000e+00
bigcom309        0.000000e+00  0.000000e+00
bigcom314        0.000000e+00  0.000000e+00
bigcom321       -4.679219e-38 -3.718798e-01
bigcom341        0.000000e+00  0.000000e+00
bigcom350        0.000000e+00  0.000000e+00
bigcom353        0.000000e+00  0.000000e+00
bigcom359        0.000000e+00  0.000000e+00
bigcom363        0.000000e+00  0.000000e+00
bigcom365        0.000000e+00  0.000000e+00
bigcom385        0.000000e+00  0.000000e+00
bigcom386        0.000000e+00  0.000000e+00
bigcom408        0.000000e+00  0.000000e+00
bigcom412        0.000000e+00  0.000000e+00
bigcom480        0.000000e+00  0.000000e+00
spin_vertex      5.017542e-38  5.548695e-01
membership_s1   -4.893900e-39  1.832773e-01
membership_s3    0.000000e+00  0.000000e+00
membership_s4    2.697429e-38  1.683886e-01
membership_s5   -1.966510e-38 -1.820509e-01
membership_s6   -4.702899e-38 -3.726256e-01
membership_s7   -9.114059e-39 -1.952931e-02
membership_s8    0.000000e+00  0.000000e+00
membership_s9    0.000000e+00  0.000000e+00
membership_s11   0.000000e+00  0.000000e+00
membership_s12   0.000000e+00  0.000000e+00
membership_s14   0.000000e+00  0.000000e+00
membership_s15  -4.702899e-38 -7.209387e-01
membership_s16   0.000000e+00  0.000000e+00
membership_s17   0.000000e+00  0.000000e+00
membership_s18  -4.717223e-38 -4.731743e-01
membership_s20   0.000000e+00  0.000000e+00
membership_s21  -4.693399e-38 -6.058461e-01
membership_s22   0.000000e+00  0.000000e+00
membership_s24  -4.679219e-38 -9.007179e-02
membership_s25   0.000000e+00  0.000000e+00
membership_s26   0.000000e+00  0.000000e+00
membership_s27  -3.395790e-38 -2.982431e-01
membership_s28   0.000000e+00  0.000000e+00
membership_s30   5.409720e-39 -3.170914e-02
membership_s31  -8.502534e-40  2.192688e-01
membership_s32   4.603605e-38  5.062013e-01
membership_s33   0.000000e+00  0.000000e+00
membership_s36  -1.338341e-38 -7.900260e-02
membership_s37  -4.702899e-38 -4.628865e-01
V1               3.692759e-38  9.818830e-01
V2               8.730191e-39 -2.848067e-01
pdi             -2.261625e-36  6.076703e+01
adhesion        -9.543587e-42 -6.184675e-05
cohesion         1.933028e-41  1.388719e-04
inner            1.270599e-42 -1.343816e-05
outer            7.741698e-43 -2.309375e-05
ioratio         -8.354535e-38  1.987603e-01
comsize          1.039323e-41  1.848694e-04
target          -4.785237e-38 -5.670740e-01
[1] "Dataset: high_C Model GBM, run: 5 of 5 2015-06-16 11:01:43"
Iter   TrainDeviance   ValidDeviance   StepSize   Improve
     1        0.3788             nan     0.0100   -0.0003
     2        0.3736             nan     0.0100   -0.0004
     3        0.3700             nan     0.0100    0.0001
     4        0.3649             nan     0.0100   -0.0002
     5        0.3596             nan     0.0100   -0.0003
     6        0.3565             nan     0.0100    0.0001
     7        0.3531             nan     0.0100    0.0001
     8        0.3504             nan     0.0100   -0.0003
     9        0.3469             nan     0.0100   -0.0000
    10        0.3438             nan     0.0100    0.0000
    20        0.3128             nan     0.0100   -0.0000
    40        0.2679             nan     0.0100   -0.0001
    60        0.2362             nan     0.0100   -0.0001
    80        0.2103             nan     0.0100   -0.0001
   100        0.1886             nan     0.0100   -0.0001
   120        0.1716             nan     0.0100   -0.0001
   140        0.1564             nan     0.0100   -0.0001
   160        0.1428             nan     0.0100   -0.0000
   180        0.1317             nan     0.0100   -0.0001
   200        0.1222             nan     0.0100   -0.0001
   203        0.1209             nan     0.0100   -0.0001

[1] "GBM variable coefficients"
                            var     rel.inf
ratio5                   ratio5 4.194231977
walktrap_vertex walktrap_vertex 4.107792281
ratio4                   ratio4 4.095352097
third                     third 3.122198286
spin_vertex         spin_vertex 2.835979177
comsize                 comsize 2.661139730
constraint           constraint 2.446727085
pagerank               pagerank 2.076545275
bet                         bet 1.980878860
ratio1                   ratio1 1.781789520
trans                     trans 1.779306236
ioratio                 ioratio 1.674495967
V1                           V1 1.644163620
outer                     outer 1.597933144
adhesion               adhesion 1.588759995
V2                           V2 1.582380966
orbit18                 orbit18 1.462067893
inner                     inner 1.413391150
graph1                   graph1 1.343526279
cohesion               cohesion 1.299792340
orbit24                 orbit24 1.232805048
graph11                 graph11 1.203524629
graph2                   graph2 1.199694184
graph3                   graph3 1.171162933
orbit25                 orbit25 1.118871254
graph5                   graph5 1.089351377
orbit21                 orbit21 1.083913017
orbit27                 orbit27 1.068105325
graph22                 graph22 1.031458411
graph10                 graph10 1.027484109
graph4                   graph4 1.011900864
graph14                 graph14 1.011367912
graph7                   graph7 1.000595054
orbit31                 orbit31 0.988167600
graph0                   graph0 0.981185726
orbit39                 orbit39 0.966396882
fifth                     fifth 0.958681240
orbit4                   orbit4 0.900296430
orbit15                 orbit15 0.880830706
knn                         knn 0.857514772
graph20                 graph20 0.839730673
orbit50                 orbit50 0.776305268
graph13                 graph13 0.774986158
orbit35                 orbit35 0.771659354
orbit33                 orbit33 0.762490076
orbit19                 orbit19 0.734742262
upto_fifth           upto_fifth 0.727415292
graph6                   graph6 0.725842748
orbit69                 orbit69 0.692344974
graph12                 graph12 0.679595847
orbit55                 orbit55 0.644650369
orbit65                 orbit65 0.641851849
orbit9                   orbit9 0.638205537
orbit13                 orbit13 0.636576716
orbit22                 orbit22 0.635069242
ratio2                   ratio2 0.625608886
sixth                     sixth 0.582147217
graph18                 graph18 0.569124913
graph15                 graph15 0.561471367
orbit6                   orbit6 0.538857724
orbit49                 orbit49 0.536221763
graph8                   graph8 0.534941207
orbit41                 orbit41 0.513117029
orbit45                 orbit45 0.508708190
orbit56                 orbit56 0.507229690
graph17                 graph17 0.492582886
fourth                   fourth 0.481321238
orbit16                 orbit16 0.469873653
orbit36                 orbit36 0.467659768
orbit63                 orbit63 0.464633793
graph29                 graph29 0.424356661
orbit17                 orbit17 0.408171302
ratio6                   ratio6 0.401271095
orbit44                 orbit44 0.393086990
close                     close 0.376405044
orbit40                 orbit40 0.375236789
ratio3                   ratio3 0.374104312
orbit10                 orbit10 0.372767037
graph19                 graph19 0.360319944
orbit64                 orbit64 0.349802081
orbit20                 orbit20 0.348083288
graph21                 graph21 0.346790807
orbit48                 orbit48 0.343935454
upto_fourth         upto_fourth 0.335446345
orbit12                 orbit12 0.327864297
orbit57                 orbit57 0.327066874
orbit70                 orbit70 0.326338571
orbit54                 orbit54 0.323887738
upto_sixth           upto_sixth 0.315593614
orbit47                 orbit47 0.305739607
graph16                 graph16 0.298218521
orbit42                 orbit42 0.291813248
graph9                   graph9 0.289304173
graph26                 graph26 0.283267694
pdi                         pdi 0.282357574
graph28                 graph28 0.281508185
orbit53                 orbit53 0.272605072
orbit37                 orbit37 0.267494056
membership_s7     membership_s7 0.267454072
graph23                 graph23 0.252646989
membership_s15   membership_s15 0.237808309
orbit5                   orbit5 0.221875288
membership_s4     membership_s4 0.219888196
selfinter             selfinter 0.217114988
AP                           AP 0.211918464
orbit51                 orbit51 0.208459119
orbit61                 orbit61 0.207660865
upto_second         upto_second 0.200806482
orbit62                 orbit62 0.198225394
orbit2                   orbit2 0.186826890
graph25                 graph25 0.183046556
orbit1                   orbit1 0.180339979
orbit28                 orbit28 0.175128304
orbit30                 orbit30 0.172425728
orbit11                 orbit11 0.166372438
bigcom26               bigcom26 0.159780036
orbit38                 orbit38 0.158364623
orbit58                 orbit58 0.156281240
graph27                 graph27 0.155517213
orbit7                   orbit7 0.155245378
evcent                   evcent 0.151189988
orbit29                 orbit29 0.137211655
orbit43                 orbit43 0.136451030
orbit71                 orbit71 0.120171632
bigcom21               bigcom21 0.114733925
orbit32                 orbit32 0.113723883
orbit26                 orbit26 0.112435716
orbit68                 orbit68 0.112251572
upto_third           upto_third 0.101739345
membership_s32   membership_s32 0.101036307
orbit59                 orbit59 0.099887639
orbit46                 orbit46 0.099391005
bigcom40               bigcom40 0.094359444
orbit67                 orbit67 0.091269391
orbit60                 orbit60 0.091187879
orbit66                 orbit66 0.081581595
bigcom8                 bigcom8 0.081291732
orbit23                 orbit23 0.078502682
orbit52                 orbit52 0.063642686
bigcom4                 bigcom4 0.061633113
second                   second 0.047092614
membership_s1     membership_s1 0.035480744
hubscore               hubscore 0.034198716
bigcom1                 bigcom1 0.031097198
membership_s30   membership_s30 0.026167646
bigcom28               bigcom28 0.024919306
bigcom22               bigcom22 0.019428707
membership_s36   membership_s36 0.015892860
bigcom44               bigcom44 0.007855336
graph24                 graph24 0.007422061
bigcom30               bigcom30 0.004004631
orbit0                   orbit0 0.000000000
orbit3                   orbit3 0.000000000
orbit8                   orbit8 0.000000000
orbit14                 orbit14 0.000000000
orbit34                 orbit34 0.000000000
orbit72                 orbit72 0.000000000
ecc                         ecc 0.000000000
eccrad                   eccrad 0.000000000
coreness               coreness 0.000000000
first                     first 0.000000000
bigcom2                 bigcom2 0.000000000
bigcom3                 bigcom3 0.000000000
bigcom6                 bigcom6 0.000000000
bigcom9                 bigcom9 0.000000000
bigcom11               bigcom11 0.000000000
bigcom13               bigcom13 0.000000000
bigcom15               bigcom15 0.000000000
bigcom16               bigcom16 0.000000000
bigcom24               bigcom24 0.000000000
bigcom31               bigcom31 0.000000000
bigcom32               bigcom32 0.000000000
bigcom33               bigcom33 0.000000000
bigcom34               bigcom34 0.000000000
bigcom36               bigcom36 0.000000000
bigcom37               bigcom37 0.000000000
bigcom38               bigcom38 0.000000000
bigcom39               bigcom39 0.000000000
bigcom43               bigcom43 0.000000000
bigcom46               bigcom46 0.000000000
bigcom47               bigcom47 0.000000000
bigcom49               bigcom49 0.000000000
bigcom50               bigcom50 0.000000000
bigcom51               bigcom51 0.000000000
bigcom52               bigcom52 0.000000000
bigcom54               bigcom54 0.000000000
bigcom56               bigcom56 0.000000000
bigcom62               bigcom62 0.000000000
bigcom66               bigcom66 0.000000000
bigcom68               bigcom68 0.000000000
bigcom69               bigcom69 0.000000000
bigcom71               bigcom71 0.000000000
bigcom72               bigcom72 0.000000000
bigcom73               bigcom73 0.000000000
bigcom74               bigcom74 0.000000000
bigcom75               bigcom75 0.000000000
bigcom76               bigcom76 0.000000000
bigcom77               bigcom77 0.000000000
bigcom79               bigcom79 0.000000000
bigcom80               bigcom80 0.000000000
bigcom82               bigcom82 0.000000000
bigcom83               bigcom83 0.000000000
bigcom84               bigcom84 0.000000000
bigcom85               bigcom85 0.000000000
bigcom87               bigcom87 0.000000000
bigcom89               bigcom89 0.000000000
bigcom91               bigcom91 0.000000000
bigcom92               bigcom92 0.000000000
bigcom93               bigcom93 0.000000000
bigcom96               bigcom96 0.000000000
bigcom97               bigcom97 0.000000000
bigcom98               bigcom98 0.000000000
bigcom99               bigcom99 0.000000000
bigcom101             bigcom101 0.000000000
bigcom104             bigcom104 0.000000000
bigcom106             bigcom106 0.000000000
bigcom109             bigcom109 0.000000000
bigcom113             bigcom113 0.000000000
bigcom116             bigcom116 0.000000000
bigcom120             bigcom120 0.000000000
bigcom123             bigcom123 0.000000000
bigcom126             bigcom126 0.000000000
bigcom127             bigcom127 0.000000000
bigcom137             bigcom137 0.000000000
bigcom139             bigcom139 0.000000000
bigcom140             bigcom140 0.000000000
bigcom143             bigcom143 0.000000000
bigcom145             bigcom145 0.000000000
bigcom146             bigcom146 0.000000000
bigcom147             bigcom147 0.000000000
bigcom149             bigcom149 0.000000000
bigcom153             bigcom153 0.000000000
bigcom154             bigcom154 0.000000000
bigcom156             bigcom156 0.000000000
bigcom157             bigcom157 0.000000000
bigcom158             bigcom158 0.000000000
bigcom160             bigcom160 0.000000000
bigcom161             bigcom161 0.000000000
bigcom162             bigcom162 0.000000000
bigcom164             bigcom164 0.000000000
bigcom166             bigcom166 0.000000000
bigcom167             bigcom167 0.000000000
bigcom171             bigcom171 0.000000000
bigcom173             bigcom173 0.000000000
bigcom175             bigcom175 0.000000000
bigcom176             bigcom176 0.000000000
bigcom177             bigcom177 0.000000000
bigcom178             bigcom178 0.000000000
bigcom180             bigcom180 0.000000000
bigcom181             bigcom181 0.000000000
bigcom184             bigcom184 0.000000000
bigcom186             bigcom186 0.000000000
bigcom187             bigcom187 0.000000000
bigcom189             bigcom189 0.000000000
bigcom194             bigcom194 0.000000000
bigcom195             bigcom195 0.000000000
bigcom196             bigcom196 0.000000000
bigcom204             bigcom204 0.000000000
bigcom205             bigcom205 0.000000000
bigcom212             bigcom212 0.000000000
bigcom214             bigcom214 0.000000000
bigcom222             bigcom222 0.000000000
bigcom223             bigcom223 0.000000000
bigcom226             bigcom226 0.000000000
bigcom227             bigcom227 0.000000000
bigcom229             bigcom229 0.000000000
bigcom233             bigcom233 0.000000000
bigcom236             bigcom236 0.000000000
bigcom237             bigcom237 0.000000000
bigcom246             bigcom246 0.000000000
bigcom248             bigcom248 0.000000000
bigcom249             bigcom249 0.000000000
bigcom250             bigcom250 0.000000000
bigcom254             bigcom254 0.000000000
bigcom266             bigcom266 0.000000000
bigcom269             bigcom269 0.000000000
bigcom272             bigcom272 0.000000000
bigcom274             bigcom274 0.000000000
bigcom281             bigcom281 0.000000000
bigcom291             bigcom291 0.000000000
bigcom292             bigcom292 0.000000000
bigcom295             bigcom295 0.000000000
bigcom299             bigcom299 0.000000000
bigcom301             bigcom301 0.000000000
bigcom306             bigcom306 0.000000000
bigcom309             bigcom309 0.000000000
bigcom314             bigcom314 0.000000000
bigcom321             bigcom321 0.000000000
bigcom341             bigcom341 0.000000000
bigcom350             bigcom350 0.000000000
bigcom353             bigcom353 0.000000000
bigcom359             bigcom359 0.000000000
bigcom363             bigcom363 0.000000000
bigcom365             bigcom365 0.000000000
bigcom385             bigcom385 0.000000000
bigcom386             bigcom386 0.000000000
bigcom408             bigcom408 0.000000000
bigcom412             bigcom412 0.000000000
bigcom480             bigcom480 0.000000000
membership_s3     membership_s3 0.000000000
membership_s5     membership_s5 0.000000000
membership_s6     membership_s6 0.000000000
membership_s8     membership_s8 0.000000000
membership_s9     membership_s9 0.000000000
membership_s11   membership_s11 0.000000000
membership_s12   membership_s12 0.000000000
membership_s14   membership_s14 0.000000000
membership_s16   membership_s16 0.000000000
membership_s17   membership_s17 0.000000000
membership_s18   membership_s18 0.000000000
membership_s20   membership_s20 0.000000000
membership_s21   membership_s21 0.000000000
membership_s22   membership_s22 0.000000000
membership_s24   membership_s24 0.000000000
membership_s25   membership_s25 0.000000000
membership_s26   membership_s26 0.000000000
membership_s27   membership_s27 0.000000000
membership_s28   membership_s28 0.000000000
membership_s31   membership_s31 0.000000000
membership_s33   membership_s33 0.000000000
membership_s37   membership_s37 0.000000000
target                   target 0.000000000
[1] "Dataset: high_C Model RF, run: 5 of 5 2015-06-16 11:01:56"
     |      Out-of-bag   |
Tree |      MSE  %Var(y) |
   1 |   0.1091   240.68 |
   2 |   0.1015   223.96 |
   3 |  0.09937   219.32 |
   4 |  0.09348   206.32 |
   5 |  0.08889   196.17 |
   6 |  0.08617   190.19 |
   7 |  0.07993   176.40 |
   8 |  0.07708   170.12 |
   9 |  0.07584   167.37 |
  10 |   0.0699   154.26 |
  11 |   0.0671   148.08 |
  12 |  0.06507   143.61 |
  13 |  0.06347   140.09 |
  14 |  0.06236   137.63 |
  15 |  0.06111   134.88 |
  16 |  0.06068   133.91 |
  17 |  0.06018   132.82 |
  18 |  0.05943   131.16 |
  19 |  0.05871   129.57 |
  20 |  0.05895   130.10 |
  21 |  0.05865   129.45 |
  22 |  0.05838   128.86 |
  23 |  0.05778   127.51 |
  24 |   0.0577   127.34 |
  25 |  0.05674   125.23 |
  26 |  0.05646   124.61 |
  27 |  0.05608   123.76 |
  28 |  0.05543   122.34 |
  29 |  0.05505   121.51 |
  30 |  0.05483   121.02 |
  31 |  0.05445   120.17 |
  32 |   0.0544   120.06 |
  33 |  0.05428   119.80 |
  34 |  0.05426   119.75 |
  35 |  0.05389   118.94 |
  36 |  0.05398   119.13 |
  37 |  0.05362   118.35 |
  38 |  0.05354   118.16 |
  39 |  0.05359   118.27 |
  40 |  0.05334   117.71 |
  41 |  0.05315   117.31 |
  42 |  0.05303   117.03 |
  43 |  0.05303   117.04 |
  44 |  0.05284   116.62 |
  45 |  0.05294   116.84 |
  46 |  0.05306   117.10 |
  47 |  0.05292   116.80 |
  48 |  0.05285   116.64 |
  49 |  0.05273   116.38 |
  50 |  0.05257   116.02 |
  51 |  0.05248   115.82 |
  52 |  0.05234   115.52 |
  53 |  0.05234   115.53 |
  54 |   0.0523   115.42 |
  55 |  0.05226   115.34 |
  56 |  0.05226   115.33 |
  57 |  0.05234   115.52 |
  58 |  0.05236   115.55 |
  59 |  0.05237   115.57 |
  60 |  0.05234   115.51 |
  61 |  0.05229   115.41 |
  62 |  0.05226   115.34 |
  63 |  0.05229   115.40 |
  64 |  0.05241   115.68 |
  65 |  0.05233   115.49 |
  66 |   0.0522   115.22 |
  67 |  0.05218   115.16 |
  68 |  0.05217   115.15 |
  69 |  0.05208   114.95 |
  70 |  0.05203   114.83 |
  71 |  0.05195   114.66 |
  72 |    0.052   114.77 |
  73 |  0.05208   114.93 |
  74 |  0.05198   114.71 |
  75 |   0.0521   115.00 |
  76 |  0.05213   115.06 |
  77 |  0.05217   115.14 |
  78 |  0.05212   115.03 |
  79 |  0.05207   114.92 |
  80 |  0.05227   115.36 |
  81 |  0.05205   114.88 |
  82 |  0.05218   115.17 |
  83 |  0.05219   115.18 |
  84 |  0.05228   115.38 |
  85 |  0.05234   115.51 |
  86 |  0.05229   115.41 |
  87 |  0.05229   115.40 |
  88 |  0.05232   115.48 |
  89 |   0.0522   115.21 |
  90 |  0.05214   115.07 |
  91 |  0.05219   115.18 |
  92 |  0.05219   115.18 |
  93 |  0.05225   115.33 |
  94 |  0.05227   115.37 |
  95 |  0.05218   115.17 |
  96 |   0.0522   115.20 |
  97 |  0.05217   115.15 |
  98 |   0.0521   114.98 |
  99 |  0.05209   114.96 |
 100 |  0.05209   114.97 |
[1] "Random Forest variable coefficients"
                      %IncMSE IncNodePurity
graph5           5.942087e-03  2.435567e-01
graph6           3.658904e-04  1.280322e-01
graph7           6.312744e-04  1.339291e-01
graph8           7.003793e-04  5.953231e-02
graph9           1.106020e-03  1.340349e-01
graph10          4.438072e-03  4.432476e-01
graph11          4.126559e-03  4.816762e-01
graph12          1.240671e-03  1.267324e-01
graph13          9.234977e-04  2.189467e-01
graph14          3.397570e-03  1.154740e-01
graph15          1.629472e-03  1.287216e-01
graph16          5.701916e-03  2.742025e-01
graph17          4.418865e-03  1.790912e-01
graph18          1.391894e-03  6.690964e-02
graph19          3.194520e-03  1.896352e-01
graph20          5.968507e-03  3.083577e-01
graph21          1.186053e-03  2.088162e-01
graph22          3.704546e-03  3.388003e-01
graph23          5.869106e-04  1.841041e-01
graph24          1.783030e-03  6.986843e-02
graph25          3.520279e-04  8.212214e-02
graph26          3.146661e-04  1.848450e-01
graph27          5.660193e-04  1.584474e-01
graph28          6.259216e-04  1.214021e-01
graph29          1.251054e-03  1.068795e-01
orbit0           1.511895e-03  5.789546e-02
orbit1           1.804882e-04  9.812249e-02
orbit2           1.289607e-03  1.365586e-01
orbit3           2.092571e-03  1.616180e-01
orbit4           2.699873e-03  3.644132e-01
orbit5           3.746036e-03  1.499336e-01
orbit6           3.985345e-03  3.521218e-01
orbit7           4.257238e-03  2.571739e-01
orbit8           3.132752e-03  1.933715e-01
orbit9           8.718628e-04  2.024465e-01
orbit10          5.604846e-04  8.245288e-02
orbit11          3.110925e-04  2.310006e-01
orbit12          1.546922e-03  1.369362e-01
orbit13          2.379541e-03  1.755066e-01
orbit14          2.492678e-03  1.677340e-01
orbit15          1.859004e-03  2.918347e-01
orbit16          8.250541e-04  1.365729e-01
orbit17          3.618619e-03  1.097219e-01
orbit18          2.083978e-03  3.623022e-01
orbit19          7.665895e-03  3.808951e-01
orbit20          3.152469e-03  2.845916e-01
orbit21          5.120754e-03  4.790909e-01
orbit22          5.677885e-03  4.509048e-01
orbit23          1.702827e-03  1.166397e-01
orbit24          4.182211e-03  2.240828e-01
orbit25          4.339955e-03  1.486545e-01
orbit26          6.475507e-04  1.125227e-01
orbit27          2.041780e-03  2.260568e-01
orbit28          1.222737e-03  1.174982e-01
orbit29          3.808622e-03  1.925689e-01
orbit30          1.367500e-03  1.717609e-01
orbit31          2.990558e-03  4.594901e-01
orbit32          4.373638e-03  4.617546e-01
orbit33          2.885029e-03  3.779497e-01
orbit34          3.158635e-04  1.736156e-01
orbit35          2.491732e-03  3.487660e-01
orbit36          2.361733e-03  1.878129e-01
orbit37          1.951312e-03  2.319495e-01
orbit38          9.436414e-04  1.656274e-01
orbit39          4.043034e-03  3.408218e-01
orbit40          5.687296e-03  1.308650e-01
orbit41          2.451972e-03  2.363085e-01
orbit42          4.440861e-03  2.020707e-01
orbit43          2.395410e-04  6.606874e-02
orbit44          2.446921e-03  1.080726e-01
orbit45          1.676856e-03  3.367943e-01
orbit46          2.341932e-03  2.375332e-01
orbit47          1.706929e-03  1.343877e-01
orbit48          1.701916e-03  1.766035e-01
orbit49          3.357470e-03  3.584373e-01
orbit50          5.337320e-03  2.548569e-01
orbit51          1.812011e-03  2.729255e-01
orbit52          8.004430e-04  1.522323e-01
orbit53          1.015329e-03  6.739889e-02
orbit54          3.615971e-03  2.749144e-01
orbit55          3.418565e-03  4.680171e-01
orbit56          4.701173e-03  3.311600e-01
orbit57          2.542029e-03  1.543420e-01
orbit58          1.468436e-03  9.393948e-02
orbit59          2.637023e-03  1.914222e-01
orbit60          2.074493e-03  7.876165e-02
orbit61          3.702760e-03  2.255174e-01
orbit62          2.105526e-03  3.368058e-01
orbit63          2.269579e-03  2.106783e-01
orbit64          3.919607e-03  2.209657e-01
orbit65          2.270571e-03  1.932817e-01
orbit66          2.463533e-03  1.395276e-01
orbit67          9.942881e-04  1.389681e-01
orbit68          1.391785e-03  1.874733e-01
orbit69          2.869826e-03  3.358182e-01
orbit70          7.194480e-03  2.684077e-01
orbit71          1.029706e-03  9.701133e-02
orbit72          7.485074e-04  1.005783e-01
AP               1.346294e-05  3.160425e-02
bet              1.972037e-03  6.738576e-01
ecc             -5.743109e-07  1.686442e-01
eccrad           6.464441e-05  1.072761e-01
close            2.961164e-03  2.327785e-01
constraint       2.486612e-03  1.076044e+00
coreness         5.319149e-05  3.200000e-02
knn              1.847750e-03  4.169067e-01
hubscore         8.935795e-04  8.328629e-02
pagerank         1.123274e-03  3.529011e-01
trans            1.474824e-03  4.368762e-01
evcent           2.619969e-03  2.474866e-01
first            4.266293e-04  1.299170e-01
upto_second      2.028387e-03  1.260893e-01
upto_third       2.275123e-03  2.177541e-01
upto_fourth      2.841095e-03  2.350171e-01
upto_fifth       1.828807e-03  1.833376e-01
upto_sixth      -2.514437e-05  8.444197e-02
second           2.682873e-03  2.803580e-01
third            5.444513e-03  6.344261e-01
fourth           1.781035e-03  4.388754e-01
fifth            2.545055e-03  5.013929e-01
sixth            2.367714e-03  3.875498e-01
ratio1           1.365695e-03  3.688529e-01
ratio2           4.026469e-03  2.145736e-01
ratio3           4.814095e-03  3.445019e-01
ratio4           3.676134e-03  9.926862e-01
ratio5           1.027644e-03  1.211979e+00
ratio6           2.075010e-03  3.951891e-01
selfinter       -2.617801e-05  3.253968e-02
walktrap_vertex  4.110947e-04  1.282917e+00
bigcom1         -2.659574e-05  4.366071e-02
bigcom2          0.000000e+00  0.000000e+00
bigcom3          0.000000e+00  6.938894e-20
bigcom4         -5.306487e-05  8.903054e-02
bigcom6          0.000000e+00  0.000000e+00
bigcom8          1.216018e-04  6.260171e-02
bigcom9          0.000000e+00  0.000000e+00
bigcom11         0.000000e+00  0.000000e+00
bigcom13         0.000000e+00  0.000000e+00
bigcom15         0.000000e+00  0.000000e+00
bigcom16         0.000000e+00  0.000000e+00
bigcom21        -1.784709e-05  1.213563e-01
bigcom22         4.999040e-05  2.311313e-02
bigcom24         0.000000e+00  0.000000e+00
bigcom26        -1.020005e-04  1.020323e-01
bigcom28         1.509598e-04  2.897379e-02
bigcom30         0.000000e+00  0.000000e+00
bigcom31         0.000000e+00  0.000000e+00
bigcom32         0.000000e+00  0.000000e+00
bigcom33         0.000000e+00  0.000000e+00
bigcom34         0.000000e+00  0.000000e+00
bigcom36         0.000000e+00  0.000000e+00
bigcom37         0.000000e+00  0.000000e+00
bigcom38         0.000000e+00  0.000000e+00
bigcom39         0.000000e+00  0.000000e+00
bigcom40         7.083719e-05  7.596673e-02
bigcom43         0.000000e+00  0.000000e+00
bigcom44         0.000000e+00  7.813853e-03
bigcom46         0.000000e+00  0.000000e+00
bigcom47         0.000000e+00  0.000000e+00
bigcom49         0.000000e+00  0.000000e+00
bigcom50         0.000000e+00  0.000000e+00
bigcom51         0.000000e+00  0.000000e+00
bigcom52         0.000000e+00  0.000000e+00
bigcom54         0.000000e+00  0.000000e+00
bigcom56         0.000000e+00  0.000000e+00
bigcom62         0.000000e+00  0.000000e+00
bigcom66         0.000000e+00  0.000000e+00
bigcom68         0.000000e+00  0.000000e+00
bigcom69         0.000000e+00  0.000000e+00
bigcom71         0.000000e+00  0.000000e+00
bigcom72         0.000000e+00  0.000000e+00
bigcom73         0.000000e+00  0.000000e+00
bigcom74         0.000000e+00  0.000000e+00
bigcom75         0.000000e+00  0.000000e+00
bigcom76         0.000000e+00  0.000000e+00
bigcom77         0.000000e+00  0.000000e+00
bigcom79         0.000000e+00  0.000000e+00
bigcom80         0.000000e+00  0.000000e+00
bigcom82         0.000000e+00  0.000000e+00
bigcom83         0.000000e+00  0.000000e+00
bigcom84         0.000000e+00  0.000000e+00
bigcom85         0.000000e+00  0.000000e+00
bigcom87         0.000000e+00  0.000000e+00
bigcom89         0.000000e+00  0.000000e+00
bigcom91         0.000000e+00  0.000000e+00
bigcom92         0.000000e+00  0.000000e+00
bigcom93         0.000000e+00  0.000000e+00
bigcom96         0.000000e+00  0.000000e+00
bigcom97         0.000000e+00  0.000000e+00
bigcom98         0.000000e+00  0.000000e+00
bigcom99         0.000000e+00  0.000000e+00
bigcom101        0.000000e+00  0.000000e+00
bigcom104        0.000000e+00  0.000000e+00
bigcom106        0.000000e+00  0.000000e+00
bigcom109        0.000000e+00  0.000000e+00
bigcom113        0.000000e+00  0.000000e+00
bigcom116        0.000000e+00  0.000000e+00
bigcom120        0.000000e+00  0.000000e+00
bigcom123        0.000000e+00  0.000000e+00
bigcom126        0.000000e+00  0.000000e+00
bigcom127        0.000000e+00  0.000000e+00
bigcom137        0.000000e+00  0.000000e+00
bigcom139        0.000000e+00  0.000000e+00
bigcom140        0.000000e+00  0.000000e+00
bigcom143        0.000000e+00  0.000000e+00
bigcom145        0.000000e+00  0.000000e+00
bigcom146        0.000000e+00  0.000000e+00
bigcom147        0.000000e+00  3.469447e-20
bigcom149        0.000000e+00  0.000000e+00
bigcom153        0.000000e+00  0.000000e+00
bigcom154        0.000000e+00  0.000000e+00
bigcom156        0.000000e+00  0.000000e+00
bigcom157        0.000000e+00  0.000000e+00
bigcom158        0.000000e+00  0.000000e+00
bigcom160        0.000000e+00  0.000000e+00
bigcom161        0.000000e+00  0.000000e+00
bigcom162        0.000000e+00  0.000000e+00
bigcom164        0.000000e+00  0.000000e+00
bigcom166        0.000000e+00  0.000000e+00
bigcom167        0.000000e+00  0.000000e+00
bigcom171        0.000000e+00  0.000000e+00
bigcom173        0.000000e+00  0.000000e+00
bigcom175        0.000000e+00  0.000000e+00
bigcom176        0.000000e+00  0.000000e+00
bigcom177        0.000000e+00  0.000000e+00
bigcom178        0.000000e+00  0.000000e+00
bigcom180        0.000000e+00  0.000000e+00
bigcom181        0.000000e+00  0.000000e+00
bigcom184        0.000000e+00  0.000000e+00
bigcom186        0.000000e+00  0.000000e+00
bigcom187        0.000000e+00  0.000000e+00
bigcom189        0.000000e+00  0.000000e+00
bigcom194        0.000000e+00  0.000000e+00
bigcom195        0.000000e+00  0.000000e+00
bigcom196        0.000000e+00  0.000000e+00
bigcom204        0.000000e+00  0.000000e+00
bigcom205        0.000000e+00  0.000000e+00
bigcom212        0.000000e+00  0.000000e+00
bigcom214        0.000000e+00  0.000000e+00
bigcom222        0.000000e+00  0.000000e+00
bigcom223        0.000000e+00  0.000000e+00
bigcom226        0.000000e+00  0.000000e+00
bigcom227        0.000000e+00  0.000000e+00
bigcom229        0.000000e+00  0.000000e+00
bigcom233        0.000000e+00  0.000000e+00
bigcom236        0.000000e+00  0.000000e+00
bigcom237        0.000000e+00  0.000000e+00
bigcom246        0.000000e+00  0.000000e+00
bigcom248        0.000000e+00  8.328006e-01
bigcom249        0.000000e+00  0.000000e+00
bigcom250        0.000000e+00  0.000000e+00
bigcom254        0.000000e+00  0.000000e+00
bigcom266        0.000000e+00  0.000000e+00
bigcom269        0.000000e+00  0.000000e+00
bigcom272        0.000000e+00  0.000000e+00
bigcom274        0.000000e+00  0.000000e+00
bigcom281        0.000000e+00  0.000000e+00
bigcom291        0.000000e+00  0.000000e+00
bigcom292        0.000000e+00  0.000000e+00
bigcom295        0.000000e+00  0.000000e+00
bigcom299        0.000000e+00  0.000000e+00
bigcom301        0.000000e+00  0.000000e+00
bigcom306        0.000000e+00  0.000000e+00
bigcom309        0.000000e+00  0.000000e+00
bigcom314        0.000000e+00  0.000000e+00
bigcom321        0.000000e+00  0.000000e+00
bigcom341        0.000000e+00  0.000000e+00
bigcom350        0.000000e+00  0.000000e+00
bigcom353        0.000000e+00  0.000000e+00
bigcom359        0.000000e+00  0.000000e+00
bigcom363        0.000000e+00  0.000000e+00
bigcom365        0.000000e+00  0.000000e+00
bigcom385        0.000000e+00  0.000000e+00
bigcom386        0.000000e+00  0.000000e+00
bigcom408        0.000000e+00  0.000000e+00
bigcom412        0.000000e+00  0.000000e+00
bigcom480        0.000000e+00  0.000000e+00
spin_vertex      1.298348e-03  6.304644e-01
membership_s1    3.823030e-04  1.287241e-01
membership_s3    0.000000e+00  0.000000e+00
membership_s4    1.222704e-04  5.862411e-02
membership_s5    0.000000e+00  2.428613e-18
membership_s6    0.000000e+00  0.000000e+00
membership_s7    1.932910e-04  1.286568e-01
membership_s8    0.000000e+00  0.000000e+00
membership_s9    0.000000e+00  0.000000e+00
membership_s11   0.000000e+00  0.000000e+00
membership_s12   0.000000e+00  0.000000e+00
membership_s14   0.000000e+00  0.000000e+00
membership_s15   0.000000e+00  0.000000e+00
membership_s16   0.000000e+00  0.000000e+00
membership_s17   0.000000e+00  0.000000e+00
membership_s18   0.000000e+00  0.000000e+00
membership_s20   0.000000e+00  0.000000e+00
membership_s21   0.000000e+00  0.000000e+00
membership_s22   0.000000e+00  0.000000e+00
membership_s24   0.000000e+00  0.000000e+00
membership_s25   0.000000e+00  0.000000e+00
membership_s26   0.000000e+00  0.000000e+00
membership_s27   0.000000e+00  0.000000e+00
membership_s28   0.000000e+00  0.000000e+00
membership_s30   9.942019e-05  6.186233e-02
membership_s31   0.000000e+00  3.469447e-20
membership_s32   1.472513e-05  1.916888e-02
membership_s33   0.000000e+00  0.000000e+00
membership_s36   2.165890e-04  7.264756e-02
membership_s37   0.000000e+00  0.000000e+00
V1               3.767409e-03  3.714398e-01
V2               1.603593e-03  1.458213e+00
pdi              1.475135e-04  8.398545e-02
adhesion         5.055480e-03  6.164809e-01
cohesion         6.091930e-03  5.964694e-01
inner            1.382891e-03  8.195908e-01
outer            6.949990e-04  4.738851e-01
ioratio          2.694019e-03  6.491744e-01
comsize          1.404975e-03  7.897734e-01
target           0.000000e+00  0.000000e+00
[1] "Dataset: high_C Model GLM, run: 5 of 5 2015-06-16 11:02:08"
[1] "glmnet variable coefficients"
                         [,1]          [,2]
(Intercept)     -2.996752e+00 -9.763838e-02
graph0          -4.391425e-42 -4.814855e-08
graph1          -1.111747e-44 -2.582800e-10
graph2          -3.620986e-42 -6.860639e-08
graph3          -8.880590e-47  2.865291e-13
graph4          -2.966854e-47 -7.627672e-13
graph5          -3.077577e-43 -7.482394e-09
graph6          -1.496339e-45 -2.066788e-11
graph7          -5.167563e-44 -2.715983e-10
graph8          -1.017587e-41 -2.590509e-07
graph9          -3.651346e-48 -3.957203e-14
graph10         -4.368109e-49 -1.031475e-14
graph11         -6.822835e-50 -1.773323e-15
graph12          2.340646e-47  7.805663e-13
graph13         -8.814927e-47 -1.394235e-12
graph14         -4.184077e-48 -1.016766e-13
graph15         -1.679116e-45 -9.885376e-12
graph16         -8.918697e-47 -1.949399e-12
graph17          4.763554e-47  2.340527e-12
graph18         -4.514930e-45 -9.629421e-11
graph19         -5.450785e-46 -1.000137e-11
graph20         -3.774685e-44 -9.712262e-10
graph21         -2.162598e-45 -3.219348e-11
graph22          4.174982e-44  1.224079e-09
graph23         -1.089985e-44 -2.657293e-10
graph24         -1.089329e-44 -2.442824e-10
graph25         -7.924797e-44 -1.909192e-09
graph26         -8.295397e-44 -2.047451e-09
graph27         -5.337965e-43 -1.332080e-08
graph28         -9.139331e-43 -2.330235e-08
graph29         -1.757975e-41 -4.630156e-07
orbit0          -4.391425e-42 -4.808338e-08
orbit1          -1.570957e-42 -3.940950e-08
orbit2          -8.601751e-45 -1.944720e-10
orbit3          -3.620986e-42 -6.857541e-08
orbit4          -4.498212e-44 -1.154292e-09
orbit5           1.218571e-46  5.901932e-12
orbit6          -1.408365e-45 -3.250885e-11
orbit7          -2.909482e-47 -7.495280e-13
orbit8          -3.077577e-43 -7.481329e-09
orbit9          -1.306074e-42 -3.386263e-08
orbit10         -2.119713e-44 -4.325648e-10
orbit11          2.438157e-46  2.248002e-11
orbit12         -3.121407e-42 -8.028477e-08
orbit13          2.881383e-43  9.199423e-09
orbit14         -1.017587e-41 -2.590222e-07
orbit15         -1.242043e-45 -3.190303e-11
orbit16          5.931965e-49  7.646201e-14
orbit17         -3.277848e-47 -4.311032e-13
orbit18         -3.629262e-46 -9.689315e-12
orbit19         -1.622590e-46 -4.124605e-12
orbit20          3.556344e-47  1.027903e-12
orbit21         -5.273348e-49 -1.304794e-14
orbit22          5.376004e-49  2.097852e-14
orbit23         -6.859285e-50 -1.787380e-15
orbit24         -7.665914e-45 -2.004026e-10
orbit25         -1.106196e-45 -2.712456e-11
orbit26          4.054021e-47  1.232661e-12
orbit27         -3.057290e-44 -7.866977e-10
orbit28         -9.274978e-47  1.236998e-14
orbit29         -1.393350e-45 -3.321773e-11
orbit30          1.586320e-46  6.112465e-12
orbit31         -1.009234e-45 -2.551736e-11
orbit32          9.993973e-47  3.022413e-12
orbit33         -5.078963e-48 -1.289247e-13
orbit34         -1.679116e-45 -9.811225e-12
orbit35         -4.115105e-44 -1.050306e-09
orbit36         -2.447995e-45 -6.139731e-11
orbit37         -1.296516e-45 -2.994480e-11
orbit38         -1.643693e-47 -8.717409e-14
orbit39         -9.796288e-44 -2.552458e-09
orbit40         -7.361863e-45 -1.883300e-10
orbit41          4.477291e-45  1.289385e-10
orbit42          3.165411e-47  1.673248e-12
orbit43         -3.122810e-44 -7.632081e-10
orbit44          9.981235e-46  5.188987e-11
orbit45         -2.396417e-43 -6.236311e-09
orbit46         -3.174608e-44 -8.043795e-10
orbit47          4.342584e-46  1.871206e-11
orbit48         -1.073642e-45 -1.931069e-11
orbit49         -2.691649e-43 -7.027145e-09
orbit50         -2.955682e-44 -7.525987e-10
orbit51         -3.267320e-44 -7.749356e-10
orbit52         -9.546211e-44 -2.315874e-09
orbit53          2.270332e-45  9.729597e-11
orbit54         -4.588703e-43 -1.206097e-08
orbit55          8.585834e-44  2.422215e-09
orbit56         -1.778014e-42 -4.670037e-08
orbit57         -3.097917e-44 -7.875705e-10
orbit58          2.647830e-46  5.205222e-11
orbit59         -2.006404e-43 -5.108669e-09
orbit60         -2.434021e-44 -5.454218e-10
orbit61         -3.152761e-46  9.136252e-11
orbit62         -1.860025e-42 -4.771424e-08
orbit63         -1.124602e-43 -2.615718e-09
orbit64         -1.781017e-43 -4.289908e-09
orbit65         -2.711883e-42 -7.020272e-08
orbit66         -4.264725e-43 -1.096004e-08
orbit67         -5.315818e-44 -1.151614e-09
orbit68         -8.792684e-43 -2.215586e-08
orbit69         -9.346698e-43 -2.230130e-08
orbit70         -5.111575e-42 -1.327027e-07
orbit71         -9.377772e-43 -2.360893e-08
orbit72         -1.757975e-41 -4.629450e-07
AP               7.622829e-41  4.657760e-06
bet              5.944250e-46  2.142911e-11
ecc              4.411062e-39  1.127641e-04
eccrad           2.646637e-38  6.765778e-04
close           -2.860493e-37 -7.295384e-03
constraint       7.381708e-37  1.950912e-02
coreness        -1.298725e-39 -3.267026e-05
knn             -1.942659e-40 -5.184364e-06
hubscore        -5.884495e-38 -1.472194e-03
pagerank        -1.486891e-35 -3.974247e-01
trans           -7.392175e-38 -1.996322e-03
evcent          -5.992273e-38 -1.500855e-03
first           -4.391425e-42 -4.777798e-08
upto_second     -3.495803e-42 -8.803559e-08
upto_third      -9.724577e-42 -2.546091e-07
upto_fourth     -1.788553e-40 -4.740630e-06
upto_fifth      -8.511946e-40 -2.206588e-05
upto_sixth      -7.176267e-39 -1.903837e-04
second          -3.728207e-42 -9.418826e-08
third           -3.373627e-42 -1.013802e-07
fourth           1.015616e-41  2.655342e-07
fifth            2.060599e-40  5.468647e-06
sixth            8.490490e-40  2.187292e-05
ratio1          -1.718893e-40 -4.641106e-06
ratio2           4.115190e-39  1.091810e-04
ratio3           9.271952e-38  2.437629e-03
ratio4           2.277256e-36  6.229289e-02
ratio5          -2.687463e-37 -7.274712e-03
ratio6           2.727073e-38  7.081955e-04
selfinter        1.291945e-38  3.565712e-04
walktrap_vertex  1.709561e-38  4.629601e-04
bigcom1          1.088504e-38  2.902248e-04
bigcom2          0.000000e+00  0.000000e+00
bigcom3         -4.934691e-38 -1.351700e-03
bigcom4         -3.863134e-39 -1.027359e-04
bigcom6          0.000000e+00  0.000000e+00
bigcom8          2.339552e-38  6.384476e-04
bigcom9         -4.824069e-38 -1.325056e-03
bigcom11         0.000000e+00  0.000000e+00
bigcom13        -4.814684e-38 -1.324657e-03
bigcom15        -4.819372e-38 -1.327351e-03
bigcom16         0.000000e+00  0.000000e+00
bigcom21         1.547179e-37  4.212466e-03
bigcom22        -1.231304e-38 -3.355562e-04
bigcom24         0.000000e+00  0.000000e+00
bigcom26         6.474584e-38  1.756075e-03
bigcom28        -1.760637e-39 -4.168693e-05
bigcom30         4.424655e-38  1.195746e-03
bigcom31         0.000000e+00  0.000000e+00
bigcom32        -4.810005e-38 -1.313526e-03
bigcom33         0.000000e+00  0.000000e+00
bigcom34         0.000000e+00  0.000000e+00
bigcom36        -4.810005e-38 -1.323575e-03
bigcom37         0.000000e+00  0.000000e+00
bigcom38         0.000000e+00  0.000000e+00
bigcom39        -4.810005e-38 -1.322069e-03
bigcom40        -6.771980e-39 -1.807750e-04
bigcom43         0.000000e+00  0.000000e+00
bigcom44         1.531588e-38  4.114691e-04
bigcom46        -4.810005e-38 -1.338044e-03
bigcom47         0.000000e+00  0.000000e+00
bigcom49         0.000000e+00  0.000000e+00
bigcom50         0.000000e+00  0.000000e+00
bigcom51         0.000000e+00  0.000000e+00
bigcom52         0.000000e+00  0.000000e+00
bigcom54         0.000000e+00  0.000000e+00
bigcom56         0.000000e+00  0.000000e+00
bigcom62         0.000000e+00  0.000000e+00
bigcom66         0.000000e+00  0.000000e+00
bigcom68         0.000000e+00  0.000000e+00
bigcom69         0.000000e+00  0.000000e+00
bigcom71        -4.810005e-38 -1.320276e-03
bigcom72         0.000000e+00  0.000000e+00
bigcom73        -4.810005e-38 -1.321839e-03
bigcom74         0.000000e+00  0.000000e+00
bigcom75         0.000000e+00  0.000000e+00
bigcom76         0.000000e+00  0.000000e+00
bigcom77         0.000000e+00  0.000000e+00
bigcom79         0.000000e+00  0.000000e+00
bigcom80         0.000000e+00  0.000000e+00
bigcom82         0.000000e+00  0.000000e+00
bigcom83         0.000000e+00  0.000000e+00
bigcom84         0.000000e+00  0.000000e+00
bigcom85         0.000000e+00  0.000000e+00
bigcom87         0.000000e+00  0.000000e+00
bigcom89         0.000000e+00  0.000000e+00
bigcom91         0.000000e+00  0.000000e+00
bigcom92        -4.819372e-38 -1.324143e-03
bigcom93         0.000000e+00  0.000000e+00
bigcom96         0.000000e+00  0.000000e+00
bigcom97        -4.810005e-38 -1.321394e-03
bigcom98         0.000000e+00  0.000000e+00
bigcom99         0.000000e+00  0.000000e+00
bigcom101       -4.814684e-38 -1.311850e-03
bigcom104        0.000000e+00  0.000000e+00
bigcom106        0.000000e+00  0.000000e+00
bigcom109        0.000000e+00  0.000000e+00
bigcom113        0.000000e+00  0.000000e+00
bigcom116       -4.810005e-38 -1.314132e-03
bigcom120        0.000000e+00  0.000000e+00
bigcom123        0.000000e+00  0.000000e+00
bigcom126        0.000000e+00  0.000000e+00
bigcom127        0.000000e+00  0.000000e+00
bigcom137        0.000000e+00  0.000000e+00
bigcom139        0.000000e+00  0.000000e+00
bigcom140        0.000000e+00  0.000000e+00
bigcom143        0.000000e+00  0.000000e+00
bigcom145        0.000000e+00  0.000000e+00
bigcom146        0.000000e+00  0.000000e+00
bigcom147       -4.814684e-38 -1.312472e-03
bigcom149        0.000000e+00  0.000000e+00
bigcom153        0.000000e+00  0.000000e+00
bigcom154       -4.814684e-38 -1.321307e-03
bigcom156        0.000000e+00  0.000000e+00
bigcom157        0.000000e+00  0.000000e+00
bigcom158        0.000000e+00  0.000000e+00
bigcom160        0.000000e+00  0.000000e+00
bigcom161        0.000000e+00  0.000000e+00
bigcom162        0.000000e+00  0.000000e+00
bigcom164        0.000000e+00  0.000000e+00
bigcom166        0.000000e+00  0.000000e+00
bigcom167       -4.814684e-38 -1.321762e-03
bigcom171        0.000000e+00  0.000000e+00
bigcom173        0.000000e+00  0.000000e+00
bigcom175        0.000000e+00  0.000000e+00
bigcom176        0.000000e+00  0.000000e+00
bigcom177        0.000000e+00  0.000000e+00
bigcom178        0.000000e+00  0.000000e+00
bigcom180        0.000000e+00  0.000000e+00
bigcom181       -4.810005e-38 -1.311798e-03
bigcom184        0.000000e+00  0.000000e+00
bigcom186        0.000000e+00  0.000000e+00
bigcom187        0.000000e+00  0.000000e+00
bigcom189       -4.810005e-38 -1.323106e-03
bigcom194        0.000000e+00  0.000000e+00
bigcom195       -4.810005e-38 -1.326931e-03
bigcom196        0.000000e+00  0.000000e+00
bigcom204       -4.810005e-38 -1.320985e-03
bigcom205        0.000000e+00  0.000000e+00
bigcom212        0.000000e+00  0.000000e+00
bigcom214        0.000000e+00  0.000000e+00
bigcom222        0.000000e+00  0.000000e+00
bigcom223        0.000000e+00  0.000000e+00
bigcom226        0.000000e+00  0.000000e+00
bigcom227        0.000000e+00  0.000000e+00
bigcom229        0.000000e+00  0.000000e+00
bigcom233        0.000000e+00  0.000000e+00
bigcom236        0.000000e+00  0.000000e+00
bigcom237        0.000000e+00  0.000000e+00
bigcom246        0.000000e+00  0.000000e+00
bigcom248        9.629826e-37  2.624878e-02
bigcom249        0.000000e+00  0.000000e+00
bigcom250        0.000000e+00  0.000000e+00
bigcom254        0.000000e+00  0.000000e+00
bigcom266        0.000000e+00  0.000000e+00
bigcom269        0.000000e+00  0.000000e+00
bigcom272        0.000000e+00  0.000000e+00
bigcom274       -4.828776e-38 -1.317991e-03
bigcom281        0.000000e+00  0.000000e+00
bigcom291        0.000000e+00  0.000000e+00
bigcom292        0.000000e+00  0.000000e+00
bigcom295        0.000000e+00  0.000000e+00
bigcom299        0.000000e+00  0.000000e+00
bigcom301        0.000000e+00  0.000000e+00
bigcom306        0.000000e+00  0.000000e+00
bigcom309        0.000000e+00  0.000000e+00
bigcom314        0.000000e+00  0.000000e+00
bigcom321       -4.810005e-38 -1.324470e-03
bigcom341        0.000000e+00  0.000000e+00
bigcom350        0.000000e+00  0.000000e+00
bigcom353        0.000000e+00  0.000000e+00
bigcom359        0.000000e+00  0.000000e+00
bigcom363        0.000000e+00  0.000000e+00
bigcom365        0.000000e+00  0.000000e+00
bigcom385        0.000000e+00  0.000000e+00
bigcom386        0.000000e+00  0.000000e+00
bigcom408        0.000000e+00  0.000000e+00
bigcom412        0.000000e+00  0.000000e+00
bigcom480        0.000000e+00  0.000000e+00
spin_vertex      3.378751e-38  9.141175e-04
membership_s1   -2.783183e-38 -7.636408e-04
membership_s3    0.000000e+00  0.000000e+00
membership_s4    2.261994e-39  6.741435e-05
membership_s5   -2.471329e-38 -6.718325e-04
membership_s6   -4.833491e-38 -1.311319e-03
membership_s7    2.047971e-38  5.545428e-04
membership_s8    0.000000e+00  0.000000e+00
membership_s9    0.000000e+00  0.000000e+00
membership_s11   0.000000e+00  0.000000e+00
membership_s12   0.000000e+00  0.000000e+00
membership_s14   0.000000e+00  0.000000e+00
membership_s15   5.347594e-38  1.454473e-03
membership_s16   0.000000e+00  0.000000e+00
membership_s17   0.000000e+00  0.000000e+00
membership_s18  -4.847693e-38 -1.324536e-03
membership_s20   0.000000e+00  0.000000e+00
membership_s21  -4.819372e-38 -1.315279e-03
membership_s22   0.000000e+00  0.000000e+00
membership_s24  -4.810005e-38 -1.310192e-03
membership_s25   0.000000e+00  0.000000e+00
membership_s26   0.000000e+00  0.000000e+00
membership_s27  -3.021489e-39 -8.391078e-05
membership_s28   0.000000e+00  0.000000e+00
membership_s30   5.697138e-39  1.593056e-04
membership_s31  -4.905347e-38 -1.346856e-03
membership_s32   2.684185e-38  7.289695e-04
membership_s33   0.000000e+00  0.000000e+00
membership_s36   1.164527e-38  3.110039e-04
membership_s37  -4.833491e-38 -1.331057e-03
V1               1.862780e-38  4.693046e-04
V2               1.787523e-37  4.822095e-03
pdi             -3.868548e-37 -9.080915e-03
adhesion        -5.822739e-43 -1.931253e-08
cohesion         1.398649e-42  4.501683e-08
inner           -4.125808e-43 -9.995393e-09
outer           -3.407911e-42 -8.800158e-08
ioratio          8.345037e-39  1.758892e-04
comsize          1.717762e-41  4.659648e-07
target          -4.924871e-38 -1.344080e-03
[1] "Dataset: high_C Model GBM, refit model on training data 2015-06-16 11:02:08"
Iter   TrainDeviance   ValidDeviance   StepSize   Improve
     1        0.4038             nan     0.0100    0.0003
     2        0.3996             nan     0.0100   -0.0000
     3        0.3944             nan     0.0100   -0.0000
     4        0.3908             nan     0.0100   -0.0000
     5        0.3866             nan     0.0100   -0.0000
     6        0.3829             nan     0.0100   -0.0002
     7        0.3794             nan     0.0100   -0.0000
     8        0.3768             nan     0.0100   -0.0000
     9        0.3735             nan     0.0100   -0.0003
    10        0.3707             nan     0.0100   -0.0001
    20        0.3441             nan     0.0100   -0.0003
    40        0.3018             nan     0.0100   -0.0000
    60        0.2691             nan     0.0100   -0.0001
    80        0.2428             nan     0.0100    0.0001
   100        0.2222             nan     0.0100    0.0000
   120        0.2046             nan     0.0100   -0.0001
   140        0.1882             nan     0.0100   -0.0001
   160        0.1736             nan     0.0100   -0.0001
   180        0.1614             nan     0.0100   -0.0000
   200        0.1507             nan     0.0100   -0.0001
   203        0.1495             nan     0.0100   -0.0001

[1] "GBM variable coefficients"
                            var    rel.inf
walktrap_vertex walktrap_vertex 4.47782526
ratio5                   ratio5 3.95565764
comsize                 comsize 3.36031151
ratio4                   ratio4 3.24617891
third                     third 3.20726888
spin_vertex         spin_vertex 2.87818932
constraint           constraint 2.75577170
bet                         bet 2.61451447
adhesion               adhesion 1.96038861
orbit39                 orbit39 1.67100452
trans                     trans 1.63988773
outer                     outer 1.54720999
pagerank               pagerank 1.48985567
ratio1                   ratio1 1.41906109
graph4                   graph4 1.39946816
V2                           V2 1.38687034
cohesion               cohesion 1.31310841
orbit18                 orbit18 1.29728418
graph11                 graph11 1.28507743
V1                           V1 1.22476911
knn                         knn 1.17173073
orbit22                 orbit22 1.16527800
graph2                   graph2 1.16355540
graph5                   graph5 1.14296886
fourth                   fourth 1.13693013
orbit6                   orbit6 1.09530653
orbit56                 orbit56 1.09391438
ioratio                 ioratio 1.09390134
graph1                   graph1 1.08950439
graph20                 graph20 1.05265647
orbit24                 orbit24 1.02455899
orbit35                 orbit35 0.99200090
orbit31                 orbit31 0.94591933
orbit45                 orbit45 0.91652074
graph0                   graph0 0.89894828
orbit46                 orbit46 0.89121256
orbit21                 orbit21 0.88265050
graph18                 graph18 0.78092243
orbit69                 orbit69 0.74304344
orbit25                 orbit25 0.73247462
orbit27                 orbit27 0.73165609
graph14                 graph14 0.71097390
graph10                 graph10 0.70698305
orbit19                 orbit19 0.70245803
orbit42                 orbit42 0.69774349
inner                     inner 0.69531573
orbit62                 orbit62 0.69176524
graph27                 graph27 0.68841931
orbit9                   orbit9 0.68193941
orbit55                 orbit55 0.66457409
fifth                     fifth 0.66187080
orbit33                 orbit33 0.65399999
graph12                 graph12 0.62918741
orbit50                 orbit50 0.62443023
upto_fifth           upto_fifth 0.62405925
ratio3                   ratio3 0.62151618
graph29                 graph29 0.61757960
ratio6                   ratio6 0.60034263
graph6                   graph6 0.59805869
upto_third           upto_third 0.59200064
orbit64                 orbit64 0.57715190
graph22                 graph22 0.57518284
orbit63                 orbit63 0.56217214
graph7                   graph7 0.55981341
graph19                 graph19 0.53558771
orbit37                 orbit37 0.52925770
orbit65                 orbit65 0.51279916
sixth                     sixth 0.50422541
orbit38                 orbit38 0.50154405
orbit66                 orbit66 0.49971713
orbit15                 orbit15 0.48662951
graph15                 graph15 0.47477219
orbit49                 orbit49 0.46669958
graph25                 graph25 0.45905114
close                     close 0.45280668
orbit36                 orbit36 0.45136433
orbit41                 orbit41 0.44953107
orbit1                   orbit1 0.44659370
graph3                   graph3 0.44300562
AP                           AP 0.43624481
orbit53                 orbit53 0.42897836
orbit28                 orbit28 0.40605041
orbit58                 orbit58 0.40528361
orbit61                 orbit61 0.39658095
graph23                 graph23 0.38912822
orbit70                 orbit70 0.38335070
orbit54                 orbit54 0.35483314
orbit52                 orbit52 0.35142273
upto_sixth           upto_sixth 0.33404021
graph13                 graph13 0.33112634
pdi                         pdi 0.31148010
ratio2                   ratio2 0.30979263
orbit43                 orbit43 0.29645757
orbit40                 orbit40 0.29481677
upto_fourth         upto_fourth 0.29258518
graph26                 graph26 0.28053596
orbit4                   orbit4 0.27378473
orbit32                 orbit32 0.26560326
upto_second         upto_second 0.25311605
graph8                   graph8 0.25298918
orbit44                 orbit44 0.25259574
orbit12                 orbit12 0.25257343
orbit7                   orbit7 0.24464851
orbit11                 orbit11 0.23568969
orbit30                 orbit30 0.22930626
graph28                 graph28 0.22681981
graph21                 graph21 0.20901309
orbit59                 orbit59 0.20343277
orbit10                 orbit10 0.19848093
orbit20                 orbit20 0.18286031
graph9                   graph9 0.17549572
graph16                 graph16 0.17482955
orbit5                   orbit5 0.17217174
orbit26                 orbit26 0.16691065
graph24                 graph24 0.16590927
orbit67                 orbit67 0.16240463
orbit2                   orbit2 0.16151111
orbit13                 orbit13 0.16149473
graph17                 graph17 0.16140895
bigcom8                 bigcom8 0.15786089
orbit17                 orbit17 0.15346383
orbit16                 orbit16 0.15109891
orbit51                 orbit51 0.14158854
orbit71                 orbit71 0.13896264
evcent                   evcent 0.13162344
orbit68                 orbit68 0.13063481
bigcom4                 bigcom4 0.12862843
membership_s4     membership_s4 0.12727272
orbit57                 orbit57 0.11104280
membership_s7     membership_s7 0.10007336
hubscore               hubscore 0.08857850
membership_s15   membership_s15 0.08468141
bigcom28               bigcom28 0.07837426
orbit48                 orbit48 0.07109283
bigcom26               bigcom26 0.06845237
membership_s30   membership_s30 0.06686540
orbit47                 orbit47 0.06633786
membership_s1     membership_s1 0.05961662
ecc                         ecc 0.05357845
selfinter             selfinter 0.04957570
orbit29                 orbit29 0.04099197
membership_s32   membership_s32 0.03696641
second                   second 0.03471023
orbit60                 orbit60 0.02512129
bigcom21               bigcom21 0.02269195
orbit23                 orbit23 0.02223724
membership_s5     membership_s5 0.02115217
bigcom22               bigcom22 0.01367583
bigcom40               bigcom40 0.01081138
orbit0                   orbit0 0.00000000
orbit3                   orbit3 0.00000000
orbit8                   orbit8 0.00000000
orbit14                 orbit14 0.00000000
orbit34                 orbit34 0.00000000
orbit72                 orbit72 0.00000000
eccrad                   eccrad 0.00000000
coreness               coreness 0.00000000
first                     first 0.00000000
bigcom1                 bigcom1 0.00000000
bigcom2                 bigcom2 0.00000000
bigcom3                 bigcom3 0.00000000
bigcom6                 bigcom6 0.00000000
bigcom9                 bigcom9 0.00000000
bigcom11               bigcom11 0.00000000
bigcom13               bigcom13 0.00000000
bigcom15               bigcom15 0.00000000
bigcom16               bigcom16 0.00000000
bigcom24               bigcom24 0.00000000
bigcom30               bigcom30 0.00000000
bigcom31               bigcom31 0.00000000
bigcom32               bigcom32 0.00000000
bigcom33               bigcom33 0.00000000
bigcom34               bigcom34 0.00000000
bigcom36               bigcom36 0.00000000
bigcom37               bigcom37 0.00000000
bigcom38               bigcom38 0.00000000
bigcom39               bigcom39 0.00000000
bigcom43               bigcom43 0.00000000
bigcom44               bigcom44 0.00000000
bigcom46               bigcom46 0.00000000
bigcom47               bigcom47 0.00000000
bigcom49               bigcom49 0.00000000
bigcom50               bigcom50 0.00000000
bigcom51               bigcom51 0.00000000
bigcom52               bigcom52 0.00000000
bigcom54               bigcom54 0.00000000
bigcom56               bigcom56 0.00000000
bigcom62               bigcom62 0.00000000
bigcom66               bigcom66 0.00000000
bigcom68               bigcom68 0.00000000
bigcom69               bigcom69 0.00000000
bigcom71               bigcom71 0.00000000
bigcom72               bigcom72 0.00000000
bigcom73               bigcom73 0.00000000
bigcom74               bigcom74 0.00000000
bigcom75               bigcom75 0.00000000
bigcom76               bigcom76 0.00000000
bigcom77               bigcom77 0.00000000
bigcom79               bigcom79 0.00000000
bigcom80               bigcom80 0.00000000
bigcom82               bigcom82 0.00000000
bigcom83               bigcom83 0.00000000
bigcom84               bigcom84 0.00000000
bigcom85               bigcom85 0.00000000
bigcom87               bigcom87 0.00000000
bigcom89               bigcom89 0.00000000
bigcom91               bigcom91 0.00000000
bigcom92               bigcom92 0.00000000
bigcom93               bigcom93 0.00000000
bigcom96               bigcom96 0.00000000
bigcom97               bigcom97 0.00000000
bigcom98               bigcom98 0.00000000
bigcom99               bigcom99 0.00000000
bigcom101             bigcom101 0.00000000
bigcom104             bigcom104 0.00000000
bigcom106             bigcom106 0.00000000
bigcom109             bigcom109 0.00000000
bigcom113             bigcom113 0.00000000
bigcom116             bigcom116 0.00000000
bigcom120             bigcom120 0.00000000
bigcom123             bigcom123 0.00000000
bigcom126             bigcom126 0.00000000
bigcom127             bigcom127 0.00000000
bigcom137             bigcom137 0.00000000
bigcom139             bigcom139 0.00000000
bigcom140             bigcom140 0.00000000
bigcom143             bigcom143 0.00000000
bigcom145             bigcom145 0.00000000
bigcom146             bigcom146 0.00000000
bigcom147             bigcom147 0.00000000
bigcom149             bigcom149 0.00000000
bigcom153             bigcom153 0.00000000
bigcom154             bigcom154 0.00000000
bigcom156             bigcom156 0.00000000
bigcom157             bigcom157 0.00000000
bigcom158             bigcom158 0.00000000
bigcom160             bigcom160 0.00000000
bigcom161             bigcom161 0.00000000
bigcom162             bigcom162 0.00000000
bigcom164             bigcom164 0.00000000
bigcom166             bigcom166 0.00000000
bigcom167             bigcom167 0.00000000
bigcom171             bigcom171 0.00000000
bigcom173             bigcom173 0.00000000
bigcom175             bigcom175 0.00000000
bigcom176             bigcom176 0.00000000
bigcom177             bigcom177 0.00000000
bigcom178             bigcom178 0.00000000
bigcom180             bigcom180 0.00000000
bigcom181             bigcom181 0.00000000
bigcom184             bigcom184 0.00000000
bigcom186             bigcom186 0.00000000
bigcom187             bigcom187 0.00000000
bigcom189             bigcom189 0.00000000
bigcom194             bigcom194 0.00000000
bigcom195             bigcom195 0.00000000
bigcom196             bigcom196 0.00000000
bigcom204             bigcom204 0.00000000
bigcom205             bigcom205 0.00000000
bigcom212             bigcom212 0.00000000
bigcom214             bigcom214 0.00000000
bigcom222             bigcom222 0.00000000
bigcom223             bigcom223 0.00000000
bigcom226             bigcom226 0.00000000
bigcom227             bigcom227 0.00000000
bigcom229             bigcom229 0.00000000
bigcom233             bigcom233 0.00000000
bigcom236             bigcom236 0.00000000
bigcom237             bigcom237 0.00000000
bigcom246             bigcom246 0.00000000
bigcom248             bigcom248 0.00000000
bigcom249             bigcom249 0.00000000
bigcom250             bigcom250 0.00000000
bigcom254             bigcom254 0.00000000
bigcom266             bigcom266 0.00000000
bigcom269             bigcom269 0.00000000
bigcom272             bigcom272 0.00000000
bigcom274             bigcom274 0.00000000
bigcom281             bigcom281 0.00000000
bigcom291             bigcom291 0.00000000
bigcom292             bigcom292 0.00000000
bigcom295             bigcom295 0.00000000
bigcom299             bigcom299 0.00000000
bigcom301             bigcom301 0.00000000
bigcom306             bigcom306 0.00000000
bigcom309             bigcom309 0.00000000
bigcom314             bigcom314 0.00000000
bigcom321             bigcom321 0.00000000
bigcom341             bigcom341 0.00000000
bigcom350             bigcom350 0.00000000
bigcom353             bigcom353 0.00000000
bigcom359             bigcom359 0.00000000
bigcom363             bigcom363 0.00000000
bigcom365             bigcom365 0.00000000
bigcom385             bigcom385 0.00000000
bigcom386             bigcom386 0.00000000
bigcom408             bigcom408 0.00000000
bigcom412             bigcom412 0.00000000
bigcom480             bigcom480 0.00000000
membership_s3     membership_s3 0.00000000
membership_s6     membership_s6 0.00000000
membership_s8     membership_s8 0.00000000
membership_s9     membership_s9 0.00000000
membership_s11   membership_s11 0.00000000
membership_s12   membership_s12 0.00000000
membership_s14   membership_s14 0.00000000
membership_s16   membership_s16 0.00000000
membership_s17   membership_s17 0.00000000
membership_s18   membership_s18 0.00000000
membership_s20   membership_s20 0.00000000
membership_s21   membership_s21 0.00000000
membership_s22   membership_s22 0.00000000
membership_s24   membership_s24 0.00000000
membership_s25   membership_s25 0.00000000
membership_s26   membership_s26 0.00000000
membership_s27   membership_s27 0.00000000
membership_s28   membership_s28 0.00000000
membership_s31   membership_s31 0.00000000
membership_s33   membership_s33 0.00000000
membership_s36   membership_s36 0.00000000
membership_s37   membership_s37 0.00000000
target                   target 0.00000000
[1] "All"
[1] 1
[1] 3.668277
[1] "Dataset: high_C Model RF, refit model on training data 2015-06-16 11:02:23"
     |      Out-of-bag   |
Tree |      MSE  %Var(y) |
   1 |  0.08973   181.89 |
   2 |  0.09361   189.75 |
   3 |  0.08111   164.41 |
   4 |  0.08993   182.29 |
   5 |   0.0838   169.87 |
   6 |  0.07644   154.95 |
   7 |  0.06974   141.37 |
   8 |  0.06719   136.19 |
   9 |  0.06599   133.76 |
  10 |  0.06465   131.04 |
  11 |  0.06544   132.66 |
  12 |  0.06565   133.07 |
  13 |  0.06448   130.70 |
  14 |  0.06521   132.17 |
  15 |  0.06544   132.64 |
  16 |  0.06367   129.06 |
  17 |  0.06332   128.35 |
  18 |  0.06374   129.19 |
  19 |  0.06368   129.08 |
  20 |  0.06292   127.53 |
  21 |  0.06258   126.85 |
  22 |  0.06167   125.01 |
  23 |  0.06108   123.81 |
  24 |  0.06083   123.30 |
  25 |  0.06096   123.58 |
  26 |  0.06107   123.79 |
  27 |  0.06087   123.38 |
  28 |   0.0606   122.83 |
  29 |  0.06048   122.60 |
  30 |  0.06031   122.26 |
  31 |  0.06024   122.11 |
  32 |  0.05968   120.98 |
  33 |   0.0596   120.81 |
  34 |   0.0593   120.21 |
  35 |  0.05907   119.75 |
  36 |  0.05894   119.48 |
  37 |  0.05896   119.51 |
  38 |  0.05874   119.06 |
  39 |  0.05839   118.36 |
  40 |  0.05818   117.93 |
  41 |  0.05789   117.34 |
  42 |  0.05788   117.32 |
  43 |  0.05766   116.87 |
  44 |  0.05774   117.05 |
  45 |  0.05784   117.25 |
  46 |  0.05787   117.31 |
  47 |  0.05777   117.10 |
  48 |  0.05776   117.07 |
  49 |  0.05764   116.84 |
  50 |  0.05744   116.44 |
  51 |  0.05736   116.27 |
  52 |   0.0574   116.36 |
  53 |  0.05721   115.96 |
  54 |   0.0572   115.94 |
  55 |  0.05726   116.08 |
  56 |   0.0571   115.74 |
  57 |  0.05721   115.97 |
  58 |   0.0572   115.95 |
  59 |  0.05716   115.87 |
  60 |  0.05713   115.80 |
  61 |  0.05711   115.76 |
  62 |   0.0571   115.75 |
  63 |  0.05715   115.85 |
  64 |   0.0572   115.95 |
  65 |  0.05723   116.00 |
  66 |  0.05716   115.86 |
  67 |  0.05714   115.83 |
  68 |  0.05723   116.00 |
  69 |  0.05705   115.65 |
  70 |   0.0571   115.74 |
  71 |  0.05713   115.80 |
  72 |   0.0571   115.75 |
  73 |   0.0571   115.75 |
  74 |  0.05716   115.87 |
  75 |  0.05711   115.75 |
  76 |  0.05706   115.67 |
  77 |  0.05715   115.84 |
  78 |  0.05716   115.87 |
  79 |  0.05714   115.82 |
  80 |  0.05718   115.90 |
  81 |  0.05705   115.64 |
  82 |  0.05707   115.69 |
  83 |  0.05694   115.43 |
  84 |  0.05689   115.32 |
  85 |  0.05687   115.28 |
  86 |  0.05673   114.99 |
  87 |  0.05669   114.91 |
  88 |  0.05667   114.87 |
  89 |   0.0566   114.72 |
  90 |  0.05663   114.79 |
  91 |  0.05672   114.97 |
  92 |  0.05666   114.84 |
  93 |  0.05661   114.75 |
  94 |  0.05652   114.58 |
  95 |   0.0566   114.74 |
  96 |  0.05665   114.83 |
  97 |   0.0567   114.94 |
  98 |  0.05661   114.74 |
  99 |  0.05657   114.68 |
 100 |  0.05652   114.57 |
[1] "Random Forest variable coefficients"
                      %IncMSE IncNodePurity
graph0           2.642082e-04  5.976084e-02
graph1           8.937281e-04  1.899757e-01
graph2           1.914681e-03  3.096600e-01
graph3           1.112885e-03  1.546630e-01
graph4           5.866188e-03  2.959768e-01
graph5           3.779160e-03  2.606904e-01
graph6           4.725984e-03  1.767497e-01
graph7           1.092335e-03  2.373842e-01
graph8           1.527056e-03  1.740792e-01
graph9           1.344043e-03  1.549743e-01
graph10          3.714246e-03  5.134577e-01
graph11          4.660153e-03  5.321653e-01
graph12          8.111161e-04  2.181321e-01
graph13          1.485237e-03  1.686635e-01
graph14          1.595186e-03  3.072514e-01
graph15          8.221204e-04  2.019704e-01
graph16          3.507068e-03  1.644713e-01
graph17          1.012136e-03  2.299719e-01
graph18          1.783474e-03  1.754669e-01
graph19          3.014649e-03  1.115645e-01
graph20          5.031118e-03  3.914358e-01
graph21          1.713038e-03  1.750356e-01
graph22          3.614400e-03  4.492759e-01
graph23          3.200420e-03  2.293474e-01
graph24          2.825446e-03  1.755475e-01
graph25          1.234388e-03  2.247146e-01
graph26          6.416065e-04  1.182807e-01
graph27          2.813380e-03  4.005850e-01
graph28          1.925169e-03  2.342746e-01
graph29          1.877002e-04  1.212834e-01
orbit0           1.849166e-04  7.112432e-02
orbit1           3.805283e-03  2.605673e-01
orbit2           9.057134e-04  2.185514e-01
orbit3           1.339504e-03  2.341368e-01
orbit4           2.887578e-03  2.058839e-01
orbit5           2.720584e-03  3.031721e-01
orbit6           6.853133e-03  3.534519e-01
orbit7           1.097907e-03  2.660786e-01
orbit8           3.817367e-03  3.356370e-01
orbit9           4.049537e-03  2.628015e-01
orbit10          2.080541e-03  2.948651e-01
orbit11          2.816369e-03  3.887348e-01
orbit12          1.157652e-03  1.810262e-01
orbit13          2.950477e-03  3.166983e-01
orbit14          9.571465e-04  2.705228e-01
orbit15          1.949343e-03  3.843836e-01
orbit16          1.742954e-03  1.617881e-01
orbit17          2.429460e-03  1.861157e-01
orbit18          2.302077e-03  3.388948e-01
orbit19          2.513155e-03  2.853831e-01
orbit20          8.216989e-04  3.220109e-01
orbit21          2.363711e-03  2.755561e-01
orbit22          5.801327e-03  6.036997e-01
orbit23          1.531164e-03  2.132873e-01
orbit24          5.541564e-03  4.711630e-01
orbit25          5.263599e-03  4.162368e-01
orbit26          7.666082e-04  1.343643e-01
orbit27          3.472086e-03  5.055480e-01
orbit28          3.193813e-04  1.880936e-01
orbit29          2.128396e-03  1.959680e-01
orbit30          2.302655e-03  1.740464e-01
orbit31          3.821986e-03  5.004121e-01
orbit32          3.871387e-03  3.586617e-01
orbit33          4.499451e-03  6.539067e-01
orbit34          2.197042e-03  2.270071e-01
orbit35          6.157647e-03  6.007955e-01
orbit36          2.127761e-03  5.918173e-01
orbit37          5.528139e-04  2.168568e-01
orbit38          7.652660e-04  1.490371e-01
orbit39          5.919532e-03  5.011054e-01
orbit40          1.719799e-03  1.332934e-01
orbit41          2.386221e-03  1.670324e-01
orbit42          3.458111e-03  3.607821e-01
orbit43          1.737315e-03  2.010009e-01
orbit44          4.541251e-03  2.576547e-01
orbit45          3.257943e-03  4.596355e-01
orbit46          2.518685e-03  1.389789e-01
orbit47          4.520245e-04  1.385635e-01
orbit48          3.018532e-03  2.220643e-01
orbit49          4.637087e-03  4.968641e-01
orbit50          4.856715e-03  5.393812e-01
orbit51          2.021016e-03  2.431446e-01
orbit52          2.368983e-03  2.726261e-01
orbit53          3.298467e-03  3.140774e-01
orbit54          2.623121e-03  3.495870e-01
orbit55          4.116279e-03  3.793757e-01
orbit56          2.584025e-03  3.174273e-01
orbit57          5.036527e-04  1.310382e-01
orbit58          2.696034e-03  2.472593e-01
orbit59          1.952058e-03  1.822437e-01
orbit60          3.410053e-04  1.749855e-01
orbit61          2.943963e-03  2.493666e-01
orbit62          1.427845e-03  1.315653e-01
orbit63          3.524455e-03  3.816339e-01
orbit64          1.909567e-03  3.067909e-01
orbit65          2.268533e-03  3.122907e-01
orbit66          2.416107e-03  2.777894e-01
orbit67          2.865197e-03  2.201490e-01
orbit68          3.381195e-03  2.847227e-01
orbit69          4.318138e-03  3.557649e-01
orbit70          4.308106e-03  2.123588e-01
orbit71          2.382736e-03  1.177847e-01
orbit72          6.487174e-04  1.686356e-01
AP               2.962020e-05  7.898413e-02
bet              6.409642e-03  8.382150e-01
ecc             -1.409620e-05  1.697617e-01
eccrad           1.117270e-04  2.285379e-01
close            3.792572e-03  2.552095e-01
constraint       2.263854e-03  1.422416e+00
coreness         2.469517e-04  6.867148e-02
knn              2.010119e-03  3.420805e-01
hubscore         1.136009e-03  1.986773e-01
pagerank         2.894607e-03  8.094907e-01
trans            1.719815e-03  6.781622e-01
evcent           1.630407e-03  3.041135e-01
first            9.112510e-04  1.003005e-01
upto_second      4.573993e-03  3.547072e-01
upto_third       4.595170e-03  4.419792e-01
upto_fourth      4.673519e-03  5.236727e-01
upto_fifth       3.777658e-03  3.120077e-01
upto_sixth       1.269736e-04  2.596818e-01
second           1.362713e-03  2.603407e-01
third            5.404517e-03  9.694570e-01
fourth           8.074748e-03  5.832575e-01
fifth            3.964143e-03  4.150609e-01
sixth            2.989968e-03  2.555719e-01
ratio1           4.070012e-03  4.792900e-01
ratio2           1.969784e-03  3.517904e-01
ratio3           7.053417e-03  4.333053e-01
ratio4           3.559897e-03  1.149494e+00
ratio5           9.171953e-04  1.484927e+00
ratio6           4.331817e-03  4.905381e-01
selfinter       -2.145903e-05  4.328640e-02
walktrap_vertex  2.107932e-03  1.705874e+00
bigcom1         -3.820883e-05  5.036223e-03
bigcom2          0.000000e+00  0.000000e+00
bigcom3          0.000000e+00  0.000000e+00
bigcom4          6.421929e-05  7.538735e-02
bigcom6          0.000000e+00  0.000000e+00
bigcom8          1.834701e-04  1.681227e-01
bigcom9          0.000000e+00  1.387779e-19
bigcom11         0.000000e+00  0.000000e+00
bigcom13         0.000000e+00  0.000000e+00
bigcom15         0.000000e+00  0.000000e+00
bigcom16         0.000000e+00  0.000000e+00
bigcom21        -5.533554e-05  7.010109e-02
bigcom22         6.474689e-05  3.543880e-02
bigcom24         0.000000e+00  0.000000e+00
bigcom26         1.653729e-04  8.692080e-02
bigcom28         8.681522e-05  4.441328e-02
bigcom30         0.000000e+00  9.736842e-03
bigcom31         0.000000e+00  0.000000e+00
bigcom32         0.000000e+00  0.000000e+00
bigcom33         0.000000e+00  0.000000e+00
bigcom34         0.000000e+00  0.000000e+00
bigcom36         0.000000e+00  0.000000e+00
bigcom37         0.000000e+00  0.000000e+00
bigcom38         0.000000e+00  0.000000e+00
bigcom39         0.000000e+00  0.000000e+00
bigcom40         8.853535e-05  7.732111e-02
bigcom43         0.000000e+00  0.000000e+00
bigcom44         0.000000e+00  2.190769e-02
bigcom46         0.000000e+00  0.000000e+00
bigcom47         0.000000e+00  0.000000e+00
bigcom49         0.000000e+00  0.000000e+00
bigcom50         0.000000e+00  0.000000e+00
bigcom51         0.000000e+00  0.000000e+00
bigcom52         0.000000e+00  0.000000e+00
bigcom54         0.000000e+00  0.000000e+00
bigcom56         0.000000e+00  0.000000e+00
bigcom62         0.000000e+00  0.000000e+00
bigcom66         0.000000e+00  0.000000e+00
bigcom68         0.000000e+00  0.000000e+00
bigcom69         0.000000e+00  0.000000e+00
bigcom71         0.000000e+00  0.000000e+00
bigcom72         0.000000e+00  0.000000e+00
bigcom73         0.000000e+00  0.000000e+00
bigcom74         0.000000e+00  0.000000e+00
bigcom75         0.000000e+00  0.000000e+00
bigcom76         0.000000e+00  0.000000e+00
bigcom77         0.000000e+00  0.000000e+00
bigcom79         0.000000e+00  0.000000e+00
bigcom80         0.000000e+00  0.000000e+00
bigcom82         0.000000e+00  0.000000e+00
bigcom83         0.000000e+00  0.000000e+00
bigcom84         0.000000e+00  0.000000e+00
bigcom85         0.000000e+00  0.000000e+00
bigcom87         0.000000e+00  0.000000e+00
bigcom89         0.000000e+00  0.000000e+00
bigcom91         0.000000e+00  0.000000e+00
bigcom92         0.000000e+00  0.000000e+00
bigcom93         0.000000e+00  0.000000e+00
bigcom96         0.000000e+00  0.000000e+00
bigcom97         0.000000e+00  0.000000e+00
bigcom98         0.000000e+00  0.000000e+00
bigcom99         0.000000e+00  0.000000e+00
bigcom101        0.000000e+00  0.000000e+00
bigcom104        0.000000e+00  0.000000e+00
bigcom106        0.000000e+00  0.000000e+00
bigcom109        0.000000e+00  0.000000e+00
bigcom113        0.000000e+00  0.000000e+00
bigcom116        0.000000e+00  0.000000e+00
bigcom120        0.000000e+00  0.000000e+00
bigcom123        0.000000e+00  0.000000e+00
bigcom126        0.000000e+00  0.000000e+00
bigcom127        0.000000e+00  0.000000e+00
bigcom137        0.000000e+00  0.000000e+00
bigcom139        0.000000e+00  0.000000e+00
bigcom140        0.000000e+00  0.000000e+00
bigcom143        0.000000e+00  0.000000e+00
bigcom145        0.000000e+00  0.000000e+00
bigcom146        0.000000e+00  0.000000e+00
bigcom147        0.000000e+00  0.000000e+00
bigcom149        0.000000e+00  0.000000e+00
bigcom153        0.000000e+00  0.000000e+00
bigcom154        0.000000e+00  0.000000e+00
bigcom156        0.000000e+00  0.000000e+00
bigcom157        0.000000e+00  0.000000e+00
bigcom158        0.000000e+00  0.000000e+00
bigcom160        0.000000e+00  0.000000e+00
bigcom161        0.000000e+00  0.000000e+00
bigcom162        0.000000e+00  0.000000e+00
bigcom164        0.000000e+00  0.000000e+00
bigcom166        0.000000e+00  0.000000e+00
bigcom167        0.000000e+00  0.000000e+00
bigcom171        0.000000e+00  0.000000e+00
bigcom173        0.000000e+00  0.000000e+00
bigcom175        0.000000e+00  0.000000e+00
bigcom176        0.000000e+00  0.000000e+00
bigcom177        0.000000e+00  0.000000e+00
bigcom178        0.000000e+00  0.000000e+00
bigcom180        0.000000e+00  0.000000e+00
bigcom181        0.000000e+00  0.000000e+00
bigcom184        0.000000e+00  0.000000e+00
bigcom186        0.000000e+00  0.000000e+00
bigcom187        0.000000e+00  0.000000e+00
bigcom189        0.000000e+00  0.000000e+00
bigcom194        0.000000e+00  0.000000e+00
bigcom195        0.000000e+00  0.000000e+00
bigcom196        0.000000e+00  0.000000e+00
bigcom204        0.000000e+00  0.000000e+00
bigcom205        0.000000e+00  0.000000e+00
bigcom212        0.000000e+00  0.000000e+00
bigcom214        0.000000e+00  0.000000e+00
bigcom222        0.000000e+00  0.000000e+00
bigcom223        0.000000e+00  0.000000e+00
bigcom226        0.000000e+00  0.000000e+00
bigcom227        0.000000e+00  0.000000e+00
bigcom229        0.000000e+00  0.000000e+00
bigcom233        0.000000e+00  0.000000e+00
bigcom236        0.000000e+00  0.000000e+00
bigcom237        0.000000e+00  0.000000e+00
bigcom246        0.000000e+00  0.000000e+00
bigcom248        0.000000e+00  6.952976e-01
bigcom249        0.000000e+00  0.000000e+00
bigcom250        0.000000e+00  0.000000e+00
bigcom254        0.000000e+00  0.000000e+00
bigcom266        0.000000e+00  0.000000e+00
bigcom269        0.000000e+00  0.000000e+00
bigcom272        0.000000e+00  0.000000e+00
bigcom274        0.000000e+00  0.000000e+00
bigcom281        0.000000e+00  0.000000e+00
bigcom291        0.000000e+00  0.000000e+00
bigcom292        0.000000e+00  0.000000e+00
bigcom295        0.000000e+00  0.000000e+00
bigcom299        0.000000e+00  0.000000e+00
bigcom301        0.000000e+00  0.000000e+00
bigcom306        0.000000e+00  0.000000e+00
bigcom309        0.000000e+00  0.000000e+00
bigcom314        0.000000e+00  0.000000e+00
bigcom321        0.000000e+00  0.000000e+00
bigcom341        0.000000e+00  0.000000e+00
bigcom350        0.000000e+00  0.000000e+00
bigcom353        0.000000e+00  0.000000e+00
bigcom359        0.000000e+00  0.000000e+00
bigcom363        0.000000e+00  0.000000e+00
bigcom365        0.000000e+00  0.000000e+00
bigcom385        0.000000e+00  0.000000e+00
bigcom386        0.000000e+00  0.000000e+00
bigcom408        0.000000e+00  0.000000e+00
bigcom412        0.000000e+00  0.000000e+00
bigcom480        0.000000e+00  0.000000e+00
spin_vertex      1.650151e-03  9.799957e-01
membership_s1    4.605797e-04  9.440329e-02
membership_s3    0.000000e+00  0.000000e+00
membership_s4    6.336771e-04  1.935977e-01
membership_s5    1.210073e-04  6.867930e-02
membership_s6    0.000000e+00  0.000000e+00
membership_s7   -7.075427e-05  2.362089e-01
membership_s8    0.000000e+00  0.000000e+00
membership_s9    0.000000e+00  0.000000e+00
membership_s11   0.000000e+00  0.000000e+00
membership_s12   0.000000e+00  0.000000e+00
membership_s14   0.000000e+00  0.000000e+00
membership_s15   1.103481e-04  2.392806e-02
membership_s16   0.000000e+00  0.000000e+00
membership_s17   0.000000e+00  0.000000e+00
membership_s18   0.000000e+00  0.000000e+00
membership_s20   0.000000e+00  0.000000e+00
membership_s21   0.000000e+00  0.000000e+00
membership_s22   0.000000e+00  0.000000e+00
membership_s24   0.000000e+00  0.000000e+00
membership_s25   0.000000e+00  0.000000e+00
membership_s26   0.000000e+00  0.000000e+00
membership_s27  -2.155172e-05  2.617663e-02
membership_s28   0.000000e+00  0.000000e+00
membership_s30   3.090558e-04  1.371666e-01
membership_s31   2.384359e-06  1.431218e-02
membership_s32   1.705159e-04  1.805420e-01
membership_s33   0.000000e+00  0.000000e+00
membership_s36   1.550279e-04  6.055791e-02
membership_s37   0.000000e+00  0.000000e+00
V1               3.112292e-03  6.461885e-01
V2               1.823374e-03  1.388629e+00
pdi              3.246712e-04  2.466670e-01
adhesion         2.672412e-03  9.922836e-01
cohesion         3.077964e-03  9.241864e-01
inner            1.768244e-03  6.832826e-01
outer            7.492173e-04  5.557762e-01
ioratio          1.538278e-03  7.280780e-01
comsize          9.246415e-04  1.313026e+00
target           0.000000e+00  6.938894e-20
                            var    rel.inf
walktrap_vertex walktrap_vertex 4.47782526
ratio5                   ratio5 3.95565764
comsize                 comsize 3.36031151
ratio4                   ratio4 3.24617891
third                     third 3.20726888
spin_vertex         spin_vertex 2.87818932
constraint           constraint 2.75577170
bet                         bet 2.61451447
adhesion               adhesion 1.96038861
orbit39                 orbit39 1.67100452
trans                     trans 1.63988773
outer                     outer 1.54720999
pagerank               pagerank 1.48985567
ratio1                   ratio1 1.41906109
graph4                   graph4 1.39946816
V2                           V2 1.38687034
cohesion               cohesion 1.31310841
orbit18                 orbit18 1.29728418
graph11                 graph11 1.28507743
V1                           V1 1.22476911
knn                         knn 1.17173073
orbit22                 orbit22 1.16527800
graph2                   graph2 1.16355540
graph5                   graph5 1.14296886
fourth                   fourth 1.13693013
orbit6                   orbit6 1.09530653
orbit56                 orbit56 1.09391438
ioratio                 ioratio 1.09390134
graph1                   graph1 1.08950439
graph20                 graph20 1.05265647
orbit24                 orbit24 1.02455899
orbit35                 orbit35 0.99200090
orbit31                 orbit31 0.94591933
orbit45                 orbit45 0.91652074
graph0                   graph0 0.89894828
orbit46                 orbit46 0.89121256
orbit21                 orbit21 0.88265050
graph18                 graph18 0.78092243
orbit69                 orbit69 0.74304344
orbit25                 orbit25 0.73247462
orbit27                 orbit27 0.73165609
graph14                 graph14 0.71097390
graph10                 graph10 0.70698305
orbit19                 orbit19 0.70245803
orbit42                 orbit42 0.69774349
inner                     inner 0.69531573
orbit62                 orbit62 0.69176524
graph27                 graph27 0.68841931
orbit9                   orbit9 0.68193941
orbit55                 orbit55 0.66457409
fifth                     fifth 0.66187080
orbit33                 orbit33 0.65399999
graph12                 graph12 0.62918741
orbit50                 orbit50 0.62443023
upto_fifth           upto_fifth 0.62405925
ratio3                   ratio3 0.62151618
graph29                 graph29 0.61757960
ratio6                   ratio6 0.60034263
graph6                   graph6 0.59805869
upto_third           upto_third 0.59200064
orbit64                 orbit64 0.57715190
graph22                 graph22 0.57518284
orbit63                 orbit63 0.56217214
graph7                   graph7 0.55981341
graph19                 graph19 0.53558771
orbit37                 orbit37 0.52925770
orbit65                 orbit65 0.51279916
sixth                     sixth 0.50422541
orbit38                 orbit38 0.50154405
orbit66                 orbit66 0.49971713
orbit15                 orbit15 0.48662951
graph15                 graph15 0.47477219
orbit49                 orbit49 0.46669958
graph25                 graph25 0.45905114
close                     close 0.45280668
orbit36                 orbit36 0.45136433
orbit41                 orbit41 0.44953107
orbit1                   orbit1 0.44659370
graph3                   graph3 0.44300562
AP                           AP 0.43624481
orbit53                 orbit53 0.42897836
orbit28                 orbit28 0.40605041
orbit58                 orbit58 0.40528361
orbit61                 orbit61 0.39658095
graph23                 graph23 0.38912822
orbit70                 orbit70 0.38335070
orbit54                 orbit54 0.35483314
orbit52                 orbit52 0.35142273
upto_sixth           upto_sixth 0.33404021
graph13                 graph13 0.33112634
pdi                         pdi 0.31148010
ratio2                   ratio2 0.30979263
orbit43                 orbit43 0.29645757
orbit40                 orbit40 0.29481677
upto_fourth         upto_fourth 0.29258518
graph26                 graph26 0.28053596
orbit4                   orbit4 0.27378473
orbit32                 orbit32 0.26560326
upto_second         upto_second 0.25311605
graph8                   graph8 0.25298918
orbit44                 orbit44 0.25259574
orbit12                 orbit12 0.25257343
orbit7                   orbit7 0.24464851
orbit11                 orbit11 0.23568969
orbit30                 orbit30 0.22930626
graph28                 graph28 0.22681981
graph21                 graph21 0.20901309
orbit59                 orbit59 0.20343277
orbit10                 orbit10 0.19848093
orbit20                 orbit20 0.18286031
graph9                   graph9 0.17549572
graph16                 graph16 0.17482955
orbit5                   orbit5 0.17217174
orbit26                 orbit26 0.16691065
graph24                 graph24 0.16590927
orbit67                 orbit67 0.16240463
orbit2                   orbit2 0.16151111
orbit13                 orbit13 0.16149473
graph17                 graph17 0.16140895
bigcom8                 bigcom8 0.15786089
orbit17                 orbit17 0.15346383
orbit16                 orbit16 0.15109891
orbit51                 orbit51 0.14158854
orbit71                 orbit71 0.13896264
evcent                   evcent 0.13162344
orbit68                 orbit68 0.13063481
bigcom4                 bigcom4 0.12862843
membership_s4     membership_s4 0.12727272
orbit57                 orbit57 0.11104280
membership_s7     membership_s7 0.10007336
hubscore               hubscore 0.08857850
membership_s15   membership_s15 0.08468141
bigcom28               bigcom28 0.07837426
orbit48                 orbit48 0.07109283
bigcom26               bigcom26 0.06845237
membership_s30   membership_s30 0.06686540
orbit47                 orbit47 0.06633786
membership_s1     membership_s1 0.05961662
ecc                         ecc 0.05357845
selfinter             selfinter 0.04957570
orbit29                 orbit29 0.04099197
membership_s32   membership_s32 0.03696641
second                   second 0.03471023
orbit60                 orbit60 0.02512129
bigcom21               bigcom21 0.02269195
orbit23                 orbit23 0.02223724
membership_s5     membership_s5 0.02115217
bigcom22               bigcom22 0.01367583
bigcom40               bigcom40 0.01081138
orbit0                   orbit0 0.00000000
orbit3                   orbit3 0.00000000
orbit8                   orbit8 0.00000000
orbit14                 orbit14 0.00000000
orbit34                 orbit34 0.00000000
orbit72                 orbit72 0.00000000
eccrad                   eccrad 0.00000000
coreness               coreness 0.00000000
first                     first 0.00000000
bigcom1                 bigcom1 0.00000000
bigcom2                 bigcom2 0.00000000
bigcom3                 bigcom3 0.00000000
bigcom6                 bigcom6 0.00000000
bigcom9                 bigcom9 0.00000000
bigcom11               bigcom11 0.00000000
bigcom13               bigcom13 0.00000000
bigcom15               bigcom15 0.00000000
bigcom16               bigcom16 0.00000000
bigcom24               bigcom24 0.00000000
bigcom30               bigcom30 0.00000000
bigcom31               bigcom31 0.00000000
bigcom32               bigcom32 0.00000000
bigcom33               bigcom33 0.00000000
bigcom34               bigcom34 0.00000000
bigcom36               bigcom36 0.00000000
bigcom37               bigcom37 0.00000000
bigcom38               bigcom38 0.00000000
bigcom39               bigcom39 0.00000000
bigcom43               bigcom43 0.00000000
bigcom44               bigcom44 0.00000000
bigcom46               bigcom46 0.00000000
bigcom47               bigcom47 0.00000000
bigcom49               bigcom49 0.00000000
bigcom50               bigcom50 0.00000000
bigcom51               bigcom51 0.00000000
bigcom52               bigcom52 0.00000000
bigcom54               bigcom54 0.00000000
bigcom56               bigcom56 0.00000000
bigcom62               bigcom62 0.00000000
bigcom66               bigcom66 0.00000000
bigcom68               bigcom68 0.00000000
bigcom69               bigcom69 0.00000000
bigcom71               bigcom71 0.00000000
bigcom72               bigcom72 0.00000000
bigcom73               bigcom73 0.00000000
bigcom74               bigcom74 0.00000000
bigcom75               bigcom75 0.00000000
bigcom76               bigcom76 0.00000000
bigcom77               bigcom77 0.00000000
bigcom79               bigcom79 0.00000000
bigcom80               bigcom80 0.00000000
bigcom82               bigcom82 0.00000000
bigcom83               bigcom83 0.00000000
bigcom84               bigcom84 0.00000000
bigcom85               bigcom85 0.00000000
bigcom87               bigcom87 0.00000000
bigcom89               bigcom89 0.00000000
bigcom91               bigcom91 0.00000000
bigcom92               bigcom92 0.00000000
bigcom93               bigcom93 0.00000000
bigcom96               bigcom96 0.00000000
bigcom97               bigcom97 0.00000000
bigcom98               bigcom98 0.00000000
bigcom99               bigcom99 0.00000000
bigcom101             bigcom101 0.00000000
bigcom104             bigcom104 0.00000000
bigcom106             bigcom106 0.00000000
bigcom109             bigcom109 0.00000000
bigcom113             bigcom113 0.00000000
bigcom116             bigcom116 0.00000000
bigcom120             bigcom120 0.00000000
bigcom123             bigcom123 0.00000000
bigcom126             bigcom126 0.00000000
bigcom127             bigcom127 0.00000000
bigcom137             bigcom137 0.00000000
bigcom139             bigcom139 0.00000000
bigcom140             bigcom140 0.00000000
bigcom143             bigcom143 0.00000000
bigcom145             bigcom145 0.00000000
bigcom146             bigcom146 0.00000000
bigcom147             bigcom147 0.00000000
bigcom149             bigcom149 0.00000000
bigcom153             bigcom153 0.00000000
bigcom154             bigcom154 0.00000000
bigcom156             bigcom156 0.00000000
bigcom157             bigcom157 0.00000000
bigcom158             bigcom158 0.00000000
bigcom160             bigcom160 0.00000000
bigcom161             bigcom161 0.00000000
bigcom162             bigcom162 0.00000000
bigcom164             bigcom164 0.00000000
bigcom166             bigcom166 0.00000000
bigcom167             bigcom167 0.00000000
bigcom171             bigcom171 0.00000000
bigcom173             bigcom173 0.00000000
bigcom175             bigcom175 0.00000000
bigcom176             bigcom176 0.00000000
bigcom177             bigcom177 0.00000000
bigcom178             bigcom178 0.00000000
bigcom180             bigcom180 0.00000000
bigcom181             bigcom181 0.00000000
bigcom184             bigcom184 0.00000000
bigcom186             bigcom186 0.00000000
bigcom187             bigcom187 0.00000000
bigcom189             bigcom189 0.00000000
bigcom194             bigcom194 0.00000000
bigcom195             bigcom195 0.00000000
bigcom196             bigcom196 0.00000000
bigcom204             bigcom204 0.00000000
bigcom205             bigcom205 0.00000000
bigcom212             bigcom212 0.00000000
bigcom214             bigcom214 0.00000000
bigcom222             bigcom222 0.00000000
bigcom223             bigcom223 0.00000000
bigcom226             bigcom226 0.00000000
bigcom227             bigcom227 0.00000000
bigcom229             bigcom229 0.00000000
bigcom233             bigcom233 0.00000000
bigcom236             bigcom236 0.00000000
bigcom237             bigcom237 0.00000000
bigcom246             bigcom246 0.00000000
bigcom248             bigcom248 0.00000000
bigcom249             bigcom249 0.00000000
bigcom250             bigcom250 0.00000000
bigcom254             bigcom254 0.00000000
bigcom266             bigcom266 0.00000000
bigcom269             bigcom269 0.00000000
bigcom272             bigcom272 0.00000000
bigcom274             bigcom274 0.00000000
bigcom281             bigcom281 0.00000000
bigcom291             bigcom291 0.00000000
bigcom292             bigcom292 0.00000000
bigcom295             bigcom295 0.00000000
bigcom299             bigcom299 0.00000000
bigcom301             bigcom301 0.00000000
bigcom306             bigcom306 0.00000000
bigcom309             bigcom309 0.00000000
bigcom314             bigcom314 0.00000000
bigcom321             bigcom321 0.00000000
bigcom341             bigcom341 0.00000000
bigcom350             bigcom350 0.00000000
bigcom353             bigcom353 0.00000000
bigcom359             bigcom359 0.00000000
bigcom363             bigcom363 0.00000000
bigcom365             bigcom365 0.00000000
bigcom385             bigcom385 0.00000000
bigcom386             bigcom386 0.00000000
bigcom408             bigcom408 0.00000000
bigcom412             bigcom412 0.00000000
bigcom480             bigcom480 0.00000000
membership_s3     membership_s3 0.00000000
membership_s6     membership_s6 0.00000000
membership_s8     membership_s8 0.00000000
membership_s9     membership_s9 0.00000000
membership_s11   membership_s11 0.00000000
membership_s12   membership_s12 0.00000000
membership_s14   membership_s14 0.00000000
membership_s16   membership_s16 0.00000000
membership_s17   membership_s17 0.00000000
membership_s18   membership_s18 0.00000000
membership_s20   membership_s20 0.00000000
membership_s21   membership_s21 0.00000000
membership_s22   membership_s22 0.00000000
membership_s24   membership_s24 0.00000000
membership_s25   membership_s25 0.00000000
membership_s26   membership_s26 0.00000000
membership_s27   membership_s27 0.00000000
membership_s28   membership_s28 0.00000000
membership_s31   membership_s31 0.00000000
membership_s33   membership_s33 0.00000000
membership_s36   membership_s36 0.00000000
membership_s37   membership_s37 0.00000000
target                   target 0.00000000
[1] "Dataset: high_C Model GLM, refit model on training data 2015-06-16 11:02:36"
[1] "glmnet variable coefficients"
                [,1]              [,2]                   
(Intercept)     "(Intercept)"     "-2.40447251204303"    
graph0          "graph0"          "9.7125717699084e-07"  
graph1          "graph1"          "-2.97709660606202e-10"
graph2          "graph2"          "5.23004527699397e-07" 
graph3          "graph3"          "1.58089497297737e-11" 
graph4          "graph4"          "-1.09449193084325e-12"
graph5          "graph5"          "7.98160972395189e-10" 
graph6          "graph6"          "1.16305487319787e-10" 
graph7          "graph7"          "1.6884123844574e-08"  
graph8          "graph8"          "2.3938707684321e-07"  
graph9          "graph9"          "4.29650468431025e-13" 
graph10         "graph10"         "-1.51919184394047e-14"
graph11         "graph11"         "-2.38678153569384e-15"
graph12         "graph12"         "1.00709191901215e-12" 
graph13         "graph13"         "1.02521269118496e-11" 
graph14         "graph14"         "-1.43468487450467e-13"
graph15         "graph15"         "4.80364154869257e-10" 
graph16         "graph16"         "-3.88555106072043e-13"
graph17         "graph17"         "4.95653232352989e-12" 
graph18         "graph18"         "1.26989795201872e-10" 
graph19         "graph19"         "4.84869592587716e-11" 
graph20         "graph20"         "-1.01524499273735e-09"
graph21         "graph21"         "2.94694669038749e-10" 
graph22         "graph22"         "1.41075382115117e-09" 
graph23         "graph23"         "2.1000768907175e-10"  
graph24         "graph24"         "4.81858834333156e-10" 
graph25         "graph25"         "2.23318662332297e-09" 
graph26         "graph26"         "1.99491217389104e-09" 
graph27         "graph27"         "1.5788638931929e-08"  
graph28         "graph28"         "1.85754361664722e-08" 
graph29         "graph29"         "1.55333068829791e-08" 
orbit0          "orbit0"          "9.71128866875255e-07" 
orbit1          "orbit1"          "2.73590629422033e-08" 
orbit2          "orbit2"          "-3.67585671786703e-10"
orbit3          "orbit3"          "5.22950623234139e-07" 
orbit4          "orbit4"          "4.52055700293998e-10" 
orbit5          "orbit5"          "1.47449494391335e-11" 
orbit6          "orbit6"          "5.86574473809328e-11" 
orbit7          "orbit7"          "-1.12618388417994e-12"
orbit8          "orbit8"          "7.96553748399404e-10" 
orbit9          "orbit9"          "3.92823594977835e-10" 
orbit10         "orbit10"         "2.15331697450617e-09" 
orbit11         "orbit11"         "-9.23535062095557e-12"
orbit12         "orbit12"         "3.95491998893699e-08" 
orbit13         "orbit13"         "2.34192514567168e-08" 
orbit14         "orbit14"         "2.3934538413524e-07"  
orbit15         "orbit15"         "2.01561620932511e-11" 
orbit16         "orbit16"         "3.41271760305779e-13" 
orbit17         "orbit17"         "4.30979587191241e-12" 
orbit18         "orbit18"         "-5.10895147293654e-12"
orbit19         "orbit19"         "1.4987114545323e-12"  
orbit20         "orbit20"         "1.15322358153833e-12" 
orbit21         "orbit21"         "-2.37345038040591e-14"
orbit22         "orbit22"         "1.02231892761385e-13" 
orbit23         "orbit23"         "-2.4704791473276e-15" 
orbit24         "orbit24"         "-4.06625170603571e-14"
orbit25         "orbit25"         "2.83858204337272e-11" 
orbit26         "orbit26"         "9.18952865059004e-13" 
orbit27         "orbit27"         "4.64872897340164e-10" 
orbit28         "orbit28"         "1.62821692656976e-11" 
orbit29         "orbit29"         "7.90791539685447e-11" 
orbit30         "orbit30"         "1.27532609792853e-11" 
orbit31         "orbit31"         "5.11240407711601e-12" 
orbit32         "orbit32"         "5.5637300173316e-12"  
orbit33         "orbit33"         "-2.20029953316413e-13"
orbit34         "orbit34"         "4.80262100255123e-10" 
orbit35         "orbit35"         "5.97179423947267e-10" 
orbit36         "orbit36"         "-1.19385429333562e-11"
orbit37         "orbit37"         "3.51810018104582e-11" 
orbit38         "orbit38"         "-1.91013293722408e-12"
orbit39         "orbit39"         "-5.82286253743448e-10"
orbit40         "orbit40"         "5.97971339495686e-11" 
orbit41         "orbit41"         "1.20433543641799e-10" 
orbit42         "orbit42"         "-3.41323475572639e-12"
orbit43         "orbit43"         "1.02836325621845e-09" 
orbit44         "orbit44"         "-3.29652889175923e-11"
orbit45         "orbit45"         "8.73429458903841e-10" 
orbit46         "orbit46"         "8.05219586805191e-10" 
orbit47         "orbit47"         "4.80246004828428e-11" 
orbit48         "orbit48"         "1.14890917471463e-10" 
orbit49         "orbit49"         "-3.64581153790949e-09"
orbit50         "orbit50"         "-1.07602746667374e-09"
orbit51         "orbit51"         "1.06510625746657e-09" 
orbit52         "orbit52"         "4.68324204567469e-09" 
orbit53         "orbit53"         "3.77568548497384e-10" 
orbit54         "orbit54"         "-9.57724316035009e-10"
orbit55         "orbit55"         "1.84332647121364e-09" 
orbit56         "orbit56"         "-1.70587612066965e-08"
orbit57         "orbit57"         "5.79869908074983e-10" 
orbit58         "orbit58"         "1.15522543610517e-10" 
orbit59         "orbit59"         "3.59205113785669e-09" 
orbit60         "orbit60"         "1.49370224802598e-09" 
orbit61         "orbit61"         "4.66420880996711e-10" 
orbit62         "orbit62"         "-3.46782293225804e-11"
orbit63         "orbit63"         "3.30194018174008e-09" 
orbit64         "orbit64"         "7.06409390308215e-09" 
orbit65         "orbit65"         "1.17887189428902e-08" 
orbit66         "orbit66"         "6.8554348702199e-09"  
orbit67         "orbit67"         "2.83382791910739e-09" 
orbit68         "orbit68"         "2.64476296524503e-08" 
orbit69         "orbit69"         "2.62756226005099e-08" 
orbit70         "orbit70"         "7.45156921496434e-08" 
orbit71         "orbit71"         "2.28014242360687e-08" 
orbit72         "orbit72"         "1.54622933228596e-08" 
AP              "AP"              "0.000100901985902115" 
bet             "bet"             "2.13202121222112e-11" 
ecc             "ecc"             "2.61243322395647e-05" 
eccrad          "eccrad"          "0.000156743540354022" 
close           "close"           "0.00447858557780693"  
constraint      "constraint"      "-0.00921070213893187" 
coreness        "coreness"        "3.99407523577908e-05" 
knn             "knn"             "-5.60184345529603e-06"
hubscore        "hubscore"        "0.00113802570153248"  
pagerank        "pagerank"        "-0.368129756357631"   
trans           "trans"           "-0.00296489747598566" 
evcent          "evcent"          "0.00110989097582488"  
first           "first"           "9.70776192369849e-07" 
upto_second     "upto_second"     "6.80959421299713e-08" 
upto_third      "upto_third"      "6.82894303987068e-08" 
upto_fourth     "upto_fourth"     "-5.3404807588299e-07" 
upto_fifth      "upto_fifth"      "6.31040083929314e-06" 
upto_sixth      "upto_sixth"      "-4.41110081341747e-05"
second          "second"          "6.8562819140876e-08"  
third           "third"           "-1.37110666880459e-07"
fourth          "fourth"          "-8.29080929073862e-08"
fifth           "fifth"           "7.39209996199383e-07" 
sixth           "sixth"           "-9.11168112088975e-06"
ratio1          "ratio1"          "-7.71301428502438e-06"
ratio2          "ratio2"          "1.40371368904036e-05" 
ratio3          "ratio3"          "-0.000539054147315869"
ratio4          "ratio4"          "0.0595627327056132"   
ratio5          "ratio5"          "-0.00354701725687694" 
ratio6          "ratio6"          "-0.00054083181567149" 
selfinter       "selfinter"       "0.000606798449437228" 
walktrap_vertex "walktrap_vertex" "0.000487266306260647" 
bigcom1         "bigcom1"         "-8.80756420247638e-05"
bigcom2         "bigcom2"         "0"                    
bigcom3         "bigcom3"         "-0.001620278757214"   
bigcom4         "bigcom4"         "6.64058882098566e-06" 
bigcom6         "bigcom6"         "0"                    
bigcom8         "bigcom8"         "0.00070366919277832"  
bigcom9         "bigcom9"         "-0.00158550450695012" 
bigcom11        "bigcom11"        "0"                    
bigcom13        "bigcom13"        "-0.00158053999639951" 
bigcom15        "bigcom15"        "-0.00158114775398328" 
bigcom16        "bigcom16"        "0"                    
bigcom21        "bigcom21"        "0.00350671014174955"  
bigcom22        "bigcom22"        "0.00038677934941828"  
bigcom24        "bigcom24"        "0"                    
bigcom26        "bigcom26"        "0.00147579619220192"  
bigcom28        "bigcom28"        "-7.32566739841686e-05"
bigcom30        "bigcom30"        "0.000964717075956568" 
bigcom31        "bigcom31"        "0"                    
bigcom32        "bigcom32"        "-0.00157788848341113" 
bigcom33        "bigcom33"        "0"                    
bigcom34        "bigcom34"        "0"                    
bigcom36        "bigcom36"        "-0.00158361797700267" 
bigcom37        "bigcom37"        "0"                    
bigcom38        "bigcom38"        "0"                    
bigcom39        "bigcom39"        "-0.0015815861452938"  
bigcom40        "bigcom40"        "0.000102711453054322" 
bigcom43        "bigcom43"        "0"                    
bigcom44        "bigcom44"        "1.84818852394534e-05" 
bigcom46        "bigcom46"        "-0.00158062040874618" 
bigcom47        "bigcom47"        "0"                    
bigcom49        "bigcom49"        "0"                    
bigcom50        "bigcom50"        "0"                    
bigcom51        "bigcom51"        "0"                    
bigcom52        "bigcom52"        "0"                    
bigcom54        "bigcom54"        "0"                    
bigcom56        "bigcom56"        "0"                    
bigcom62        "bigcom62"        "0"                    
bigcom66        "bigcom66"        "0"                    
bigcom68        "bigcom68"        "0"                    
bigcom69        "bigcom69"        "0"                    
bigcom71        "bigcom71"        "-0.00157775101824173" 
bigcom72        "bigcom72"        "0"                    
bigcom73        "bigcom73"        "-0.0015801215442063"  
bigcom74        "bigcom74"        "0"                    
bigcom75        "bigcom75"        "0"                    
bigcom76        "bigcom76"        "0"                    
bigcom77        "bigcom77"        "0"                    
bigcom79        "bigcom79"        "0"                    
bigcom80        "bigcom80"        "0"                    
bigcom82        "bigcom82"        "-0.00158324675531847" 
bigcom83        "bigcom83"        "0"                    
bigcom84        "bigcom84"        "0"                    
bigcom85        "bigcom85"        "0"                    
bigcom87        "bigcom87"        "0"                    
bigcom89        "bigcom89"        "0"                    
bigcom91        "bigcom91"        "0"                    
bigcom92        "bigcom92"        "-0.00158193410292659" 
bigcom93        "bigcom93"        "0"                    
bigcom96        "bigcom96"        "0"                    
bigcom97        "bigcom97"        "-0.00158256899644373" 
bigcom98        "bigcom98"        "0"                    
bigcom99        "bigcom99"        "0"                    
bigcom101       "bigcom101"       "-0.00157830648346182" 
bigcom104       "bigcom104"       "-0.00158157580420398" 
bigcom106       "bigcom106"       "0"                    
bigcom109       "bigcom109"       "0"                    
bigcom113       "bigcom113"       "0"                    
bigcom116       "bigcom116"       "-0.00158142875674253" 
bigcom120       "bigcom120"       "0"                    
bigcom123       "bigcom123"       "0"                    
bigcom126       "bigcom126"       "0"                    
bigcom127       "bigcom127"       "0"                    
bigcom137       "bigcom137"       "0"                    
bigcom139       "bigcom139"       "0"                    
bigcom140       "bigcom140"       "0"                    
bigcom143       "bigcom143"       "0"                    
bigcom145       "bigcom145"       "0"                    
bigcom146       "bigcom146"       "0"                    
bigcom147       "bigcom147"       "-0.00158180224393695" 
bigcom149       "bigcom149"       "0"                    
bigcom153       "bigcom153"       "0"                    
bigcom154       "bigcom154"       "-0.00158305274613108" 
bigcom156       "bigcom156"       "0"                    
bigcom157       "bigcom157"       "0"                    
bigcom158       "bigcom158"       "0"                    
bigcom160       "bigcom160"       "0"                    
bigcom161       "bigcom161"       "0"                    
bigcom162       "bigcom162"       "0"                    
bigcom164       "bigcom164"       "0"                    
bigcom166       "bigcom166"       "0"                    
bigcom167       "bigcom167"       "-0.00158119594159888" 
bigcom171       "bigcom171"       "0"                    
bigcom173       "bigcom173"       "0"                    
bigcom175       "bigcom175"       "0"                    
bigcom176       "bigcom176"       "0"                    
bigcom177       "bigcom177"       "0"                    
bigcom178       "bigcom178"       "0"                    
bigcom180       "bigcom180"       "0"                    
bigcom181       "bigcom181"       "-0.00158189367988066" 
bigcom184       "bigcom184"       "0"                    
bigcom186       "bigcom186"       "0"                    
bigcom187       "bigcom187"       "0"                    
bigcom189       "bigcom189"       "-0.00157823267552379" 
bigcom194       "bigcom194"       "0"                    
bigcom195       "bigcom195"       "-0.00157820761942585" 
bigcom196       "bigcom196"       "0"                    
bigcom204       "bigcom204"       "-0.00157711101237794" 
bigcom205       "bigcom205"       "0"                    
bigcom212       "bigcom212"       "0"                    
bigcom214       "bigcom214"       "0"                    
bigcom222       "bigcom222"       "0"                    
bigcom223       "bigcom223"       "0"                    
bigcom226       "bigcom226"       "0"                    
bigcom227       "bigcom227"       "0"                    
bigcom229       "bigcom229"       "0"                    
bigcom233       "bigcom233"       "0"                    
bigcom236       "bigcom236"       "0"                    
bigcom237       "bigcom237"       "0"                    
bigcom246       "bigcom246"       "0"                    
bigcom248       "bigcom248"       "0.0288870519231528"   
bigcom249       "bigcom249"       "0"                    
bigcom250       "bigcom250"       "0"                    
bigcom254       "bigcom254"       "0"                    
bigcom266       "bigcom266"       "0"                    
bigcom269       "bigcom269"       "-0.00158235863918361" 
bigcom272       "bigcom272"       "0"                    
bigcom274       "bigcom274"       "-0.00158569904769525" 
bigcom281       "bigcom281"       "0"                    
bigcom291       "bigcom291"       "0"                    
bigcom292       "bigcom292"       "0"                    
bigcom295       "bigcom295"       "0"                    
bigcom299       "bigcom299"       "0"                    
bigcom301       "bigcom301"       "0"                    
bigcom306       "bigcom306"       "0"                    
bigcom309       "bigcom309"       "0"                    
bigcom314       "bigcom314"       "0"                    
bigcom321       "bigcom321"       "-0.00157840523992785" 
bigcom341       "bigcom341"       "0"                    
bigcom350       "bigcom350"       "0"                    
bigcom353       "bigcom353"       "0"                    
bigcom359       "bigcom359"       "0"                    
bigcom363       "bigcom363"       "0"                    
bigcom365       "bigcom365"       "0"                    
bigcom385       "bigcom385"       "0"                    
bigcom386       "bigcom386"       "0"                    
bigcom408       "bigcom408"       "0"                    
bigcom412       "bigcom412"       "0"                    
bigcom480       "bigcom480"       "0"                    
spin_vertex     "spin_vertex"     "0.000263556867428119" 
membership_s1   "membership_s1"   "-0.00057472433951121" 
membership_s3   "membership_s3"   "0"                    
membership_s4   "membership_s4"   "0.000344544885593053" 
membership_s5   "membership_s5"   "-0.000512701168243457"
membership_s6   "membership_s6"   "-0.00160256055085723" 
membership_s7   "membership_s7"   "0.000249691624689825" 
membership_s8   "membership_s8"   "0"                    
membership_s9   "membership_s9"   "0"                    
membership_s11  "membership_s11"  "0"                    
membership_s12  "membership_s12"  "0"                    
membership_s14  "membership_s14"  "0"                    
membership_s15  "membership_s15"  "0.00146738161016985"  
membership_s16  "membership_s16"  "0"                    
membership_s17  "membership_s17"  "0"                    
membership_s18  "membership_s18"  "-0.00159193859306139" 
membership_s20  "membership_s20"  "0"                    
membership_s21  "membership_s21"  "-0.00158841156161559" 
membership_s22  "membership_s22"  "0"                    
membership_s24  "membership_s24"  "-0.00157391890286344" 
membership_s25  "membership_s25"  "0"                    
membership_s26  "membership_s26"  "0"                    
membership_s27  "membership_s27"  "-0.000531413796165295"
membership_s28  "membership_s28"  "0"                    
membership_s30  "membership_s30"  "0.000110247756035526" 
membership_s31  "membership_s31"  "-0.000460080234896022"
membership_s32  "membership_s32"  "0.00138555501872974"  
membership_s33  "membership_s33"  "0"                    
membership_s36  "membership_s36"  "-8.83925899063069e-05"
membership_s37  "membership_s37"  "-0.00158707713243841" 
V1              "V1"              "0.00134379807872775"  
V2              "V2"              "0.00357482855514149"  
pdi             "pdi"             "-0.0175004173585272"  
adhesion        "adhesion"        "-1.108862914066e-07"  
cohesion        "cohesion"        "2.27499837411516e-07" 
inner           "inner"           "4.56110032165549e-09" 
outer           "outer"           "-3.70692287695131e-08"
ioratio         "ioratio"         "-0.000642808477820116"
comsize         "comsize"         "2.2649074881131e-07"  
target          "target"          "-0.00162263209081118" 
[1] "Average GBM 10 CV AUC"
[1] 0.5068916
[[1]]
[1] 0.6314162

[[2]]
[1] 0.5125

[[3]]
[1] 0.5764623

[[4]]
[1] 0.4206066

[[5]]
[1] 0.3934729

[1] "Average GBM 10 CV RMSE"
[1] 3.792629
[[1]]
[1] 3.786948

[[2]]
[1] 3.460104

[[3]]
[1] 3.739649

[[4]]
[1] 4.025323

[[5]]
[1] 3.951123

[1] "Average RF 10 CV AUC"
[1] 0.5192864
[[1]]
[1] 0.5847248

[[2]]
[1] 0.5390625

[[3]]
[1] 0.5951374

[[4]]
[1] 0.3987511

[[5]]
[1] 0.4787562

[1] "Average RF 10 CV RMSE"
[1] 0.23541
[[1]]
[1] 0.2452867

[[2]]
[1] 0.1730042

[[3]]
[1] 0.2020068

[[4]]
[1] 0.2808031

[[5]]
[1] 0.2759493

[1] "Average GLM 10 CV AUC"
[1] 0.3968084
[[1]]
[1] 0.4251701

[[2]]
[1] 0.3921875

[[3]]
[1] 0.4721635

[[4]]
[1] 0.3690901

[[5]]
[1] 0.325431

[1] "Average GLM 10 CV RMSE"
[1] 3.180548
[[1]]
[1] 2.994318

[[2]]
[1] 2.761685

[[3]]
[1] 2.889575

[[4]]
[1] 4.176691

[[5]]
[1] 3.080472

[1] "Average 10 CV AUC"
[1] 0.5010537
[[1]]
[1] 0.6273964

[[2]]
[1] 0.5195312

[[3]]
[1] 0.5764623

[[4]]
[1] 0.382248

[[5]]
[1] 0.3996305

[1] "Average 10 CV RMSE"
[1] 2.293816
[[1]]
[1] 2.253966

[[2]]
[1] 2.051258

[[3]]
[1] 2.205965

[[4]]
[1] 2.606764

[[5]]
[1] 2.351128

[1] "average all"
[1] 2.189108
[1] 0.9998051
