# Supplementary material for: Distinctive Behaviors of Druggable Proteins in Cellular Networks
Source: PLoS Comput Biol. 2015 Dec 23;11(12):e1004597. doi: 10.1371/journal.pcbi.1004597 (PMC4689399; doi:10.1371/journal.pcbi.1004597)
Supplement: S1 File — (ZIP) [file pcbi.1004597.s004.zip › S1_File/direct.20150613.random.ppi.optimised_Target_results_high_CT.txt]

[[1]]
[1] "high_CT"

[1] "Dataset: high_CT Model GBM, run: 1 of 5 2015-06-16 10:58:01"
Iter   TrainDeviance   ValidDeviance   StepSize   Improve
     1        0.0992             nan     0.0100   -0.0001
     2        0.0971             nan     0.0100   -0.0001
     3        0.0956             nan     0.0100   -0.0001
     4        0.0925             nan     0.0100   -0.0001
     5        0.0888             nan     0.0100   -0.0001
     6        0.0876             nan     0.0100   -0.0000
     7        0.0872             nan     0.0100   -0.0001
     8        0.0856             nan     0.0100   -0.0002
     9        0.0839             nan     0.0100   -0.0001
    10        0.0823             nan     0.0100    0.0003
    20        0.0706             nan     0.0100   -0.0001
    40        0.0559             nan     0.0100   -0.0000
    60        0.0480             nan     0.0100   -0.0001
    80        0.0426             nan     0.0100   -0.0000
   100        0.0372             nan     0.0100    0.0000
   120        0.0332             nan     0.0100   -0.0000
   130        0.0313             nan     0.0100   -0.0000

[1] "GBM variable coefficients"
                            var      rel.inf
ratio5                   ratio5 1.178915e+01
V2                           V2 9.626845e+00
comsize                 comsize 5.065570e+00
spin_vertex         spin_vertex 4.846158e+00
orbit31                 orbit31 4.536892e+00
pagerank               pagerank 2.966559e+00
graph11                 graph11 2.962358e+00
bet                         bet 2.961249e+00
ratio4                   ratio4 2.797775e+00
orbit20                 orbit20 2.479594e+00
target                   target 2.479089e+00
orbit18                 orbit18 2.469302e+00
orbit28                 orbit28 2.122122e+00
ratio6                   ratio6 2.109812e+00
walktrap_vertex walktrap_vertex 1.979644e+00
orbit16                 orbit16 1.864734e+00
orbit50                 orbit50 1.782535e+00
orbit4                   orbit4 1.609820e+00
adhesion               adhesion 1.595002e+00
close                     close 1.529034e+00
orbit56                 orbit56 1.498686e+00
orbit35                 orbit35 1.325729e+00
orbit64                 orbit64 1.302987e+00
trans                     trans 1.247068e+00
orbit36                 orbit36 1.243752e+00
membership_s32   membership_s32 1.156329e+00
orbit22                 orbit22 1.143535e+00
ratio2                   ratio2 1.112910e+00
ratio1                   ratio1 9.958515e-01
AP                           AP 9.631118e-01
third                     third 8.773531e-01
inner                     inner 7.643223e-01
graph5                   graph5 7.384520e-01
constraint           constraint 7.305942e-01
graph29                 graph29 6.967278e-01
upto_fifth           upto_fifth 6.444052e-01
graph20                 graph20 5.946769e-01
orbit9                   orbit9 5.348871e-01
orbit6                   orbit6 5.348407e-01
outer                     outer 5.184074e-01
orbit19                 orbit19 5.132264e-01
bigcom4                 bigcom4 5.041064e-01
upto_sixth           upto_sixth 4.877426e-01
coreness               coreness 4.574997e-01
orbit27                 orbit27 4.549235e-01
orbit37                 orbit37 4.475262e-01
orbit69                 orbit69 4.288959e-01
orbit52                 orbit52 4.099025e-01
selfinter             selfinter 4.041120e-01
cohesion               cohesion 3.708388e-01
ioratio                 ioratio 3.696403e-01
graph2                   graph2 3.545351e-01
orbit42                 orbit42 3.486884e-01
V1                           V1 3.415016e-01
graph9                   graph9 3.057748e-01
graph10                 graph10 3.018217e-01
graph15                 graph15 2.981258e-01
orbit67                 orbit67 2.886156e-01
graph0                   graph0 2.782795e-01
knn                         knn 2.711475e-01
orbit26                 orbit26 2.680608e-01
orbit63                 orbit63 2.384375e-01
orbit11                 orbit11 2.373029e-01
orbit21                 orbit21 2.316887e-01
sixth                     sixth 2.239315e-01
upto_second         upto_second 2.169724e-01
orbit58                 orbit58 1.965486e-01
orbit45                 orbit45 1.859686e-01
orbit39                 orbit39 1.850001e-01
orbit62                 orbit62 1.595930e-01
orbit32                 orbit32 1.468038e-01
graph26                 graph26 1.454743e-01
graph8                   graph8 1.403606e-01
fifth                     fifth 1.247546e-01
orbit10                 orbit10 1.190794e-01
orbit55                 orbit55 1.119791e-01
graph22                 graph22 9.556736e-02
graph27                 graph27 9.166668e-02
graph25                 graph25 9.041508e-02
orbit38                 orbit38 8.923177e-02
orbit65                 orbit65 8.816507e-02
graph21                 graph21 8.761366e-02
graph7                   graph7 8.674318e-02
graph28                 graph28 8.629126e-02
graph14                 graph14 8.315852e-02
graph3                   graph3 7.680013e-02
fourth                   fourth 7.596919e-02
graph6                   graph6 6.865259e-02
orbit70                 orbit70 6.672804e-02
orbit7                   orbit7 5.809735e-02
orbit46                 orbit46 4.064625e-02
second                   second 3.694045e-02
orbit2                   orbit2 1.562697e-03
graph18                 graph18 1.188849e-03
ratio3                   ratio3 1.088326e-03
orbit54                 orbit54 1.065902e-03
graph23                 graph23 8.919157e-04
orbit40                 orbit40 7.332939e-04
orbit57                 orbit57 6.261353e-04
orbit25                 orbit25 4.430319e-04
orbit44                 orbit44 3.096655e-04
graph16                 graph16 2.918555e-04
orbit5                   orbit5 2.524772e-04
graph4                   graph4 1.987645e-04
orbit68                 orbit68 1.537354e-04
orbit15                 orbit15 1.441686e-04
orbit33                 orbit33 1.434689e-04
orbit30                 orbit30 1.372246e-04
orbit17                 orbit17 1.344449e-04
orbit48                 orbit48 1.274797e-04
graph24                 graph24 1.132446e-04
bigcom30               bigcom30 1.127822e-04
pdi                         pdi 1.115665e-04
graph13                 graph13 8.479430e-05
graph17                 graph17 7.797565e-05
orbit13                 orbit13 7.727849e-05
graph19                 graph19 7.499693e-05
upto_third           upto_third 7.274459e-05
orbit23                 orbit23 7.145504e-05
graph1                   graph1 5.702978e-05
orbit53                 orbit53 5.029261e-05
membership_s30   membership_s30 4.576456e-05
orbit49                 orbit49 4.546316e-05
bigcom40               bigcom40 4.125263e-05
orbit66                 orbit66 2.082184e-05
orbit41                 orbit41 1.715786e-05
orbit71                 orbit71 1.327564e-05
graph12                 graph12 0.000000e+00
orbit0                   orbit0 0.000000e+00
orbit1                   orbit1 0.000000e+00
orbit3                   orbit3 0.000000e+00
orbit8                   orbit8 0.000000e+00
orbit12                 orbit12 0.000000e+00
orbit14                 orbit14 0.000000e+00
orbit24                 orbit24 0.000000e+00
orbit29                 orbit29 0.000000e+00
orbit34                 orbit34 0.000000e+00
orbit43                 orbit43 0.000000e+00
orbit47                 orbit47 0.000000e+00
orbit51                 orbit51 0.000000e+00
orbit59                 orbit59 0.000000e+00
orbit60                 orbit60 0.000000e+00
orbit61                 orbit61 0.000000e+00
orbit72                 orbit72 0.000000e+00
ecc                         ecc 0.000000e+00
eccrad                   eccrad 0.000000e+00
hubscore               hubscore 0.000000e+00
evcent                   evcent 0.000000e+00
first                     first 0.000000e+00
upto_fourth         upto_fourth 0.000000e+00
bigcom1                 bigcom1 0.000000e+00
bigcom2                 bigcom2 0.000000e+00
bigcom3                 bigcom3 0.000000e+00
bigcom6                 bigcom6 0.000000e+00
bigcom8                 bigcom8 0.000000e+00
bigcom9                 bigcom9 0.000000e+00
bigcom11               bigcom11 0.000000e+00
bigcom13               bigcom13 0.000000e+00
bigcom15               bigcom15 0.000000e+00
bigcom16               bigcom16 0.000000e+00
bigcom21               bigcom21 0.000000e+00
bigcom22               bigcom22 0.000000e+00
bigcom24               bigcom24 0.000000e+00
bigcom26               bigcom26 0.000000e+00
bigcom28               bigcom28 0.000000e+00
bigcom31               bigcom31 0.000000e+00
bigcom32               bigcom32 0.000000e+00
bigcom33               bigcom33 0.000000e+00
bigcom34               bigcom34 0.000000e+00
bigcom36               bigcom36 0.000000e+00
bigcom37               bigcom37 0.000000e+00
bigcom38               bigcom38 0.000000e+00
bigcom39               bigcom39 0.000000e+00
bigcom43               bigcom43 0.000000e+00
bigcom44               bigcom44 0.000000e+00
bigcom46               bigcom46 0.000000e+00
bigcom47               bigcom47 0.000000e+00
bigcom49               bigcom49 0.000000e+00
bigcom50               bigcom50 0.000000e+00
bigcom51               bigcom51 0.000000e+00
bigcom52               bigcom52 0.000000e+00
bigcom54               bigcom54 0.000000e+00
bigcom56               bigcom56 0.000000e+00
bigcom62               bigcom62 0.000000e+00
bigcom66               bigcom66 0.000000e+00
bigcom68               bigcom68 0.000000e+00
bigcom69               bigcom69 0.000000e+00
bigcom71               bigcom71 0.000000e+00
bigcom72               bigcom72 0.000000e+00
bigcom73               bigcom73 0.000000e+00
bigcom74               bigcom74 0.000000e+00
bigcom75               bigcom75 0.000000e+00
bigcom76               bigcom76 0.000000e+00
bigcom77               bigcom77 0.000000e+00
bigcom79               bigcom79 0.000000e+00
bigcom80               bigcom80 0.000000e+00
bigcom82               bigcom82 0.000000e+00
bigcom83               bigcom83 0.000000e+00
bigcom84               bigcom84 0.000000e+00
bigcom85               bigcom85 0.000000e+00
bigcom87               bigcom87 0.000000e+00
bigcom89               bigcom89 0.000000e+00
bigcom91               bigcom91 0.000000e+00
bigcom92               bigcom92 0.000000e+00
bigcom93               bigcom93 0.000000e+00
bigcom96               bigcom96 0.000000e+00
bigcom97               bigcom97 0.000000e+00
bigcom98               bigcom98 0.000000e+00
bigcom99               bigcom99 0.000000e+00
bigcom101             bigcom101 0.000000e+00
bigcom104             bigcom104 0.000000e+00
bigcom106             bigcom106 0.000000e+00
bigcom109             bigcom109 0.000000e+00
bigcom113             bigcom113 0.000000e+00
bigcom116             bigcom116 0.000000e+00
bigcom120             bigcom120 0.000000e+00
bigcom123             bigcom123 0.000000e+00
bigcom126             bigcom126 0.000000e+00
bigcom127             bigcom127 0.000000e+00
bigcom137             bigcom137 0.000000e+00
bigcom139             bigcom139 0.000000e+00
bigcom140             bigcom140 0.000000e+00
bigcom143             bigcom143 0.000000e+00
bigcom145             bigcom145 0.000000e+00
bigcom146             bigcom146 0.000000e+00
bigcom147             bigcom147 0.000000e+00
bigcom149             bigcom149 0.000000e+00
bigcom153             bigcom153 0.000000e+00
bigcom154             bigcom154 0.000000e+00
bigcom156             bigcom156 0.000000e+00
bigcom157             bigcom157 0.000000e+00
bigcom158             bigcom158 0.000000e+00
bigcom160             bigcom160 0.000000e+00
bigcom161             bigcom161 0.000000e+00
bigcom162             bigcom162 0.000000e+00
bigcom164             bigcom164 0.000000e+00
bigcom166             bigcom166 0.000000e+00
bigcom167             bigcom167 0.000000e+00
bigcom171             bigcom171 0.000000e+00
bigcom173             bigcom173 0.000000e+00
bigcom175             bigcom175 0.000000e+00
bigcom176             bigcom176 0.000000e+00
bigcom177             bigcom177 0.000000e+00
bigcom178             bigcom178 0.000000e+00
bigcom180             bigcom180 0.000000e+00
bigcom181             bigcom181 0.000000e+00
bigcom184             bigcom184 0.000000e+00
bigcom186             bigcom186 0.000000e+00
bigcom187             bigcom187 0.000000e+00
bigcom189             bigcom189 0.000000e+00
bigcom194             bigcom194 0.000000e+00
bigcom195             bigcom195 0.000000e+00
bigcom196             bigcom196 0.000000e+00
bigcom204             bigcom204 0.000000e+00
bigcom205             bigcom205 0.000000e+00
bigcom212             bigcom212 0.000000e+00
bigcom214             bigcom214 0.000000e+00
bigcom222             bigcom222 0.000000e+00
bigcom223             bigcom223 0.000000e+00
bigcom226             bigcom226 0.000000e+00
bigcom227             bigcom227 0.000000e+00
bigcom229             bigcom229 0.000000e+00
bigcom233             bigcom233 0.000000e+00
bigcom236             bigcom236 0.000000e+00
bigcom237             bigcom237 0.000000e+00
bigcom246             bigcom246 0.000000e+00
bigcom248             bigcom248 0.000000e+00
bigcom249             bigcom249 0.000000e+00
bigcom250             bigcom250 0.000000e+00
bigcom254             bigcom254 0.000000e+00
bigcom266             bigcom266 0.000000e+00
bigcom269             bigcom269 0.000000e+00
bigcom272             bigcom272 0.000000e+00
bigcom274             bigcom274 0.000000e+00
bigcom281             bigcom281 0.000000e+00
bigcom291             bigcom291 0.000000e+00
bigcom292             bigcom292 0.000000e+00
bigcom295             bigcom295 0.000000e+00
bigcom299             bigcom299 0.000000e+00
bigcom301             bigcom301 0.000000e+00
bigcom306             bigcom306 0.000000e+00
bigcom309             bigcom309 0.000000e+00
bigcom314             bigcom314 0.000000e+00
bigcom321             bigcom321 0.000000e+00
bigcom341             bigcom341 0.000000e+00
bigcom350             bigcom350 0.000000e+00
bigcom353             bigcom353 0.000000e+00
bigcom359             bigcom359 0.000000e+00
bigcom363             bigcom363 0.000000e+00
bigcom365             bigcom365 0.000000e+00
bigcom385             bigcom385 0.000000e+00
bigcom386             bigcom386 0.000000e+00
bigcom408             bigcom408 0.000000e+00
bigcom412             bigcom412 0.000000e+00
bigcom480             bigcom480 0.000000e+00
membership_s1     membership_s1 0.000000e+00
membership_s3     membership_s3 0.000000e+00
membership_s4     membership_s4 0.000000e+00
membership_s5     membership_s5 0.000000e+00
membership_s6     membership_s6 0.000000e+00
membership_s7     membership_s7 0.000000e+00
membership_s8     membership_s8 0.000000e+00
membership_s9     membership_s9 0.000000e+00
membership_s11   membership_s11 0.000000e+00
membership_s12   membership_s12 0.000000e+00
membership_s14   membership_s14 0.000000e+00
membership_s15   membership_s15 0.000000e+00
membership_s16   membership_s16 0.000000e+00
membership_s17   membership_s17 0.000000e+00
membership_s18   membership_s18 0.000000e+00
membership_s20   membership_s20 0.000000e+00
membership_s21   membership_s21 0.000000e+00
membership_s22   membership_s22 0.000000e+00
membership_s24   membership_s24 0.000000e+00
membership_s25   membership_s25 0.000000e+00
membership_s26   membership_s26 0.000000e+00
membership_s27   membership_s27 0.000000e+00
membership_s28   membership_s28 0.000000e+00
membership_s31   membership_s31 0.000000e+00
membership_s33   membership_s33 0.000000e+00
membership_s36   membership_s36 0.000000e+00
membership_s37   membership_s37 0.000000e+00
[1] "Dataset: high_CT Model RF, run: 1 of 5 2015-06-16 10:58:12"
     |      Out-of-bag   |
Tree |      MSE  %Var(y) |
   1 |  0.01911   215.08 |
   2 |  0.01854   208.64 |
   3 |  0.01436   161.64 |
   4 |   0.0147   165.49 |
   5 |  0.01229   138.33 |
   6 |  0.01149   129.37 |
   7 |  0.01237   139.29 |
   8 |  0.01181   132.97 |
   9 |  0.01156   130.09 |
  10 |  0.01168   131.53 |
  11 |  0.01155   129.99 |
  12 |  0.01142   128.52 |
  13 |  0.01149   129.29 |
  14 |  0.01132   127.46 |
  15 |  0.01149   129.38 |
  16 |  0.01134   127.64 |
  17 |  0.01128   126.97 |
  18 |  0.01133   127.58 |
  19 |   0.0113   127.17 |
  20 |  0.01108   124.68 |
  21 |  0.01096   123.39 |
  22 |  0.01087   122.39 |
  23 |  0.01089   122.58 |
  24 |   0.0108   121.60 |
  25 |  0.01072   120.71 |
  26 |  0.01067   120.11 |
  27 |  0.01061   119.46 |
  28 |  0.01067   120.06 |
  29 |  0.01064   119.81 |
  30 |  0.01056   118.92 |
  31 |  0.01048   117.93 |
  32 |  0.01041   117.22 |
  33 |   0.0104   117.07 |
  34 |  0.01035   116.52 |
  35 |  0.01035   116.46 |
  36 |  0.01032   116.16 |
  37 |  0.01035   116.52 |
  38 |   0.0103   115.93 |
  39 |  0.01024   115.24 |
  40 |  0.01022   115.08 |
  41 |  0.01022   115.06 |
  42 |  0.01024   115.30 |
  43 |  0.01026   115.47 |
  44 |  0.01024   115.31 |
  45 |  0.01023   115.14 |
  46 |  0.01025   115.33 |
  47 |   0.0102   114.85 |
  48 |  0.01019   114.73 |
  49 |  0.01013   114.05 |
  50 |   0.0101   113.66 |
  51 |  0.01007   113.33 |
  52 |  0.01006   113.21 |
  53 |  0.01002   112.81 |
  54 |  0.01002   112.84 |
  55 |  0.01004   113.00 |
  56 |  0.01004   113.05 |
  57 |  0.01004   112.96 |
  58 |  0.01001   112.71 |
  59 | 0.009996   112.52 |
  60 | 0.009967   112.20 |
  61 | 0.009933   111.80 |
  62 | 0.009912   111.57 |
  63 |  0.00993   111.78 |
  64 | 0.009915   111.61 |
  65 | 0.009918   111.64 |
  66 | 0.009911   111.56 |
  67 |   0.0099   111.44 |
  68 | 0.009916   111.62 |
  69 | 0.009899   111.43 |
  70 | 0.009881   111.22 |
  71 | 0.009884   111.26 |
  72 | 0.009868   111.08 |
  73 | 0.009874   111.14 |
  74 |  0.00989   111.33 |
  75 | 0.009888   111.30 |
  76 | 0.009878   111.19 |
  77 | 0.009852   110.90 |
  78 | 0.009847   110.85 |
  79 | 0.009831   110.66 |
  80 | 0.009833   110.69 |
  81 | 0.009826   110.60 |
  82 | 0.009828   110.63 |
  83 | 0.009812   110.44 |
  84 | 0.009813   110.46 |
  85 | 0.009822   110.56 |
  86 | 0.009829   110.64 |
  87 | 0.009824   110.58 |
  88 | 0.009813   110.46 |
  89 | 0.009813   110.46 |
  90 | 0.009806   110.38 |
  91 | 0.009818   110.51 |
  92 | 0.009819   110.52 |
  93 | 0.009814   110.47 |
  94 | 0.009814   110.48 |
  95 | 0.009819   110.53 |
  96 | 0.009812   110.45 |
  97 | 0.009794   110.25 |
  98 | 0.009729   109.52 |
  99 | 0.009723   109.45 |
 100 | 0.009724   109.45 |
[1] "Random Forest variable coefficients"
                      %IncMSE IncNodePurity
graph5           0.000000e+00  2.363994e-17
graph6           5.347594e-05  1.500000e-02
graph7           2.200555e-04  3.893220e-02
graph8           4.419890e-04  3.776042e-02
graph9           0.000000e+00  2.309351e-19
graph10          5.449591e-05  2.314233e-02
graph11          6.277500e-04  6.199852e-02
graph12          9.283820e-05  2.689964e-02
graph13          9.230883e-04  2.405061e-02
graph14          1.824282e-04  6.690417e-02
graph15          7.048047e-04  7.887890e-02
graph16          2.695418e-05  1.566667e-02
graph17          5.243613e-05  2.447368e-02
graph18          0.000000e+00  3.642919e-19
graph19          0.000000e+00  2.190088e-19
graph20          9.678506e-04  8.780245e-02
graph21          2.514127e-04  2.659420e-02
graph22          3.387099e-04  5.110822e-02
graph23          3.208556e-04  2.769231e-02
graph24          5.347594e-05  1.245833e-02
graph25          8.412807e-04  9.809019e-03
graph26          2.424794e-04  1.262277e-02
graph27          1.109247e-03  1.365146e-02
graph28          0.000000e+00  1.431147e-19
graph29          5.590753e-04  1.907523e-02
orbit0           0.000000e+00  4.488597e-19
orbit1           1.035737e-03  8.196036e-02
orbit2           1.298304e-03  2.010366e-02
orbit3           0.000000e+00  1.040834e-19
orbit4           2.374232e-03  2.833275e-02
orbit5           3.231782e-04  7.238386e-03
orbit6          -1.704663e-06  3.623384e-02
orbit7           1.904657e-03  7.773782e-02
orbit8           2.033599e-04  6.545336e-03
orbit9           3.599611e-03  2.358156e-01
orbit10          0.000000e+00  3.751340e-19
orbit11          5.387755e-04  1.066367e-04
orbit12          2.341778e-03  6.559400e-02
orbit13          1.108033e-04  1.636364e-02
orbit14         -5.208333e-05  2.989634e-02
orbit15          1.644562e-03  2.575919e-02
orbit16         -1.212510e-05  9.422620e-03
orbit17          2.739726e-05  1.902439e-02
orbit18          3.212118e-03  7.076596e-02
orbit19          1.210728e-03  8.202815e-02
orbit20          5.376138e-04  1.375576e-01
orbit21          1.128520e-03  5.452322e-02
orbit22          4.658534e-04  4.799906e-01
orbit23          0.000000e+00  3.209238e-19
orbit24          2.732240e-05  8.571429e-03
orbit25          8.005461e-04  1.016693e-01
orbit26          7.609521e-04  3.602309e-02
orbit27          2.215877e-03  4.872395e-03
orbit28          2.460598e-04  2.679487e-02
orbit29          1.502820e-03  2.827624e-02
orbit30          1.692622e-04  4.479448e-02
orbit31          5.589518e-04  2.879491e-01
orbit32         -1.322751e-06  2.095220e-02
orbit33          1.037135e-03  4.673429e-02
orbit34          3.223878e-04  5.910738e-02
orbit35          2.552570e-03  1.422192e-01
orbit36          3.105124e-03  1.289390e-01
orbit37          0.000000e+00  6.239909e-17
orbit38          0.000000e+00  3.932184e-17
orbit39          2.132261e-04  4.782996e-02
orbit40          7.871151e-04  5.843261e-02
orbit41          8.937116e-05  1.850873e-02
orbit42          5.296610e-06  1.973684e-03
orbit43          1.852861e-05  1.949749e-03
orbit44          5.589943e-05  1.860048e-02
orbit45         -2.673797e-05  3.191919e-02
orbit46          1.047970e-03  2.977298e-02
orbit47          2.941176e-04  1.952381e-02
orbit48          3.783784e-04  9.352657e-03
orbit49          1.927818e-04  2.682456e-02
orbit50          1.266928e-03  8.423225e-02
orbit51          1.016389e-03  5.435134e-02
orbit52          2.717391e-04  2.625000e-02
orbit53          0.000000e+00  1.745565e-19
orbit54          0.000000e+00  2.217410e-17
orbit55          0.000000e+00  2.344370e-17
orbit56          0.000000e+00  1.853986e-19
orbit57          7.833005e-05  1.142175e-02
orbit58          2.577320e-04  6.234300e-02
orbit59          1.061801e-03  8.171709e-02
orbit60          2.369939e-03  3.526290e-02
orbit61         -5.181347e-05  9.166667e-03
orbit62          1.884576e-03  4.931214e-02
orbit63          3.071419e-03  7.305806e-02
orbit64          2.146271e-04  4.677186e-02
orbit65          7.358947e-04  3.246503e-02
orbit66          9.185335e-04  3.902721e-02
orbit67          3.002645e-03  5.724512e-02
orbit68          7.732013e-04  8.190022e-02
orbit69          2.062954e-04  1.876294e-02
orbit70          1.128001e-04  1.052066e-02
orbit71          0.000000e+00  8.571429e-03
orbit72          0.000000e+00  2.016616e-19
AP               0.000000e+00  3.469447e-20
bet              1.671117e-04  1.089454e-01
ecc              0.000000e+00  0.000000e+00
eccrad           0.000000e+00  6.505213e-21
close            1.902181e-03  9.103590e-02
constraint       5.934990e-04  1.042921e-01
coreness         7.915783e-04  3.699456e-02
knn              6.671916e-04  1.215155e-01
hubscore         0.000000e+00  2.020953e-17
pagerank         5.190601e-04  8.051276e-02
trans           -1.352538e-06  4.697639e-02
evcent           0.000000e+00  2.741080e-17
first            0.000000e+00  3.946496e-19
upto_second      3.244778e-03  7.188221e-02
upto_third       6.659610e-04  2.187391e-02
upto_fourth      1.479798e-03  7.493504e-02
upto_fifth       1.203590e-04  8.522884e-03
upto_sixth       6.967764e-04  8.042280e-02
second           2.242201e-03  2.930100e-02
third            2.413648e-03  1.984255e-01
fourth           1.415330e-03  8.181398e-02
fifth            1.752107e-03  6.858035e-02
sixth            1.380072e-04  8.268162e-02
ratio1           5.282242e-04  2.462952e-01
ratio2           5.137501e-03  8.612929e-02
ratio3           4.958486e-04  5.790913e-02
ratio4           5.833405e-05  1.421597e-01
ratio5          -2.900240e-05  4.102423e-01
ratio6           7.257434e-04  6.045537e-02
selfinter        0.000000e+00  6.505213e-21
walktrap_vertex  2.456566e-04  2.251203e-02
bigcom1          0.000000e+00  0.000000e+00
bigcom2          0.000000e+00  0.000000e+00
bigcom3          0.000000e+00  0.000000e+00
bigcom4          5.154776e-05  2.848684e-02
bigcom6          0.000000e+00  0.000000e+00
bigcom8          0.000000e+00  0.000000e+00
bigcom9          0.000000e+00  0.000000e+00
bigcom11         0.000000e+00  0.000000e+00
bigcom13         0.000000e+00  3.469447e-20
bigcom15         0.000000e+00  0.000000e+00
bigcom16         0.000000e+00  0.000000e+00
bigcom21         0.000000e+00  1.734723e-19
bigcom22         0.000000e+00  3.469447e-20
bigcom24         0.000000e+00  0.000000e+00
bigcom26         0.000000e+00  0.000000e+00
bigcom28         0.000000e+00  0.000000e+00
bigcom30         0.000000e+00  0.000000e+00
bigcom31         0.000000e+00  0.000000e+00
bigcom32         0.000000e+00  6.938894e-20
bigcom33         0.000000e+00  0.000000e+00
bigcom34         0.000000e+00  0.000000e+00
bigcom36         0.000000e+00  0.000000e+00
bigcom37         0.000000e+00  0.000000e+00
bigcom38         0.000000e+00  0.000000e+00
bigcom39         0.000000e+00  0.000000e+00
bigcom40        -4.690788e-05  9.947271e-03
bigcom43         0.000000e+00  0.000000e+00
bigcom44         0.000000e+00  0.000000e+00
bigcom46         0.000000e+00  0.000000e+00
bigcom47         0.000000e+00  0.000000e+00
bigcom49         0.000000e+00  0.000000e+00
bigcom50         0.000000e+00  0.000000e+00
bigcom51         0.000000e+00  0.000000e+00
bigcom52         0.000000e+00  0.000000e+00
bigcom54         0.000000e+00  0.000000e+00
bigcom56         0.000000e+00  0.000000e+00
bigcom62         0.000000e+00  0.000000e+00
bigcom66         0.000000e+00  0.000000e+00
bigcom68         0.000000e+00  0.000000e+00
bigcom69         0.000000e+00  0.000000e+00
bigcom71         0.000000e+00  0.000000e+00
bigcom72         0.000000e+00  0.000000e+00
bigcom73         0.000000e+00  0.000000e+00
bigcom74         0.000000e+00  0.000000e+00
bigcom75         0.000000e+00  0.000000e+00
bigcom76         0.000000e+00  0.000000e+00
bigcom77         0.000000e+00  0.000000e+00
bigcom79         0.000000e+00  0.000000e+00
bigcom80         0.000000e+00  0.000000e+00
bigcom82         0.000000e+00  6.938894e-20
bigcom83         0.000000e+00  0.000000e+00
bigcom84         0.000000e+00  0.000000e+00
bigcom85         0.000000e+00  0.000000e+00
bigcom87         0.000000e+00  0.000000e+00
bigcom89         0.000000e+00  0.000000e+00
bigcom91         0.000000e+00  0.000000e+00
bigcom92         0.000000e+00  0.000000e+00
bigcom93         0.000000e+00  0.000000e+00
bigcom96         0.000000e+00  0.000000e+00
bigcom97         0.000000e+00  6.938894e-20
bigcom98         0.000000e+00  0.000000e+00
bigcom99         0.000000e+00  0.000000e+00
bigcom101        0.000000e+00  0.000000e+00
bigcom104        0.000000e+00  0.000000e+00
bigcom106        0.000000e+00  0.000000e+00
bigcom109        0.000000e+00  0.000000e+00
bigcom113        0.000000e+00  0.000000e+00
bigcom116        0.000000e+00  0.000000e+00
bigcom120        0.000000e+00  0.000000e+00
bigcom123        0.000000e+00  0.000000e+00
bigcom126        0.000000e+00  0.000000e+00
bigcom127        0.000000e+00  0.000000e+00
bigcom137        0.000000e+00  0.000000e+00
bigcom139        0.000000e+00  0.000000e+00
bigcom140        0.000000e+00  0.000000e+00
bigcom143        0.000000e+00  0.000000e+00
bigcom145        0.000000e+00  0.000000e+00
bigcom146        0.000000e+00  0.000000e+00
bigcom147        0.000000e+00  0.000000e+00
bigcom149        0.000000e+00  0.000000e+00
bigcom153        0.000000e+00  0.000000e+00
bigcom154        0.000000e+00  2.081668e-19
bigcom156        0.000000e+00  0.000000e+00
bigcom157        0.000000e+00  0.000000e+00
bigcom158        0.000000e+00  0.000000e+00
bigcom160        0.000000e+00  0.000000e+00
bigcom161        0.000000e+00  0.000000e+00
bigcom162        0.000000e+00  0.000000e+00
bigcom164        0.000000e+00  0.000000e+00
bigcom166        0.000000e+00  0.000000e+00
bigcom167        0.000000e+00  0.000000e+00
bigcom171        0.000000e+00  0.000000e+00
bigcom173        0.000000e+00  0.000000e+00
bigcom175        0.000000e+00  0.000000e+00
bigcom176        0.000000e+00  0.000000e+00
bigcom177        0.000000e+00  0.000000e+00
bigcom178        0.000000e+00  0.000000e+00
bigcom180        0.000000e+00  0.000000e+00
bigcom181        0.000000e+00  0.000000e+00
bigcom184        0.000000e+00  0.000000e+00
bigcom186        0.000000e+00  0.000000e+00
bigcom187        0.000000e+00  0.000000e+00
bigcom189        0.000000e+00  0.000000e+00
bigcom194        0.000000e+00  0.000000e+00
bigcom195        0.000000e+00  0.000000e+00
bigcom196        0.000000e+00  0.000000e+00
bigcom204        0.000000e+00  0.000000e+00
bigcom205        0.000000e+00  0.000000e+00
bigcom212        0.000000e+00  0.000000e+00
bigcom214        0.000000e+00  0.000000e+00
bigcom222        0.000000e+00  0.000000e+00
bigcom223        0.000000e+00  0.000000e+00
bigcom226        0.000000e+00  0.000000e+00
bigcom227        0.000000e+00  0.000000e+00
bigcom229        0.000000e+00  0.000000e+00
bigcom233        0.000000e+00  0.000000e+00
bigcom236        0.000000e+00  0.000000e+00
bigcom237        0.000000e+00  0.000000e+00
bigcom246        0.000000e+00  0.000000e+00
bigcom248        0.000000e+00  0.000000e+00
bigcom249        0.000000e+00  0.000000e+00
bigcom250        0.000000e+00  0.000000e+00
bigcom254        0.000000e+00  0.000000e+00
bigcom266        0.000000e+00  0.000000e+00
bigcom269        0.000000e+00  6.938894e-20
bigcom272        0.000000e+00  0.000000e+00
bigcom274        0.000000e+00  0.000000e+00
bigcom281        0.000000e+00  0.000000e+00
bigcom291        0.000000e+00  0.000000e+00
bigcom292        0.000000e+00  0.000000e+00
bigcom295        0.000000e+00  0.000000e+00
bigcom299        0.000000e+00  0.000000e+00
bigcom301        0.000000e+00  0.000000e+00
bigcom306        0.000000e+00  0.000000e+00
bigcom309        0.000000e+00  0.000000e+00
bigcom314        0.000000e+00  0.000000e+00
bigcom321        0.000000e+00  0.000000e+00
bigcom341        0.000000e+00  0.000000e+00
bigcom350        0.000000e+00  0.000000e+00
bigcom353        0.000000e+00  0.000000e+00
bigcom359        0.000000e+00  0.000000e+00
bigcom363        0.000000e+00  0.000000e+00
bigcom365        0.000000e+00  0.000000e+00
bigcom385        0.000000e+00  0.000000e+00
bigcom386        0.000000e+00  0.000000e+00
bigcom408        0.000000e+00  0.000000e+00
bigcom412        0.000000e+00  0.000000e+00
bigcom480        0.000000e+00  0.000000e+00
spin_vertex      1.492455e-04  2.263988e-01
membership_s1    0.000000e+00  0.000000e+00
membership_s3    0.000000e+00  0.000000e+00
membership_s4    3.252071e-04  4.525608e-02
membership_s5    0.000000e+00  0.000000e+00
membership_s6    0.000000e+00  3.469447e-20
membership_s7    0.000000e+00  0.000000e+00
membership_s8    0.000000e+00  0.000000e+00
membership_s9    0.000000e+00  0.000000e+00
membership_s11   0.000000e+00  0.000000e+00
membership_s12   0.000000e+00  0.000000e+00
membership_s14   0.000000e+00  0.000000e+00
membership_s15   0.000000e+00  3.469447e-20
membership_s16   0.000000e+00  0.000000e+00
membership_s17   0.000000e+00  0.000000e+00
membership_s18   0.000000e+00  0.000000e+00
membership_s20   0.000000e+00  0.000000e+00
membership_s21   0.000000e+00  0.000000e+00
membership_s22   0.000000e+00  0.000000e+00
membership_s24   0.000000e+00  3.469447e-20
membership_s25   0.000000e+00  0.000000e+00
membership_s26   0.000000e+00  0.000000e+00
membership_s27   0.000000e+00  0.000000e+00
membership_s28   0.000000e+00  0.000000e+00
membership_s30   0.000000e+00  4.770490e-20
membership_s31   0.000000e+00  0.000000e+00
membership_s32   1.440071e-04  3.388644e-02
membership_s33   0.000000e+00  0.000000e+00
membership_s36   0.000000e+00  3.035766e-20
membership_s37   0.000000e+00  0.000000e+00
V1               1.260271e-05  4.058093e-02
V2               3.659418e-04  3.185747e-01
pdi             -1.367022e-04  4.277778e-02
adhesion         2.617801e-05  1.500000e-02
cohesion         2.011880e-04  4.550000e-02
inner            1.375548e-03  4.086312e-02
outer            1.648613e-04  2.533903e-02
ioratio          1.758003e-03  3.793532e-02
comsize          4.085698e-04  3.207649e-01
target          -3.332551e-04  5.721176e-02
[1] "Dataset: high_CT Model GLM, run: 1 of 5 2015-06-16 10:58:19"
[1] "glmnet variable coefficients"
                         [,1]          [,2]
(Intercept)     -4.705518e+00  1.566113e+03
graph0          -8.949112e-42 -1.764410e-05
graph1          -6.098557e-45 -1.070269e-07
graph2          -2.975323e-42  1.532009e-04
graph3          -2.822373e-46 -4.366790e-09
graph4          -4.522284e-48 -2.760548e-11
graph5          -1.787273e-43 -4.421528e-06
graph6          -2.149462e-45 -4.258549e-08
graph7          -1.292729e-43  4.792987e-06
graph8          -4.285756e-42 -3.395168e-05
graph9          -7.014908e-48 -1.414069e-10
graph10         -1.004559e-49  7.212486e-13
graph11         -5.153800e-51  5.566077e-14
graph12         -1.571048e-47 -4.171094e-10
graph13         -1.049004e-46 -1.915337e-10
graph14         -3.891259e-49 -3.393662e-11
graph15         -3.904653e-45 -4.275962e-08
graph16         -5.274882e-47 -1.180024e-09
graph17         -1.114748e-46 -2.843991e-09
graph18         -2.143942e-45 -1.559068e-08
graph19         -6.362389e-46 -1.609790e-09
graph20         -1.581218e-44 -4.827363e-07
graph21         -3.735175e-45 -3.975205e-08
graph22         -4.482245e-45  6.792593e-07
graph23         -6.422361e-45 -1.736518e-07
graph24         -7.899920e-45  6.477799e-10
graph25         -5.460934e-44 -5.772356e-07
graph26         -4.470889e-44 -4.994367e-08
graph27         -2.769565e-43 -6.998677e-07
graph28         -4.415966e-43 -4.583940e-06
graph29         -5.477964e-42 -1.332416e-04
orbit0          -8.949112e-42 -1.818322e-05
orbit1           5.182114e-43  1.504403e-05
orbit2          -7.215248e-45 -1.372026e-07
orbit3          -2.975323e-42  1.532681e-04
orbit4          -1.107694e-44 -8.078587e-08
orbit5          -2.555940e-46 -4.353417e-09
orbit6           7.745518e-45  7.116690e-08
orbit7          -7.787660e-48 -5.756436e-11
orbit8          -1.787273e-43 -4.421867e-06
orbit9           1.080539e-43  5.328905e-08
orbit10         -6.187611e-45 -4.048366e-07
orbit11         -2.583156e-45 -3.104510e-08
orbit12         -8.090254e-43  1.335966e-06
orbit13         -1.284979e-43  7.558660e-06
orbit14         -4.285756e-42 -3.390408e-05
orbit15         -2.402788e-46  7.557277e-09
orbit16         -9.690228e-48 -2.317370e-10
orbit17         -1.381422e-48 -1.272167e-10
orbit18         -1.521741e-46 -4.021582e-10
orbit19          1.934297e-46  6.676173e-10
orbit20          1.869547e-47  6.284989e-10
orbit21         -2.385232e-49 -3.149769e-12
orbit22          1.337586e-47  1.313364e-10
orbit23         -1.410152e-50 -3.212015e-14
orbit24         -1.899182e-45 -1.035634e-07
orbit25          1.124840e-46 -6.437744e-09
orbit26         -1.636494e-47 -3.431658e-10
orbit27         -5.929283e-45  3.860750e-07
orbit28         -2.386840e-46 -6.935018e-09
orbit29         -6.115121e-46 -2.795997e-09
orbit30         -1.674872e-46  1.483792e-09
orbit31          2.198184e-45  2.146055e-08
orbit32          9.236499e-47 -2.223330e-09
orbit33         -1.775996e-48 -1.667102e-11
orbit34         -3.904653e-45 -4.296733e-08
orbit35          1.123285e-44 -3.717119e-07
orbit36         -1.562164e-45 -3.175547e-08
orbit37          6.890680e-46  1.780922e-08
orbit38         -7.033170e-47 -1.576517e-09
orbit39          2.547678e-44  3.987158e-07
orbit40          5.036670e-47 -6.557972e-08
orbit41         -6.834336e-46 -2.152570e-08
orbit42         -1.374077e-46 -1.620989e-09
orbit43         -3.194550e-45 -8.493089e-08
orbit44         -3.122190e-45 -8.471000e-09
orbit45         -3.860058e-44 -1.950542e-06
orbit46         -1.372949e-44 -1.684723e-07
orbit47         -1.131281e-45 -2.001484e-08
orbit48         -9.604847e-46  2.090178e-08
orbit49         -1.888556e-44  8.979808e-07
orbit50         -1.934681e-44 -6.865527e-07
orbit51         -1.552891e-44 -1.318254e-07
orbit52         -4.586690e-44 -1.557671e-06
orbit53         -4.916620e-45 -3.104279e-08
orbit54          2.590453e-44  8.258463e-06
orbit55         -6.814721e-45  4.520818e-07
orbit56          7.690381e-44  1.856155e-05
orbit57         -1.397479e-44 -4.633765e-07
orbit58         -7.853129e-45 -1.445136e-07
orbit59         -6.434488e-44 -1.091478e-06
orbit60         -2.124294e-44 -2.457974e-07
orbit61         -1.087491e-44  3.359820e-07
orbit62         -6.775860e-43 -1.539949e-05
orbit63         -1.051185e-43 -1.074399e-06
orbit64         -1.120535e-43 -8.865934e-07
orbit65         -6.832401e-43  7.615328e-06
orbit66         -1.731941e-43 -2.666286e-06
orbit67         -5.516403e-44  4.779397e-07
orbit68         -5.187774e-43 -1.025405e-05
orbit69         -2.880656e-43  3.155765e-05
orbit70         -1.991853e-42 -1.830427e-05
orbit71         -5.213657e-43 -5.642368e-06
orbit72         -5.477964e-42 -1.331185e-04
AP               1.622314e-39  2.032715e-02
bet             -6.311283e-46 -2.847550e-08
ecc             -1.658580e-38 -1.523772e-01
eccrad          -9.951482e-38 -9.109988e-01
close            1.480192e-37  2.130129e+00
constraint       1.655366e-37  6.548130e+00
coreness        -1.309895e-39 -6.762851e-02
knn              1.011106e-40  5.786280e-04
hubscore        -9.966004e-39  3.975083e-02
pagerank        -3.237807e-36 -1.352804e+02
trans           -3.611169e-38 -1.282057e+00
evcent          -9.822167e-39  5.494724e-02
first           -8.949112e-42 -1.496950e-05
upto_second      2.971616e-42  3.460095e-05
upto_third       1.506722e-42  1.721990e-05
upto_fourth      1.538599e-41 -1.193322e-04
upto_fifth       5.239333e-40  3.195601e-03
upto_sixth       9.773437e-40 -1.204446e-01
second           3.245846e-42  3.737031e-05
third           -8.516949e-42 -9.959967e-05
fourth          -1.652276e-42 -2.086825e-05
fifth           -1.130406e-41  1.913557e-04
sixth           -6.190882e-40 -7.331828e-03
ratio1           1.806925e-40 -2.898145e-03
ratio2          -9.389536e-40 -2.399417e-02
ratio3          -3.412964e-39 -2.335329e-01
ratio4           3.408449e-37  2.284406e+01
ratio5          -3.040101e-37 -4.579566e+00
ratio6          -6.648885e-39  1.176247e-01
selfinter        6.865926e-40  7.042200e-02
walktrap_vertex  1.094971e-38  5.891752e-01
bigcom1         -4.108336e-39 -3.155048e-01
bigcom2          0.000000e+00  0.000000e+00
bigcom3         -9.285913e-39 -6.069003e-01
bigcom4          6.590886e-39  2.775696e-01
bigcom6          0.000000e+00  0.000000e+00
bigcom8         -9.519277e-39 -1.608528e-01
bigcom9         -9.100009e-39 -3.220726e-01
bigcom11         0.000000e+00  0.000000e+00
bigcom13        -9.072764e-39 -1.775454e-01
bigcom15        -9.090909e-39 -2.764840e-01
bigcom16         0.000000e+00  0.000000e+00
bigcom21        -9.090909e-39 -8.663929e-01
bigcom22        -9.314456e-39 -6.265310e-01
bigcom24         0.000000e+00  0.000000e+00
bigcom26        -9.109127e-39 -1.308250e-01
bigcom28        -9.849306e-39 -8.607265e-02
bigcom30        -9.118264e-39 -1.034368e+00
bigcom31         0.000000e+00  0.000000e+00
bigcom32        -9.063718e-39 -5.173867e-01
bigcom33         0.000000e+00  0.000000e+00
bigcom34         0.000000e+00  0.000000e+00
bigcom36         0.000000e+00  0.000000e+00
bigcom37         0.000000e+00  0.000000e+00
bigcom38         0.000000e+00  0.000000e+00
bigcom39        -9.063718e-39 -2.443142e-01
bigcom40         8.882898e-39  3.852277e-01
bigcom43         0.000000e+00  0.000000e+00
bigcom44        -9.210648e-39 -5.162614e-01
bigcom46        -9.063718e-39 -7.280287e-01
bigcom47         0.000000e+00  0.000000e+00
bigcom49         0.000000e+00  0.000000e+00
bigcom50         0.000000e+00  0.000000e+00
bigcom51         0.000000e+00  0.000000e+00
bigcom52         0.000000e+00  0.000000e+00
bigcom54         0.000000e+00  0.000000e+00
bigcom56         0.000000e+00  0.000000e+00
bigcom62         0.000000e+00  0.000000e+00
bigcom66         0.000000e+00  0.000000e+00
bigcom68         0.000000e+00  0.000000e+00
bigcom69         0.000000e+00  0.000000e+00
bigcom71        -9.063718e-39 -7.129926e-02
bigcom72         0.000000e+00  0.000000e+00
bigcom73         0.000000e+00  0.000000e+00
bigcom74         0.000000e+00  0.000000e+00
bigcom75         0.000000e+00  0.000000e+00
bigcom76         0.000000e+00  0.000000e+00
bigcom77         0.000000e+00  0.000000e+00
bigcom79         0.000000e+00  0.000000e+00
bigcom80         0.000000e+00  0.000000e+00
bigcom82        -9.063718e-39 -8.183056e-01
bigcom83         0.000000e+00  0.000000e+00
bigcom84         0.000000e+00  0.000000e+00
bigcom85         0.000000e+00  0.000000e+00
bigcom87         0.000000e+00  0.000000e+00
bigcom89         0.000000e+00  0.000000e+00
bigcom91         0.000000e+00  0.000000e+00
bigcom92        -9.072764e-39 -3.880472e-01
bigcom93         0.000000e+00  0.000000e+00
bigcom96         0.000000e+00  0.000000e+00
bigcom97        -9.063718e-39 -9.812896e-02
bigcom98         0.000000e+00  0.000000e+00
bigcom99         0.000000e+00  0.000000e+00
bigcom101       -9.072764e-39 -1.116808e-01
bigcom104       -9.063718e-39 -3.384887e-01
bigcom106        0.000000e+00  0.000000e+00
bigcom109        0.000000e+00  0.000000e+00
bigcom113        0.000000e+00  0.000000e+00
bigcom116       -9.072764e-39 -5.865938e-01
bigcom120        0.000000e+00  0.000000e+00
bigcom123        0.000000e+00  0.000000e+00
bigcom126        0.000000e+00  0.000000e+00
bigcom127        0.000000e+00  0.000000e+00
bigcom137        0.000000e+00  0.000000e+00
bigcom139        0.000000e+00  0.000000e+00
bigcom140        0.000000e+00  0.000000e+00
bigcom143        0.000000e+00  0.000000e+00
bigcom145        0.000000e+00  0.000000e+00
bigcom146        0.000000e+00  0.000000e+00
bigcom147       -9.072764e-39 -1.644263e-01
bigcom149        0.000000e+00  0.000000e+00
bigcom153        0.000000e+00  0.000000e+00
bigcom154       -9.072764e-39 -6.966584e-01
bigcom156        0.000000e+00  0.000000e+00
bigcom157        0.000000e+00  0.000000e+00
bigcom158        0.000000e+00  0.000000e+00
bigcom160        0.000000e+00  0.000000e+00
bigcom161        0.000000e+00  0.000000e+00
bigcom162        0.000000e+00  0.000000e+00
bigcom164        0.000000e+00  0.000000e+00
bigcom166        0.000000e+00  0.000000e+00
bigcom167       -9.063718e-39 -4.604747e-01
bigcom171        0.000000e+00  0.000000e+00
bigcom173        0.000000e+00  0.000000e+00
bigcom175        0.000000e+00  0.000000e+00
bigcom176        0.000000e+00  0.000000e+00
bigcom177        0.000000e+00  0.000000e+00
bigcom178        0.000000e+00  0.000000e+00
bigcom180        0.000000e+00  0.000000e+00
bigcom181       -9.072764e-39 -2.055785e-01
bigcom184        0.000000e+00  0.000000e+00
bigcom186        0.000000e+00  0.000000e+00
bigcom187        0.000000e+00  0.000000e+00
bigcom189        0.000000e+00  0.000000e+00
bigcom194        0.000000e+00  0.000000e+00
bigcom195        0.000000e+00  0.000000e+00
bigcom196        0.000000e+00  0.000000e+00
bigcom204       -9.063718e-39 -7.581476e-01
bigcom205        0.000000e+00  0.000000e+00
bigcom212        0.000000e+00  0.000000e+00
bigcom214        0.000000e+00  0.000000e+00
bigcom222        0.000000e+00  0.000000e+00
bigcom223        0.000000e+00  0.000000e+00
bigcom226        0.000000e+00  0.000000e+00
bigcom227        0.000000e+00  0.000000e+00
bigcom229        0.000000e+00  0.000000e+00
bigcom233        0.000000e+00  0.000000e+00
bigcom236        0.000000e+00  0.000000e+00
bigcom237        0.000000e+00  0.000000e+00
bigcom246        0.000000e+00  0.000000e+00
bigcom248       -9.063718e-39 -7.231227e-02
bigcom249        0.000000e+00  0.000000e+00
bigcom250        0.000000e+00  0.000000e+00
bigcom254        0.000000e+00  0.000000e+00
bigcom266        0.000000e+00  0.000000e+00
bigcom269       -9.063718e-39 -3.587893e-01
bigcom272        0.000000e+00  0.000000e+00
bigcom274       -9.081827e-39 -1.295095e-01
bigcom281        0.000000e+00  0.000000e+00
bigcom291        0.000000e+00  0.000000e+00
bigcom292        0.000000e+00  0.000000e+00
bigcom295        0.000000e+00  0.000000e+00
bigcom299        0.000000e+00  0.000000e+00
bigcom301        0.000000e+00  0.000000e+00
bigcom306        0.000000e+00  0.000000e+00
bigcom309        0.000000e+00  0.000000e+00
bigcom314        0.000000e+00  0.000000e+00
bigcom321       -9.063718e-39 -1.378694e-01
bigcom341        0.000000e+00  0.000000e+00
bigcom350        0.000000e+00  0.000000e+00
bigcom353        0.000000e+00  0.000000e+00
bigcom359        0.000000e+00  0.000000e+00
bigcom363        0.000000e+00  0.000000e+00
bigcom365        0.000000e+00  0.000000e+00
bigcom385        0.000000e+00  0.000000e+00
bigcom386        0.000000e+00  0.000000e+00
bigcom408        0.000000e+00  0.000000e+00
bigcom412        0.000000e+00  0.000000e+00
bigcom480        0.000000e+00  0.000000e+00
spin_vertex     -9.531957e-39  3.896069e-01
membership_s1    1.215273e-38  4.759283e-01
membership_s3    0.000000e+00  0.000000e+00
membership_s4    6.116483e-39  2.048305e-01
membership_s5   -1.023751e-38 -2.858868e-01
membership_s6   -9.118264e-39 -3.061803e-01
membership_s7   -9.579462e-39 -2.843487e-01
membership_s8    0.000000e+00  0.000000e+00
membership_s9    0.000000e+00  0.000000e+00
membership_s11   0.000000e+00  0.000000e+00
membership_s12   0.000000e+00  0.000000e+00
membership_s14   0.000000e+00  0.000000e+00
membership_s15  -9.118264e-39 -3.914913e-01
membership_s16   0.000000e+00  0.000000e+00
membership_s17   0.000000e+00  0.000000e+00
membership_s18  -9.090909e-39 -1.327551e-01
membership_s20   0.000000e+00  0.000000e+00
membership_s21  -9.072764e-39 -4.213385e-01
membership_s22   0.000000e+00  0.000000e+00
membership_s24  -9.063718e-39 -1.832148e-01
membership_s25   0.000000e+00  0.000000e+00
membership_s26   0.000000e+00  0.000000e+00
membership_s27   4.960973e-39  2.377706e-02
membership_s28   0.000000e+00  0.000000e+00
membership_s30  -1.155135e-38 -3.697878e-01
membership_s31  -9.248127e-39 -2.926826e-01
membership_s32   3.299240e-38  1.191151e+00
membership_s33   0.000000e+00  0.000000e+00
membership_s36   2.863744e-39  3.495052e-02
membership_s37  -9.100009e-39 -2.474952e-01
V1              -2.517386e-37  2.488276e+00
V2               2.879908e-38  7.655960e-01
pdi             -4.425635e-37 -2.463508e+01
adhesion         5.407793e-42  8.289520e-05
cohesion        -1.081290e-41 -1.658608e-04
inner           -1.142057e-42 -3.842197e-05
outer            5.428281e-43  4.688592e-05
ioratio          6.347635e-38  1.727097e+00
comsize         -1.297441e-41 -1.158124e-04
target           3.058745e-38  6.736217e-01
[1] "Dataset: high_CT Model GBM, run: 2 of 5 2015-06-16 10:58:27"
Iter   TrainDeviance   ValidDeviance   StepSize   Improve
     1        0.0843             nan     0.0100   -0.0001
     2        0.0832             nan     0.0100   -0.0001
     3        0.0806             nan     0.0100   -0.0001
     4        0.0797             nan     0.0100    0.0002
     5        0.0769             nan     0.0100   -0.0001
     6        0.0761             nan     0.0100   -0.0001
     7        0.0744             nan     0.0100   -0.0001
     8        0.0730             nan     0.0100    0.0003
     9        0.0713             nan     0.0100   -0.0001
    10        0.0708             nan     0.0100   -0.0001
    20        0.0621             nan     0.0100   -0.0001
    40        0.0502             nan     0.0100    0.0001
    60        0.0441             nan     0.0100   -0.0001
    80        0.0397             nan     0.0100   -0.0001
   100        0.0359             nan     0.0100   -0.0001
   120        0.0330             nan     0.0100   -0.0000
   130        0.0311             nan     0.0100   -0.0000

[1] "GBM variable coefficients"
                            var      rel.inf
orbit31                 orbit31 1.504653e+01
V2                           V2 1.209581e+01
ratio5                   ratio5 1.186746e+01
walktrap_vertex walktrap_vertex 6.307478e+00
pagerank               pagerank 5.974529e+00
target                   target 5.060504e+00
trans                     trans 3.625408e+00
orbit18                 orbit18 3.416254e+00
constraint           constraint 2.889941e+00
spin_vertex         spin_vertex 2.706410e+00
third                     third 2.087124e+00
comsize                 comsize 2.053146e+00
graph29                 graph29 1.854936e+00
orbit35                 orbit35 1.630093e+00
knn                         knn 1.601154e+00
inner                     inner 1.359783e+00
outer                     outer 1.259136e+00
graph26                 graph26 1.237885e+00
ratio4                   ratio4 1.163440e+00
membership_s15   membership_s15 1.068376e+00
ratio1                   ratio1 9.374510e-01
graph11                 graph11 9.003684e-01
upto_sixth           upto_sixth 8.703452e-01
graph8                   graph8 7.952026e-01
coreness               coreness 7.278472e-01
orbit65                 orbit65 6.643865e-01
orbit37                 orbit37 6.573003e-01
orbit9                   orbit9 5.961464e-01
graph16                 graph16 5.466164e-01
graph27                 graph27 5.216209e-01
adhesion               adhesion 5.201867e-01
orbit54                 orbit54 5.079983e-01
orbit6                   orbit6 4.265614e-01
orbit11                 orbit11 3.649788e-01
orbit63                 orbit63 3.188914e-01
orbit33                 orbit33 3.176857e-01
orbit13                 orbit13 3.082011e-01
V1                           V1 3.051178e-01
orbit69                 orbit69 3.031393e-01
cohesion               cohesion 3.018634e-01
graph0                   graph0 2.935088e-01
orbit24                 orbit24 2.633679e-01
orbit45                 orbit45 2.322124e-01
orbit27                 orbit27 2.244858e-01
ioratio                 ioratio 2.139164e-01
orbit55                 orbit55 2.057527e-01
orbit62                 orbit62 2.033530e-01
orbit30                 orbit30 1.978826e-01
orbit49                 orbit49 1.954065e-01
graph24                 graph24 1.892613e-01
orbit64                 orbit64 1.681021e-01
graph7                   graph7 1.596242e-01
orbit19                 orbit19 1.593833e-01
orbit56                 orbit56 1.584638e-01
AP                           AP 1.544036e-01
graph23                 graph23 1.503218e-01
graph17                 graph17 1.412001e-01
orbit71                 orbit71 1.404268e-01
fifth                     fifth 1.398760e-01
graph4                   graph4 1.356492e-01
graph2                   graph2 1.301101e-01
graph5                   graph5 1.271548e-01
selfinter             selfinter 1.253233e-01
ratio2                   ratio2 1.231823e-01
orbit60                 orbit60 1.227506e-01
orbit41                 orbit41 1.182202e-01
upto_third           upto_third 1.073211e-01
bet                         bet 9.596719e-02
orbit32                 orbit32 7.228773e-02
orbit22                 orbit22 3.613942e-02
upto_fifth           upto_fifth 4.882920e-03
orbit58                 orbit58 1.996995e-03
orbit70                 orbit70 1.584402e-03
orbit40                 orbit40 8.009326e-04
orbit36                 orbit36 7.493098e-04
graph6                   graph6 6.321084e-04
graph25                 graph25 5.952810e-04
orbit26                 orbit26 5.851313e-04
graph13                 graph13 5.573532e-04
sixth                     sixth 5.190844e-04
graph28                 graph28 5.143366e-04
orbit57                 orbit57 4.249137e-04
upto_fourth         upto_fourth 3.662596e-04
orbit42                 orbit42 3.489676e-04
orbit50                 orbit50 3.213955e-04
orbit29                 orbit29 3.095554e-04
ratio6                   ratio6 3.000842e-04
bigcom40               bigcom40 2.678780e-04
orbit52                 orbit52 2.558257e-04
close                     close 2.152841e-04
orbit48                 orbit48 2.140017e-04
orbit61                 orbit61 1.762093e-04
orbit10                 orbit10 1.756934e-04
orbit21                 orbit21 1.458356e-04
graph14                 graph14 1.398036e-04
orbit4                   orbit4 9.087981e-05
membership_s4     membership_s4 6.926633e-05
orbit47                 orbit47 6.348196e-05
graph22                 graph22 6.096784e-05
ratio3                   ratio3 4.793634e-05
orbit44                 orbit44 3.911698e-05
orbit38                 orbit38 3.085966e-05
orbit7                   orbit7 2.650505e-05
graph20                 graph20 2.474580e-05
orbit12                 orbit12 2.397748e-05
graph21                 graph21 2.092738e-05
graph19                 graph19 1.583775e-05
orbit25                 orbit25 8.439612e-06
orbit51                 orbit51 7.503212e-06
orbit20                 orbit20 7.281585e-06
graph9                   graph9 7.237440e-06
orbit16                 orbit16 6.501357e-06
orbit39                 orbit39 4.676285e-06
membership_s18   membership_s18 1.423652e-06
fourth                   fourth 7.141781e-15
graph1                   graph1 1.718597e-30
graph3                   graph3 0.000000e+00
graph10                 graph10 0.000000e+00
graph12                 graph12 0.000000e+00
graph15                 graph15 0.000000e+00
graph18                 graph18 0.000000e+00
orbit0                   orbit0 0.000000e+00
orbit1                   orbit1 0.000000e+00
orbit2                   orbit2 0.000000e+00
orbit3                   orbit3 0.000000e+00
orbit5                   orbit5 0.000000e+00
orbit8                   orbit8 0.000000e+00
orbit14                 orbit14 0.000000e+00
orbit15                 orbit15 0.000000e+00
orbit17                 orbit17 0.000000e+00
orbit23                 orbit23 0.000000e+00
orbit28                 orbit28 0.000000e+00
orbit34                 orbit34 0.000000e+00
orbit43                 orbit43 0.000000e+00
orbit46                 orbit46 0.000000e+00
orbit53                 orbit53 0.000000e+00
orbit59                 orbit59 0.000000e+00
orbit66                 orbit66 0.000000e+00
orbit67                 orbit67 0.000000e+00
orbit68                 orbit68 0.000000e+00
orbit72                 orbit72 0.000000e+00
ecc                         ecc 0.000000e+00
eccrad                   eccrad 0.000000e+00
hubscore               hubscore 0.000000e+00
evcent                   evcent 0.000000e+00
first                     first 0.000000e+00
upto_second         upto_second 0.000000e+00
second                   second 0.000000e+00
bigcom1                 bigcom1 0.000000e+00
bigcom2                 bigcom2 0.000000e+00
bigcom3                 bigcom3 0.000000e+00
bigcom4                 bigcom4 0.000000e+00
bigcom6                 bigcom6 0.000000e+00
bigcom8                 bigcom8 0.000000e+00
bigcom9                 bigcom9 0.000000e+00
bigcom11               bigcom11 0.000000e+00
bigcom13               bigcom13 0.000000e+00
bigcom15               bigcom15 0.000000e+00
bigcom16               bigcom16 0.000000e+00
bigcom21               bigcom21 0.000000e+00
bigcom22               bigcom22 0.000000e+00
bigcom24               bigcom24 0.000000e+00
bigcom26               bigcom26 0.000000e+00
bigcom28               bigcom28 0.000000e+00
bigcom30               bigcom30 0.000000e+00
bigcom31               bigcom31 0.000000e+00
bigcom32               bigcom32 0.000000e+00
bigcom33               bigcom33 0.000000e+00
bigcom34               bigcom34 0.000000e+00
bigcom36               bigcom36 0.000000e+00
bigcom37               bigcom37 0.000000e+00
bigcom38               bigcom38 0.000000e+00
bigcom39               bigcom39 0.000000e+00
bigcom43               bigcom43 0.000000e+00
bigcom44               bigcom44 0.000000e+00
bigcom46               bigcom46 0.000000e+00
bigcom47               bigcom47 0.000000e+00
bigcom49               bigcom49 0.000000e+00
bigcom50               bigcom50 0.000000e+00
bigcom51               bigcom51 0.000000e+00
bigcom52               bigcom52 0.000000e+00
bigcom54               bigcom54 0.000000e+00
bigcom56               bigcom56 0.000000e+00
bigcom62               bigcom62 0.000000e+00
bigcom66               bigcom66 0.000000e+00
bigcom68               bigcom68 0.000000e+00
bigcom69               bigcom69 0.000000e+00
bigcom71               bigcom71 0.000000e+00
bigcom72               bigcom72 0.000000e+00
bigcom73               bigcom73 0.000000e+00
bigcom74               bigcom74 0.000000e+00
bigcom75               bigcom75 0.000000e+00
bigcom76               bigcom76 0.000000e+00
bigcom77               bigcom77 0.000000e+00
bigcom79               bigcom79 0.000000e+00
bigcom80               bigcom80 0.000000e+00
bigcom82               bigcom82 0.000000e+00
bigcom83               bigcom83 0.000000e+00
bigcom84               bigcom84 0.000000e+00
bigcom85               bigcom85 0.000000e+00
bigcom87               bigcom87 0.000000e+00
bigcom89               bigcom89 0.000000e+00
bigcom91               bigcom91 0.000000e+00
bigcom92               bigcom92 0.000000e+00
bigcom93               bigcom93 0.000000e+00
bigcom96               bigcom96 0.000000e+00
bigcom97               bigcom97 0.000000e+00
bigcom98               bigcom98 0.000000e+00
bigcom99               bigcom99 0.000000e+00
bigcom101             bigcom101 0.000000e+00
bigcom104             bigcom104 0.000000e+00
bigcom106             bigcom106 0.000000e+00
bigcom109             bigcom109 0.000000e+00
bigcom113             bigcom113 0.000000e+00
bigcom116             bigcom116 0.000000e+00
bigcom120             bigcom120 0.000000e+00
bigcom123             bigcom123 0.000000e+00
bigcom126             bigcom126 0.000000e+00
bigcom127             bigcom127 0.000000e+00
bigcom137             bigcom137 0.000000e+00
bigcom139             bigcom139 0.000000e+00
bigcom140             bigcom140 0.000000e+00
bigcom143             bigcom143 0.000000e+00
bigcom145             bigcom145 0.000000e+00
bigcom146             bigcom146 0.000000e+00
bigcom147             bigcom147 0.000000e+00
bigcom149             bigcom149 0.000000e+00
bigcom153             bigcom153 0.000000e+00
bigcom154             bigcom154 0.000000e+00
bigcom156             bigcom156 0.000000e+00
bigcom157             bigcom157 0.000000e+00
bigcom158             bigcom158 0.000000e+00
bigcom160             bigcom160 0.000000e+00
bigcom161             bigcom161 0.000000e+00
bigcom162             bigcom162 0.000000e+00
bigcom164             bigcom164 0.000000e+00
bigcom166             bigcom166 0.000000e+00
bigcom167             bigcom167 0.000000e+00
bigcom171             bigcom171 0.000000e+00
bigcom173             bigcom173 0.000000e+00
bigcom175             bigcom175 0.000000e+00
bigcom176             bigcom176 0.000000e+00
bigcom177             bigcom177 0.000000e+00
bigcom178             bigcom178 0.000000e+00
bigcom180             bigcom180 0.000000e+00
bigcom181             bigcom181 0.000000e+00
bigcom184             bigcom184 0.000000e+00
bigcom186             bigcom186 0.000000e+00
bigcom187             bigcom187 0.000000e+00
bigcom189             bigcom189 0.000000e+00
bigcom194             bigcom194 0.000000e+00
bigcom195             bigcom195 0.000000e+00
bigcom196             bigcom196 0.000000e+00
bigcom204             bigcom204 0.000000e+00
bigcom205             bigcom205 0.000000e+00
bigcom212             bigcom212 0.000000e+00
bigcom214             bigcom214 0.000000e+00
bigcom222             bigcom222 0.000000e+00
bigcom223             bigcom223 0.000000e+00
bigcom226             bigcom226 0.000000e+00
bigcom227             bigcom227 0.000000e+00
bigcom229             bigcom229 0.000000e+00
bigcom233             bigcom233 0.000000e+00
bigcom236             bigcom236 0.000000e+00
bigcom237             bigcom237 0.000000e+00
bigcom246             bigcom246 0.000000e+00
bigcom248             bigcom248 0.000000e+00
bigcom249             bigcom249 0.000000e+00
bigcom250             bigcom250 0.000000e+00
bigcom254             bigcom254 0.000000e+00
bigcom266             bigcom266 0.000000e+00
bigcom269             bigcom269 0.000000e+00
bigcom272             bigcom272 0.000000e+00
bigcom274             bigcom274 0.000000e+00
bigcom281             bigcom281 0.000000e+00
bigcom291             bigcom291 0.000000e+00
bigcom292             bigcom292 0.000000e+00
bigcom295             bigcom295 0.000000e+00
bigcom299             bigcom299 0.000000e+00
bigcom301             bigcom301 0.000000e+00
bigcom306             bigcom306 0.000000e+00
bigcom309             bigcom309 0.000000e+00
bigcom314             bigcom314 0.000000e+00
bigcom321             bigcom321 0.000000e+00
bigcom341             bigcom341 0.000000e+00
bigcom350             bigcom350 0.000000e+00
bigcom353             bigcom353 0.000000e+00
bigcom359             bigcom359 0.000000e+00
bigcom363             bigcom363 0.000000e+00
bigcom365             bigcom365 0.000000e+00
bigcom385             bigcom385 0.000000e+00
bigcom386             bigcom386 0.000000e+00
bigcom408             bigcom408 0.000000e+00
bigcom412             bigcom412 0.000000e+00
bigcom480             bigcom480 0.000000e+00
membership_s1     membership_s1 0.000000e+00
membership_s3     membership_s3 0.000000e+00
membership_s5     membership_s5 0.000000e+00
membership_s6     membership_s6 0.000000e+00
membership_s7     membership_s7 0.000000e+00
membership_s8     membership_s8 0.000000e+00
membership_s9     membership_s9 0.000000e+00
membership_s11   membership_s11 0.000000e+00
membership_s12   membership_s12 0.000000e+00
membership_s14   membership_s14 0.000000e+00
membership_s16   membership_s16 0.000000e+00
membership_s17   membership_s17 0.000000e+00
membership_s20   membership_s20 0.000000e+00
membership_s21   membership_s21 0.000000e+00
membership_s22   membership_s22 0.000000e+00
membership_s24   membership_s24 0.000000e+00
membership_s25   membership_s25 0.000000e+00
membership_s26   membership_s26 0.000000e+00
membership_s27   membership_s27 0.000000e+00
membership_s28   membership_s28 0.000000e+00
membership_s30   membership_s30 0.000000e+00
membership_s31   membership_s31 0.000000e+00
membership_s32   membership_s32 0.000000e+00
membership_s33   membership_s33 0.000000e+00
membership_s36   membership_s36 0.000000e+00
membership_s37   membership_s37 0.000000e+00
pdi                         pdi 0.000000e+00
[1] "Dataset: high_CT Model RF, run: 2 of 5 2015-06-16 10:58:38"
     |      Out-of-bag   |
Tree |      MSE  %Var(y) |
   1 |  0.01705   242.30 |
   2 |  0.02357   335.06 |
   3 |  0.01932   274.59 |
   4 |  0.01926   273.80 |
   5 |  0.01634   232.30 |
   6 |  0.01382   196.49 |
   7 |  0.01486   211.21 |
   8 |  0.01319   187.52 |
   9 |  0.01246   177.19 |
  10 |   0.0119   169.20 |
  11 |  0.01082   153.86 |
  12 |  0.01015   144.24 |
  13 | 0.009339   132.76 |
  14 |  0.00917   130.35 |
  15 | 0.009195   130.71 |
  16 | 0.009167   130.31 |
  17 | 0.008908   126.63 |
  18 |  0.00912   129.65 |
  19 | 0.008999   127.92 |
  20 | 0.008991   127.80 |
  21 | 0.008743   124.28 |
  22 | 0.008664   123.16 |
  23 | 0.008554   121.59 |
  24 | 0.008444   120.03 |
  25 | 0.008503   120.86 |
  26 | 0.008492   120.72 |
  27 |  0.00843   119.83 |
  28 | 0.008336   118.50 |
  29 | 0.008286   117.79 |
  30 | 0.008246   117.21 |
  31 | 0.008239   117.11 |
  32 | 0.008177   116.23 |
  33 | 0.008132   115.59 |
  34 | 0.008084   114.91 |
  35 | 0.008032   114.18 |
  36 | 0.007994   113.64 |
  37 |  0.00797   113.29 |
  38 | 0.008003   113.76 |
  39 | 0.008003   113.76 |
  40 | 0.007967   113.25 |
  41 | 0.008004   113.78 |
  42 | 0.008001   113.73 |
  43 | 0.008039   114.28 |
  44 | 0.008069   114.71 |
  45 | 0.008045   114.36 |
  46 | 0.008074   114.78 |
  47 | 0.008094   115.06 |
  48 | 0.008042   114.32 |
  49 | 0.008021   114.02 |
  50 | 0.007992   113.61 |
  51 | 0.007953   113.05 |
  52 | 0.007905   112.37 |
  53 | 0.007892   112.18 |
  54 | 0.007889   112.14 |
  55 | 0.007887   112.11 |
  56 | 0.007881   112.02 |
  57 | 0.007919   112.57 |
  58 | 0.007926   112.67 |
  59 | 0.007903   112.33 |
  60 | 0.007875   111.94 |
  61 | 0.007902   112.32 |
  62 | 0.007874   111.93 |
  63 | 0.007884   112.07 |
  64 | 0.007894   112.22 |
  65 | 0.007912   112.47 |
  66 | 0.007909   112.42 |
  67 | 0.007933   112.76 |
  68 | 0.007922   112.61 |
  69 | 0.007941   112.88 |
  70 |  0.00793   112.72 |
  71 | 0.007927   112.69 |
  72 | 0.007919   112.57 |
  73 | 0.007928   112.70 |
  74 | 0.007914   112.49 |
  75 | 0.007907   112.40 |
  76 | 0.007891   112.17 |
  77 | 0.007875   111.95 |
  78 | 0.007916   112.52 |
  79 | 0.007903   112.34 |
  80 | 0.007924   112.64 |
  81 | 0.007917   112.55 |
  82 | 0.007915   112.51 |
  83 | 0.007908   112.42 |
  84 | 0.007913   112.48 |
  85 | 0.007907   112.39 |
  86 |   0.0079   112.30 |
  87 | 0.007884   112.07 |
  88 | 0.007872   111.90 |
  89 | 0.007871   111.88 |
  90 | 0.007874   111.93 |
  91 | 0.007895   112.23 |
  92 | 0.007892   112.19 |
  93 | 0.007901   112.31 |
  94 | 0.007916   112.53 |
  95 | 0.007908   112.41 |
  96 | 0.007921   112.60 |
  97 | 0.007919   112.57 |
  98 | 0.007925   112.66 |
  99 | 0.007928   112.70 |
 100 | 0.007915   112.51 |
[1] "Random Forest variable coefficients"
                      %IncMSE IncNodePurity
graph5           0.000000e+00  9.390275e-18
graph6           0.000000e+00  3.729655e-18
graph7           0.000000e+00  8.750000e-03
graph8           1.392045e-03  4.712632e-05
graph9           2.816901e-05  3.803922e-02
graph10          8.148846e-04  2.556392e-02
graph11          3.011513e-04  7.240948e-02
graph12          2.486188e-04  9.500000e-03
graph13          0.000000e+00  2.833333e-02
graph14          3.266624e-04  8.564331e-02
graph15          0.000000e+00  1.789474e-02
graph16          0.000000e+00  1.352109e-17
graph17          6.225114e-04  7.008708e-02
graph18          0.000000e+00  9.934545e-18
graph19          0.000000e+00  9.454243e-18
graph20          5.091764e-04  8.473154e-02
graph21          2.826663e-03  6.033308e-02
graph22          7.804878e-05  7.565217e-03
graph23          7.997558e-04  1.627615e-03
graph24          1.416431e-04  1.789474e-02
graph25          3.851337e-04  1.569662e-02
graph26          7.934675e-04  1.984439e-02
graph27          8.917576e-04  3.767054e-02
graph28          0.000000e+00  8.333333e-03
graph29         -5.934066e-05  7.967536e-03
orbit0           0.000000e+00  1.719212e-02
orbit1           2.185792e-04  9.500000e-03
orbit2          -1.010042e-04  3.565243e-02
orbit3           5.524862e-05  1.733333e-02
orbit4           2.492161e-04  2.604167e-02
orbit5           2.535211e-04  9.411765e-03
orbit6           1.650578e-03  8.608121e-02
orbit7          -6.983240e-06  4.444444e-03
orbit8           8.339241e-04  1.417125e-02
orbit9           9.235974e-04  1.219426e-01
orbit10          0.000000e+00  9.962734e-18
orbit11          1.012637e-03  1.755683e-02
orbit12          1.123596e-04  9.523810e-03
orbit13          2.808989e-05  7.051282e-04
orbit14          1.306818e-03  1.993072e-02
orbit15          0.000000e+00  4.333333e-03
orbit16          6.504065e-04  3.031059e-03
orbit17          0.000000e+00  6.426066e-18
orbit18          2.190778e-03  1.384443e-01
orbit19          1.796398e-03  7.041282e-02
orbit20          3.498611e-04  4.234784e-02
orbit21          2.808989e-05  8.333333e-03
orbit22          1.657174e-04  3.921184e-01
orbit23          2.183633e-04  7.829809e-03
orbit24          0.000000e+00  9.877624e-18
orbit25          0.000000e+00  1.099273e-17
orbit26          0.000000e+00  2.238877e-18
orbit27          2.178693e-03  6.838113e-03
orbit28          0.000000e+00  6.513887e-18
orbit29          0.000000e+00  5.539189e-18
orbit30         -2.808989e-05  1.333333e-02
orbit31          1.136671e-03  2.571227e-01
orbit32          1.931944e-04  2.101667e-02
orbit33          0.000000e+00  5.971243e-18
orbit34          1.578105e-05  2.757407e-02
orbit35          9.717976e-04  6.393360e-02
orbit36          2.808989e-05  2.360365e-03
orbit37          1.881720e-04  9.677419e-03
orbit38          0.000000e+00  4.640385e-18
orbit39          8.639083e-04  8.622606e-02
orbit40          1.930320e-05  3.164835e-02
orbit41          3.351955e-04  9.444444e-03
orbit42          1.476854e-07  1.561142e-02
orbit43          2.785515e-05  1.692308e-02
orbit44          0.000000e+00  5.480642e-18
orbit45          1.904596e-04  2.002709e-02
orbit46          2.724796e-05  3.595238e-02
orbit47          0.000000e+00  1.259572e-17
orbit48          0.000000e+00  1.333333e-02
orbit49          7.853403e-05  9.166667e-03
orbit50          1.477342e-03  1.054711e-01
orbit51          6.504065e-04  9.915254e-03
orbit52          0.000000e+00  5.157550e-18
orbit53          0.000000e+00  8.251321e-18
orbit54          2.978576e-04  4.872807e-02
orbit55          6.825125e-04  1.114561e-02
orbit56          1.189624e-03  6.062575e-02
orbit57          0.000000e+00  8.571429e-03
orbit58          0.000000e+00  6.634233e-18
orbit59          7.915567e-05  2.250000e-02
orbit60          0.000000e+00  1.476683e-18
orbit61          1.949861e-04  9.803922e-03
orbit62          0.000000e+00  7.982438e-18
orbit63          1.420455e-04  9.677419e-03
orbit64         -2.739726e-05  2.181818e-02
orbit65          8.476650e-04  2.934711e-02
orbit66          4.190190e-04  6.509183e-03
orbit67          1.011419e-03  3.362287e-02
orbit68          1.167840e-03  5.682164e-02
orbit69          3.690332e-04  1.447869e-02
orbit70          0.000000e+00  5.404206e-18
orbit71          0.000000e+00  9.491106e-18
orbit72          0.000000e+00  7.586163e-18
AP               0.000000e+00  5.421011e-22
bet              4.741609e-05  3.435416e-03
ecc              0.000000e+00  1.789474e-02
eccrad          -5.449591e-05  2.100000e-02
close            0.000000e+00  8.001412e-18
constraint       2.768383e-04  1.032383e-01
coreness         0.000000e+00  2.010111e-18
knn              2.211011e-04  7.655681e-02
hubscore         3.571429e-04  2.584848e-02
pagerank         4.086101e-04  1.202302e-01
trans            7.608287e-04  1.673290e-01
evcent          -8.963585e-06  1.841270e-03
first            6.105006e-06  2.777778e-03
upto_second      8.310249e-05  8.888889e-03
upto_third       2.250000e-04  3.433329e-02
upto_fourth     -2.652520e-05  2.139174e-03
upto_fifth       0.000000e+00  1.636364e-02
upto_sixth       2.570902e-05  1.932172e-02
second           1.111111e-04  1.958051e-02
third            7.865887e-04  1.008307e-01
fourth           1.690723e-03  1.414931e-01
fifth            5.464082e-04  9.448108e-02
sixth            8.330919e-05  4.603498e-02
ratio1           4.003458e-04  7.880818e-02
ratio2           9.725634e-04  1.048988e-01
ratio3           1.758108e-03  6.469986e-02
ratio4           6.053323e-04  1.199260e-01
ratio5          -3.875702e-05  2.008752e-01
ratio6           7.715673e-04  1.177127e-01
selfinter        0.000000e+00  2.710505e-21
walktrap_vertex -5.563250e-05  3.822670e-01
bigcom1          0.000000e+00  1.084202e-21
bigcom2          0.000000e+00  0.000000e+00
bigcom3          0.000000e+00  1.734723e-20
bigcom4          2.043597e-05  4.285714e-03
bigcom6          0.000000e+00  0.000000e+00
bigcom8          0.000000e+00  3.686287e-20
bigcom9          0.000000e+00  2.602085e-20
bigcom11         0.000000e+00  0.000000e+00
bigcom13         0.000000e+00  8.673617e-21
bigcom15         0.000000e+00  8.673617e-21
bigcom16         0.000000e+00  0.000000e+00
bigcom21         0.000000e+00  1.951564e-20
bigcom22         0.000000e+00  5.204170e-20
bigcom24         0.000000e+00  0.000000e+00
bigcom26         0.000000e+00  8.673617e-21
bigcom28         0.000000e+00  0.000000e+00
bigcom30         0.000000e+00  8.673617e-21
bigcom31         0.000000e+00  0.000000e+00
bigcom32         0.000000e+00  0.000000e+00
bigcom33         0.000000e+00  0.000000e+00
bigcom34         0.000000e+00  0.000000e+00
bigcom36         0.000000e+00  0.000000e+00
bigcom37         0.000000e+00  0.000000e+00
bigcom38         0.000000e+00  0.000000e+00
bigcom39         0.000000e+00  0.000000e+00
bigcom40        -3.035823e-06  4.520653e-03
bigcom43         0.000000e+00  0.000000e+00
bigcom44         0.000000e+00  2.168404e-21
bigcom46         0.000000e+00  0.000000e+00
bigcom47         0.000000e+00  0.000000e+00
bigcom49         0.000000e+00  0.000000e+00
bigcom50         0.000000e+00  0.000000e+00
bigcom51         0.000000e+00  0.000000e+00
bigcom52         0.000000e+00  0.000000e+00
bigcom54         0.000000e+00  0.000000e+00
bigcom56         0.000000e+00  0.000000e+00
bigcom62         0.000000e+00  0.000000e+00
bigcom66         0.000000e+00  0.000000e+00
bigcom68         0.000000e+00  0.000000e+00
bigcom69         0.000000e+00  0.000000e+00
bigcom71         0.000000e+00  0.000000e+00
bigcom72         0.000000e+00  0.000000e+00
bigcom73         0.000000e+00  0.000000e+00
bigcom74         0.000000e+00  0.000000e+00
bigcom75         0.000000e+00  0.000000e+00
bigcom76         0.000000e+00  0.000000e+00
bigcom77         0.000000e+00  0.000000e+00
bigcom79         0.000000e+00  0.000000e+00
bigcom80         0.000000e+00  0.000000e+00
bigcom82         0.000000e+00  0.000000e+00
bigcom83         0.000000e+00  0.000000e+00
bigcom84         0.000000e+00  0.000000e+00
bigcom85         0.000000e+00  0.000000e+00
bigcom87         0.000000e+00  0.000000e+00
bigcom89         0.000000e+00  0.000000e+00
bigcom91         0.000000e+00  0.000000e+00
bigcom92         0.000000e+00  1.951564e-20
bigcom93         0.000000e+00  0.000000e+00
bigcom96         0.000000e+00  0.000000e+00
bigcom97         0.000000e+00  8.673617e-21
bigcom98         0.000000e+00  0.000000e+00
bigcom99         0.000000e+00  0.000000e+00
bigcom101        0.000000e+00  0.000000e+00
bigcom104        0.000000e+00  1.084202e-20
bigcom106        0.000000e+00  0.000000e+00
bigcom109        0.000000e+00  0.000000e+00
bigcom113        0.000000e+00  0.000000e+00
bigcom116        0.000000e+00  1.734723e-20
bigcom120        0.000000e+00  0.000000e+00
bigcom123        0.000000e+00  0.000000e+00
bigcom126        0.000000e+00  0.000000e+00
bigcom127        0.000000e+00  0.000000e+00
bigcom137        0.000000e+00  0.000000e+00
bigcom139        0.000000e+00  0.000000e+00
bigcom140        0.000000e+00  0.000000e+00
bigcom143        0.000000e+00  0.000000e+00
bigcom145        0.000000e+00  0.000000e+00
bigcom146        0.000000e+00  0.000000e+00
bigcom147        0.000000e+00  0.000000e+00
bigcom149        0.000000e+00  0.000000e+00
bigcom153        0.000000e+00  0.000000e+00
bigcom154        0.000000e+00  1.734723e-20
bigcom156        0.000000e+00  0.000000e+00
bigcom157        0.000000e+00  0.000000e+00
bigcom158        0.000000e+00  0.000000e+00
bigcom160        0.000000e+00  0.000000e+00
bigcom161        0.000000e+00  0.000000e+00
bigcom162        0.000000e+00  0.000000e+00
bigcom164        0.000000e+00  0.000000e+00
bigcom166        0.000000e+00  0.000000e+00
bigcom167        0.000000e+00  0.000000e+00
bigcom171        0.000000e+00  0.000000e+00
bigcom173        0.000000e+00  0.000000e+00
bigcom175        0.000000e+00  0.000000e+00
bigcom176        0.000000e+00  0.000000e+00
bigcom177        0.000000e+00  0.000000e+00
bigcom178        0.000000e+00  0.000000e+00
bigcom180        0.000000e+00  0.000000e+00
bigcom181        0.000000e+00  1.734723e-20
bigcom184        0.000000e+00  0.000000e+00
bigcom186        0.000000e+00  0.000000e+00
bigcom187        0.000000e+00  0.000000e+00
bigcom189        0.000000e+00  0.000000e+00
bigcom194        0.000000e+00  0.000000e+00
bigcom195        0.000000e+00  0.000000e+00
bigcom196        0.000000e+00  0.000000e+00
bigcom204        0.000000e+00  0.000000e+00
bigcom205        0.000000e+00  0.000000e+00
bigcom212        0.000000e+00  0.000000e+00
bigcom214        0.000000e+00  0.000000e+00
bigcom222        0.000000e+00  0.000000e+00
bigcom223        0.000000e+00  0.000000e+00
bigcom226        0.000000e+00  0.000000e+00
bigcom227        0.000000e+00  0.000000e+00
bigcom229        0.000000e+00  0.000000e+00
bigcom233        0.000000e+00  0.000000e+00
bigcom236        0.000000e+00  0.000000e+00
bigcom237        0.000000e+00  0.000000e+00
bigcom246        0.000000e+00  0.000000e+00
bigcom248        0.000000e+00  1.734723e-20
bigcom249        0.000000e+00  0.000000e+00
bigcom250        0.000000e+00  0.000000e+00
bigcom254        0.000000e+00  0.000000e+00
bigcom266        0.000000e+00  0.000000e+00
bigcom269        0.000000e+00  0.000000e+00
bigcom272        0.000000e+00  0.000000e+00
bigcom274        0.000000e+00  1.084202e-20
bigcom281        0.000000e+00  0.000000e+00
bigcom291        0.000000e+00  0.000000e+00
bigcom292        0.000000e+00  0.000000e+00
bigcom295        0.000000e+00  0.000000e+00
bigcom299        0.000000e+00  0.000000e+00
bigcom301        0.000000e+00  0.000000e+00
bigcom306        0.000000e+00  0.000000e+00
bigcom309        0.000000e+00  0.000000e+00
bigcom314        0.000000e+00  0.000000e+00
bigcom321        0.000000e+00  8.673617e-21
bigcom341        0.000000e+00  0.000000e+00
bigcom350        0.000000e+00  0.000000e+00
bigcom353        0.000000e+00  0.000000e+00
bigcom359        0.000000e+00  0.000000e+00
bigcom363        0.000000e+00  0.000000e+00
bigcom365        0.000000e+00  0.000000e+00
bigcom385        0.000000e+00  0.000000e+00
bigcom386        0.000000e+00  0.000000e+00
bigcom408        0.000000e+00  0.000000e+00
bigcom412        0.000000e+00  0.000000e+00
bigcom480        0.000000e+00  0.000000e+00
spin_vertex      3.839298e-04  1.204364e-01
membership_s1    0.000000e+00  0.000000e+00
membership_s3    0.000000e+00  0.000000e+00
membership_s4    9.979152e-04  3.076873e-02
membership_s5    0.000000e+00  0.000000e+00
membership_s6    0.000000e+00  5.204170e-20
membership_s7    0.000000e+00  1.734723e-20
membership_s8    0.000000e+00  0.000000e+00
membership_s9    0.000000e+00  0.000000e+00
membership_s11   0.000000e+00  0.000000e+00
membership_s12   0.000000e+00  0.000000e+00
membership_s14   0.000000e+00  0.000000e+00
membership_s15  -2.504596e-05  3.143137e-02
membership_s16   0.000000e+00  0.000000e+00
membership_s17   0.000000e+00  0.000000e+00
membership_s18   0.000000e+00  3.469447e-20
membership_s20   0.000000e+00  0.000000e+00
membership_s21   0.000000e+00  8.673617e-21
membership_s22   0.000000e+00  0.000000e+00
membership_s24   0.000000e+00  0.000000e+00
membership_s25   0.000000e+00  0.000000e+00
membership_s26   0.000000e+00  0.000000e+00
membership_s27   0.000000e+00  9.215718e-21
membership_s28   0.000000e+00  0.000000e+00
membership_s30   0.000000e+00  0.000000e+00
membership_s31   0.000000e+00  0.000000e+00
membership_s32   0.000000e+00  2.168404e-21
membership_s33   0.000000e+00  0.000000e+00
membership_s36  -2.832861e-05  2.020176e-04
membership_s37   0.000000e+00  0.000000e+00
V1               4.973822e-04  1.985480e-02
V2              -4.386954e-05  3.771139e-01
pdi             -1.362318e-05  2.770806e-02
adhesion         1.148577e-03  7.169240e-02
cohesion         1.435739e-03  4.502270e-02
inner            3.431126e-03  3.296838e-02
outer            0.000000e+00  2.010653e-18
ioratio          4.930804e-03  3.841475e-02
comsize          4.555318e-04  1.861209e-01
target          -1.535017e-04  1.334676e-01
[1] "Dataset: high_CT Model GLM, run: 2 of 5 2015-06-16 10:58:46"
[1] "glmnet variable coefficients"
                         [,1]          [,2]
(Intercept)     -4.942662e+00  2.103363e+03
graph0          -7.709624e-42  1.012812e-04
graph1          -5.308191e-45 -6.928695e-08
graph2          -6.066793e-44  1.569267e-04
graph3          -3.044226e-46 -3.160547e-09
graph4          -3.463943e-48 -3.969202e-11
graph5          -1.747875e-43 -3.484634e-06
graph6          -1.224626e-45 -2.110477e-08
graph7          -4.503622e-44  4.740776e-06
graph8          -1.161472e-42  9.594441e-07
graph9          -7.754491e-48 -7.661987e-11
graph10         -1.057164e-49 -1.190252e-12
graph11         -3.581882e-51  3.591344e-15
graph12         -1.274128e-47 -3.396109e-10
graph13         -7.780598e-47  4.814575e-10
graph14          2.455340e-49 -1.873724e-11
graph15         -4.626135e-45 -2.964618e-08
graph16         -5.934072e-47 -1.227131e-09
graph17         -6.572576e-47 -2.025924e-09
graph18         -1.020982e-45  1.531894e-09
graph19         -3.965871e-46  2.048121e-09
graph20         -1.462534e-44 -3.794249e-07
graph21         -3.314826e-45 -3.997869e-08
graph22          8.690516e-46  5.671336e-07
graph23         -2.697209e-45 -9.190914e-08
graph24         -5.388439e-45 -9.270387e-09
graph25         -4.382156e-44 -6.664647e-07
graph26         -2.716791e-44 -1.094424e-07
graph27         -1.917399e-43 -1.717545e-06
graph28         -2.411535e-43 -4.225348e-06
graph29         -2.479208e-42 -1.170446e-04
orbit0          -7.709624e-42  1.005017e-04
orbit1           2.690865e-43  5.361708e-06
orbit2          -5.979214e-45 -8.179920e-08
orbit3          -6.066793e-44  1.567902e-04
orbit4          -1.110188e-44  1.333895e-08
orbit5          -2.777974e-46 -3.487149e-09
orbit6           6.796843e-45  4.436309e-08
orbit7          -6.216262e-48 -5.772221e-11
orbit8          -1.747875e-43 -3.487621e-06
orbit9          -1.113461e-44 -8.986319e-08
orbit10          3.975959e-45  5.015431e-08
orbit11         -1.953073e-45 -3.247240e-08
orbit12         -6.614672e-43 -2.894441e-06
orbit13         -5.258760e-45  7.971755e-06
orbit14         -1.161472e-42  9.694618e-07
orbit15         -2.557904e-46  5.956467e-09
orbit16         -8.924494e-48 -8.694460e-11
orbit17         -3.720726e-47 -9.779341e-10
orbit18         -1.148468e-46  1.422504e-09
orbit19          1.614203e-46  4.584811e-10
orbit20          1.038985e-47  1.892273e-10
orbit21         -1.952908e-49 -2.970333e-12
orbit22          1.201520e-47  7.661621e-11
orbit23         -1.116479e-50 -4.459306e-14
orbit24         -1.907501e-45 -4.615293e-08
orbit25          1.461574e-46 -5.924649e-10
orbit26         -1.332025e-47 -3.334925e-10
orbit27         -6.469763e-45  2.908111e-07
orbit28         -2.826960e-46 -2.631050e-09
orbit29         -2.749192e-46  5.766993e-09
orbit30         -1.264011e-46  7.191423e-10
orbit31          1.933251e-45  1.602644e-08
orbit32          1.200940e-46  5.711309e-11
orbit33         -1.404590e-48 -2.310629e-11
orbit34         -4.626135e-45 -3.001878e-08
orbit35          5.383459e-45 -1.296198e-07
orbit36         -1.266934e-45 -1.053462e-08
orbit37         -1.839473e-47 -8.193064e-09
orbit38         -5.962964e-47 -1.228297e-09
orbit39          1.075864e-44  1.394791e-08
orbit40          4.863987e-46 -1.939761e-08
orbit41         -2.700811e-46 -6.272513e-09
orbit42         -1.007149e-46 -2.406676e-09
orbit43          1.927879e-45  2.050948e-07
orbit44         -2.266051e-45 -4.382263e-08
orbit45         -5.710361e-44 -1.198837e-06
orbit46         -1.089764e-44 -1.397676e-07
orbit47         -9.635331e-46 -1.779447e-08
orbit48         -2.251600e-46  3.111392e-08
orbit49         -5.487464e-44 -1.556771e-06
orbit50         -1.549277e-44 -3.934021e-07
orbit51         -1.593988e-44 -4.213881e-08
orbit52         -3.850885e-44 -1.180903e-06
orbit53         -4.106087e-45 -5.269730e-08
orbit54          2.221558e-44  5.790185e-06
orbit55         -2.258239e-47  4.203434e-07
orbit56         -2.236931e-43 -1.117177e-06
orbit57         -2.988093e-45 -1.368700e-07
orbit58         -5.781960e-45 -1.695295e-07
orbit59         -5.326602e-44 -6.612831e-07
orbit60         -1.427868e-44 -1.016082e-07
orbit61         -6.164581e-45  1.245687e-07
orbit62         -6.232641e-43 -8.056055e-06
orbit63         -8.891258e-44 -1.363594e-06
orbit64         -8.024560e-44 -1.275732e-06
orbit65         -5.550844e-43  8.931740e-06
orbit66         -1.144416e-43 -1.856410e-06
orbit67         -2.902095e-44  1.276272e-07
orbit68         -4.032357e-43 -9.566111e-06
orbit69         -1.218067e-44  2.236296e-05
orbit70         -1.535781e-42 -3.135295e-05
orbit71         -2.308473e-43 -3.537617e-06
orbit72         -2.479208e-42 -1.170688e-04
AP               6.737239e-40  6.985787e-02
bet             -7.405206e-46 -2.266743e-08
ecc             -1.488990e-38 -1.027590e-01
eccrad          -8.933942e-38 -6.148222e-01
close            1.050541e-37  8.686764e-01
constraint       2.622780e-37  5.006986e+00
coreness        -5.114430e-40 -1.678755e-02
knn              1.166596e-40  1.175662e-03
hubscore        -9.926308e-39  2.600060e-02
pagerank        -2.598874e-36 -6.752400e+01
trans            5.609534e-38  3.071758e-01
evcent          -9.712139e-39  4.662004e-02
first           -7.709624e-42  1.007445e-04
upto_second      2.263064e-42  2.124759e-05
upto_third       1.222678e-42  1.109969e-05
upto_fourth      1.070105e-41 -3.830823e-04
upto_fifth       4.391822e-40  1.757845e-03
upto_sixth      -3.852356e-40 -1.590222e-01
second           2.483268e-42  2.249200e-05
third           -6.511386e-42 -6.193247e-05
fourth          -1.352321e-42 -1.566793e-05
fifth           -6.968134e-42  4.878114e-04
sixth           -5.548286e-40 -6.632567e-03
ratio1           2.086393e-40  5.920774e-04
ratio2          -1.184151e-39 -3.713278e-02
ratio3          -1.819161e-39 -3.248850e-02
ratio4           2.056532e-37  1.816270e+01
ratio5          -2.634239e-37 -4.819085e+00
ratio6          -8.598297e-39 -1.656056e-01
selfinter        1.703857e-39  1.149726e-01
walktrap_vertex  3.755073e-38  1.291816e+00
bigcom1         -1.848456e-39 -2.928336e-01
bigcom2          0.000000e+00  0.000000e+00
bigcom3         -7.350007e-39 -4.546354e-01
bigcom4          1.329080e-39  7.642717e-02
bigcom6          0.000000e+00  0.000000e+00
bigcom8         -7.506058e-39 -9.973977e-02
bigcom9         -7.171103e-39 -8.553631e-02
bigcom11         0.000000e+00  0.000000e+00
bigcom13        -7.171103e-39 -6.556699e-02
bigcom15        -7.185678e-39 -1.397803e-01
bigcom16         0.000000e+00  0.000000e+00
bigcom21        -7.192988e-39 -1.077062e-01
bigcom22        -7.304449e-39 -7.362693e-02
bigcom24         0.000000e+00  0.000000e+00
bigcom26        -7.222377e-39 -6.099736e-02
bigcom28        -7.761479e-39 -6.845983e-02
bigcom30        -7.237162e-39 -1.122963e-01
bigcom31         0.000000e+00  0.000000e+00
bigcom32         0.000000e+00  0.000000e+00
bigcom33         0.000000e+00  0.000000e+00
bigcom34         0.000000e+00  0.000000e+00
bigcom36        -7.163837e-39 -2.589181e-02
bigcom37         0.000000e+00  0.000000e+00
bigcom38         0.000000e+00  0.000000e+00
bigcom39         0.000000e+00  0.000000e+00
bigcom40         1.097652e-38  3.884545e-01
bigcom43         0.000000e+00  0.000000e+00
bigcom44        -7.252007e-39 -4.286530e-01
bigcom46         0.000000e+00  0.000000e+00
bigcom47         0.000000e+00  0.000000e+00
bigcom49         0.000000e+00  0.000000e+00
bigcom50         0.000000e+00  0.000000e+00
bigcom51         0.000000e+00  0.000000e+00
bigcom52         0.000000e+00  0.000000e+00
bigcom54         0.000000e+00  0.000000e+00
bigcom56         0.000000e+00  0.000000e+00
bigcom62         0.000000e+00  0.000000e+00
bigcom66         0.000000e+00  0.000000e+00
bigcom68         0.000000e+00  0.000000e+00
bigcom69         0.000000e+00  0.000000e+00
bigcom71         0.000000e+00  0.000000e+00
bigcom72         0.000000e+00  0.000000e+00
bigcom73        -7.163837e-39 -1.677393e-01
bigcom74         0.000000e+00  0.000000e+00
bigcom75         0.000000e+00  0.000000e+00
bigcom76         0.000000e+00  0.000000e+00
bigcom77         0.000000e+00  0.000000e+00
bigcom79         0.000000e+00  0.000000e+00
bigcom80         0.000000e+00  0.000000e+00
bigcom82        -7.163837e-39 -3.288840e-02
bigcom83         0.000000e+00  0.000000e+00
bigcom84         0.000000e+00  0.000000e+00
bigcom85         0.000000e+00  0.000000e+00
bigcom87         0.000000e+00  0.000000e+00
bigcom89         0.000000e+00  0.000000e+00
bigcom91         0.000000e+00  0.000000e+00
bigcom92        -7.171103e-39 -3.097200e-01
bigcom93         0.000000e+00  0.000000e+00
bigcom96         0.000000e+00  0.000000e+00
bigcom97        -7.171103e-39 -2.551901e-02
bigcom98         0.000000e+00  0.000000e+00
bigcom99         0.000000e+00  0.000000e+00
bigcom101        0.000000e+00  0.000000e+00
bigcom104       -7.163837e-39 -9.553891e-02
bigcom106        0.000000e+00  0.000000e+00
bigcom109        0.000000e+00  0.000000e+00
bigcom113        0.000000e+00  0.000000e+00
bigcom116       -7.163837e-39 -1.878151e-01
bigcom120        0.000000e+00  0.000000e+00
bigcom123        0.000000e+00  0.000000e+00
bigcom126        0.000000e+00  0.000000e+00
bigcom127        0.000000e+00  0.000000e+00
bigcom137        0.000000e+00  0.000000e+00
bigcom139        0.000000e+00  0.000000e+00
bigcom140        0.000000e+00  0.000000e+00
bigcom143        0.000000e+00  0.000000e+00
bigcom145        0.000000e+00  0.000000e+00
bigcom146        0.000000e+00  0.000000e+00
bigcom147       -7.171103e-39 -1.242310e-01
bigcom149        0.000000e+00  0.000000e+00
bigcom153        0.000000e+00  0.000000e+00
bigcom154       -7.163837e-39 -3.024520e-01
bigcom156        0.000000e+00  0.000000e+00
bigcom157        0.000000e+00  0.000000e+00
bigcom158        0.000000e+00  0.000000e+00
bigcom160        0.000000e+00  0.000000e+00
bigcom161        0.000000e+00  0.000000e+00
bigcom162        0.000000e+00  0.000000e+00
bigcom164        0.000000e+00  0.000000e+00
bigcom166        0.000000e+00  0.000000e+00
bigcom167       -7.171103e-39 -2.012766e-01
bigcom171        0.000000e+00  0.000000e+00
bigcom173        0.000000e+00  0.000000e+00
bigcom175        0.000000e+00  0.000000e+00
bigcom176        0.000000e+00  0.000000e+00
bigcom177        0.000000e+00  0.000000e+00
bigcom178        0.000000e+00  0.000000e+00
bigcom180        0.000000e+00  0.000000e+00
bigcom181       -7.171103e-39 -1.384216e-01
bigcom184        0.000000e+00  0.000000e+00
bigcom186        0.000000e+00  0.000000e+00
bigcom187        0.000000e+00  0.000000e+00
bigcom189       -7.163837e-39 -4.780639e-02
bigcom194        0.000000e+00  0.000000e+00
bigcom195       -7.163837e-39 -1.932956e-02
bigcom196        0.000000e+00  0.000000e+00
bigcom204        0.000000e+00  0.000000e+00
bigcom205        0.000000e+00  0.000000e+00
bigcom212        0.000000e+00  0.000000e+00
bigcom214        0.000000e+00  0.000000e+00
bigcom222        0.000000e+00  0.000000e+00
bigcom223        0.000000e+00  0.000000e+00
bigcom226        0.000000e+00  0.000000e+00
bigcom227        0.000000e+00  0.000000e+00
bigcom229        0.000000e+00  0.000000e+00
bigcom233        0.000000e+00  0.000000e+00
bigcom236        0.000000e+00  0.000000e+00
bigcom237        0.000000e+00  0.000000e+00
bigcom246        0.000000e+00  0.000000e+00
bigcom248       -7.163837e-39 -2.956138e-01
bigcom249        0.000000e+00  0.000000e+00
bigcom250        0.000000e+00  0.000000e+00
bigcom254        0.000000e+00  0.000000e+00
bigcom266        0.000000e+00  0.000000e+00
bigcom269       -7.163837e-39 -1.916542e-01
bigcom272        0.000000e+00  0.000000e+00
bigcom274       -7.185678e-39 -1.314787e-01
bigcom281        0.000000e+00  0.000000e+00
bigcom291        0.000000e+00  0.000000e+00
bigcom292        0.000000e+00  0.000000e+00
bigcom295        0.000000e+00  0.000000e+00
bigcom299        0.000000e+00  0.000000e+00
bigcom301        0.000000e+00  0.000000e+00
bigcom306        0.000000e+00  0.000000e+00
bigcom309        0.000000e+00  0.000000e+00
bigcom314        0.000000e+00  0.000000e+00
bigcom321       -7.163837e-39 -3.052531e-02
bigcom341        0.000000e+00  0.000000e+00
bigcom350        0.000000e+00  0.000000e+00
bigcom353        0.000000e+00  0.000000e+00
bigcom359        0.000000e+00  0.000000e+00
bigcom363        0.000000e+00  0.000000e+00
bigcom365        0.000000e+00  0.000000e+00
bigcom385        0.000000e+00  0.000000e+00
bigcom386        0.000000e+00  0.000000e+00
bigcom408        0.000000e+00  0.000000e+00
bigcom412        0.000000e+00  0.000000e+00
bigcom480        0.000000e+00  0.000000e+00
spin_vertex      9.090920e-39  2.819666e-01
membership_s1    1.505091e-38  6.081512e-01
membership_s3    0.000000e+00  0.000000e+00
membership_s4    8.513162e-39  2.657258e-01
membership_s5   -8.025774e-39 -1.872213e-01
membership_s6   -7.200313e-39 -2.232366e-01
membership_s7   -7.570350e-39 -1.945221e-01
membership_s8    0.000000e+00  0.000000e+00
membership_s9    0.000000e+00  0.000000e+00
membership_s11   0.000000e+00  0.000000e+00
membership_s12   0.000000e+00  0.000000e+00
membership_s14   0.000000e+00  0.000000e+00
membership_s15   1.200783e-37  1.039816e+00
membership_s16   0.000000e+00  0.000000e+00
membership_s17   0.000000e+00  0.000000e+00
membership_s18  -7.215007e-39 -1.209176e-01
membership_s20   0.000000e+00  0.000000e+00
membership_s21  -7.185678e-39 -9.435484e-02
membership_s22   0.000000e+00  0.000000e+00
membership_s24   0.000000e+00  0.000000e+00
membership_s25   0.000000e+00  0.000000e+00
membership_s26   0.000000e+00  0.000000e+00
membership_s27  -7.693914e-39 -2.289849e-01
membership_s28   0.000000e+00  0.000000e+00
membership_s30  -9.123493e-39 -2.460438e-01
membership_s31  -7.312003e-39 -1.620166e-01
membership_s32  -7.482230e-39 -1.184859e-01
membership_s33   0.000000e+00  0.000000e+00
membership_s36   4.902967e-39  9.773482e-02
membership_s37  -7.207652e-39 -1.300889e-01
V1              -2.770032e-37 -1.219375e+00
V2              -1.647840e-38 -1.304202e+00
pdi             -3.625226e-37 -9.257957e+00
adhesion         5.800786e-42  1.313871e-04
cohesion        -1.160120e-41 -2.626579e-04
inner           -1.268319e-42 -3.199216e-05
outer           -7.566669e-43  8.986124e-06
ioratio          6.752584e-38  1.668424e+00
comsize         -3.030507e-42  1.009525e-04
target           4.183262e-38  6.314229e-01
[1] "Dataset: high_CT Model GBM, run: 3 of 5 2015-06-16 10:58:53"
Iter   TrainDeviance   ValidDeviance   StepSize   Improve
     1        0.0838             nan     0.0100   -0.0001
     2        0.0828             nan     0.0100   -0.0001
     3        0.0782             nan     0.0100   -0.0001
     4        0.0770             nan     0.0100   -0.0001
     5        0.0753             nan     0.0100   -0.0001
     6        0.0742             nan     0.0100   -0.0001
     7        0.0721             nan     0.0100   -0.0000
     8        0.0716             nan     0.0100   -0.0001
     9        0.0703             nan     0.0100   -0.0001
    10        0.0685             nan     0.0100   -0.0000
    20        0.0589             nan     0.0100   -0.0001
    40        0.0465             nan     0.0100   -0.0000
    60        0.0394             nan     0.0100   -0.0000
    80        0.0340             nan     0.0100    0.0000
   100        0.0298             nan     0.0100   -0.0000
   120        0.0262             nan     0.0100   -0.0000
   130        0.0251             nan     0.0100   -0.0000

[1] "GBM variable coefficients"
                            var      rel.inf
orbit18                 orbit18 1.256473e+01
spin_vertex         spin_vertex 7.444746e+00
orbit30                 orbit30 7.223537e+00
ratio5                   ratio5 5.358584e+00
orbit33                 orbit33 4.621567e+00
constraint           constraint 3.507766e+00
target                   target 3.455406e+00
walktrap_vertex walktrap_vertex 3.079586e+00
bigcom4                 bigcom4 2.741547e+00
V1                           V1 2.604344e+00
orbit50                 orbit50 2.365889e+00
orbit20                 orbit20 2.293877e+00
graph0                   graph0 2.137189e+00
orbit28                 orbit28 2.135230e+00
V2                           V2 2.074675e+00
graph1                   graph1 1.947355e+00
third                     third 1.705828e+00
orbit31                 orbit31 1.681661e+00
outer                     outer 1.550265e+00
trans                     trans 1.468369e+00
orbit19                 orbit19 1.419183e+00
membership_s32   membership_s32 1.385079e+00
orbit22                 orbit22 1.211844e+00
ratio4                   ratio4 1.133832e+00
comsize                 comsize 1.115773e+00
pagerank               pagerank 1.026312e+00
graph11                 graph11 9.773267e-01
orbit51                 orbit51 9.716258e-01
bet                         bet 9.498653e-01
orbit36                 orbit36 9.271927e-01
ratio6                   ratio6 8.778017e-01
orbit27                 orbit27 8.682502e-01
knn                         knn 8.073323e-01
graph8                   graph8 8.025612e-01
orbit4                   orbit4 7.678435e-01
ratio1                   ratio1 6.931435e-01
orbit9                   orbit9 6.543958e-01
orbit13                 orbit13 6.484999e-01
orbit44                 orbit44 6.049300e-01
orbit35                 orbit35 5.379317e-01
orbit54                 orbit54 4.267386e-01
inner                     inner 4.255826e-01
graph29                 graph29 4.188342e-01
orbit69                 orbit69 4.165192e-01
orbit38                 orbit38 4.082488e-01
graph25                 graph25 3.820143e-01
graph5                   graph5 3.550607e-01
ratio2                   ratio2 3.403416e-01
orbit64                 orbit64 3.402490e-01
orbit56                 orbit56 3.356241e-01
upto_fifth           upto_fifth 3.059343e-01
orbit62                 orbit62 2.758275e-01
orbit16                 orbit16 2.758037e-01
orbit63                 orbit63 2.686080e-01
AP                           AP 2.387017e-01
upto_second         upto_second 2.356792e-01
orbit45                 orbit45 2.270366e-01
cohesion               cohesion 2.185091e-01
graph2                   graph2 2.070437e-01
graph6                   graph6 1.903103e-01
graph7                   graph7 1.888435e-01
graph12                 graph12 1.865251e-01
upto_fourth         upto_fourth 1.798710e-01
orbit2                   orbit2 1.656774e-01
orbit65                 orbit65 1.629302e-01
ioratio                 ioratio 1.484722e-01
orbit21                 orbit21 1.472961e-01
graph23                 graph23 1.444474e-01
orbit42                 orbit42 1.380446e-01
fourth                   fourth 1.362502e-01
graph22                 graph22 1.315892e-01
orbit10                 orbit10 1.298752e-01
upto_third           upto_third 1.194359e-01
orbit49                 orbit49 1.177561e-01
orbit46                 orbit46 1.163354e-01
orbit55                 orbit55 1.159095e-01
sixth                     sixth 1.157202e-01
orbit66                 orbit66 1.142940e-01
graph28                 graph28 1.073522e-01
orbit17                 orbit17 1.071750e-01
hubscore               hubscore 1.038584e-01
orbit48                 orbit48 1.037525e-01
graph4                   graph4 9.900694e-02
selfinter             selfinter 8.911190e-02
second                   second 7.616763e-02
fifth                     fifth 5.347535e-02
graph26                 graph26 4.446381e-02
orbit11                 orbit11 7.323369e-03
orbit7                   orbit7 9.864965e-04
orbit71                 orbit71 9.744536e-04
graph14                 graph14 8.684782e-04
graph13                 graph13 8.679709e-04
graph19                 graph19 8.537825e-04
orbit25                 orbit25 8.011899e-04
orbit6                   orbit6 7.120362e-04
adhesion               adhesion 6.831883e-04
orbit58                 orbit58 6.678488e-04
orbit67                 orbit67 5.903739e-04
orbit26                 orbit26 5.293034e-04
graph17                 graph17 4.920617e-04
graph3                   graph3 4.251661e-04
graph10                 graph10 3.705219e-04
orbit59                 orbit59 3.319121e-04
graph24                 graph24 2.779079e-04
orbit57                 orbit57 2.520448e-04
upto_sixth           upto_sixth 2.373078e-04
orbit53                 orbit53 2.313245e-04
graph18                 graph18 2.108611e-04
graph20                 graph20 2.038797e-04
orbit52                 orbit52 1.947215e-04
graph27                 graph27 1.846164e-04
orbit41                 orbit41 1.579684e-04
orbit15                 orbit15 1.499940e-04
orbit60                 orbit60 1.382089e-04
graph9                   graph9 1.352142e-04
ecc                         ecc 1.326917e-04
orbit70                 orbit70 1.326613e-04
orbit32                 orbit32 1.287360e-04
orbit61                 orbit61 1.215404e-04
orbit23                 orbit23 1.127829e-04
orbit24                 orbit24 1.045193e-04
orbit29                 orbit29 6.206877e-05
orbit37                 orbit37 6.092560e-05
graph21                 graph21 3.493617e-05
orbit43                 orbit43 2.728339e-05
graph15                 graph15 2.284774e-05
orbit5                   orbit5 9.382003e-06
close                     close 9.365411e-06
orbit39                 orbit39 4.738205e-06
graph16                 graph16 0.000000e+00
orbit0                   orbit0 0.000000e+00
orbit1                   orbit1 0.000000e+00
orbit3                   orbit3 0.000000e+00
orbit8                   orbit8 0.000000e+00
orbit12                 orbit12 0.000000e+00
orbit14                 orbit14 0.000000e+00
orbit34                 orbit34 0.000000e+00
orbit40                 orbit40 0.000000e+00
orbit47                 orbit47 0.000000e+00
orbit68                 orbit68 0.000000e+00
orbit72                 orbit72 0.000000e+00
eccrad                   eccrad 0.000000e+00
coreness               coreness 0.000000e+00
evcent                   evcent 0.000000e+00
first                     first 0.000000e+00
ratio3                   ratio3 0.000000e+00
bigcom1                 bigcom1 0.000000e+00
bigcom2                 bigcom2 0.000000e+00
bigcom3                 bigcom3 0.000000e+00
bigcom6                 bigcom6 0.000000e+00
bigcom8                 bigcom8 0.000000e+00
bigcom9                 bigcom9 0.000000e+00
bigcom11               bigcom11 0.000000e+00
bigcom13               bigcom13 0.000000e+00
bigcom15               bigcom15 0.000000e+00
bigcom16               bigcom16 0.000000e+00
bigcom21               bigcom21 0.000000e+00
bigcom22               bigcom22 0.000000e+00
bigcom24               bigcom24 0.000000e+00
bigcom26               bigcom26 0.000000e+00
bigcom28               bigcom28 0.000000e+00
bigcom30               bigcom30 0.000000e+00
bigcom31               bigcom31 0.000000e+00
bigcom32               bigcom32 0.000000e+00
bigcom33               bigcom33 0.000000e+00
bigcom34               bigcom34 0.000000e+00
bigcom36               bigcom36 0.000000e+00
bigcom37               bigcom37 0.000000e+00
bigcom38               bigcom38 0.000000e+00
bigcom39               bigcom39 0.000000e+00
bigcom40               bigcom40 0.000000e+00
bigcom43               bigcom43 0.000000e+00
bigcom44               bigcom44 0.000000e+00
bigcom46               bigcom46 0.000000e+00
bigcom47               bigcom47 0.000000e+00
bigcom49               bigcom49 0.000000e+00
bigcom50               bigcom50 0.000000e+00
bigcom51               bigcom51 0.000000e+00
bigcom52               bigcom52 0.000000e+00
bigcom54               bigcom54 0.000000e+00
bigcom56               bigcom56 0.000000e+00
bigcom62               bigcom62 0.000000e+00
bigcom66               bigcom66 0.000000e+00
bigcom68               bigcom68 0.000000e+00
bigcom69               bigcom69 0.000000e+00
bigcom71               bigcom71 0.000000e+00
bigcom72               bigcom72 0.000000e+00
bigcom73               bigcom73 0.000000e+00
bigcom74               bigcom74 0.000000e+00
bigcom75               bigcom75 0.000000e+00
bigcom76               bigcom76 0.000000e+00
bigcom77               bigcom77 0.000000e+00
bigcom79               bigcom79 0.000000e+00
bigcom80               bigcom80 0.000000e+00
bigcom82               bigcom82 0.000000e+00
bigcom83               bigcom83 0.000000e+00
bigcom84               bigcom84 0.000000e+00
bigcom85               bigcom85 0.000000e+00
bigcom87               bigcom87 0.000000e+00
bigcom89               bigcom89 0.000000e+00
bigcom91               bigcom91 0.000000e+00
bigcom92               bigcom92 0.000000e+00
bigcom93               bigcom93 0.000000e+00
bigcom96               bigcom96 0.000000e+00
bigcom97               bigcom97 0.000000e+00
bigcom98               bigcom98 0.000000e+00
bigcom99               bigcom99 0.000000e+00
bigcom101             bigcom101 0.000000e+00
bigcom104             bigcom104 0.000000e+00
bigcom106             bigcom106 0.000000e+00
bigcom109             bigcom109 0.000000e+00
bigcom113             bigcom113 0.000000e+00
bigcom116             bigcom116 0.000000e+00
bigcom120             bigcom120 0.000000e+00
bigcom123             bigcom123 0.000000e+00
bigcom126             bigcom126 0.000000e+00
bigcom127             bigcom127 0.000000e+00
bigcom137             bigcom137 0.000000e+00
bigcom139             bigcom139 0.000000e+00
bigcom140             bigcom140 0.000000e+00
bigcom143             bigcom143 0.000000e+00
bigcom145             bigcom145 0.000000e+00
bigcom146             bigcom146 0.000000e+00
bigcom147             bigcom147 0.000000e+00
bigcom149             bigcom149 0.000000e+00
bigcom153             bigcom153 0.000000e+00
bigcom154             bigcom154 0.000000e+00
bigcom156             bigcom156 0.000000e+00
bigcom157             bigcom157 0.000000e+00
bigcom158             bigcom158 0.000000e+00
bigcom160             bigcom160 0.000000e+00
bigcom161             bigcom161 0.000000e+00
bigcom162             bigcom162 0.000000e+00
bigcom164             bigcom164 0.000000e+00
bigcom166             bigcom166 0.000000e+00
bigcom167             bigcom167 0.000000e+00
bigcom171             bigcom171 0.000000e+00
bigcom173             bigcom173 0.000000e+00
bigcom175             bigcom175 0.000000e+00
bigcom176             bigcom176 0.000000e+00
bigcom177             bigcom177 0.000000e+00
bigcom178             bigcom178 0.000000e+00
bigcom180             bigcom180 0.000000e+00
bigcom181             bigcom181 0.000000e+00
bigcom184             bigcom184 0.000000e+00
bigcom186             bigcom186 0.000000e+00
bigcom187             bigcom187 0.000000e+00
bigcom189             bigcom189 0.000000e+00
bigcom194             bigcom194 0.000000e+00
bigcom195             bigcom195 0.000000e+00
bigcom196             bigcom196 0.000000e+00
bigcom204             bigcom204 0.000000e+00
bigcom205             bigcom205 0.000000e+00
bigcom212             bigcom212 0.000000e+00
bigcom214             bigcom214 0.000000e+00
bigcom222             bigcom222 0.000000e+00
bigcom223             bigcom223 0.000000e+00
bigcom226             bigcom226 0.000000e+00
bigcom227             bigcom227 0.000000e+00
bigcom229             bigcom229 0.000000e+00
bigcom233             bigcom233 0.000000e+00
bigcom236             bigcom236 0.000000e+00
bigcom237             bigcom237 0.000000e+00
bigcom246             bigcom246 0.000000e+00
bigcom248             bigcom248 0.000000e+00
bigcom249             bigcom249 0.000000e+00
bigcom250             bigcom250 0.000000e+00
bigcom254             bigcom254 0.000000e+00
bigcom266             bigcom266 0.000000e+00
bigcom269             bigcom269 0.000000e+00
bigcom272             bigcom272 0.000000e+00
bigcom274             bigcom274 0.000000e+00
bigcom281             bigcom281 0.000000e+00
bigcom291             bigcom291 0.000000e+00
bigcom292             bigcom292 0.000000e+00
bigcom295             bigcom295 0.000000e+00
bigcom299             bigcom299 0.000000e+00
bigcom301             bigcom301 0.000000e+00
bigcom306             bigcom306 0.000000e+00
bigcom309             bigcom309 0.000000e+00
bigcom314             bigcom314 0.000000e+00
bigcom321             bigcom321 0.000000e+00
bigcom341             bigcom341 0.000000e+00
bigcom350             bigcom350 0.000000e+00
bigcom353             bigcom353 0.000000e+00
bigcom359             bigcom359 0.000000e+00
bigcom363             bigcom363 0.000000e+00
bigcom365             bigcom365 0.000000e+00
bigcom385             bigcom385 0.000000e+00
bigcom386             bigcom386 0.000000e+00
bigcom408             bigcom408 0.000000e+00
bigcom412             bigcom412 0.000000e+00
bigcom480             bigcom480 0.000000e+00
membership_s1     membership_s1 0.000000e+00
membership_s3     membership_s3 0.000000e+00
membership_s4     membership_s4 0.000000e+00
membership_s5     membership_s5 0.000000e+00
membership_s6     membership_s6 0.000000e+00
membership_s7     membership_s7 0.000000e+00
membership_s8     membership_s8 0.000000e+00
membership_s9     membership_s9 0.000000e+00
membership_s11   membership_s11 0.000000e+00
membership_s12   membership_s12 0.000000e+00
membership_s14   membership_s14 0.000000e+00
membership_s15   membership_s15 0.000000e+00
membership_s16   membership_s16 0.000000e+00
membership_s17   membership_s17 0.000000e+00
membership_s18   membership_s18 0.000000e+00
membership_s20   membership_s20 0.000000e+00
membership_s21   membership_s21 0.000000e+00
membership_s22   membership_s22 0.000000e+00
membership_s24   membership_s24 0.000000e+00
membership_s25   membership_s25 0.000000e+00
membership_s26   membership_s26 0.000000e+00
membership_s27   membership_s27 0.000000e+00
membership_s28   membership_s28 0.000000e+00
membership_s30   membership_s30 0.000000e+00
membership_s31   membership_s31 0.000000e+00
membership_s33   membership_s33 0.000000e+00
membership_s36   membership_s36 0.000000e+00
membership_s37   membership_s37 0.000000e+00
pdi                         pdi 0.000000e+00
[1] "Dataset: high_CT Model RF, run: 3 of 5 2015-06-16 10:59:04"
     |      Out-of-bag   |
Tree |      MSE  %Var(y) |
   1 |  0.01944   274.18 |
   2 |  0.01472   207.53 |
   3 |  0.01404   198.01 |
   4 |  0.01162   163.90 |
   5 | 0.009264   130.62 |
   6 |  0.01134   159.93 |
   7 |  0.01018   143.57 |
   8 |  0.01011   142.62 |
   9 | 0.009767   137.72 |
  10 | 0.009415   132.76 |
  11 |  0.00903   127.33 |
  12 | 0.009105   128.39 |
  13 | 0.009062   127.78 |
  14 | 0.008898   125.47 |
  15 |  0.00872   122.96 |
  16 | 0.008586   121.07 |
  17 | 0.008585   121.06 |
  18 | 0.008442   119.03 |
  19 | 0.008514   120.05 |
  20 | 0.008512   120.02 |
  21 | 0.008218   115.87 |
  22 | 0.008224   115.96 |
  23 | 0.008229   116.03 |
  24 |  0.00821   115.77 |
  25 | 0.008127   114.60 |
  26 | 0.008146   114.86 |
  27 | 0.008107   114.32 |
  28 | 0.008037   113.33 |
  29 | 0.008032   113.26 |
  30 | 0.007974   112.45 |
  31 | 0.007902   111.43 |
  32 | 0.007914   111.60 |
  33 | 0.007927   111.78 |
  34 | 0.007931   111.83 |
  35 | 0.007919   111.66 |
  36 | 0.007908   111.51 |
  37 | 0.007851   110.70 |
  38 | 0.007864   110.89 |
  39 | 0.007889   111.24 |
  40 | 0.007888   111.22 |
  41 |  0.00789   111.25 |
  42 | 0.007902   111.42 |
  43 | 0.007885   111.18 |
  44 | 0.007869   110.95 |
  45 | 0.007869   110.96 |
  46 | 0.007872   111.01 |
  47 | 0.007892   111.29 |
  48 | 0.007955   112.17 |
  49 | 0.007997   112.76 |
  50 | 0.007978   112.50 |
  51 | 0.007985   112.59 |
  52 | 0.007986   112.60 |
  53 | 0.007959   112.23 |
  54 | 0.007954   112.15 |
  55 | 0.007949   112.09 |
  56 | 0.007913   111.57 |
  57 | 0.007947   112.06 |
  58 | 0.007936   111.90 |
  59 | 0.007919   111.66 |
  60 | 0.007911   111.54 |
  61 | 0.007934   111.88 |
  62 | 0.007918   111.65 |
  63 | 0.007898   111.37 |
  64 | 0.007886   111.21 |
  65 | 0.007889   111.24 |
  66 | 0.007874   111.03 |
  67 | 0.007856   110.77 |
  68 |  0.00786   110.83 |
  69 | 0.007887   111.21 |
  70 | 0.007878   111.09 |
  71 | 0.007882   111.14 |
  72 | 0.007871   110.98 |
  73 | 0.007889   111.24 |
  74 | 0.007872   111.00 |
  75 | 0.007878   111.08 |
  76 | 0.007876   111.05 |
  77 | 0.007886   111.19 |
  78 | 0.007916   111.62 |
  79 | 0.007911   111.55 |
  80 | 0.007891   111.26 |
  81 | 0.007882   111.14 |
  82 | 0.007878   111.09 |
  83 | 0.007878   111.09 |
  84 | 0.007901   111.41 |
  85 | 0.007929   111.81 |
  86 | 0.007953   112.14 |
  87 | 0.007967   112.34 |
  88 | 0.007998   112.77 |
  89 | 0.008003   112.85 |
  90 | 0.008002   112.83 |
  91 | 0.008014   113.01 |
  92 |  0.00801   112.94 |
  93 | 0.007983   112.57 |
  94 | 0.008006   112.89 |
  95 | 0.007991   112.67 |
  96 | 0.007995   112.73 |
  97 | 0.007995   112.73 |
  98 | 0.007982   112.56 |
  99 | 0.007973   112.42 |
 100 | 0.007985   112.59 |
[1] "Random Forest variable coefficients"
                      %IncMSE IncNodePurity
graph5           2.546448e-04  3.540373e-02
graph6           3.084471e-04  3.290353e-02
graph7           1.244205e-03  5.531963e-02
graph8           0.000000e+00  3.284048e-18
graph9           0.000000e+00  2.020953e-18
graph10          0.000000e+00  2.432950e-18
graph11          1.710104e-04  3.795917e-02
graph12          0.000000e+00  4.157915e-18
graph13          1.382772e-04  3.745455e-02
graph14         -2.754821e-05  2.453333e-02
graph15          0.000000e+00  8.571429e-03
graph16          2.094972e-04  4.896907e-03
graph17          1.341379e-03  4.457645e-02
graph18          4.284435e-04  4.995511e-02
graph19          1.700667e-04  3.016855e-02
graph20          0.000000e+00  3.006493e-18
graph21          6.791643e-04  4.882415e-02
graph22          1.098901e-04  1.116760e-02
graph23          1.736994e-04  1.978696e-02
graph24          0.000000e+00  3.042271e-18
graph25          1.066430e-03  2.563384e-02
graph26          7.038128e-04  1.742055e-02
graph27          9.132026e-04  3.214072e-02
graph28          3.405492e-04  2.742424e-02
graph29          3.873153e-04  2.449123e-02
orbit0           7.737958e-04  5.687150e-02
orbit1           0.000000e+00  2.630274e-18
orbit2           1.353336e-03  4.448407e-02
orbit3           0.000000e+00  3.139849e-18
orbit4           2.521008e-04  2.526316e-02
orbit5           1.170738e-03  4.015929e-02
orbit6           0.000000e+00  2.769052e-18
orbit7           1.408451e-03  2.943750e-02
orbit8           3.398344e-04  2.507610e-02
orbit9           2.395429e-04  2.861429e-02
orbit10          0.000000e+00  1.555556e-02
orbit11          0.000000e+00  2.946862e-18
orbit12          2.923977e-05  1.764706e-02
orbit13          1.414253e-04  5.966684e-02
orbit14          1.520880e-04  2.721537e-02
orbit15          1.041096e-03  8.415107e-04
orbit16          3.095017e-06  2.281937e-02
orbit17          1.236533e-03  6.759425e-02
orbit18          2.122941e-03  1.074893e-01
orbit19          3.081232e-04  7.863255e-04
orbit20          1.347910e-04  3.746546e-02
orbit21          6.597507e-04  5.402215e-02
orbit22          5.258593e-04  4.378850e-01
orbit23          1.378782e-04  4.861284e-02
orbit24          0.000000e+00  3.872770e-18
orbit25          0.000000e+00  9.444444e-03
orbit26          4.151992e-04  3.757143e-02
orbit27          0.000000e+00  2.419939e-18
orbit28          4.680728e-04  2.645105e-02
orbit29          1.394813e-04  6.364309e-02
orbit30          2.700700e-03  8.078798e-02
orbit31          7.541163e-04  1.989319e-01
orbit32          6.712921e-04  3.509721e-02
orbit33          1.443220e-05  2.772774e-02
orbit34          0.000000e+00  2.621601e-18
orbit35          0.000000e+00  1.876754e-18
orbit36          2.789573e-03  7.810107e-02
orbit37          0.000000e+00  8.888889e-03
orbit38          8.239838e-05  2.528571e-02
orbit39          4.375477e-04  2.535604e-02
orbit40          5.835357e-04  5.802354e-02
orbit41          1.382086e-03  1.177605e-02
orbit42          0.000000e+00  2.000000e-02
orbit43          0.000000e+00  1.333333e-02
orbit44          2.688172e-05  1.788889e-02
orbit45          2.535211e-04  9.777778e-03
orbit46          1.440922e-04  2.823529e-02
orbit47          3.333333e-04  3.797468e-02
orbit48          1.267722e-03  4.067146e-02
orbit49          0.000000e+00  3.272122e-18
orbit50          1.327648e-03  6.619462e-02
orbit51          0.000000e+00  3.007577e-18
orbit52         -2.857143e-05  8.571429e-03
orbit53          0.000000e+00  3.108408e-18
orbit54          7.791483e-04  2.325719e-02
orbit55          2.777778e-05  1.686275e-02
orbit56          1.496713e-04  1.610185e-02
orbit57          0.000000e+00  3.668940e-18
orbit58          0.000000e+00  2.498002e-18
orbit59          0.000000e+00  2.904578e-18
orbit60          0.000000e+00  3.105155e-18
orbit61          3.280934e-04  7.085294e-02
orbit62          8.192090e-04  1.934229e-02
orbit63          2.377607e-03  7.488496e-02
orbit64          3.010614e-05  2.674510e-02
orbit65          1.351351e-04  2.869881e-04
orbit66          9.888673e-04  1.111430e-02
orbit67          3.912088e-04  3.811739e-02
orbit68          1.267847e-03  5.375220e-02
orbit69          7.248409e-04  1.318575e-02
orbit70          0.000000e+00  4.083105e-18
orbit71          2.240896e-04  1.913043e-02
orbit72          1.315789e-05  4.800000e-03
AP               0.000000e+00  6.852158e-19
bet              1.301850e-03  8.542376e-02
ecc              0.000000e+00  2.602085e-20
eccrad           0.000000e+00  4.770490e-20
close            2.175172e-03  4.970072e-02
constraint       2.165333e-03  2.490533e-01
coreness         8.031410e-04  2.580562e-02
knn             -6.915409e-06  3.673842e-02
hubscore         1.149167e-03  6.656084e-02
pagerank         1.075909e-03  7.150157e-02
trans            1.128960e-04  5.382975e-02
evcent          -1.180768e-06  2.819444e-02
first            1.546765e-04  2.027491e-02
upto_second      1.577499e-03  3.036228e-02
upto_third       2.857143e-05  2.400000e-02
upto_fourth      1.174659e-03  1.971561e-02
upto_fifth       3.003220e-04  4.815894e-02
upto_sixth       0.000000e+00  6.852158e-19
second           4.715583e-03  8.238926e-02
third            2.894022e-05  7.065960e-02
fourth           1.071366e-03  4.741799e-02
fifth            1.891892e-04  1.876833e-02
sixth            2.853315e-04  1.866389e-02
ratio1           8.380019e-05  1.746815e-01
ratio2           1.891782e-03  1.654564e-01
ratio3           4.561385e-04  5.544788e-02
ratio4           2.493964e-04  9.587577e-02
ratio5          -5.036968e-05  1.546691e-01
ratio6           2.759781e-04  5.082873e-02
selfinter        0.000000e+00  4.293441e-19
walktrap_vertex  8.219178e-05  4.667307e-01
bigcom1          0.000000e+00  7.285839e-19
bigcom2          0.000000e+00  0.000000e+00
bigcom3          0.000000e+00  0.000000e+00
bigcom4         -6.956522e-05  1.600000e-02
bigcom6          0.000000e+00  0.000000e+00
bigcom8          0.000000e+00  0.000000e+00
bigcom9          0.000000e+00  0.000000e+00
bigcom11         0.000000e+00  0.000000e+00
bigcom13         0.000000e+00  0.000000e+00
bigcom15         0.000000e+00  0.000000e+00
bigcom16         0.000000e+00  0.000000e+00
bigcom21         0.000000e+00  0.000000e+00
bigcom22         0.000000e+00  0.000000e+00
bigcom24         0.000000e+00  0.000000e+00
bigcom26         0.000000e+00  1.084202e-21
bigcom28         0.000000e+00  0.000000e+00
bigcom30         0.000000e+00  0.000000e+00
bigcom31         0.000000e+00  0.000000e+00
bigcom32         0.000000e+00  0.000000e+00
bigcom33         0.000000e+00  0.000000e+00
bigcom34         0.000000e+00  0.000000e+00
bigcom36         0.000000e+00  0.000000e+00
bigcom37         0.000000e+00  0.000000e+00
bigcom38         0.000000e+00  0.000000e+00
bigcom39         0.000000e+00  0.000000e+00
bigcom40         0.000000e+00  2.949030e-19
bigcom43         0.000000e+00  0.000000e+00
bigcom44         0.000000e+00  0.000000e+00
bigcom46         0.000000e+00  0.000000e+00
bigcom47         0.000000e+00  0.000000e+00
bigcom49         0.000000e+00  0.000000e+00
bigcom50         0.000000e+00  0.000000e+00
bigcom51         0.000000e+00  0.000000e+00
bigcom52         0.000000e+00  0.000000e+00
bigcom54         0.000000e+00  0.000000e+00
bigcom56         0.000000e+00  0.000000e+00
bigcom62         0.000000e+00  0.000000e+00
bigcom66         0.000000e+00  0.000000e+00
bigcom68         0.000000e+00  0.000000e+00
bigcom69         0.000000e+00  0.000000e+00
bigcom71         0.000000e+00  0.000000e+00
bigcom72         0.000000e+00  0.000000e+00
bigcom73         0.000000e+00  0.000000e+00
bigcom74         0.000000e+00  0.000000e+00
bigcom75         0.000000e+00  0.000000e+00
bigcom76         0.000000e+00  0.000000e+00
bigcom77         0.000000e+00  0.000000e+00
bigcom79         0.000000e+00  0.000000e+00
bigcom80         0.000000e+00  0.000000e+00
bigcom82         0.000000e+00  0.000000e+00
bigcom83         0.000000e+00  0.000000e+00
bigcom84         0.000000e+00  0.000000e+00
bigcom85         0.000000e+00  0.000000e+00
bigcom87         0.000000e+00  0.000000e+00
bigcom89         0.000000e+00  0.000000e+00
bigcom91         0.000000e+00  0.000000e+00
bigcom92         0.000000e+00  0.000000e+00
bigcom93         0.000000e+00  0.000000e+00
bigcom96         0.000000e+00  0.000000e+00
bigcom97         0.000000e+00  0.000000e+00
bigcom98         0.000000e+00  0.000000e+00
bigcom99         0.000000e+00  0.000000e+00
bigcom101        0.000000e+00  0.000000e+00
bigcom104        0.000000e+00  0.000000e+00
bigcom106        0.000000e+00  0.000000e+00
bigcom109        0.000000e+00  0.000000e+00
bigcom113        0.000000e+00  0.000000e+00
bigcom116        0.000000e+00  4.336809e-21
bigcom120        0.000000e+00  0.000000e+00
bigcom123        0.000000e+00  0.000000e+00
bigcom126        0.000000e+00  0.000000e+00
bigcom127        0.000000e+00  0.000000e+00
bigcom137        0.000000e+00  0.000000e+00
bigcom139        0.000000e+00  0.000000e+00
bigcom140        0.000000e+00  0.000000e+00
bigcom143        0.000000e+00  0.000000e+00
bigcom145        0.000000e+00  0.000000e+00
bigcom146        0.000000e+00  0.000000e+00
bigcom147        0.000000e+00  0.000000e+00
bigcom149        0.000000e+00  0.000000e+00
bigcom153        0.000000e+00  0.000000e+00
bigcom154        0.000000e+00  0.000000e+00
bigcom156        0.000000e+00  0.000000e+00
bigcom157        0.000000e+00  0.000000e+00
bigcom158        0.000000e+00  0.000000e+00
bigcom160        0.000000e+00  0.000000e+00
bigcom161        0.000000e+00  0.000000e+00
bigcom162        0.000000e+00  0.000000e+00
bigcom164        0.000000e+00  0.000000e+00
bigcom166        0.000000e+00  0.000000e+00
bigcom167        0.000000e+00  0.000000e+00
bigcom171        0.000000e+00  0.000000e+00
bigcom173        0.000000e+00  0.000000e+00
bigcom175        0.000000e+00  0.000000e+00
bigcom176        0.000000e+00  0.000000e+00
bigcom177        0.000000e+00  0.000000e+00
bigcom178        0.000000e+00  0.000000e+00
bigcom180        0.000000e+00  0.000000e+00
bigcom181        0.000000e+00  0.000000e+00
bigcom184        0.000000e+00  0.000000e+00
bigcom186        0.000000e+00  0.000000e+00
bigcom187        0.000000e+00  0.000000e+00
bigcom189        0.000000e+00  0.000000e+00
bigcom194        0.000000e+00  0.000000e+00
bigcom195        0.000000e+00  0.000000e+00
bigcom196        0.000000e+00  0.000000e+00
bigcom204        0.000000e+00  0.000000e+00
bigcom205        0.000000e+00  0.000000e+00
bigcom212        0.000000e+00  0.000000e+00
bigcom214        0.000000e+00  0.000000e+00
bigcom222        0.000000e+00  0.000000e+00
bigcom223        0.000000e+00  0.000000e+00
bigcom226        0.000000e+00  0.000000e+00
bigcom227        0.000000e+00  0.000000e+00
bigcom229        0.000000e+00  0.000000e+00
bigcom233        0.000000e+00  0.000000e+00
bigcom236        0.000000e+00  0.000000e+00
bigcom237        0.000000e+00  0.000000e+00
bigcom246        0.000000e+00  0.000000e+00
bigcom248        0.000000e+00  0.000000e+00
bigcom249        0.000000e+00  0.000000e+00
bigcom250        0.000000e+00  0.000000e+00
bigcom254        0.000000e+00  0.000000e+00
bigcom266        0.000000e+00  0.000000e+00
bigcom269        0.000000e+00  0.000000e+00
bigcom272        0.000000e+00  0.000000e+00
bigcom274        0.000000e+00  0.000000e+00
bigcom281        0.000000e+00  0.000000e+00
bigcom291        0.000000e+00  0.000000e+00
bigcom292        0.000000e+00  0.000000e+00
bigcom295        0.000000e+00  0.000000e+00
bigcom299        0.000000e+00  0.000000e+00
bigcom301        0.000000e+00  0.000000e+00
bigcom306        0.000000e+00  0.000000e+00
bigcom309        0.000000e+00  0.000000e+00
bigcom314        0.000000e+00  0.000000e+00
bigcom321        0.000000e+00  0.000000e+00
bigcom341        0.000000e+00  0.000000e+00
bigcom350        0.000000e+00  0.000000e+00
bigcom353        0.000000e+00  0.000000e+00
bigcom359        0.000000e+00  0.000000e+00
bigcom363        0.000000e+00  0.000000e+00
bigcom365        0.000000e+00  0.000000e+00
bigcom385        0.000000e+00  0.000000e+00
bigcom386        0.000000e+00  0.000000e+00
bigcom408        0.000000e+00  0.000000e+00
bigcom412        0.000000e+00  0.000000e+00
bigcom480        0.000000e+00  0.000000e+00
spin_vertex      4.392967e-04  1.936133e-01
membership_s1    0.000000e+00  0.000000e+00
membership_s3    0.000000e+00  0.000000e+00
membership_s4    0.000000e+00  1.170938e-19
membership_s5    0.000000e+00  5.908902e-19
membership_s6    0.000000e+00  0.000000e+00
membership_s7    0.000000e+00  2.775558e-19
membership_s8    0.000000e+00  0.000000e+00
membership_s9    0.000000e+00  0.000000e+00
membership_s11   0.000000e+00  0.000000e+00
membership_s12   0.000000e+00  0.000000e+00
membership_s14   0.000000e+00  0.000000e+00
membership_s15   5.633803e-05  9.160547e-03
membership_s16   0.000000e+00  0.000000e+00
membership_s17   0.000000e+00  0.000000e+00
membership_s18   0.000000e+00  1.084202e-21
membership_s20   0.000000e+00  0.000000e+00
membership_s21   0.000000e+00  0.000000e+00
membership_s22   0.000000e+00  0.000000e+00
membership_s24   0.000000e+00  0.000000e+00
membership_s25   0.000000e+00  0.000000e+00
membership_s26   0.000000e+00  0.000000e+00
membership_s27  -2.688172e-05  9.333333e-03
membership_s28   0.000000e+00  0.000000e+00
membership_s30   0.000000e+00  4.878910e-20
membership_s31   0.000000e+00  0.000000e+00
membership_s32   3.572192e-04  9.686315e-02
membership_s33   0.000000e+00  0.000000e+00
membership_s36  -2.673797e-05  1.733333e-02
membership_s37   0.000000e+00  0.000000e+00
V1               6.364099e-04  9.941733e-02
V2               9.244974e-05  7.366416e-02
pdi              0.000000e+00  8.750000e-03
adhesion         0.000000e+00  3.748087e-18
cohesion        -5.509642e-05  1.394872e-02
inner           -5.554528e-05  1.756410e-02
outer            5.487061e-05  5.461491e-02
ioratio          0.000000e+00  1.500000e-02
comsize          5.233548e-05  9.544535e-02
target          -2.078995e-04  9.330050e-02
[1] "Dataset: high_CT Model GLM, run: 3 of 5 2015-06-16 10:59:13"
[1] "glmnet variable coefficients"
                         [,1]          [,2]
(Intercept)     -4.934474e+00  1.319142e+03
graph0          -1.601407e-41  4.868779e-05
graph1          -6.608564e-45  3.215018e-09
graph2          -7.620744e-42 -5.997242e-05
graph3          -4.310812e-46  3.716782e-09
graph4          -2.711483e-48  1.544250e-11
graph5          -2.491952e-43  4.470598e-07
graph6          -3.216102e-45 -4.301112e-08
graph7          -3.153808e-43 -3.276895e-06
graph8          -5.218502e-42 -3.990560e-05
graph9          -1.038743e-47  1.200999e-10
graph10         -1.263841e-49  1.461259e-12
graph11         -8.353837e-52  6.838340e-14
graph12         -2.155478e-47 -1.731467e-10
graph13         -2.061315e-46 -1.313828e-09
graph14         -1.539323e-49 -2.739476e-11
graph15         -7.178682e-45  9.509481e-08
graph16         -7.605403e-47  6.253803e-10
graph17         -1.524448e-46 -2.255917e-09
graph18         -4.247495e-45 -6.194687e-08
graph19         -1.103541e-45 -9.419649e-09
graph20         -1.724561e-44 -1.121365e-07
graph21         -6.388835e-45 -2.552459e-08
graph22         -2.037973e-44 -1.365158e-07
graph23         -6.264393e-45 -5.200832e-08
graph24         -1.396863e-44 -1.386392e-07
graph25         -8.141409e-44 -7.141493e-07
graph26         -6.972782e-44 -6.407180e-07
graph27         -4.181428e-43 -4.138092e-06
graph28         -5.194905e-43 -2.515678e-06
graph29         -4.472832e-42 -1.148811e-05
orbit0          -1.601407e-41  4.820829e-05
orbit1           1.954497e-43  1.425279e-05
orbit2          -7.163106e-45 -2.169181e-08
orbit3          -7.620744e-42 -6.009641e-05
orbit4          -2.071650e-44  2.199563e-08
orbit5          -3.710854e-46  3.895897e-09
orbit6           9.202641e-45  6.152955e-08
orbit7          -6.368510e-48 -9.003490e-12
orbit8          -2.491952e-43  4.427094e-07
orbit9          -1.220935e-43 -1.471973e-06
orbit10         -2.224957e-44 -6.617949e-07
orbit11         -2.844442e-45 -1.423582e-08
orbit12         -1.603372e-42 -1.381078e-05
orbit13         -3.425468e-43 -3.880877e-06
orbit14         -5.218502e-42 -3.994935e-05
orbit15         -5.762583e-46  1.822147e-09
orbit16         -1.199357e-47  2.976648e-11
orbit17         -3.338074e-47  2.979693e-09
orbit18         -1.645613e-46  2.719076e-10
orbit19          2.148647e-46  9.447089e-10
orbit20          9.328382e-48  2.507907e-10
orbit21         -2.046834e-49 -1.492462e-13
orbit22          1.660306e-47  1.157083e-10
orbit23         -1.126066e-50 -4.283828e-15
orbit24         -2.618985e-45 -6.257131e-08
orbit25         -1.953555e-46 -1.045928e-09
orbit26         -2.041127e-47 -1.349621e-10
orbit27         -1.435490e-44  1.065278e-07
orbit28         -4.298764e-46  4.014001e-10
orbit29         -1.355621e-45 -2.188259e-08
orbit30         -2.939475e-46 -1.624626e-10
orbit31          2.540146e-45  1.718629e-08
orbit32          8.872055e-47 -3.148486e-09
orbit33         -1.452701e-48 -2.007270e-12
orbit34         -7.178682e-45  9.498010e-08
orbit35          2.513107e-45 -3.174100e-07
orbit36         -1.793334e-45 -2.233928e-09
orbit37         -1.733962e-46  3.125665e-08
orbit38         -6.540163e-47 -3.095194e-11
orbit39          1.424018e-44  8.505613e-08
orbit40         -1.328176e-45 -4.306682e-08
orbit41         -1.150440e-45 -2.704400e-08
orbit42         -1.354775e-46 -6.990754e-10
orbit43         -1.765326e-44 -4.330860e-07
orbit44         -3.584242e-45 -1.303222e-08
orbit45         -8.001624e-44 -1.261493e-06
orbit46         -2.419642e-44 -3.722276e-07
orbit47         -1.333908e-45 -3.218154e-09
orbit48         -2.208018e-45 -2.056334e-08
orbit49         -9.006330e-44  1.391248e-07
orbit50         -1.671449e-44 -1.545475e-07
orbit51         -3.211299e-44 -1.054336e-07
orbit52         -8.724229e-44 -1.315180e-06
orbit53         -7.429070e-45 -1.009514e-08
orbit54         -1.132659e-43  1.175833e-06
orbit55         -1.952058e-44 -2.375412e-07
orbit56         -2.474883e-43  1.396159e-06
orbit57         -1.201435e-44 -1.001167e-07
orbit58         -8.233340e-45 -7.183405e-08
orbit59         -1.270528e-43 -1.629787e-06
orbit60         -3.360162e-44 -3.743068e-07
orbit61         -1.911991e-44 -9.992164e-08
orbit62         -1.183268e-42 -1.193678e-05
orbit63         -1.375658e-43 -7.971730e-07
orbit64         -1.856153e-43 -2.117600e-06
orbit65         -1.577997e-42 -1.599797e-05
orbit66         -2.390153e-43 -2.842098e-06
orbit67         -8.463412e-44 -5.582094e-07
orbit68         -6.667374e-43 -7.982756e-06
orbit69         -7.891221e-43 -1.692502e-06
orbit70         -2.647165e-42 -2.493929e-05
orbit71         -5.636970e-43 -1.093028e-06
orbit72         -4.472832e-42 -1.136957e-05
AP               5.169290e-40 -2.891748e-02
bet             -6.451196e-46 -2.966415e-09
ecc             -2.056379e-38 -1.260121e-01
eccrad          -1.233828e-37 -7.550613e-01
close            1.647704e-37  2.673839e+00
constraint       4.252561e-37  1.062996e+01
coreness        -1.679256e-39 -4.560461e-02
knn              1.323330e-40 -4.399105e-04
hubscore        -2.500573e-38 -6.989314e-02
pagerank        -2.997255e-36 -7.085475e+01
trans            2.252682e-38  1.581582e+00
evcent          -2.544556e-38 -8.750787e-02
first           -1.601407e-41  4.919890e-05
upto_second      3.124970e-42  3.961354e-05
upto_third       2.605112e-42  3.140628e-05
upto_fourth      4.614629e-41  5.692048e-04
upto_fifth       6.739505e-40  3.059734e-03
upto_sixth       1.677079e-39 -1.024898e-01
second           3.454865e-42  4.242265e-05
third           -7.126342e-42 -9.334265e-05
fourth          -2.728302e-42 -3.277936e-05
fifth           -4.696255e-41 -6.502319e-04
sixth           -7.872889e-40 -6.718440e-03
ratio1           3.201988e-40 -5.641162e-04
ratio2          -1.151153e-39  1.068166e-02
ratio3          -1.511181e-38 -3.372857e-01
ratio4          -4.014857e-37  3.899943e+00
ratio5          -2.357065e-37 -1.137123e+00
ratio6          -1.105320e-38 -6.605483e-02
selfinter        6.663463e-39  2.968612e-01
walktrap_vertex  3.978409e-39 -1.976366e-01
bigcom1         -8.827350e-39 -3.208292e-01
bigcom2          0.000000e+00  0.000000e+00
bigcom3         -7.373000e-39 -3.682862e-01
bigcom4          1.491392e-38  3.410687e-01
bigcom6          0.000000e+00  0.000000e+00
bigcom8         -7.514035e-39 -1.101429e-01
bigcom9         -7.252007e-39 -1.766492e-01
bigcom11         0.000000e+00  0.000000e+00
bigcom13        -7.222377e-39 -4.288151e-02
bigcom15        -7.229762e-39 -1.866563e-01
bigcom16         0.000000e+00  0.000000e+00
bigcom21        -7.252007e-39 -5.490035e-01
bigcom22        -7.396137e-39 -4.266220e-01
bigcom24         0.000000e+00  0.000000e+00
bigcom26        -7.259453e-39 -5.933226e-02
bigcom28        -7.882617e-39 -6.507219e-02
bigcom30        -7.274390e-39 -5.956532e-01
bigcom31         0.000000e+00  0.000000e+00
bigcom32        -7.222377e-39 -3.613952e-01
bigcom33         0.000000e+00  0.000000e+00
bigcom34         0.000000e+00  0.000000e+00
bigcom36        -7.222377e-39 -4.138211e-01
bigcom37         0.000000e+00  0.000000e+00
bigcom38         0.000000e+00  0.000000e+00
bigcom39        -7.222377e-39 -2.525208e-01
bigcom40        -2.355332e-39  1.106019e-01
bigcom43         0.000000e+00  0.000000e+00
bigcom44        -7.334758e-39 -1.603364e-01
bigcom46        -7.222377e-39 -2.838703e-01
bigcom47         0.000000e+00  0.000000e+00
bigcom49         0.000000e+00  0.000000e+00
bigcom50         0.000000e+00  0.000000e+00
bigcom51         0.000000e+00  0.000000e+00
bigcom52         0.000000e+00  0.000000e+00
bigcom54         0.000000e+00  0.000000e+00
bigcom56         0.000000e+00  0.000000e+00
bigcom62         0.000000e+00  0.000000e+00
bigcom66         0.000000e+00  0.000000e+00
bigcom68         0.000000e+00  0.000000e+00
bigcom69         0.000000e+00  0.000000e+00
bigcom71        -7.222377e-39 -4.846810e-02
bigcom72         0.000000e+00  0.000000e+00
bigcom73        -7.222377e-39 -2.966974e-01
bigcom74         0.000000e+00  0.000000e+00
bigcom75         0.000000e+00  0.000000e+00
bigcom76         0.000000e+00  0.000000e+00
bigcom77         0.000000e+00  0.000000e+00
bigcom79         0.000000e+00  0.000000e+00
bigcom80         0.000000e+00  0.000000e+00
bigcom82        -7.222377e-39 -6.117912e-01
bigcom83         0.000000e+00  0.000000e+00
bigcom84         0.000000e+00  0.000000e+00
bigcom85         0.000000e+00  0.000000e+00
bigcom87         0.000000e+00  0.000000e+00
bigcom89         0.000000e+00  0.000000e+00
bigcom91         0.000000e+00  0.000000e+00
bigcom92        -7.237162e-39 -3.436356e-01
bigcom93         0.000000e+00  0.000000e+00
bigcom96         0.000000e+00  0.000000e+00
bigcom97        -7.229762e-39 -5.525032e-02
bigcom98         0.000000e+00  0.000000e+00
bigcom99         0.000000e+00  0.000000e+00
bigcom101       -7.229762e-39 -1.456413e-01
bigcom104       -7.222377e-39 -3.663675e-01
bigcom106        0.000000e+00  0.000000e+00
bigcom109        0.000000e+00  0.000000e+00
bigcom113        0.000000e+00  0.000000e+00
bigcom116       -7.229762e-39 -4.149338e-01
bigcom120        0.000000e+00  0.000000e+00
bigcom123        0.000000e+00  0.000000e+00
bigcom126        0.000000e+00  0.000000e+00
bigcom127        0.000000e+00  0.000000e+00
bigcom137        0.000000e+00  0.000000e+00
bigcom139        0.000000e+00  0.000000e+00
bigcom140        0.000000e+00  0.000000e+00
bigcom143        0.000000e+00  0.000000e+00
bigcom145        0.000000e+00  0.000000e+00
bigcom146        0.000000e+00  0.000000e+00
bigcom147       -7.222377e-39 -1.226474e-01
bigcom149        0.000000e+00  0.000000e+00
bigcom153        0.000000e+00  0.000000e+00
bigcom154       -7.229762e-39 -5.357532e-01
bigcom156        0.000000e+00  0.000000e+00
bigcom157        0.000000e+00  0.000000e+00
bigcom158        0.000000e+00  0.000000e+00
bigcom160        0.000000e+00  0.000000e+00
bigcom161        0.000000e+00  0.000000e+00
bigcom162        0.000000e+00  0.000000e+00
bigcom164        0.000000e+00  0.000000e+00
bigcom166        0.000000e+00  0.000000e+00
bigcom167       -7.229762e-39 -6.044080e-01
bigcom171        0.000000e+00  0.000000e+00
bigcom173        0.000000e+00  0.000000e+00
bigcom175        0.000000e+00  0.000000e+00
bigcom176        0.000000e+00  0.000000e+00
bigcom177        0.000000e+00  0.000000e+00
bigcom178        0.000000e+00  0.000000e+00
bigcom180        0.000000e+00  0.000000e+00
bigcom181       -7.229762e-39 -4.123197e-01
bigcom184        0.000000e+00  0.000000e+00
bigcom186        0.000000e+00  0.000000e+00
bigcom187        0.000000e+00  0.000000e+00
bigcom189       -7.222377e-39 -1.400003e-01
bigcom194        0.000000e+00  0.000000e+00
bigcom195       -7.222377e-39 -4.246117e-02
bigcom196        0.000000e+00  0.000000e+00
bigcom204       -7.222377e-39 -3.131982e-01
bigcom205        0.000000e+00  0.000000e+00
bigcom212        0.000000e+00  0.000000e+00
bigcom214        0.000000e+00  0.000000e+00
bigcom222        0.000000e+00  0.000000e+00
bigcom223        0.000000e+00  0.000000e+00
bigcom226        0.000000e+00  0.000000e+00
bigcom227        0.000000e+00  0.000000e+00
bigcom229        0.000000e+00  0.000000e+00
bigcom233        0.000000e+00  0.000000e+00
bigcom236        0.000000e+00  0.000000e+00
bigcom237        0.000000e+00  0.000000e+00
bigcom246        0.000000e+00  0.000000e+00
bigcom248       -7.222377e-39 -3.837383e-01
bigcom249        0.000000e+00  0.000000e+00
bigcom250        0.000000e+00  0.000000e+00
bigcom254        0.000000e+00  0.000000e+00
bigcom266        0.000000e+00  0.000000e+00
bigcom269       -7.222377e-39 -2.282157e-01
bigcom272        0.000000e+00  0.000000e+00
bigcom274       -7.259453e-39 -1.253345e-01
bigcom281        0.000000e+00  0.000000e+00
bigcom291        0.000000e+00  0.000000e+00
bigcom292        0.000000e+00  0.000000e+00
bigcom295        0.000000e+00  0.000000e+00
bigcom299        0.000000e+00  0.000000e+00
bigcom301        0.000000e+00  0.000000e+00
bigcom306        0.000000e+00  0.000000e+00
bigcom309        0.000000e+00  0.000000e+00
bigcom314        0.000000e+00  0.000000e+00
bigcom321        0.000000e+00  0.000000e+00
bigcom341        0.000000e+00  0.000000e+00
bigcom350        0.000000e+00  0.000000e+00
bigcom353        0.000000e+00  0.000000e+00
bigcom359        0.000000e+00  0.000000e+00
bigcom363        0.000000e+00  0.000000e+00
bigcom365        0.000000e+00  0.000000e+00
bigcom385        0.000000e+00  0.000000e+00
bigcom386        0.000000e+00  0.000000e+00
bigcom408        0.000000e+00  0.000000e+00
bigcom412        0.000000e+00  0.000000e+00
bigcom480        0.000000e+00  0.000000e+00
spin_vertex     -3.647277e-38 -4.046612e-01
membership_s1    1.596476e-38  3.735652e-01
membership_s3    0.000000e+00  0.000000e+00
membership_s4   -3.689065e-39  3.334653e-02
membership_s5   -8.007596e-39 -2.338142e-01
membership_s6   -7.266914e-39 -2.345225e-01
membership_s7   -7.570350e-39 -2.896496e-01
membership_s8    0.000000e+00  0.000000e+00
membership_s9    0.000000e+00  0.000000e+00
membership_s11   0.000000e+00  0.000000e+00
membership_s12   0.000000e+00  0.000000e+00
membership_s14   0.000000e+00  0.000000e+00
membership_s15   1.059918e-37  8.749400e-01
membership_s16   0.000000e+00  0.000000e+00
membership_s17   0.000000e+00  0.000000e+00
membership_s18  -7.289389e-39 -2.257649e-01
membership_s20   0.000000e+00  0.000000e+00
membership_s21  -7.237162e-39 -2.255183e-01
membership_s22   0.000000e+00  0.000000e+00
membership_s24  -7.222377e-39 -2.084103e-01
membership_s25   0.000000e+00  0.000000e+00
membership_s26   0.000000e+00  0.000000e+00
membership_s27   1.053989e-38  1.429161e-01
membership_s28   0.000000e+00  0.000000e+00
membership_s30  -9.218653e-39 -2.472489e-01
membership_s31  -7.388409e-39 -2.836994e-01
membership_s32   3.666855e-38  1.034642e+00
membership_s33   0.000000e+00  0.000000e+00
membership_s36  -2.163398e-39  1.026045e-02
membership_s37  -7.244577e-39 -2.444746e-01
V1              -4.208375e-37 -1.613599e+00
V2              -3.639039e-39 -1.048773e+00
pdi             -3.663973e-37 -9.851715e+00
adhesion         2.360001e-42  7.617648e-05
cohesion        -4.717696e-42 -1.523382e-04
inner           -3.318611e-43 -1.602013e-05
outer            1.948751e-42  4.632194e-05
ioratio          2.363007e-38  8.995970e-01
comsize         -5.283829e-42 -7.716835e-05
target           3.405786e-38  5.636703e-01
[1] "Dataset: high_CT Model GBM, run: 4 of 5 2015-06-16 10:59:21"
Iter   TrainDeviance   ValidDeviance   StepSize   Improve
     1        0.0981             nan     0.0100   -0.0001
     2        0.0930             nan     0.0100   -0.0002
     3        0.0909             nan     0.0100    0.0006
     4        0.0889             nan     0.0100   -0.0002
     5        0.0873             nan     0.0100   -0.0001
     6        0.0855             nan     0.0100   -0.0001
     7        0.0845             nan     0.0100   -0.0001
     8        0.0839             nan     0.0100   -0.0001
     9        0.0831             nan     0.0100   -0.0001
    10        0.0818             nan     0.0100   -0.0001
    20        0.0720             nan     0.0100   -0.0001
    40        0.0579             nan     0.0100   -0.0001
    60        0.0486             nan     0.0100    0.0000
    80        0.0430             nan     0.0100   -0.0000
   100        0.0379             nan     0.0100   -0.0001
   120        0.0333             nan     0.0100   -0.0000
   130        0.0312             nan     0.0100   -0.0000

[1] "GBM variable coefficients"
                            var      rel.inf
ratio5                   ratio5 1.089454e+01
V2                           V2 7.876301e+00
third                     third 7.018302e+00
comsize                 comsize 5.130792e+00
walktrap_vertex walktrap_vertex 3.943433e+00
constraint           constraint 3.698078e+00
spin_vertex         spin_vertex 3.642901e+00
target                   target 3.265115e+00
orbit18                 orbit18 2.879407e+00
bet                         bet 2.552623e+00
orbit15                 orbit15 2.541851e+00
orbit23                 orbit23 2.471333e+00
trans                     trans 2.132909e+00
orbit65                 orbit65 2.000835e+00
orbit4                   orbit4 1.851531e+00
ratio2                   ratio2 1.633543e+00
pagerank               pagerank 1.520898e+00
orbit39                 orbit39 1.451523e+00
orbit35                 orbit35 1.440535e+00
orbit32                 orbit32 1.192675e+00
membership_s32   membership_s32 1.171896e+00
ratio4                   ratio4 1.169248e+00
outer                     outer 1.145626e+00
upto_sixth           upto_sixth 1.112951e+00
orbit20                 orbit20 1.072119e+00
orbit50                 orbit50 1.050336e+00
inner                     inner 9.626795e-01
graph0                   graph0 9.328409e-01
orbit31                 orbit31 9.026237e-01
graph9                   graph9 8.387154e-01
orbit49                 orbit49 8.373927e-01
graph22                 graph22 8.084680e-01
graph11                 graph11 7.879858e-01
orbit59                 orbit59 7.693780e-01
orbit24                 orbit24 7.313100e-01
orbit48                 orbit48 6.534389e-01
graph14                 graph14 5.907742e-01
graph21                 graph21 5.825552e-01
bigcom4                 bigcom4 5.620385e-01
sixth                     sixth 5.613931e-01
orbit40                 orbit40 5.588082e-01
orbit69                 orbit69 5.496889e-01
orbit45                 orbit45 5.380752e-01
fourth                   fourth 5.351387e-01
coreness               coreness 5.155547e-01
orbit70                 orbit70 4.987431e-01
orbit27                 orbit27 4.892328e-01
orbit9                   orbit9 4.831036e-01
orbit12                 orbit12 4.392782e-01
orbit55                 orbit55 4.293055e-01
orbit19                 orbit19 4.099601e-01
orbit21                 orbit21 4.041679e-01
hubscore               hubscore 3.896956e-01
graph5                   graph5 3.877244e-01
AP                           AP 3.738659e-01
ioratio                 ioratio 3.662882e-01
orbit44                 orbit44 3.575759e-01
graph6                   graph6 3.547791e-01
orbit36                 orbit36 3.546571e-01
graph1                   graph1 3.494830e-01
orbit30                 orbit30 3.294074e-01
graph15                 graph15 3.279585e-01
orbit22                 orbit22 3.212291e-01
orbit13                 orbit13 3.012057e-01
orbit64                 orbit64 2.800016e-01
graph27                 graph27 2.288759e-01
cohesion               cohesion 2.261414e-01
graph8                   graph8 1.888054e-01
orbit16                 orbit16 1.851056e-01
orbit6                   orbit6 1.745226e-01
orbit37                 orbit37 1.634275e-01
graph4                   graph4 1.589426e-01
orbit60                 orbit60 1.554384e-01
graph28                 graph28 1.466150e-01
orbit61                 orbit61 1.349165e-01
graph10                 graph10 1.317296e-01
orbit54                 orbit54 1.246474e-01
graph20                 graph20 1.104663e-01
pdi                         pdi 1.073582e-01
orbit1                   orbit1 9.739837e-02
orbit67                 orbit67 9.505497e-02
upto_fifth           upto_fifth 8.914209e-02
graph12                 graph12 8.839446e-02
orbit42                 orbit42 8.782570e-02
orbit46                 orbit46 8.725772e-02
fifth                     fifth 8.524676e-02
graph17                 graph17 7.967668e-02
ratio1                   ratio1 7.900016e-02
graph25                 graph25 7.055675e-02
orbit56                 orbit56 5.985260e-02
second                   second 5.850886e-02
orbit7                   orbit7 4.628094e-02
orbit25                 orbit25 1.612100e-03
V1                           V1 1.065224e-03
orbit2                   orbit2 1.030287e-03
knn                         knn 9.180971e-04
orbit11                 orbit11 8.744717e-04
ratio6                   ratio6 7.495919e-04
orbit71                 orbit71 7.404527e-04
orbit33                 orbit33 4.692161e-04
graph24                 graph24 3.650475e-04
orbit38                 orbit38 3.618931e-04
orbit41                 orbit41 3.599637e-04
graph3                   graph3 2.354834e-04
orbit43                 orbit43 2.197862e-04
graph13                 graph13 2.169014e-04
graph26                 graph26 2.133663e-04
ratio3                   ratio3 1.995757e-04
graph23                 graph23 1.927949e-04
graph7                   graph7 1.316188e-04
graph2                   graph2 1.264551e-04
orbit28                 orbit28 1.108112e-04
orbit10                 orbit10 9.806275e-05
graph19                 graph19 9.754476e-05
upto_third           upto_third 9.637677e-05
orbit58                 orbit58 8.692244e-05
orbit68                 orbit68 7.863675e-05
adhesion               adhesion 7.340202e-05
orbit57                 orbit57 7.089239e-05
orbit52                 orbit52 4.474709e-05
orbit63                 orbit63 3.974217e-05
orbit5                   orbit5 3.914328e-05
orbit53                 orbit53 3.714535e-05
graph16                 graph16 3.589662e-05
graph18                 graph18 0.000000e+00
graph29                 graph29 0.000000e+00
orbit0                   orbit0 0.000000e+00
orbit3                   orbit3 0.000000e+00
orbit8                   orbit8 0.000000e+00
orbit14                 orbit14 0.000000e+00
orbit17                 orbit17 0.000000e+00
orbit26                 orbit26 0.000000e+00
orbit29                 orbit29 0.000000e+00
orbit34                 orbit34 0.000000e+00
orbit47                 orbit47 0.000000e+00
orbit51                 orbit51 0.000000e+00
orbit62                 orbit62 0.000000e+00
orbit66                 orbit66 0.000000e+00
orbit72                 orbit72 0.000000e+00
ecc                         ecc 0.000000e+00
eccrad                   eccrad 0.000000e+00
close                     close 0.000000e+00
evcent                   evcent 0.000000e+00
first                     first 0.000000e+00
upto_second         upto_second 0.000000e+00
upto_fourth         upto_fourth 0.000000e+00
selfinter             selfinter 0.000000e+00
bigcom1                 bigcom1 0.000000e+00
bigcom2                 bigcom2 0.000000e+00
bigcom3                 bigcom3 0.000000e+00
bigcom6                 bigcom6 0.000000e+00
bigcom8                 bigcom8 0.000000e+00
bigcom9                 bigcom9 0.000000e+00
bigcom11               bigcom11 0.000000e+00
bigcom13               bigcom13 0.000000e+00
bigcom15               bigcom15 0.000000e+00
bigcom16               bigcom16 0.000000e+00
bigcom21               bigcom21 0.000000e+00
bigcom22               bigcom22 0.000000e+00
bigcom24               bigcom24 0.000000e+00
bigcom26               bigcom26 0.000000e+00
bigcom28               bigcom28 0.000000e+00
bigcom30               bigcom30 0.000000e+00
bigcom31               bigcom31 0.000000e+00
bigcom32               bigcom32 0.000000e+00
bigcom33               bigcom33 0.000000e+00
bigcom34               bigcom34 0.000000e+00
bigcom36               bigcom36 0.000000e+00
bigcom37               bigcom37 0.000000e+00
bigcom38               bigcom38 0.000000e+00
bigcom39               bigcom39 0.000000e+00
bigcom40               bigcom40 0.000000e+00
bigcom43               bigcom43 0.000000e+00
bigcom44               bigcom44 0.000000e+00
bigcom46               bigcom46 0.000000e+00
bigcom47               bigcom47 0.000000e+00
bigcom49               bigcom49 0.000000e+00
bigcom50               bigcom50 0.000000e+00
bigcom51               bigcom51 0.000000e+00
bigcom52               bigcom52 0.000000e+00
bigcom54               bigcom54 0.000000e+00
bigcom56               bigcom56 0.000000e+00
bigcom62               bigcom62 0.000000e+00
bigcom66               bigcom66 0.000000e+00
bigcom68               bigcom68 0.000000e+00
bigcom69               bigcom69 0.000000e+00
bigcom71               bigcom71 0.000000e+00
bigcom72               bigcom72 0.000000e+00
bigcom73               bigcom73 0.000000e+00
bigcom74               bigcom74 0.000000e+00
bigcom75               bigcom75 0.000000e+00
bigcom76               bigcom76 0.000000e+00
bigcom77               bigcom77 0.000000e+00
bigcom79               bigcom79 0.000000e+00
bigcom80               bigcom80 0.000000e+00
bigcom82               bigcom82 0.000000e+00
bigcom83               bigcom83 0.000000e+00
bigcom84               bigcom84 0.000000e+00
bigcom85               bigcom85 0.000000e+00
bigcom87               bigcom87 0.000000e+00
bigcom89               bigcom89 0.000000e+00
bigcom91               bigcom91 0.000000e+00
bigcom92               bigcom92 0.000000e+00
bigcom93               bigcom93 0.000000e+00
bigcom96               bigcom96 0.000000e+00
bigcom97               bigcom97 0.000000e+00
bigcom98               bigcom98 0.000000e+00
bigcom99               bigcom99 0.000000e+00
bigcom101             bigcom101 0.000000e+00
bigcom104             bigcom104 0.000000e+00
bigcom106             bigcom106 0.000000e+00
bigcom109             bigcom109 0.000000e+00
bigcom113             bigcom113 0.000000e+00
bigcom116             bigcom116 0.000000e+00
bigcom120             bigcom120 0.000000e+00
bigcom123             bigcom123 0.000000e+00
bigcom126             bigcom126 0.000000e+00
bigcom127             bigcom127 0.000000e+00
bigcom137             bigcom137 0.000000e+00
bigcom139             bigcom139 0.000000e+00
bigcom140             bigcom140 0.000000e+00
bigcom143             bigcom143 0.000000e+00
bigcom145             bigcom145 0.000000e+00
bigcom146             bigcom146 0.000000e+00
bigcom147             bigcom147 0.000000e+00
bigcom149             bigcom149 0.000000e+00
bigcom153             bigcom153 0.000000e+00
bigcom154             bigcom154 0.000000e+00
bigcom156             bigcom156 0.000000e+00
bigcom157             bigcom157 0.000000e+00
bigcom158             bigcom158 0.000000e+00
bigcom160             bigcom160 0.000000e+00
bigcom161             bigcom161 0.000000e+00
bigcom162             bigcom162 0.000000e+00
bigcom164             bigcom164 0.000000e+00
bigcom166             bigcom166 0.000000e+00
bigcom167             bigcom167 0.000000e+00
bigcom171             bigcom171 0.000000e+00
bigcom173             bigcom173 0.000000e+00
bigcom175             bigcom175 0.000000e+00
bigcom176             bigcom176 0.000000e+00
bigcom177             bigcom177 0.000000e+00
bigcom178             bigcom178 0.000000e+00
bigcom180             bigcom180 0.000000e+00
bigcom181             bigcom181 0.000000e+00
bigcom184             bigcom184 0.000000e+00
bigcom186             bigcom186 0.000000e+00
bigcom187             bigcom187 0.000000e+00
bigcom189             bigcom189 0.000000e+00
bigcom194             bigcom194 0.000000e+00
bigcom195             bigcom195 0.000000e+00
bigcom196             bigcom196 0.000000e+00
bigcom204             bigcom204 0.000000e+00
bigcom205             bigcom205 0.000000e+00
bigcom212             bigcom212 0.000000e+00
bigcom214             bigcom214 0.000000e+00
bigcom222             bigcom222 0.000000e+00
bigcom223             bigcom223 0.000000e+00
bigcom226             bigcom226 0.000000e+00
bigcom227             bigcom227 0.000000e+00
bigcom229             bigcom229 0.000000e+00
bigcom233             bigcom233 0.000000e+00
bigcom236             bigcom236 0.000000e+00
bigcom237             bigcom237 0.000000e+00
bigcom246             bigcom246 0.000000e+00
bigcom248             bigcom248 0.000000e+00
bigcom249             bigcom249 0.000000e+00
bigcom250             bigcom250 0.000000e+00
bigcom254             bigcom254 0.000000e+00
bigcom266             bigcom266 0.000000e+00
bigcom269             bigcom269 0.000000e+00
bigcom272             bigcom272 0.000000e+00
bigcom274             bigcom274 0.000000e+00
bigcom281             bigcom281 0.000000e+00
bigcom291             bigcom291 0.000000e+00
bigcom292             bigcom292 0.000000e+00
bigcom295             bigcom295 0.000000e+00
bigcom299             bigcom299 0.000000e+00
bigcom301             bigcom301 0.000000e+00
bigcom306             bigcom306 0.000000e+00
bigcom309             bigcom309 0.000000e+00
bigcom314             bigcom314 0.000000e+00
bigcom321             bigcom321 0.000000e+00
bigcom341             bigcom341 0.000000e+00
bigcom350             bigcom350 0.000000e+00
bigcom353             bigcom353 0.000000e+00
bigcom359             bigcom359 0.000000e+00
bigcom363             bigcom363 0.000000e+00
bigcom365             bigcom365 0.000000e+00
bigcom385             bigcom385 0.000000e+00
bigcom386             bigcom386 0.000000e+00
bigcom408             bigcom408 0.000000e+00
bigcom412             bigcom412 0.000000e+00
bigcom480             bigcom480 0.000000e+00
membership_s1     membership_s1 0.000000e+00
membership_s3     membership_s3 0.000000e+00
membership_s4     membership_s4 0.000000e+00
membership_s5     membership_s5 0.000000e+00
membership_s6     membership_s6 0.000000e+00
membership_s7     membership_s7 0.000000e+00
membership_s8     membership_s8 0.000000e+00
membership_s9     membership_s9 0.000000e+00
membership_s11   membership_s11 0.000000e+00
membership_s12   membership_s12 0.000000e+00
membership_s14   membership_s14 0.000000e+00
membership_s15   membership_s15 0.000000e+00
membership_s16   membership_s16 0.000000e+00
membership_s17   membership_s17 0.000000e+00
membership_s18   membership_s18 0.000000e+00
membership_s20   membership_s20 0.000000e+00
membership_s21   membership_s21 0.000000e+00
membership_s22   membership_s22 0.000000e+00
membership_s24   membership_s24 0.000000e+00
membership_s25   membership_s25 0.000000e+00
membership_s26   membership_s26 0.000000e+00
membership_s27   membership_s27 0.000000e+00
membership_s28   membership_s28 0.000000e+00
membership_s30   membership_s30 0.000000e+00
membership_s31   membership_s31 0.000000e+00
membership_s33   membership_s33 0.000000e+00
membership_s36   membership_s36 0.000000e+00
membership_s37   membership_s37 0.000000e+00
[1] "Dataset: high_CT Model RF, run: 4 of 5 2015-06-16 10:59:32"
     |      Out-of-bag   |
Tree |      MSE  %Var(y) |
   1 |  0.02279   254.03 |
   2 |  0.03403   379.33 |
   3 |  0.02925   325.98 |
   4 |   0.0256   285.27 |
   5 |  0.02054   228.92 |
   6 |  0.01744   194.43 |
   7 |  0.01685   187.83 |
   8 |  0.01692   188.53 |
   9 |  0.01456   162.24 |
  10 |  0.01336   148.94 |
  11 |  0.01338   149.10 |
  12 |  0.01324   147.58 |
  13 |  0.01278   142.48 |
  14 |  0.01266   141.06 |
  15 |  0.01247   138.98 |
  16 |  0.01241   138.27 |
  17 |  0.01214   135.36 |
  18 |  0.01206   134.41 |
  19 |  0.01169   130.26 |
  20 |  0.01151   128.24 |
  21 |  0.01141   127.18 |
  22 |  0.01132   126.21 |
  23 |  0.01112   123.91 |
  24 |  0.01119   124.69 |
  25 |  0.01101   122.69 |
  26 |  0.01098   122.40 |
  27 |  0.01095   121.99 |
  28 |  0.01091   121.60 |
  29 |  0.01096   122.18 |
  30 |  0.01095   122.09 |
  31 |  0.01092   121.74 |
  32 |  0.01084   120.80 |
  33 |   0.0108   120.33 |
  34 |  0.01078   120.15 |
  35 |  0.01075   119.79 |
  36 |  0.01062   118.38 |
  37 |  0.01056   117.65 |
  38 |  0.01053   117.34 |
  39 |  0.01053   117.32 |
  40 |  0.01051   117.16 |
  41 |  0.01044   116.34 |
  42 |  0.01046   116.54 |
  43 |  0.01029   114.68 |
  44 |  0.01034   115.23 |
  45 |  0.01027   114.50 |
  46 |  0.01029   114.65 |
  47 |  0.01022   113.96 |
  48 |  0.01024   114.10 |
  49 |  0.01024   114.13 |
  50 |  0.01024   114.10 |
  51 |  0.01023   113.99 |
  52 |  0.01022   113.92 |
  53 |  0.01019   113.59 |
  54 |   0.0102   113.67 |
  55 |  0.01016   113.25 |
  56 |  0.01015   113.16 |
  57 |  0.01014   113.07 |
  58 |  0.01013   112.86 |
  59 |  0.01011   112.68 |
  60 |  0.01017   113.39 |
  61 |  0.01016   113.22 |
  62 |  0.01012   112.76 |
  63 |  0.01012   112.82 |
  64 |  0.01013   112.86 |
  65 |  0.01011   112.63 |
  66 |  0.01015   113.16 |
  67 |  0.01013   112.93 |
  68 |  0.01013   112.90 |
  69 |  0.01015   113.10 |
  70 |  0.01006   112.16 |
  71 |  0.01005   112.00 |
  72 |  0.01004   111.85 |
  73 |  0.01001   111.55 |
  74 |  0.01002   111.63 |
  75 |  0.01004   111.88 |
  76 |  0.01001   111.58 |
  77 |  0.01002   111.70 |
  78 |  0.01001   111.53 |
  79 | 0.009986   111.30 |
  80 |  0.00998   111.24 |
  81 | 0.009994   111.39 |
  82 | 0.009971   111.14 |
  83 |     0.01   111.47 |
  84 | 0.009979   111.22 |
  85 | 0.009989   111.33 |
  86 | 0.009994   111.39 |
  87 | 0.009992   111.37 |
  88 |     0.01   111.49 |
  89 |  0.01003   111.81 |
  90 |  0.01003   111.84 |
  91 |  0.01003   111.82 |
  92 |  0.01004   111.92 |
  93 |  0.01005   112.05 |
  94 |  0.01003   111.82 |
  95 |  0.01002   111.68 |
  96 |  0.01002   111.69 |
  97 |  0.01002   111.72 |
  98 |  0.01001   111.59 |
  99 | 0.009999   111.44 |
 100 |  0.01001   111.59 |
[1] "Random Forest variable coefficients"
                      %IncMSE IncNodePurity
graph5           7.682133e-04  1.973333e-02
graph6           0.000000e+00  1.379105e-17
graph7           1.617437e-03  8.316232e-02
graph8           1.706387e-03  4.514956e-02
graph9           0.000000e+00  9.050920e-18
graph10          9.144339e-04  2.118980e-02
graph11          2.062655e-03  9.187937e-02
graph12          0.000000e+00  1.154458e-17
graph13          0.000000e+00  4.154663e-18
graph14          3.190462e-04  3.712037e-03
graph15          1.973531e-04  1.415067e-02
graph16          0.000000e+00  1.333333e-02
graph17          1.189186e-03  3.143815e-02
graph18          4.449882e-05  4.194307e-02
graph19         -2.724796e-05  8.750000e-03
graph20          1.645630e-03  7.849501e-02
graph21          1.671309e-04  2.760263e-02
graph22          1.122139e-03  5.791845e-02
graph23          1.301288e-03  1.701644e-03
graph24          8.426966e-05  1.470588e-03
graph25          0.000000e+00  1.462372e-17
graph26          3.325498e-04  4.558753e-02
graph27          1.426261e-03  8.500879e-02
graph28          1.775956e-04  2.470628e-02
graph29          8.026147e-04  1.458626e-02
orbit0           1.997951e-04  4.135714e-02
orbit1           0.000000e+00  1.369998e-17
orbit2           1.113227e-04  5.824448e-02
orbit3           1.944444e-04  9.627510e-04
orbit4           2.137947e-03  1.223794e-03
orbit5           5.640235e-04  1.466785e-02
orbit6           1.790232e-04  3.160967e-03
orbit7           1.379841e-03  4.647135e-02
orbit8           4.169538e-04  4.039949e-02
orbit9           1.231148e-04  1.233333e-02
orbit10          3.010018e-04  3.716807e-02
orbit11          6.337047e-04  2.056811e-02
orbit12          1.749607e-03  4.212536e-02
orbit13         -2.840909e-05  4.198990e-02
orbit14          1.526933e-03  3.026487e-02
orbit15          2.001483e-03  2.635843e-02
orbit16          8.460440e-04  6.450144e-02
orbit17          0.000000e+00  1.600000e-02
orbit18          1.666731e-03  1.230698e-01
orbit19         -3.134159e-05  1.935179e-02
orbit20          3.538798e-04  1.102810e-02
orbit21          9.593442e-04  5.350361e-02
orbit22          1.854503e-03  3.204110e-02
orbit23          1.293801e-03  6.251922e-04
orbit24          2.739726e-05  1.714286e-02
orbit25          3.328624e-04  2.963550e-02
orbit26          4.428062e-04  7.194702e-02
orbit27          1.390374e-03  4.957265e-04
orbit28          2.777778e-05  8.333333e-03
orbit29          1.218722e-03  5.731363e-02
orbit30          6.868132e-04  3.738990e-02
orbit31          3.037611e-04  5.726642e-02
orbit32          3.942702e-04  4.841868e-02
orbit33          7.319192e-04  4.458651e-02
orbit34          1.270492e-03  1.886771e-02
orbit35          5.755673e-04  5.850666e-02
orbit36          8.946930e-04  1.349817e-01
orbit37          8.624628e-04  8.113626e-02
orbit38          1.474674e-03  3.682283e-02
orbit39          2.710027e-05  2.856429e-02
orbit40          6.535476e-04  8.000044e-02
orbit41          2.222594e-04  4.581132e-02
orbit42          8.114439e-04  8.249959e-03
orbit43          5.022925e-05  4.055678e-02
orbit44          8.764415e-04  8.077216e-02
orbit45          1.864919e-04  9.234610e-04
orbit46          4.582210e-04  1.252232e-02
orbit47          4.871148e-04  1.923611e-02
orbit48          2.785508e-05  2.538002e-02
orbit49          9.125676e-04  7.569549e-02
orbit50          3.528236e-04  3.170140e-02
orbit51          2.932785e-03  5.839706e-02
orbit52          4.972376e-04  1.097578e-03
orbit53          0.000000e+00  1.031293e-17
orbit54          1.156786e-03  3.254069e-02
orbit55          2.482341e-04  2.968219e-02
orbit56          0.000000e+00  7.121040e-18
orbit57          0.000000e+00  9.166667e-03
orbit58          8.753501e-06  2.282609e-03
orbit59          5.121294e-04  3.372973e-02
orbit60          0.000000e+00  2.470588e-02
orbit61          1.423356e-04  2.767136e-02
orbit62          0.000000e+00  2.038734e-17
orbit63          2.770083e-05  2.568459e-02
orbit64          1.498479e-04  5.539017e-02
orbit65         -4.781421e-05  8.976064e-03
orbit66          1.428571e-04  1.939178e-02
orbit67          6.152290e-04  8.856583e-03
orbit68          9.020138e-04  2.215543e-02
orbit69          1.102409e-03  5.356889e-03
orbit70          6.020318e-04  2.628842e-02
orbit71          1.651386e-05  2.478739e-03
orbit72          0.000000e+00  8.803722e-18
AP               2.695418e-05  2.348853e-02
bet              3.307722e-04  1.143145e-01
ecc              1.604290e-04  1.923188e-02
eccrad          -1.119427e-04  2.775758e-02
close            3.320018e-04  2.111318e-02
constraint       5.916008e-04  3.377077e-01
coreness         5.140600e-04  5.887492e-02
knn              7.296547e-04  2.635174e-02
hubscore         1.123596e-04  9.291521e-03
pagerank         7.636886e-04  1.235763e-01
trans            2.265827e-04  1.067879e-01
evcent           1.685393e-04  8.333333e-03
first            0.000000e+00  8.571429e-03
upto_second      1.335590e-03  2.700087e-02
upto_third       9.144807e-04  4.465225e-02
upto_fourth      1.325139e-03  1.117363e-01
upto_fifth       3.530518e-04  1.915665e-02
upto_sixth       5.056852e-04  2.105225e-02
second           9.955314e-04  3.923747e-02
third            1.440256e-03  2.641823e-01
fourth           8.670450e-04  5.853165e-02
fifth            8.685805e-04  7.041160e-02
sixth            2.823076e-04  4.453262e-02
ratio1           1.101844e-04  4.929484e-02
ratio2           3.389522e-03  2.417086e-01
ratio3           1.124445e-03  1.612062e-01
ratio4           6.847229e-04  1.253883e-01
ratio5           2.439552e-04  1.880854e-01
ratio6           3.027192e-04  3.735460e-02
selfinter       -2.666667e-05  1.805556e-02
walktrap_vertex -4.056313e-05  4.964707e-01
bigcom1          5.420054e-05  1.333333e-02
bigcom2          0.000000e+00  0.000000e+00
bigcom3          0.000000e+00  0.000000e+00
bigcom4          1.101928e-04  1.500000e-02
bigcom6          0.000000e+00  0.000000e+00
bigcom8          0.000000e+00  0.000000e+00
bigcom9          0.000000e+00  0.000000e+00
bigcom11         0.000000e+00  0.000000e+00
bigcom13         0.000000e+00  0.000000e+00
bigcom15         0.000000e+00  0.000000e+00
bigcom16         0.000000e+00  0.000000e+00
bigcom21         0.000000e+00  0.000000e+00
bigcom22         0.000000e+00  0.000000e+00
bigcom24         0.000000e+00  0.000000e+00
bigcom26         0.000000e+00  0.000000e+00
bigcom28         0.000000e+00  2.081668e-19
bigcom30         0.000000e+00  0.000000e+00
bigcom31         0.000000e+00  0.000000e+00
bigcom32         0.000000e+00  0.000000e+00
bigcom33         0.000000e+00  0.000000e+00
bigcom34         0.000000e+00  0.000000e+00
bigcom36         0.000000e+00  0.000000e+00
bigcom37         0.000000e+00  0.000000e+00
bigcom38         0.000000e+00  0.000000e+00
bigcom39         0.000000e+00  0.000000e+00
bigcom40         4.601638e-04  2.019864e-02
bigcom43         0.000000e+00  0.000000e+00
bigcom44         0.000000e+00  0.000000e+00
bigcom46         0.000000e+00  0.000000e+00
bigcom47         0.000000e+00  0.000000e+00
bigcom49         0.000000e+00  0.000000e+00
bigcom50         0.000000e+00  0.000000e+00
bigcom51         0.000000e+00  0.000000e+00
bigcom52         0.000000e+00  0.000000e+00
bigcom54         0.000000e+00  0.000000e+00
bigcom56         0.000000e+00  0.000000e+00
bigcom62         0.000000e+00  0.000000e+00
bigcom66         0.000000e+00  0.000000e+00
bigcom68         0.000000e+00  0.000000e+00
bigcom69         0.000000e+00  0.000000e+00
bigcom71         0.000000e+00  0.000000e+00
bigcom72         0.000000e+00  0.000000e+00
bigcom73         0.000000e+00  0.000000e+00
bigcom74         0.000000e+00  0.000000e+00
bigcom75         0.000000e+00  0.000000e+00
bigcom76         0.000000e+00  0.000000e+00
bigcom77         0.000000e+00  0.000000e+00
bigcom79         0.000000e+00  0.000000e+00
bigcom80         0.000000e+00  0.000000e+00
bigcom82         0.000000e+00  0.000000e+00
bigcom83         0.000000e+00  0.000000e+00
bigcom84         0.000000e+00  0.000000e+00
bigcom85         0.000000e+00  0.000000e+00
bigcom87         0.000000e+00  0.000000e+00
bigcom89         0.000000e+00  0.000000e+00
bigcom91         0.000000e+00  0.000000e+00
bigcom92         0.000000e+00  0.000000e+00
bigcom93         0.000000e+00  0.000000e+00
bigcom96         0.000000e+00  0.000000e+00
bigcom97         0.000000e+00  0.000000e+00
bigcom98         0.000000e+00  0.000000e+00
bigcom99         0.000000e+00  0.000000e+00
bigcom101        0.000000e+00  0.000000e+00
bigcom104        0.000000e+00  0.000000e+00
bigcom106        0.000000e+00  0.000000e+00
bigcom109        0.000000e+00  0.000000e+00
bigcom113        0.000000e+00  0.000000e+00
bigcom116        0.000000e+00  0.000000e+00
bigcom120        0.000000e+00  0.000000e+00
bigcom123        0.000000e+00  0.000000e+00
bigcom126        0.000000e+00  0.000000e+00
bigcom127        0.000000e+00  0.000000e+00
bigcom137        0.000000e+00  0.000000e+00
bigcom139        0.000000e+00  0.000000e+00
bigcom140        0.000000e+00  0.000000e+00
bigcom143        0.000000e+00  0.000000e+00
bigcom145        0.000000e+00  0.000000e+00
bigcom146        0.000000e+00  0.000000e+00
bigcom147        0.000000e+00  0.000000e+00
bigcom149        0.000000e+00  0.000000e+00
bigcom153        0.000000e+00  0.000000e+00
bigcom154        0.000000e+00  0.000000e+00
bigcom156        0.000000e+00  0.000000e+00
bigcom157        0.000000e+00  0.000000e+00
bigcom158        0.000000e+00  0.000000e+00
bigcom160        0.000000e+00  0.000000e+00
bigcom161        0.000000e+00  0.000000e+00
bigcom162        0.000000e+00  0.000000e+00
bigcom164        0.000000e+00  0.000000e+00
bigcom166        0.000000e+00  0.000000e+00
bigcom167        0.000000e+00  0.000000e+00
bigcom171        0.000000e+00  0.000000e+00
bigcom173        0.000000e+00  0.000000e+00
bigcom175        0.000000e+00  0.000000e+00
bigcom176        0.000000e+00  0.000000e+00
bigcom177        0.000000e+00  0.000000e+00
bigcom178        0.000000e+00  0.000000e+00
bigcom180        0.000000e+00  0.000000e+00
bigcom181        0.000000e+00  0.000000e+00
bigcom184        0.000000e+00  0.000000e+00
bigcom186        0.000000e+00  0.000000e+00
bigcom187        0.000000e+00  0.000000e+00
bigcom189        0.000000e+00  0.000000e+00
bigcom194        0.000000e+00  0.000000e+00
bigcom195        0.000000e+00  0.000000e+00
bigcom196        0.000000e+00  0.000000e+00
bigcom204        0.000000e+00  0.000000e+00
bigcom205        0.000000e+00  0.000000e+00
bigcom212        0.000000e+00  0.000000e+00
bigcom214        0.000000e+00  0.000000e+00
bigcom222        0.000000e+00  0.000000e+00
bigcom223        0.000000e+00  0.000000e+00
bigcom226        0.000000e+00  0.000000e+00
bigcom227        0.000000e+00  0.000000e+00
bigcom229        0.000000e+00  0.000000e+00
bigcom233        0.000000e+00  0.000000e+00
bigcom236        0.000000e+00  0.000000e+00
bigcom237        0.000000e+00  0.000000e+00
bigcom246        0.000000e+00  0.000000e+00
bigcom248        0.000000e+00  0.000000e+00
bigcom249        0.000000e+00  0.000000e+00
bigcom250        0.000000e+00  0.000000e+00
bigcom254        0.000000e+00  0.000000e+00
bigcom266        0.000000e+00  0.000000e+00
bigcom269        0.000000e+00  0.000000e+00
bigcom272        0.000000e+00  0.000000e+00
bigcom274        0.000000e+00  0.000000e+00
bigcom281        0.000000e+00  0.000000e+00
bigcom291        0.000000e+00  0.000000e+00
bigcom292        0.000000e+00  0.000000e+00
bigcom295        0.000000e+00  0.000000e+00
bigcom299        0.000000e+00  0.000000e+00
bigcom301        0.000000e+00  0.000000e+00
bigcom306        0.000000e+00  0.000000e+00
bigcom309        0.000000e+00  0.000000e+00
bigcom314        0.000000e+00  0.000000e+00
bigcom321        0.000000e+00  0.000000e+00
bigcom341        0.000000e+00  0.000000e+00
bigcom350        0.000000e+00  0.000000e+00
bigcom353        0.000000e+00  0.000000e+00
bigcom359        0.000000e+00  0.000000e+00
bigcom363        0.000000e+00  0.000000e+00
bigcom365        0.000000e+00  0.000000e+00
bigcom385        0.000000e+00  0.000000e+00
bigcom386        0.000000e+00  0.000000e+00
bigcom408        0.000000e+00  0.000000e+00
bigcom412        0.000000e+00  0.000000e+00
bigcom480        0.000000e+00  0.000000e+00
spin_vertex      9.465011e-05  3.099823e-01
membership_s1    0.000000e+00  0.000000e+00
membership_s3    0.000000e+00  0.000000e+00
membership_s4    0.000000e+00  0.000000e+00
membership_s5    0.000000e+00  0.000000e+00
membership_s6    0.000000e+00  0.000000e+00
membership_s7    0.000000e+00  0.000000e+00
membership_s8    0.000000e+00  0.000000e+00
membership_s9    0.000000e+00  0.000000e+00
membership_s11   0.000000e+00  0.000000e+00
membership_s12   0.000000e+00  0.000000e+00
membership_s14   0.000000e+00  0.000000e+00
membership_s15  -4.531997e-05  3.858373e-02
membership_s16   0.000000e+00  0.000000e+00
membership_s17   0.000000e+00  0.000000e+00
membership_s18   0.000000e+00  0.000000e+00
membership_s20   0.000000e+00  0.000000e+00
membership_s21   0.000000e+00  0.000000e+00
membership_s22   0.000000e+00  0.000000e+00
membership_s24   0.000000e+00  0.000000e+00
membership_s25   0.000000e+00  0.000000e+00
membership_s26   0.000000e+00  0.000000e+00
membership_s27   0.000000e+00  7.021167e-04
membership_s28   0.000000e+00  0.000000e+00
membership_s30   0.000000e+00  2.289835e-18
membership_s31   0.000000e+00  0.000000e+00
membership_s32   1.981271e-04  6.435599e-02
membership_s33   0.000000e+00  0.000000e+00
membership_s36   0.000000e+00  0.000000e+00
membership_s37   0.000000e+00  0.000000e+00
V1               6.760035e-04  1.093372e-01
V2               7.748978e-05  3.299981e-01
pdi             -1.712329e-06  2.166667e-03
adhesion         8.219178e-05  2.433333e-02
cohesion         4.143646e-04  2.970100e-02
inner            1.323237e-03  3.413396e-02
outer           -1.750916e-05  4.408059e-03
ioratio          1.601841e-03  4.565548e-02
comsize          9.068891e-04  4.636852e-01
target          -1.322340e-04  8.295619e-02
[1] "Dataset: high_CT Model GLM, run: 4 of 5 2015-06-16 10:59:39"
[1] "glmnet variable coefficients"
                         [,1]          [,2]
(Intercept)     -4.695417e+00  1.347640e+03
graph0          -1.305584e-41  6.081390e-05
graph1          -4.689660e-44 -8.028286e-07
graph2          -1.021006e-42  1.420817e-04
graph3          -8.022129e-46 -2.436388e-10
graph4           3.964494e-46  4.092584e-11
graph5          -2.546185e-43 -3.831782e-06
graph6          -2.881757e-45 -3.616939e-08
graph7          -1.059371e-43  4.092423e-06
graph8          -2.478927e-42 -1.651505e-05
graph9          -1.980032e-47 -7.552540e-11
graph10          1.396341e-48  3.336249e-11
graph11          6.085163e-48  4.279510e-11
graph12         -3.142891e-47 -6.203443e-10
graph13         -1.395710e-46  1.108320e-09
graph14          3.459753e-47 -2.472826e-11
graph15         -6.519993e-45  2.556173e-08
graph16         -2.140244e-46 -3.210371e-09
graph17         -1.693611e-46 -3.916332e-09
graph18         -2.160931e-45  1.898721e-08
graph19         -7.226029e-46  2.535393e-09
graph20         -1.940457e-44 -3.868051e-07
graph21         -5.269492e-45 -3.144062e-08
graph22         -3.938930e-45  5.594788e-07
graph23         -4.775792e-45 -1.019848e-07
graph24         -8.803470e-45  2.299264e-09
graph25         -6.489635e-44 -6.832020e-07
graph26         -4.279125e-44 -1.248382e-07
graph27         -2.913550e-43 -1.317093e-06
graph28         -3.591949e-43 -3.878249e-06
graph29         -3.758058e-42 -1.097698e-04
orbit0          -1.305584e-41  6.063213e-05
orbit1           2.927953e-43  1.037217e-05
orbit2          -7.232581e-44 -1.462970e-06
orbit3          -1.021006e-42  1.421223e-04
orbit4          -1.639218e-44 -6.317259e-08
orbit5          -6.445529e-46  1.046529e-09
orbit6           7.519533e-45  5.027427e-08
orbit7          -2.176618e-46 -4.445721e-09
orbit8          -2.546185e-43 -3.833072e-06
orbit9          -2.055238e-43 -2.232139e-06
orbit10          3.879580e-45 -7.563463e-08
orbit11         -7.346074e-45 -4.984463e-08
orbit12         -1.007713e-42 -8.495227e-07
orbit13         -5.937183e-44  6.897543e-06
orbit14         -2.478927e-42 -1.649150e-05
orbit15         -3.687762e-46  4.589293e-09
orbit16         -3.389021e-47 -3.695462e-10
orbit17         -1.811474e-47  8.087151e-10
orbit18         -1.606537e-46 -2.299195e-10
orbit19          1.560863e-46  2.790019e-10
orbit20          2.744247e-47  5.731388e-10
orbit21         -2.876355e-48 -5.235631e-11
orbit22          1.395251e-47  1.042399e-10
orbit23         -7.618072e-49 -1.129094e-11
orbit24         -2.907032e-45 -5.184124e-08
orbit25         -9.680127e-47 -9.377685e-09
orbit26         -2.910200e-47 -4.482037e-10
orbit27         -8.691348e-45  1.991178e-07
orbit28         -6.402606e-46 -2.555962e-10
orbit29         -5.461138e-46 -1.448336e-09
orbit30         -1.838283e-46  4.378710e-09
orbit31          1.826429e-45  8.428098e-09
orbit32          1.783722e-46  2.319518e-10
orbit33         -1.623706e-47 -2.181891e-10
orbit34         -6.519993e-45  2.533691e-08
orbit35         -1.028495e-45 -2.442557e-07
orbit36         -1.886991e-45 -2.188579e-08
orbit37          3.047267e-46  8.051950e-09
orbit38         -4.883261e-46 -9.544139e-09
orbit39         -9.465600e-45 -2.379793e-07
orbit40         -6.515659e-46 -4.503737e-08
orbit41         -3.798982e-46 -1.614764e-08
orbit42         -3.009469e-46 -1.853376e-09
orbit43         -1.963552e-45  4.966982e-08
orbit44         -3.926260e-45  2.100430e-08
orbit45         -7.835526e-44 -9.940969e-07
orbit46         -1.633793e-44 -1.390815e-07
orbit47         -2.718624e-45 -2.840077e-08
orbit48         -5.614186e-46  2.323820e-08
orbit49         -4.579674e-44  3.852184e-07
orbit50         -2.190515e-44 -5.357518e-07
orbit51         -2.336634e-44 -2.918788e-08
orbit52         -5.972994e-44 -1.242654e-06
orbit53         -6.435906e-45 -2.451462e-08
orbit54         -3.696405e-44  4.605634e-06
orbit55         -2.716581e-45  4.290639e-07
orbit56         -4.556097e-43  2.012515e-06
orbit57         -6.570017e-45 -1.807055e-07
orbit58         -1.059204e-44 -1.779566e-07
orbit59         -8.670920e-44 -5.956665e-07
orbit60         -2.254676e-44 -2.202712e-07
orbit61         -9.261143e-45  3.004283e-07
orbit62         -9.151787e-43 -9.448018e-06
orbit63         -1.250817e-43 -1.184404e-06
orbit64         -1.223093e-43 -1.457367e-06
orbit65         -9.925227e-43  7.124947e-06
orbit66         -1.715498e-43 -2.091994e-06
orbit67         -4.573904e-44  1.846497e-07
orbit68         -5.919317e-43 -9.716139e-06
orbit69         -1.426429e-43  2.344506e-05
orbit70         -2.049985e-42 -1.873395e-05
orbit71         -3.762529e-43 -4.414355e-06
orbit72         -3.758058e-42 -1.097219e-04
AP               1.998247e-39  7.974118e-02
bet             -2.235807e-45 -7.735505e-08
ecc             -1.831900e-38 -1.483147e-01
eccrad          -1.099140e-37 -8.877976e-01
close            1.047835e-37  1.191675e+00
constraint       3.406436e-37  7.897259e+00
coreness        -1.296943e-39 -4.320858e-02
knn              3.438248e-41 -1.438209e-03
hubscore        -1.774942e-38  3.293352e-02
pagerank        -3.452734e-36 -9.888866e+01
trans            3.176166e-38  3.772547e-01
evcent          -1.757183e-38  4.610085e-02
first           -1.305584e-41  6.403303e-05
upto_second      2.346337e-42  2.410798e-05
upto_third       5.668140e-43  7.413630e-06
upto_fourth      6.148711e-42  4.582894e-05
upto_fifth       4.341287e-40  2.943287e-03
upto_sixth      -1.015773e-41 -1.038773e-01
second           2.520576e-42  2.543465e-05
third           -8.075893e-42 -7.983465e-05
fourth          -6.191196e-43 -8.334512e-06
fifth           -1.621203e-42 -1.638250e-05
sixth           -5.385550e-40 -6.616440e-03
ratio1           9.993389e-41 -3.807476e-03
ratio2          -8.631943e-40 -2.751133e-02
ratio3           3.806375e-39 -5.867345e-02
ratio4           2.970618e-37  1.612425e+01
ratio5          -3.060933e-37 -3.428497e+00
ratio6          -5.392556e-39  2.914034e-03
selfinter        8.704958e-40  5.731006e-02
walktrap_vertex  2.454067e-38  4.657140e-01
bigcom1         -4.094671e-39 -2.165889e-01
bigcom2          0.000000e+00  0.000000e+00
bigcom3         -9.381743e-39 -1.962288e-01
bigcom4          6.394051e-39  1.921489e-01
bigcom6          0.000000e+00  0.000000e+00
bigcom8         -9.519277e-39 -1.001935e-01
bigcom9         -9.182736e-39 -2.458208e-01
bigcom11         0.000000e+00  0.000000e+00
bigcom13        -9.154994e-39 -1.315134e-01
bigcom15        -9.173470e-39 -2.396616e-01
bigcom16         0.000000e+00  0.000000e+00
bigcom21        -9.192021e-39 -6.001578e-01
bigcom22        -9.372071e-39 -5.256520e-01
bigcom24         0.000000e+00  0.000000e+00
bigcom26        -9.238729e-39 -1.030973e-01
bigcom28        -9.859988e-39 -7.337593e-02
bigcom30        -9.248127e-39 -6.835450e-01
bigcom31         0.000000e+00  0.000000e+00
bigcom32        -9.154994e-39 -6.732369e-02
bigcom33         0.000000e+00  0.000000e+00
bigcom34         0.000000e+00  0.000000e+00
bigcom36        -9.154994e-39 -4.121627e-01
bigcom37         0.000000e+00  0.000000e+00
bigcom38         0.000000e+00  0.000000e+00
bigcom39        -9.154994e-39 -7.979161e-02
bigcom40         8.134752e-39  2.418303e-01
bigcom43         0.000000e+00  0.000000e+00
bigcom44        -9.276438e-39 -5.125515e-01
bigcom46        -9.154994e-39 -1.889421e-01
bigcom47         0.000000e+00  0.000000e+00
bigcom49         0.000000e+00  0.000000e+00
bigcom50         0.000000e+00  0.000000e+00
bigcom51         0.000000e+00  0.000000e+00
bigcom52         0.000000e+00  0.000000e+00
bigcom54         0.000000e+00  0.000000e+00
bigcom56         0.000000e+00  0.000000e+00
bigcom62         0.000000e+00  0.000000e+00
bigcom66         0.000000e+00  0.000000e+00
bigcom68         0.000000e+00  0.000000e+00
bigcom69         0.000000e+00  0.000000e+00
bigcom71        -9.154994e-39 -6.884572e-02
bigcom72         0.000000e+00  0.000000e+00
bigcom73        -9.154994e-39 -7.583871e-02
bigcom74         0.000000e+00  0.000000e+00
bigcom75         0.000000e+00  0.000000e+00
bigcom76         0.000000e+00  0.000000e+00
bigcom77         0.000000e+00  0.000000e+00
bigcom79         0.000000e+00  0.000000e+00
bigcom80         0.000000e+00  0.000000e+00
bigcom82        -9.154994e-39 -6.380102e-01
bigcom83         0.000000e+00  0.000000e+00
bigcom84         0.000000e+00  0.000000e+00
bigcom85         0.000000e+00  0.000000e+00
bigcom87         0.000000e+00  0.000000e+00
bigcom89         0.000000e+00  0.000000e+00
bigcom91         0.000000e+00  0.000000e+00
bigcom92        -9.164223e-39 -3.140182e-01
bigcom93         0.000000e+00  0.000000e+00
bigcom96         0.000000e+00  0.000000e+00
bigcom97        -9.164223e-39 -6.088398e-02
bigcom98         0.000000e+00  0.000000e+00
bigcom99         0.000000e+00  0.000000e+00
bigcom101       -9.164223e-39 -6.760497e-02
bigcom104       -9.154994e-39 -3.044276e-01
bigcom106        0.000000e+00  0.000000e+00
bigcom109        0.000000e+00  0.000000e+00
bigcom113        0.000000e+00  0.000000e+00
bigcom116       -9.164223e-39 -1.570119e-01
bigcom120        0.000000e+00  0.000000e+00
bigcom123        0.000000e+00  0.000000e+00
bigcom126        0.000000e+00  0.000000e+00
bigcom127        0.000000e+00  0.000000e+00
bigcom137        0.000000e+00  0.000000e+00
bigcom139        0.000000e+00  0.000000e+00
bigcom140        0.000000e+00  0.000000e+00
bigcom143        0.000000e+00  0.000000e+00
bigcom145        0.000000e+00  0.000000e+00
bigcom146        0.000000e+00  0.000000e+00
bigcom147       -9.154994e-39 -1.454003e-01
bigcom149        0.000000e+00  0.000000e+00
bigcom153        0.000000e+00  0.000000e+00
bigcom154       -9.154994e-39 -6.799027e-01
bigcom156        0.000000e+00  0.000000e+00
bigcom157        0.000000e+00  0.000000e+00
bigcom158        0.000000e+00  0.000000e+00
bigcom160        0.000000e+00  0.000000e+00
bigcom161        0.000000e+00  0.000000e+00
bigcom162        0.000000e+00  0.000000e+00
bigcom164        0.000000e+00  0.000000e+00
bigcom166        0.000000e+00  0.000000e+00
bigcom167       -9.154994e-39 -9.116476e-02
bigcom171        0.000000e+00  0.000000e+00
bigcom173        0.000000e+00  0.000000e+00
bigcom175        0.000000e+00  0.000000e+00
bigcom176        0.000000e+00  0.000000e+00
bigcom177        0.000000e+00  0.000000e+00
bigcom178        0.000000e+00  0.000000e+00
bigcom180        0.000000e+00  0.000000e+00
bigcom181       -9.154994e-39 -1.131642e-01
bigcom184        0.000000e+00  0.000000e+00
bigcom186        0.000000e+00  0.000000e+00
bigcom187        0.000000e+00  0.000000e+00
bigcom189       -9.154994e-39 -9.717268e-02
bigcom194        0.000000e+00  0.000000e+00
bigcom195       -9.154994e-39 -4.332047e-02
bigcom196        0.000000e+00  0.000000e+00
bigcom204       -9.154994e-39 -1.774327e-01
bigcom205        0.000000e+00  0.000000e+00
bigcom212        0.000000e+00  0.000000e+00
bigcom214        0.000000e+00  0.000000e+00
bigcom222        0.000000e+00  0.000000e+00
bigcom223        0.000000e+00  0.000000e+00
bigcom226        0.000000e+00  0.000000e+00
bigcom227        0.000000e+00  0.000000e+00
bigcom229        0.000000e+00  0.000000e+00
bigcom233        0.000000e+00  0.000000e+00
bigcom236        0.000000e+00  0.000000e+00
bigcom237        0.000000e+00  0.000000e+00
bigcom246        0.000000e+00  0.000000e+00
bigcom248        0.000000e+00  0.000000e+00
bigcom249        0.000000e+00  0.000000e+00
bigcom250        0.000000e+00  0.000000e+00
bigcom254        0.000000e+00  0.000000e+00
bigcom266        0.000000e+00  0.000000e+00
bigcom269       -9.154994e-39 -2.535438e-01
bigcom272        0.000000e+00  0.000000e+00
bigcom274       -9.201325e-39 -1.633920e-01
bigcom281        0.000000e+00  0.000000e+00
bigcom291        0.000000e+00  0.000000e+00
bigcom292        0.000000e+00  0.000000e+00
bigcom295        0.000000e+00  0.000000e+00
bigcom299        0.000000e+00  0.000000e+00
bigcom301        0.000000e+00  0.000000e+00
bigcom306        0.000000e+00  0.000000e+00
bigcom309        0.000000e+00  0.000000e+00
bigcom314        0.000000e+00  0.000000e+00
bigcom321       -9.154994e-39 -1.250289e-01
bigcom341        0.000000e+00  0.000000e+00
bigcom350        0.000000e+00  0.000000e+00
bigcom353        0.000000e+00  0.000000e+00
bigcom359        0.000000e+00  0.000000e+00
bigcom363        0.000000e+00  0.000000e+00
bigcom365        0.000000e+00  0.000000e+00
bigcom385        0.000000e+00  0.000000e+00
bigcom386        0.000000e+00  0.000000e+00
bigcom408        0.000000e+00  0.000000e+00
bigcom412        0.000000e+00  0.000000e+00
bigcom480        0.000000e+00  0.000000e+00
spin_vertex     -3.557443e-40  3.706259e-01
membership_s1   -9.609840e-39 -2.550271e-01
membership_s3    0.000000e+00  0.000000e+00
membership_s4    5.657222e-39  1.271257e-01
membership_s5   -1.021450e-38 -1.950539e-01
membership_s6   -9.201325e-39 -2.335058e-01
membership_s7   -9.660902e-39 -2.636042e-01
membership_s8    0.000000e+00  0.000000e+00
membership_s9    0.000000e+00  0.000000e+00
membership_s11   0.000000e+00  0.000000e+00
membership_s12   0.000000e+00  0.000000e+00
membership_s14   0.000000e+00  0.000000e+00
membership_s15   1.601712e-37  1.098675e+00
membership_s16   0.000000e+00  0.000000e+00
membership_s17   0.000000e+00  0.000000e+00
membership_s18  -9.229349e-39 -1.927228e-01
membership_s20   0.000000e+00  0.000000e+00
membership_s21  -9.182736e-39 -2.138156e-01
membership_s22   0.000000e+00  0.000000e+00
membership_s24  -9.154994e-39 -1.044838e-01
membership_s25   0.000000e+00  0.000000e+00
membership_s26   0.000000e+00  0.000000e+00
membership_s27   6.358974e-39  1.085060e-01
membership_s28   0.000000e+00  0.000000e+00
membership_s30  -1.171509e-38 -2.397721e-01
membership_s31  -9.352787e-39 -2.471635e-01
membership_s32   2.853697e-38  8.810591e-01
membership_s33   0.000000e+00  0.000000e+00
membership_s36   3.302586e-39  9.227797e-02
membership_s37  -9.201325e-39 -2.985174e-01
V1              -2.761589e-37  3.075307e-01
V2               1.270419e-37  3.174423e+00
pdi             -2.747130e-36 -9.570076e+01
adhesion         4.453809e-42  7.088002e-05
cohesion        -8.904575e-42 -1.415639e-04
inner           -5.274933e-43 -1.516518e-05
outer            2.994746e-42  5.256154e-05
ioratio          4.152528e-38  8.723726e-01
comsize         -1.751456e-41 -4.218139e-04
target           3.559528e-38  4.507849e-01
[1] "Dataset: high_CT Model GBM, run: 5 of 5 2015-06-16 10:59:47"
Iter   TrainDeviance   ValidDeviance   StepSize   Improve
     1        0.0876             nan     0.0100   -0.0001
     2        0.0859             nan     0.0100    0.0003
     3        0.0839             nan     0.0100   -0.0001
     4        0.0815             nan     0.0100   -0.0001
     5        0.0795             nan     0.0100   -0.0001
     6        0.0774             nan     0.0100   -0.0000
     7        0.0762             nan     0.0100   -0.0001
     8        0.0751             nan     0.0100   -0.0001
     9        0.0741             nan     0.0100   -0.0001
    10        0.0736             nan     0.0100   -0.0001
    20        0.0626             nan     0.0100   -0.0001
    40        0.0483             nan     0.0100   -0.0000
    60        0.0405             nan     0.0100   -0.0000
    80        0.0346             nan     0.0100   -0.0000
   100        0.0309             nan     0.0100   -0.0001
   120        0.0268             nan     0.0100   -0.0000
   130        0.0253             nan     0.0100   -0.0000

[1] "GBM variable coefficients"
                            var      rel.inf
V2                           V2 6.857448e+00
V1                           V1 5.704538e+00
graph11                 graph11 5.082904e+00
orbit30                 orbit30 4.465150e+00
spin_vertex         spin_vertex 4.364290e+00
orbit31                 orbit31 3.974486e+00
constraint           constraint 3.617839e+00
comsize                 comsize 3.428969e+00
orbit40                 orbit40 3.312620e+00
walktrap_vertex walktrap_vertex 3.307662e+00
orbit23                 orbit23 3.272492e+00
ratio4                   ratio4 2.875524e+00
trans                     trans 2.792055e+00
orbit18                 orbit18 2.388642e+00
orbit33                 orbit33 2.346914e+00
third                     third 1.952135e+00
orbit9                   orbit9 1.938221e+00
orbit54                 orbit54 1.927283e+00
orbit35                 orbit35 1.879768e+00
outer                     outer 1.721766e+00
orbit6                   orbit6 1.637606e+00
bet                         bet 1.479083e+00
orbit19                 orbit19 1.467618e+00
orbit65                 orbit65 1.350239e+00
adhesion               adhesion 1.331793e+00
orbit50                 orbit50 1.301176e+00
graph17                 graph17 1.201808e+00
orbit46                 orbit46 1.129252e+00
graph14                 graph14 1.021559e+00
graph5                   graph5 1.001249e+00
ratio5                   ratio5 9.245306e-01
orbit36                 orbit36 9.096917e-01
upto_second         upto_second 8.823744e-01
orbit7                   orbit7 8.658460e-01
orbit4                   orbit4 8.258760e-01
pagerank               pagerank 8.197254e-01
cohesion               cohesion 8.110963e-01
orbit64                 orbit64 8.090205e-01
membership_s32   membership_s32 6.934378e-01
orbit17                 orbit17 6.159942e-01
orbit32                 orbit32 5.882946e-01
graph15                 graph15 5.707920e-01
orbit41                 orbit41 5.679595e-01
orbit57                 orbit57 5.560434e-01
orbit22                 orbit22 4.817655e-01
graph20                 graph20 4.414692e-01
ratio1                   ratio1 4.411736e-01
membership_s15   membership_s15 4.193574e-01
graph3                   graph3 4.159289e-01
ioratio                 ioratio 3.997956e-01
graph0                   graph0 3.938003e-01
close                     close 3.803944e-01
orbit70                 orbit70 3.673197e-01
ratio2                   ratio2 3.644513e-01
orbit49                 orbit49 3.294659e-01
upto_fourth         upto_fourth 3.253978e-01
orbit58                 orbit58 3.178704e-01
upto_sixth           upto_sixth 3.116144e-01
graph22                 graph22 2.813723e-01
graph29                 graph29 2.811813e-01
orbit21                 orbit21 2.798752e-01
graph27                 graph27 2.728522e-01
orbit39                 orbit39 2.589004e-01
sixth                     sixth 2.536260e-01
orbit13                 orbit13 2.249733e-01
inner                     inner 2.062285e-01
orbit20                 orbit20 2.061902e-01
orbit55                 orbit55 1.797075e-01
orbit60                 orbit60 1.753395e-01
graph4                   graph4 1.619244e-01
knn                         knn 1.607513e-01
graph1                   graph1 1.397171e-01
ratio6                   ratio6 1.370423e-01
orbit38                 orbit38 1.242991e-01
graph8                   graph8 1.129822e-01
coreness               coreness 1.086371e-01
graph25                 graph25 1.037139e-01
bigcom4                 bigcom4 9.713430e-02
orbit24                 orbit24 8.742749e-02
orbit56                 orbit56 7.605758e-02
orbit16                 orbit16 6.723450e-02
fifth                     fifth 2.808970e-02
graph28                 graph28 2.377337e-03
graph24                 graph24 1.174126e-03
orbit25                 orbit25 1.058164e-03
graph23                 graph23 8.802857e-04
orbit44                 orbit44 8.087076e-04
graph2                   graph2 6.155323e-04
second                   second 4.773083e-04
orbit62                 orbit62 4.712840e-04
orbit45                 orbit45 4.639413e-04
graph10                 graph10 4.428960e-04
graph9                   graph9 3.525323e-04
orbit11                 orbit11 3.071701e-04
graph13                 graph13 3.053563e-04
orbit48                 orbit48 2.938844e-04
fourth                   fourth 2.770314e-04
orbit69                 orbit69 2.521057e-04
graph12                 graph12 1.997045e-04
orbit42                 orbit42 1.716295e-04
orbit5                   orbit5 1.444110e-04
orbit2                   orbit2 1.386648e-04
orbit67                 orbit67 1.237020e-04
graph7                   graph7 1.218004e-04
orbit37                 orbit37 1.086304e-04
orbit12                 orbit12 9.498014e-05
orbit26                 orbit26 8.678458e-05
upto_fifth           upto_fifth 8.448796e-05
orbit71                 orbit71 8.322690e-05
selfinter             selfinter 6.969453e-05
AP                           AP 5.626101e-05
orbit27                 orbit27 5.016481e-05
orbit15                 orbit15 5.004761e-05
graph18                 graph18 2.231853e-05
graph6                   graph6 3.272271e-06
graph16                 graph16 0.000000e+00
graph19                 graph19 0.000000e+00
graph21                 graph21 0.000000e+00
graph26                 graph26 0.000000e+00
orbit0                   orbit0 0.000000e+00
orbit1                   orbit1 0.000000e+00
orbit3                   orbit3 0.000000e+00
orbit8                   orbit8 0.000000e+00
orbit10                 orbit10 0.000000e+00
orbit14                 orbit14 0.000000e+00
orbit28                 orbit28 0.000000e+00
orbit29                 orbit29 0.000000e+00
orbit34                 orbit34 0.000000e+00
orbit43                 orbit43 0.000000e+00
orbit47                 orbit47 0.000000e+00
orbit51                 orbit51 0.000000e+00
orbit52                 orbit52 0.000000e+00
orbit53                 orbit53 0.000000e+00
orbit59                 orbit59 0.000000e+00
orbit61                 orbit61 0.000000e+00
orbit63                 orbit63 0.000000e+00
orbit66                 orbit66 0.000000e+00
orbit68                 orbit68 0.000000e+00
orbit72                 orbit72 0.000000e+00
ecc                         ecc 0.000000e+00
eccrad                   eccrad 0.000000e+00
hubscore               hubscore 0.000000e+00
evcent                   evcent 0.000000e+00
first                     first 0.000000e+00
upto_third           upto_third 0.000000e+00
ratio3                   ratio3 0.000000e+00
bigcom1                 bigcom1 0.000000e+00
bigcom2                 bigcom2 0.000000e+00
bigcom3                 bigcom3 0.000000e+00
bigcom6                 bigcom6 0.000000e+00
bigcom8                 bigcom8 0.000000e+00
bigcom9                 bigcom9 0.000000e+00
bigcom11               bigcom11 0.000000e+00
bigcom13               bigcom13 0.000000e+00
bigcom15               bigcom15 0.000000e+00
bigcom16               bigcom16 0.000000e+00
bigcom21               bigcom21 0.000000e+00
bigcom22               bigcom22 0.000000e+00
bigcom24               bigcom24 0.000000e+00
bigcom26               bigcom26 0.000000e+00
bigcom28               bigcom28 0.000000e+00
bigcom30               bigcom30 0.000000e+00
bigcom31               bigcom31 0.000000e+00
bigcom32               bigcom32 0.000000e+00
bigcom33               bigcom33 0.000000e+00
bigcom34               bigcom34 0.000000e+00
bigcom36               bigcom36 0.000000e+00
bigcom37               bigcom37 0.000000e+00
bigcom38               bigcom38 0.000000e+00
bigcom39               bigcom39 0.000000e+00
bigcom40               bigcom40 0.000000e+00
bigcom43               bigcom43 0.000000e+00
bigcom44               bigcom44 0.000000e+00
bigcom46               bigcom46 0.000000e+00
bigcom47               bigcom47 0.000000e+00
bigcom49               bigcom49 0.000000e+00
bigcom50               bigcom50 0.000000e+00
bigcom51               bigcom51 0.000000e+00
bigcom52               bigcom52 0.000000e+00
bigcom54               bigcom54 0.000000e+00
bigcom56               bigcom56 0.000000e+00
bigcom62               bigcom62 0.000000e+00
bigcom66               bigcom66 0.000000e+00
bigcom68               bigcom68 0.000000e+00
bigcom69               bigcom69 0.000000e+00
bigcom71               bigcom71 0.000000e+00
bigcom72               bigcom72 0.000000e+00
bigcom73               bigcom73 0.000000e+00
bigcom74               bigcom74 0.000000e+00
bigcom75               bigcom75 0.000000e+00
bigcom76               bigcom76 0.000000e+00
bigcom77               bigcom77 0.000000e+00
bigcom79               bigcom79 0.000000e+00
bigcom80               bigcom80 0.000000e+00
bigcom82               bigcom82 0.000000e+00
bigcom83               bigcom83 0.000000e+00
bigcom84               bigcom84 0.000000e+00
bigcom85               bigcom85 0.000000e+00
bigcom87               bigcom87 0.000000e+00
bigcom89               bigcom89 0.000000e+00
bigcom91               bigcom91 0.000000e+00
bigcom92               bigcom92 0.000000e+00
bigcom93               bigcom93 0.000000e+00
bigcom96               bigcom96 0.000000e+00
bigcom97               bigcom97 0.000000e+00
bigcom98               bigcom98 0.000000e+00
bigcom99               bigcom99 0.000000e+00
bigcom101             bigcom101 0.000000e+00
bigcom104             bigcom104 0.000000e+00
bigcom106             bigcom106 0.000000e+00
bigcom109             bigcom109 0.000000e+00
bigcom113             bigcom113 0.000000e+00
bigcom116             bigcom116 0.000000e+00
bigcom120             bigcom120 0.000000e+00
bigcom123             bigcom123 0.000000e+00
bigcom126             bigcom126 0.000000e+00
bigcom127             bigcom127 0.000000e+00
bigcom137             bigcom137 0.000000e+00
bigcom139             bigcom139 0.000000e+00
bigcom140             bigcom140 0.000000e+00
bigcom143             bigcom143 0.000000e+00
bigcom145             bigcom145 0.000000e+00
bigcom146             bigcom146 0.000000e+00
bigcom147             bigcom147 0.000000e+00
bigcom149             bigcom149 0.000000e+00
bigcom153             bigcom153 0.000000e+00
bigcom154             bigcom154 0.000000e+00
bigcom156             bigcom156 0.000000e+00
bigcom157             bigcom157 0.000000e+00
bigcom158             bigcom158 0.000000e+00
bigcom160             bigcom160 0.000000e+00
bigcom161             bigcom161 0.000000e+00
bigcom162             bigcom162 0.000000e+00
bigcom164             bigcom164 0.000000e+00
bigcom166             bigcom166 0.000000e+00
bigcom167             bigcom167 0.000000e+00
bigcom171             bigcom171 0.000000e+00
bigcom173             bigcom173 0.000000e+00
bigcom175             bigcom175 0.000000e+00
bigcom176             bigcom176 0.000000e+00
bigcom177             bigcom177 0.000000e+00
bigcom178             bigcom178 0.000000e+00
bigcom180             bigcom180 0.000000e+00
bigcom181             bigcom181 0.000000e+00
bigcom184             bigcom184 0.000000e+00
bigcom186             bigcom186 0.000000e+00
bigcom187             bigcom187 0.000000e+00
bigcom189             bigcom189 0.000000e+00
bigcom194             bigcom194 0.000000e+00
bigcom195             bigcom195 0.000000e+00
bigcom196             bigcom196 0.000000e+00
bigcom204             bigcom204 0.000000e+00
bigcom205             bigcom205 0.000000e+00
bigcom212             bigcom212 0.000000e+00
bigcom214             bigcom214 0.000000e+00
bigcom222             bigcom222 0.000000e+00
bigcom223             bigcom223 0.000000e+00
bigcom226             bigcom226 0.000000e+00
bigcom227             bigcom227 0.000000e+00
bigcom229             bigcom229 0.000000e+00
bigcom233             bigcom233 0.000000e+00
bigcom236             bigcom236 0.000000e+00
bigcom237             bigcom237 0.000000e+00
bigcom246             bigcom246 0.000000e+00
bigcom248             bigcom248 0.000000e+00
bigcom249             bigcom249 0.000000e+00
bigcom250             bigcom250 0.000000e+00
bigcom254             bigcom254 0.000000e+00
bigcom266             bigcom266 0.000000e+00
bigcom269             bigcom269 0.000000e+00
bigcom272             bigcom272 0.000000e+00
bigcom274             bigcom274 0.000000e+00
bigcom281             bigcom281 0.000000e+00
bigcom291             bigcom291 0.000000e+00
bigcom292             bigcom292 0.000000e+00
bigcom295             bigcom295 0.000000e+00
bigcom299             bigcom299 0.000000e+00
bigcom301             bigcom301 0.000000e+00
bigcom306             bigcom306 0.000000e+00
bigcom309             bigcom309 0.000000e+00
bigcom314             bigcom314 0.000000e+00
bigcom321             bigcom321 0.000000e+00
bigcom341             bigcom341 0.000000e+00
bigcom350             bigcom350 0.000000e+00
bigcom353             bigcom353 0.000000e+00
bigcom359             bigcom359 0.000000e+00
bigcom363             bigcom363 0.000000e+00
bigcom365             bigcom365 0.000000e+00
bigcom385             bigcom385 0.000000e+00
bigcom386             bigcom386 0.000000e+00
bigcom408             bigcom408 0.000000e+00
bigcom412             bigcom412 0.000000e+00
bigcom480             bigcom480 0.000000e+00
membership_s1     membership_s1 0.000000e+00
membership_s3     membership_s3 0.000000e+00
membership_s4     membership_s4 0.000000e+00
membership_s5     membership_s5 0.000000e+00
membership_s6     membership_s6 0.000000e+00
membership_s7     membership_s7 0.000000e+00
membership_s8     membership_s8 0.000000e+00
membership_s9     membership_s9 0.000000e+00
membership_s11   membership_s11 0.000000e+00
membership_s12   membership_s12 0.000000e+00
membership_s14   membership_s14 0.000000e+00
membership_s16   membership_s16 0.000000e+00
membership_s17   membership_s17 0.000000e+00
membership_s18   membership_s18 0.000000e+00
membership_s20   membership_s20 0.000000e+00
membership_s21   membership_s21 0.000000e+00
membership_s22   membership_s22 0.000000e+00
membership_s24   membership_s24 0.000000e+00
membership_s25   membership_s25 0.000000e+00
membership_s26   membership_s26 0.000000e+00
membership_s27   membership_s27 0.000000e+00
membership_s28   membership_s28 0.000000e+00
membership_s30   membership_s30 0.000000e+00
membership_s31   membership_s31 0.000000e+00
membership_s33   membership_s33 0.000000e+00
membership_s36   membership_s36 0.000000e+00
membership_s37   membership_s37 0.000000e+00
pdi                         pdi 0.000000e+00
target                   target 0.000000e+00
[1] "Dataset: high_CT Model RF, run: 5 of 5 2015-06-16 10:59:58"
     |      Out-of-bag   |
Tree |      MSE  %Var(y) |
   1 | 0.003215    41.72 |
   2 |  0.01137   147.52 |
   3 |  0.01123   145.75 |
   4 |  0.01223   158.68 |
   5 |  0.01041   135.14 |
   6 |  0.01022   132.67 |
   7 |  0.01013   131.42 |
   8 | 0.009666   125.42 |
   9 | 0.009667   125.44 |
  10 | 0.009363   121.49 |
  11 | 0.009424   122.29 |
  12 | 0.009518   123.50 |
  13 | 0.009402   122.00 |
  14 | 0.009166   118.93 |
  15 | 0.009022   117.07 |
  16 | 0.009146   118.68 |
  17 | 0.009057   117.53 |
  18 | 0.009254   120.08 |
  19 | 0.009245   119.96 |
  20 | 0.009194   119.31 |
  21 | 0.009074   117.74 |
  22 | 0.009025   117.11 |
  23 | 0.008962   116.29 |
  24 |  0.00906   117.56 |
  25 | 0.008986   116.60 |
  26 | 0.008958   116.24 |
  27 | 0.008891   115.37 |
  28 | 0.008805   114.25 |
  29 | 0.008854   114.89 |
  30 | 0.008807   114.28 |
  31 | 0.008749   113.52 |
  32 | 0.008812   114.34 |
  33 |  0.00882   114.44 |
  34 | 0.008824   114.49 |
  35 | 0.008779   113.92 |
  36 | 0.008781   113.94 |
  37 | 0.008754   113.59 |
  38 | 0.008758   113.65 |
  39 | 0.008783   113.97 |
  40 | 0.008735   113.34 |
  41 | 0.008726   113.23 |
  42 | 0.008751   113.55 |
  43 | 0.008763   113.71 |
  44 |  0.00875   113.53 |
  45 | 0.008739   113.40 |
  46 | 0.008711   113.04 |
  47 | 0.008719   113.13 |
  48 | 0.008715   113.09 |
  49 | 0.008698   112.86 |
  50 | 0.008708   113.00 |
  51 | 0.008686   112.71 |
  52 | 0.008691   112.78 |
  53 | 0.008709   113.00 |
  54 |  0.00875   113.53 |
  55 | 0.008708   112.99 |
  56 | 0.008732   113.30 |
  57 | 0.008734   113.34 |
  58 | 0.008697   112.85 |
  59 | 0.008696   112.84 |
  60 | 0.008741   113.42 |
  61 | 0.008716   113.10 |
  62 | 0.008729   113.26 |
  63 | 0.008734   113.34 |
  64 | 0.008725   113.22 |
  65 | 0.008695   112.83 |
  66 | 0.008717   113.12 |
  67 | 0.008722   113.18 |
  68 | 0.008724   113.20 |
  69 | 0.008709   113.01 |
  70 | 0.008688   112.74 |
  71 |  0.00867   112.50 |
  72 | 0.008673   112.54 |
  73 | 0.008685   112.70 |
  74 | 0.008726   113.22 |
  75 | 0.008708   113.00 |
  76 | 0.008697   112.85 |
  77 | 0.008678   112.60 |
  78 | 0.008683   112.67 |
  79 | 0.008674   112.55 |
  80 | 0.008661   112.39 |
  81 | 0.008643   112.15 |
  82 | 0.008647   112.20 |
  83 |  0.00863   111.99 |
  84 | 0.008685   112.69 |
  85 | 0.008679   112.61 |
  86 | 0.008689   112.75 |
  87 | 0.008684   112.68 |
  88 | 0.008676   112.57 |
  89 |  0.00867   112.50 |
  90 | 0.008664   112.42 |
  91 |  0.00866   112.37 |
  92 | 0.008658   112.35 |
  93 | 0.008595   111.53 |
  94 | 0.008578   111.31 |
  95 | 0.008596   111.53 |
  96 | 0.008602   111.62 |
  97 | 0.008599   111.58 |
  98 | 0.008608   111.70 |
  99 | 0.008603   111.63 |
 100 | 0.008604   111.65 |
[1] "Random Forest variable coefficients"
                      %IncMSE IncNodePurity
graph5           1.827474e-04  3.460506e-02
graph6           3.133870e-04  4.382586e-02
graph7           2.390551e-04  1.180258e-02
graph8           1.688312e-03  5.871172e-04
graph9           6.544503e-06  9.111111e-03
graph10          6.887166e-04  4.706066e-02
graph11          5.557061e-04  3.496240e-02
graph12          3.067739e-04  2.847222e-02
graph13          5.430882e-04  3.982669e-02
graph14          3.289514e-04  4.638303e-02
graph15          0.000000e+00  1.463673e-20
graph16          2.645503e-04  4.392982e-02
graph17          3.571429e-04  9.807692e-03
graph18          2.679832e-04  2.829984e-02
graph19          0.000000e+00  0.000000e+00
graph20          2.239676e-04  5.707432e-02
graph21          0.000000e+00  0.000000e+00
graph22          5.994555e-04  2.920743e-02
graph23          0.000000e+00  8.571429e-03
graph24          2.216066e-04  1.866162e-02
graph25          1.298701e-04  2.765780e-02
graph26          9.824866e-04  1.814331e-02
graph27          1.955732e-04  3.641881e-02
graph28          2.580135e-04  3.750614e-02
graph29          0.000000e+00  0.000000e+00
orbit0           3.248063e-04  3.115362e-02
orbit1           0.000000e+00  9.000000e-03
orbit2           5.361930e-05  1.875000e-02
orbit3           3.674541e-04  9.457912e-03
orbit4           4.203191e-04  3.155489e-02
orbit5           1.039515e-03  5.287281e-02
orbit6           1.773993e-03  7.044293e-02
orbit7           1.113952e-04  2.760524e-02
orbit8           2.666667e-05  8.333333e-03
orbit9           9.753134e-04  6.308530e-02
orbit10          1.007557e-04  2.669970e-02
orbit11          0.000000e+00  1.084202e-21
orbit12          0.000000e+00  1.500000e-02
orbit13          1.679261e-05  3.125000e-03
orbit14          1.324675e-03  6.673395e-02
orbit15          3.439153e-04  2.595238e-02
orbit16          9.895810e-04  3.102015e-02
orbit17          5.194805e-05  6.178862e-03
orbit18          5.221960e-04  1.911251e-01
orbit19          4.406532e-04  3.732301e-02
orbit20          2.913543e-03  6.818210e-02
orbit21          2.933455e-03  6.731005e-02
orbit22          1.214348e-03  3.911287e-01
orbit23          0.000000e+00  8.023096e-20
orbit24          0.000000e+00  1.555556e-02
orbit25          2.051282e-04  9.411765e-03
orbit26          0.000000e+00  1.084202e-21
orbit27         -2.432374e-05  2.261609e-02
orbit28          2.688172e-05  2.620588e-02
orbit29          1.355531e-03  1.930981e-02
orbit30          2.137615e-04  1.803030e-02
orbit31          2.227894e-04  2.628819e-01
orbit32          1.231238e-03  8.716795e-02
orbit33          5.201959e-04  4.803215e-02
orbit34          5.194805e-05  1.333333e-02
orbit35          7.626222e-04  7.101282e-02
orbit36          6.801444e-04  5.780413e-02
orbit37          1.127302e-03  4.765601e-02
orbit38          8.196721e-05  9.285714e-03
orbit39          2.076580e-04  1.852368e-02
orbit40          1.065357e-03  9.147182e-02
orbit41          7.900000e-04  6.817649e-02
orbit42         -5.128205e-05  1.785714e-02
orbit43          3.287671e-04  9.750000e-03
orbit44          0.000000e+00  8.673617e-21
orbit45          3.968254e-04  1.910907e-02
orbit46          0.000000e+00  8.998878e-20
orbit47          1.604278e-04  1.794643e-02
orbit48          5.595093e-05  2.186759e-02
orbit49          3.400284e-04  5.685596e-02
orbit50          1.441681e-03  5.022784e-02
orbit51          2.717391e-05  8.333333e-03
orbit52         -2.604167e-05  3.589286e-02
orbit53          0.000000e+00  6.245005e-19
orbit54          0.000000e+00  2.710505e-20
orbit55          3.703704e-04  9.821429e-03
orbit56          0.000000e+00  0.000000e+00
orbit57          7.731965e-04  4.020147e-02
orbit58          0.000000e+00  2.797242e-19
orbit59          6.889534e-04  1.940236e-02
orbit60          3.701945e-04  2.908970e-02
orbit61          1.597201e-04  3.716394e-02
orbit62          0.000000e+00  1.997100e-18
orbit63          8.786640e-04  2.986488e-02
orbit64          0.000000e+00  1.626303e-21
orbit65          8.287293e-05  1.875000e-02
orbit66          1.630850e-04  1.010587e-02
orbit67          5.276973e-04  4.974368e-02
orbit68         -5.115090e-05  1.714286e-02
orbit69          5.956339e-06  9.939444e-03
orbit70          3.246486e-04  1.445599e-02
orbit71          1.302889e-03  5.075110e-02
orbit72          3.221263e-04  3.834654e-02
AP               8.219178e-05  1.132821e-02
bet              5.624579e-04  8.537656e-02
ecc              0.000000e+00  6.505213e-21
eccrad           0.000000e+00  0.000000e+00
close            2.189413e-03  1.915820e-02
constraint       2.642666e-03  2.636306e-01
coreness         5.742176e-05  9.117469e-02
knn              1.069902e-04  4.634756e-02
hubscore         0.000000e+00  1.745565e-19
pagerank         2.562325e-04  1.226480e-01
trans            6.389697e-04  1.203435e-01
evcent           1.148388e-03  5.436413e-02
first            2.439024e-04  9.518773e-03
upto_second      2.830142e-03  1.628587e-02
upto_third       1.820661e-03  5.654600e-02
upto_fourth      1.087536e-03  2.925483e-02
upto_fifth       4.564313e-05  1.779822e-02
upto_sixth      -2.466467e-05  4.965004e-02
second           1.459462e-03  7.552089e-03
third            1.032983e-03  1.237662e-01
fourth           2.383828e-04  4.539388e-02
fifth            1.377499e-03  1.419480e-01
sixth            5.194805e-05  2.648810e-02
ratio1           5.210315e-04  1.658885e-01
ratio2           1.867051e-03  6.956244e-02
ratio3           1.035475e-03  4.064918e-02
ratio4           6.442039e-04  2.838014e-01
ratio5           8.187635e-05  9.749346e-02
ratio6           6.423599e-04  7.456617e-02
selfinter        0.000000e+00  0.000000e+00
walktrap_vertex -2.615804e-05  4.307583e-01
bigcom1          0.000000e+00  5.421011e-22
bigcom2          0.000000e+00  0.000000e+00
bigcom3          0.000000e+00  0.000000e+00
bigcom4          2.340268e-05  2.193215e-02
bigcom6          0.000000e+00  0.000000e+00
bigcom8          0.000000e+00  0.000000e+00
bigcom9          0.000000e+00  0.000000e+00
bigcom11         0.000000e+00  0.000000e+00
bigcom13         0.000000e+00  0.000000e+00
bigcom15         0.000000e+00  0.000000e+00
bigcom16         0.000000e+00  0.000000e+00
bigcom21         0.000000e+00  0.000000e+00
bigcom22         0.000000e+00  0.000000e+00
bigcom24         0.000000e+00  0.000000e+00
bigcom26         0.000000e+00  0.000000e+00
bigcom28         0.000000e+00  0.000000e+00
bigcom30         0.000000e+00  0.000000e+00
bigcom31         0.000000e+00  0.000000e+00
bigcom32         0.000000e+00  6.938894e-20
bigcom33         0.000000e+00  0.000000e+00
bigcom34         0.000000e+00  0.000000e+00
bigcom36         0.000000e+00  0.000000e+00
bigcom37         0.000000e+00  0.000000e+00
bigcom38         0.000000e+00  0.000000e+00
bigcom39         0.000000e+00  0.000000e+00
bigcom40         6.382062e-05  1.456407e-02
bigcom43         0.000000e+00  0.000000e+00
bigcom44         0.000000e+00  0.000000e+00
bigcom46         0.000000e+00  0.000000e+00
bigcom47         0.000000e+00  0.000000e+00
bigcom49         0.000000e+00  0.000000e+00
bigcom50         0.000000e+00  0.000000e+00
bigcom51         0.000000e+00  0.000000e+00
bigcom52         0.000000e+00  0.000000e+00
bigcom54         0.000000e+00  0.000000e+00
bigcom56         0.000000e+00  0.000000e+00
bigcom62         0.000000e+00  0.000000e+00
bigcom66         0.000000e+00  0.000000e+00
bigcom68         0.000000e+00  0.000000e+00
bigcom69         0.000000e+00  0.000000e+00
bigcom71         0.000000e+00  0.000000e+00
bigcom72         0.000000e+00  0.000000e+00
bigcom73         0.000000e+00  0.000000e+00
bigcom74         0.000000e+00  0.000000e+00
bigcom75         0.000000e+00  0.000000e+00
bigcom76         0.000000e+00  0.000000e+00
bigcom77         0.000000e+00  0.000000e+00
bigcom79         0.000000e+00  0.000000e+00
bigcom80         0.000000e+00  0.000000e+00
bigcom82         0.000000e+00  0.000000e+00
bigcom83         0.000000e+00  0.000000e+00
bigcom84         0.000000e+00  0.000000e+00
bigcom85         0.000000e+00  0.000000e+00
bigcom87         0.000000e+00  0.000000e+00
bigcom89         0.000000e+00  0.000000e+00
bigcom91         0.000000e+00  0.000000e+00
bigcom92         0.000000e+00  0.000000e+00
bigcom93         0.000000e+00  0.000000e+00
bigcom96         0.000000e+00  0.000000e+00
bigcom97         0.000000e+00  0.000000e+00
bigcom98         0.000000e+00  0.000000e+00
bigcom99         0.000000e+00  0.000000e+00
bigcom101        0.000000e+00  0.000000e+00
bigcom104        0.000000e+00  0.000000e+00
bigcom106        0.000000e+00  0.000000e+00
bigcom109        0.000000e+00  0.000000e+00
bigcom113        0.000000e+00  0.000000e+00
bigcom116        0.000000e+00  0.000000e+00
bigcom120        0.000000e+00  0.000000e+00
bigcom123        0.000000e+00  0.000000e+00
bigcom126        0.000000e+00  0.000000e+00
bigcom127        0.000000e+00  0.000000e+00
bigcom137        0.000000e+00  0.000000e+00
bigcom139        0.000000e+00  0.000000e+00
bigcom140        0.000000e+00  0.000000e+00
bigcom143        0.000000e+00  0.000000e+00
bigcom145        0.000000e+00  0.000000e+00
bigcom146        0.000000e+00  0.000000e+00
bigcom147        0.000000e+00  0.000000e+00
bigcom149        0.000000e+00  0.000000e+00
bigcom153        0.000000e+00  0.000000e+00
bigcom154        0.000000e+00  6.938894e-20
bigcom156        0.000000e+00  0.000000e+00
bigcom157        0.000000e+00  0.000000e+00
bigcom158        0.000000e+00  0.000000e+00
bigcom160        0.000000e+00  0.000000e+00
bigcom161        0.000000e+00  0.000000e+00
bigcom162        0.000000e+00  0.000000e+00
bigcom164        0.000000e+00  0.000000e+00
bigcom166        0.000000e+00  0.000000e+00
bigcom167        0.000000e+00  0.000000e+00
bigcom171        0.000000e+00  0.000000e+00
bigcom173        0.000000e+00  0.000000e+00
bigcom175        0.000000e+00  0.000000e+00
bigcom176        0.000000e+00  0.000000e+00
bigcom177        0.000000e+00  0.000000e+00
bigcom178        0.000000e+00  0.000000e+00
bigcom180        0.000000e+00  0.000000e+00
bigcom181        0.000000e+00  0.000000e+00
bigcom184        0.000000e+00  0.000000e+00
bigcom186        0.000000e+00  0.000000e+00
bigcom187        0.000000e+00  0.000000e+00
bigcom189        0.000000e+00  0.000000e+00
bigcom194        0.000000e+00  0.000000e+00
bigcom195        0.000000e+00  0.000000e+00
bigcom196        0.000000e+00  0.000000e+00
bigcom204        0.000000e+00  0.000000e+00
bigcom205        0.000000e+00  0.000000e+00
bigcom212        0.000000e+00  0.000000e+00
bigcom214        0.000000e+00  0.000000e+00
bigcom222        0.000000e+00  0.000000e+00
bigcom223        0.000000e+00  0.000000e+00
bigcom226        0.000000e+00  0.000000e+00
bigcom227        0.000000e+00  0.000000e+00
bigcom229        0.000000e+00  0.000000e+00
bigcom233        0.000000e+00  0.000000e+00
bigcom236        0.000000e+00  0.000000e+00
bigcom237        0.000000e+00  0.000000e+00
bigcom246        0.000000e+00  0.000000e+00
bigcom248        0.000000e+00  0.000000e+00
bigcom249        0.000000e+00  0.000000e+00
bigcom250        0.000000e+00  0.000000e+00
bigcom254        0.000000e+00  0.000000e+00
bigcom266        0.000000e+00  0.000000e+00
bigcom269        0.000000e+00  0.000000e+00
bigcom272        0.000000e+00  0.000000e+00
bigcom274        0.000000e+00  0.000000e+00
bigcom281        0.000000e+00  0.000000e+00
bigcom291        0.000000e+00  0.000000e+00
bigcom292        0.000000e+00  0.000000e+00
bigcom295        0.000000e+00  0.000000e+00
bigcom299        0.000000e+00  0.000000e+00
bigcom301        0.000000e+00  0.000000e+00
bigcom306        0.000000e+00  0.000000e+00
bigcom309        0.000000e+00  0.000000e+00
bigcom314        0.000000e+00  0.000000e+00
bigcom321        0.000000e+00  0.000000e+00
bigcom341        0.000000e+00  0.000000e+00
bigcom350        0.000000e+00  0.000000e+00
bigcom353        0.000000e+00  0.000000e+00
bigcom359        0.000000e+00  0.000000e+00
bigcom363        0.000000e+00  0.000000e+00
bigcom365        0.000000e+00  0.000000e+00
bigcom385        0.000000e+00  0.000000e+00
bigcom386        0.000000e+00  0.000000e+00
bigcom408        0.000000e+00  0.000000e+00
bigcom412        0.000000e+00  0.000000e+00
bigcom480        0.000000e+00  0.000000e+00
spin_vertex      2.907716e-04  3.735037e-01
membership_s1    0.000000e+00  0.000000e+00
membership_s3    0.000000e+00  0.000000e+00
membership_s4    0.000000e+00  0.000000e+00
membership_s5    0.000000e+00  0.000000e+00
membership_s6    0.000000e+00  0.000000e+00
membership_s7    0.000000e+00  0.000000e+00
membership_s8    0.000000e+00  0.000000e+00
membership_s9    0.000000e+00  0.000000e+00
membership_s11   0.000000e+00  0.000000e+00
membership_s12   0.000000e+00  0.000000e+00
membership_s14   0.000000e+00  0.000000e+00
membership_s15   0.000000e+00  6.331991e-03
membership_s16   0.000000e+00  0.000000e+00
membership_s17   0.000000e+00  0.000000e+00
membership_s18   0.000000e+00  0.000000e+00
membership_s20   0.000000e+00  0.000000e+00
membership_s21   0.000000e+00  0.000000e+00
membership_s22   0.000000e+00  0.000000e+00
membership_s24   0.000000e+00  0.000000e+00
membership_s25   0.000000e+00  0.000000e+00
membership_s26   0.000000e+00  0.000000e+00
membership_s27   4.832474e-06  2.300000e-03
membership_s28   0.000000e+00  0.000000e+00
membership_s30   0.000000e+00  0.000000e+00
membership_s31   0.000000e+00  0.000000e+00
membership_s32  -3.175469e-05  9.672496e-02
membership_s33   0.000000e+00  0.000000e+00
membership_s36   3.387534e-05  8.323064e-03
membership_s37   0.000000e+00  6.938894e-20
V1               3.303487e-05  3.839396e-02
V2               4.839837e-05  1.966686e-01
pdi              5.524862e-05  7.823303e-03
adhesion        -5.050505e-05  1.500000e-02
cohesion        -5.215842e-05  1.797980e-02
inner            5.062391e-04  5.278916e-02
outer            2.634589e-04  6.729849e-02
ioratio          1.993090e-04  2.212295e-02
comsize          9.978727e-04  3.839547e-01
target           0.000000e+00  0.000000e+00
[1] "Dataset: high_CT Model GLM, run: 5 of 5 2015-06-16 11:00:04"
[1] "glmnet variable coefficients"
                         [,1]          [,2]
(Intercept)     -4.850075e+00  9.528733e+02
graph0          -1.375699e-41 -1.857192e-05
graph1          -5.422234e-45 -4.537872e-08
graph2           2.652131e-43  2.236749e-04
graph3          -2.969050e-46 -3.800742e-09
graph4          -2.863830e-48  2.210187e-12
graph5          -1.692672e-43 -4.063840e-06
graph6          -7.183878e-46 -4.042730e-09
graph7          -3.902110e-44  5.305116e-06
graph8          -1.487901e-42  1.797842e-05
graph9          -7.682721e-48 -9.735815e-11
graph10         -6.236397e-50  6.147018e-13
graph11         -2.204739e-51  5.682895e-14
graph12         -9.887210e-48 -3.903812e-10
graph13         -6.391120e-47  9.068064e-10
graph14          9.750272e-49 -5.148696e-13
graph15         -4.057643e-45 -5.159067e-08
graph16         -4.195216e-47 -6.448691e-10
graph17         -3.987498e-47 -2.105604e-09
graph18         -2.040416e-46  4.036563e-08
graph19         -3.594067e-46 -3.859892e-09
graph20         -1.347756e-44 -3.880810e-07
graph21         -2.824076e-45 -4.485368e-08
graph22          3.140039e-45  8.479128e-07
graph23         -2.905322e-45 -1.363065e-07
graph24         -5.466639e-45 -4.382735e-08
graph25         -4.293102e-44 -9.195438e-07
graph26         -2.985651e-44 -1.693134e-07
graph27         -2.113711e-43 -2.855780e-06
graph28         -2.761691e-43 -3.856914e-06
graph29         -3.096759e-42 -7.940611e-05
orbit0          -1.375699e-41 -1.941214e-05
orbit1           5.544533e-43  9.447512e-06
orbit2          -6.598824e-45 -6.404948e-08
orbit3           2.652131e-43  2.235985e-04
orbit4          -1.436130e-44 -1.531399e-07
orbit5          -2.511958e-46 -3.375732e-09
orbit6           8.461630e-45  6.366834e-08
orbit7          -6.500914e-48 -2.511403e-11
orbit8          -1.692672e-43 -4.067231e-06
orbit9           2.430313e-43  6.046502e-06
orbit10          1.344846e-44 -4.888288e-08
orbit11         -2.058441e-45 -5.555293e-09
orbit12         -4.215623e-43 -3.393063e-06
orbit13         -1.518130e-44  9.356531e-06
orbit14         -1.487901e-42  1.790364e-05
orbit15         -3.566813e-46  1.981639e-09
orbit16         -1.032716e-47 -1.261243e-10
orbit17          2.865633e-48 -5.543315e-10
orbit18         -1.822446e-46 -1.240497e-09
orbit19          2.210928e-46  1.153412e-09
orbit20          2.333595e-47  4.658037e-10
orbit21         -1.963463e-49 -1.670250e-12
orbit22          1.442575e-47  1.069653e-10
orbit23         -1.194857e-50 -1.533109e-14
orbit24         -1.364923e-45 -4.686378e-08
orbit25          4.031014e-46 -1.238967e-08
orbit26         -1.242303e-47 -2.986105e-10
orbit27         -1.112585e-44  7.775738e-08
orbit28         -2.012037e-46 -2.040168e-09
orbit29         -1.563811e-46  8.434222e-09
orbit30         -1.168323e-46  2.030029e-09
orbit31          2.482354e-45  2.385134e-08
orbit32          1.995934e-46  9.464543e-11
orbit33         -1.405946e-48 -6.092933e-12
orbit34         -4.057643e-45 -5.165500e-08
orbit35          1.397646e-44 -2.580920e-08
orbit36         -1.561551e-45 -1.525564e-08
orbit37          8.941035e-46  1.152981e-08
orbit38         -5.954537e-47 -9.751963e-10
orbit39          4.293039e-44  1.262220e-06
orbit40          1.701673e-45 -5.708036e-08
orbit41         -1.957816e-46 -2.246928e-08
orbit42         -1.101237e-46 -6.173753e-10
orbit43          7.855608e-45  2.093668e-07
orbit44         -2.861325e-45  1.323762e-08
orbit45         -2.594295e-44 -5.566351e-07
orbit46         -9.676579e-45 -1.023628e-07
orbit47         -9.434873e-46 -1.897805e-08
orbit48         -1.282434e-46  7.544018e-09
orbit49          2.037700e-45  4.457987e-07
orbit50         -1.797089e-44 -5.461002e-07
orbit51         -1.161035e-44 -3.254407e-08
orbit52         -2.427210e-44 -1.066660e-06
orbit53         -3.956056e-45 -6.586261e-08
orbit54          6.927153e-44  5.920809e-06
orbit55         -6.534974e-46  7.004920e-07
orbit56          3.004421e-43  2.740690e-05
orbit57         -3.287217e-45 -3.592530e-07
orbit58         -7.246113e-45 -1.023439e-07
orbit59         -3.414942e-44 -7.854579e-07
orbit60         -1.464520e-44 -3.783461e-07
orbit61         -8.108416e-45  3.076225e-07
orbit62         -4.816726e-43 -9.944973e-06
orbit63         -8.692340e-44 -1.519529e-06
orbit64         -8.327281e-44 -2.286842e-06
orbit65         -3.677982e-43  5.754543e-06
orbit66         -1.227906e-43 -3.296507e-06
orbit67         -3.457281e-44  4.414850e-07
orbit68         -4.200098e-43 -1.247828e-05
orbit69         -4.184273e-44  3.048455e-05
orbit70         -1.502059e-42 -3.350389e-05
orbit71         -2.885655e-43 -2.502059e-06
orbit72         -3.096759e-42 -7.937229e-05
AP              -4.541601e-39 -1.421380e-01
bet             -8.931482e-46 -2.341980e-08
ecc             -1.786936e-38 -1.385063e-01
eccrad          -1.072161e-37 -8.285973e-01
close            1.355575e-37  1.189248e+00
constraint       5.943246e-37  1.311147e+01
coreness        -1.379794e-39 -5.228237e-02
knn              1.573404e-40  8.153346e-04
hubscore        -5.716387e-39  2.485786e-02
pagerank        -3.622428e-36 -6.209216e+01
trans            8.493306e-38  6.989037e-01
evcent          -5.483147e-39  3.502142e-02
first           -1.375699e-41 -1.815460e-05
upto_second      2.967614e-42  2.745107e-05
upto_third       6.862877e-43 -1.592567e-05
upto_fourth      7.728845e-42 -4.212326e-04
upto_fifth       3.938277e-40 -1.861793e-03
upto_sixth       1.225872e-39 -6.926462e-02
second           3.250355e-42  2.964683e-05
third           -9.924684e-42 -1.294203e-04
fourth          -7.474924e-43  1.565877e-05
fifth           -3.780946e-42  4.843845e-04
sixth           -4.582813e-40  1.631336e-04
ratio1           2.580900e-40 -1.186544e-03
ratio2          -8.520575e-40 -6.760202e-03
ratio3           5.590117e-39  2.413113e-02
ratio4           1.854586e-37  1.710181e+01
ratio5          -2.271024e-37 -2.650979e+00
ratio6           8.043073e-40  1.810763e-01
selfinter       -9.837786e-40  5.936984e-02
walktrap_vertex  3.182346e-38  7.546653e-01
bigcom1         -2.582437e-39  4.820494e-02
bigcom2          0.000000e+00  0.000000e+00
bigcom3         -8.056638e-39 -5.657418e-01
bigcom4          7.894928e-39  1.817430e-01
bigcom6          0.000000e+00  0.000000e+00
bigcom8         -8.187242e-39 -1.644856e-01
bigcom9         -7.876031e-39 -8.588284e-02
bigcom11         0.000000e+00  0.000000e+00
bigcom13        -7.860708e-39 -7.875030e-02
bigcom15        -7.868362e-39 -3.099962e-01
bigcom16         0.000000e+00  0.000000e+00
bigcom21        -7.883715e-39 -3.965253e-01
bigcom22        -8.064679e-39 -7.004141e-01
bigcom24         0.000000e+00  0.000000e+00
bigcom26        -7.914601e-39 -5.287125e-02
bigcom28        -8.569256e-39 -9.622002e-02
bigcom30        -7.930136e-39 -6.320106e-01
bigcom31         0.000000e+00  0.000000e+00
bigcom32        -7.853069e-39 -3.742290e-01
bigcom33         0.000000e+00  0.000000e+00
bigcom34         0.000000e+00  0.000000e+00
bigcom36        -7.853069e-39 -4.085257e-01
bigcom37         0.000000e+00  0.000000e+00
bigcom38         0.000000e+00  0.000000e+00
bigcom39        -7.853069e-39 -1.663975e-01
bigcom40         3.417635e-39  1.398310e-01
bigcom43         0.000000e+00  0.000000e+00
bigcom44        -7.969239e-39 -4.428705e-01
bigcom46        -7.853069e-39 -8.988470e-01
bigcom47         0.000000e+00  0.000000e+00
bigcom49         0.000000e+00  0.000000e+00
bigcom50         0.000000e+00  0.000000e+00
bigcom51         0.000000e+00  0.000000e+00
bigcom52         0.000000e+00  0.000000e+00
bigcom54         0.000000e+00  0.000000e+00
bigcom56         0.000000e+00  0.000000e+00
bigcom62         0.000000e+00  0.000000e+00
bigcom66         0.000000e+00  0.000000e+00
bigcom68         0.000000e+00  0.000000e+00
bigcom69         0.000000e+00  0.000000e+00
bigcom71        -7.853069e-39 -5.014274e-02
bigcom72         0.000000e+00  0.000000e+00
bigcom73        -7.853069e-39 -2.509226e-01
bigcom74         0.000000e+00  0.000000e+00
bigcom75         0.000000e+00  0.000000e+00
bigcom76         0.000000e+00  0.000000e+00
bigcom77         0.000000e+00  0.000000e+00
bigcom79         0.000000e+00  0.000000e+00
bigcom80         0.000000e+00  0.000000e+00
bigcom82         0.000000e+00  0.000000e+00
bigcom83         0.000000e+00  0.000000e+00
bigcom84         0.000000e+00  0.000000e+00
bigcom85         0.000000e+00  0.000000e+00
bigcom87         0.000000e+00  0.000000e+00
bigcom89         0.000000e+00  0.000000e+00
bigcom91         0.000000e+00  0.000000e+00
bigcom92        -7.868362e-39 -2.301601e-01
bigcom93         0.000000e+00  0.000000e+00
bigcom96         0.000000e+00  0.000000e+00
bigcom97        -7.853069e-39 -3.274395e-02
bigcom98         0.000000e+00  0.000000e+00
bigcom99         0.000000e+00  0.000000e+00
bigcom101       -7.860708e-39 -5.277319e-02
bigcom104        0.000000e+00  0.000000e+00
bigcom106        0.000000e+00  0.000000e+00
bigcom109        0.000000e+00  0.000000e+00
bigcom113        0.000000e+00  0.000000e+00
bigcom116       -7.853069e-39 -3.666752e-01
bigcom120        0.000000e+00  0.000000e+00
bigcom123        0.000000e+00  0.000000e+00
bigcom126        0.000000e+00  0.000000e+00
bigcom127        0.000000e+00  0.000000e+00
bigcom137        0.000000e+00  0.000000e+00
bigcom139        0.000000e+00  0.000000e+00
bigcom140        0.000000e+00  0.000000e+00
bigcom143        0.000000e+00  0.000000e+00
bigcom145        0.000000e+00  0.000000e+00
bigcom146        0.000000e+00  0.000000e+00
bigcom147       -7.860708e-39 -2.492082e-01
bigcom149        0.000000e+00  0.000000e+00
bigcom153        0.000000e+00  0.000000e+00
bigcom154       -7.860708e-39 -2.148240e-01
bigcom156        0.000000e+00  0.000000e+00
bigcom157        0.000000e+00  0.000000e+00
bigcom158        0.000000e+00  0.000000e+00
bigcom160        0.000000e+00  0.000000e+00
bigcom161        0.000000e+00  0.000000e+00
bigcom162        0.000000e+00  0.000000e+00
bigcom164        0.000000e+00  0.000000e+00
bigcom166        0.000000e+00  0.000000e+00
bigcom167       -7.860708e-39 -4.417082e-01
bigcom171        0.000000e+00  0.000000e+00
bigcom173        0.000000e+00  0.000000e+00
bigcom175        0.000000e+00  0.000000e+00
bigcom176        0.000000e+00  0.000000e+00
bigcom177        0.000000e+00  0.000000e+00
bigcom178        0.000000e+00  0.000000e+00
bigcom180        0.000000e+00  0.000000e+00
bigcom181       -7.853069e-39 -3.067988e-01
bigcom184        0.000000e+00  0.000000e+00
bigcom186        0.000000e+00  0.000000e+00
bigcom187        0.000000e+00  0.000000e+00
bigcom189       -7.853069e-39 -8.200462e-02
bigcom194        0.000000e+00  0.000000e+00
bigcom195       -7.853069e-39 -3.728481e-02
bigcom196        0.000000e+00  0.000000e+00
bigcom204       -7.853069e-39 -3.743375e-01
bigcom205        0.000000e+00  0.000000e+00
bigcom212        0.000000e+00  0.000000e+00
bigcom214        0.000000e+00  0.000000e+00
bigcom222        0.000000e+00  0.000000e+00
bigcom223        0.000000e+00  0.000000e+00
bigcom226        0.000000e+00  0.000000e+00
bigcom227        0.000000e+00  0.000000e+00
bigcom229        0.000000e+00  0.000000e+00
bigcom233        0.000000e+00  0.000000e+00
bigcom236        0.000000e+00  0.000000e+00
bigcom237        0.000000e+00  0.000000e+00
bigcom246        0.000000e+00  0.000000e+00
bigcom248       -7.853069e-39 -3.568206e-01
bigcom249        0.000000e+00  0.000000e+00
bigcom250        0.000000e+00  0.000000e+00
bigcom254        0.000000e+00  0.000000e+00
bigcom266        0.000000e+00  0.000000e+00
bigcom269        0.000000e+00  0.000000e+00
bigcom272        0.000000e+00  0.000000e+00
bigcom274       -7.883715e-39 -1.192753e-01
bigcom281        0.000000e+00  0.000000e+00
bigcom291        0.000000e+00  0.000000e+00
bigcom292        0.000000e+00  0.000000e+00
bigcom295        0.000000e+00  0.000000e+00
bigcom299        0.000000e+00  0.000000e+00
bigcom301        0.000000e+00  0.000000e+00
bigcom306        0.000000e+00  0.000000e+00
bigcom309        0.000000e+00  0.000000e+00
bigcom314        0.000000e+00  0.000000e+00
bigcom321       -7.853069e-39 -1.170899e-01
bigcom341        0.000000e+00  0.000000e+00
bigcom350        0.000000e+00  0.000000e+00
bigcom353        0.000000e+00  0.000000e+00
bigcom359        0.000000e+00  0.000000e+00
bigcom363        0.000000e+00  0.000000e+00
bigcom365        0.000000e+00  0.000000e+00
bigcom385        0.000000e+00  0.000000e+00
bigcom386        0.000000e+00  0.000000e+00
bigcom408        0.000000e+00  0.000000e+00
bigcom412        0.000000e+00  0.000000e+00
bigcom480        0.000000e+00  0.000000e+00
spin_vertex      1.143726e-39  4.882953e-01
membership_s1    1.429852e-38  5.648776e-01
membership_s3    0.000000e+00  0.000000e+00
membership_s4    1.549157e-39 -2.794104e-02
membership_s5   -8.841147e-39 -2.828528e-01
membership_s6   -7.891414e-39 -9.833791e-02
membership_s7   -8.330730e-39 -3.065168e-01
membership_s8    0.000000e+00  0.000000e+00
membership_s9    0.000000e+00  0.000000e+00
membership_s11   0.000000e+00  0.000000e+00
membership_s12   0.000000e+00  0.000000e+00
membership_s14   0.000000e+00  0.000000e+00
membership_s15   9.407804e-38  9.659495e-01
membership_s16   0.000000e+00  0.000000e+00
membership_s17   0.000000e+00  0.000000e+00
membership_s18  -7.914601e-39 -1.645919e-01
membership_s20   0.000000e+00  0.000000e+00
membership_s21  -7.868362e-39 -7.216995e-02
membership_s22   0.000000e+00  0.000000e+00
membership_s24  -7.853069e-39 -4.196223e-02
membership_s25   0.000000e+00  0.000000e+00
membership_s26   0.000000e+00  0.000000e+00
membership_s27   7.733760e-39  1.667096e-01
membership_s28   0.000000e+00  0.000000e+00
membership_s30  -1.011365e-38 -2.652963e-01
membership_s31  -8.008730e-39 -2.737831e-01
membership_s32   3.051494e-38  1.161852e+00
membership_s33   0.000000e+00  0.000000e+00
membership_s36  -2.497827e-39  1.608793e-02
membership_s37  -7.891414e-39 -2.450755e-01
V1              -3.012628e-37  1.224753e+00
V2               2.118115e-39  1.124626e+00
pdi             -6.302401e-37 -2.029021e+01
adhesion         9.249303e-43  4.113669e-05
cohesion        -1.847229e-42 -8.214326e-05
inner            3.787205e-43 -7.264369e-06
outer            5.643403e-42  1.123301e-04
ioratio         -1.563906e-39  5.643075e-01
comsize         -1.728391e-41 -5.214617e-04
target          -8.040605e-39 -3.322812e-01
[1] "Dataset: high_CT Model GBM, refit model on training data 2015-06-16 11:00:12"
Iter   TrainDeviance   ValidDeviance   StepSize   Improve
     1        0.0906             nan     0.0100   -0.0000
     2        0.0885             nan     0.0100   -0.0001
     3        0.0850             nan     0.0100   -0.0001
     4        0.0832             nan     0.0100   -0.0001
     5        0.0822             nan     0.0100   -0.0001
     6        0.0805             nan     0.0100   -0.0001
     7        0.0785             nan     0.0100   -0.0001
     8        0.0777             nan     0.0100   -0.0001
     9        0.0766             nan     0.0100   -0.0001
    10        0.0758             nan     0.0100   -0.0001
    20        0.0661             nan     0.0100   -0.0001
    40        0.0514             nan     0.0100   -0.0000
    60        0.0433             nan     0.0100   -0.0000
    80        0.0376             nan     0.0100   -0.0000
   100        0.0332             nan     0.0100   -0.0000
   120        0.0299             nan     0.0100   -0.0000
   130        0.0282             nan     0.0100   -0.0001

[1] "GBM variable coefficients"
                            var      rel.inf
V2                           V2 9.099395e+00
ratio5                   ratio5 5.966395e+00
orbit18                 orbit18 4.399718e+00
orbit31                 orbit31 4.297231e+00
spin_vertex         spin_vertex 4.296643e+00
walktrap_vertex walktrap_vertex 3.970685e+00
third                     third 3.678230e+00
comsize                 comsize 3.363587e+00
constraint           constraint 2.694611e+00
graph11                 graph11 2.670437e+00
orbit65                 orbit65 2.557643e+00
V1                           V1 2.441315e+00
orbit54                 orbit54 2.435601e+00
orbit30                 orbit30 2.412354e+00
pagerank               pagerank 2.187934e+00
target                   target 1.997860e+00
ratio6                   ratio6 1.956414e+00
orbit35                 orbit35 1.807446e+00
trans                     trans 1.705577e+00
orbit36                 orbit36 1.627167e+00
ratio4                   ratio4 1.617184e+00
graph0                   graph0 1.412581e+00
orbit23                 orbit23 1.401017e+00
bet                         bet 1.107064e+00
inner                     inner 1.090091e+00
orbit50                 orbit50 1.062130e+00
orbit37                 orbit37 1.038501e+00
selfinter             selfinter 9.095004e-01
adhesion               adhesion 9.059832e-01
cohesion               cohesion 8.701317e-01
orbit51                 orbit51 8.577671e-01
membership_s32   membership_s32 8.518848e-01
outer                     outer 8.394139e-01
ratio2                   ratio2 6.441534e-01
orbit38                 orbit38 6.215626e-01
orbit25                 orbit25 6.127727e-01
orbit64                 orbit64 6.067399e-01
fifth                     fifth 5.979769e-01
orbit22                 orbit22 5.637760e-01
ratio3                   ratio3 5.621258e-01
orbit33                 orbit33 5.606698e-01
orbit11                 orbit11 5.546382e-01
membership_s15   membership_s15 5.505356e-01
second                   second 5.394292e-01
graph7                   graph7 5.324232e-01
ratio1                   ratio1 5.137868e-01
graph4                   graph4 5.084156e-01
close                     close 4.710634e-01
graph10                 graph10 4.464494e-01
graph8                   graph8 4.450206e-01
orbit9                   orbit9 4.419443e-01
orbit69                 orbit69 4.405931e-01
graph29                 graph29 4.328827e-01
ecc                         ecc 4.055048e-01
orbit63                 orbit63 4.038432e-01
orbit15                 orbit15 3.995767e-01
knn                         knn 3.995019e-01
orbit49                 orbit49 3.842361e-01
graph14                 graph14 3.815886e-01
orbit70                 orbit70 3.500528e-01
graph21                 graph21 3.374000e-01
sixth                     sixth 3.127845e-01
upto_second         upto_second 3.100912e-01
coreness               coreness 3.045436e-01
ioratio                 ioratio 3.018605e-01
orbit19                 orbit19 2.986160e-01
graph27                 graph27 2.783943e-01
graph2                   graph2 2.700565e-01
orbit21                 orbit21 2.552227e-01
orbit71                 orbit71 2.545717e-01
graph20                 graph20 2.447788e-01
upto_sixth           upto_sixth 2.350312e-01
graph12                 graph12 2.331877e-01
graph22                 graph22 2.264966e-01
orbit40                 orbit40 2.218077e-01
bigcom4                 bigcom4 2.037796e-01
orbit56                 orbit56 1.961732e-01
graph19                 graph19 1.789008e-01
orbit12                 orbit12 1.689464e-01
orbit4                   orbit4 1.665767e-01
upto_fifth           upto_fifth 1.509227e-01
orbit42                 orbit42 1.378153e-01
graph25                 graph25 1.276099e-01
graph23                 graph23 1.271644e-01
orbit55                 orbit55 1.219802e-01
orbit41                 orbit41 1.114618e-01
orbit1                   orbit1 9.754059e-02
orbit32                 orbit32 9.470747e-02
graph16                 graph16 9.352358e-02
graph5                   graph5 9.184916e-02
orbit62                 orbit62 8.975107e-02
orbit45                 orbit45 8.935532e-02
AP                           AP 8.867328e-02
orbit17                 orbit17 8.812286e-02
orbit13                 orbit13 8.494194e-02
graph9                   graph9 8.370675e-02
orbit48                 orbit48 7.746270e-02
orbit44                 orbit44 7.570766e-02
fourth                   fourth 7.447521e-02
graph28                 graph28 6.661159e-02
orbit39                 orbit39 6.017689e-02
orbit20                 orbit20 5.234930e-02
orbit58                 orbit58 1.667259e-03
orbit16                 orbit16 1.577979e-03
graph1                   graph1 1.515410e-03
orbit6                   orbit6 1.278826e-03
orbit26                 orbit26 1.152412e-03
graph24                 graph24 1.080413e-03
graph26                 graph26 1.026783e-03
bigcom30               bigcom30 6.934891e-04
orbit47                 orbit47 6.798357e-04
orbit27                 orbit27 5.343947e-04
graph13                 graph13 5.028885e-04
orbit24                 orbit24 4.906220e-04
orbit66                 orbit66 3.967301e-04
graph15                 graph15 3.183743e-04
orbit46                 orbit46 2.521457e-04
orbit10                 orbit10 2.393097e-04
orbit2                   orbit2 1.804754e-04
graph18                 graph18 1.325119e-04
orbit52                 orbit52 1.218914e-04
orbit28                 orbit28 9.617893e-05
upto_fourth         upto_fourth 9.000731e-05
membership_s36   membership_s36 8.677098e-05
graph3                   graph3 4.641196e-31
graph6                   graph6 0.000000e+00
graph17                 graph17 0.000000e+00
orbit0                   orbit0 0.000000e+00
orbit3                   orbit3 0.000000e+00
orbit5                   orbit5 0.000000e+00
orbit7                   orbit7 0.000000e+00
orbit8                   orbit8 0.000000e+00
orbit14                 orbit14 0.000000e+00
orbit29                 orbit29 0.000000e+00
orbit34                 orbit34 0.000000e+00
orbit43                 orbit43 0.000000e+00
orbit53                 orbit53 0.000000e+00
orbit57                 orbit57 0.000000e+00
orbit59                 orbit59 0.000000e+00
orbit60                 orbit60 0.000000e+00
orbit61                 orbit61 0.000000e+00
orbit67                 orbit67 0.000000e+00
orbit68                 orbit68 0.000000e+00
orbit72                 orbit72 0.000000e+00
eccrad                   eccrad 0.000000e+00
hubscore               hubscore 0.000000e+00
evcent                   evcent 0.000000e+00
first                     first 0.000000e+00
upto_third           upto_third 0.000000e+00
bigcom1                 bigcom1 0.000000e+00
bigcom2                 bigcom2 0.000000e+00
bigcom3                 bigcom3 0.000000e+00
bigcom6                 bigcom6 0.000000e+00
bigcom8                 bigcom8 0.000000e+00
bigcom9                 bigcom9 0.000000e+00
bigcom11               bigcom11 0.000000e+00
bigcom13               bigcom13 0.000000e+00
bigcom15               bigcom15 0.000000e+00
bigcom16               bigcom16 0.000000e+00
bigcom21               bigcom21 0.000000e+00
bigcom22               bigcom22 0.000000e+00
bigcom24               bigcom24 0.000000e+00
bigcom26               bigcom26 0.000000e+00
bigcom28               bigcom28 0.000000e+00
bigcom31               bigcom31 0.000000e+00
bigcom32               bigcom32 0.000000e+00
bigcom33               bigcom33 0.000000e+00
bigcom34               bigcom34 0.000000e+00
bigcom36               bigcom36 0.000000e+00
bigcom37               bigcom37 0.000000e+00
bigcom38               bigcom38 0.000000e+00
bigcom39               bigcom39 0.000000e+00
bigcom40               bigcom40 0.000000e+00
bigcom43               bigcom43 0.000000e+00
bigcom44               bigcom44 0.000000e+00
bigcom46               bigcom46 0.000000e+00
bigcom47               bigcom47 0.000000e+00
bigcom49               bigcom49 0.000000e+00
bigcom50               bigcom50 0.000000e+00
bigcom51               bigcom51 0.000000e+00
bigcom52               bigcom52 0.000000e+00
bigcom54               bigcom54 0.000000e+00
bigcom56               bigcom56 0.000000e+00
bigcom62               bigcom62 0.000000e+00
bigcom66               bigcom66 0.000000e+00
bigcom68               bigcom68 0.000000e+00
bigcom69               bigcom69 0.000000e+00
bigcom71               bigcom71 0.000000e+00
bigcom72               bigcom72 0.000000e+00
bigcom73               bigcom73 0.000000e+00
bigcom74               bigcom74 0.000000e+00
bigcom75               bigcom75 0.000000e+00
bigcom76               bigcom76 0.000000e+00
bigcom77               bigcom77 0.000000e+00
bigcom79               bigcom79 0.000000e+00
bigcom80               bigcom80 0.000000e+00
bigcom82               bigcom82 0.000000e+00
bigcom83               bigcom83 0.000000e+00
bigcom84               bigcom84 0.000000e+00
bigcom85               bigcom85 0.000000e+00
bigcom87               bigcom87 0.000000e+00
bigcom89               bigcom89 0.000000e+00
bigcom91               bigcom91 0.000000e+00
bigcom92               bigcom92 0.000000e+00
bigcom93               bigcom93 0.000000e+00
bigcom96               bigcom96 0.000000e+00
bigcom97               bigcom97 0.000000e+00
bigcom98               bigcom98 0.000000e+00
bigcom99               bigcom99 0.000000e+00
bigcom101             bigcom101 0.000000e+00
bigcom104             bigcom104 0.000000e+00
bigcom106             bigcom106 0.000000e+00
bigcom109             bigcom109 0.000000e+00
bigcom113             bigcom113 0.000000e+00
bigcom116             bigcom116 0.000000e+00
bigcom120             bigcom120 0.000000e+00
bigcom123             bigcom123 0.000000e+00
bigcom126             bigcom126 0.000000e+00
bigcom127             bigcom127 0.000000e+00
bigcom137             bigcom137 0.000000e+00
bigcom139             bigcom139 0.000000e+00
bigcom140             bigcom140 0.000000e+00
bigcom143             bigcom143 0.000000e+00
bigcom145             bigcom145 0.000000e+00
bigcom146             bigcom146 0.000000e+00
bigcom147             bigcom147 0.000000e+00
bigcom149             bigcom149 0.000000e+00
bigcom153             bigcom153 0.000000e+00
bigcom154             bigcom154 0.000000e+00
bigcom156             bigcom156 0.000000e+00
bigcom157             bigcom157 0.000000e+00
bigcom158             bigcom158 0.000000e+00
bigcom160             bigcom160 0.000000e+00
bigcom161             bigcom161 0.000000e+00
bigcom162             bigcom162 0.000000e+00
bigcom164             bigcom164 0.000000e+00
bigcom166             bigcom166 0.000000e+00
bigcom167             bigcom167 0.000000e+00
bigcom171             bigcom171 0.000000e+00
bigcom173             bigcom173 0.000000e+00
bigcom175             bigcom175 0.000000e+00
bigcom176             bigcom176 0.000000e+00
bigcom177             bigcom177 0.000000e+00
bigcom178             bigcom178 0.000000e+00
bigcom180             bigcom180 0.000000e+00
bigcom181             bigcom181 0.000000e+00
bigcom184             bigcom184 0.000000e+00
bigcom186             bigcom186 0.000000e+00
bigcom187             bigcom187 0.000000e+00
bigcom189             bigcom189 0.000000e+00
bigcom194             bigcom194 0.000000e+00
bigcom195             bigcom195 0.000000e+00
bigcom196             bigcom196 0.000000e+00
bigcom204             bigcom204 0.000000e+00
bigcom205             bigcom205 0.000000e+00
bigcom212             bigcom212 0.000000e+00
bigcom214             bigcom214 0.000000e+00
bigcom222             bigcom222 0.000000e+00
bigcom223             bigcom223 0.000000e+00
bigcom226             bigcom226 0.000000e+00
bigcom227             bigcom227 0.000000e+00
bigcom229             bigcom229 0.000000e+00
bigcom233             bigcom233 0.000000e+00
bigcom236             bigcom236 0.000000e+00
bigcom237             bigcom237 0.000000e+00
bigcom246             bigcom246 0.000000e+00
bigcom248             bigcom248 0.000000e+00
bigcom249             bigcom249 0.000000e+00
bigcom250             bigcom250 0.000000e+00
bigcom254             bigcom254 0.000000e+00
bigcom266             bigcom266 0.000000e+00
bigcom269             bigcom269 0.000000e+00
bigcom272             bigcom272 0.000000e+00
bigcom274             bigcom274 0.000000e+00
bigcom281             bigcom281 0.000000e+00
bigcom291             bigcom291 0.000000e+00
bigcom292             bigcom292 0.000000e+00
bigcom295             bigcom295 0.000000e+00
bigcom299             bigcom299 0.000000e+00
bigcom301             bigcom301 0.000000e+00
bigcom306             bigcom306 0.000000e+00
bigcom309             bigcom309 0.000000e+00
bigcom314             bigcom314 0.000000e+00
bigcom321             bigcom321 0.000000e+00
bigcom341             bigcom341 0.000000e+00
bigcom350             bigcom350 0.000000e+00
bigcom353             bigcom353 0.000000e+00
bigcom359             bigcom359 0.000000e+00
bigcom363             bigcom363 0.000000e+00
bigcom365             bigcom365 0.000000e+00
bigcom385             bigcom385 0.000000e+00
bigcom386             bigcom386 0.000000e+00
bigcom408             bigcom408 0.000000e+00
bigcom412             bigcom412 0.000000e+00
bigcom480             bigcom480 0.000000e+00
membership_s1     membership_s1 0.000000e+00
membership_s3     membership_s3 0.000000e+00
membership_s4     membership_s4 0.000000e+00
membership_s5     membership_s5 0.000000e+00
membership_s6     membership_s6 0.000000e+00
membership_s7     membership_s7 0.000000e+00
membership_s8     membership_s8 0.000000e+00
membership_s9     membership_s9 0.000000e+00
membership_s11   membership_s11 0.000000e+00
membership_s12   membership_s12 0.000000e+00
membership_s14   membership_s14 0.000000e+00
membership_s16   membership_s16 0.000000e+00
membership_s17   membership_s17 0.000000e+00
membership_s18   membership_s18 0.000000e+00
membership_s20   membership_s20 0.000000e+00
membership_s21   membership_s21 0.000000e+00
membership_s22   membership_s22 0.000000e+00
membership_s24   membership_s24 0.000000e+00
membership_s25   membership_s25 0.000000e+00
membership_s26   membership_s26 0.000000e+00
membership_s27   membership_s27 0.000000e+00
membership_s28   membership_s28 0.000000e+00
membership_s30   membership_s30 0.000000e+00
membership_s31   membership_s31 0.000000e+00
membership_s33   membership_s33 0.000000e+00
membership_s37   membership_s37 0.000000e+00
pdi                         pdi 0.000000e+00
[1] "All"
[1] 1
[1] 5.824906
[1] "Dataset: high_CT Model RF, refit model on training data 2015-06-16 11:00:26"
     |      Out-of-bag   |
Tree |      MSE  %Var(y) |
   1 |  0.01149   144.64 |
   2 |  0.01276   160.60 |
   3 |  0.01281   161.30 |
   4 |   0.0144   181.26 |
   5 |  0.01509   189.96 |
   6 |  0.01255   157.97 |
   7 |  0.01332   167.74 |
   8 |  0.01273   160.30 |
   9 |  0.01147   144.41 |
  10 |  0.01107   139.35 |
  11 |   0.0109   137.26 |
  12 | 0.009948   125.26 |
  13 | 0.009709   122.24 |
  14 | 0.009542   120.14 |
  15 | 0.009168   115.43 |
  16 | 0.009221   116.10 |
  17 |  0.00943   118.74 |
  18 | 0.009277   116.81 |
  19 |  0.00935   117.73 |
  20 | 0.009242   116.37 |
  21 | 0.009232   116.24 |
  22 |  0.00908   114.33 |
  23 | 0.009045   113.88 |
  24 |  0.00905   113.94 |
  25 | 0.008963   112.86 |
  26 |   0.0089   112.06 |
  27 | 0.008847   111.39 |
  28 | 0.008812   110.95 |
  29 | 0.008774   110.47 |
  30 | 0.008754   110.23 |
  31 | 0.008726   109.86 |
  32 | 0.008703   109.58 |
  33 | 0.008713   109.70 |
  34 |  0.00868   109.29 |
  35 | 0.008683   109.32 |
  36 | 0.008694   109.46 |
  37 | 0.008735   109.98 |
  38 | 0.008703   109.57 |
  39 |  0.00875   110.17 |
  40 | 0.008626   108.61 |
  41 |   0.0086   108.28 |
  42 | 0.008589   108.14 |
  43 | 0.008592   108.18 |
  44 |  0.00861   108.41 |
  45 |  0.00861   108.41 |
  46 | 0.008605   108.34 |
  47 | 0.008581   108.04 |
  48 | 0.008582   108.06 |
  49 | 0.008615   108.47 |
  50 | 0.008601   108.29 |
  51 | 0.008603   108.32 |
  52 | 0.008641   108.80 |
  53 | 0.008634   108.71 |
  54 | 0.008641   108.79 |
  55 | 0.008667   109.13 |
  56 | 0.008651   108.92 |
  57 | 0.008658   109.01 |
  58 | 0.008643   108.83 |
  59 | 0.008646   108.87 |
  60 | 0.008625   108.60 |
  61 | 0.008614   108.46 |
  62 | 0.008632   108.69 |
  63 | 0.008579   108.01 |
  64 | 0.008579   108.01 |
  65 | 0.008559   107.76 |
  66 | 0.008574   107.95 |
  67 | 0.008597   108.24 |
  68 | 0.008622   108.56 |
  69 | 0.008622   108.55 |
  70 | 0.008606   108.36 |
  71 | 0.008611   108.42 |
  72 | 0.008604   108.33 |
  73 | 0.008602   108.30 |
  74 | 0.008597   108.25 |
  75 | 0.008597   108.24 |
  76 | 0.008599   108.27 |
  77 | 0.008594   108.20 |
  78 | 0.008592   108.18 |
  79 | 0.008578   108.00 |
  80 | 0.008594   108.20 |
  81 | 0.008598   108.25 |
  82 |  0.00859   108.16 |
  83 | 0.008593   108.19 |
  84 | 0.008589   108.15 |
  85 | 0.008604   108.33 |
  86 | 0.008609   108.39 |
  87 | 0.008621   108.55 |
  88 | 0.008615   108.47 |
  89 | 0.008611   108.42 |
  90 | 0.008628   108.64 |
  91 |  0.00866   109.03 |
  92 | 0.008656   108.99 |
  93 |  0.00868   109.29 |
  94 | 0.008682   109.31 |
  95 |  0.00868   109.28 |
  96 | 0.008671   109.18 |
  97 |  0.00867   109.17 |
  98 |  0.00867   109.16 |
  99 | 0.008659   109.02 |
 100 | 0.008653   108.94 |
[1] "Random Forest variable coefficients"
                      %IncMSE IncNodePurity
graph0           6.582241e-04  7.953870e-02
graph1           6.535948e-05  8.571429e-03
graph2           0.000000e+00  1.428571e-02
graph3           0.000000e+00  2.862294e-19
graph4           0.000000e+00  2.146720e-19
graph5          -1.346983e-06  2.100000e-03
graph6           4.583820e-04  3.077273e-02
graph7           3.295092e-04  5.292978e-02
graph8           1.274725e-03  5.744949e-04
graph9           9.670214e-04  1.848090e-02
graph10          9.470973e-04  1.469373e-02
graph11          4.508368e-04  8.578206e-02
graph12          0.000000e+00  0.000000e+00
graph13          3.964758e-04  3.771429e-02
graph14          2.257336e-05  4.410994e-02
graph15          1.531729e-04  2.750000e-02
graph16          1.103753e-04  1.874590e-02
graph17          5.417607e-04  1.956989e-02
graph18          6.637845e-04  5.914886e-02
graph19          0.000000e+00  3.209238e-19
graph20          5.538899e-04  6.085102e-03
graph21          0.000000e+00  8.750000e-03
graph22          3.835568e-04  3.637586e-02
graph23          0.000000e+00  8.333333e-03
graph24          1.816046e-03  2.024943e-02
graph25          2.348573e-05  3.832535e-02
graph26          1.733822e-04  7.690474e-04
graph27          7.455984e-04  3.158883e-02
graph28          1.528316e-03  5.285963e-02
graph29          2.337394e-05  4.881124e-02
orbit0           6.047516e-04  1.945946e-02
orbit1           5.750219e-04  7.085941e-02
orbit2           3.025129e-03  3.721952e-02
orbit3           3.461963e-04  3.288187e-02
orbit4           1.615842e-03  3.129354e-03
orbit5           7.514817e-04  4.615514e-02
orbit6           6.789495e-04  2.523706e-02
orbit7           1.049384e-04  3.176997e-02
orbit8           2.490227e-04  1.853808e-02
orbit9           7.428313e-04  6.022738e-02
orbit10          4.212860e-04  9.750000e-03
orbit11         -1.355748e-06  1.066667e-02
orbit12          2.038532e-03  3.307325e-02
orbit13          2.760085e-04  9.868421e-03
orbit14          1.284797e-04  9.750000e-03
orbit15          2.915871e-03  4.893359e-02
orbit16          2.781907e-04  3.126175e-02
orbit17          5.912780e-04  5.916316e-02
orbit18          1.611102e-03  1.065439e-01
orbit19          1.159287e-03  3.172037e-02
orbit20          1.219298e-03  8.247079e-02
orbit21          7.005762e-04  1.727426e-02
orbit22          7.366113e-05  4.095818e-01
orbit23          2.389646e-03  3.060352e-02
orbit24          1.101101e-04  3.436720e-02
orbit25          0.000000e+00  2.168404e-21
orbit26          2.813447e-04  5.732381e-02
orbit27          1.289828e-03  1.891260e-02
orbit28         -2.169197e-05  1.851852e-02
orbit29          0.000000e+00  3.816392e-19
orbit30          2.492743e-03  3.916531e-02
orbit31          5.691753e-04  2.225260e-01
orbit32          1.112189e-04  3.176024e-02
orbit33          0.000000e+00  2.168404e-20
orbit34          1.077762e-04  3.343427e-02
orbit35          2.093913e-03  1.418171e-01
orbit36          1.894035e-03  6.975321e-02
orbit37          1.077324e-04  2.685403e-02
orbit38          5.343230e-04  4.882681e-02
orbit39          1.991150e-04  2.596979e-02
orbit40          8.711069e-04  6.021335e-02
orbit41          1.523898e-03  8.396460e-02
orbit42          1.918312e-20  1.334921e-02
orbit43          1.769752e-04  2.668748e-02
orbit44          6.484958e-05  4.290476e-02
orbit45          2.199975e-03  5.076004e-02
orbit46          3.165254e-04  2.411807e-02
orbit47          1.489415e-03  2.805672e-02
orbit48          2.683265e-04  2.788125e-02
orbit49          1.317454e-03  3.871167e-02
orbit50          5.909363e-04  1.149638e-01
orbit51          0.000000e+00  1.214306e-19
orbit52          5.752212e-04  1.619718e-03
orbit53          1.969365e-04  4.040545e-02
orbit54          2.459938e-04  4.029706e-02
orbit55          1.922393e-04  9.422466e-03
orbit56          1.308496e-03  3.433840e-02
orbit57          1.252871e-03  7.225478e-02
orbit58          2.172027e-04  4.456349e-02
orbit59          0.000000e+00  2.168404e-21
orbit60          0.000000e+00  5.637851e-20
orbit61          1.098901e-04  2.270833e-02
orbit62          2.282089e-03  4.901834e-02
orbit63          1.258781e-03  7.202519e-02
orbit64          4.357298e-05  1.666667e-02
orbit65          4.836923e-04  9.318357e-02
orbit66          2.408507e-03  4.884575e-02
orbit67          0.000000e+00  1.998207e-02
orbit68          1.161188e-03  4.995728e-02
orbit69         -1.093429e-06  6.272684e-02
orbit70          6.466670e-04  2.048676e-02
orbit71          1.057082e-04  1.914959e-02
orbit72          3.454916e-04  9.417966e-03
AP               0.000000e+00  0.000000e+00
bet              3.634504e-04  1.448504e-01
ecc             -4.535147e-05  9.166667e-03
eccrad          -4.098361e-05  2.526316e-02
close            1.005862e-03  5.039046e-02
constraint       2.416616e-03  2.703443e-01
coreness         1.627547e-03  2.266710e-02
knn              2.629616e-04  1.438723e-01
hubscore         0.000000e+00  5.724587e-19
pagerank         7.248474e-05  9.417794e-02
trans           -6.637394e-05  6.439918e-02
evcent           1.470588e-04  1.882353e-02
first            8.423913e-04  6.621248e-04
upto_second      1.293209e-03  2.926188e-02
upto_third       4.338395e-05  1.500000e-02
upto_fourth      1.591961e-03  1.101677e-01
upto_fifth      -4.264392e-05  8.333333e-03
upto_sixth       4.004747e-04  1.013076e-01
second           1.668278e-03  2.535264e-02
third            1.003988e-03  1.128894e-01
fourth           8.202311e-04  9.695797e-02
fifth            4.576030e-04  9.999213e-02
sixth            2.926510e-04  7.457912e-02
ratio1           1.991789e-04  1.636064e-01
ratio2           4.687836e-03  1.729132e-01
ratio3           5.110135e-04  8.030511e-02
ratio4           6.016362e-04  1.297481e-01
ratio5          -7.755764e-05  1.794725e-01
ratio6           1.040150e-03  1.273153e-01
selfinter        0.000000e+00  0.000000e+00
walktrap_vertex  5.285018e-05  5.502215e-01
bigcom1          0.000000e+00  0.000000e+00
bigcom2          0.000000e+00  0.000000e+00
bigcom3          0.000000e+00  0.000000e+00
bigcom4          0.000000e+00  0.000000e+00
bigcom6          0.000000e+00  0.000000e+00
bigcom8          0.000000e+00  0.000000e+00
bigcom9          0.000000e+00  0.000000e+00
bigcom11         0.000000e+00  0.000000e+00
bigcom13         0.000000e+00  0.000000e+00
bigcom15         0.000000e+00  0.000000e+00
bigcom16         0.000000e+00  0.000000e+00
bigcom21         0.000000e+00  0.000000e+00
bigcom22         0.000000e+00  0.000000e+00
bigcom24         0.000000e+00  0.000000e+00
bigcom26         0.000000e+00  0.000000e+00
bigcom28         0.000000e+00  0.000000e+00
bigcom30         0.000000e+00  0.000000e+00
bigcom31         0.000000e+00  0.000000e+00
bigcom32         0.000000e+00  0.000000e+00
bigcom33         0.000000e+00  0.000000e+00
bigcom34         0.000000e+00  0.000000e+00
bigcom36         0.000000e+00  0.000000e+00
bigcom37         0.000000e+00  0.000000e+00
bigcom38         0.000000e+00  0.000000e+00
bigcom39         0.000000e+00  0.000000e+00
bigcom40         0.000000e+00  2.614587e-02
bigcom43         0.000000e+00  0.000000e+00
bigcom44         0.000000e+00  0.000000e+00
bigcom46         0.000000e+00  0.000000e+00
bigcom47         0.000000e+00  0.000000e+00
bigcom49         0.000000e+00  0.000000e+00
bigcom50         0.000000e+00  0.000000e+00
bigcom51         0.000000e+00  0.000000e+00
bigcom52         0.000000e+00  0.000000e+00
bigcom54         0.000000e+00  0.000000e+00
bigcom56         0.000000e+00  0.000000e+00
bigcom62         0.000000e+00  0.000000e+00
bigcom66         0.000000e+00  0.000000e+00
bigcom68         0.000000e+00  0.000000e+00
bigcom69         0.000000e+00  0.000000e+00
bigcom71         0.000000e+00  0.000000e+00
bigcom72         0.000000e+00  0.000000e+00
bigcom73         0.000000e+00  0.000000e+00
bigcom74         0.000000e+00  0.000000e+00
bigcom75         0.000000e+00  0.000000e+00
bigcom76         0.000000e+00  0.000000e+00
bigcom77         0.000000e+00  0.000000e+00
bigcom79         0.000000e+00  0.000000e+00
bigcom80         0.000000e+00  0.000000e+00
bigcom82         0.000000e+00  0.000000e+00
bigcom83         0.000000e+00  0.000000e+00
bigcom84         0.000000e+00  0.000000e+00
bigcom85         0.000000e+00  0.000000e+00
bigcom87         0.000000e+00  0.000000e+00
bigcom89         0.000000e+00  0.000000e+00
bigcom91         0.000000e+00  0.000000e+00
bigcom92         0.000000e+00  0.000000e+00
bigcom93         0.000000e+00  0.000000e+00
bigcom96         0.000000e+00  0.000000e+00
bigcom97         0.000000e+00  0.000000e+00
bigcom98         0.000000e+00  0.000000e+00
bigcom99         0.000000e+00  0.000000e+00
bigcom101        0.000000e+00  6.938894e-20
bigcom104        0.000000e+00  0.000000e+00
bigcom106        0.000000e+00  0.000000e+00
bigcom109        0.000000e+00  0.000000e+00
bigcom113        0.000000e+00  0.000000e+00
bigcom116        0.000000e+00  0.000000e+00
bigcom120        0.000000e+00  0.000000e+00
bigcom123        0.000000e+00  0.000000e+00
bigcom126        0.000000e+00  0.000000e+00
bigcom127        0.000000e+00  0.000000e+00
bigcom137        0.000000e+00  0.000000e+00
bigcom139        0.000000e+00  0.000000e+00
bigcom140        0.000000e+00  0.000000e+00
bigcom143        0.000000e+00  0.000000e+00
bigcom145        0.000000e+00  0.000000e+00
bigcom146        0.000000e+00  0.000000e+00
bigcom147        0.000000e+00  0.000000e+00
bigcom149        0.000000e+00  0.000000e+00
bigcom153        0.000000e+00  0.000000e+00
bigcom154        0.000000e+00  0.000000e+00
bigcom156        0.000000e+00  0.000000e+00
bigcom157        0.000000e+00  0.000000e+00
bigcom158        0.000000e+00  0.000000e+00
bigcom160        0.000000e+00  0.000000e+00
bigcom161        0.000000e+00  0.000000e+00
bigcom162        0.000000e+00  0.000000e+00
bigcom164        0.000000e+00  0.000000e+00
bigcom166        0.000000e+00  0.000000e+00
bigcom167        0.000000e+00  0.000000e+00
bigcom171        0.000000e+00  0.000000e+00
bigcom173        0.000000e+00  0.000000e+00
bigcom175        0.000000e+00  0.000000e+00
bigcom176        0.000000e+00  0.000000e+00
bigcom177        0.000000e+00  0.000000e+00
bigcom178        0.000000e+00  0.000000e+00
bigcom180        0.000000e+00  0.000000e+00
bigcom181        0.000000e+00  0.000000e+00
bigcom184        0.000000e+00  0.000000e+00
bigcom186        0.000000e+00  0.000000e+00
bigcom187        0.000000e+00  0.000000e+00
bigcom189        0.000000e+00  0.000000e+00
bigcom194        0.000000e+00  0.000000e+00
bigcom195        0.000000e+00  0.000000e+00
bigcom196        0.000000e+00  0.000000e+00
bigcom204        0.000000e+00  0.000000e+00
bigcom205        0.000000e+00  0.000000e+00
bigcom212        0.000000e+00  0.000000e+00
bigcom214        0.000000e+00  0.000000e+00
bigcom222        0.000000e+00  0.000000e+00
bigcom223        0.000000e+00  0.000000e+00
bigcom226        0.000000e+00  0.000000e+00
bigcom227        0.000000e+00  0.000000e+00
bigcom229        0.000000e+00  0.000000e+00
bigcom233        0.000000e+00  0.000000e+00
bigcom236        0.000000e+00  0.000000e+00
bigcom237        0.000000e+00  0.000000e+00
bigcom246        0.000000e+00  0.000000e+00
bigcom248        0.000000e+00  0.000000e+00
bigcom249        0.000000e+00  0.000000e+00
bigcom250        0.000000e+00  0.000000e+00
bigcom254        0.000000e+00  0.000000e+00
bigcom266        0.000000e+00  0.000000e+00
bigcom269        0.000000e+00  0.000000e+00
bigcom272        0.000000e+00  0.000000e+00
bigcom274        0.000000e+00  0.000000e+00
bigcom281        0.000000e+00  0.000000e+00
bigcom291        0.000000e+00  0.000000e+00
bigcom292        0.000000e+00  0.000000e+00
bigcom295        0.000000e+00  0.000000e+00
bigcom299        0.000000e+00  0.000000e+00
bigcom301        0.000000e+00  0.000000e+00
bigcom306        0.000000e+00  0.000000e+00
bigcom309        0.000000e+00  0.000000e+00
bigcom314        0.000000e+00  0.000000e+00
bigcom321        0.000000e+00  0.000000e+00
bigcom341        0.000000e+00  0.000000e+00
bigcom350        0.000000e+00  0.000000e+00
bigcom353        0.000000e+00  0.000000e+00
bigcom359        0.000000e+00  0.000000e+00
bigcom363        0.000000e+00  0.000000e+00
bigcom365        0.000000e+00  0.000000e+00
bigcom385        0.000000e+00  0.000000e+00
bigcom386        0.000000e+00  0.000000e+00
bigcom408        0.000000e+00  0.000000e+00
bigcom412        0.000000e+00  0.000000e+00
bigcom480        0.000000e+00  0.000000e+00
spin_vertex      5.957888e-05  4.374778e-01
membership_s1    0.000000e+00  0.000000e+00
membership_s3    0.000000e+00  0.000000e+00
membership_s4    0.000000e+00  4.857226e-19
membership_s5    0.000000e+00  0.000000e+00
membership_s6    0.000000e+00  0.000000e+00
membership_s7    0.000000e+00  0.000000e+00
membership_s8    0.000000e+00  0.000000e+00
membership_s9    0.000000e+00  0.000000e+00
membership_s11   0.000000e+00  0.000000e+00
membership_s12   0.000000e+00  0.000000e+00
membership_s14   0.000000e+00  0.000000e+00
membership_s15   0.000000e+00  3.715905e-03
membership_s16   0.000000e+00  0.000000e+00
membership_s17   0.000000e+00  0.000000e+00
membership_s18   0.000000e+00  0.000000e+00
membership_s20   0.000000e+00  0.000000e+00
membership_s21   0.000000e+00  0.000000e+00
membership_s22   0.000000e+00  0.000000e+00
membership_s24   0.000000e+00  0.000000e+00
membership_s25   0.000000e+00  0.000000e+00
membership_s26   0.000000e+00  0.000000e+00
membership_s27  -6.085582e-05  6.631856e-03
membership_s28   0.000000e+00  0.000000e+00
membership_s30   0.000000e+00  0.000000e+00
membership_s31   0.000000e+00  8.333333e-03
membership_s32   1.363250e-04  1.393097e-01
membership_s33   0.000000e+00  0.000000e+00
membership_s36   0.000000e+00  0.000000e+00
membership_s37   0.000000e+00  0.000000e+00
V1               5.333311e-04  8.711768e-02
V2               3.209849e-04  1.679715e-01
pdi              0.000000e+00  0.000000e+00
adhesion         8.528848e-04  2.534970e-02
cohesion        -4.347826e-05  1.600000e-02
inner            1.450944e-04  4.734682e-02
outer            5.167576e-05  4.310578e-02
ioratio          1.947633e-03  3.501364e-02
comsize          5.817013e-04  1.892127e-01
target           5.280054e-05  7.908415e-02
                            var      rel.inf
V2                           V2 9.099395e+00
ratio5                   ratio5 5.966395e+00
orbit18                 orbit18 4.399718e+00
orbit31                 orbit31 4.297231e+00
spin_vertex         spin_vertex 4.296643e+00
walktrap_vertex walktrap_vertex 3.970685e+00
third                     third 3.678230e+00
comsize                 comsize 3.363587e+00
constraint           constraint 2.694611e+00
graph11                 graph11 2.670437e+00
orbit65                 orbit65 2.557643e+00
V1                           V1 2.441315e+00
orbit54                 orbit54 2.435601e+00
orbit30                 orbit30 2.412354e+00
pagerank               pagerank 2.187934e+00
target                   target 1.997860e+00
ratio6                   ratio6 1.956414e+00
orbit35                 orbit35 1.807446e+00
trans                     trans 1.705577e+00
orbit36                 orbit36 1.627167e+00
ratio4                   ratio4 1.617184e+00
graph0                   graph0 1.412581e+00
orbit23                 orbit23 1.401017e+00
bet                         bet 1.107064e+00
inner                     inner 1.090091e+00
orbit50                 orbit50 1.062130e+00
orbit37                 orbit37 1.038501e+00
selfinter             selfinter 9.095004e-01
adhesion               adhesion 9.059832e-01
cohesion               cohesion 8.701317e-01
orbit51                 orbit51 8.577671e-01
membership_s32   membership_s32 8.518848e-01
outer                     outer 8.394139e-01
ratio2                   ratio2 6.441534e-01
orbit38                 orbit38 6.215626e-01
orbit25                 orbit25 6.127727e-01
orbit64                 orbit64 6.067399e-01
fifth                     fifth 5.979769e-01
orbit22                 orbit22 5.637760e-01
ratio3                   ratio3 5.621258e-01
orbit33                 orbit33 5.606698e-01
orbit11                 orbit11 5.546382e-01
membership_s15   membership_s15 5.505356e-01
second                   second 5.394292e-01
graph7                   graph7 5.324232e-01
ratio1                   ratio1 5.137868e-01
graph4                   graph4 5.084156e-01
close                     close 4.710634e-01
graph10                 graph10 4.464494e-01
graph8                   graph8 4.450206e-01
orbit9                   orbit9 4.419443e-01
orbit69                 orbit69 4.405931e-01
graph29                 graph29 4.328827e-01
ecc                         ecc 4.055048e-01
orbit63                 orbit63 4.038432e-01
orbit15                 orbit15 3.995767e-01
knn                         knn 3.995019e-01
orbit49                 orbit49 3.842361e-01
graph14                 graph14 3.815886e-01
orbit70                 orbit70 3.500528e-01
graph21                 graph21 3.374000e-01
sixth                     sixth 3.127845e-01
upto_second         upto_second 3.100912e-01
coreness               coreness 3.045436e-01
ioratio                 ioratio 3.018605e-01
orbit19                 orbit19 2.986160e-01
graph27                 graph27 2.783943e-01
graph2                   graph2 2.700565e-01
orbit21                 orbit21 2.552227e-01
orbit71                 orbit71 2.545717e-01
graph20                 graph20 2.447788e-01
upto_sixth           upto_sixth 2.350312e-01
graph12                 graph12 2.331877e-01
graph22                 graph22 2.264966e-01
orbit40                 orbit40 2.218077e-01
bigcom4                 bigcom4 2.037796e-01
orbit56                 orbit56 1.961732e-01
graph19                 graph19 1.789008e-01
orbit12                 orbit12 1.689464e-01
orbit4                   orbit4 1.665767e-01
upto_fifth           upto_fifth 1.509227e-01
orbit42                 orbit42 1.378153e-01
graph25                 graph25 1.276099e-01
graph23                 graph23 1.271644e-01
orbit55                 orbit55 1.219802e-01
orbit41                 orbit41 1.114618e-01
orbit1                   orbit1 9.754059e-02
orbit32                 orbit32 9.470747e-02
graph16                 graph16 9.352358e-02
graph5                   graph5 9.184916e-02
orbit62                 orbit62 8.975107e-02
orbit45                 orbit45 8.935532e-02
AP                           AP 8.867328e-02
orbit17                 orbit17 8.812286e-02
orbit13                 orbit13 8.494194e-02
graph9                   graph9 8.370675e-02
orbit48                 orbit48 7.746270e-02
orbit44                 orbit44 7.570766e-02
fourth                   fourth 7.447521e-02
graph28                 graph28 6.661159e-02
orbit39                 orbit39 6.017689e-02
orbit20                 orbit20 5.234930e-02
orbit58                 orbit58 1.667259e-03
orbit16                 orbit16 1.577979e-03
graph1                   graph1 1.515410e-03
orbit6                   orbit6 1.278826e-03
orbit26                 orbit26 1.152412e-03
graph24                 graph24 1.080413e-03
graph26                 graph26 1.026783e-03
bigcom30               bigcom30 6.934891e-04
orbit47                 orbit47 6.798357e-04
orbit27                 orbit27 5.343947e-04
graph13                 graph13 5.028885e-04
orbit24                 orbit24 4.906220e-04
orbit66                 orbit66 3.967301e-04
graph15                 graph15 3.183743e-04
orbit46                 orbit46 2.521457e-04
orbit10                 orbit10 2.393097e-04
orbit2                   orbit2 1.804754e-04
graph18                 graph18 1.325119e-04
orbit52                 orbit52 1.218914e-04
orbit28                 orbit28 9.617893e-05
upto_fourth         upto_fourth 9.000731e-05
membership_s36   membership_s36 8.677098e-05
graph3                   graph3 4.641196e-31
graph6                   graph6 0.000000e+00
graph17                 graph17 0.000000e+00
orbit0                   orbit0 0.000000e+00
orbit3                   orbit3 0.000000e+00
orbit5                   orbit5 0.000000e+00
orbit7                   orbit7 0.000000e+00
orbit8                   orbit8 0.000000e+00
orbit14                 orbit14 0.000000e+00
orbit29                 orbit29 0.000000e+00
orbit34                 orbit34 0.000000e+00
orbit43                 orbit43 0.000000e+00
orbit53                 orbit53 0.000000e+00
orbit57                 orbit57 0.000000e+00
orbit59                 orbit59 0.000000e+00
orbit60                 orbit60 0.000000e+00
orbit61                 orbit61 0.000000e+00
orbit67                 orbit67 0.000000e+00
orbit68                 orbit68 0.000000e+00
orbit72                 orbit72 0.000000e+00
eccrad                   eccrad 0.000000e+00
hubscore               hubscore 0.000000e+00
evcent                   evcent 0.000000e+00
first                     first 0.000000e+00
upto_third           upto_third 0.000000e+00
bigcom1                 bigcom1 0.000000e+00
bigcom2                 bigcom2 0.000000e+00
bigcom3                 bigcom3 0.000000e+00
bigcom6                 bigcom6 0.000000e+00
bigcom8                 bigcom8 0.000000e+00
bigcom9                 bigcom9 0.000000e+00
bigcom11               bigcom11 0.000000e+00
bigcom13               bigcom13 0.000000e+00
bigcom15               bigcom15 0.000000e+00
bigcom16               bigcom16 0.000000e+00
bigcom21               bigcom21 0.000000e+00
bigcom22               bigcom22 0.000000e+00
bigcom24               bigcom24 0.000000e+00
bigcom26               bigcom26 0.000000e+00
bigcom28               bigcom28 0.000000e+00
bigcom31               bigcom31 0.000000e+00
bigcom32               bigcom32 0.000000e+00
bigcom33               bigcom33 0.000000e+00
bigcom34               bigcom34 0.000000e+00
bigcom36               bigcom36 0.000000e+00
bigcom37               bigcom37 0.000000e+00
bigcom38               bigcom38 0.000000e+00
bigcom39               bigcom39 0.000000e+00
bigcom40               bigcom40 0.000000e+00
bigcom43               bigcom43 0.000000e+00
bigcom44               bigcom44 0.000000e+00
bigcom46               bigcom46 0.000000e+00
bigcom47               bigcom47 0.000000e+00
bigcom49               bigcom49 0.000000e+00
bigcom50               bigcom50 0.000000e+00
bigcom51               bigcom51 0.000000e+00
bigcom52               bigcom52 0.000000e+00
bigcom54               bigcom54 0.000000e+00
bigcom56               bigcom56 0.000000e+00
bigcom62               bigcom62 0.000000e+00
bigcom66               bigcom66 0.000000e+00
bigcom68               bigcom68 0.000000e+00
bigcom69               bigcom69 0.000000e+00
bigcom71               bigcom71 0.000000e+00
bigcom72               bigcom72 0.000000e+00
bigcom73               bigcom73 0.000000e+00
bigcom74               bigcom74 0.000000e+00
bigcom75               bigcom75 0.000000e+00
bigcom76               bigcom76 0.000000e+00
bigcom77               bigcom77 0.000000e+00
bigcom79               bigcom79 0.000000e+00
bigcom80               bigcom80 0.000000e+00
bigcom82               bigcom82 0.000000e+00
bigcom83               bigcom83 0.000000e+00
bigcom84               bigcom84 0.000000e+00
bigcom85               bigcom85 0.000000e+00
bigcom87               bigcom87 0.000000e+00
bigcom89               bigcom89 0.000000e+00
bigcom91               bigcom91 0.000000e+00
bigcom92               bigcom92 0.000000e+00
bigcom93               bigcom93 0.000000e+00
bigcom96               bigcom96 0.000000e+00
bigcom97               bigcom97 0.000000e+00
bigcom98               bigcom98 0.000000e+00
bigcom99               bigcom99 0.000000e+00
bigcom101             bigcom101 0.000000e+00
bigcom104             bigcom104 0.000000e+00
bigcom106             bigcom106 0.000000e+00
bigcom109             bigcom109 0.000000e+00
bigcom113             bigcom113 0.000000e+00
bigcom116             bigcom116 0.000000e+00
bigcom120             bigcom120 0.000000e+00
bigcom123             bigcom123 0.000000e+00
bigcom126             bigcom126 0.000000e+00
bigcom127             bigcom127 0.000000e+00
bigcom137             bigcom137 0.000000e+00
bigcom139             bigcom139 0.000000e+00
bigcom140             bigcom140 0.000000e+00
bigcom143             bigcom143 0.000000e+00
bigcom145             bigcom145 0.000000e+00
bigcom146             bigcom146 0.000000e+00
bigcom147             bigcom147 0.000000e+00
bigcom149             bigcom149 0.000000e+00
bigcom153             bigcom153 0.000000e+00
bigcom154             bigcom154 0.000000e+00
bigcom156             bigcom156 0.000000e+00
bigcom157             bigcom157 0.000000e+00
bigcom158             bigcom158 0.000000e+00
bigcom160             bigcom160 0.000000e+00
bigcom161             bigcom161 0.000000e+00
bigcom162             bigcom162 0.000000e+00
bigcom164             bigcom164 0.000000e+00
bigcom166             bigcom166 0.000000e+00
bigcom167             bigcom167 0.000000e+00
bigcom171             bigcom171 0.000000e+00
bigcom173             bigcom173 0.000000e+00
bigcom175             bigcom175 0.000000e+00
bigcom176             bigcom176 0.000000e+00
bigcom177             bigcom177 0.000000e+00
bigcom178             bigcom178 0.000000e+00
bigcom180             bigcom180 0.000000e+00
bigcom181             bigcom181 0.000000e+00
bigcom184             bigcom184 0.000000e+00
bigcom186             bigcom186 0.000000e+00
bigcom187             bigcom187 0.000000e+00
bigcom189             bigcom189 0.000000e+00
bigcom194             bigcom194 0.000000e+00
bigcom195             bigcom195 0.000000e+00
bigcom196             bigcom196 0.000000e+00
bigcom204             bigcom204 0.000000e+00
bigcom205             bigcom205 0.000000e+00
bigcom212             bigcom212 0.000000e+00
bigcom214             bigcom214 0.000000e+00
bigcom222             bigcom222 0.000000e+00
bigcom223             bigcom223 0.000000e+00
bigcom226             bigcom226 0.000000e+00
bigcom227             bigcom227 0.000000e+00
bigcom229             bigcom229 0.000000e+00
bigcom233             bigcom233 0.000000e+00
bigcom236             bigcom236 0.000000e+00
bigcom237             bigcom237 0.000000e+00
bigcom246             bigcom246 0.000000e+00
bigcom248             bigcom248 0.000000e+00
bigcom249             bigcom249 0.000000e+00
bigcom250             bigcom250 0.000000e+00
bigcom254             bigcom254 0.000000e+00
bigcom266             bigcom266 0.000000e+00
bigcom269             bigcom269 0.000000e+00
bigcom272             bigcom272 0.000000e+00
bigcom274             bigcom274 0.000000e+00
bigcom281             bigcom281 0.000000e+00
bigcom291             bigcom291 0.000000e+00
bigcom292             bigcom292 0.000000e+00
bigcom295             bigcom295 0.000000e+00
bigcom299             bigcom299 0.000000e+00
bigcom301             bigcom301 0.000000e+00
bigcom306             bigcom306 0.000000e+00
bigcom309             bigcom309 0.000000e+00
bigcom314             bigcom314 0.000000e+00
bigcom321             bigcom321 0.000000e+00
bigcom341             bigcom341 0.000000e+00
bigcom350             bigcom350 0.000000e+00
bigcom353             bigcom353 0.000000e+00
bigcom359             bigcom359 0.000000e+00
bigcom363             bigcom363 0.000000e+00
bigcom365             bigcom365 0.000000e+00
bigcom385             bigcom385 0.000000e+00
bigcom386             bigcom386 0.000000e+00
bigcom408             bigcom408 0.000000e+00
bigcom412             bigcom412 0.000000e+00
bigcom480             bigcom480 0.000000e+00
membership_s1     membership_s1 0.000000e+00
membership_s3     membership_s3 0.000000e+00
membership_s4     membership_s4 0.000000e+00
membership_s5     membership_s5 0.000000e+00
membership_s6     membership_s6 0.000000e+00
membership_s7     membership_s7 0.000000e+00
membership_s8     membership_s8 0.000000e+00
membership_s9     membership_s9 0.000000e+00
membership_s11   membership_s11 0.000000e+00
membership_s12   membership_s12 0.000000e+00
membership_s14   membership_s14 0.000000e+00
membership_s16   membership_s16 0.000000e+00
membership_s17   membership_s17 0.000000e+00
membership_s18   membership_s18 0.000000e+00
membership_s20   membership_s20 0.000000e+00
membership_s21   membership_s21 0.000000e+00
membership_s22   membership_s22 0.000000e+00
membership_s24   membership_s24 0.000000e+00
membership_s25   membership_s25 0.000000e+00
membership_s26   membership_s26 0.000000e+00
membership_s27   membership_s27 0.000000e+00
membership_s28   membership_s28 0.000000e+00
membership_s30   membership_s30 0.000000e+00
membership_s31   membership_s31 0.000000e+00
membership_s33   membership_s33 0.000000e+00
membership_s37   membership_s37 0.000000e+00
pdi                         pdi 0.000000e+00
[1] "Dataset: high_CT Model GLM, refit model on training data 2015-06-16 11:00:33"
[1] "glmnet variable coefficients"
                [,1]              [,2]                   
(Intercept)     "(Intercept)"     "1681.05620994881"     
graph0          "graph0"          "2.16190619999426e-05" 
graph1          "graph1"          "-9.63958604090813e-08"
graph2          "graph2"          "0.000151237786987215" 
graph3          "graph3"          "-3.09639369944064e-09"
graph4          "graph4"          "-2.93930415262188e-11"
graph5          "graph5"          "-3.45723961987838e-06"
graph6          "graph6"          "-4.02552047258789e-08"
graph7          "graph7"          "4.21910516965584e-06" 
graph8          "graph8"          "-7.78100927686427e-06"
graph9          "graph9"          "-8.11391613630454e-11"
graph10         "graph10"         "1.26308208978499e-13" 
graph11         "graph11"         "5.47033305332899e-14" 
graph12         "graph12"         "-4.48130770208852e-10"
graph13         "graph13"         "4.48280653443065e-11" 
graph14         "graph14"         "-3.13189398367511e-11"
graph15         "graph15"         "-4.35525995379789e-09"
graph16         "graph16"         "-9.659790552901e-10"  
graph17         "graph17"         "-3.09468770360974e-09"
graph18         "graph18"         "-1.1557140175373e-08" 
graph19         "graph19"         "-9.28287131129434e-10"
graph20         "graph20"         "-3.97030795015794e-07"
graph21         "graph21"         "-3.55534318426838e-08"
graph22         "graph22"         "6.37594547821655e-07" 
graph23         "graph23"         "-1.28751950016224e-07"
graph24         "graph24"         "-2.14818054110778e-08"
graph25         "graph25"         "-6.73647204186557e-07"
graph26         "graph26"         "-1.26633434388499e-07"
graph27         "graph27"         "-1.67855371988821e-06"
graph28         "graph28"         "-3.81042954161345e-06"
graph29         "graph29"         "-0.000102238645868774"
orbit0          "orbit0"          "2.08577629570623e-05" 
orbit1          "orbit1"          "1.2062184315252e-05"  
orbit2          "orbit2"          "-1.26141125770377e-07"
orbit3          "orbit3"          "0.000151210740678175" 
orbit4          "orbit4"          "-6.88729672546574e-08"
orbit5          "orbit5"          "-3.00461482460527e-09"
orbit6          "orbit6"          "6.19565440340727e-08" 
orbit7          "orbit7"          "-6.12157535376797e-11"
orbit8          "orbit8"          "-3.45938266973783e-06"
orbit9          "orbit9"          "4.11973199642047e-07" 
orbit10         "orbit10"         "-2.72342762646386e-07"
orbit11         "orbit11"         "-3.49055838477794e-08"
orbit12         "orbit12"         "-3.90574588930108e-06"
orbit13         "orbit13"         "7.35008370954724e-06" 
orbit14         "orbit14"         "-7.74078812208012e-06"
orbit15         "orbit15"         "4.92494338981092e-09" 
orbit16         "orbit16"         "-1.67997765998644e-10"
orbit17         "orbit17"         "4.28085609898219e-10" 
orbit18         "orbit18"         "-1.10340205334666e-10"
orbit19         "orbit19"         "6.02577672338202e-10" 
orbit20         "orbit20"         "4.66475859820498e-10" 
orbit21         "orbit21"         "-3.22020851961352e-12"
orbit22         "orbit22"         "1.14464352183696e-10" 
orbit23         "orbit23"         "-3.79108503139109e-14"
orbit24         "orbit24"         "-7.55724221765573e-08"
orbit25         "orbit25"         "-5.22638511344904e-09"
orbit26         "orbit26"         "-3.89344450763403e-10"
orbit27         "orbit27"         "2.38914467188412e-07" 
orbit28         "orbit28"         "-3.86817756133896e-09"
orbit29         "orbit29"         "-2.41940044294458e-09"
orbit30         "orbit30"         "1.55484459628364e-09" 
orbit31         "orbit31"         "1.89207983141539e-08" 
orbit32         "orbit32"         "-1.36767116071809e-09"
orbit33         "orbit33"         "-2.0220022310486e-11" 
orbit34         "orbit34"         "-4.54816996011863e-09"
orbit35         "orbit35"         "-3.02593464938711e-07"
orbit36         "orbit36"         "-1.97098920127444e-08"
orbit37         "orbit37"         "1.44550335631451e-08" 
orbit38         "orbit38"         "-1.44960273689701e-09"
orbit39         "orbit39"         "2.99117410608351e-07" 
orbit40         "orbit40"         "-5.02246942211847e-08"
orbit41         "orbit41"         "-2.09944744600343e-08"
orbit42         "orbit42"         "-2.1064932813641e-09" 
orbit43         "orbit43"         "6.91892540120287e-09" 
orbit44         "orbit44"         "-2.26234757906814e-08"
orbit45         "orbit45"         "-1.4637584338767e-06" 
orbit46         "orbit46"         "-2.03974667709481e-07"
orbit47         "orbit47"         "-1.94956812802468e-08"
orbit48         "orbit48"         "2.23738869188433e-08" 
orbit49         "orbit49"         "8.23770232313334e-08" 
orbit50         "orbit50"         "-5.24066066940936e-07"
orbit51         "orbit51"         "-2.80484779387499e-08"
orbit52         "orbit52"         "-1.46841701582974e-06"
orbit53         "orbit53"         "-3.53242428155224e-08"
orbit54         "orbit54"         "6.28264758151824e-06" 
orbit55         "orbit55"         "4.58026752621251e-07" 
orbit56         "orbit56"         "1.08799101314949e-05" 
orbit57         "orbit57"         "-2.66632903199209e-07"
orbit58         "orbit58"         "-1.72698694520851e-07"
orbit59         "orbit59"         "-9.8548052739528e-07" 
orbit60         "orbit60"         "-2.41364261987107e-07"
orbit61         "orbit61"         "2.52571201281616e-07" 
orbit62         "orbit62"         "-9.85258411345016e-06"
orbit63         "orbit63"         "-1.17904421311609e-06"
orbit64         "orbit64"         "-1.45780977966555e-06"
orbit65         "orbit65"         "5.64012812399319e-06" 
orbit66         "orbit66"         "-2.6582798840217e-06" 
orbit67         "orbit67"         "3.56096167932259e-07" 
orbit68         "orbit68"         "-1.09014853574322e-05"
orbit69         "orbit69"         "2.88941466828249e-05" 
orbit70         "orbit70"         "-2.87554597268812e-05"
orbit71         "orbit71"         "-3.10200520715938e-06"
orbit72         "orbit72"         "-0.00010216643196048" 
AP              "AP"              "-0.010594834771399"   
bet             "bet"             "-2.94890163570369e-08"
ecc             "ecc"             "-0.141382532469806"   
eccrad          "eccrad"          "-0.845566569070911"   
close           "close"           "1.78188991847664"     
constraint      "constraint"      "9.5221960659032"      
coreness        "coreness"        "-0.0532607422987651"  
knn             "knn"             "8.19804359532195e-05" 
hubscore        "hubscore"        "0.010716533022207"    
pagerank        "pagerank"        "-96.8493700339405"    
trans           "trans"           "0.16021464787961"     
evcent          "evcent"          "0.0241814510998559"   
first           "first"           "2.34500197679059e-05" 
upto_second     "upto_second"     "3.16563484044329e-05" 
upto_third      "upto_third"      "1.3387967077604e-05"  
upto_fourth     "upto_fourth"     "-3.98232951620912e-05"
upto_fifth      "upto_fifth"      "0.00207809831914169"  
upto_sixth      "upto_sixth"      "-0.127988047676476"   
second          "second"          "3.39602299065899e-05" 
third           "third"           "-9.65567311007975e-05"
fourth          "fourth"          "-1.5941279883763e-05" 
fifth           "fifth"           "7.56068412651225e-05" 
sixth           "sixth"           "-0.00628762051477408" 
ratio1          "ratio1"          "-0.00188367339558441" 
ratio2          "ratio2"          "-0.020997849039941"   
ratio3          "ratio3"          "-0.178927368997634"   
ratio4          "ratio4"          "17.7619608341875"     
ratio5          "ratio5"          "-3.42315749227792"    
ratio6          "ratio6"          "-0.0116893835456461"  
selfinter       "selfinter"       "0.122377059111567"    
walktrap_vertex "walktrap_vertex" "0.635543880392957"    
bigcom1         "bigcom1"         "-0.244418468054077"   
bigcom2         "bigcom2"         "0"                    
bigcom3         "bigcom3"         "-0.516286987860088"   
bigcom4         "bigcom4"         "0.237634092856069"    
bigcom6         "bigcom6"         "0"                    
bigcom8         "bigcom8"         "-0.140244723551565"   
bigcom9         "bigcom9"         "-0.211522112132904"   
bigcom11        "bigcom11"        "0"                    
bigcom13        "bigcom13"        "-0.105159087172853"   
bigcom15        "bigcom15"        "-0.238624531048083"   
bigcom16        "bigcom16"        "0"                    
bigcom21        "bigcom21"        "-0.598543174594706"   
bigcom22        "bigcom22"        "-0.564001029996771"   
bigcom24        "bigcom24"        "0"                    
bigcom26        "bigcom26"        "-0.0905818651889442"  
bigcom28        "bigcom28"        "-0.0811304524945184"  
bigcom30        "bigcom30"        "-0.775691082275507"   
bigcom31        "bigcom31"        "0"                    
bigcom32        "bigcom32"        "-0.390175244634087"   
bigcom33        "bigcom33"        "0"                    
bigcom34        "bigcom34"        "0"                    
bigcom36        "bigcom36"        "-0.44617239160284"    
bigcom37        "bigcom37"        "0"                    
bigcom38        "bigcom38"        "0"                    
bigcom39        "bigcom39"        "-0.198999706129973"   
bigcom40        "bigcom40"        "0.294777054213545"    
bigcom43        "bigcom43"        "0"                    
bigcom44        "bigcom44"        "-0.466911541186144"   
bigcom46        "bigcom46"        "-0.518032064655083"   
bigcom47        "bigcom47"        "0"                    
bigcom49        "bigcom49"        "0"                    
bigcom50        "bigcom50"        "0"                    
bigcom51        "bigcom51"        "0"                    
bigcom52        "bigcom52"        "0"                    
bigcom54        "bigcom54"        "0"                    
bigcom56        "bigcom56"        "0"                    
bigcom62        "bigcom62"        "0"                    
bigcom66        "bigcom66"        "0"                    
bigcom68        "bigcom68"        "0"                    
bigcom69        "bigcom69"        "0"                    
bigcom71        "bigcom71"        "-0.0537415366175198"  
bigcom72        "bigcom72"        "0"                    
bigcom73        "bigcom73"        "-0.260764699378766"   
bigcom74        "bigcom74"        "0"                    
bigcom75        "bigcom75"        "0"                    
bigcom76        "bigcom76"        "0"                    
bigcom77        "bigcom77"        "0"                    
bigcom79        "bigcom79"        "0"                    
bigcom80        "bigcom80"        "0"                    
bigcom82        "bigcom82"        "-0.642619803400035"   
bigcom83        "bigcom83"        "0"                    
bigcom84        "bigcom84"        "0"                    
bigcom85        "bigcom85"        "0"                    
bigcom87        "bigcom87"        "0"                    
bigcom89        "bigcom89"        "0"                    
bigcom91        "bigcom91"        "0"                    
bigcom92        "bigcom92"        "-0.355812075228984"   
bigcom93        "bigcom93"        "0"                    
bigcom96        "bigcom96"        "0"                    
bigcom97        "bigcom97"        "-0.0548819816905498"  
bigcom98        "bigcom98"        "0"                    
bigcom99        "bigcom99"        "0"                    
bigcom101       "bigcom101"       "-0.091752838145555"   
bigcom104       "bigcom104"       "-0.292377382590689"   
bigcom106       "bigcom106"       "0"                    
bigcom109       "bigcom109"       "0"                    
bigcom113       "bigcom113"       "0"                    
bigcom116       "bigcom116"       "-0.436880199777653"   
bigcom120       "bigcom120"       "0"                    
bigcom123       "bigcom123"       "0"                    
bigcom126       "bigcom126"       "0"                    
bigcom127       "bigcom127"       "0"                    
bigcom137       "bigcom137"       "0"                    
bigcom139       "bigcom139"       "0"                    
bigcom140       "bigcom140"       "0"                    
bigcom143       "bigcom143"       "0"                    
bigcom145       "bigcom145"       "0"                    
bigcom146       "bigcom146"       "0"                    
bigcom147       "bigcom147"       "-0.213185254297494"   
bigcom149       "bigcom149"       "0"                    
bigcom153       "bigcom153"       "0"                    
bigcom154       "bigcom154"       "-0.581578073452252"   
bigcom156       "bigcom156"       "0"                    
bigcom157       "bigcom157"       "0"                    
bigcom158       "bigcom158"       "0"                    
bigcom160       "bigcom160"       "0"                    
bigcom161       "bigcom161"       "0"                    
bigcom162       "bigcom162"       "0"                    
bigcom164       "bigcom164"       "0"                    
bigcom166       "bigcom166"       "0"                    
bigcom167       "bigcom167"       "-0.393379347470304"   
bigcom171       "bigcom171"       "0"                    
bigcom173       "bigcom173"       "0"                    
bigcom175       "bigcom175"       "0"                    
bigcom176       "bigcom176"       "0"                    
bigcom177       "bigcom177"       "0"                    
bigcom178       "bigcom178"       "0"                    
bigcom180       "bigcom180"       "0"                    
bigcom181       "bigcom181"       "-0.258983063906605"   
bigcom184       "bigcom184"       "0"                    
bigcom186       "bigcom186"       "0"                    
bigcom187       "bigcom187"       "0"                    
bigcom189       "bigcom189"       "-0.109056059796428"   
bigcom194       "bigcom194"       "0"                    
bigcom195       "bigcom195"       "-0.0390518746470635"  
bigcom196       "bigcom196"       "0"                    
bigcom204       "bigcom204"       "-0.481997241215598"   
bigcom205       "bigcom205"       "0"                    
bigcom212       "bigcom212"       "0"                    
bigcom214       "bigcom214"       "0"                    
bigcom222       "bigcom222"       "0"                    
bigcom223       "bigcom223"       "0"                    
bigcom226       "bigcom226"       "0"                    
bigcom227       "bigcom227"       "0"                    
bigcom229       "bigcom229"       "0"                    
bigcom233       "bigcom233"       "0"                    
bigcom236       "bigcom236"       "0"                    
bigcom237       "bigcom237"       "0"                    
bigcom246       "bigcom246"       "0"                    
bigcom248       "bigcom248"       "-0.363253022215097"   
bigcom249       "bigcom249"       "0"                    
bigcom250       "bigcom250"       "0"                    
bigcom254       "bigcom254"       "0"                    
bigcom266       "bigcom266"       "0"                    
bigcom269       "bigcom269"       "-0.262547666475143"   
bigcom272       "bigcom272"       "0"                    
bigcom274       "bigcom274"       "-0.161495818042599"   
bigcom281       "bigcom281"       "0"                    
bigcom291       "bigcom291"       "0"                    
bigcom292       "bigcom292"       "0"                    
bigcom295       "bigcom295"       "0"                    
bigcom299       "bigcom299"       "0"                    
bigcom301       "bigcom301"       "0"                    
bigcom306       "bigcom306"       "0"                    
bigcom309       "bigcom309"       "0"                    
bigcom314       "bigcom314"       "0"                    
bigcom321       "bigcom321"       "-0.0871403077346428"  
bigcom341       "bigcom341"       "0"                    
bigcom350       "bigcom350"       "0"                    
bigcom353       "bigcom353"       "0"                    
bigcom359       "bigcom359"       "0"                    
bigcom363       "bigcom363"       "0"                    
bigcom365       "bigcom365"       "0"                    
bigcom385       "bigcom385"       "0"                    
bigcom386       "bigcom386"       "0"                    
bigcom408       "bigcom408"       "0"                    
bigcom412       "bigcom412"       "0"                    
bigcom480       "bigcom480"       "0"                    
spin_vertex     "spin_vertex"     "0.292377579789856"    
membership_s1   "membership_s1"   "0.401942547034776"    
membership_s3   "membership_s3"   "0"                    
membership_s4   "membership_s4"   "0.120958480014729"    
membership_s5   "membership_s5"   "-0.271276884790312"   
membership_s6   "membership_s6"   "-0.242227100552027"   
membership_s7   "membership_s7"   "-0.298742394228795"   
membership_s8   "membership_s8"   "0"                    
membership_s9   "membership_s9"   "0"                    
membership_s11  "membership_s11"  "0"                    
membership_s12  "membership_s12"  "0"                    
membership_s14  "membership_s14"  "0"                    
membership_s15  "membership_s15"  "0.900181264164288"    
membership_s16  "membership_s16"  "0"                    
membership_s17  "membership_s17"  "0"                    
membership_s18  "membership_s18"  "-0.20835034065822"    
membership_s20  "membership_s20"  "0"                    
membership_s21  "membership_s21"  "-0.233737882157486"   
membership_s22  "membership_s22"  "0"                    
membership_s24  "membership_s24"  "-0.139098110245983"   
membership_s25  "membership_s25"  "0"                    
membership_s26  "membership_s26"  "0"                    
membership_s27  "membership_s27"  "0.0510398447602973"   
membership_s28  "membership_s28"  "0"                    
membership_s30  "membership_s30"  "-0.317039805469642"   
membership_s31  "membership_s31"  "-0.306203916062416"   
membership_s32  "membership_s32"  "1.02178342881815"     
membership_s33  "membership_s33"  "0"                    
membership_s36  "membership_s36"  "0.0619572003754095"   
membership_s37  "membership_s37"  "-0.268995913605943"   
V1              "V1"              "0.420572233725573"    
V2              "V2"              "0.343506354831441"    
pdi             "pdi"             "-22.2746351780873"    
adhesion        "adhesion"        "8.4541717695781e-05"  
cohesion        "cohesion"        "-0.000169013405959213"
inner           "inner"           "-2.38457552906589e-05"
outer           "outer"           "4.86941850359381e-05" 
ioratio         "ioratio"         "1.2161885360278"      
comsize         "comsize"         "-0.000236662531158988"
target          "target"          "0.483645144840047"    
[1] "Average GBM 10 CV AUC"
[1] 0.432727
[[1]]
[1] 0.01639344

[[2]]
[1] 0.5142119

[[3]]
[1] 0.5952381

[[4]]
[1] 0.8188976

[[5]]
[1] 0.218894

[1] "Average GBM 10 CV RMSE"
[1] 5.782975
[[1]]
[1] 5.6515

[[2]]
[1] 5.896369

[[3]]
[1] 5.955893

[[4]]
[1] 5.631522

[[5]]
[1] 5.779591

[1] "Average RF 10 CV AUC"
[1] 0.6419939
[[1]]
[1] 0.8688525

[[2]]
[1] 0.5

[[3]]
[1] 0.7443609

[[4]]
[1] 0.9055118

[[5]]
[1] 0.1912442

[1] "Average RF 10 CV RMSE"
[1] 0.09240856
[[1]]
[1] 0.07203645

[[2]]
[1] 0.1110653

[[3]]
[1] 0.1096168

[[4]]
[1] 0.06993441

[[5]]
[1] 0.0993899

[1] "Average GLM 10 CV AUC"
[1] 0.5102502
[[1]]
[1] 0.7295082

[[2]]
[1] 0.4715762

[[3]]
[1] 0.3120301

[[4]]
[1] 0.6141732

[[5]]
[1] 0.4239631

[1] "Average GLM 10 CV RMSE"
[1] 5.37275
[[1]]
[1] 5.233614

[[2]]
[1] 5.463757

[[3]]
[1] 5.618846

[[4]]
[1] 5.206521

[[5]]
[1] 5.341012

[1] "Average 10 CV AUC"
[1] 0.4962786
[[1]]
[1] 0.5901639

[[2]]
[1] 0.4638243

[[3]]
[1] 0.3157895

[[4]]
[1] 0.7913386

[[5]]
[1] 0.3202765

[1] "Average 10 CV RMSE"
[1] 3.70705
[[1]]
[1] 3.615544

[[2]]
[1] 3.776364

[[3]]
[1] 3.845681

[[4]]
[1] 3.598481

[[5]]
[1] 3.699181

[1] "average all"
[1] 3.702243
[1] 1
