# Supplementary material for: Distinctive Behaviors of Druggable Proteins in Cellular Networks
Source: PLoS Comput Biol. 2015 Dec 23;11(12):e1004597. doi: 10.1371/journal.pcbi.1004597 (PMC4689399; doi:10.1371/journal.pcbi.1004597)
Supplement: S1 File — (ZIP) [file pcbi.1004597.s004.zip › S1_File/direct.20150613.random.ppi.optimised_Target_results_high_targets.txt]

[[1]]
[1] "high_targets"

[1] "Dataset: high_targets Model GBM, run: 1 of 5 2015-06-16 10:57:52"
Iter   TrainDeviance   ValidDeviance   StepSize   Improve
     1        0.2205             nan     0.0100    0.0114
     2        0.2068             nan     0.0100    0.0063
     3        0.1962             nan     0.0100    0.0041
     4        0.1875             nan     0.0100    0.0044
     5        0.1800             nan     0.0100    0.0034
     6        0.1735             nan     0.0100    0.0026
     7        0.1678             nan     0.0100    0.0029
     8        0.1626             nan     0.0100    0.0028
     9        0.1578             nan     0.0100    0.0024
    10        0.1535             nan     0.0100    0.0022
    20        0.1223             nan     0.0100    0.0012
    40        0.0876             nan     0.0100    0.0006
    60        0.0666             nan     0.0100    0.0005
    80        0.0520             nan     0.0100    0.0002
   100        0.0411             nan     0.0100    0.0002
   120        0.0329             nan     0.0100    0.0002
   128        0.0301             nan     0.0100    0.0002

[1] "GBM variable coefficients"
                            var      rel.inf
target                   target 1.000000e+02
graph0                   graph0 8.598294e-27
V1                           V1 5.705912e-28
ratio1                   ratio1 4.640769e-28
upto_fifth           upto_fifth 4.430970e-28
graph1                   graph1 3.639155e-28
graph4                   graph4 3.602621e-28
graph26                 graph26 2.706895e-28
constraint           constraint 2.265745e-28
third                     third 1.682013e-28
orbit28                 orbit28 1.570507e-28
orbit31                 orbit31 6.218856e-29
V2                           V2 3.787394e-29
graph11                 graph11 3.512684e-29
orbit19                 orbit19 2.390603e-29
orbit20                 orbit20 1.787761e-29
upto_second         upto_second 1.777115e-29
ratio2                   ratio2 1.526006e-29
orbit40                 orbit40 1.349598e-29
graph10                 graph10 1.167153e-29
comsize                 comsize 8.442323e-30
ratio6                   ratio6 7.711270e-30
orbit26                 orbit26 7.539595e-30
orbit24                 orbit24 6.721354e-30
orbit22                 orbit22 6.691855e-30
orbit6                   orbit6 6.616101e-30
orbit18                 orbit18 6.572364e-30
orbit1                   orbit1 6.357582e-30
knn                         knn 6.115466e-30
graph16                 graph16 5.819510e-30
inner                     inner 3.896310e-30
orbit5                   orbit5 3.789229e-30
ioratio                 ioratio 3.502532e-30
orbit30                 orbit30 3.413249e-30
graph14                 graph14 3.217858e-30
sixth                     sixth 3.197714e-30
bet                         bet 3.175763e-30
orbit2                   orbit2 3.097458e-30
graph15                 graph15 2.919048e-30
graph5                   graph5 2.819631e-30
orbit37                 orbit37 2.783526e-30
orbit32                 orbit32 2.533901e-30
adhesion               adhesion 2.341869e-30
second                   second 2.115767e-30
ratio3                   ratio3 1.996008e-30
fourth                   fourth 1.804255e-30
orbit11                 orbit11 1.719307e-30
graph17                 graph17 1.539070e-30
spin_vertex         spin_vertex 1.403097e-30
orbit17                 orbit17 1.322169e-30
graph12                 graph12 1.234036e-30
graph3                   graph3 1.039956e-30
graph13                 graph13 9.539791e-31
orbit63                 orbit63 9.334243e-31
hubscore               hubscore 9.053140e-31
orbit60                 orbit60 8.931839e-31
orbit15                 orbit15 8.536159e-31
ratio5                   ratio5 8.167908e-31
close                     close 7.710894e-31
walktrap_vertex walktrap_vertex 7.248642e-31
orbit42                 orbit42 7.073247e-31
fifth                     fifth 6.614188e-31
orbit16                 orbit16 6.569624e-31
graph21                 graph21 6.070651e-31
graph27                 graph27 5.714664e-31
orbit57                 orbit57 5.571857e-31
graph2                   graph2 5.453093e-31
orbit27                 orbit27 5.379955e-31
graph24                 graph24 5.066372e-31
trans                     trans 4.657421e-31
orbit7                   orbit7 4.478798e-31
pagerank               pagerank 4.113996e-31
orbit51                 orbit51 4.092566e-31
orbit12                 orbit12 4.003928e-31
orbit50                 orbit50 3.775728e-31
graph8                   graph8 3.474765e-31
graph20                 graph20 3.368387e-31
orbit23                 orbit23 3.236585e-31
orbit21                 orbit21 3.200225e-31
upto_fourth         upto_fourth 2.962860e-31
orbit33                 orbit33 2.745698e-31
graph22                 graph22 2.136177e-31
orbit47                 orbit47 1.763014e-31
orbit36                 orbit36 1.571680e-31
orbit54                 orbit54 1.528845e-31
outer                     outer 1.503043e-31
graph6                   graph6 1.444993e-31
orbit9                   orbit9 1.407077e-31
orbit44                 orbit44 1.377878e-31
orbit41                 orbit41 1.342825e-31
graph25                 graph25 1.283661e-31
graph18                 graph18 1.245418e-31
graph29                 graph29 1.171963e-31
orbit13                 orbit13 1.165829e-31
graph7                   graph7 1.152118e-31
cohesion               cohesion 1.100649e-31
orbit55                 orbit55 1.056694e-31
orbit35                 orbit35 1.056364e-31
orbit49                 orbit49 8.918804e-32
orbit4                   orbit4 8.542362e-32
graph23                 graph23 8.335170e-32
orbit46                 orbit46 7.709583e-32
orbit29                 orbit29 7.126008e-32
membership_s6     membership_s6 6.600698e-32
orbit58                 orbit58 5.727279e-32
pdi                         pdi 5.505478e-32
orbit48                 orbit48 4.364543e-32
orbit62                 orbit62 4.135710e-32
orbit67                 orbit67 4.131859e-32
orbit71                 orbit71 3.644720e-32
orbit25                 orbit25 3.098968e-32
orbit69                 orbit69 2.600981e-32
graph19                 graph19 2.340218e-32
orbit68                 orbit68 2.192358e-32
graph9                   graph9 2.150267e-32
orbit64                 orbit64 1.579709e-32
bigcom28               bigcom28 1.246421e-32
orbit43                 orbit43 1.145754e-32
bigcom3                 bigcom3 1.077764e-32
orbit38                 orbit38 9.560147e-33
graph28                 graph28 9.350746e-33
membership_s7     membership_s7 7.835788e-33
bigcom22               bigcom22 6.775535e-33
bigcom8                 bigcom8 6.274402e-33
ecc                         ecc 6.199417e-33
evcent                   evcent 6.101652e-33
membership_s31   membership_s31 5.950459e-33
orbit52                 orbit52 5.750026e-33
orbit53                 orbit53 3.910250e-33
orbit65                 orbit65 2.831080e-33
orbit0                   orbit0 0.000000e+00
orbit3                   orbit3 0.000000e+00
orbit8                   orbit8 0.000000e+00
orbit10                 orbit10 0.000000e+00
orbit14                 orbit14 0.000000e+00
orbit34                 orbit34 0.000000e+00
orbit39                 orbit39 0.000000e+00
orbit45                 orbit45 0.000000e+00
orbit56                 orbit56 0.000000e+00
orbit59                 orbit59 0.000000e+00
orbit61                 orbit61 0.000000e+00
orbit66                 orbit66 0.000000e+00
orbit70                 orbit70 0.000000e+00
orbit72                 orbit72 0.000000e+00
AP                           AP 0.000000e+00
eccrad                   eccrad 0.000000e+00
coreness               coreness 0.000000e+00
first                     first 0.000000e+00
upto_third           upto_third 0.000000e+00
upto_sixth           upto_sixth 0.000000e+00
ratio4                   ratio4 0.000000e+00
selfinter             selfinter 0.000000e+00
bigcom1                 bigcom1 0.000000e+00
bigcom2                 bigcom2 0.000000e+00
bigcom4                 bigcom4 0.000000e+00
bigcom6                 bigcom6 0.000000e+00
bigcom9                 bigcom9 0.000000e+00
bigcom11               bigcom11 0.000000e+00
bigcom13               bigcom13 0.000000e+00
bigcom15               bigcom15 0.000000e+00
bigcom16               bigcom16 0.000000e+00
bigcom21               bigcom21 0.000000e+00
bigcom24               bigcom24 0.000000e+00
bigcom26               bigcom26 0.000000e+00
bigcom30               bigcom30 0.000000e+00
bigcom31               bigcom31 0.000000e+00
bigcom32               bigcom32 0.000000e+00
bigcom33               bigcom33 0.000000e+00
bigcom34               bigcom34 0.000000e+00
bigcom36               bigcom36 0.000000e+00
bigcom37               bigcom37 0.000000e+00
bigcom38               bigcom38 0.000000e+00
bigcom39               bigcom39 0.000000e+00
bigcom40               bigcom40 0.000000e+00
bigcom43               bigcom43 0.000000e+00
bigcom44               bigcom44 0.000000e+00
bigcom46               bigcom46 0.000000e+00
bigcom47               bigcom47 0.000000e+00
bigcom49               bigcom49 0.000000e+00
bigcom50               bigcom50 0.000000e+00
bigcom51               bigcom51 0.000000e+00
bigcom52               bigcom52 0.000000e+00
bigcom54               bigcom54 0.000000e+00
bigcom56               bigcom56 0.000000e+00
bigcom62               bigcom62 0.000000e+00
bigcom66               bigcom66 0.000000e+00
bigcom68               bigcom68 0.000000e+00
bigcom69               bigcom69 0.000000e+00
bigcom71               bigcom71 0.000000e+00
bigcom72               bigcom72 0.000000e+00
bigcom73               bigcom73 0.000000e+00
bigcom74               bigcom74 0.000000e+00
bigcom75               bigcom75 0.000000e+00
bigcom76               bigcom76 0.000000e+00
bigcom77               bigcom77 0.000000e+00
bigcom79               bigcom79 0.000000e+00
bigcom80               bigcom80 0.000000e+00
bigcom82               bigcom82 0.000000e+00
bigcom83               bigcom83 0.000000e+00
bigcom84               bigcom84 0.000000e+00
bigcom85               bigcom85 0.000000e+00
bigcom87               bigcom87 0.000000e+00
bigcom89               bigcom89 0.000000e+00
bigcom91               bigcom91 0.000000e+00
bigcom92               bigcom92 0.000000e+00
bigcom93               bigcom93 0.000000e+00
bigcom96               bigcom96 0.000000e+00
bigcom97               bigcom97 0.000000e+00
bigcom98               bigcom98 0.000000e+00
bigcom99               bigcom99 0.000000e+00
bigcom101             bigcom101 0.000000e+00
bigcom104             bigcom104 0.000000e+00
bigcom106             bigcom106 0.000000e+00
bigcom109             bigcom109 0.000000e+00
bigcom113             bigcom113 0.000000e+00
bigcom116             bigcom116 0.000000e+00
bigcom120             bigcom120 0.000000e+00
bigcom123             bigcom123 0.000000e+00
bigcom126             bigcom126 0.000000e+00
bigcom127             bigcom127 0.000000e+00
bigcom137             bigcom137 0.000000e+00
bigcom139             bigcom139 0.000000e+00
bigcom140             bigcom140 0.000000e+00
bigcom143             bigcom143 0.000000e+00
bigcom145             bigcom145 0.000000e+00
bigcom146             bigcom146 0.000000e+00
bigcom147             bigcom147 0.000000e+00
bigcom149             bigcom149 0.000000e+00
bigcom153             bigcom153 0.000000e+00
bigcom154             bigcom154 0.000000e+00
bigcom156             bigcom156 0.000000e+00
bigcom157             bigcom157 0.000000e+00
bigcom158             bigcom158 0.000000e+00
bigcom160             bigcom160 0.000000e+00
bigcom161             bigcom161 0.000000e+00
bigcom162             bigcom162 0.000000e+00
bigcom164             bigcom164 0.000000e+00
bigcom166             bigcom166 0.000000e+00
bigcom167             bigcom167 0.000000e+00
bigcom171             bigcom171 0.000000e+00
bigcom173             bigcom173 0.000000e+00
bigcom175             bigcom175 0.000000e+00
bigcom176             bigcom176 0.000000e+00
bigcom177             bigcom177 0.000000e+00
bigcom178             bigcom178 0.000000e+00
bigcom180             bigcom180 0.000000e+00
bigcom181             bigcom181 0.000000e+00
bigcom184             bigcom184 0.000000e+00
bigcom186             bigcom186 0.000000e+00
bigcom187             bigcom187 0.000000e+00
bigcom189             bigcom189 0.000000e+00
bigcom194             bigcom194 0.000000e+00
bigcom195             bigcom195 0.000000e+00
bigcom196             bigcom196 0.000000e+00
bigcom204             bigcom204 0.000000e+00
bigcom205             bigcom205 0.000000e+00
bigcom212             bigcom212 0.000000e+00
bigcom214             bigcom214 0.000000e+00
bigcom222             bigcom222 0.000000e+00
bigcom223             bigcom223 0.000000e+00
bigcom226             bigcom226 0.000000e+00
bigcom227             bigcom227 0.000000e+00
bigcom229             bigcom229 0.000000e+00
bigcom233             bigcom233 0.000000e+00
bigcom236             bigcom236 0.000000e+00
bigcom237             bigcom237 0.000000e+00
bigcom246             bigcom246 0.000000e+00
bigcom248             bigcom248 0.000000e+00
bigcom249             bigcom249 0.000000e+00
bigcom250             bigcom250 0.000000e+00
bigcom254             bigcom254 0.000000e+00
bigcom266             bigcom266 0.000000e+00
bigcom269             bigcom269 0.000000e+00
bigcom272             bigcom272 0.000000e+00
bigcom274             bigcom274 0.000000e+00
bigcom281             bigcom281 0.000000e+00
bigcom291             bigcom291 0.000000e+00
bigcom292             bigcom292 0.000000e+00
bigcom295             bigcom295 0.000000e+00
bigcom299             bigcom299 0.000000e+00
bigcom301             bigcom301 0.000000e+00
bigcom306             bigcom306 0.000000e+00
bigcom309             bigcom309 0.000000e+00
bigcom314             bigcom314 0.000000e+00
bigcom321             bigcom321 0.000000e+00
bigcom341             bigcom341 0.000000e+00
bigcom350             bigcom350 0.000000e+00
bigcom353             bigcom353 0.000000e+00
bigcom359             bigcom359 0.000000e+00
bigcom363             bigcom363 0.000000e+00
bigcom365             bigcom365 0.000000e+00
bigcom385             bigcom385 0.000000e+00
bigcom386             bigcom386 0.000000e+00
bigcom408             bigcom408 0.000000e+00
bigcom412             bigcom412 0.000000e+00
bigcom480             bigcom480 0.000000e+00
membership_s1     membership_s1 0.000000e+00
membership_s3     membership_s3 0.000000e+00
membership_s4     membership_s4 0.000000e+00
membership_s5     membership_s5 0.000000e+00
membership_s8     membership_s8 0.000000e+00
membership_s9     membership_s9 0.000000e+00
membership_s11   membership_s11 0.000000e+00
membership_s12   membership_s12 0.000000e+00
membership_s14   membership_s14 0.000000e+00
membership_s15   membership_s15 0.000000e+00
membership_s16   membership_s16 0.000000e+00
membership_s17   membership_s17 0.000000e+00
membership_s18   membership_s18 0.000000e+00
membership_s20   membership_s20 0.000000e+00
membership_s21   membership_s21 0.000000e+00
membership_s22   membership_s22 0.000000e+00
membership_s24   membership_s24 0.000000e+00
membership_s25   membership_s25 0.000000e+00
membership_s26   membership_s26 0.000000e+00
membership_s27   membership_s27 0.000000e+00
membership_s28   membership_s28 0.000000e+00
membership_s30   membership_s30 0.000000e+00
membership_s32   membership_s32 0.000000e+00
membership_s33   membership_s33 0.000000e+00
membership_s36   membership_s36 0.000000e+00
membership_s37   membership_s37 0.000000e+00
[1] "Dataset: high_targets Model RF, run: 1 of 5 2015-06-16 10:58:03"
     |      Out-of-bag   |
Tree |      MSE  %Var(y) |
   1 | 3.703e-32     0.00 |
   2 | 3.671e-32     0.00 |
   3 | 0.001984     7.87 |
   4 | 0.001622     6.43 |
   5 | 0.001453     5.76 |
   6 | 0.001633     6.47 |
   7 | 0.001596     6.33 |
   8 | 0.001578     6.25 |
   9 | 0.001567     6.21 |
  10 | 0.001542     6.11 |
  11 | 0.001255     4.98 |
  12 | 0.001286     5.10 |
  13 | 0.0005357     2.12 |
  14 | 0.0008911     3.53 |
  15 | 0.0007183     2.85 |
  16 | 0.0006284     2.49 |
  17 | 0.0007557     3.00 |
  18 | 0.0007228     2.87 |
  19 | 0.0005902     2.34 |
  20 | 0.0005753     2.28 |
  21 | 0.0005561     2.20 |
  22 | 0.0005633     2.23 |
  23 | 0.0005495     2.18 |
  24 | 0.000509     2.02 |
  25 | 0.0004552     1.80 |
  26 | 0.0005232     2.07 |
  27 | 0.000605     2.40 |
  28 | 0.0007592     3.01 |
  29 | 0.0007735     3.07 |
  30 | 0.0008617     3.42 |
  31 | 0.0008599     3.41 |
  32 | 0.0008298     3.29 |
  33 | 0.0008192     3.25 |
  34 | 0.0007709     3.06 |
  35 | 0.000811     3.21 |
  36 | 0.0007766     3.08 |
  37 | 0.0007265     2.88 |
  38 | 0.0006962     2.76 |
  39 | 0.0007908     3.14 |
  40 | 0.0007647     3.03 |
  41 | 0.0007487     2.97 |
  42 |  0.00068     2.70 |
  43 | 0.0006191     2.45 |
  44 | 0.000598     2.37 |
  45 | 0.0005865     2.32 |
  46 | 0.0005436     2.15 |
  47 | 0.0005252     2.08 |
  48 | 0.0005042     2.00 |
  49 | 0.0004821     1.91 |
  50 | 0.0004693     1.86 |
  51 | 0.0004756     1.89 |
  52 | 0.0004681     1.86 |
  53 | 0.0004609     1.83 |
  54 | 0.0004931     1.95 |
  55 | 0.000469     1.86 |
  56 | 0.0004586     1.82 |
  57 | 0.0004276     1.69 |
  58 | 0.0004209     1.67 |
  59 | 0.0004051     1.61 |
  60 | 0.0003931     1.56 |
  61 | 0.0003856     1.53 |
  62 | 0.0003795     1.50 |
  63 | 0.0003765     1.49 |
  64 | 0.0003665     1.45 |
  65 | 0.0003559     1.41 |
  66 | 0.0003488     1.38 |
  67 | 0.0003408     1.35 |
  68 | 0.0003462     1.37 |
  69 | 0.0003303     1.31 |
  70 | 0.0003128     1.24 |
  71 | 0.000305     1.21 |
  72 | 0.0003009     1.19 |
  73 | 0.0002979     1.18 |
  74 | 0.0002913     1.15 |
  75 | 0.0002771     1.10 |
  76 | 0.000289     1.15 |
  77 | 0.0002816     1.12 |
  78 | 0.0002779     1.10 |
  79 | 0.0002983     1.18 |
  80 | 0.0002866     1.14 |
  81 | 0.0002756     1.09 |
  82 | 0.0003316     1.31 |
  83 | 0.0003249     1.29 |
  84 | 0.0003532     1.40 |
  85 | 0.0003498     1.39 |
  86 | 0.000343     1.36 |
  87 | 0.0003441     1.36 |
  88 | 0.0003414     1.35 |
  89 | 0.000351     1.39 |
  90 | 0.0003408     1.35 |
  91 | 0.0003321     1.32 |
  92 | 0.0003252     1.29 |
  93 | 0.0003191     1.26 |
  94 | 0.0003456     1.37 |
  95 | 0.0003413     1.35 |
  96 | 0.000333     1.32 |
  97 | 0.0003841     1.52 |
  98 | 0.0003765     1.49 |
  99 | 0.0003646     1.45 |
 100 | 0.0003589     1.42 |
[1] "Random Forest variable coefficients"
                      %IncMSE IncNodePurity
graph5           1.851852e-04  3.097241e-03
graph6           3.439153e-04  2.314355e-02
graph7          -7.821384e-35  2.952239e-16
graph8           3.413806e-03  4.246725e-03
graph9           5.173071e-36  6.365568e-17
graph10          5.434783e-05  3.170455e-02
graph11         -6.450842e-35  3.079134e-18
graph12         -2.793458e-35  8.370041e-18
graph13         -1.264455e-34  3.070807e-16
graph14         -8.113686e-35  3.138028e-16
graph15          2.183936e-35  2.152792e-16
graph16         -1.296726e-34  1.114300e-16
graph17          7.792208e-05  3.230769e-02
graph18         -5.721393e-35  1.517796e-16
graph19         -6.945484e-35  9.714451e-19
graph20         -1.189139e-36  1.119070e-16
graph21         -4.032296e-36  1.250475e-16
graph22         -1.037358e-35  2.033691e-02
graph23          9.664804e-05  6.835015e-03
graph24          6.522346e-05  2.490432e-03
graph25         -9.561340e-36  1.247006e-16
graph26         -3.376754e-35  1.165387e-16
graph27         -4.813975e-20  6.071471e-03
graph28          5.333333e-05  3.712437e-03
graph29          1.086957e-03  1.234608e-03
orbit0           0.000000e+00  1.265741e-16
orbit1          -8.664393e-35  1.333333e-02
orbit2           2.610378e-05  2.012022e-02
orbit3          -4.884168e-35  2.181155e-16
orbit4           5.284921e-36  1.085416e-16
orbit5          -9.398713e-20  1.500000e-02
orbit6           1.367781e-04  6.751880e-02
orbit7           2.645503e-05  2.713275e-02
orbit8           1.588000e-04  4.181818e-02
orbit9          -2.664362e-35  1.486311e-16
orbit10         -4.897061e-35  1.148213e-16
orbit11         -2.289685e-34  3.657664e-16
orbit12         -1.450390e-34  1.108228e-16
orbit13          2.710027e-05  8.571429e-03
orbit14          5.834484e-04  7.846250e-03
orbit15          1.022427e-03  7.369588e-03
orbit16         -4.406582e-35  3.303607e-16
orbit17          5.434783e-05  9.415686e-03
orbit18          6.422827e-04  6.935198e-02
orbit19          1.597620e-04  4.682906e-02
orbit20         -6.911250e-35  4.293527e-16
orbit21         -3.414050e-35  1.998835e-16
orbit22          2.987608e-04  3.979820e-02
orbit23          2.717391e-04  1.664069e-02
orbit24          2.374560e-05  2.151236e-02
orbit25         -8.346869e-35  3.854642e-16
orbit26          1.000000e-03  1.079607e-02
orbit27         -3.323621e-35  2.300654e-02
orbit28         -9.514164e-35  3.020674e-16
orbit29         -7.458821e-35  2.100000e-02
orbit30         -2.785515e-05  2.100000e-02
orbit31         -3.352150e-36  2.530270e-02
orbit32         -3.268113e-36  1.447887e-16
orbit33         -1.190084e-34  2.307182e-17
orbit34          2.110818e-04  9.510305e-03
orbit35         -1.681267e-35  1.985294e-02
orbit36          1.139160e-04  4.113928e-02
orbit37         -1.233222e-05  2.636592e-02
orbit38          7.915567e-05  2.100000e-02
orbit39          2.104920e-04  5.228319e-02
orbit40          1.061008e-04  9.523810e-03
orbit41          6.078551e-36  1.439647e-16
orbit42         -1.248965e-34  1.506781e-16
orbit43         -7.108723e-35  3.245841e-16
orbit44         -2.645503e-05  1.600000e-02
orbit45         -5.353132e-35  2.167742e-03
orbit46         -1.574803e-04  1.428571e-02
orbit47         -5.197294e-35  2.186359e-16
orbit48         -2.525363e-35  3.219994e-16
orbit49          1.066667e-04  2.303571e-02
orbit50         -7.792208e-05  1.428571e-02
orbit51         -4.295491e-35  3.400145e-16
orbit52         -5.280785e-35  1.692308e-02
orbit53         -2.790095e-35  1.988167e-16
orbit54          2.661038e-04  2.051812e-02
orbit55          3.298153e-04  1.215058e-02
orbit56          1.319261e-04  3.435875e-02
orbit57         -6.855328e-35  2.630361e-16
orbit58         -5.295569e-35  3.273770e-16
orbit59          2.638522e-05  7.580569e-04
orbit60          0.000000e+00  4.336809e-19
orbit61          4.588358e-04  3.958307e-02
orbit62         -7.055642e-36  1.078478e-16
orbit63         -5.583930e-35  6.523775e-16
orbit64         -5.492293e-35  9.290312e-17
orbit65         -8.621449e-35  3.405436e-16
orbit66         -2.652520e-05  1.029419e-02
orbit67          1.038480e-03  3.619496e-02
orbit68          9.870130e-04  9.538604e-03
orbit69          2.717391e-05  1.090909e-02
orbit70         -8.095856e-35  5.360745e-03
orbit71          3.298153e-05  8.585165e-03
orbit72          1.902174e-04  3.543810e-02
AP               0.000000e+00  1.561251e-19
bet             -1.064699e-04  4.710699e-02
ecc              0.000000e+00  1.428571e-02
eccrad           1.047120e-04  2.000000e-02
close            1.978892e-05  8.839165e-03
constraint       3.021739e-04  1.249309e-01
coreness         0.000000e+00  8.673617e-21
knn              1.404494e-04  2.032181e-01
hubscore         5.194805e-05  8.333333e-03
pagerank         1.956522e-05  3.431837e-03
trans            2.645503e-05  6.648540e-03
evcent           1.048581e-04  5.205195e-02
first           -3.105076e-35  1.209970e-17
upto_second      1.056984e-35  1.085937e-17
upto_third       1.866667e-04  1.455050e-02
upto_fourth     -1.312336e-04  1.241961e-02
upto_fifth      -8.952217e-36  1.165734e-17
upto_sixth       4.571759e-36  4.359360e-17
second           1.849957e-35  3.648817e-16
third            2.785667e-04  6.915198e-02
fourth           5.084955e-04  5.296212e-02
fifth            3.214390e-36  1.099988e-16
sixth            1.055409e-04  1.428571e-02
ratio1           8.287293e-05  5.215675e-02
ratio2          -2.345312e-35  7.525230e-17
ratio3           1.944444e-04  9.126560e-03
ratio4          -4.024376e-36  3.037433e-02
ratio5           4.774692e-05  4.471172e-02
ratio6           0.000000e+00  7.372575e-19
selfinter        0.000000e+00  1.040834e-19
walktrap_vertex  1.366565e-05  5.672392e-02
bigcom1          0.000000e+00  1.500000e-02
bigcom2          0.000000e+00  0.000000e+00
bigcom3          0.000000e+00  0.000000e+00
bigcom4          0.000000e+00  1.734723e-20
bigcom6          0.000000e+00  0.000000e+00
bigcom8         -2.717391e-05  2.316581e-03
bigcom9          0.000000e+00  0.000000e+00
bigcom11         0.000000e+00  0.000000e+00
bigcom13         0.000000e+00  2.775558e-19
bigcom15         0.000000e+00  2.775558e-19
bigcom16         0.000000e+00  0.000000e+00
bigcom21         2.604167e-05  4.800159e-02
bigcom22         0.000000e+00  0.000000e+00
bigcom24         0.000000e+00  0.000000e+00
bigcom26        -1.068536e-36  5.551115e-19
bigcom28         0.000000e+00  1.800000e-02
bigcom30         0.000000e+00  2.775558e-19
bigcom31         0.000000e+00  0.000000e+00
bigcom32         0.000000e+00  5.551115e-19
bigcom33         0.000000e+00  0.000000e+00
bigcom34         0.000000e+00  0.000000e+00
bigcom36         0.000000e+00  0.000000e+00
bigcom37         0.000000e+00  0.000000e+00
bigcom38         0.000000e+00  0.000000e+00
bigcom39         0.000000e+00  0.000000e+00
bigcom40         2.955145e-05  7.436620e-03
bigcom43         0.000000e+00  0.000000e+00
bigcom44         0.000000e+00  0.000000e+00
bigcom46         0.000000e+00  0.000000e+00
bigcom47         0.000000e+00  0.000000e+00
bigcom49         0.000000e+00  0.000000e+00
bigcom50         0.000000e+00  0.000000e+00
bigcom51         0.000000e+00  0.000000e+00
bigcom52         0.000000e+00  0.000000e+00
bigcom54         0.000000e+00  0.000000e+00
bigcom56         0.000000e+00  0.000000e+00
bigcom62         0.000000e+00  0.000000e+00
bigcom66         0.000000e+00  0.000000e+00
bigcom68         0.000000e+00  0.000000e+00
bigcom69         0.000000e+00  0.000000e+00
bigcom71         0.000000e+00  0.000000e+00
bigcom72         0.000000e+00  0.000000e+00
bigcom73         0.000000e+00  0.000000e+00
bigcom74         0.000000e+00  0.000000e+00
bigcom75         0.000000e+00  0.000000e+00
bigcom76         0.000000e+00  0.000000e+00
bigcom77         0.000000e+00  0.000000e+00
bigcom79         0.000000e+00  0.000000e+00
bigcom80         0.000000e+00  0.000000e+00
bigcom82         0.000000e+00  0.000000e+00
bigcom83         0.000000e+00  0.000000e+00
bigcom84         0.000000e+00  0.000000e+00
bigcom85         0.000000e+00  0.000000e+00
bigcom87         0.000000e+00  0.000000e+00
bigcom89         0.000000e+00  0.000000e+00
bigcom91         0.000000e+00  0.000000e+00
bigcom92         0.000000e+00  0.000000e+00
bigcom93         0.000000e+00  0.000000e+00
bigcom96         0.000000e+00  0.000000e+00
bigcom97         0.000000e+00  0.000000e+00
bigcom98         0.000000e+00  0.000000e+00
bigcom99         0.000000e+00  0.000000e+00
bigcom101        0.000000e+00  6.547334e-02
bigcom104        0.000000e+00  0.000000e+00
bigcom106        0.000000e+00  0.000000e+00
bigcom109        0.000000e+00  0.000000e+00
bigcom113        0.000000e+00  0.000000e+00
bigcom116        0.000000e+00  0.000000e+00
bigcom120        0.000000e+00  0.000000e+00
bigcom123        0.000000e+00  0.000000e+00
bigcom126        0.000000e+00  0.000000e+00
bigcom127        0.000000e+00  0.000000e+00
bigcom137        0.000000e+00  0.000000e+00
bigcom139        0.000000e+00  0.000000e+00
bigcom140        0.000000e+00  0.000000e+00
bigcom143        0.000000e+00  0.000000e+00
bigcom145        0.000000e+00  0.000000e+00
bigcom146        0.000000e+00  0.000000e+00
bigcom147        0.000000e+00  0.000000e+00
bigcom149        0.000000e+00  0.000000e+00
bigcom153        0.000000e+00  0.000000e+00
bigcom154        1.054135e-36  2.775558e-19
bigcom156        0.000000e+00  0.000000e+00
bigcom157        0.000000e+00  0.000000e+00
bigcom158        0.000000e+00  0.000000e+00
bigcom160        0.000000e+00  0.000000e+00
bigcom161        0.000000e+00  0.000000e+00
bigcom162        0.000000e+00  0.000000e+00
bigcom164        0.000000e+00  0.000000e+00
bigcom166        0.000000e+00  0.000000e+00
bigcom167        0.000000e+00  0.000000e+00
bigcom171        0.000000e+00  0.000000e+00
bigcom173        0.000000e+00  0.000000e+00
bigcom175        0.000000e+00  0.000000e+00
bigcom176        0.000000e+00  0.000000e+00
bigcom177        0.000000e+00  0.000000e+00
bigcom178        0.000000e+00  0.000000e+00
bigcom180        0.000000e+00  0.000000e+00
bigcom181        0.000000e+00  0.000000e+00
bigcom184        0.000000e+00  0.000000e+00
bigcom186        0.000000e+00  0.000000e+00
bigcom187        0.000000e+00  0.000000e+00
bigcom189        0.000000e+00  0.000000e+00
bigcom194        0.000000e+00  0.000000e+00
bigcom195        0.000000e+00  0.000000e+00
bigcom196        0.000000e+00  0.000000e+00
bigcom204        0.000000e+00  0.000000e+00
bigcom205        0.000000e+00  0.000000e+00
bigcom212        0.000000e+00  0.000000e+00
bigcom214        0.000000e+00  0.000000e+00
bigcom222        0.000000e+00  0.000000e+00
bigcom223        0.000000e+00  0.000000e+00
bigcom226        0.000000e+00  0.000000e+00
bigcom227        0.000000e+00  0.000000e+00
bigcom229        0.000000e+00  0.000000e+00
bigcom233        0.000000e+00  0.000000e+00
bigcom236        0.000000e+00  0.000000e+00
bigcom237        0.000000e+00  0.000000e+00
bigcom246        0.000000e+00  0.000000e+00
bigcom248        0.000000e+00  0.000000e+00
bigcom249        0.000000e+00  0.000000e+00
bigcom250        0.000000e+00  0.000000e+00
bigcom254        0.000000e+00  0.000000e+00
bigcom266        0.000000e+00  0.000000e+00
bigcom269        0.000000e+00  0.000000e+00
bigcom272        0.000000e+00  0.000000e+00
bigcom274        0.000000e+00  0.000000e+00
bigcom281        0.000000e+00  0.000000e+00
bigcom291        0.000000e+00  0.000000e+00
bigcom292        0.000000e+00  0.000000e+00
bigcom295        0.000000e+00  0.000000e+00
bigcom299        0.000000e+00  0.000000e+00
bigcom301        0.000000e+00  0.000000e+00
bigcom306        0.000000e+00  0.000000e+00
bigcom309        0.000000e+00  0.000000e+00
bigcom314        0.000000e+00  0.000000e+00
bigcom321        0.000000e+00  0.000000e+00
bigcom341        0.000000e+00  0.000000e+00
bigcom350        0.000000e+00  0.000000e+00
bigcom353        0.000000e+00  0.000000e+00
bigcom359        0.000000e+00  0.000000e+00
bigcom363        0.000000e+00  0.000000e+00
bigcom365        0.000000e+00  0.000000e+00
bigcom385        0.000000e+00  0.000000e+00
bigcom386        0.000000e+00  0.000000e+00
bigcom408        0.000000e+00  0.000000e+00
bigcom412        0.000000e+00  0.000000e+00
bigcom480        0.000000e+00  0.000000e+00
spin_vertex      9.492490e-05  2.756934e-02
membership_s1    0.000000e+00  8.333333e-03
membership_s3    0.000000e+00  0.000000e+00
membership_s4    0.000000e+00  1.734723e-20
membership_s5    0.000000e+00  1.387779e-19
membership_s6    0.000000e+00  0.000000e+00
membership_s7    0.000000e+00  0.000000e+00
membership_s8    0.000000e+00  0.000000e+00
membership_s9    0.000000e+00  0.000000e+00
membership_s11   0.000000e+00  0.000000e+00
membership_s12   0.000000e+00  0.000000e+00
membership_s14   0.000000e+00  0.000000e+00
membership_s15   0.000000e+00  0.000000e+00
membership_s16   0.000000e+00  0.000000e+00
membership_s17   0.000000e+00  0.000000e+00
membership_s18   0.000000e+00  0.000000e+00
membership_s20   0.000000e+00  0.000000e+00
membership_s21   0.000000e+00  0.000000e+00
membership_s22   0.000000e+00  0.000000e+00
membership_s24   0.000000e+00  1.724749e-01
membership_s25   0.000000e+00  0.000000e+00
membership_s26   0.000000e+00  0.000000e+00
membership_s27   0.000000e+00  0.000000e+00
membership_s28   0.000000e+00  0.000000e+00
membership_s30   0.000000e+00  1.561251e-19
membership_s31   0.000000e+00  0.000000e+00
membership_s32   0.000000e+00  1.734723e-20
membership_s33   0.000000e+00  0.000000e+00
membership_s36   0.000000e+00  0.000000e+00
membership_s37   0.000000e+00  0.000000e+00
V1              -6.672612e-36  3.661975e-02
V2               5.277045e-05  4.767981e-02
pdi              1.078957e-35  3.307337e-16
adhesion         5.263047e-05  2.641592e-02
cohesion         5.277045e-05  1.714286e-02
inner            4.221636e-04  4.017839e-02
outer           -1.807354e-05  2.852121e-02
ioratio          3.319774e-04  1.534867e-02
comsize          2.226755e-36  1.300175e-16
target           4.857928e-02  2.173481e+01
[1] "Dataset: high_targets Model GLM, run: 1 of 5 2015-06-16 10:58:09"
[1] "glmnet variable coefficients"
                     [,1]      [,2]
(Intercept)     -3.627413 -6.252556
graph0           0.000000  0.000000
graph1           0.000000  0.000000
graph2           0.000000  0.000000
graph3           0.000000  0.000000
graph4           0.000000  0.000000
graph5           0.000000  0.000000
graph6           0.000000  0.000000
graph7           0.000000  0.000000
graph8           0.000000  0.000000
graph9           0.000000  0.000000
graph10          0.000000  0.000000
graph11          0.000000  0.000000
graph12          0.000000  0.000000
graph13          0.000000  0.000000
graph14          0.000000  0.000000
graph15          0.000000  0.000000
graph16          0.000000  0.000000
graph17          0.000000  0.000000
graph18          0.000000  0.000000
graph19          0.000000  0.000000
graph20          0.000000  0.000000
graph21          0.000000  0.000000
graph22          0.000000  0.000000
graph23          0.000000  0.000000
graph24          0.000000  0.000000
graph25          0.000000  0.000000
graph26          0.000000  0.000000
graph27          0.000000  0.000000
graph28          0.000000  0.000000
graph29          0.000000  0.000000
orbit0           0.000000  0.000000
orbit1           0.000000  0.000000
orbit2           0.000000  0.000000
orbit3           0.000000  0.000000
orbit4           0.000000  0.000000
orbit5           0.000000  0.000000
orbit6           0.000000  0.000000
orbit7           0.000000  0.000000
orbit8           0.000000  0.000000
orbit9           0.000000  0.000000
orbit10          0.000000  0.000000
orbit11          0.000000  0.000000
orbit12          0.000000  0.000000
orbit13          0.000000  0.000000
orbit14          0.000000  0.000000
orbit15          0.000000  0.000000
orbit16          0.000000  0.000000
orbit17          0.000000  0.000000
orbit18          0.000000  0.000000
orbit19          0.000000  0.000000
orbit20          0.000000  0.000000
orbit21          0.000000  0.000000
orbit22          0.000000  0.000000
orbit23          0.000000  0.000000
orbit24          0.000000  0.000000
orbit25          0.000000  0.000000
orbit26          0.000000  0.000000
orbit27          0.000000  0.000000
orbit28          0.000000  0.000000
orbit29          0.000000  0.000000
orbit30          0.000000  0.000000
orbit31          0.000000  0.000000
orbit32          0.000000  0.000000
orbit33          0.000000  0.000000
orbit34          0.000000  0.000000
orbit35          0.000000  0.000000
orbit36          0.000000  0.000000
orbit37          0.000000  0.000000
orbit38          0.000000  0.000000
orbit39          0.000000  0.000000
orbit40          0.000000  0.000000
orbit41          0.000000  0.000000
orbit42          0.000000  0.000000
orbit43          0.000000  0.000000
orbit44          0.000000  0.000000
orbit45          0.000000  0.000000
orbit46          0.000000  0.000000
orbit47          0.000000  0.000000
orbit48          0.000000  0.000000
orbit49          0.000000  0.000000
orbit50          0.000000  0.000000
orbit51          0.000000  0.000000
orbit52          0.000000  0.000000
orbit53          0.000000  0.000000
orbit54          0.000000  0.000000
orbit55          0.000000  0.000000
orbit56          0.000000  0.000000
orbit57          0.000000  0.000000
orbit58          0.000000  0.000000
orbit59          0.000000  0.000000
orbit60          0.000000  0.000000
orbit61          0.000000  0.000000
orbit62          0.000000  0.000000
orbit63          0.000000  0.000000
orbit64          0.000000  0.000000
orbit65          0.000000  0.000000
orbit66          0.000000  0.000000
orbit67          0.000000  0.000000
orbit68          0.000000  0.000000
orbit69          0.000000  0.000000
orbit70          0.000000  0.000000
orbit71          0.000000  0.000000
orbit72          0.000000  0.000000
AP               0.000000  0.000000
bet              0.000000  0.000000
ecc              0.000000  0.000000
eccrad           0.000000  0.000000
close            0.000000  0.000000
constraint       0.000000  0.000000
coreness         0.000000  0.000000
knn              0.000000  0.000000
hubscore         0.000000  0.000000
pagerank         0.000000  0.000000
trans            0.000000  0.000000
evcent           0.000000  0.000000
first            0.000000  0.000000
upto_second      0.000000  0.000000
upto_third       0.000000  0.000000
upto_fourth      0.000000  0.000000
upto_fifth       0.000000  0.000000
upto_sixth       0.000000  0.000000
second           0.000000  0.000000
third            0.000000  0.000000
fourth           0.000000  0.000000
fifth            0.000000  0.000000
sixth            0.000000  0.000000
ratio1           0.000000  0.000000
ratio2           0.000000  0.000000
ratio3           0.000000  0.000000
ratio4           0.000000  0.000000
ratio5           0.000000  0.000000
ratio6           0.000000  0.000000
selfinter        0.000000  0.000000
walktrap_vertex  0.000000  0.000000
bigcom1          0.000000  0.000000
bigcom2          0.000000  0.000000
bigcom3          0.000000  0.000000
bigcom4          0.000000  0.000000
bigcom6          0.000000  0.000000
bigcom8          0.000000  0.000000
bigcom9          0.000000  0.000000
bigcom11         0.000000  0.000000
bigcom13         0.000000  0.000000
bigcom15         0.000000  0.000000
bigcom16         0.000000  0.000000
bigcom21         0.000000  0.000000
bigcom22         0.000000  0.000000
bigcom24         0.000000  0.000000
bigcom26         0.000000  0.000000
bigcom28         0.000000  0.000000
bigcom30         0.000000  0.000000
bigcom31         0.000000  0.000000
bigcom32         0.000000  0.000000
bigcom33         0.000000  0.000000
bigcom34         0.000000  0.000000
bigcom36         0.000000  0.000000
bigcom37         0.000000  0.000000
bigcom38         0.000000  0.000000
bigcom39         0.000000  0.000000
bigcom40         0.000000  0.000000
bigcom43         0.000000  0.000000
bigcom44         0.000000  0.000000
bigcom46         0.000000  0.000000
bigcom47         0.000000  0.000000
bigcom49         0.000000  0.000000
bigcom50         0.000000  0.000000
bigcom51         0.000000  0.000000
bigcom52         0.000000  0.000000
bigcom54         0.000000  0.000000
bigcom56         0.000000  0.000000
bigcom62         0.000000  0.000000
bigcom66         0.000000  0.000000
bigcom68         0.000000  0.000000
bigcom69         0.000000  0.000000
bigcom71         0.000000  0.000000
bigcom72         0.000000  0.000000
bigcom73         0.000000  0.000000
bigcom74         0.000000  0.000000
bigcom75         0.000000  0.000000
bigcom76         0.000000  0.000000
bigcom77         0.000000  0.000000
bigcom79         0.000000  0.000000
bigcom80         0.000000  0.000000
bigcom82         0.000000  0.000000
bigcom83         0.000000  0.000000
bigcom84         0.000000  0.000000
bigcom85         0.000000  0.000000
bigcom87         0.000000  0.000000
bigcom89         0.000000  0.000000
bigcom91         0.000000  0.000000
bigcom92         0.000000  0.000000
bigcom93         0.000000  0.000000
bigcom96         0.000000  0.000000
bigcom97         0.000000  0.000000
bigcom98         0.000000  0.000000
bigcom99         0.000000  0.000000
bigcom101        0.000000  0.000000
bigcom104        0.000000  0.000000
bigcom106        0.000000  0.000000
bigcom109        0.000000  0.000000
bigcom113        0.000000  0.000000
bigcom116        0.000000  0.000000
bigcom120        0.000000  0.000000
bigcom123        0.000000  0.000000
bigcom126        0.000000  0.000000
bigcom127        0.000000  0.000000
bigcom137        0.000000  0.000000
bigcom139        0.000000  0.000000
bigcom140        0.000000  0.000000
bigcom143        0.000000  0.000000
bigcom145        0.000000  0.000000
bigcom146        0.000000  0.000000
bigcom147        0.000000  0.000000
bigcom149        0.000000  0.000000
bigcom153        0.000000  0.000000
bigcom154        0.000000  0.000000
bigcom156        0.000000  0.000000
bigcom157        0.000000  0.000000
bigcom158        0.000000  0.000000
bigcom160        0.000000  0.000000
bigcom161        0.000000  0.000000
bigcom162        0.000000  0.000000
bigcom164        0.000000  0.000000
bigcom166        0.000000  0.000000
bigcom167        0.000000  0.000000
bigcom171        0.000000  0.000000
bigcom173        0.000000  0.000000
bigcom175        0.000000  0.000000
bigcom176        0.000000  0.000000
bigcom177        0.000000  0.000000
bigcom178        0.000000  0.000000
bigcom180        0.000000  0.000000
bigcom181        0.000000  0.000000
bigcom184        0.000000  0.000000
bigcom186        0.000000  0.000000
bigcom187        0.000000  0.000000
bigcom189        0.000000  0.000000
bigcom194        0.000000  0.000000
bigcom195        0.000000  0.000000
bigcom196        0.000000  0.000000
bigcom204        0.000000  0.000000
bigcom205        0.000000  0.000000
bigcom212        0.000000  0.000000
bigcom214        0.000000  0.000000
bigcom222        0.000000  0.000000
bigcom223        0.000000  0.000000
bigcom226        0.000000  0.000000
bigcom227        0.000000  0.000000
bigcom229        0.000000  0.000000
bigcom233        0.000000  0.000000
bigcom236        0.000000  0.000000
bigcom237        0.000000  0.000000
bigcom246        0.000000  0.000000
bigcom248        0.000000  0.000000
bigcom249        0.000000  0.000000
bigcom250        0.000000  0.000000
bigcom254        0.000000  0.000000
bigcom266        0.000000  0.000000
bigcom269        0.000000  0.000000
bigcom272        0.000000  0.000000
bigcom274        0.000000  0.000000
bigcom281        0.000000  0.000000
bigcom291        0.000000  0.000000
bigcom292        0.000000  0.000000
bigcom295        0.000000  0.000000
bigcom299        0.000000  0.000000
bigcom301        0.000000  0.000000
bigcom306        0.000000  0.000000
bigcom309        0.000000  0.000000
bigcom314        0.000000  0.000000
bigcom321        0.000000  0.000000
bigcom341        0.000000  0.000000
bigcom350        0.000000  0.000000
bigcom353        0.000000  0.000000
bigcom359        0.000000  0.000000
bigcom363        0.000000  0.000000
bigcom365        0.000000  0.000000
bigcom385        0.000000  0.000000
bigcom386        0.000000  0.000000
bigcom408        0.000000  0.000000
bigcom412        0.000000  0.000000
bigcom480        0.000000  0.000000
spin_vertex      0.000000  0.000000
membership_s1    0.000000  0.000000
membership_s3    0.000000  0.000000
membership_s4    0.000000  0.000000
membership_s5    0.000000  0.000000
membership_s6    0.000000  0.000000
membership_s7    0.000000  0.000000
membership_s8    0.000000  0.000000
membership_s9    0.000000  0.000000
membership_s11   0.000000  0.000000
membership_s12   0.000000  0.000000
membership_s14   0.000000  0.000000
membership_s15   0.000000  0.000000
membership_s16   0.000000  0.000000
membership_s17   0.000000  0.000000
membership_s18   0.000000  0.000000
membership_s20   0.000000  0.000000
membership_s21   0.000000  0.000000
membership_s22   0.000000  0.000000
membership_s24   0.000000  0.000000
membership_s25   0.000000  0.000000
membership_s26   0.000000  0.000000
membership_s27   0.000000  0.000000
membership_s28   0.000000  0.000000
membership_s30   0.000000  0.000000
membership_s31   0.000000  0.000000
membership_s32   0.000000  0.000000
membership_s33   0.000000  0.000000
membership_s36   0.000000  0.000000
membership_s37   0.000000  0.000000
V1               0.000000  0.000000
V2               0.000000  0.000000
pdi              0.000000  0.000000
adhesion         0.000000  0.000000
cohesion         0.000000  0.000000
inner            0.000000  0.000000
outer            0.000000  0.000000
ioratio          0.000000  0.000000
comsize          0.000000  0.000000
target           0.000000  8.546788
[1] "Dataset: high_targets Model GBM, run: 2 of 5 2015-06-16 10:58:10"
Iter   TrainDeviance   ValidDeviance   StepSize   Improve
     1        0.1859             nan     0.0100    0.0104
     2        0.1733             nan     0.0100    0.0043
     3        0.1639             nan     0.0100    0.0058
     4        0.1562             nan     0.0100    0.0047
     5        0.1498             nan     0.0100    0.0042
     6        0.1442             nan     0.0100    0.0039
     7        0.1393             nan     0.0100    0.0028
     8        0.1349             nan     0.0100    0.0025
     9        0.1308             nan     0.0100    0.0019
    10        0.1272             nan     0.0100    0.0022
    20        0.1010             nan     0.0100    0.0014
    40        0.0732             nan     0.0100    0.0006
    60        0.0555             nan     0.0100    0.0004
    80        0.0432             nan     0.0100    0.0003
   100        0.0345             nan     0.0100    0.0003
   120        0.0276             nan     0.0100    0.0002
   128        0.0252             nan     0.0100    0.0002

[1] "GBM variable coefficients"
                            var      rel.inf
target                   target 9.986190e+01
third                     third 5.399636e-02
orbit2                   orbit2 2.469520e-02
fourth                   fourth 1.548457e-02
comsize                 comsize 1.078124e-02
ratio4                   ratio4 1.050540e-02
walktrap_vertex walktrap_vertex 7.779810e-03
membership_s15   membership_s15 6.546088e-03
V2                           V2 6.081380e-03
bigcom8                 bigcom8 1.697962e-03
V1                           V1 5.627186e-05
orbit62                 orbit62 4.645658e-05
orbit45                 orbit45 3.997245e-05
orbit50                 orbit50 3.666458e-05
cohesion               cohesion 3.634349e-05
pagerank               pagerank 3.575675e-05
bet                         bet 2.667430e-05
orbit19                 orbit19 2.277948e-05
orbit55                 orbit55 2.244318e-05
spin_vertex         spin_vertex 1.870324e-05
orbit24                 orbit24 1.699082e-05
ratio1                   ratio1 1.639768e-05
constraint           constraint 1.566159e-05
orbit36                 orbit36 1.205838e-05
orbit38                 orbit38 1.166647e-05
orbit49                 orbit49 9.839268e-06
graph28                 graph28 9.143592e-06
fifth                     fifth 9.118435e-06
ratio6                   ratio6 9.042771e-06
bigcom1                 bigcom1 8.733219e-06
orbit9                   orbit9 8.716918e-06
sixth                     sixth 8.328748e-06
graph11                 graph11 7.704648e-06
orbit18                 orbit18 7.618988e-06
orbit12                 orbit12 7.508641e-06
orbit20                 orbit20 7.289254e-06
ratio5                   ratio5 6.460654e-06
graph20                 graph20 5.889071e-06
trans                     trans 5.224176e-06
ecc                         ecc 2.722041e-06
orbit13                 orbit13 1.732747e-06
selfinter             selfinter 1.606462e-06
graph1                   graph1 1.154049e-06
orbit7                   orbit7 9.505902e-07
graph0                   graph0 3.157021e-07
graph9                   graph9 2.768805e-07
adhesion               adhesion 2.451631e-07
graph4                   graph4 2.420075e-07
orbit23                 orbit23 1.926526e-07
graph5                   graph5 1.880882e-07
orbit28                 orbit28 1.203743e-07
graph3                   graph3 4.932449e-08
ratio3                   ratio3 4.685221e-08
knn                         knn 3.235942e-08
orbit16                 orbit16 3.234457e-08
orbit27                 orbit27 2.307761e-08
orbit32                 orbit32 1.916465e-08
graph10                 graph10 1.755115e-08
orbit67                 orbit67 1.684184e-08
ioratio                 ioratio 1.604182e-08
orbit41                 orbit41 1.589198e-08
inner                     inner 1.367264e-08
graph15                 graph15 1.320722e-08
graph19                 graph19 1.249123e-08
orbit68                 orbit68 1.159861e-08
AP                           AP 1.108094e-08
orbit26                 orbit26 1.052184e-08
graph21                 graph21 1.011777e-08
orbit58                 orbit58 9.312817e-09
orbit56                 orbit56 8.397332e-09
outer                     outer 8.034886e-09
orbit22                 orbit22 7.629245e-09
graph14                 graph14 6.980572e-09
pdi                         pdi 6.383746e-09
graph27                 graph27 6.250951e-09
orbit69                 orbit69 5.512755e-09
graph8                   graph8 4.848689e-09
orbit61                 orbit61 3.470048e-09
bigcom4                 bigcom4 3.124567e-09
orbit64                 orbit64 2.262802e-09
orbit31                 orbit31 1.010606e-09
graph12                 graph12 7.691540e-10
ratio2                   ratio2 4.646069e-10
orbit39                 orbit39 7.943274e-14
orbit30                 orbit30 3.158247e-14
orbit33                 orbit33 2.589592e-14
upto_fifth           upto_fifth 1.165915e-14
orbit4                   orbit4 1.162949e-14
upto_sixth           upto_sixth 7.582543e-15
close                     close 4.523258e-15
orbit70                 orbit70 4.383787e-15
graph23                 graph23 3.493369e-15
graph2                   graph2 1.075980e-15
graph6                   graph6 1.039543e-15
orbit10                 orbit10 6.180464e-16
orbit35                 orbit35 5.504023e-16
orbit46                 orbit46 5.471493e-16
orbit65                 orbit65 4.186677e-16
orbit51                 orbit51 3.851625e-16
graph29                 graph29 2.443832e-16
orbit25                 orbit25 1.097362e-23
orbit5                   orbit5 1.193404e-27
orbit21                 orbit21 3.716576e-29
graph18                 graph18 1.930485e-30
bigcom44               bigcom44 1.299659e-30
evcent                   evcent 8.746885e-31
orbit6                   orbit6 8.631749e-31
orbit43                 orbit43 5.885173e-31
graph22                 graph22 1.067110e-31
graph13                 graph13 1.516866e-32
orbit17                 orbit17 4.964289e-33
graph17                 graph17 4.416440e-33
orbit11                 orbit11 3.751439e-33
orbit42                 orbit42 2.497529e-33
graph7                   graph7 0.000000e+00
graph16                 graph16 0.000000e+00
graph24                 graph24 0.000000e+00
graph25                 graph25 0.000000e+00
graph26                 graph26 0.000000e+00
orbit0                   orbit0 0.000000e+00
orbit1                   orbit1 0.000000e+00
orbit3                   orbit3 0.000000e+00
orbit8                   orbit8 0.000000e+00
orbit14                 orbit14 0.000000e+00
orbit15                 orbit15 0.000000e+00
orbit29                 orbit29 0.000000e+00
orbit34                 orbit34 0.000000e+00
orbit37                 orbit37 0.000000e+00
orbit40                 orbit40 0.000000e+00
orbit44                 orbit44 0.000000e+00
orbit47                 orbit47 0.000000e+00
orbit48                 orbit48 0.000000e+00
orbit52                 orbit52 0.000000e+00
orbit53                 orbit53 0.000000e+00
orbit54                 orbit54 0.000000e+00
orbit57                 orbit57 0.000000e+00
orbit59                 orbit59 0.000000e+00
orbit60                 orbit60 0.000000e+00
orbit63                 orbit63 0.000000e+00
orbit66                 orbit66 0.000000e+00
orbit71                 orbit71 0.000000e+00
orbit72                 orbit72 0.000000e+00
eccrad                   eccrad 0.000000e+00
coreness               coreness 0.000000e+00
hubscore               hubscore 0.000000e+00
first                     first 0.000000e+00
upto_second         upto_second 0.000000e+00
upto_third           upto_third 0.000000e+00
upto_fourth         upto_fourth 0.000000e+00
second                   second 0.000000e+00
bigcom2                 bigcom2 0.000000e+00
bigcom3                 bigcom3 0.000000e+00
bigcom6                 bigcom6 0.000000e+00
bigcom9                 bigcom9 0.000000e+00
bigcom11               bigcom11 0.000000e+00
bigcom13               bigcom13 0.000000e+00
bigcom15               bigcom15 0.000000e+00
bigcom16               bigcom16 0.000000e+00
bigcom21               bigcom21 0.000000e+00
bigcom22               bigcom22 0.000000e+00
bigcom24               bigcom24 0.000000e+00
bigcom26               bigcom26 0.000000e+00
bigcom28               bigcom28 0.000000e+00
bigcom30               bigcom30 0.000000e+00
bigcom31               bigcom31 0.000000e+00
bigcom32               bigcom32 0.000000e+00
bigcom33               bigcom33 0.000000e+00
bigcom34               bigcom34 0.000000e+00
bigcom36               bigcom36 0.000000e+00
bigcom37               bigcom37 0.000000e+00
bigcom38               bigcom38 0.000000e+00
bigcom39               bigcom39 0.000000e+00
bigcom40               bigcom40 0.000000e+00
bigcom43               bigcom43 0.000000e+00
bigcom46               bigcom46 0.000000e+00
bigcom47               bigcom47 0.000000e+00
bigcom49               bigcom49 0.000000e+00
bigcom50               bigcom50 0.000000e+00
bigcom51               bigcom51 0.000000e+00
bigcom52               bigcom52 0.000000e+00
bigcom54               bigcom54 0.000000e+00
bigcom56               bigcom56 0.000000e+00
bigcom62               bigcom62 0.000000e+00
bigcom66               bigcom66 0.000000e+00
bigcom68               bigcom68 0.000000e+00
bigcom69               bigcom69 0.000000e+00
bigcom71               bigcom71 0.000000e+00
bigcom72               bigcom72 0.000000e+00
bigcom73               bigcom73 0.000000e+00
bigcom74               bigcom74 0.000000e+00
bigcom75               bigcom75 0.000000e+00
bigcom76               bigcom76 0.000000e+00
bigcom77               bigcom77 0.000000e+00
bigcom79               bigcom79 0.000000e+00
bigcom80               bigcom80 0.000000e+00
bigcom82               bigcom82 0.000000e+00
bigcom83               bigcom83 0.000000e+00
bigcom84               bigcom84 0.000000e+00
bigcom85               bigcom85 0.000000e+00
bigcom87               bigcom87 0.000000e+00
bigcom89               bigcom89 0.000000e+00
bigcom91               bigcom91 0.000000e+00
bigcom92               bigcom92 0.000000e+00
bigcom93               bigcom93 0.000000e+00
bigcom96               bigcom96 0.000000e+00
bigcom97               bigcom97 0.000000e+00
bigcom98               bigcom98 0.000000e+00
bigcom99               bigcom99 0.000000e+00
bigcom101             bigcom101 0.000000e+00
bigcom104             bigcom104 0.000000e+00
bigcom106             bigcom106 0.000000e+00
bigcom109             bigcom109 0.000000e+00
bigcom113             bigcom113 0.000000e+00
bigcom116             bigcom116 0.000000e+00
bigcom120             bigcom120 0.000000e+00
bigcom123             bigcom123 0.000000e+00
bigcom126             bigcom126 0.000000e+00
bigcom127             bigcom127 0.000000e+00
bigcom137             bigcom137 0.000000e+00
bigcom139             bigcom139 0.000000e+00
bigcom140             bigcom140 0.000000e+00
bigcom143             bigcom143 0.000000e+00
bigcom145             bigcom145 0.000000e+00
bigcom146             bigcom146 0.000000e+00
bigcom147             bigcom147 0.000000e+00
bigcom149             bigcom149 0.000000e+00
bigcom153             bigcom153 0.000000e+00
bigcom154             bigcom154 0.000000e+00
bigcom156             bigcom156 0.000000e+00
bigcom157             bigcom157 0.000000e+00
bigcom158             bigcom158 0.000000e+00
bigcom160             bigcom160 0.000000e+00
bigcom161             bigcom161 0.000000e+00
bigcom162             bigcom162 0.000000e+00
bigcom164             bigcom164 0.000000e+00
bigcom166             bigcom166 0.000000e+00
bigcom167             bigcom167 0.000000e+00
bigcom171             bigcom171 0.000000e+00
bigcom173             bigcom173 0.000000e+00
bigcom175             bigcom175 0.000000e+00
bigcom176             bigcom176 0.000000e+00
bigcom177             bigcom177 0.000000e+00
bigcom178             bigcom178 0.000000e+00
bigcom180             bigcom180 0.000000e+00
bigcom181             bigcom181 0.000000e+00
bigcom184             bigcom184 0.000000e+00
bigcom186             bigcom186 0.000000e+00
bigcom187             bigcom187 0.000000e+00
bigcom189             bigcom189 0.000000e+00
bigcom194             bigcom194 0.000000e+00
bigcom195             bigcom195 0.000000e+00
bigcom196             bigcom196 0.000000e+00
bigcom204             bigcom204 0.000000e+00
bigcom205             bigcom205 0.000000e+00
bigcom212             bigcom212 0.000000e+00
bigcom214             bigcom214 0.000000e+00
bigcom222             bigcom222 0.000000e+00
bigcom223             bigcom223 0.000000e+00
bigcom226             bigcom226 0.000000e+00
bigcom227             bigcom227 0.000000e+00
bigcom229             bigcom229 0.000000e+00
bigcom233             bigcom233 0.000000e+00
bigcom236             bigcom236 0.000000e+00
bigcom237             bigcom237 0.000000e+00
bigcom246             bigcom246 0.000000e+00
bigcom248             bigcom248 0.000000e+00
bigcom249             bigcom249 0.000000e+00
bigcom250             bigcom250 0.000000e+00
bigcom254             bigcom254 0.000000e+00
bigcom266             bigcom266 0.000000e+00
bigcom269             bigcom269 0.000000e+00
bigcom272             bigcom272 0.000000e+00
bigcom274             bigcom274 0.000000e+00
bigcom281             bigcom281 0.000000e+00
bigcom291             bigcom291 0.000000e+00
bigcom292             bigcom292 0.000000e+00
bigcom295             bigcom295 0.000000e+00
bigcom299             bigcom299 0.000000e+00
bigcom301             bigcom301 0.000000e+00
bigcom306             bigcom306 0.000000e+00
bigcom309             bigcom309 0.000000e+00
bigcom314             bigcom314 0.000000e+00
bigcom321             bigcom321 0.000000e+00
bigcom341             bigcom341 0.000000e+00
bigcom350             bigcom350 0.000000e+00
bigcom353             bigcom353 0.000000e+00
bigcom359             bigcom359 0.000000e+00
bigcom363             bigcom363 0.000000e+00
bigcom365             bigcom365 0.000000e+00
bigcom385             bigcom385 0.000000e+00
bigcom386             bigcom386 0.000000e+00
bigcom408             bigcom408 0.000000e+00
bigcom412             bigcom412 0.000000e+00
bigcom480             bigcom480 0.000000e+00
membership_s1     membership_s1 0.000000e+00
membership_s3     membership_s3 0.000000e+00
membership_s4     membership_s4 0.000000e+00
membership_s5     membership_s5 0.000000e+00
membership_s6     membership_s6 0.000000e+00
membership_s7     membership_s7 0.000000e+00
membership_s8     membership_s8 0.000000e+00
membership_s9     membership_s9 0.000000e+00
membership_s11   membership_s11 0.000000e+00
membership_s12   membership_s12 0.000000e+00
membership_s14   membership_s14 0.000000e+00
membership_s16   membership_s16 0.000000e+00
membership_s17   membership_s17 0.000000e+00
membership_s18   membership_s18 0.000000e+00
membership_s20   membership_s20 0.000000e+00
membership_s21   membership_s21 0.000000e+00
membership_s22   membership_s22 0.000000e+00
membership_s24   membership_s24 0.000000e+00
membership_s25   membership_s25 0.000000e+00
membership_s26   membership_s26 0.000000e+00
membership_s27   membership_s27 0.000000e+00
membership_s28   membership_s28 0.000000e+00
membership_s30   membership_s30 0.000000e+00
membership_s31   membership_s31 0.000000e+00
membership_s32   membership_s32 0.000000e+00
membership_s33   membership_s33 0.000000e+00
membership_s36   membership_s36 0.000000e+00
membership_s37   membership_s37 0.000000e+00
[1] "Dataset: high_targets Model RF, run: 2 of 5 2015-06-16 10:58:21"
     |      Out-of-bag   |
Tree |      MSE  %Var(y) |
   1 | 2.982e-34     0.00 |
   2 | 0.001908     9.17 |
   3 | 0.009328    44.84 |
   4 | 0.005265    25.31 |
   5 | 0.003872    18.61 |
   6 | 0.002352    11.31 |
   7 | 0.002253    10.83 |
   8 | 0.001875     9.01 |
   9 | 0.001341     6.45 |
  10 | 0.001706     8.20 |
  11 | 0.001691     8.13 |
  12 | 0.001461     7.02 |
  13 | 0.001299     6.25 |
  14 | 0.001174     5.64 |
  15 | 0.001074     5.16 |
  16 | 0.0009249     4.45 |
  17 | 0.000845     4.06 |
  18 | 0.0007977     3.83 |
  19 | 0.0008088     3.89 |
  20 | 0.0009084     4.37 |
  21 | 0.0009845     4.73 |
  22 | 0.000961     4.62 |
  23 | 0.001137     5.46 |
  24 | 0.001408     6.77 |
  25 | 0.001275     6.13 |
  26 | 0.001206     5.80 |
  27 | 0.001091     5.25 |
  28 | 0.001018     4.89 |
  29 | 0.0009747     4.69 |
  30 |  0.00092     4.42 |
  31 | 0.0008464     4.07 |
  32 | 0.000806     3.87 |
  33 | 0.0007436     3.57 |
  34 | 0.0007207     3.46 |
  35 | 0.0006906     3.32 |
  36 | 0.0006746     3.24 |
  37 | 0.0006504     3.13 |
  38 | 0.0006232     3.00 |
  39 | 0.0006137     2.95 |
  40 | 0.0006571     3.16 |
  41 | 0.0006663     3.20 |
  42 | 0.0007011     3.37 |
  43 | 0.0006863     3.30 |
  44 | 0.0006529     3.14 |
  45 | 0.0006275     3.02 |
  46 | 0.000614     2.95 |
  47 | 0.0005742     2.76 |
  48 | 0.0006297     3.03 |
  49 | 0.0006014     2.89 |
  50 | 0.0007365     3.54 |
  51 | 0.0007136     3.43 |
  52 | 0.0006807     3.27 |
  53 | 0.0006519     3.13 |
  54 | 0.0006284     3.02 |
  55 | 0.0006074     2.92 |
  56 | 0.0005943     2.86 |
  57 |  0.00058     2.79 |
  58 | 0.0005848     2.81 |
  59 | 0.0005713     2.75 |
  60 | 0.0005612     2.70 |
  61 | 0.000536     2.58 |
  62 | 0.0006051     2.91 |
  63 | 0.0006005     2.89 |
  64 | 0.0005844     2.81 |
  65 | 0.0005675     2.73 |
  66 | 0.0005461     2.62 |
  67 | 0.0005305     2.55 |
  68 | 0.000516     2.48 |
  69 | 0.0004992     2.40 |
  70 | 0.0004855     2.33 |
  71 | 0.0004757     2.29 |
  72 | 0.0004624     2.22 |
  73 | 0.0004535     2.18 |
  74 | 0.0004419     2.12 |
  75 | 0.0004474     2.15 |
  76 | 0.000441     2.12 |
  77 | 0.0004294     2.06 |
  78 | 0.0004344     2.09 |
  79 | 0.0004222     2.03 |
  80 | 0.0004106     1.97 |
  81 | 0.0004021     1.93 |
  82 | 0.0004095     1.97 |
  83 | 0.0003993     1.92 |
  84 | 0.0003842     1.85 |
  85 | 0.0003833     1.84 |
  86 | 0.0003708     1.78 |
  87 | 0.0003606     1.73 |
  88 | 0.0003607     1.73 |
  89 | 0.0003543     1.70 |
  90 | 0.0003466     1.67 |
  91 | 0.0003371     1.62 |
  92 | 0.0003367     1.62 |
  93 | 0.0003354     1.61 |
  94 | 0.0003293     1.58 |
  95 | 0.0003336     1.60 |
  96 | 0.0003284     1.58 |
  97 | 0.000324     1.56 |
  98 | 0.0003185     1.53 |
  99 | 0.0003393     1.63 |
 100 | 0.0003403     1.64 |
[1] "Random Forest variable coefficients"
                      %IncMSE IncNodePurity
graph5           6.850091e-40  3.864964e-17
graph6           8.196721e-05  1.313373e-03
graph7          -1.143006e-38  4.283032e-17
graph8          -2.918608e-39  8.354428e-17
graph9          -1.385862e-38  5.183354e-17
graph10         -1.096175e-38  1.006834e-16
graph11          5.923139e-05  5.112022e-02
graph12         -5.263624e-39  3.663736e-17
graph13         -6.947530e-40  8.626780e-17
graph14          2.673797e-05  2.526316e-02
graph15          2.808989e-05  8.333333e-03
graph16         -1.402065e-38  7.764622e-17
graph17         -2.883825e-38  9.020562e-17
graph18         -1.681261e-38  3.555556e-02
graph19         -2.688172e-05  8.333333e-03
graph20          1.928375e-04  3.567568e-02
graph21          8.556150e-04  3.019451e-04
graph22         -6.607914e-40  7.653600e-17
graph23          3.475223e-04  1.837423e-02
graph24         -3.371726e-39  2.933333e-02
graph25         -7.055087e-39  5.835610e-17
graph26         -1.412743e-38  5.988265e-17
graph27         -1.275192e-39  7.251144e-17
graph28          8.608781e-04  3.865343e-02
graph29          4.573171e-05  1.950000e-02
orbit0          -2.906977e-05  1.428571e-02
orbit1          -1.069859e-38  5.946632e-17
orbit2           8.505204e-05  5.315192e-02
orbit3           2.624672e-05  2.727273e-02
orbit4           2.941176e-04  9.285714e-03
orbit5           8.021390e-04  2.247723e-02
orbit6           7.957560e-05  9.937054e-03
orbit7           4.036359e-04  2.395204e-02
orbit8           2.364066e-05  2.674666e-02
orbit9          -5.333333e-05  7.705320e-03
orbit10         -2.647124e-39  3.420875e-17
orbit11         -8.000000e-05  2.100000e-02
orbit12         -4.720417e-39  2.588207e-17
orbit13         -6.507821e-40  5.016820e-17
orbit14          2.739726e-05  1.333333e-02
orbit15         -4.313742e-39  5.065393e-17
orbit16         -1.690540e-39  4.503342e-17
orbit17         -2.566969e-38  6.101022e-17
orbit18          2.287411e-04  7.435289e-02
orbit19         -8.356546e-05  3.734986e-02
orbit20         -1.021100e-38  7.778500e-17
orbit21         -1.685863e-39  1.665335e-17
orbit22          7.492051e-05  8.016486e-02
orbit23         -2.688172e-05  9.326475e-03
orbit24          1.906764e-04  5.066022e-02
orbit25         -2.606818e-39  4.655998e-17
orbit26         -1.833136e-38  9.638124e-17
orbit27          1.901344e-04  1.757143e-02
orbit28         -4.897848e-39  6.779299e-17
orbit29          2.953773e-07  1.690476e-02
orbit30         -5.494505e-05  1.500000e-02
orbit31         -5.912874e-39  3.230059e-02
orbit32          2.777778e-05  1.875000e-02
orbit33         -1.427351e-38  4.947431e-17
orbit34         -7.713821e-39  4.704570e-17
orbit35         -1.982220e-39  4.392320e-17
orbit36          6.830601e-06  4.476876e-03
orbit37         -4.086059e-39  5.447032e-17
orbit38         -7.124511e-39  8.569534e-17
orbit39          3.951283e-04  3.217278e-02
orbit40         -5.641896e-39  6.810857e-03
orbit41         -4.504384e-39  7.271961e-17
orbit42          5.512635e-05  5.123623e-02
orbit43          5.420054e-05  1.555556e-02
orbit44         -2.754433e-39  4.345482e-17
orbit45          1.092921e-04  3.018278e-02
orbit46         -1.296021e-38  1.918566e-03
orbit47         -2.688172e-05  2.590909e-02
orbit48         -2.308478e-39  3.684553e-17
orbit49         -6.631990e-39  4.583333e-03
orbit50          3.530074e-04  2.411904e-02
orbit51         -5.489559e-39  1.714286e-02
orbit52          2.824859e-05  1.428571e-02
orbit53          8.064516e-05  1.846154e-02
orbit54         -2.732240e-05  1.333333e-02
orbit55         -3.588230e-40  9.960159e-03
orbit56          1.266448e-04  8.584001e-02
orbit57         -4.736741e-39  6.609296e-17
orbit58         -1.399961e-39  1.167816e-16
orbit59         -1.628194e-39  5.676015e-17
orbit60         -3.214663e-39  7.820133e-17
orbit61         -1.451070e-38  8.493206e-17
orbit62         -1.604143e-39  9.980469e-03
orbit63         -1.318654e-39  4.845083e-17
orbit64         -9.993530e-39  7.112366e-17
orbit65         -9.193385e-39  2.762168e-02
orbit66          9.248563e-04  1.978832e-03
orbit67         -3.373577e-39  3.269364e-03
orbit68         -1.371518e-38  5.558054e-17
orbit69          7.909605e-04  5.481728e-03
orbit70         -4.363651e-39  7.192164e-17
orbit71         -1.148599e-38  2.470246e-17
orbit72         -8.241758e-05  3.791160e-03
AP               3.390722e-40  1.269818e-17
bet             -7.228073e-05  1.027678e-01
ecc              6.847751e-37  3.920475e-17
eccrad           0.000000e+00  1.734723e-18
close           -3.110779e-39  9.677419e-03
constraint       1.033877e-03  9.918948e-03
coreness         0.000000e+00  2.921274e-17
knn              2.857395e-42  1.344896e-01
hubscore        -2.761396e-39  2.893519e-17
pagerank         1.540971e-04  4.040682e-02
trans            8.150235e-05  3.321632e-02
evcent          -7.046797e-39  1.094957e-16
first           -1.073672e-38  4.919676e-17
upto_second      2.801120e-05  9.886364e-03
upto_third      -1.021617e-38  1.021405e-16
upto_fourth     -2.086199e-38  1.117856e-16
upto_fifth      -5.786683e-39  3.941292e-17
upto_sixth       0.000000e+00  5.204170e-18
second          -6.858748e-39  5.211109e-17
third            2.455611e-04  4.980388e-02
fourth           1.642267e-04  5.672439e-02
fifth            6.258276e-05  4.195438e-02
sixth            7.935994e-06  4.941462e-02
ratio1           4.237288e-05  1.663719e-02
ratio2          -6.888001e-07  2.933333e-02
ratio3          -1.000310e-39  5.717649e-17
ratio4          -6.870872e-40  7.051651e-17
ratio5           2.613785e-05  6.358152e-02
ratio6           2.739726e-05  2.100000e-02
selfinter        6.631990e-40  2.664077e-03
walktrap_vertex  4.152471e-05  1.709294e-01
bigcom1          1.182033e-05  1.910338e-03
bigcom2          0.000000e+00  0.000000e+00
bigcom3          0.000000e+00  0.000000e+00
bigcom4          0.000000e+00  1.179612e-18
bigcom6          0.000000e+00  0.000000e+00
bigcom8         -1.768118e-05  7.609228e-02
bigcom9          0.000000e+00  0.000000e+00
bigcom11         0.000000e+00  0.000000e+00
bigcom13         0.000000e+00  0.000000e+00
bigcom15         0.000000e+00  0.000000e+00
bigcom16         0.000000e+00  0.000000e+00
bigcom21         3.060912e-06  5.649114e-02
bigcom22         0.000000e+00  0.000000e+00
bigcom24         0.000000e+00  0.000000e+00
bigcom26         0.000000e+00  0.000000e+00
bigcom28         0.000000e+00  0.000000e+00
bigcom30         8.566520e-05  1.825608e-02
bigcom31         0.000000e+00  0.000000e+00
bigcom32         0.000000e+00  0.000000e+00
bigcom33         0.000000e+00  0.000000e+00
bigcom34         0.000000e+00  0.000000e+00
bigcom36         0.000000e+00  0.000000e+00
bigcom37         0.000000e+00  0.000000e+00
bigcom38         0.000000e+00  0.000000e+00
bigcom39         0.000000e+00  0.000000e+00
bigcom40         0.000000e+00  0.000000e+00
bigcom43         0.000000e+00  0.000000e+00
bigcom44         0.000000e+00  0.000000e+00
bigcom46         0.000000e+00  0.000000e+00
bigcom47         0.000000e+00  0.000000e+00
bigcom49         0.000000e+00  0.000000e+00
bigcom50         0.000000e+00  0.000000e+00
bigcom51         0.000000e+00  0.000000e+00
bigcom52         0.000000e+00  0.000000e+00
bigcom54         0.000000e+00  0.000000e+00
bigcom56         0.000000e+00  0.000000e+00
bigcom62         0.000000e+00  0.000000e+00
bigcom66         0.000000e+00  0.000000e+00
bigcom68         0.000000e+00  0.000000e+00
bigcom69         0.000000e+00  0.000000e+00
bigcom71         0.000000e+00  0.000000e+00
bigcom72         0.000000e+00  0.000000e+00
bigcom73         0.000000e+00  0.000000e+00
bigcom74         0.000000e+00  0.000000e+00
bigcom75         0.000000e+00  0.000000e+00
bigcom76         0.000000e+00  0.000000e+00
bigcom77         0.000000e+00  0.000000e+00
bigcom79         0.000000e+00  0.000000e+00
bigcom80         0.000000e+00  0.000000e+00
bigcom82         0.000000e+00  0.000000e+00
bigcom83         0.000000e+00  0.000000e+00
bigcom84         0.000000e+00  0.000000e+00
bigcom85         0.000000e+00  0.000000e+00
bigcom87         0.000000e+00  0.000000e+00
bigcom89         0.000000e+00  0.000000e+00
bigcom91         0.000000e+00  0.000000e+00
bigcom92         0.000000e+00  0.000000e+00
bigcom93         0.000000e+00  0.000000e+00
bigcom96         0.000000e+00  0.000000e+00
bigcom97         0.000000e+00  0.000000e+00
bigcom98         0.000000e+00  0.000000e+00
bigcom99         0.000000e+00  0.000000e+00
bigcom101        0.000000e+00  0.000000e+00
bigcom104        0.000000e+00  0.000000e+00
bigcom106        0.000000e+00  0.000000e+00
bigcom109        0.000000e+00  0.000000e+00
bigcom113        0.000000e+00  0.000000e+00
bigcom116        0.000000e+00  0.000000e+00
bigcom120        0.000000e+00  0.000000e+00
bigcom123        0.000000e+00  0.000000e+00
bigcom126        0.000000e+00  0.000000e+00
bigcom127        0.000000e+00  0.000000e+00
bigcom137        0.000000e+00  0.000000e+00
bigcom139        0.000000e+00  0.000000e+00
bigcom140        0.000000e+00  0.000000e+00
bigcom143        0.000000e+00  0.000000e+00
bigcom145        0.000000e+00  0.000000e+00
bigcom146        0.000000e+00  0.000000e+00
bigcom147        0.000000e+00  0.000000e+00
bigcom149        0.000000e+00  0.000000e+00
bigcom153        0.000000e+00  0.000000e+00
bigcom154        0.000000e+00  0.000000e+00
bigcom156        0.000000e+00  0.000000e+00
bigcom157        0.000000e+00  0.000000e+00
bigcom158        0.000000e+00  0.000000e+00
bigcom160        0.000000e+00  0.000000e+00
bigcom161        0.000000e+00  0.000000e+00
bigcom162        0.000000e+00  0.000000e+00
bigcom164        0.000000e+00  0.000000e+00
bigcom166        0.000000e+00  0.000000e+00
bigcom167        0.000000e+00  0.000000e+00
bigcom171        0.000000e+00  0.000000e+00
bigcom173        0.000000e+00  0.000000e+00
bigcom175        0.000000e+00  0.000000e+00
bigcom176        0.000000e+00  0.000000e+00
bigcom177        0.000000e+00  0.000000e+00
bigcom178        0.000000e+00  0.000000e+00
bigcom180        0.000000e+00  0.000000e+00
bigcom181        0.000000e+00  0.000000e+00
bigcom184        0.000000e+00  0.000000e+00
bigcom186        0.000000e+00  0.000000e+00
bigcom187        0.000000e+00  0.000000e+00
bigcom189        0.000000e+00  0.000000e+00
bigcom194        0.000000e+00  0.000000e+00
bigcom195        0.000000e+00  0.000000e+00
bigcom196        0.000000e+00  0.000000e+00
bigcom204        0.000000e+00  0.000000e+00
bigcom205        0.000000e+00  0.000000e+00
bigcom212        0.000000e+00  0.000000e+00
bigcom214        0.000000e+00  0.000000e+00
bigcom222        0.000000e+00  0.000000e+00
bigcom223        0.000000e+00  0.000000e+00
bigcom226        0.000000e+00  0.000000e+00
bigcom227        0.000000e+00  0.000000e+00
bigcom229        0.000000e+00  0.000000e+00
bigcom233        0.000000e+00  0.000000e+00
bigcom236        0.000000e+00  0.000000e+00
bigcom237        0.000000e+00  0.000000e+00
bigcom246        0.000000e+00  0.000000e+00
bigcom248        0.000000e+00  0.000000e+00
bigcom249        0.000000e+00  0.000000e+00
bigcom250        0.000000e+00  0.000000e+00
bigcom254        0.000000e+00  0.000000e+00
bigcom266        0.000000e+00  0.000000e+00
bigcom269        0.000000e+00  0.000000e+00
bigcom272        0.000000e+00  0.000000e+00
bigcom274        0.000000e+00  0.000000e+00
bigcom281        0.000000e+00  0.000000e+00
bigcom291        0.000000e+00  0.000000e+00
bigcom292        0.000000e+00  0.000000e+00
bigcom295        0.000000e+00  0.000000e+00
bigcom299        0.000000e+00  0.000000e+00
bigcom301        0.000000e+00  0.000000e+00
bigcom306        0.000000e+00  0.000000e+00
bigcom309        0.000000e+00  0.000000e+00
bigcom314        0.000000e+00  0.000000e+00
bigcom321        0.000000e+00  0.000000e+00
bigcom341        0.000000e+00  0.000000e+00
bigcom350        0.000000e+00  0.000000e+00
bigcom353        0.000000e+00  0.000000e+00
bigcom359        0.000000e+00  0.000000e+00
bigcom363        0.000000e+00  0.000000e+00
bigcom365        0.000000e+00  0.000000e+00
bigcom385        0.000000e+00  0.000000e+00
bigcom386        0.000000e+00  0.000000e+00
bigcom408        0.000000e+00  0.000000e+00
bigcom412        0.000000e+00  0.000000e+00
bigcom480        0.000000e+00  0.000000e+00
spin_vertex      2.211120e-04  7.065041e-02
membership_s1    0.000000e+00  0.000000e+00
membership_s3    0.000000e+00  0.000000e+00
membership_s4    0.000000e+00  0.000000e+00
membership_s5    0.000000e+00  0.000000e+00
membership_s6    0.000000e+00  0.000000e+00
membership_s7    0.000000e+00  0.000000e+00
membership_s8    0.000000e+00  0.000000e+00
membership_s9    0.000000e+00  0.000000e+00
membership_s11   0.000000e+00  0.000000e+00
membership_s12   0.000000e+00  0.000000e+00
membership_s14   0.000000e+00  0.000000e+00
membership_s15  -1.102321e-04  4.322547e-02
membership_s16   0.000000e+00  0.000000e+00
membership_s17   0.000000e+00  0.000000e+00
membership_s18   0.000000e+00  0.000000e+00
membership_s20   0.000000e+00  0.000000e+00
membership_s21   0.000000e+00  0.000000e+00
membership_s22   0.000000e+00  0.000000e+00
membership_s24   0.000000e+00  0.000000e+00
membership_s25   0.000000e+00  0.000000e+00
membership_s26   0.000000e+00  0.000000e+00
membership_s27   0.000000e+00  0.000000e+00
membership_s28   0.000000e+00  0.000000e+00
membership_s30   0.000000e+00  9.436896e-18
membership_s31   0.000000e+00  0.000000e+00
membership_s32   0.000000e+00  2.735037e-04
membership_s33   0.000000e+00  0.000000e+00
membership_s36   2.801120e-05  3.835007e-03
membership_s37   0.000000e+00  0.000000e+00
V1               1.391165e-04  7.168837e-02
V2               5.361337e-05  4.166208e-02
pdi              6.762394e-40  3.774758e-17
adhesion         1.919094e-03  5.005251e-02
cohesion         1.636891e-03  6.752678e-02
inner            1.830379e-03  6.429855e-02
outer            5.474917e-05  4.480018e-02
ioratio          1.628105e-03  6.612653e-02
comsize          1.807898e-04  2.044131e-01
target           3.797616e-02  1.732677e+01
[1] "Dataset: high_targets Model GLM, run: 2 of 5 2015-06-16 10:58:28"
[1] "glmnet variable coefficients"
                     [,1]      [,2]
(Intercept)     -3.829676 -6.436482
graph0           0.000000  0.000000
graph1           0.000000  0.000000
graph2           0.000000  0.000000
graph3           0.000000  0.000000
graph4           0.000000  0.000000
graph5           0.000000  0.000000
graph6           0.000000  0.000000
graph7           0.000000  0.000000
graph8           0.000000  0.000000
graph9           0.000000  0.000000
graph10          0.000000  0.000000
graph11          0.000000  0.000000
graph12          0.000000  0.000000
graph13          0.000000  0.000000
graph14          0.000000  0.000000
graph15          0.000000  0.000000
graph16          0.000000  0.000000
graph17          0.000000  0.000000
graph18          0.000000  0.000000
graph19          0.000000  0.000000
graph20          0.000000  0.000000
graph21          0.000000  0.000000
graph22          0.000000  0.000000
graph23          0.000000  0.000000
graph24          0.000000  0.000000
graph25          0.000000  0.000000
graph26          0.000000  0.000000
graph27          0.000000  0.000000
graph28          0.000000  0.000000
graph29          0.000000  0.000000
orbit0           0.000000  0.000000
orbit1           0.000000  0.000000
orbit2           0.000000  0.000000
orbit3           0.000000  0.000000
orbit4           0.000000  0.000000
orbit5           0.000000  0.000000
orbit6           0.000000  0.000000
orbit7           0.000000  0.000000
orbit8           0.000000  0.000000
orbit9           0.000000  0.000000
orbit10          0.000000  0.000000
orbit11          0.000000  0.000000
orbit12          0.000000  0.000000
orbit13          0.000000  0.000000
orbit14          0.000000  0.000000
orbit15          0.000000  0.000000
orbit16          0.000000  0.000000
orbit17          0.000000  0.000000
orbit18          0.000000  0.000000
orbit19          0.000000  0.000000
orbit20          0.000000  0.000000
orbit21          0.000000  0.000000
orbit22          0.000000  0.000000
orbit23          0.000000  0.000000
orbit24          0.000000  0.000000
orbit25          0.000000  0.000000
orbit26          0.000000  0.000000
orbit27          0.000000  0.000000
orbit28          0.000000  0.000000
orbit29          0.000000  0.000000
orbit30          0.000000  0.000000
orbit31          0.000000  0.000000
orbit32          0.000000  0.000000
orbit33          0.000000  0.000000
orbit34          0.000000  0.000000
orbit35          0.000000  0.000000
orbit36          0.000000  0.000000
orbit37          0.000000  0.000000
orbit38          0.000000  0.000000
orbit39          0.000000  0.000000
orbit40          0.000000  0.000000
orbit41          0.000000  0.000000
orbit42          0.000000  0.000000
orbit43          0.000000  0.000000
orbit44          0.000000  0.000000
orbit45          0.000000  0.000000
orbit46          0.000000  0.000000
orbit47          0.000000  0.000000
orbit48          0.000000  0.000000
orbit49          0.000000  0.000000
orbit50          0.000000  0.000000
orbit51          0.000000  0.000000
orbit52          0.000000  0.000000
orbit53          0.000000  0.000000
orbit54          0.000000  0.000000
orbit55          0.000000  0.000000
orbit56          0.000000  0.000000
orbit57          0.000000  0.000000
orbit58          0.000000  0.000000
orbit59          0.000000  0.000000
orbit60          0.000000  0.000000
orbit61          0.000000  0.000000
orbit62          0.000000  0.000000
orbit63          0.000000  0.000000
orbit64          0.000000  0.000000
orbit65          0.000000  0.000000
orbit66          0.000000  0.000000
orbit67          0.000000  0.000000
orbit68          0.000000  0.000000
orbit69          0.000000  0.000000
orbit70          0.000000  0.000000
orbit71          0.000000  0.000000
orbit72          0.000000  0.000000
AP               0.000000  0.000000
bet              0.000000  0.000000
ecc              0.000000  0.000000
eccrad           0.000000  0.000000
close            0.000000  0.000000
constraint       0.000000  0.000000
coreness         0.000000  0.000000
knn              0.000000  0.000000
hubscore         0.000000  0.000000
pagerank         0.000000  0.000000
trans            0.000000  0.000000
evcent           0.000000  0.000000
first            0.000000  0.000000
upto_second      0.000000  0.000000
upto_third       0.000000  0.000000
upto_fourth      0.000000  0.000000
upto_fifth       0.000000  0.000000
upto_sixth       0.000000  0.000000
second           0.000000  0.000000
third            0.000000  0.000000
fourth           0.000000  0.000000
fifth            0.000000  0.000000
sixth            0.000000  0.000000
ratio1           0.000000  0.000000
ratio2           0.000000  0.000000
ratio3           0.000000  0.000000
ratio4           0.000000  0.000000
ratio5           0.000000  0.000000
ratio6           0.000000  0.000000
selfinter        0.000000  0.000000
walktrap_vertex  0.000000  0.000000
bigcom1          0.000000  0.000000
bigcom2          0.000000  0.000000
bigcom3          0.000000  0.000000
bigcom4          0.000000  0.000000
bigcom6          0.000000  0.000000
bigcom8          0.000000  0.000000
bigcom9          0.000000  0.000000
bigcom11         0.000000  0.000000
bigcom13         0.000000  0.000000
bigcom15         0.000000  0.000000
bigcom16         0.000000  0.000000
bigcom21         0.000000  0.000000
bigcom22         0.000000  0.000000
bigcom24         0.000000  0.000000
bigcom26         0.000000  0.000000
bigcom28         0.000000  0.000000
bigcom30         0.000000  0.000000
bigcom31         0.000000  0.000000
bigcom32         0.000000  0.000000
bigcom33         0.000000  0.000000
bigcom34         0.000000  0.000000
bigcom36         0.000000  0.000000
bigcom37         0.000000  0.000000
bigcom38         0.000000  0.000000
bigcom39         0.000000  0.000000
bigcom40         0.000000  0.000000
bigcom43         0.000000  0.000000
bigcom44         0.000000  0.000000
bigcom46         0.000000  0.000000
bigcom47         0.000000  0.000000
bigcom49         0.000000  0.000000
bigcom50         0.000000  0.000000
bigcom51         0.000000  0.000000
bigcom52         0.000000  0.000000
bigcom54         0.000000  0.000000
bigcom56         0.000000  0.000000
bigcom62         0.000000  0.000000
bigcom66         0.000000  0.000000
bigcom68         0.000000  0.000000
bigcom69         0.000000  0.000000
bigcom71         0.000000  0.000000
bigcom72         0.000000  0.000000
bigcom73         0.000000  0.000000
bigcom74         0.000000  0.000000
bigcom75         0.000000  0.000000
bigcom76         0.000000  0.000000
bigcom77         0.000000  0.000000
bigcom79         0.000000  0.000000
bigcom80         0.000000  0.000000
bigcom82         0.000000  0.000000
bigcom83         0.000000  0.000000
bigcom84         0.000000  0.000000
bigcom85         0.000000  0.000000
bigcom87         0.000000  0.000000
bigcom89         0.000000  0.000000
bigcom91         0.000000  0.000000
bigcom92         0.000000  0.000000
bigcom93         0.000000  0.000000
bigcom96         0.000000  0.000000
bigcom97         0.000000  0.000000
bigcom98         0.000000  0.000000
bigcom99         0.000000  0.000000
bigcom101        0.000000  0.000000
bigcom104        0.000000  0.000000
bigcom106        0.000000  0.000000
bigcom109        0.000000  0.000000
bigcom113        0.000000  0.000000
bigcom116        0.000000  0.000000
bigcom120        0.000000  0.000000
bigcom123        0.000000  0.000000
bigcom126        0.000000  0.000000
bigcom127        0.000000  0.000000
bigcom137        0.000000  0.000000
bigcom139        0.000000  0.000000
bigcom140        0.000000  0.000000
bigcom143        0.000000  0.000000
bigcom145        0.000000  0.000000
bigcom146        0.000000  0.000000
bigcom147        0.000000  0.000000
bigcom149        0.000000  0.000000
bigcom153        0.000000  0.000000
bigcom154        0.000000  0.000000
bigcom156        0.000000  0.000000
bigcom157        0.000000  0.000000
bigcom158        0.000000  0.000000
bigcom160        0.000000  0.000000
bigcom161        0.000000  0.000000
bigcom162        0.000000  0.000000
bigcom164        0.000000  0.000000
bigcom166        0.000000  0.000000
bigcom167        0.000000  0.000000
bigcom171        0.000000  0.000000
bigcom173        0.000000  0.000000
bigcom175        0.000000  0.000000
bigcom176        0.000000  0.000000
bigcom177        0.000000  0.000000
bigcom178        0.000000  0.000000
bigcom180        0.000000  0.000000
bigcom181        0.000000  0.000000
bigcom184        0.000000  0.000000
bigcom186        0.000000  0.000000
bigcom187        0.000000  0.000000
bigcom189        0.000000  0.000000
bigcom194        0.000000  0.000000
bigcom195        0.000000  0.000000
bigcom196        0.000000  0.000000
bigcom204        0.000000  0.000000
bigcom205        0.000000  0.000000
bigcom212        0.000000  0.000000
bigcom214        0.000000  0.000000
bigcom222        0.000000  0.000000
bigcom223        0.000000  0.000000
bigcom226        0.000000  0.000000
bigcom227        0.000000  0.000000
bigcom229        0.000000  0.000000
bigcom233        0.000000  0.000000
bigcom236        0.000000  0.000000
bigcom237        0.000000  0.000000
bigcom246        0.000000  0.000000
bigcom248        0.000000  0.000000
bigcom249        0.000000  0.000000
bigcom250        0.000000  0.000000
bigcom254        0.000000  0.000000
bigcom266        0.000000  0.000000
bigcom269        0.000000  0.000000
bigcom272        0.000000  0.000000
bigcom274        0.000000  0.000000
bigcom281        0.000000  0.000000
bigcom291        0.000000  0.000000
bigcom292        0.000000  0.000000
bigcom295        0.000000  0.000000
bigcom299        0.000000  0.000000
bigcom301        0.000000  0.000000
bigcom306        0.000000  0.000000
bigcom309        0.000000  0.000000
bigcom314        0.000000  0.000000
bigcom321        0.000000  0.000000
bigcom341        0.000000  0.000000
bigcom350        0.000000  0.000000
bigcom353        0.000000  0.000000
bigcom359        0.000000  0.000000
bigcom363        0.000000  0.000000
bigcom365        0.000000  0.000000
bigcom385        0.000000  0.000000
bigcom386        0.000000  0.000000
bigcom408        0.000000  0.000000
bigcom412        0.000000  0.000000
bigcom480        0.000000  0.000000
spin_vertex      0.000000  0.000000
membership_s1    0.000000  0.000000
membership_s3    0.000000  0.000000
membership_s4    0.000000  0.000000
membership_s5    0.000000  0.000000
membership_s6    0.000000  0.000000
membership_s7    0.000000  0.000000
membership_s8    0.000000  0.000000
membership_s9    0.000000  0.000000
membership_s11   0.000000  0.000000
membership_s12   0.000000  0.000000
membership_s14   0.000000  0.000000
membership_s15   0.000000  0.000000
membership_s16   0.000000  0.000000
membership_s17   0.000000  0.000000
membership_s18   0.000000  0.000000
membership_s20   0.000000  0.000000
membership_s21   0.000000  0.000000
membership_s22   0.000000  0.000000
membership_s24   0.000000  0.000000
membership_s25   0.000000  0.000000
membership_s26   0.000000  0.000000
membership_s27   0.000000  0.000000
membership_s28   0.000000  0.000000
membership_s30   0.000000  0.000000
membership_s31   0.000000  0.000000
membership_s32   0.000000  0.000000
membership_s33   0.000000  0.000000
membership_s36   0.000000  0.000000
membership_s37   0.000000  0.000000
V1               0.000000  0.000000
V2               0.000000  0.000000
pdi              0.000000  0.000000
adhesion         0.000000  0.000000
cohesion         0.000000  0.000000
inner            0.000000  0.000000
outer            0.000000  0.000000
ioratio          0.000000  0.000000
comsize          0.000000  0.000000
target           0.000000  8.705039
[1] "Dataset: high_targets Model GBM, run: 3 of 5 2015-06-16 10:58:29"
Iter   TrainDeviance   ValidDeviance   StepSize   Improve
     1        0.2177             nan     0.0100    0.0088
     2        0.2041             nan     0.0100    0.0055
     3        0.1935             nan     0.0100    0.0043
     4        0.1849             nan     0.0100    0.0048
     5        0.1775             nan     0.0100    0.0030
     6        0.1711             nan     0.0100    0.0031
     7        0.1654             nan     0.0100    0.0032
     8        0.1603             nan     0.0100    0.0027
     9        0.1556             nan     0.0100    0.0021
    10        0.1513             nan     0.0100    0.0019
    20        0.1205             nan     0.0100    0.0010
    40        0.0863             nan     0.0100    0.0007
    60        0.0656             nan     0.0100    0.0005
    80        0.0512             nan     0.0100    0.0003
   100        0.0406             nan     0.0100    0.0002
   120        0.0324             nan     0.0100    0.0002
   128        0.0297             nan     0.0100    0.0002

[1] "GBM variable coefficients"
                            var      rel.inf
target                   target 1.000000e+02
graph0                   graph0 1.079831e-26
ratio3                   ratio3 1.114072e-27
orbit21                 orbit21 8.999792e-28
ratio6                   ratio6 5.319253e-28
V1                           V1 5.051395e-28
graph1                   graph1 3.760310e-28
orbit5                   orbit5 2.512853e-28
graph9                   graph9 1.419925e-28
orbit33                 orbit33 8.000874e-29
graph3                   graph3 7.858735e-29
ratio5                   ratio5 7.097023e-29
orbit16                 orbit16 4.817855e-29
graph4                   graph4 4.282946e-29
graph7                   graph7 3.934620e-29
fourth                   fourth 2.552035e-29
third                     third 2.309371e-29
upto_third           upto_third 2.161280e-29
graph10                 graph10 1.789982e-29
ratio2                   ratio2 1.393268e-29
orbit6                   orbit6 1.125706e-29
graph11                 graph11 1.073759e-29
orbit2                   orbit2 9.455144e-30
orbit22                 orbit22 8.285184e-30
orbit7                   orbit7 8.156802e-30
pagerank               pagerank 7.629641e-30
knn                         knn 6.503818e-30
orbit19                 orbit19 5.674394e-30
orbit38                 orbit38 3.760711e-30
adhesion               adhesion 3.403299e-30
spin_vertex         spin_vertex 3.140095e-30
orbit43                 orbit43 2.806638e-30
orbit4                   orbit4 2.716948e-30
ratio4                   ratio4 2.506701e-30
fifth                     fifth 2.428467e-30
orbit9                   orbit9 2.323575e-30
constraint           constraint 2.175215e-30
orbit20                 orbit20 2.138507e-30
graph15                 graph15 2.133325e-30
orbit23                 orbit23 2.097262e-30
orbit18                 orbit18 1.921719e-30
orbit15                 orbit15 1.881502e-30
orbit10                 orbit10 1.573355e-30
orbit31                 orbit31 1.356790e-30
graph14                 graph14 1.344293e-30
orbit24                 orbit24 1.251761e-30
orbit45                 orbit45 1.064653e-30
ioratio                 ioratio 1.033245e-30
graph18                 graph18 1.018965e-30
comsize                 comsize 9.443838e-31
bigcom30               bigcom30 7.989331e-31
orbit57                 orbit57 7.295743e-31
outer                     outer 7.082235e-31
orbit27                 orbit27 6.024446e-31
upto_second         upto_second 5.951136e-31
graph6                   graph6 5.747571e-31
V2                           V2 4.861812e-31
ratio1                   ratio1 4.644087e-31
orbit32                 orbit32 4.061096e-31
graph21                 graph21 3.217567e-31
orbit28                 orbit28 3.184423e-31
orbit67                 orbit67 2.978869e-31
graph17                 graph17 2.856000e-31
graph13                 graph13 2.767182e-31
orbit12                 orbit12 2.418148e-31
second                   second 2.326442e-31
orbit42                 orbit42 2.212271e-31
orbit41                 orbit41 2.184338e-31
graph16                 graph16 1.998136e-31
orbit17                 orbit17 1.699487e-31
graph2                   graph2 1.692408e-31
orbit26                 orbit26 1.562289e-31
orbit30                 orbit30 1.360953e-31
graph19                 graph19 1.305884e-31
graph5                   graph5 1.238413e-31
bet                         bet 1.227528e-31
orbit29                 orbit29 1.140943e-31
graph23                 graph23 8.650056e-32
orbit47                 orbit47 8.276902e-32
graph8                   graph8 7.586163e-32
graph27                 graph27 7.449524e-32
pdi                         pdi 6.667947e-32
orbit61                 orbit61 6.086788e-32
cohesion               cohesion 5.638896e-32
graph29                 graph29 5.408913e-32
sixth                     sixth 5.272121e-32
orbit50                 orbit50 4.833392e-32
orbit59                 orbit59 4.727171e-32
close                     close 4.436641e-32
upto_fourth         upto_fourth 4.353497e-32
orbit36                 orbit36 4.059508e-32
orbit35                 orbit35 3.845136e-32
upto_fifth           upto_fifth 3.575689e-32
orbit65                 orbit65 3.389557e-32
graph12                 graph12 3.348392e-32
inner                     inner 3.017107e-32
orbit58                 orbit58 2.846332e-32
graph25                 graph25 2.717380e-32
hubscore               hubscore 2.670567e-32
orbit37                 orbit37 2.565700e-32
graph20                 graph20 2.550157e-32
upto_sixth           upto_sixth 2.356185e-32
orbit62                 orbit62 2.229180e-32
orbit1                   orbit1 2.188846e-32
orbit51                 orbit51 2.161318e-32
graph24                 graph24 2.146599e-32
orbit71                 orbit71 1.897218e-32
graph28                 graph28 1.767009e-32
walktrap_vertex walktrap_vertex 1.707702e-32
orbit13                 orbit13 1.533324e-32
orbit39                 orbit39 1.462391e-32
orbit25                 orbit25 1.457970e-32
orbit11                 orbit11 1.222398e-32
orbit54                 orbit54 1.093255e-32
orbit40                 orbit40 8.637935e-33
orbit49                 orbit49 8.454865e-33
membership_s32   membership_s32 5.725800e-33
graph22                 graph22 4.781821e-33
orbit53                 orbit53 4.057393e-33
graph26                 graph26 0.000000e+00
orbit0                   orbit0 0.000000e+00
orbit3                   orbit3 0.000000e+00
orbit8                   orbit8 0.000000e+00
orbit14                 orbit14 0.000000e+00
orbit34                 orbit34 0.000000e+00
orbit44                 orbit44 0.000000e+00
orbit46                 orbit46 0.000000e+00
orbit48                 orbit48 0.000000e+00
orbit52                 orbit52 0.000000e+00
orbit55                 orbit55 0.000000e+00
orbit56                 orbit56 0.000000e+00
orbit60                 orbit60 0.000000e+00
orbit63                 orbit63 0.000000e+00
orbit64                 orbit64 0.000000e+00
orbit66                 orbit66 0.000000e+00
orbit68                 orbit68 0.000000e+00
orbit69                 orbit69 0.000000e+00
orbit70                 orbit70 0.000000e+00
orbit72                 orbit72 0.000000e+00
AP                           AP 0.000000e+00
ecc                         ecc 0.000000e+00
eccrad                   eccrad 0.000000e+00
coreness               coreness 0.000000e+00
trans                     trans 0.000000e+00
evcent                   evcent 0.000000e+00
first                     first 0.000000e+00
selfinter             selfinter 0.000000e+00
bigcom1                 bigcom1 0.000000e+00
bigcom2                 bigcom2 0.000000e+00
bigcom3                 bigcom3 0.000000e+00
bigcom4                 bigcom4 0.000000e+00
bigcom6                 bigcom6 0.000000e+00
bigcom8                 bigcom8 0.000000e+00
bigcom9                 bigcom9 0.000000e+00
bigcom11               bigcom11 0.000000e+00
bigcom13               bigcom13 0.000000e+00
bigcom15               bigcom15 0.000000e+00
bigcom16               bigcom16 0.000000e+00
bigcom21               bigcom21 0.000000e+00
bigcom22               bigcom22 0.000000e+00
bigcom24               bigcom24 0.000000e+00
bigcom26               bigcom26 0.000000e+00
bigcom28               bigcom28 0.000000e+00
bigcom31               bigcom31 0.000000e+00
bigcom32               bigcom32 0.000000e+00
bigcom33               bigcom33 0.000000e+00
bigcom34               bigcom34 0.000000e+00
bigcom36               bigcom36 0.000000e+00
bigcom37               bigcom37 0.000000e+00
bigcom38               bigcom38 0.000000e+00
bigcom39               bigcom39 0.000000e+00
bigcom40               bigcom40 0.000000e+00
bigcom43               bigcom43 0.000000e+00
bigcom44               bigcom44 0.000000e+00
bigcom46               bigcom46 0.000000e+00
bigcom47               bigcom47 0.000000e+00
bigcom49               bigcom49 0.000000e+00
bigcom50               bigcom50 0.000000e+00
bigcom51               bigcom51 0.000000e+00
bigcom52               bigcom52 0.000000e+00
bigcom54               bigcom54 0.000000e+00
bigcom56               bigcom56 0.000000e+00
bigcom62               bigcom62 0.000000e+00
bigcom66               bigcom66 0.000000e+00
bigcom68               bigcom68 0.000000e+00
bigcom69               bigcom69 0.000000e+00
bigcom71               bigcom71 0.000000e+00
bigcom72               bigcom72 0.000000e+00
bigcom73               bigcom73 0.000000e+00
bigcom74               bigcom74 0.000000e+00
bigcom75               bigcom75 0.000000e+00
bigcom76               bigcom76 0.000000e+00
bigcom77               bigcom77 0.000000e+00
bigcom79               bigcom79 0.000000e+00
bigcom80               bigcom80 0.000000e+00
bigcom82               bigcom82 0.000000e+00
bigcom83               bigcom83 0.000000e+00
bigcom84               bigcom84 0.000000e+00
bigcom85               bigcom85 0.000000e+00
bigcom87               bigcom87 0.000000e+00
bigcom89               bigcom89 0.000000e+00
bigcom91               bigcom91 0.000000e+00
bigcom92               bigcom92 0.000000e+00
bigcom93               bigcom93 0.000000e+00
bigcom96               bigcom96 0.000000e+00
bigcom97               bigcom97 0.000000e+00
bigcom98               bigcom98 0.000000e+00
bigcom99               bigcom99 0.000000e+00
bigcom101             bigcom101 0.000000e+00
bigcom104             bigcom104 0.000000e+00
bigcom106             bigcom106 0.000000e+00
bigcom109             bigcom109 0.000000e+00
bigcom113             bigcom113 0.000000e+00
bigcom116             bigcom116 0.000000e+00
bigcom120             bigcom120 0.000000e+00
bigcom123             bigcom123 0.000000e+00
bigcom126             bigcom126 0.000000e+00
bigcom127             bigcom127 0.000000e+00
bigcom137             bigcom137 0.000000e+00
bigcom139             bigcom139 0.000000e+00
bigcom140             bigcom140 0.000000e+00
bigcom143             bigcom143 0.000000e+00
bigcom145             bigcom145 0.000000e+00
bigcom146             bigcom146 0.000000e+00
bigcom147             bigcom147 0.000000e+00
bigcom149             bigcom149 0.000000e+00
bigcom153             bigcom153 0.000000e+00
bigcom154             bigcom154 0.000000e+00
bigcom156             bigcom156 0.000000e+00
bigcom157             bigcom157 0.000000e+00
bigcom158             bigcom158 0.000000e+00
bigcom160             bigcom160 0.000000e+00
bigcom161             bigcom161 0.000000e+00
bigcom162             bigcom162 0.000000e+00
bigcom164             bigcom164 0.000000e+00
bigcom166             bigcom166 0.000000e+00
bigcom167             bigcom167 0.000000e+00
bigcom171             bigcom171 0.000000e+00
bigcom173             bigcom173 0.000000e+00
bigcom175             bigcom175 0.000000e+00
bigcom176             bigcom176 0.000000e+00
bigcom177             bigcom177 0.000000e+00
bigcom178             bigcom178 0.000000e+00
bigcom180             bigcom180 0.000000e+00
bigcom181             bigcom181 0.000000e+00
bigcom184             bigcom184 0.000000e+00
bigcom186             bigcom186 0.000000e+00
bigcom187             bigcom187 0.000000e+00
bigcom189             bigcom189 0.000000e+00
bigcom194             bigcom194 0.000000e+00
bigcom195             bigcom195 0.000000e+00
bigcom196             bigcom196 0.000000e+00
bigcom204             bigcom204 0.000000e+00
bigcom205             bigcom205 0.000000e+00
bigcom212             bigcom212 0.000000e+00
bigcom214             bigcom214 0.000000e+00
bigcom222             bigcom222 0.000000e+00
bigcom223             bigcom223 0.000000e+00
bigcom226             bigcom226 0.000000e+00
bigcom227             bigcom227 0.000000e+00
bigcom229             bigcom229 0.000000e+00
bigcom233             bigcom233 0.000000e+00
bigcom236             bigcom236 0.000000e+00
bigcom237             bigcom237 0.000000e+00
bigcom246             bigcom246 0.000000e+00
bigcom248             bigcom248 0.000000e+00
bigcom249             bigcom249 0.000000e+00
bigcom250             bigcom250 0.000000e+00
bigcom254             bigcom254 0.000000e+00
bigcom266             bigcom266 0.000000e+00
bigcom269             bigcom269 0.000000e+00
bigcom272             bigcom272 0.000000e+00
bigcom274             bigcom274 0.000000e+00
bigcom281             bigcom281 0.000000e+00
bigcom291             bigcom291 0.000000e+00
bigcom292             bigcom292 0.000000e+00
bigcom295             bigcom295 0.000000e+00
bigcom299             bigcom299 0.000000e+00
bigcom301             bigcom301 0.000000e+00
bigcom306             bigcom306 0.000000e+00
bigcom309             bigcom309 0.000000e+00
bigcom314             bigcom314 0.000000e+00
bigcom321             bigcom321 0.000000e+00
bigcom341             bigcom341 0.000000e+00
bigcom350             bigcom350 0.000000e+00
bigcom353             bigcom353 0.000000e+00
bigcom359             bigcom359 0.000000e+00
bigcom363             bigcom363 0.000000e+00
bigcom365             bigcom365 0.000000e+00
bigcom385             bigcom385 0.000000e+00
bigcom386             bigcom386 0.000000e+00
bigcom408             bigcom408 0.000000e+00
bigcom412             bigcom412 0.000000e+00
bigcom480             bigcom480 0.000000e+00
membership_s1     membership_s1 0.000000e+00
membership_s3     membership_s3 0.000000e+00
membership_s4     membership_s4 0.000000e+00
membership_s5     membership_s5 0.000000e+00
membership_s6     membership_s6 0.000000e+00
membership_s7     membership_s7 0.000000e+00
membership_s8     membership_s8 0.000000e+00
membership_s9     membership_s9 0.000000e+00
membership_s11   membership_s11 0.000000e+00
membership_s12   membership_s12 0.000000e+00
membership_s14   membership_s14 0.000000e+00
membership_s15   membership_s15 0.000000e+00
membership_s16   membership_s16 0.000000e+00
membership_s17   membership_s17 0.000000e+00
membership_s18   membership_s18 0.000000e+00
membership_s20   membership_s20 0.000000e+00
membership_s21   membership_s21 0.000000e+00
membership_s22   membership_s22 0.000000e+00
membership_s24   membership_s24 0.000000e+00
membership_s25   membership_s25 0.000000e+00
membership_s26   membership_s26 0.000000e+00
membership_s27   membership_s27 0.000000e+00
membership_s28   membership_s28 0.000000e+00
membership_s30   membership_s30 0.000000e+00
membership_s31   membership_s31 0.000000e+00
membership_s33   membership_s33 0.000000e+00
membership_s36   membership_s36 0.000000e+00
membership_s37   membership_s37 0.000000e+00
[1] "Dataset: high_targets Model RF, run: 3 of 5 2015-06-16 10:58:40"
     |      Out-of-bag   |
Tree |      MSE  %Var(y) |
   1 | 2.63e-32     0.00 |
   2 | 7.898e-32     0.00 |
   3 | 9.543e-32     0.00 |
   4 | 1.053e-31     0.00 |
   5 | 0.0008339     3.35 |
   6 | 0.001552     6.24 |
   7 | 0.001162     4.67 |
   8 |  0.00139     5.59 |
   9 | 0.001013     4.08 |
  10 | 0.000922     3.71 |
  11 | 0.0007789     3.13 |
  12 | 0.0005938     2.39 |
  13 | 0.0006442     2.59 |
  14 | 0.0005348     2.15 |
  15 | 0.001301     5.23 |
  16 | 0.001188     4.78 |
  17 | 0.001098     4.42 |
  18 | 0.0009719     3.91 |
  19 | 0.0009042     3.64 |
  20 | 0.0007548     3.04 |
  21 | 0.0007366     2.96 |
  22 | 0.0006836     2.75 |
  23 | 0.0006539     2.63 |
  24 | 0.0005912     2.38 |
  25 | 0.000542     2.18 |
  26 | 0.0005541     2.23 |
  27 | 0.0005377     2.16 |
  28 | 0.000566     2.28 |
  29 | 0.0005387     2.17 |
  30 | 0.0004938     1.99 |
  31 | 0.0004631     1.86 |
  32 | 0.0004654     1.87 |
  33 | 0.0004486     1.80 |
  34 | 0.0004601     1.85 |
  35 | 0.0004395     1.77 |
  36 | 0.0004377     1.76 |
  37 | 0.0005309     2.14 |
  38 | 0.0005085     2.05 |
  39 | 0.0005286     2.13 |
  40 | 0.0005388     2.17 |
  41 | 0.0005266     2.12 |
  42 | 0.0004982     2.00 |
  43 | 0.0005295     2.13 |
  44 | 0.0004952     1.99 |
  45 | 0.0004805     1.93 |
  46 | 0.0004697     1.89 |
  47 | 0.0005836     2.35 |
  48 | 0.0005658     2.28 |
  49 | 0.0005519     2.22 |
  50 | 0.0006134     2.47 |
  51 | 0.0006374     2.56 |
  52 | 0.0006164     2.48 |
  53 | 0.0006064     2.44 |
  54 | 0.0005922     2.38 |
  55 | 0.0005947     2.39 |
  56 | 0.0005767     2.32 |
  57 | 0.0005652     2.27 |
  58 | 0.0005416     2.18 |
  59 | 0.0005556     2.23 |
  60 | 0.0005529     2.22 |
  61 | 0.0005405     2.17 |
  62 | 0.0005316     2.14 |
  63 | 0.0005246     2.11 |
  64 | 0.0005082     2.04 |
  65 | 0.0005418     2.18 |
  66 | 0.0005225     2.10 |
  67 | 0.0005867     2.36 |
  68 | 0.0006018     2.42 |
  69 | 0.0005868     2.36 |
  70 | 0.000601     2.42 |
  71 | 0.0006436     2.59 |
  72 | 0.0006362     2.56 |
  73 | 0.0006221     2.50 |
  74 | 0.000613     2.47 |
  75 | 0.0006157     2.48 |
  76 | 0.0006002     2.41 |
  77 | 0.0005925     2.38 |
  78 | 0.0006717     2.70 |
  79 | 0.0006567     2.64 |
  80 | 0.0006382     2.57 |
  81 | 0.0006295     2.53 |
  82 | 0.0006211     2.50 |
  83 | 0.0006033     2.43 |
  84 | 0.0005944     2.39 |
  85 | 0.0005777     2.32 |
  86 | 0.0005653     2.27 |
  87 | 0.0005529     2.22 |
  88 | 0.0005406     2.17 |
  89 | 0.0005485     2.21 |
  90 | 0.0005362     2.16 |
  91 | 0.0005707     2.30 |
  92 | 0.0005544     2.23 |
  93 | 0.0005457     2.20 |
  94 | 0.0005483     2.21 |
  95 | 0.0005581     2.24 |
  96 | 0.0005613     2.26 |
  97 | 0.000547     2.20 |
  98 | 0.0005329     2.14 |
  99 | 0.0005202     2.09 |
 100 | 0.0005113     2.06 |
[1] "Random Forest variable coefficients"
                      %IncMSE IncNodePurity
graph5           0.000000e+00  1.994932e-19
graph6           0.000000e+00  7.529567e-17
graph7           5.459770e-04  1.615428e-03
graph8           0.000000e+00  5.637851e-19
graph9          -2.770083e-05  1.875000e-02
graph10          0.000000e+00  3.597383e-17
graph11          2.849931e-36  4.550180e-17
graph12          0.000000e+00  2.251671e-17
graph13          0.000000e+00  4.079202e-17
graph14          1.685393e-04  6.155468e-02
graph15          0.000000e+00  5.481726e-18
graph16          2.406417e-04  3.360000e-02
graph17          2.371622e-03  8.546301e-02
graph18          0.000000e+00  4.904193e-16
graph19          0.000000e+00  3.253474e-17
graph20          0.000000e+00  2.000000e-02
graph21         -3.304545e-36  2.141776e-16
graph22          2.898551e-05  2.222222e-02
graph23          0.000000e+00  2.268151e-18
graph24          2.673797e-05  9.000000e-03
graph25          0.000000e+00  1.829266e-17
graph26          0.000000e+00  3.972083e-17
graph27          0.000000e+00  3.560818e-04
graph28          4.109589e-04  2.169575e-04
graph29          0.000000e+00  3.778401e-16
orbit0           3.367651e-36  8.571429e-03
orbit1           0.000000e+00  5.452236e-17
orbit2          -3.022713e-36  3.603021e-17
orbit3           0.000000e+00  1.428571e-02
orbit4           0.000000e+00  4.943962e-19
orbit5           7.063361e-04  5.409144e-02
orbit6           0.000000e+00  7.319519e-03
orbit7           1.449275e-04  1.414141e-02
orbit8           1.369863e-04  3.976190e-02
orbit9           8.552632e-04  5.659727e-03
orbit10          0.000000e+00  9.333333e-03
orbit11          0.000000e+00  1.561251e-19
orbit12          0.000000e+00  2.045239e-17
orbit13         -6.180143e-36  4.624079e-16
orbit14          3.013699e-04  9.767442e-03
orbit15          0.000000e+00  7.634518e-17
orbit16          5.602241e-05  1.692308e-02
orbit17          0.000000e+00  1.040834e-18
orbit18          1.934211e-04  9.142071e-02
orbit19          2.496160e-04  4.495228e-02
orbit20          0.000000e+00  2.444351e-03
orbit21          0.000000e+00  9.230769e-03
orbit22          4.986121e-05  5.260741e-02
orbit23          5.540166e-05  2.331976e-02
orbit24          3.058099e-04  1.477309e-01
orbit25          2.688172e-05  2.250000e-02
orbit26          5.376344e-05  1.817181e-02
orbit27          2.732240e-05  1.819264e-03
orbit28          7.095542e-04  3.631279e-02
orbit29         -2.453532e-20  7.320533e-18
orbit30         -2.673797e-05  3.931612e-02
orbit31          0.000000e+00  1.084202e-18
orbit32          0.000000e+00  2.177078e-18
orbit33          5.665722e-05  1.642830e-03
orbit34          0.000000e+00  2.133189e-16
orbit35          1.629213e-03  4.529181e-02
orbit36          4.386073e-04  2.111868e-02
orbit37          0.000000e+00  1.083084e-02
orbit38          0.000000e+00  4.293441e-19
orbit39          5.384734e-04  7.002718e-03
orbit40          2.832861e-05  1.834387e-02
orbit41          0.000000e+00  6.418477e-19
orbit42          1.881720e-04  2.736520e-02
orbit43          0.000000e+00  1.636364e-02
orbit44          0.000000e+00  9.090909e-03
orbit45          1.246537e-03  2.903048e-03
orbit46          4.885057e-04  1.102177e-02
orbit47         -5.432926e-36  1.067983e-16
orbit48          0.000000e+00  5.637851e-19
orbit49          0.000000e+00  1.740789e-02
orbit50          1.385567e-03  1.108794e-01
orbit51          6.583594e-36  3.635113e-17
orbit52         -2.840909e-05  4.642857e-02
orbit53          0.000000e+00  3.209238e-19
orbit54          8.310249e-04  2.644836e-03
orbit55          2.752106e-04  1.134280e-02
orbit56          8.641162e-04  1.563884e-02
orbit57         -1.104785e-35  4.090478e-16
orbit58         -2.702703e-05  1.714286e-02
orbit59          1.657303e-03  9.868699e-03
orbit60          0.000000e+00  2.515349e-19
orbit61          2.203420e-06  5.421609e-02
orbit62          8.539945e-04  4.122734e-03
orbit63          1.318387e-03  4.357991e-02
orbit64          7.762510e-04  6.035888e-02
orbit65          0.000000e+00  1.836205e-17
orbit66          2.747253e-05  4.387298e-03
orbit67          0.000000e+00  1.428571e-02
orbit68          2.185792e-04  1.800000e-02
orbit69         -2.710027e-05  3.150000e-02
orbit70          0.000000e+00  1.805556e-02
orbit71          8.687086e-04  2.831486e-02
orbit72          0.000000e+00  7.632783e-19
AP              -1.142857e-06  1.523810e-03
bet              1.376114e-04  5.139774e-02
ecc              2.777778e-05  2.493056e-02
eccrad           0.000000e+00  0.000000e+00
close            6.830601e-04  1.972007e-02
constraint      -8.620690e-05  6.826247e-02
coreness         1.647854e-36  2.842518e-16
knn              2.732240e-05  2.278563e-01
hubscore        -1.339777e-36  1.119851e-16
pagerank         2.898551e-05  2.420764e-02
trans           -8.104807e-05  6.464267e-02
evcent           0.000000e+00  1.604619e-19
first            0.000000e+00  2.862294e-19
upto_second      0.000000e+00  1.072233e-16
upto_third       1.272298e-03  5.792954e-02
upto_fourth     -6.735493e-36  2.132669e-16
upto_fifth       5.205479e-04  1.538756e-04
upto_sixth      -5.633803e-05  2.358469e-02
second           2.710027e-05  5.463149e-02
third            4.301075e-06  3.784425e-02
fourth           0.000000e+00  3.206983e-16
fifth            0.000000e+00  3.565724e-16
sixth            5.739996e-04  5.528134e-02
ratio1           1.107511e-04  5.933050e-02
ratio2           3.851806e-04  2.439559e-02
ratio3           1.133144e-04  8.750000e-03
ratio4          -5.524862e-05  2.254634e-02
ratio5           1.629024e-04  3.575663e-02
ratio6           0.000000e+00  3.557311e-16
selfinter        0.000000e+00  3.035766e-19
walktrap_vertex  2.659108e-05  7.552119e-02
bigcom1          0.000000e+00  0.000000e+00
bigcom2          0.000000e+00  0.000000e+00
bigcom3          0.000000e+00  0.000000e+00
bigcom4          2.739726e-05  9.583333e-03
bigcom6          0.000000e+00  0.000000e+00
bigcom8          4.010298e-04  4.003391e-02
bigcom9          0.000000e+00  0.000000e+00
bigcom11         0.000000e+00  0.000000e+00
bigcom13         0.000000e+00  2.775558e-19
bigcom15         0.000000e+00  0.000000e+00
bigcom16         0.000000e+00  0.000000e+00
bigcom21        -2.747253e-05  2.661506e-02
bigcom22         0.000000e+00  0.000000e+00
bigcom24         0.000000e+00  0.000000e+00
bigcom26         0.000000e+00  0.000000e+00
bigcom28         7.155919e-04  3.131747e-02
bigcom30         0.000000e+00  1.957428e-02
bigcom31         0.000000e+00  0.000000e+00
bigcom32         0.000000e+00  0.000000e+00
bigcom33         0.000000e+00  0.000000e+00
bigcom34         0.000000e+00  0.000000e+00
bigcom36         0.000000e+00  0.000000e+00
bigcom37         0.000000e+00  0.000000e+00
bigcom38         0.000000e+00  0.000000e+00
bigcom39         0.000000e+00  0.000000e+00
bigcom40         0.000000e+00  0.000000e+00
bigcom43         0.000000e+00  0.000000e+00
bigcom44         0.000000e+00  0.000000e+00
bigcom46         0.000000e+00  0.000000e+00
bigcom47         0.000000e+00  0.000000e+00
bigcom49         0.000000e+00  0.000000e+00
bigcom50         0.000000e+00  0.000000e+00
bigcom51         0.000000e+00  0.000000e+00
bigcom52         0.000000e+00  0.000000e+00
bigcom54         0.000000e+00  0.000000e+00
bigcom56         0.000000e+00  0.000000e+00
bigcom62         0.000000e+00  0.000000e+00
bigcom66         0.000000e+00  0.000000e+00
bigcom68         0.000000e+00  0.000000e+00
bigcom69         0.000000e+00  0.000000e+00
bigcom71         0.000000e+00  0.000000e+00
bigcom72         0.000000e+00  0.000000e+00
bigcom73         0.000000e+00  0.000000e+00
bigcom74         0.000000e+00  0.000000e+00
bigcom75         0.000000e+00  0.000000e+00
bigcom76         0.000000e+00  0.000000e+00
bigcom77         0.000000e+00  0.000000e+00
bigcom79         0.000000e+00  0.000000e+00
bigcom80         0.000000e+00  0.000000e+00
bigcom82         0.000000e+00  0.000000e+00
bigcom83         0.000000e+00  0.000000e+00
bigcom84         0.000000e+00  0.000000e+00
bigcom85         0.000000e+00  0.000000e+00
bigcom87         0.000000e+00  0.000000e+00
bigcom89         0.000000e+00  0.000000e+00
bigcom91         0.000000e+00  0.000000e+00
bigcom92         0.000000e+00  0.000000e+00
bigcom93         0.000000e+00  0.000000e+00
bigcom96         0.000000e+00  0.000000e+00
bigcom97         0.000000e+00  0.000000e+00
bigcom98         0.000000e+00  0.000000e+00
bigcom99         0.000000e+00  0.000000e+00
bigcom101       -8.186656e-08  1.455514e-01
bigcom104        0.000000e+00  0.000000e+00
bigcom106        0.000000e+00  0.000000e+00
bigcom109        0.000000e+00  0.000000e+00
bigcom113        0.000000e+00  0.000000e+00
bigcom116        0.000000e+00  0.000000e+00
bigcom120        0.000000e+00  0.000000e+00
bigcom123        0.000000e+00  0.000000e+00
bigcom126        0.000000e+00  0.000000e+00
bigcom127        0.000000e+00  0.000000e+00
bigcom137        0.000000e+00  0.000000e+00
bigcom139        0.000000e+00  0.000000e+00
bigcom140        0.000000e+00  0.000000e+00
bigcom143        0.000000e+00  0.000000e+00
bigcom145        0.000000e+00  0.000000e+00
bigcom146        0.000000e+00  0.000000e+00
bigcom147        0.000000e+00  0.000000e+00
bigcom149        0.000000e+00  0.000000e+00
bigcom153        0.000000e+00  0.000000e+00
bigcom154        0.000000e+00  0.000000e+00
bigcom156        0.000000e+00  0.000000e+00
bigcom157        0.000000e+00  0.000000e+00
bigcom158        0.000000e+00  0.000000e+00
bigcom160        0.000000e+00  0.000000e+00
bigcom161        0.000000e+00  0.000000e+00
bigcom162        0.000000e+00  0.000000e+00
bigcom164        0.000000e+00  0.000000e+00
bigcom166        0.000000e+00  0.000000e+00
bigcom167        0.000000e+00  0.000000e+00
bigcom171        0.000000e+00  0.000000e+00
bigcom173        0.000000e+00  0.000000e+00
bigcom175        0.000000e+00  0.000000e+00
bigcom176        0.000000e+00  0.000000e+00
bigcom177        0.000000e+00  0.000000e+00
bigcom178        0.000000e+00  0.000000e+00
bigcom180        0.000000e+00  0.000000e+00
bigcom181        0.000000e+00  0.000000e+00
bigcom184        0.000000e+00  0.000000e+00
bigcom186        0.000000e+00  0.000000e+00
bigcom187        0.000000e+00  0.000000e+00
bigcom189        0.000000e+00  0.000000e+00
bigcom194        0.000000e+00  0.000000e+00
bigcom195        0.000000e+00  0.000000e+00
bigcom196        0.000000e+00  0.000000e+00
bigcom204        0.000000e+00  0.000000e+00
bigcom205        0.000000e+00  0.000000e+00
bigcom212        0.000000e+00  0.000000e+00
bigcom214        0.000000e+00  0.000000e+00
bigcom222        0.000000e+00  0.000000e+00
bigcom223        0.000000e+00  0.000000e+00
bigcom226        0.000000e+00  0.000000e+00
bigcom227        0.000000e+00  0.000000e+00
bigcom229        0.000000e+00  0.000000e+00
bigcom233        0.000000e+00  0.000000e+00
bigcom236        0.000000e+00  0.000000e+00
bigcom237        0.000000e+00  0.000000e+00
bigcom246        0.000000e+00  0.000000e+00
bigcom248        0.000000e+00  0.000000e+00
bigcom249        0.000000e+00  0.000000e+00
bigcom250        0.000000e+00  0.000000e+00
bigcom254        0.000000e+00  0.000000e+00
bigcom266        0.000000e+00  0.000000e+00
bigcom269        0.000000e+00  0.000000e+00
bigcom272        0.000000e+00  0.000000e+00
bigcom274        0.000000e+00  0.000000e+00
bigcom281        0.000000e+00  0.000000e+00
bigcom291        0.000000e+00  0.000000e+00
bigcom292        0.000000e+00  0.000000e+00
bigcom295        0.000000e+00  0.000000e+00
bigcom299        0.000000e+00  0.000000e+00
bigcom301        0.000000e+00  0.000000e+00
bigcom306        0.000000e+00  0.000000e+00
bigcom309        0.000000e+00  0.000000e+00
bigcom314        0.000000e+00  0.000000e+00
bigcom321        0.000000e+00  0.000000e+00
bigcom341        0.000000e+00  0.000000e+00
bigcom350        0.000000e+00  0.000000e+00
bigcom353        0.000000e+00  0.000000e+00
bigcom359        0.000000e+00  0.000000e+00
bigcom363        0.000000e+00  0.000000e+00
bigcom365        0.000000e+00  0.000000e+00
bigcom385        0.000000e+00  0.000000e+00
bigcom386        0.000000e+00  0.000000e+00
bigcom408        0.000000e+00  0.000000e+00
bigcom412        0.000000e+00  0.000000e+00
bigcom480        0.000000e+00  0.000000e+00
spin_vertex      3.084679e-04  5.503189e-02
membership_s1    0.000000e+00  1.734723e-20
membership_s3    0.000000e+00  0.000000e+00
membership_s4   -2.717391e-05  1.500000e-02
membership_s5    0.000000e+00  8.673617e-21
membership_s6    0.000000e+00  0.000000e+00
membership_s7    0.000000e+00  0.000000e+00
membership_s8    0.000000e+00  0.000000e+00
membership_s9    0.000000e+00  0.000000e+00
membership_s11   0.000000e+00  0.000000e+00
membership_s12   0.000000e+00  0.000000e+00
membership_s14   0.000000e+00  0.000000e+00
membership_s15  -5.450603e-05  2.991171e-02
membership_s16   0.000000e+00  0.000000e+00
membership_s17   0.000000e+00  0.000000e+00
membership_s18   0.000000e+00  8.673617e-21
membership_s20   0.000000e+00  0.000000e+00
membership_s21   0.000000e+00  0.000000e+00
membership_s22   0.000000e+00  0.000000e+00
membership_s24   0.000000e+00  2.377422e-01
membership_s25   0.000000e+00  0.000000e+00
membership_s26   0.000000e+00  0.000000e+00
membership_s27   0.000000e+00  0.000000e+00
membership_s28   0.000000e+00  0.000000e+00
membership_s30   0.000000e+00  0.000000e+00
membership_s31   0.000000e+00  0.000000e+00
membership_s32   0.000000e+00  1.474515e-19
membership_s33   0.000000e+00  0.000000e+00
membership_s36   0.000000e+00  3.559653e-17
membership_s37   0.000000e+00  0.000000e+00
V1              -2.747253e-05  6.665637e-02
V2              -2.717391e-05  3.315397e-02
pdi              0.000000e+00  2.168404e-19
adhesion         2.702664e-05  3.692308e-02
cohesion         7.043401e-36  1.957652e-02
inner           -5.376344e-05  4.522649e-02
outer            8.428153e-05  5.931377e-02
ioratio          1.110116e-04  1.184038e-01
comsize          5.423015e-05  1.690017e-01
target           4.659699e-02  1.938361e+01
[1] "Dataset: high_targets Model GLM, run: 3 of 5 2015-06-16 10:58:44"
[1] "glmnet variable coefficients"
                     [,1]      [,2]
(Intercept)     -3.642836 -6.269205
graph0           0.000000  0.000000
graph1           0.000000  0.000000
graph2           0.000000  0.000000
graph3           0.000000  0.000000
graph4           0.000000  0.000000
graph5           0.000000  0.000000
graph6           0.000000  0.000000
graph7           0.000000  0.000000
graph8           0.000000  0.000000
graph9           0.000000  0.000000
graph10          0.000000  0.000000
graph11          0.000000  0.000000
graph12          0.000000  0.000000
graph13          0.000000  0.000000
graph14          0.000000  0.000000
graph15          0.000000  0.000000
graph16          0.000000  0.000000
graph17          0.000000  0.000000
graph18          0.000000  0.000000
graph19          0.000000  0.000000
graph20          0.000000  0.000000
graph21          0.000000  0.000000
graph22          0.000000  0.000000
graph23          0.000000  0.000000
graph24          0.000000  0.000000
graph25          0.000000  0.000000
graph26          0.000000  0.000000
graph27          0.000000  0.000000
graph28          0.000000  0.000000
graph29          0.000000  0.000000
orbit0           0.000000  0.000000
orbit1           0.000000  0.000000
orbit2           0.000000  0.000000
orbit3           0.000000  0.000000
orbit4           0.000000  0.000000
orbit5           0.000000  0.000000
orbit6           0.000000  0.000000
orbit7           0.000000  0.000000
orbit8           0.000000  0.000000
orbit9           0.000000  0.000000
orbit10          0.000000  0.000000
orbit11          0.000000  0.000000
orbit12          0.000000  0.000000
orbit13          0.000000  0.000000
orbit14          0.000000  0.000000
orbit15          0.000000  0.000000
orbit16          0.000000  0.000000
orbit17          0.000000  0.000000
orbit18          0.000000  0.000000
orbit19          0.000000  0.000000
orbit20          0.000000  0.000000
orbit21          0.000000  0.000000
orbit22          0.000000  0.000000
orbit23          0.000000  0.000000
orbit24          0.000000  0.000000
orbit25          0.000000  0.000000
orbit26          0.000000  0.000000
orbit27          0.000000  0.000000
orbit28          0.000000  0.000000
orbit29          0.000000  0.000000
orbit30          0.000000  0.000000
orbit31          0.000000  0.000000
orbit32          0.000000  0.000000
orbit33          0.000000  0.000000
orbit34          0.000000  0.000000
orbit35          0.000000  0.000000
orbit36          0.000000  0.000000
orbit37          0.000000  0.000000
orbit38          0.000000  0.000000
orbit39          0.000000  0.000000
orbit40          0.000000  0.000000
orbit41          0.000000  0.000000
orbit42          0.000000  0.000000
orbit43          0.000000  0.000000
orbit44          0.000000  0.000000
orbit45          0.000000  0.000000
orbit46          0.000000  0.000000
orbit47          0.000000  0.000000
orbit48          0.000000  0.000000
orbit49          0.000000  0.000000
orbit50          0.000000  0.000000
orbit51          0.000000  0.000000
orbit52          0.000000  0.000000
orbit53          0.000000  0.000000
orbit54          0.000000  0.000000
orbit55          0.000000  0.000000
orbit56          0.000000  0.000000
orbit57          0.000000  0.000000
orbit58          0.000000  0.000000
orbit59          0.000000  0.000000
orbit60          0.000000  0.000000
orbit61          0.000000  0.000000
orbit62          0.000000  0.000000
orbit63          0.000000  0.000000
orbit64          0.000000  0.000000
orbit65          0.000000  0.000000
orbit66          0.000000  0.000000
orbit67          0.000000  0.000000
orbit68          0.000000  0.000000
orbit69          0.000000  0.000000
orbit70          0.000000  0.000000
orbit71          0.000000  0.000000
orbit72          0.000000  0.000000
AP               0.000000  0.000000
bet              0.000000  0.000000
ecc              0.000000  0.000000
eccrad           0.000000  0.000000
close            0.000000  0.000000
constraint       0.000000  0.000000
coreness         0.000000  0.000000
knn              0.000000  0.000000
hubscore         0.000000  0.000000
pagerank         0.000000  0.000000
trans            0.000000  0.000000
evcent           0.000000  0.000000
first            0.000000  0.000000
upto_second      0.000000  0.000000
upto_third       0.000000  0.000000
upto_fourth      0.000000  0.000000
upto_fifth       0.000000  0.000000
upto_sixth       0.000000  0.000000
second           0.000000  0.000000
third            0.000000  0.000000
fourth           0.000000  0.000000
fifth            0.000000  0.000000
sixth            0.000000  0.000000
ratio1           0.000000  0.000000
ratio2           0.000000  0.000000
ratio3           0.000000  0.000000
ratio4           0.000000  0.000000
ratio5           0.000000  0.000000
ratio6           0.000000  0.000000
selfinter        0.000000  0.000000
walktrap_vertex  0.000000  0.000000
bigcom1          0.000000  0.000000
bigcom2          0.000000  0.000000
bigcom3          0.000000  0.000000
bigcom4          0.000000  0.000000
bigcom6          0.000000  0.000000
bigcom8          0.000000  0.000000
bigcom9          0.000000  0.000000
bigcom11         0.000000  0.000000
bigcom13         0.000000  0.000000
bigcom15         0.000000  0.000000
bigcom16         0.000000  0.000000
bigcom21         0.000000  0.000000
bigcom22         0.000000  0.000000
bigcom24         0.000000  0.000000
bigcom26         0.000000  0.000000
bigcom28         0.000000  0.000000
bigcom30         0.000000  0.000000
bigcom31         0.000000  0.000000
bigcom32         0.000000  0.000000
bigcom33         0.000000  0.000000
bigcom34         0.000000  0.000000
bigcom36         0.000000  0.000000
bigcom37         0.000000  0.000000
bigcom38         0.000000  0.000000
bigcom39         0.000000  0.000000
bigcom40         0.000000  0.000000
bigcom43         0.000000  0.000000
bigcom44         0.000000  0.000000
bigcom46         0.000000  0.000000
bigcom47         0.000000  0.000000
bigcom49         0.000000  0.000000
bigcom50         0.000000  0.000000
bigcom51         0.000000  0.000000
bigcom52         0.000000  0.000000
bigcom54         0.000000  0.000000
bigcom56         0.000000  0.000000
bigcom62         0.000000  0.000000
bigcom66         0.000000  0.000000
bigcom68         0.000000  0.000000
bigcom69         0.000000  0.000000
bigcom71         0.000000  0.000000
bigcom72         0.000000  0.000000
bigcom73         0.000000  0.000000
bigcom74         0.000000  0.000000
bigcom75         0.000000  0.000000
bigcom76         0.000000  0.000000
bigcom77         0.000000  0.000000
bigcom79         0.000000  0.000000
bigcom80         0.000000  0.000000
bigcom82         0.000000  0.000000
bigcom83         0.000000  0.000000
bigcom84         0.000000  0.000000
bigcom85         0.000000  0.000000
bigcom87         0.000000  0.000000
bigcom89         0.000000  0.000000
bigcom91         0.000000  0.000000
bigcom92         0.000000  0.000000
bigcom93         0.000000  0.000000
bigcom96         0.000000  0.000000
bigcom97         0.000000  0.000000
bigcom98         0.000000  0.000000
bigcom99         0.000000  0.000000
bigcom101        0.000000  0.000000
bigcom104        0.000000  0.000000
bigcom106        0.000000  0.000000
bigcom109        0.000000  0.000000
bigcom113        0.000000  0.000000
bigcom116        0.000000  0.000000
bigcom120        0.000000  0.000000
bigcom123        0.000000  0.000000
bigcom126        0.000000  0.000000
bigcom127        0.000000  0.000000
bigcom137        0.000000  0.000000
bigcom139        0.000000  0.000000
bigcom140        0.000000  0.000000
bigcom143        0.000000  0.000000
bigcom145        0.000000  0.000000
bigcom146        0.000000  0.000000
bigcom147        0.000000  0.000000
bigcom149        0.000000  0.000000
bigcom153        0.000000  0.000000
bigcom154        0.000000  0.000000
bigcom156        0.000000  0.000000
bigcom157        0.000000  0.000000
bigcom158        0.000000  0.000000
bigcom160        0.000000  0.000000
bigcom161        0.000000  0.000000
bigcom162        0.000000  0.000000
bigcom164        0.000000  0.000000
bigcom166        0.000000  0.000000
bigcom167        0.000000  0.000000
bigcom171        0.000000  0.000000
bigcom173        0.000000  0.000000
bigcom175        0.000000  0.000000
bigcom176        0.000000  0.000000
bigcom177        0.000000  0.000000
bigcom178        0.000000  0.000000
bigcom180        0.000000  0.000000
bigcom181        0.000000  0.000000
bigcom184        0.000000  0.000000
bigcom186        0.000000  0.000000
bigcom187        0.000000  0.000000
bigcom189        0.000000  0.000000
bigcom194        0.000000  0.000000
bigcom195        0.000000  0.000000
bigcom196        0.000000  0.000000
bigcom204        0.000000  0.000000
bigcom205        0.000000  0.000000
bigcom212        0.000000  0.000000
bigcom214        0.000000  0.000000
bigcom222        0.000000  0.000000
bigcom223        0.000000  0.000000
bigcom226        0.000000  0.000000
bigcom227        0.000000  0.000000
bigcom229        0.000000  0.000000
bigcom233        0.000000  0.000000
bigcom236        0.000000  0.000000
bigcom237        0.000000  0.000000
bigcom246        0.000000  0.000000
bigcom248        0.000000  0.000000
bigcom249        0.000000  0.000000
bigcom250        0.000000  0.000000
bigcom254        0.000000  0.000000
bigcom266        0.000000  0.000000
bigcom269        0.000000  0.000000
bigcom272        0.000000  0.000000
bigcom274        0.000000  0.000000
bigcom281        0.000000  0.000000
bigcom291        0.000000  0.000000
bigcom292        0.000000  0.000000
bigcom295        0.000000  0.000000
bigcom299        0.000000  0.000000
bigcom301        0.000000  0.000000
bigcom306        0.000000  0.000000
bigcom309        0.000000  0.000000
bigcom314        0.000000  0.000000
bigcom321        0.000000  0.000000
bigcom341        0.000000  0.000000
bigcom350        0.000000  0.000000
bigcom353        0.000000  0.000000
bigcom359        0.000000  0.000000
bigcom363        0.000000  0.000000
bigcom365        0.000000  0.000000
bigcom385        0.000000  0.000000
bigcom386        0.000000  0.000000
bigcom408        0.000000  0.000000
bigcom412        0.000000  0.000000
bigcom480        0.000000  0.000000
spin_vertex      0.000000  0.000000
membership_s1    0.000000  0.000000
membership_s3    0.000000  0.000000
membership_s4    0.000000  0.000000
membership_s5    0.000000  0.000000
membership_s6    0.000000  0.000000
membership_s7    0.000000  0.000000
membership_s8    0.000000  0.000000
membership_s9    0.000000  0.000000
membership_s11   0.000000  0.000000
membership_s12   0.000000  0.000000
membership_s14   0.000000  0.000000
membership_s15   0.000000  0.000000
membership_s16   0.000000  0.000000
membership_s17   0.000000  0.000000
membership_s18   0.000000  0.000000
membership_s20   0.000000  0.000000
membership_s21   0.000000  0.000000
membership_s22   0.000000  0.000000
membership_s24   0.000000  0.000000
membership_s25   0.000000  0.000000
membership_s26   0.000000  0.000000
membership_s27   0.000000  0.000000
membership_s28   0.000000  0.000000
membership_s30   0.000000  0.000000
membership_s31   0.000000  0.000000
membership_s32   0.000000  0.000000
membership_s33   0.000000  0.000000
membership_s36   0.000000  0.000000
membership_s37   0.000000  0.000000
V1               0.000000  0.000000
V2               0.000000  0.000000
pdi              0.000000  0.000000
adhesion         0.000000  0.000000
cohesion         0.000000  0.000000
inner            0.000000  0.000000
outer            0.000000  0.000000
ioratio          0.000000  0.000000
comsize          0.000000  0.000000
target           0.000000  8.564386
[1] "Dataset: high_targets Model GBM, run: 4 of 5 2015-06-16 10:58:45"
Iter   TrainDeviance   ValidDeviance   StepSize   Improve
     1        0.2001             nan     0.0100    0.0095
     2        0.1871             nan     0.0100    0.0074
     3        0.1771             nan     0.0100    0.0068
     4        0.1690             nan     0.0100    0.0032
     5        0.1622             nan     0.0100    0.0036
     6        0.1562             nan     0.0100    0.0033
     7        0.1509             nan     0.0100    0.0011
     8        0.1462             nan     0.0100    0.0027
     9        0.1419             nan     0.0100    0.0026
    10        0.1379             nan     0.0100    0.0021
    20        0.1097             nan     0.0100    0.0012
    40        0.0785             nan     0.0100    0.0006
    60        0.0597             nan     0.0100    0.0004
    80        0.0466             nan     0.0100    0.0002
   100        0.0369             nan     0.0100    0.0002
   120        0.0294             nan     0.0100    0.0002
   128        0.0270             nan     0.0100    0.0001

[1] "GBM variable coefficients"
                            var      rel.inf
target                   target 1.000000e+02
graph0                   graph0 7.718097e-27
constraint           constraint 2.529384e-27
graph4                   graph4 3.223296e-28
graph10                 graph10 1.940131e-28
graph1                   graph1 1.783756e-28
fifth                     fifth 1.413646e-28
orbit2                   orbit2 1.239397e-28
orbit42                 orbit42 9.538716e-29
outer                     outer 8.149224e-29
upto_third           upto_third 6.909642e-29
ratio1                   ratio1 6.728208e-29
fourth                   fourth 5.742720e-29
orbit5                   orbit5 4.064732e-29
V1                           V1 3.355190e-29
orbit71                 orbit71 2.676874e-29
orbit18                 orbit18 2.458679e-29
graph6                   graph6 2.276591e-29
orbit21                 orbit21 1.966326e-29
bigcom30               bigcom30 1.877302e-29
walktrap_vertex walktrap_vertex 1.736907e-29
graph2                   graph2 1.652672e-29
pagerank               pagerank 1.468088e-29
graph3                   graph3 1.422547e-29
ratio3                   ratio3 1.204077e-29
graph11                 graph11 1.196030e-29
spin_vertex         spin_vertex 8.098532e-30
ratio2                   ratio2 5.945890e-30
graph29                 graph29 5.822572e-30
orbit20                 orbit20 5.571052e-30
orbit23                 orbit23 5.351478e-30
comsize                 comsize 4.652349e-30
ratio6                   ratio6 4.185411e-30
graph7                   graph7 3.154890e-30
pdi                         pdi 2.736824e-30
orbit7                   orbit7 2.253231e-30
orbit31                 orbit31 2.213327e-30
orbit32                 orbit32 2.150792e-30
graph8                   graph8 1.561020e-30
bet                         bet 1.173511e-30
upto_fourth         upto_fourth 1.041655e-30
third                     third 9.417709e-31
graph12                 graph12 7.683121e-31
orbit55                 orbit55 6.062423e-31
V2                           V2 5.396185e-31
orbit36                 orbit36 3.905423e-31
orbit1                   orbit1 3.464361e-31
orbit57                 orbit57 3.462999e-31
orbit10                 orbit10 3.454447e-31
graph23                 graph23 3.216257e-31
graph14                 graph14 3.120274e-31
orbit16                 orbit16 3.017555e-31
cohesion               cohesion 2.907174e-31
graph22                 graph22 2.854131e-31
graph19                 graph19 2.845440e-31
graph13                 graph13 2.780324e-31
orbit12                 orbit12 2.747217e-31
orbit67                 orbit67 2.732726e-31
orbit13                 orbit13 2.645118e-31
graph9                   graph9 2.453695e-31
orbit4                   orbit4 2.355297e-31
adhesion               adhesion 2.344124e-31
graph26                 graph26 2.229939e-31
graph25                 graph25 2.151612e-31
orbit70                 orbit70 2.023297e-31
graph16                 graph16 1.976836e-31
orbit66                 orbit66 1.956022e-31
trans                     trans 1.923016e-31
graph21                 graph21 1.900807e-31
graph5                   graph5 1.748904e-31
orbit63                 orbit63 1.679202e-31
graph20                 graph20 1.653526e-31
orbit48                 orbit48 1.563995e-31
orbit35                 orbit35 1.462865e-31
orbit29                 orbit29 1.428567e-31
orbit47                 orbit47 1.354911e-31
orbit30                 orbit30 1.340465e-31
graph28                 graph28 1.320094e-31
orbit50                 orbit50 1.318703e-31
orbit28                 orbit28 1.273341e-31
evcent                   evcent 1.232759e-31
graph17                 graph17 1.216361e-31
knn                         knn 1.199013e-31
orbit37                 orbit37 1.116049e-31
graph27                 graph27 1.105176e-31
orbit25                 orbit25 1.083784e-31
orbit56                 orbit56 1.004064e-31
orbit68                 orbit68 9.484423e-32
orbit62                 orbit62 9.313791e-32
orbit39                 orbit39 8.927402e-32
orbit22                 orbit22 7.945383e-32
orbit11                 orbit11 7.464815e-32
ioratio                 ioratio 7.344114e-32
ratio5                   ratio5 7.205571e-32
orbit43                 orbit43 7.163343e-32
orbit15                 orbit15 6.287147e-32
orbit33                 orbit33 6.269552e-32
orbit44                 orbit44 6.194762e-32
second                   second 5.937517e-32
orbit24                 orbit24 5.706538e-32
graph15                 graph15 5.516573e-32
graph18                 graph18 5.431434e-32
orbit17                 orbit17 5.111884e-32
upto_second         upto_second 4.351148e-32
orbit65                 orbit65 4.036533e-32
graph24                 graph24 3.530254e-32
orbit40                 orbit40 3.528280e-32
orbit58                 orbit58 3.444355e-32
orbit61                 orbit61 3.271603e-32
orbit69                 orbit69 3.161345e-32
orbit9                   orbit9 3.068907e-32
orbit41                 orbit41 2.877200e-32
orbit27                 orbit27 2.847290e-32
orbit6                   orbit6 2.635314e-32
orbit60                 orbit60 2.565656e-32
coreness               coreness 2.489432e-32
orbit26                 orbit26 2.432061e-32
orbit38                 orbit38 2.343577e-32
hubscore               hubscore 2.320926e-32
orbit52                 orbit52 2.040076e-32
upto_fifth           upto_fifth 1.954694e-32
orbit54                 orbit54 1.696177e-32
membership_s32   membership_s32 1.533521e-32
sixth                     sixth 1.320938e-32
close                     close 1.255492e-32
orbit51                 orbit51 1.171715e-32
orbit59                 orbit59 7.640361e-33
orbit64                 orbit64 6.328120e-33
ratio4                   ratio4 8.383670e-34
orbit0                   orbit0 0.000000e+00
orbit3                   orbit3 0.000000e+00
orbit8                   orbit8 0.000000e+00
orbit14                 orbit14 0.000000e+00
orbit19                 orbit19 0.000000e+00
orbit34                 orbit34 0.000000e+00
orbit45                 orbit45 0.000000e+00
orbit46                 orbit46 0.000000e+00
orbit49                 orbit49 0.000000e+00
orbit53                 orbit53 0.000000e+00
orbit72                 orbit72 0.000000e+00
AP                           AP 0.000000e+00
ecc                         ecc 0.000000e+00
eccrad                   eccrad 0.000000e+00
first                     first 0.000000e+00
upto_sixth           upto_sixth 0.000000e+00
selfinter             selfinter 0.000000e+00
bigcom1                 bigcom1 0.000000e+00
bigcom2                 bigcom2 0.000000e+00
bigcom3                 bigcom3 0.000000e+00
bigcom4                 bigcom4 0.000000e+00
bigcom6                 bigcom6 0.000000e+00
bigcom8                 bigcom8 0.000000e+00
bigcom9                 bigcom9 0.000000e+00
bigcom11               bigcom11 0.000000e+00
bigcom13               bigcom13 0.000000e+00
bigcom15               bigcom15 0.000000e+00
bigcom16               bigcom16 0.000000e+00
bigcom21               bigcom21 0.000000e+00
bigcom22               bigcom22 0.000000e+00
bigcom24               bigcom24 0.000000e+00
bigcom26               bigcom26 0.000000e+00
bigcom28               bigcom28 0.000000e+00
bigcom31               bigcom31 0.000000e+00
bigcom32               bigcom32 0.000000e+00
bigcom33               bigcom33 0.000000e+00
bigcom34               bigcom34 0.000000e+00
bigcom36               bigcom36 0.000000e+00
bigcom37               bigcom37 0.000000e+00
bigcom38               bigcom38 0.000000e+00
bigcom39               bigcom39 0.000000e+00
bigcom40               bigcom40 0.000000e+00
bigcom43               bigcom43 0.000000e+00
bigcom44               bigcom44 0.000000e+00
bigcom46               bigcom46 0.000000e+00
bigcom47               bigcom47 0.000000e+00
bigcom49               bigcom49 0.000000e+00
bigcom50               bigcom50 0.000000e+00
bigcom51               bigcom51 0.000000e+00
bigcom52               bigcom52 0.000000e+00
bigcom54               bigcom54 0.000000e+00
bigcom56               bigcom56 0.000000e+00
bigcom62               bigcom62 0.000000e+00
bigcom66               bigcom66 0.000000e+00
bigcom68               bigcom68 0.000000e+00
bigcom69               bigcom69 0.000000e+00
bigcom71               bigcom71 0.000000e+00
bigcom72               bigcom72 0.000000e+00
bigcom73               bigcom73 0.000000e+00
bigcom74               bigcom74 0.000000e+00
bigcom75               bigcom75 0.000000e+00
bigcom76               bigcom76 0.000000e+00
bigcom77               bigcom77 0.000000e+00
bigcom79               bigcom79 0.000000e+00
bigcom80               bigcom80 0.000000e+00
bigcom82               bigcom82 0.000000e+00
bigcom83               bigcom83 0.000000e+00
bigcom84               bigcom84 0.000000e+00
bigcom85               bigcom85 0.000000e+00
bigcom87               bigcom87 0.000000e+00
bigcom89               bigcom89 0.000000e+00
bigcom91               bigcom91 0.000000e+00
bigcom92               bigcom92 0.000000e+00
bigcom93               bigcom93 0.000000e+00
bigcom96               bigcom96 0.000000e+00
bigcom97               bigcom97 0.000000e+00
bigcom98               bigcom98 0.000000e+00
bigcom99               bigcom99 0.000000e+00
bigcom101             bigcom101 0.000000e+00
bigcom104             bigcom104 0.000000e+00
bigcom106             bigcom106 0.000000e+00
bigcom109             bigcom109 0.000000e+00
bigcom113             bigcom113 0.000000e+00
bigcom116             bigcom116 0.000000e+00
bigcom120             bigcom120 0.000000e+00
bigcom123             bigcom123 0.000000e+00
bigcom126             bigcom126 0.000000e+00
bigcom127             bigcom127 0.000000e+00
bigcom137             bigcom137 0.000000e+00
bigcom139             bigcom139 0.000000e+00
bigcom140             bigcom140 0.000000e+00
bigcom143             bigcom143 0.000000e+00
bigcom145             bigcom145 0.000000e+00
bigcom146             bigcom146 0.000000e+00
bigcom147             bigcom147 0.000000e+00
bigcom149             bigcom149 0.000000e+00
bigcom153             bigcom153 0.000000e+00
bigcom154             bigcom154 0.000000e+00
bigcom156             bigcom156 0.000000e+00
bigcom157             bigcom157 0.000000e+00
bigcom158             bigcom158 0.000000e+00
bigcom160             bigcom160 0.000000e+00
bigcom161             bigcom161 0.000000e+00
bigcom162             bigcom162 0.000000e+00
bigcom164             bigcom164 0.000000e+00
bigcom166             bigcom166 0.000000e+00
bigcom167             bigcom167 0.000000e+00
bigcom171             bigcom171 0.000000e+00
bigcom173             bigcom173 0.000000e+00
bigcom175             bigcom175 0.000000e+00
bigcom176             bigcom176 0.000000e+00
bigcom177             bigcom177 0.000000e+00
bigcom178             bigcom178 0.000000e+00
bigcom180             bigcom180 0.000000e+00
bigcom181             bigcom181 0.000000e+00
bigcom184             bigcom184 0.000000e+00
bigcom186             bigcom186 0.000000e+00
bigcom187             bigcom187 0.000000e+00
bigcom189             bigcom189 0.000000e+00
bigcom194             bigcom194 0.000000e+00
bigcom195             bigcom195 0.000000e+00
bigcom196             bigcom196 0.000000e+00
bigcom204             bigcom204 0.000000e+00
bigcom205             bigcom205 0.000000e+00
bigcom212             bigcom212 0.000000e+00
bigcom214             bigcom214 0.000000e+00
bigcom222             bigcom222 0.000000e+00
bigcom223             bigcom223 0.000000e+00
bigcom226             bigcom226 0.000000e+00
bigcom227             bigcom227 0.000000e+00
bigcom229             bigcom229 0.000000e+00
bigcom233             bigcom233 0.000000e+00
bigcom236             bigcom236 0.000000e+00
bigcom237             bigcom237 0.000000e+00
bigcom246             bigcom246 0.000000e+00
bigcom248             bigcom248 0.000000e+00
bigcom249             bigcom249 0.000000e+00
bigcom250             bigcom250 0.000000e+00
bigcom254             bigcom254 0.000000e+00
bigcom266             bigcom266 0.000000e+00
bigcom269             bigcom269 0.000000e+00
bigcom272             bigcom272 0.000000e+00
bigcom274             bigcom274 0.000000e+00
bigcom281             bigcom281 0.000000e+00
bigcom291             bigcom291 0.000000e+00
bigcom292             bigcom292 0.000000e+00
bigcom295             bigcom295 0.000000e+00
bigcom299             bigcom299 0.000000e+00
bigcom301             bigcom301 0.000000e+00
bigcom306             bigcom306 0.000000e+00
bigcom309             bigcom309 0.000000e+00
bigcom314             bigcom314 0.000000e+00
bigcom321             bigcom321 0.000000e+00
bigcom341             bigcom341 0.000000e+00
bigcom350             bigcom350 0.000000e+00
bigcom353             bigcom353 0.000000e+00
bigcom359             bigcom359 0.000000e+00
bigcom363             bigcom363 0.000000e+00
bigcom365             bigcom365 0.000000e+00
bigcom385             bigcom385 0.000000e+00
bigcom386             bigcom386 0.000000e+00
bigcom408             bigcom408 0.000000e+00
bigcom412             bigcom412 0.000000e+00
bigcom480             bigcom480 0.000000e+00
membership_s1     membership_s1 0.000000e+00
membership_s3     membership_s3 0.000000e+00
membership_s4     membership_s4 0.000000e+00
membership_s5     membership_s5 0.000000e+00
membership_s6     membership_s6 0.000000e+00
membership_s7     membership_s7 0.000000e+00
membership_s8     membership_s8 0.000000e+00
membership_s9     membership_s9 0.000000e+00
membership_s11   membership_s11 0.000000e+00
membership_s12   membership_s12 0.000000e+00
membership_s14   membership_s14 0.000000e+00
membership_s15   membership_s15 0.000000e+00
membership_s16   membership_s16 0.000000e+00
membership_s17   membership_s17 0.000000e+00
membership_s18   membership_s18 0.000000e+00
membership_s20   membership_s20 0.000000e+00
membership_s21   membership_s21 0.000000e+00
membership_s22   membership_s22 0.000000e+00
membership_s24   membership_s24 0.000000e+00
membership_s25   membership_s25 0.000000e+00
membership_s26   membership_s26 0.000000e+00
membership_s27   membership_s27 0.000000e+00
membership_s28   membership_s28 0.000000e+00
membership_s30   membership_s30 0.000000e+00
membership_s31   membership_s31 0.000000e+00
membership_s33   membership_s33 0.000000e+00
membership_s36   membership_s36 0.000000e+00
membership_s37   membership_s37 0.000000e+00
inner                     inner 0.000000e+00
[1] "Dataset: high_targets Model RF, run: 4 of 5 2015-06-16 10:58:56"
     |      Out-of-bag   |
Tree |      MSE  %Var(y) |
   1 | 0.001625     7.19 |
   2 |  0.00443    19.60 |
   3 |  0.00249    11.02 |
   4 | 0.003582    15.85 |
   5 | 0.002063     9.13 |
   6 |   0.0019     8.40 |
   7 | 0.001732     7.66 |
   8 | 0.0008645     3.82 |
   9 | 0.0008488     3.76 |
  10 | 0.0005575     2.47 |
  11 | 0.0005531     2.45 |
  12 | 0.001585     7.01 |
  13 |  0.00129     5.71 |
  14 | 0.001165     5.16 |
  15 | 0.001029     4.55 |
  16 | 0.0008846     3.91 |
  17 | 0.0007776     3.44 |
  18 | 0.0008645     3.82 |
  19 | 0.0007511     3.32 |
  20 | 0.0009135     4.04 |
  21 | 0.0008807     3.90 |
  22 | 0.0008087     3.58 |
  23 | 0.0007168     3.17 |
  24 | 0.0006848     3.03 |
  25 | 0.0006456     2.86 |
  26 | 0.0005879     2.60 |
  27 | 0.000658     2.91 |
  28 | 0.0006627     2.93 |
  29 | 0.000622     2.75 |
  30 | 0.0005827     2.58 |
  31 | 0.0005548     2.45 |
  32 | 0.000574     2.54 |
  33 | 0.0005168     2.29 |
  34 | 0.0005049     2.23 |
  35 | 0.000484     2.14 |
  36 | 0.0004525     2.00 |
  37 | 0.0004691     2.08 |
  38 | 0.0004512     2.00 |
  39 | 0.0004296     1.90 |
  40 | 0.0005361     2.37 |
  41 | 0.0005178     2.29 |
  42 | 0.0006831     3.02 |
  43 | 0.0006412     2.84 |
  44 | 0.0006608     2.92 |
  45 | 0.000627     2.77 |
  46 | 0.0006573     2.91 |
  47 | 0.0006481     2.87 |
  48 | 0.0006124     2.71 |
  49 | 0.0005972     2.64 |
  50 | 0.0005749     2.54 |
  51 | 0.0005488     2.43 |
  52 | 0.0005519     2.44 |
  53 | 0.0005365     2.37 |
  54 | 0.0006021     2.66 |
  55 | 0.0005992     2.65 |
  56 | 0.0005744     2.54 |
  57 | 0.0005827     2.58 |
  58 | 0.0005552     2.46 |
  59 | 0.0005341     2.36 |
  60 | 0.0005206     2.30 |
  61 | 0.0005036     2.23 |
  62 | 0.0005026     2.22 |
  63 | 0.000494     2.19 |
  64 | 0.0005142     2.27 |
  65 | 0.0005127     2.27 |
  66 | 0.0005022     2.22 |
  67 | 0.0004959     2.19 |
  68 | 0.0005461     2.42 |
  69 | 0.0005284     2.34 |
  70 | 0.0005081     2.25 |
  71 | 0.0004981     2.20 |
  72 | 0.0004838     2.14 |
  73 | 0.0004966     2.20 |
  74 | 0.0004821     2.13 |
  75 | 0.0004732     2.09 |
  76 | 0.0004664     2.06 |
  77 | 0.0004548     2.01 |
  78 | 0.0004394     1.94 |
  79 | 0.0004539     2.01 |
  80 | 0.0004413     1.95 |
  81 | 0.0004553     2.01 |
  82 | 0.0004596     2.03 |
  83 | 0.0004563     2.02 |
  84 | 0.0004526     2.00 |
  85 | 0.000446     1.97 |
  86 | 0.0004612     2.04 |
  87 | 0.0004482     1.98 |
  88 | 0.0004495     1.99 |
  89 | 0.0004558     2.02 |
  90 | 0.0004474     1.98 |
  91 | 0.0004432     1.96 |
  92 | 0.0004323     1.91 |
  93 | 0.0004244     1.88 |
  94 | 0.0004154     1.84 |
  95 | 0.000412     1.82 |
  96 | 0.0004051     1.79 |
  97 | 0.0004105     1.82 |
  98 | 0.0004013     1.78 |
  99 | 0.0003957     1.75 |
 100 | 0.0004355     1.93 |
[1] "Random Forest variable coefficients"
                      %IncMSE IncNodePurity
graph5           1.044751e-36  2.181818e-02
graph6          -1.996391e-36  1.978452e-16
graph7           6.283541e-36  2.188874e-16
graph8           5.540230e-05  3.375000e-02
graph9           0.000000e+00  1.976457e-16
graph10          1.448705e-03  1.544743e-02
graph11          2.439008e-04  1.836285e-02
graph12          8.634225e-36  5.782701e-17
graph13          0.000000e+00  2.469032e-16
graph14          8.050029e-04  3.369311e-02
graph15          2.564103e-05  8.888889e-03
graph16         -2.832861e-05  9.583333e-03
graph17          0.000000e+00  2.665403e-17
graph18          5.376344e-05  1.636364e-02
graph19          2.785515e-04  2.868347e-02
graph20          3.536357e-04  1.019614e-01
graph21         -2.023814e-36  2.034831e-16
graph22          7.894737e-05  2.484127e-02
graph23          2.824859e-04  3.273435e-03
graph24          0.000000e+00  1.876797e-16
graph25          0.000000e+00  2.239307e-03
graph26          2.439024e-04  7.928617e-03
graph27          0.000000e+00  1.821460e-19
graph28          5.333333e-04  2.790817e-02
graph29          8.174387e-05  2.666667e-02
orbit0          -9.533750e-37  3.108314e-03
orbit1           0.000000e+00  1.399054e-16
orbit2           3.056940e-04  4.533660e-02
orbit3          -1.938193e-36  2.034050e-16
orbit4           8.403361e-05  3.911905e-02
orbit5          -2.659574e-05  1.987123e-02
orbit6           0.000000e+00  2.735414e-02
orbit7           5.045576e-04  7.335742e-02
orbit8           5.524862e-04  1.630120e-02
orbit9          -6.868569e-37  4.242440e-16
orbit10          0.000000e+00  2.671474e-18
orbit11          0.000000e+00  6.071532e-20
orbit12          0.000000e+00  1.214306e-19
orbit13         -2.990133e-37  2.567391e-18
orbit14          1.476160e-36  4.122657e-16
orbit15          7.577904e-04  1.315243e-02
orbit16          1.675240e-04  4.910714e-02
orbit17          2.309327e-03  2.791070e-02
orbit18          2.163281e-04  1.590744e-01
orbit19          1.102941e-04  6.247759e-03
orbit20          4.843305e-04  3.277532e-03
orbit21          4.347826e-04  5.275287e-02
orbit22          3.989362e-04  1.201348e-02
orbit23          1.067148e-04  2.081918e-02
orbit24         -4.724684e-05  1.541400e-01
orbit25          0.000000e+00  1.387779e-19
orbit26          2.489554e-04  8.686395e-03
orbit27          2.929805e-05  3.099936e-02
orbit28          0.000000e+00  2.919973e-16
orbit29          0.000000e+00  1.500000e-02
orbit30          0.000000e+00  1.474515e-19
orbit31          2.710027e-05  1.500000e-02
orbit32          8.183924e-04  4.462481e-02
orbit33          1.988636e-04  3.987566e-02
orbit34          0.000000e+00  8.816667e-03
orbit35          1.721562e-03  3.688475e-02
orbit36          4.150510e-04  3.084147e-02
orbit37          7.673292e-04  2.672313e-02
orbit38          1.983003e-04  2.684524e-02
orbit39          1.703973e-05  2.805113e-02
orbit40          2.478754e-04  2.054852e-02
orbit41          0.000000e+00  5.984796e-19
orbit42          2.472527e-04  2.714018e-02
orbit43          0.000000e+00  3.635113e-17
orbit44          5.633803e-04  8.605472e-04
orbit45          1.650622e-04  1.552649e-02
orbit46         -8.174387e-05  1.049121e-03
orbit47          1.331445e-03  3.858754e-04
orbit48          2.971011e-36  2.055214e-16
orbit49          0.000000e+00  1.617470e-02
orbit50         -4.367973e-05  9.303326e-03
orbit51          1.285291e-36  6.591949e-19
orbit52          0.000000e+00  1.214306e-19
orbit53          1.018970e-04  2.168599e-02
orbit54         -5.153164e-36  3.077486e-16
orbit55          2.724796e-05  1.294937e-02
orbit56         -8.236956e-05  4.079544e-02
orbit57          1.906995e-36  4.027247e-16
orbit58          0.000000e+00  4.982955e-02
orbit59         -1.509188e-35  5.357693e-17
orbit60          0.000000e+00  2.023642e-16
orbit61          1.707184e-36  1.737499e-16
orbit62          3.269755e-04  2.476573e-04
orbit63          1.473945e-03  9.858392e-02
orbit64          2.710027e-04  2.549545e-02
orbit65          7.330040e-05  2.670526e-02
orbit66          1.840000e-03  2.622434e-03
orbit67          0.000000e+00  5.384582e-17
orbit68          5.494505e-05  4.023510e-03
orbit69          2.824859e-05  1.875000e-02
orbit70         -2.187913e-36  2.127291e-16
orbit71          0.000000e+00  1.214306e-19
orbit72          0.000000e+00  1.734723e-20
AP               1.089918e-04  9.500000e-03
bet              4.891187e-05  1.141466e-02
ecc              0.000000e+00  0.000000e+00
eccrad           0.000000e+00  0.000000e+00
close           -5.509313e-05  6.087441e-02
constraint       3.373935e-04  1.542527e-01
coreness         0.000000e+00  5.332540e-17
knn              1.137821e-04  1.730922e-02
hubscore         2.542373e-04  2.571429e-02
pagerank         6.042932e-04  6.386571e-02
trans            2.137161e-04  8.013506e-02
evcent           0.000000e+00  9.540979e-20
first            0.000000e+00  8.942500e-18
upto_second      1.629799e-03  1.641652e-02
upto_third       1.182080e-03  4.552074e-02
upto_fourth      0.000000e+00  2.054606e-16
upto_fifth       0.000000e+00  5.204170e-20
upto_sixth      -7.296837e-05  1.227981e-02
second           6.569785e-04  1.242467e-02
third            5.274306e-04  8.938651e-02
fourth          -5.479452e-05  7.439627e-04
fifth            4.249292e-04  2.625572e-02
sixth            0.000000e+00  1.214306e-19
ratio1           6.562227e-05  3.108424e-02
ratio2           1.400560e-04  3.206522e-02
ratio3           3.496874e-04  3.550144e-02
ratio4           7.357368e-05  4.255534e-02
ratio5           1.300900e-04  6.617767e-02
ratio6          -4.016366e-36  3.340811e-02
selfinter        0.000000e+00  8.673617e-21
walktrap_vertex  2.236053e-04  9.390992e-02
bigcom1         -1.566852e-05  1.776316e-02
bigcom2          0.000000e+00  0.000000e+00
bigcom3          0.000000e+00  0.000000e+00
bigcom4         -2.615432e-36  3.963583e-16
bigcom6          0.000000e+00  0.000000e+00
bigcom8          0.000000e+00  0.000000e+00
bigcom9          0.000000e+00  0.000000e+00
bigcom11         0.000000e+00  0.000000e+00
bigcom13         0.000000e+00  0.000000e+00
bigcom15         0.000000e+00  0.000000e+00
bigcom16         0.000000e+00  0.000000e+00
bigcom21         3.147624e-06  1.216859e-02
bigcom22         0.000000e+00  6.938894e-20
bigcom24         0.000000e+00  0.000000e+00
bigcom26         0.000000e+00  0.000000e+00
bigcom28         0.000000e+00  0.000000e+00
bigcom30        -2.801120e-05  1.352936e-02
bigcom31         0.000000e+00  0.000000e+00
bigcom32         0.000000e+00  0.000000e+00
bigcom33         0.000000e+00  0.000000e+00
bigcom34         0.000000e+00  0.000000e+00
bigcom36         0.000000e+00  0.000000e+00
bigcom37         0.000000e+00  0.000000e+00
bigcom38         0.000000e+00  0.000000e+00
bigcom39         0.000000e+00  3.469447e-20
bigcom40         0.000000e+00  0.000000e+00
bigcom43         0.000000e+00  0.000000e+00
bigcom44         0.000000e+00  6.938894e-20
bigcom46         0.000000e+00  0.000000e+00
bigcom47         0.000000e+00  0.000000e+00
bigcom49         0.000000e+00  0.000000e+00
bigcom50         0.000000e+00  0.000000e+00
bigcom51         0.000000e+00  0.000000e+00
bigcom52         0.000000e+00  0.000000e+00
bigcom54         0.000000e+00  0.000000e+00
bigcom56         0.000000e+00  0.000000e+00
bigcom62         0.000000e+00  0.000000e+00
bigcom66         0.000000e+00  0.000000e+00
bigcom68         0.000000e+00  0.000000e+00
bigcom69         0.000000e+00  0.000000e+00
bigcom71         0.000000e+00  0.000000e+00
bigcom72         0.000000e+00  0.000000e+00
bigcom73         0.000000e+00  0.000000e+00
bigcom74         0.000000e+00  0.000000e+00
bigcom75         0.000000e+00  0.000000e+00
bigcom76         0.000000e+00  0.000000e+00
bigcom77         0.000000e+00  0.000000e+00
bigcom79         0.000000e+00  0.000000e+00
bigcom80         0.000000e+00  0.000000e+00
bigcom82         0.000000e+00  5.551115e-19
bigcom83         0.000000e+00  0.000000e+00
bigcom84         0.000000e+00  0.000000e+00
bigcom85         0.000000e+00  0.000000e+00
bigcom87         0.000000e+00  0.000000e+00
bigcom89         0.000000e+00  0.000000e+00
bigcom91         0.000000e+00  0.000000e+00
bigcom92         0.000000e+00  0.000000e+00
bigcom93         0.000000e+00  0.000000e+00
bigcom96         0.000000e+00  0.000000e+00
bigcom97         0.000000e+00  0.000000e+00
bigcom98         0.000000e+00  0.000000e+00
bigcom99         0.000000e+00  0.000000e+00
bigcom101        2.747253e-05  9.778641e-02
bigcom104        0.000000e+00  0.000000e+00
bigcom106        0.000000e+00  0.000000e+00
bigcom109        0.000000e+00  0.000000e+00
bigcom113        0.000000e+00  0.000000e+00
bigcom116        0.000000e+00  0.000000e+00
bigcom120        0.000000e+00  0.000000e+00
bigcom123        0.000000e+00  0.000000e+00
bigcom126        0.000000e+00  0.000000e+00
bigcom127        0.000000e+00  0.000000e+00
bigcom137        0.000000e+00  0.000000e+00
bigcom139        0.000000e+00  0.000000e+00
bigcom140        0.000000e+00  0.000000e+00
bigcom143        0.000000e+00  0.000000e+00
bigcom145        0.000000e+00  0.000000e+00
bigcom146        0.000000e+00  0.000000e+00
bigcom147        0.000000e+00  0.000000e+00
bigcom149        0.000000e+00  0.000000e+00
bigcom153        0.000000e+00  0.000000e+00
bigcom154        0.000000e+00  5.551115e-19
bigcom156        0.000000e+00  0.000000e+00
bigcom157        0.000000e+00  0.000000e+00
bigcom158        0.000000e+00  0.000000e+00
bigcom160        0.000000e+00  0.000000e+00
bigcom161        0.000000e+00  0.000000e+00
bigcom162        0.000000e+00  0.000000e+00
bigcom164        0.000000e+00  0.000000e+00
bigcom166        0.000000e+00  0.000000e+00
bigcom167        0.000000e+00  0.000000e+00
bigcom171        0.000000e+00  0.000000e+00
bigcom173        0.000000e+00  0.000000e+00
bigcom175        0.000000e+00  0.000000e+00
bigcom176        0.000000e+00  0.000000e+00
bigcom177        0.000000e+00  0.000000e+00
bigcom178        0.000000e+00  0.000000e+00
bigcom180        0.000000e+00  0.000000e+00
bigcom181        0.000000e+00  0.000000e+00
bigcom184        0.000000e+00  0.000000e+00
bigcom186        0.000000e+00  0.000000e+00
bigcom187        0.000000e+00  0.000000e+00
bigcom189        0.000000e+00  0.000000e+00
bigcom194        0.000000e+00  0.000000e+00
bigcom195        0.000000e+00  0.000000e+00
bigcom196        0.000000e+00  0.000000e+00
bigcom204        0.000000e+00  0.000000e+00
bigcom205        0.000000e+00  0.000000e+00
bigcom212        0.000000e+00  0.000000e+00
bigcom214        0.000000e+00  0.000000e+00
bigcom222        0.000000e+00  0.000000e+00
bigcom223        0.000000e+00  0.000000e+00
bigcom226        0.000000e+00  0.000000e+00
bigcom227        0.000000e+00  0.000000e+00
bigcom229        0.000000e+00  0.000000e+00
bigcom233        0.000000e+00  0.000000e+00
bigcom236        0.000000e+00  0.000000e+00
bigcom237        0.000000e+00  0.000000e+00
bigcom246        0.000000e+00  0.000000e+00
bigcom248        0.000000e+00  0.000000e+00
bigcom249        0.000000e+00  0.000000e+00
bigcom250        0.000000e+00  0.000000e+00
bigcom254        0.000000e+00  0.000000e+00
bigcom266        0.000000e+00  0.000000e+00
bigcom269        0.000000e+00  0.000000e+00
bigcom272        0.000000e+00  0.000000e+00
bigcom274        0.000000e+00  0.000000e+00
bigcom281        0.000000e+00  0.000000e+00
bigcom291        0.000000e+00  0.000000e+00
bigcom292        0.000000e+00  0.000000e+00
bigcom295        0.000000e+00  0.000000e+00
bigcom299        0.000000e+00  0.000000e+00
bigcom301        0.000000e+00  0.000000e+00
bigcom306        0.000000e+00  0.000000e+00
bigcom309        0.000000e+00  0.000000e+00
bigcom314        0.000000e+00  0.000000e+00
bigcom321        0.000000e+00  0.000000e+00
bigcom341        0.000000e+00  0.000000e+00
bigcom350        0.000000e+00  0.000000e+00
bigcom353        0.000000e+00  0.000000e+00
bigcom359        0.000000e+00  0.000000e+00
bigcom363        0.000000e+00  0.000000e+00
bigcom365        0.000000e+00  0.000000e+00
bigcom385        0.000000e+00  0.000000e+00
bigcom386        0.000000e+00  0.000000e+00
bigcom408        0.000000e+00  0.000000e+00
bigcom412        0.000000e+00  0.000000e+00
bigcom480        0.000000e+00  0.000000e+00
spin_vertex      2.671679e-05  2.277438e-02
membership_s1    0.000000e+00  0.000000e+00
membership_s3    0.000000e+00  0.000000e+00
membership_s4    0.000000e+00  0.000000e+00
membership_s5    0.000000e+00  8.673617e-21
membership_s6    0.000000e+00  0.000000e+00
membership_s7    0.000000e+00  0.000000e+00
membership_s8    0.000000e+00  0.000000e+00
membership_s9    0.000000e+00  0.000000e+00
membership_s11   0.000000e+00  0.000000e+00
membership_s12   0.000000e+00  0.000000e+00
membership_s14   0.000000e+00  0.000000e+00
membership_s15  -8.903481e-06  4.390858e-02
membership_s16   0.000000e+00  0.000000e+00
membership_s17   0.000000e+00  0.000000e+00
membership_s18   0.000000e+00  8.673617e-21
membership_s20   0.000000e+00  0.000000e+00
membership_s21   0.000000e+00  0.000000e+00
membership_s22   0.000000e+00  0.000000e+00
membership_s24   0.000000e+00  3.148008e-01
membership_s25   0.000000e+00  0.000000e+00
membership_s26   0.000000e+00  0.000000e+00
membership_s27   1.549708e-04  4.512270e-03
membership_s28   0.000000e+00  0.000000e+00
membership_s30   0.000000e+00  6.938894e-20
membership_s31   0.000000e+00  0.000000e+00
membership_s32   0.000000e+00  0.000000e+00
membership_s33   0.000000e+00  0.000000e+00
membership_s36  -5.361930e-05  4.000000e-02
membership_s37   0.000000e+00  0.000000e+00
V1               6.498552e-05  7.415137e-02
V2               2.732240e-05  6.612195e-02
pdi              5.573798e-05  6.203922e-02
adhesion         4.550591e-05  3.081858e-02
cohesion         1.274884e-04  5.557563e-02
inner            1.657277e-04  2.641423e-02
outer            4.786441e-05  3.268690e-02
ioratio          1.102000e-04  7.435562e-02
comsize          1.278836e-04  1.210067e-01
target           4.110542e-02  1.862892e+01
[1] "Dataset: high_targets Model GLM, run: 4 of 5 2015-06-16 10:59:01"
[1] "glmnet variable coefficients"
                     [,1]      [,2]
(Intercept)     -3.742832 -6.355637
graph0           0.000000  0.000000
graph1           0.000000  0.000000
graph2           0.000000  0.000000
graph3           0.000000  0.000000
graph4           0.000000  0.000000
graph5           0.000000  0.000000
graph6           0.000000  0.000000
graph7           0.000000  0.000000
graph8           0.000000  0.000000
graph9           0.000000  0.000000
graph10          0.000000  0.000000
graph11          0.000000  0.000000
graph12          0.000000  0.000000
graph13          0.000000  0.000000
graph14          0.000000  0.000000
graph15          0.000000  0.000000
graph16          0.000000  0.000000
graph17          0.000000  0.000000
graph18          0.000000  0.000000
graph19          0.000000  0.000000
graph20          0.000000  0.000000
graph21          0.000000  0.000000
graph22          0.000000  0.000000
graph23          0.000000  0.000000
graph24          0.000000  0.000000
graph25          0.000000  0.000000
graph26          0.000000  0.000000
graph27          0.000000  0.000000
graph28          0.000000  0.000000
graph29          0.000000  0.000000
orbit0           0.000000  0.000000
orbit1           0.000000  0.000000
orbit2           0.000000  0.000000
orbit3           0.000000  0.000000
orbit4           0.000000  0.000000
orbit5           0.000000  0.000000
orbit6           0.000000  0.000000
orbit7           0.000000  0.000000
orbit8           0.000000  0.000000
orbit9           0.000000  0.000000
orbit10          0.000000  0.000000
orbit11          0.000000  0.000000
orbit12          0.000000  0.000000
orbit13          0.000000  0.000000
orbit14          0.000000  0.000000
orbit15          0.000000  0.000000
orbit16          0.000000  0.000000
orbit17          0.000000  0.000000
orbit18          0.000000  0.000000
orbit19          0.000000  0.000000
orbit20          0.000000  0.000000
orbit21          0.000000  0.000000
orbit22          0.000000  0.000000
orbit23          0.000000  0.000000
orbit24          0.000000  0.000000
orbit25          0.000000  0.000000
orbit26          0.000000  0.000000
orbit27          0.000000  0.000000
orbit28          0.000000  0.000000
orbit29          0.000000  0.000000
orbit30          0.000000  0.000000
orbit31          0.000000  0.000000
orbit32          0.000000  0.000000
orbit33          0.000000  0.000000
orbit34          0.000000  0.000000
orbit35          0.000000  0.000000
orbit36          0.000000  0.000000
orbit37          0.000000  0.000000
orbit38          0.000000  0.000000
orbit39          0.000000  0.000000
orbit40          0.000000  0.000000
orbit41          0.000000  0.000000
orbit42          0.000000  0.000000
orbit43          0.000000  0.000000
orbit44          0.000000  0.000000
orbit45          0.000000  0.000000
orbit46          0.000000  0.000000
orbit47          0.000000  0.000000
orbit48          0.000000  0.000000
orbit49          0.000000  0.000000
orbit50          0.000000  0.000000
orbit51          0.000000  0.000000
orbit52          0.000000  0.000000
orbit53          0.000000  0.000000
orbit54          0.000000  0.000000
orbit55          0.000000  0.000000
orbit56          0.000000  0.000000
orbit57          0.000000  0.000000
orbit58          0.000000  0.000000
orbit59          0.000000  0.000000
orbit60          0.000000  0.000000
orbit61          0.000000  0.000000
orbit62          0.000000  0.000000
orbit63          0.000000  0.000000
orbit64          0.000000  0.000000
orbit65          0.000000  0.000000
orbit66          0.000000  0.000000
orbit67          0.000000  0.000000
orbit68          0.000000  0.000000
orbit69          0.000000  0.000000
orbit70          0.000000  0.000000
orbit71          0.000000  0.000000
orbit72          0.000000  0.000000
AP               0.000000  0.000000
bet              0.000000  0.000000
ecc              0.000000  0.000000
eccrad           0.000000  0.000000
close            0.000000  0.000000
constraint       0.000000  0.000000
coreness         0.000000  0.000000
knn              0.000000  0.000000
hubscore         0.000000  0.000000
pagerank         0.000000  0.000000
trans            0.000000  0.000000
evcent           0.000000  0.000000
first            0.000000  0.000000
upto_second      0.000000  0.000000
upto_third       0.000000  0.000000
upto_fourth      0.000000  0.000000
upto_fifth       0.000000  0.000000
upto_sixth       0.000000  0.000000
second           0.000000  0.000000
third            0.000000  0.000000
fourth           0.000000  0.000000
fifth            0.000000  0.000000
sixth            0.000000  0.000000
ratio1           0.000000  0.000000
ratio2           0.000000  0.000000
ratio3           0.000000  0.000000
ratio4           0.000000  0.000000
ratio5           0.000000  0.000000
ratio6           0.000000  0.000000
selfinter        0.000000  0.000000
walktrap_vertex  0.000000  0.000000
bigcom1          0.000000  0.000000
bigcom2          0.000000  0.000000
bigcom3          0.000000  0.000000
bigcom4          0.000000  0.000000
bigcom6          0.000000  0.000000
bigcom8          0.000000  0.000000
bigcom9          0.000000  0.000000
bigcom11         0.000000  0.000000
bigcom13         0.000000  0.000000
bigcom15         0.000000  0.000000
bigcom16         0.000000  0.000000
bigcom21         0.000000  0.000000
bigcom22         0.000000  0.000000
bigcom24         0.000000  0.000000
bigcom26         0.000000  0.000000
bigcom28         0.000000  0.000000
bigcom30         0.000000  0.000000
bigcom31         0.000000  0.000000
bigcom32         0.000000  0.000000
bigcom33         0.000000  0.000000
bigcom34         0.000000  0.000000
bigcom36         0.000000  0.000000
bigcom37         0.000000  0.000000
bigcom38         0.000000  0.000000
bigcom39         0.000000  0.000000
bigcom40         0.000000  0.000000
bigcom43         0.000000  0.000000
bigcom44         0.000000  0.000000
bigcom46         0.000000  0.000000
bigcom47         0.000000  0.000000
bigcom49         0.000000  0.000000
bigcom50         0.000000  0.000000
bigcom51         0.000000  0.000000
bigcom52         0.000000  0.000000
bigcom54         0.000000  0.000000
bigcom56         0.000000  0.000000
bigcom62         0.000000  0.000000
bigcom66         0.000000  0.000000
bigcom68         0.000000  0.000000
bigcom69         0.000000  0.000000
bigcom71         0.000000  0.000000
bigcom72         0.000000  0.000000
bigcom73         0.000000  0.000000
bigcom74         0.000000  0.000000
bigcom75         0.000000  0.000000
bigcom76         0.000000  0.000000
bigcom77         0.000000  0.000000
bigcom79         0.000000  0.000000
bigcom80         0.000000  0.000000
bigcom82         0.000000  0.000000
bigcom83         0.000000  0.000000
bigcom84         0.000000  0.000000
bigcom85         0.000000  0.000000
bigcom87         0.000000  0.000000
bigcom89         0.000000  0.000000
bigcom91         0.000000  0.000000
bigcom92         0.000000  0.000000
bigcom93         0.000000  0.000000
bigcom96         0.000000  0.000000
bigcom97         0.000000  0.000000
bigcom98         0.000000  0.000000
bigcom99         0.000000  0.000000
bigcom101        0.000000  0.000000
bigcom104        0.000000  0.000000
bigcom106        0.000000  0.000000
bigcom109        0.000000  0.000000
bigcom113        0.000000  0.000000
bigcom116        0.000000  0.000000
bigcom120        0.000000  0.000000
bigcom123        0.000000  0.000000
bigcom126        0.000000  0.000000
bigcom127        0.000000  0.000000
bigcom137        0.000000  0.000000
bigcom139        0.000000  0.000000
bigcom140        0.000000  0.000000
bigcom143        0.000000  0.000000
bigcom145        0.000000  0.000000
bigcom146        0.000000  0.000000
bigcom147        0.000000  0.000000
bigcom149        0.000000  0.000000
bigcom153        0.000000  0.000000
bigcom154        0.000000  0.000000
bigcom156        0.000000  0.000000
bigcom157        0.000000  0.000000
bigcom158        0.000000  0.000000
bigcom160        0.000000  0.000000
bigcom161        0.000000  0.000000
bigcom162        0.000000  0.000000
bigcom164        0.000000  0.000000
bigcom166        0.000000  0.000000
bigcom167        0.000000  0.000000
bigcom171        0.000000  0.000000
bigcom173        0.000000  0.000000
bigcom175        0.000000  0.000000
bigcom176        0.000000  0.000000
bigcom177        0.000000  0.000000
bigcom178        0.000000  0.000000
bigcom180        0.000000  0.000000
bigcom181        0.000000  0.000000
bigcom184        0.000000  0.000000
bigcom186        0.000000  0.000000
bigcom187        0.000000  0.000000
bigcom189        0.000000  0.000000
bigcom194        0.000000  0.000000
bigcom195        0.000000  0.000000
bigcom196        0.000000  0.000000
bigcom204        0.000000  0.000000
bigcom205        0.000000  0.000000
bigcom212        0.000000  0.000000
bigcom214        0.000000  0.000000
bigcom222        0.000000  0.000000
bigcom223        0.000000  0.000000
bigcom226        0.000000  0.000000
bigcom227        0.000000  0.000000
bigcom229        0.000000  0.000000
bigcom233        0.000000  0.000000
bigcom236        0.000000  0.000000
bigcom237        0.000000  0.000000
bigcom246        0.000000  0.000000
bigcom248        0.000000  0.000000
bigcom249        0.000000  0.000000
bigcom250        0.000000  0.000000
bigcom254        0.000000  0.000000
bigcom266        0.000000  0.000000
bigcom269        0.000000  0.000000
bigcom272        0.000000  0.000000
bigcom274        0.000000  0.000000
bigcom281        0.000000  0.000000
bigcom291        0.000000  0.000000
bigcom292        0.000000  0.000000
bigcom295        0.000000  0.000000
bigcom299        0.000000  0.000000
bigcom301        0.000000  0.000000
bigcom306        0.000000  0.000000
bigcom309        0.000000  0.000000
bigcom314        0.000000  0.000000
bigcom321        0.000000  0.000000
bigcom341        0.000000  0.000000
bigcom350        0.000000  0.000000
bigcom353        0.000000  0.000000
bigcom359        0.000000  0.000000
bigcom363        0.000000  0.000000
bigcom365        0.000000  0.000000
bigcom385        0.000000  0.000000
bigcom386        0.000000  0.000000
bigcom408        0.000000  0.000000
bigcom412        0.000000  0.000000
bigcom480        0.000000  0.000000
spin_vertex      0.000000  0.000000
membership_s1    0.000000  0.000000
membership_s3    0.000000  0.000000
membership_s4    0.000000  0.000000
membership_s5    0.000000  0.000000
membership_s6    0.000000  0.000000
membership_s7    0.000000  0.000000
membership_s8    0.000000  0.000000
membership_s9    0.000000  0.000000
membership_s11   0.000000  0.000000
membership_s12   0.000000  0.000000
membership_s14   0.000000  0.000000
membership_s15   0.000000  0.000000
membership_s16   0.000000  0.000000
membership_s17   0.000000  0.000000
membership_s18   0.000000  0.000000
membership_s20   0.000000  0.000000
membership_s21   0.000000  0.000000
membership_s22   0.000000  0.000000
membership_s24   0.000000  0.000000
membership_s25   0.000000  0.000000
membership_s26   0.000000  0.000000
membership_s27   0.000000  0.000000
membership_s28   0.000000  0.000000
membership_s30   0.000000  0.000000
membership_s31   0.000000  0.000000
membership_s32   0.000000  0.000000
membership_s33   0.000000  0.000000
membership_s36   0.000000  0.000000
membership_s37   0.000000  0.000000
V1               0.000000  0.000000
V2               0.000000  0.000000
pdi              0.000000  0.000000
adhesion         0.000000  0.000000
cohesion         0.000000  0.000000
inner            0.000000  0.000000
outer            0.000000  0.000000
ioratio          0.000000  0.000000
comsize          0.000000  0.000000
target           0.000000  8.633030
[1] "Dataset: high_targets Model GBM, run: 5 of 5 2015-06-16 10:59:02"
Iter   TrainDeviance   ValidDeviance   StepSize   Improve
     1        0.2086             nan     0.0100    0.0127
     2        0.1952             nan     0.0100    0.0049
     3        0.1850             nan     0.0100    0.0049
     4        0.1767             nan     0.0100    0.0043
     5        0.1696             nan     0.0100    0.0032
     6        0.1634             nan     0.0100    0.0034
     7        0.1579             nan     0.0100    0.0028
     8        0.1529             nan     0.0100    0.0027
     9        0.1484             nan     0.0100    0.0020
    10        0.1443             nan     0.0100    0.0024
    20        0.1149             nan     0.0100    0.0010
    40        0.0823             nan     0.0100    0.0006
    60        0.0625             nan     0.0100    0.0005
    80        0.0488             nan     0.0100    0.0003
   100        0.0386             nan     0.0100    0.0002
   120        0.0309             nan     0.0100    0.0002
   128        0.0283             nan     0.0100    0.0002

[1] "GBM variable coefficients"
                            var      rel.inf
target                   target 1.000000e+02
graph0                   graph0 7.171134e-27
graph2                   graph2 3.687815e-28
fourth                   fourth 2.902444e-28
graph4                   graph4 2.589923e-28
constraint           constraint 2.350358e-28
graph29                 graph29 1.969402e-28
graph3                   graph3 1.304110e-28
graph24                 graph24 1.291881e-28
ratio6                   ratio6 1.201188e-28
ratio2                   ratio2 1.062641e-28
graph8                   graph8 1.042587e-28
ratio3                   ratio3 8.517119e-29
graph1                   graph1 8.292795e-29
graph15                 graph15 5.227353e-29
orbit18                 orbit18 3.940521e-29
graph11                 graph11 1.696888e-29
orbit71                 orbit71 1.458646e-29
graph5                   graph5 1.159381e-29
close                     close 1.151551e-29
V1                           V1 1.072593e-29
third                     third 1.062419e-29
orbit2                   orbit2 1.017507e-29
bet                         bet 9.469471e-30
pagerank               pagerank 8.734440e-30
graph16                 graph16 8.282387e-30
orbit7                   orbit7 6.250351e-30
V2                           V2 5.868292e-30
graph28                 graph28 5.251959e-30
orbit20                 orbit20 4.980746e-30
orbit65                 orbit65 2.895929e-30
upto_third           upto_third 2.773096e-30
graph12                 graph12 2.245880e-30
orbit1                   orbit1 9.478758e-31
orbit21                 orbit21 8.534152e-31
graph14                 graph14 7.943625e-31
graph7                   graph7 7.287876e-31
orbit28                 orbit28 6.982898e-31
graph10                 graph10 6.298306e-31
orbit4                   orbit4 5.577492e-31
spin_vertex         spin_vertex 5.347493e-31
orbit56                 orbit56 3.927905e-31
sixth                     sixth 3.625272e-31
orbit16                 orbit16 3.613451e-31
graph26                 graph26 3.380388e-31
graph9                   graph9 3.262769e-31
orbit25                 orbit25 3.233792e-31
orbit24                 orbit24 3.097293e-31
upto_fourth         upto_fourth 2.915682e-31
graph23                 graph23 2.817080e-31
walktrap_vertex walktrap_vertex 2.681410e-31
orbit38                 orbit38 2.574612e-31
graph6                   graph6 2.269855e-31
orbit23                 orbit23 2.015246e-31
trans                     trans 2.007698e-31
adhesion               adhesion 1.784262e-31
fifth                     fifth 1.420542e-31
orbit26                 orbit26 1.232268e-31
ratio1                   ratio1 1.142447e-31
orbit5                   orbit5 1.090941e-31
orbit11                 orbit11 1.058832e-31
comsize                 comsize 1.006038e-31
graph22                 graph22 9.186244e-32
knn                         knn 9.181467e-32
upto_fifth           upto_fifth 9.164751e-32
graph20                 graph20 8.970263e-32
orbit12                 orbit12 7.570793e-32
ratio5                   ratio5 7.405933e-32
orbit64                 orbit64 7.176083e-32
orbit36                 orbit36 6.930354e-32
inner                     inner 6.743855e-32
orbit51                 orbit51 5.445395e-32
orbit49                 orbit49 5.156232e-32
outer                     outer 5.015518e-32
orbit13                 orbit13 4.796659e-32
orbit62                 orbit62 4.075573e-32
graph18                 graph18 4.069782e-32
graph27                 graph27 3.576512e-32
orbit22                 orbit22 3.033087e-32
ratio4                   ratio4 2.821985e-32
orbit41                 orbit41 2.765338e-32
orbit46                 orbit46 2.625854e-32
cohesion               cohesion 2.605264e-32
orbit19                 orbit19 2.482633e-32
orbit48                 orbit48 2.473206e-32
orbit27                 orbit27 2.166829e-32
orbit59                 orbit59 1.931235e-32
orbit6                   orbit6 1.913798e-32
membership_s32   membership_s32 1.870338e-32
orbit30                 orbit30 1.753075e-32
graph17                 graph17 1.522795e-32
orbit63                 orbit63 1.364966e-32
orbit33                 orbit33 1.356024e-32
orbit50                 orbit50 1.159258e-32
orbit55                 orbit55 1.157464e-32
ioratio                 ioratio 1.046557e-32
orbit31                 orbit31 9.579874e-33
orbit54                 orbit54 9.090079e-33
orbit68                 orbit68 8.300057e-33
orbit44                 orbit44 7.361394e-33
pdi                         pdi 7.052688e-33
evcent                   evcent 6.956727e-33
orbit9                   orbit9 5.853579e-33
orbit69                 orbit69 5.851930e-33
graph25                 graph25 5.133498e-33
orbit15                 orbit15 3.539104e-33
orbit17                 orbit17 3.141650e-33
orbit32                 orbit32 2.948666e-33
bigcom22               bigcom22 2.921984e-33
orbit61                 orbit61 2.411369e-33
orbit42                 orbit42 2.065870e-33
orbit39                 orbit39 2.065851e-33
orbit45                 orbit45 1.921878e-33
orbit40                 orbit40 1.885860e-33
membership_s27   membership_s27 1.855026e-33
hubscore               hubscore 1.137061e-33
orbit66                 orbit66 9.196983e-34
graph13                 graph13 0.000000e+00
graph19                 graph19 0.000000e+00
graph21                 graph21 0.000000e+00
orbit0                   orbit0 0.000000e+00
orbit3                   orbit3 0.000000e+00
orbit8                   orbit8 0.000000e+00
orbit10                 orbit10 0.000000e+00
orbit14                 orbit14 0.000000e+00
orbit29                 orbit29 0.000000e+00
orbit34                 orbit34 0.000000e+00
orbit35                 orbit35 0.000000e+00
orbit37                 orbit37 0.000000e+00
orbit43                 orbit43 0.000000e+00
orbit47                 orbit47 0.000000e+00
orbit52                 orbit52 0.000000e+00
orbit53                 orbit53 0.000000e+00
orbit57                 orbit57 0.000000e+00
orbit58                 orbit58 0.000000e+00
orbit60                 orbit60 0.000000e+00
orbit67                 orbit67 0.000000e+00
orbit70                 orbit70 0.000000e+00
orbit72                 orbit72 0.000000e+00
AP                           AP 0.000000e+00
ecc                         ecc 0.000000e+00
eccrad                   eccrad 0.000000e+00
coreness               coreness 0.000000e+00
first                     first 0.000000e+00
upto_second         upto_second 0.000000e+00
upto_sixth           upto_sixth 0.000000e+00
second                   second 0.000000e+00
selfinter             selfinter 0.000000e+00
bigcom1                 bigcom1 0.000000e+00
bigcom2                 bigcom2 0.000000e+00
bigcom3                 bigcom3 0.000000e+00
bigcom4                 bigcom4 0.000000e+00
bigcom6                 bigcom6 0.000000e+00
bigcom8                 bigcom8 0.000000e+00
bigcom9                 bigcom9 0.000000e+00
bigcom11               bigcom11 0.000000e+00
bigcom13               bigcom13 0.000000e+00
bigcom15               bigcom15 0.000000e+00
bigcom16               bigcom16 0.000000e+00
bigcom21               bigcom21 0.000000e+00
bigcom24               bigcom24 0.000000e+00
bigcom26               bigcom26 0.000000e+00
bigcom28               bigcom28 0.000000e+00
bigcom30               bigcom30 0.000000e+00
bigcom31               bigcom31 0.000000e+00
bigcom32               bigcom32 0.000000e+00
bigcom33               bigcom33 0.000000e+00
bigcom34               bigcom34 0.000000e+00
bigcom36               bigcom36 0.000000e+00
bigcom37               bigcom37 0.000000e+00
bigcom38               bigcom38 0.000000e+00
bigcom39               bigcom39 0.000000e+00
bigcom40               bigcom40 0.000000e+00
bigcom43               bigcom43 0.000000e+00
bigcom44               bigcom44 0.000000e+00
bigcom46               bigcom46 0.000000e+00
bigcom47               bigcom47 0.000000e+00
bigcom49               bigcom49 0.000000e+00
bigcom50               bigcom50 0.000000e+00
bigcom51               bigcom51 0.000000e+00
bigcom52               bigcom52 0.000000e+00
bigcom54               bigcom54 0.000000e+00
bigcom56               bigcom56 0.000000e+00
bigcom62               bigcom62 0.000000e+00
bigcom66               bigcom66 0.000000e+00
bigcom68               bigcom68 0.000000e+00
bigcom69               bigcom69 0.000000e+00
bigcom71               bigcom71 0.000000e+00
bigcom72               bigcom72 0.000000e+00
bigcom73               bigcom73 0.000000e+00
bigcom74               bigcom74 0.000000e+00
bigcom75               bigcom75 0.000000e+00
bigcom76               bigcom76 0.000000e+00
bigcom77               bigcom77 0.000000e+00
bigcom79               bigcom79 0.000000e+00
bigcom80               bigcom80 0.000000e+00
bigcom82               bigcom82 0.000000e+00
bigcom83               bigcom83 0.000000e+00
bigcom84               bigcom84 0.000000e+00
bigcom85               bigcom85 0.000000e+00
bigcom87               bigcom87 0.000000e+00
bigcom89               bigcom89 0.000000e+00
bigcom91               bigcom91 0.000000e+00
bigcom92               bigcom92 0.000000e+00
bigcom93               bigcom93 0.000000e+00
bigcom96               bigcom96 0.000000e+00
bigcom97               bigcom97 0.000000e+00
bigcom98               bigcom98 0.000000e+00
bigcom99               bigcom99 0.000000e+00
bigcom101             bigcom101 0.000000e+00
bigcom104             bigcom104 0.000000e+00
bigcom106             bigcom106 0.000000e+00
bigcom109             bigcom109 0.000000e+00
bigcom113             bigcom113 0.000000e+00
bigcom116             bigcom116 0.000000e+00
bigcom120             bigcom120 0.000000e+00
bigcom123             bigcom123 0.000000e+00
bigcom126             bigcom126 0.000000e+00
bigcom127             bigcom127 0.000000e+00
bigcom137             bigcom137 0.000000e+00
bigcom139             bigcom139 0.000000e+00
bigcom140             bigcom140 0.000000e+00
bigcom143             bigcom143 0.000000e+00
bigcom145             bigcom145 0.000000e+00
bigcom146             bigcom146 0.000000e+00
bigcom147             bigcom147 0.000000e+00
bigcom149             bigcom149 0.000000e+00
bigcom153             bigcom153 0.000000e+00
bigcom154             bigcom154 0.000000e+00
bigcom156             bigcom156 0.000000e+00
bigcom157             bigcom157 0.000000e+00
bigcom158             bigcom158 0.000000e+00
bigcom160             bigcom160 0.000000e+00
bigcom161             bigcom161 0.000000e+00
bigcom162             bigcom162 0.000000e+00
bigcom164             bigcom164 0.000000e+00
bigcom166             bigcom166 0.000000e+00
bigcom167             bigcom167 0.000000e+00
bigcom171             bigcom171 0.000000e+00
bigcom173             bigcom173 0.000000e+00
bigcom175             bigcom175 0.000000e+00
bigcom176             bigcom176 0.000000e+00
bigcom177             bigcom177 0.000000e+00
bigcom178             bigcom178 0.000000e+00
bigcom180             bigcom180 0.000000e+00
bigcom181             bigcom181 0.000000e+00
bigcom184             bigcom184 0.000000e+00
bigcom186             bigcom186 0.000000e+00
bigcom187             bigcom187 0.000000e+00
bigcom189             bigcom189 0.000000e+00
bigcom194             bigcom194 0.000000e+00
bigcom195             bigcom195 0.000000e+00
bigcom196             bigcom196 0.000000e+00
bigcom204             bigcom204 0.000000e+00
bigcom205             bigcom205 0.000000e+00
bigcom212             bigcom212 0.000000e+00
bigcom214             bigcom214 0.000000e+00
bigcom222             bigcom222 0.000000e+00
bigcom223             bigcom223 0.000000e+00
bigcom226             bigcom226 0.000000e+00
bigcom227             bigcom227 0.000000e+00
bigcom229             bigcom229 0.000000e+00
bigcom233             bigcom233 0.000000e+00
bigcom236             bigcom236 0.000000e+00
bigcom237             bigcom237 0.000000e+00
bigcom246             bigcom246 0.000000e+00
bigcom248             bigcom248 0.000000e+00
bigcom249             bigcom249 0.000000e+00
bigcom250             bigcom250 0.000000e+00
bigcom254             bigcom254 0.000000e+00
bigcom266             bigcom266 0.000000e+00
bigcom269             bigcom269 0.000000e+00
bigcom272             bigcom272 0.000000e+00
bigcom274             bigcom274 0.000000e+00
bigcom281             bigcom281 0.000000e+00
bigcom291             bigcom291 0.000000e+00
bigcom292             bigcom292 0.000000e+00
bigcom295             bigcom295 0.000000e+00
bigcom299             bigcom299 0.000000e+00
bigcom301             bigcom301 0.000000e+00
bigcom306             bigcom306 0.000000e+00
bigcom309             bigcom309 0.000000e+00
bigcom314             bigcom314 0.000000e+00
bigcom321             bigcom321 0.000000e+00
bigcom341             bigcom341 0.000000e+00
bigcom350             bigcom350 0.000000e+00
bigcom353             bigcom353 0.000000e+00
bigcom359             bigcom359 0.000000e+00
bigcom363             bigcom363 0.000000e+00
bigcom365             bigcom365 0.000000e+00
bigcom385             bigcom385 0.000000e+00
bigcom386             bigcom386 0.000000e+00
bigcom408             bigcom408 0.000000e+00
bigcom412             bigcom412 0.000000e+00
bigcom480             bigcom480 0.000000e+00
membership_s1     membership_s1 0.000000e+00
membership_s3     membership_s3 0.000000e+00
membership_s4     membership_s4 0.000000e+00
membership_s5     membership_s5 0.000000e+00
membership_s6     membership_s6 0.000000e+00
membership_s7     membership_s7 0.000000e+00
membership_s8     membership_s8 0.000000e+00
membership_s9     membership_s9 0.000000e+00
membership_s11   membership_s11 0.000000e+00
membership_s12   membership_s12 0.000000e+00
membership_s14   membership_s14 0.000000e+00
membership_s15   membership_s15 0.000000e+00
membership_s16   membership_s16 0.000000e+00
membership_s17   membership_s17 0.000000e+00
membership_s18   membership_s18 0.000000e+00
membership_s20   membership_s20 0.000000e+00
membership_s21   membership_s21 0.000000e+00
membership_s22   membership_s22 0.000000e+00
membership_s24   membership_s24 0.000000e+00
membership_s25   membership_s25 0.000000e+00
membership_s26   membership_s26 0.000000e+00
membership_s28   membership_s28 0.000000e+00
membership_s30   membership_s30 0.000000e+00
membership_s31   membership_s31 0.000000e+00
membership_s33   membership_s33 0.000000e+00
membership_s36   membership_s36 0.000000e+00
membership_s37   membership_s37 0.000000e+00
[1] "Dataset: high_targets Model RF, run: 5 of 5 2015-06-16 10:59:13"
     |      Out-of-bag   |
Tree |      MSE  %Var(y) |
   1 | 0.002695    11.38 |
   2 | 0.0004085     1.72 |
   3 | 0.007165    30.26 |
   4 | 0.006355    26.83 |
   5 | 0.004433    18.72 |
   6 | 0.003068    12.95 |
   7 | 0.002594    10.95 |
   8 | 0.002208     9.32 |
   9 | 0.001465     6.19 |
  10 |  0.00108     4.56 |
  11 | 0.0009732     4.11 |
  12 | 0.0008522     3.60 |
  13 | 0.0007645     3.23 |
  14 | 0.0009797     4.14 |
  15 | 0.0009087     3.84 |
  16 | 0.0007546     3.19 |
  17 | 0.001115     4.71 |
  18 |  0.00104     4.39 |
  19 | 0.0009652     4.08 |
  20 | 0.001107     4.68 |
  21 | 0.001057     4.46 |
  22 | 0.0009979     4.21 |
  23 | 0.0009412     3.97 |
  24 | 0.0008472     3.58 |
  25 | 0.0009287     3.92 |
  26 | 0.0008855     3.74 |
  27 | 0.0008438     3.56 |
  28 | 0.0007985     3.37 |
  29 | 0.0008195     3.46 |
  30 | 0.0007783     3.29 |
  31 | 0.0007558     3.19 |
  32 | 0.0007246     3.06 |
  33 | 0.0006796     2.87 |
  34 | 0.0006595     2.78 |
  35 | 0.0006266     2.65 |
  36 | 0.0006484     2.74 |
  37 | 0.0006241     2.64 |
  38 | 0.0005967     2.52 |
  39 | 0.0005729     2.42 |
  40 |  0.00053     2.24 |
  41 | 0.0005035     2.13 |
  42 | 0.000484     2.04 |
  43 | 0.0004495     1.90 |
  44 | 0.0004187     1.77 |
  45 | 0.0004037     1.70 |
  46 | 0.000471     1.99 |
  47 | 0.0004473     1.89 |
  48 | 0.0004305     1.82 |
  49 | 0.000434     1.83 |
  50 | 0.0004242     1.79 |
  51 | 0.0004356     1.84 |
  52 | 0.0004164     1.76 |
  53 | 0.0004025     1.70 |
  54 | 0.0004136     1.75 |
  55 | 0.0004166     1.76 |
  56 | 0.0003997     1.69 |
  57 | 0.0003825     1.62 |
  58 | 0.0003706     1.57 |
  59 | 0.0003886     1.64 |
  60 | 0.0003793     1.60 |
  61 | 0.0003816     1.61 |
  62 | 0.0003713     1.57 |
  63 | 0.0003711     1.57 |
  64 | 0.0003589     1.52 |
  65 | 0.0003807     1.61 |
  66 | 0.0003726     1.57 |
  67 | 0.0003591     1.52 |
  68 | 0.0003454     1.46 |
  69 | 0.0003394     1.43 |
  70 | 0.0003558     1.50 |
  71 | 0.000349     1.47 |
  72 | 0.0003378     1.43 |
  73 | 0.0003642     1.54 |
  74 | 0.0003627     1.53 |
  75 | 0.0003545     1.50 |
  76 | 0.0003404     1.44 |
  77 | 0.000344     1.45 |
  78 | 0.0003405     1.44 |
  79 | 0.0003333     1.41 |
  80 | 0.0003469     1.46 |
  81 | 0.0003376     1.43 |
  82 | 0.0003306     1.40 |
  83 | 0.0003211     1.36 |
  84 | 0.0003153     1.33 |
  85 | 0.000308     1.30 |
  86 | 0.0003006     1.27 |
  87 | 0.0002944     1.24 |
  88 | 0.0002906     1.23 |
  89 | 0.0003168     1.34 |
  90 | 0.0003131     1.32 |
  91 | 0.0003034     1.28 |
  92 | 0.0002991     1.26 |
  93 | 0.0002923     1.23 |
  94 | 0.0002922     1.23 |
  95 | 0.0002901     1.22 |
  96 | 0.0002853     1.20 |
  97 | 0.0002911     1.23 |
  98 | 0.0002892     1.22 |
  99 | 0.0002827     1.19 |
 100 | 0.0002779     1.17 |
[1] "Random Forest variable coefficients"
                      %IncMSE IncNodePurity
graph5           3.968254e-04  3.040576e-02
graph6           1.108033e-04  1.714286e-02
graph7           0.000000e+00  1.599068e-16
graph8           0.000000e+00  1.636364e-02
graph9          -5.540166e-05  2.827381e-02
graph10          3.955047e-05  3.854948e-02
graph11         -6.493506e-06  1.934799e-02
graph12          0.000000e+00  4.336809e-20
graph13          5.291005e-05  9.285714e-03
graph14          1.242058e-03  8.368427e-02
graph15          1.295337e-04  3.333333e-02
graph16          5.176253e-39  2.131628e-16
graph17          1.352636e-04  2.464286e-02
graph18          0.000000e+00  2.400000e-02
graph19          5.096230e-04  2.612583e-02
graph20          8.994476e-04  7.767878e-02
graph21          1.294063e-36  7.121040e-17
graph22          1.286229e-03  3.484978e-02
graph23          1.686734e-04  4.684243e-02
graph24          1.373986e-03  5.257685e-02
graph25         -1.015875e-36  1.243970e-16
graph26          6.790123e-05  3.200000e-03
graph27         -1.979167e-05  8.727807e-03
graph28          8.333333e-05  9.690776e-05
graph29          0.000000e+00  0.000000e+00
orbit0          -1.630632e-39  1.301043e-19
orbit1           1.662050e-04  2.222222e-02
orbit2           8.094483e-05  4.436958e-02
orbit3           5.753149e-04  1.846390e-02
orbit4           8.333333e-05  4.264706e-02
orbit5           7.506702e-04  1.404024e-03
orbit6           6.565657e-04  3.610737e-02
orbit7           1.053970e-04  2.812018e-02
orbit8          -2.604167e-05  1.550214e-02
orbit9           1.396122e-04  2.562754e-02
orbit10          4.582210e-04  9.736842e-03
orbit11         -1.029644e-04  2.108546e-02
orbit12          0.000000e+00  1.780694e-17
orbit13          0.000000e+00  3.469447e-20
orbit14         -3.286920e-37  8.333333e-03
orbit15          3.313428e-37  5.151608e-16
orbit16          2.212195e-04  1.253663e-02
orbit17          5.208333e-05  3.001068e-02
orbit18          1.578731e-04  8.642469e-02
orbit19          0.000000e+00  3.031447e-03
orbit20          5.072398e-04  4.759867e-02
orbit21          2.597403e-04  3.560443e-03
orbit22          7.886319e-05  5.094483e-02
orbit23          2.770083e-05  2.677663e-02
orbit24          2.214530e-04  8.524702e-02
orbit25          0.000000e+00  6.938894e-20
orbit26          3.236142e-37  5.351622e-17
orbit27          1.055409e-04  3.611111e-02
orbit28          7.874016e-05  3.794705e-02
orbit29          2.500710e-04  1.269841e-02
orbit30          9.367028e-04  2.305729e-02
orbit31          1.076100e-03  2.804210e-02
orbit32          6.969115e-04  3.327656e-02
orbit33         -3.185000e-37  5.337744e-17
orbit34          4.699997e-04  3.319016e-02
orbit35          0.000000e+00  1.777224e-17
orbit36          4.337053e-04  5.230284e-02
orbit37          1.547180e-39  1.801597e-16
orbit38          1.642807e-04  5.612040e-02
orbit39          7.832898e-05  3.663143e-03
orbit40         -3.201346e-40  4.336809e-20
orbit41          1.259446e-04  3.360000e-02
orbit42          6.288751e-37  1.065901e-16
orbit43         -6.635022e-37  9.659120e-03
orbit44          2.645503e-05  9.090909e-03
orbit45          4.332494e-05  2.149879e-02
orbit46          6.680729e-04  3.342297e-02
orbit47          2.676240e-04  9.198358e-03
orbit48          0.000000e+00  8.673617e-20
orbit49          0.000000e+00  1.875000e-02
orbit50          4.938889e-04  1.940409e-02
orbit51          1.298956e-03  3.076825e-02
orbit52          9.860761e-37  3.081499e-02
orbit53          2.319004e-20  2.976190e-03
orbit54          1.165104e-04  4.556370e-03
orbit55          4.497354e-04  8.975577e-03
orbit56          8.353835e-04  7.453205e-02
orbit57         -1.613947e-36  1.955814e-16
orbit58          6.878307e-04  1.847466e-03
orbit59          0.000000e+00  1.065814e-16
orbit60          3.193252e-37  1.421432e-16
orbit61          0.000000e+00  1.421172e-16
orbit62         -9.445844e-05  3.311800e-03
orbit63          3.763559e-04  1.486293e-02
orbit64          5.076142e-05  2.181818e-02
orbit65          0.000000e+00  1.421779e-16
orbit66          9.994091e-04  5.581540e-02
orbit67          0.000000e+00  3.563989e-17
orbit68          0.000000e+00  1.421432e-16
orbit69          0.000000e+00  1.333333e-02
orbit70          0.000000e+00  5.517299e-03
orbit71          6.624055e-04  1.653759e-02
orbit72         -6.556357e-37  2.309611e-16
AP               0.000000e+00  8.673617e-21
bet             -2.617801e-05  1.831846e-02
ecc              0.000000e+00  8.673617e-21
eccrad           0.000000e+00  1.777224e-17
close            0.000000e+00  1.776357e-16
constraint       2.033352e-05  7.879866e-02
coreness         1.666667e-04  1.875000e-02
knn              2.610966e-05  3.050444e-01
hubscore        -6.402693e-40  6.071532e-20
pagerank         5.101533e-06  5.740671e-02
trans            4.767296e-04  6.088136e-02
evcent           6.144952e-37  1.423254e-16
first            0.000000e+00  3.469447e-20
upto_second      0.000000e+00  1.788673e-16
upto_third      -3.281467e-37  1.066248e-16
upto_fourth      4.155125e-04  1.563574e-03
upto_fifth       4.545455e-04  1.880246e-03
upto_sixth       0.000000e+00  2.016882e-02
second           0.000000e+00  1.875000e-02
third           -6.504460e-37  1.422213e-16
fourth          -2.408703e-05  6.174603e-02
fifth            0.000000e+00  8.333333e-03
sixth            3.395579e-37  3.213524e-02
ratio1           1.473355e-04  3.228491e-02
ratio2           1.044386e-04  1.555556e-02
ratio3           1.289867e-03  4.358365e-02
ratio4           5.383590e-05  3.955556e-02
ratio5           1.080778e-04  8.939152e-02
ratio6           1.028448e-04  3.142857e-02
selfinter        0.000000e+00  3.469447e-20
walktrap_vertex  8.467507e-05  1.801950e-01
bigcom1         -7.796055e-05  1.831892e-02
bigcom2          0.000000e+00  0.000000e+00
bigcom3          0.000000e+00  0.000000e+00
bigcom4          0.000000e+00  0.000000e+00
bigcom6          0.000000e+00  0.000000e+00
bigcom8          5.221932e-05  3.063862e-03
bigcom9          0.000000e+00  0.000000e+00
bigcom11         0.000000e+00  0.000000e+00
bigcom13         0.000000e+00  0.000000e+00
bigcom15         0.000000e+00  0.000000e+00
bigcom16         0.000000e+00  0.000000e+00
bigcom21         0.000000e+00  0.000000e+00
bigcom22         0.000000e+00  0.000000e+00
bigcom24         0.000000e+00  0.000000e+00
bigcom26         0.000000e+00  0.000000e+00
bigcom28         7.180157e-05  4.788907e-03
bigcom30        -2.770083e-05  2.901696e-02
bigcom31         0.000000e+00  0.000000e+00
bigcom32         0.000000e+00  0.000000e+00
bigcom33         0.000000e+00  0.000000e+00
bigcom34         0.000000e+00  0.000000e+00
bigcom36         0.000000e+00  0.000000e+00
bigcom37         0.000000e+00  0.000000e+00
bigcom38         0.000000e+00  0.000000e+00
bigcom39         0.000000e+00  0.000000e+00
bigcom40         0.000000e+00  0.000000e+00
bigcom43         0.000000e+00  0.000000e+00
bigcom44         0.000000e+00  0.000000e+00
bigcom46         0.000000e+00  0.000000e+00
bigcom47         0.000000e+00  0.000000e+00
bigcom49         0.000000e+00  0.000000e+00
bigcom50         0.000000e+00  0.000000e+00
bigcom51         0.000000e+00  0.000000e+00
bigcom52         0.000000e+00  0.000000e+00
bigcom54         0.000000e+00  0.000000e+00
bigcom56         0.000000e+00  0.000000e+00
bigcom62         0.000000e+00  0.000000e+00
bigcom66         0.000000e+00  0.000000e+00
bigcom68         0.000000e+00  0.000000e+00
bigcom69         0.000000e+00  0.000000e+00
bigcom71         0.000000e+00  0.000000e+00
bigcom72         0.000000e+00  0.000000e+00
bigcom73         0.000000e+00  0.000000e+00
bigcom74         0.000000e+00  0.000000e+00
bigcom75         0.000000e+00  0.000000e+00
bigcom76         0.000000e+00  0.000000e+00
bigcom77         0.000000e+00  0.000000e+00
bigcom79         0.000000e+00  0.000000e+00
bigcom80         0.000000e+00  0.000000e+00
bigcom82         0.000000e+00  0.000000e+00
bigcom83         0.000000e+00  0.000000e+00
bigcom84         0.000000e+00  0.000000e+00
bigcom85         0.000000e+00  0.000000e+00
bigcom87         0.000000e+00  0.000000e+00
bigcom89         0.000000e+00  0.000000e+00
bigcom91         0.000000e+00  0.000000e+00
bigcom92         0.000000e+00  0.000000e+00
bigcom93         0.000000e+00  0.000000e+00
bigcom96         0.000000e+00  0.000000e+00
bigcom97         0.000000e+00  0.000000e+00
bigcom98         0.000000e+00  0.000000e+00
bigcom99         0.000000e+00  0.000000e+00
bigcom101        0.000000e+00  1.399036e-01
bigcom104        0.000000e+00  0.000000e+00
bigcom106        0.000000e+00  0.000000e+00
bigcom109        0.000000e+00  0.000000e+00
bigcom113        0.000000e+00  0.000000e+00
bigcom116        0.000000e+00  0.000000e+00
bigcom120        0.000000e+00  0.000000e+00
bigcom123        0.000000e+00  0.000000e+00
bigcom126        0.000000e+00  0.000000e+00
bigcom127        0.000000e+00  0.000000e+00
bigcom137        0.000000e+00  0.000000e+00
bigcom139        0.000000e+00  0.000000e+00
bigcom140        0.000000e+00  0.000000e+00
bigcom143        0.000000e+00  0.000000e+00
bigcom145        0.000000e+00  0.000000e+00
bigcom146        0.000000e+00  0.000000e+00
bigcom147        0.000000e+00  0.000000e+00
bigcom149        0.000000e+00  0.000000e+00
bigcom153        0.000000e+00  0.000000e+00
bigcom154        0.000000e+00  0.000000e+00
bigcom156        0.000000e+00  0.000000e+00
bigcom157        0.000000e+00  0.000000e+00
bigcom158        0.000000e+00  0.000000e+00
bigcom160        0.000000e+00  0.000000e+00
bigcom161        0.000000e+00  0.000000e+00
bigcom162        0.000000e+00  0.000000e+00
bigcom164        0.000000e+00  0.000000e+00
bigcom166        0.000000e+00  0.000000e+00
bigcom167        0.000000e+00  0.000000e+00
bigcom171        0.000000e+00  0.000000e+00
bigcom173        0.000000e+00  0.000000e+00
bigcom175        0.000000e+00  0.000000e+00
bigcom176        0.000000e+00  0.000000e+00
bigcom177        0.000000e+00  0.000000e+00
bigcom178        0.000000e+00  0.000000e+00
bigcom180        0.000000e+00  0.000000e+00
bigcom181        0.000000e+00  0.000000e+00
bigcom184        0.000000e+00  0.000000e+00
bigcom186        0.000000e+00  0.000000e+00
bigcom187        0.000000e+00  0.000000e+00
bigcom189        0.000000e+00  0.000000e+00
bigcom194        0.000000e+00  0.000000e+00
bigcom195        0.000000e+00  0.000000e+00
bigcom196        0.000000e+00  0.000000e+00
bigcom204        0.000000e+00  0.000000e+00
bigcom205        0.000000e+00  0.000000e+00
bigcom212        0.000000e+00  0.000000e+00
bigcom214        0.000000e+00  0.000000e+00
bigcom222        0.000000e+00  0.000000e+00
bigcom223        0.000000e+00  0.000000e+00
bigcom226        0.000000e+00  0.000000e+00
bigcom227        0.000000e+00  0.000000e+00
bigcom229        0.000000e+00  0.000000e+00
bigcom233        0.000000e+00  0.000000e+00
bigcom236        0.000000e+00  0.000000e+00
bigcom237        0.000000e+00  0.000000e+00
bigcom246        0.000000e+00  0.000000e+00
bigcom248        0.000000e+00  0.000000e+00
bigcom249        0.000000e+00  0.000000e+00
bigcom250        0.000000e+00  0.000000e+00
bigcom254        0.000000e+00  0.000000e+00
bigcom266        0.000000e+00  0.000000e+00
bigcom269        0.000000e+00  0.000000e+00
bigcom272        0.000000e+00  0.000000e+00
bigcom274        0.000000e+00  0.000000e+00
bigcom281        0.000000e+00  0.000000e+00
bigcom291        0.000000e+00  0.000000e+00
bigcom292        0.000000e+00  0.000000e+00
bigcom295        0.000000e+00  0.000000e+00
bigcom299        0.000000e+00  0.000000e+00
bigcom301        0.000000e+00  0.000000e+00
bigcom306        0.000000e+00  0.000000e+00
bigcom309        0.000000e+00  0.000000e+00
bigcom314        0.000000e+00  0.000000e+00
bigcom321        0.000000e+00  0.000000e+00
bigcom341        0.000000e+00  0.000000e+00
bigcom350        0.000000e+00  0.000000e+00
bigcom353        0.000000e+00  0.000000e+00
bigcom359        0.000000e+00  0.000000e+00
bigcom363        0.000000e+00  0.000000e+00
bigcom365        0.000000e+00  0.000000e+00
bigcom385        0.000000e+00  0.000000e+00
bigcom386        0.000000e+00  0.000000e+00
bigcom408        0.000000e+00  0.000000e+00
bigcom412        0.000000e+00  0.000000e+00
bigcom480        0.000000e+00  0.000000e+00
spin_vertex      2.304011e-04  7.117813e-02
membership_s1    0.000000e+00  0.000000e+00
membership_s3    0.000000e+00  0.000000e+00
membership_s4    0.000000e+00  0.000000e+00
membership_s5    0.000000e+00  8.673617e-21
membership_s6    0.000000e+00  0.000000e+00
membership_s7    0.000000e+00  0.000000e+00
membership_s8    0.000000e+00  0.000000e+00
membership_s9    0.000000e+00  0.000000e+00
membership_s11   0.000000e+00  0.000000e+00
membership_s12   0.000000e+00  0.000000e+00
membership_s14   0.000000e+00  0.000000e+00
membership_s15  -3.027551e-06  1.657636e-02
membership_s16   0.000000e+00  0.000000e+00
membership_s17   0.000000e+00  0.000000e+00
membership_s18   0.000000e+00  3.469447e-20
membership_s20   0.000000e+00  0.000000e+00
membership_s21   0.000000e+00  0.000000e+00
membership_s22   0.000000e+00  0.000000e+00
membership_s24   0.000000e+00  2.875719e-01
membership_s25   0.000000e+00  0.000000e+00
membership_s26   0.000000e+00  0.000000e+00
membership_s27   0.000000e+00  0.000000e+00
membership_s28   0.000000e+00  0.000000e+00
membership_s30   0.000000e+00  0.000000e+00
membership_s31   0.000000e+00  0.000000e+00
membership_s32   0.000000e+00  9.000000e-03
membership_s33   0.000000e+00  0.000000e+00
membership_s36   0.000000e+00  0.000000e+00
membership_s37   0.000000e+00  0.000000e+00
V1               1.074986e-04  3.163874e-02
V2              -8.025412e-06  2.934413e-02
pdi              0.000000e+00  1.734723e-20
adhesion        -2.645503e-05  5.404300e-02
cohesion        -9.204126e-05  2.993680e-02
inner           -1.051274e-05  3.653275e-02
outer            7.928907e-05  5.155201e-02
ioratio          3.587727e-04  1.099909e-01
comsize          4.635661e-04  1.006771e-01
target           4.566147e-02  1.961487e+01
[1] "Dataset: high_targets Model GLM, run: 5 of 5 2015-06-16 10:59:17"
[1] "glmnet variable coefficients"
                     [,1]      [,2]
(Intercept)     -3.693867 -6.311383
graph0           0.000000  0.000000
graph1           0.000000  0.000000
graph2           0.000000  0.000000
graph3           0.000000  0.000000
graph4           0.000000  0.000000
graph5           0.000000  0.000000
graph6           0.000000  0.000000
graph7           0.000000  0.000000
graph8           0.000000  0.000000
graph9           0.000000  0.000000
graph10          0.000000  0.000000
graph11          0.000000  0.000000
graph12          0.000000  0.000000
graph13          0.000000  0.000000
graph14          0.000000  0.000000
graph15          0.000000  0.000000
graph16          0.000000  0.000000
graph17          0.000000  0.000000
graph18          0.000000  0.000000
graph19          0.000000  0.000000
graph20          0.000000  0.000000
graph21          0.000000  0.000000
graph22          0.000000  0.000000
graph23          0.000000  0.000000
graph24          0.000000  0.000000
graph25          0.000000  0.000000
graph26          0.000000  0.000000
graph27          0.000000  0.000000
graph28          0.000000  0.000000
graph29          0.000000  0.000000
orbit0           0.000000  0.000000
orbit1           0.000000  0.000000
orbit2           0.000000  0.000000
orbit3           0.000000  0.000000
orbit4           0.000000  0.000000
orbit5           0.000000  0.000000
orbit6           0.000000  0.000000
orbit7           0.000000  0.000000
orbit8           0.000000  0.000000
orbit9           0.000000  0.000000
orbit10          0.000000  0.000000
orbit11          0.000000  0.000000
orbit12          0.000000  0.000000
orbit13          0.000000  0.000000
orbit14          0.000000  0.000000
orbit15          0.000000  0.000000
orbit16          0.000000  0.000000
orbit17          0.000000  0.000000
orbit18          0.000000  0.000000
orbit19          0.000000  0.000000
orbit20          0.000000  0.000000
orbit21          0.000000  0.000000
orbit22          0.000000  0.000000
orbit23          0.000000  0.000000
orbit24          0.000000  0.000000
orbit25          0.000000  0.000000
orbit26          0.000000  0.000000
orbit27          0.000000  0.000000
orbit28          0.000000  0.000000
orbit29          0.000000  0.000000
orbit30          0.000000  0.000000
orbit31          0.000000  0.000000
orbit32          0.000000  0.000000
orbit33          0.000000  0.000000
orbit34          0.000000  0.000000
orbit35          0.000000  0.000000
orbit36          0.000000  0.000000
orbit37          0.000000  0.000000
orbit38          0.000000  0.000000
orbit39          0.000000  0.000000
orbit40          0.000000  0.000000
orbit41          0.000000  0.000000
orbit42          0.000000  0.000000
orbit43          0.000000  0.000000
orbit44          0.000000  0.000000
orbit45          0.000000  0.000000
orbit46          0.000000  0.000000
orbit47          0.000000  0.000000
orbit48          0.000000  0.000000
orbit49          0.000000  0.000000
orbit50          0.000000  0.000000
orbit51          0.000000  0.000000
orbit52          0.000000  0.000000
orbit53          0.000000  0.000000
orbit54          0.000000  0.000000
orbit55          0.000000  0.000000
orbit56          0.000000  0.000000
orbit57          0.000000  0.000000
orbit58          0.000000  0.000000
orbit59          0.000000  0.000000
orbit60          0.000000  0.000000
orbit61          0.000000  0.000000
orbit62          0.000000  0.000000
orbit63          0.000000  0.000000
orbit64          0.000000  0.000000
orbit65          0.000000  0.000000
orbit66          0.000000  0.000000
orbit67          0.000000  0.000000
orbit68          0.000000  0.000000
orbit69          0.000000  0.000000
orbit70          0.000000  0.000000
orbit71          0.000000  0.000000
orbit72          0.000000  0.000000
AP               0.000000  0.000000
bet              0.000000  0.000000
ecc              0.000000  0.000000
eccrad           0.000000  0.000000
close            0.000000  0.000000
constraint       0.000000  0.000000
coreness         0.000000  0.000000
knn              0.000000  0.000000
hubscore         0.000000  0.000000
pagerank         0.000000  0.000000
trans            0.000000  0.000000
evcent           0.000000  0.000000
first            0.000000  0.000000
upto_second      0.000000  0.000000
upto_third       0.000000  0.000000
upto_fourth      0.000000  0.000000
upto_fifth       0.000000  0.000000
upto_sixth       0.000000  0.000000
second           0.000000  0.000000
third            0.000000  0.000000
fourth           0.000000  0.000000
fifth            0.000000  0.000000
sixth            0.000000  0.000000
ratio1           0.000000  0.000000
ratio2           0.000000  0.000000
ratio3           0.000000  0.000000
ratio4           0.000000  0.000000
ratio5           0.000000  0.000000
ratio6           0.000000  0.000000
selfinter        0.000000  0.000000
walktrap_vertex  0.000000  0.000000
bigcom1          0.000000  0.000000
bigcom2          0.000000  0.000000
bigcom3          0.000000  0.000000
bigcom4          0.000000  0.000000
bigcom6          0.000000  0.000000
bigcom8          0.000000  0.000000
bigcom9          0.000000  0.000000
bigcom11         0.000000  0.000000
bigcom13         0.000000  0.000000
bigcom15         0.000000  0.000000
bigcom16         0.000000  0.000000
bigcom21         0.000000  0.000000
bigcom22         0.000000  0.000000
bigcom24         0.000000  0.000000
bigcom26         0.000000  0.000000
bigcom28         0.000000  0.000000
bigcom30         0.000000  0.000000
bigcom31         0.000000  0.000000
bigcom32         0.000000  0.000000
bigcom33         0.000000  0.000000
bigcom34         0.000000  0.000000
bigcom36         0.000000  0.000000
bigcom37         0.000000  0.000000
bigcom38         0.000000  0.000000
bigcom39         0.000000  0.000000
bigcom40         0.000000  0.000000
bigcom43         0.000000  0.000000
bigcom44         0.000000  0.000000
bigcom46         0.000000  0.000000
bigcom47         0.000000  0.000000
bigcom49         0.000000  0.000000
bigcom50         0.000000  0.000000
bigcom51         0.000000  0.000000
bigcom52         0.000000  0.000000
bigcom54         0.000000  0.000000
bigcom56         0.000000  0.000000
bigcom62         0.000000  0.000000
bigcom66         0.000000  0.000000
bigcom68         0.000000  0.000000
bigcom69         0.000000  0.000000
bigcom71         0.000000  0.000000
bigcom72         0.000000  0.000000
bigcom73         0.000000  0.000000
bigcom74         0.000000  0.000000
bigcom75         0.000000  0.000000
bigcom76         0.000000  0.000000
bigcom77         0.000000  0.000000
bigcom79         0.000000  0.000000
bigcom80         0.000000  0.000000
bigcom82         0.000000  0.000000
bigcom83         0.000000  0.000000
bigcom84         0.000000  0.000000
bigcom85         0.000000  0.000000
bigcom87         0.000000  0.000000
bigcom89         0.000000  0.000000
bigcom91         0.000000  0.000000
bigcom92         0.000000  0.000000
bigcom93         0.000000  0.000000
bigcom96         0.000000  0.000000
bigcom97         0.000000  0.000000
bigcom98         0.000000  0.000000
bigcom99         0.000000  0.000000
bigcom101        0.000000  0.000000
bigcom104        0.000000  0.000000
bigcom106        0.000000  0.000000
bigcom109        0.000000  0.000000
bigcom113        0.000000  0.000000
bigcom116        0.000000  0.000000
bigcom120        0.000000  0.000000
bigcom123        0.000000  0.000000
bigcom126        0.000000  0.000000
bigcom127        0.000000  0.000000
bigcom137        0.000000  0.000000
bigcom139        0.000000  0.000000
bigcom140        0.000000  0.000000
bigcom143        0.000000  0.000000
bigcom145        0.000000  0.000000
bigcom146        0.000000  0.000000
bigcom147        0.000000  0.000000
bigcom149        0.000000  0.000000
bigcom153        0.000000  0.000000
bigcom154        0.000000  0.000000
bigcom156        0.000000  0.000000
bigcom157        0.000000  0.000000
bigcom158        0.000000  0.000000
bigcom160        0.000000  0.000000
bigcom161        0.000000  0.000000
bigcom162        0.000000  0.000000
bigcom164        0.000000  0.000000
bigcom166        0.000000  0.000000
bigcom167        0.000000  0.000000
bigcom171        0.000000  0.000000
bigcom173        0.000000  0.000000
bigcom175        0.000000  0.000000
bigcom176        0.000000  0.000000
bigcom177        0.000000  0.000000
bigcom178        0.000000  0.000000
bigcom180        0.000000  0.000000
bigcom181        0.000000  0.000000
bigcom184        0.000000  0.000000
bigcom186        0.000000  0.000000
bigcom187        0.000000  0.000000
bigcom189        0.000000  0.000000
bigcom194        0.000000  0.000000
bigcom195        0.000000  0.000000
bigcom196        0.000000  0.000000
bigcom204        0.000000  0.000000
bigcom205        0.000000  0.000000
bigcom212        0.000000  0.000000
bigcom214        0.000000  0.000000
bigcom222        0.000000  0.000000
bigcom223        0.000000  0.000000
bigcom226        0.000000  0.000000
bigcom227        0.000000  0.000000
bigcom229        0.000000  0.000000
bigcom233        0.000000  0.000000
bigcom236        0.000000  0.000000
bigcom237        0.000000  0.000000
bigcom246        0.000000  0.000000
bigcom248        0.000000  0.000000
bigcom249        0.000000  0.000000
bigcom250        0.000000  0.000000
bigcom254        0.000000  0.000000
bigcom266        0.000000  0.000000
bigcom269        0.000000  0.000000
bigcom272        0.000000  0.000000
bigcom274        0.000000  0.000000
bigcom281        0.000000  0.000000
bigcom291        0.000000  0.000000
bigcom292        0.000000  0.000000
bigcom295        0.000000  0.000000
bigcom299        0.000000  0.000000
bigcom301        0.000000  0.000000
bigcom306        0.000000  0.000000
bigcom309        0.000000  0.000000
bigcom314        0.000000  0.000000
bigcom321        0.000000  0.000000
bigcom341        0.000000  0.000000
bigcom350        0.000000  0.000000
bigcom353        0.000000  0.000000
bigcom359        0.000000  0.000000
bigcom363        0.000000  0.000000
bigcom365        0.000000  0.000000
bigcom385        0.000000  0.000000
bigcom386        0.000000  0.000000
bigcom408        0.000000  0.000000
bigcom412        0.000000  0.000000
bigcom480        0.000000  0.000000
spin_vertex      0.000000  0.000000
membership_s1    0.000000  0.000000
membership_s3    0.000000  0.000000
membership_s4    0.000000  0.000000
membership_s5    0.000000  0.000000
membership_s6    0.000000  0.000000
membership_s7    0.000000  0.000000
membership_s8    0.000000  0.000000
membership_s9    0.000000  0.000000
membership_s11   0.000000  0.000000
membership_s12   0.000000  0.000000
membership_s14   0.000000  0.000000
membership_s15   0.000000  0.000000
membership_s16   0.000000  0.000000
membership_s17   0.000000  0.000000
membership_s18   0.000000  0.000000
membership_s20   0.000000  0.000000
membership_s21   0.000000  0.000000
membership_s22   0.000000  0.000000
membership_s24   0.000000  0.000000
membership_s25   0.000000  0.000000
membership_s26   0.000000  0.000000
membership_s27   0.000000  0.000000
membership_s28   0.000000  0.000000
membership_s30   0.000000  0.000000
membership_s31   0.000000  0.000000
membership_s32   0.000000  0.000000
membership_s33   0.000000  0.000000
membership_s36   0.000000  0.000000
membership_s37   0.000000  0.000000
V1               0.000000  0.000000
V2               0.000000  0.000000
pdi              0.000000  0.000000
adhesion         0.000000  0.000000
cohesion         0.000000  0.000000
inner            0.000000  0.000000
outer            0.000000  0.000000
ioratio          0.000000  0.000000
comsize          0.000000  0.000000
target           0.000000  8.595307
[1] "Dataset: high_targets Model GBM, refit model on training data 2015-06-16 10:59:17"
Iter   TrainDeviance   ValidDeviance   StepSize   Improve
     1        0.2067             nan     0.0100    0.0106
     2        0.1934             nan     0.0100    0.0062
     3        0.1833             nan     0.0100    0.0051
     4        0.1750             nan     0.0100    0.0039
     5        0.1679             nan     0.0100    0.0033
     6        0.1618             nan     0.0100    0.0021
     7        0.1563             nan     0.0100    0.0024
     8        0.1514             nan     0.0100    0.0027
     9        0.1470             nan     0.0100    0.0018
    10        0.1429             nan     0.0100    0.0017
    20        0.1137             nan     0.0100    0.0010
    40        0.0814             nan     0.0100    0.0006
    60        0.0619             nan     0.0100    0.0004
    80        0.0483             nan     0.0100    0.0003
   100        0.0382             nan     0.0100    0.0002
   120        0.0305             nan     0.0100    0.0002
   128        0.0280             nan     0.0100    0.0002

[1] "GBM variable coefficients"
                            var      rel.inf
target                   target 1.000000e+02
graph1                   graph1 4.936444e-26
graph0                   graph0 1.376552e-26
orbit28                 orbit28 2.638459e-27
graph12                 graph12 2.637128e-27
constraint           constraint 7.210554e-28
orbit18                 orbit18 6.009134e-28
orbit5                   orbit5 5.085948e-28
fourth                   fourth 4.096748e-28
graph10                 graph10 3.893729e-28
graph4                   graph4 3.364743e-28
orbit35                 orbit35 2.966500e-28
graph17                 graph17 1.960758e-28
V1                           V1 1.951414e-28
orbit46                 orbit46 1.640807e-28
ratio3                   ratio3 1.183492e-28
graph27                 graph27 9.327256e-29
graph3                   graph3 7.149941e-29
ratio6                   ratio6 6.915082e-29
orbit1                   orbit1 5.574337e-29
orbit16                 orbit16 5.380580e-29
graph11                 graph11 5.202654e-29
fifth                     fifth 4.629016e-29
bet                         bet 3.925568e-29
inner                     inner 3.210419e-29
third                     third 3.032788e-29
graph19                 graph19 2.817543e-29
orbit21                 orbit21 2.517115e-29
graph6                   graph6 2.308011e-29
ratio4                   ratio4 2.219780e-29
orbit22                 orbit22 1.413794e-29
hubscore               hubscore 1.375985e-29
adhesion               adhesion 1.340299e-29
orbit20                 orbit20 1.324905e-29
graph26                 graph26 1.256344e-29
ratio2                   ratio2 1.051427e-29
evcent                   evcent 9.545610e-30
graph9                   graph9 8.438660e-30
cohesion               cohesion 8.281751e-30
orbit7                   orbit7 5.944785e-30
orbit32                 orbit32 5.221335e-30
graph16                 graph16 5.084848e-30
close                     close 5.020813e-30
orbit2                   orbit2 4.369871e-30
orbit4                   orbit4 3.303165e-30
graph5                   graph5 2.785913e-30
orbit10                 orbit10 2.728246e-30
orbit11                 orbit11 2.698010e-30
orbit36                 orbit36 2.357522e-30
pagerank               pagerank 2.296201e-30
orbit38                 orbit38 1.737605e-30
orbit9                   orbit9 1.687095e-30
outer                     outer 1.642714e-30
orbit65                 orbit65 1.192110e-30
orbit50                 orbit50 1.075069e-30
orbit55                 orbit55 9.917300e-31
graph14                 graph14 9.761783e-31
orbit17                 orbit17 9.282553e-31
orbit33                 orbit33 8.179045e-31
graph2                   graph2 6.478119e-31
orbit15                 orbit15 5.839654e-31
graph24                 graph24 5.240667e-31
graph7                   graph7 5.121807e-31
upto_fourth         upto_fourth 4.942659e-31
orbit24                 orbit24 4.505235e-31
graph15                 graph15 4.401429e-31
V2                           V2 4.057345e-31
orbit45                 orbit45 3.899621e-31
orbit19                 orbit19 3.326833e-31
comsize                 comsize 3.280221e-31
upto_third           upto_third 2.533274e-31
trans                     trans 2.520850e-31
knn                         knn 2.419569e-31
orbit44                 orbit44 2.193098e-31
orbit23                 orbit23 1.979649e-31
orbit25                 orbit25 1.953235e-31
orbit13                 orbit13 1.913319e-31
graph29                 graph29 1.845121e-31
orbit12                 orbit12 1.837140e-31
graph21                 graph21 1.816155e-31
orbit40                 orbit40 1.711899e-31
orbit6                   orbit6 1.614733e-31
orbit70                 orbit70 1.507236e-31
orbit52                 orbit52 1.502276e-31
ratio5                   ratio5 1.463759e-31
graph13                 graph13 1.353344e-31
graph28                 graph28 1.314127e-31
graph23                 graph23 1.309031e-31
sixth                     sixth 1.268237e-31
orbit59                 orbit59 1.196408e-31
orbit47                 orbit47 1.157351e-31
orbit27                 orbit27 1.155372e-31
graph25                 graph25 1.132764e-31
orbit67                 orbit67 1.048269e-31
graph22                 graph22 1.007543e-31
orbit37                 orbit37 9.744601e-32
orbit66                 orbit66 9.659733e-32
graph8                   graph8 9.151192e-32
orbit26                 orbit26 8.282533e-32
spin_vertex         spin_vertex 8.127154e-32
ratio1                   ratio1 7.527632e-32
orbit30                 orbit30 7.481686e-32
orbit71                 orbit71 7.467086e-32
graph20                 graph20 6.571947e-32
orbit41                 orbit41 6.198577e-32
orbit43                 orbit43 5.153319e-32
ioratio                 ioratio 4.984077e-32
walktrap_vertex walktrap_vertex 4.423005e-32
orbit48                 orbit48 4.411525e-32
orbit51                 orbit51 4.390454e-32
orbit53                 orbit53 4.261407e-32
orbit49                 orbit49 4.219850e-32
pdi                         pdi 4.177802e-32
orbit61                 orbit61 4.104528e-32
orbit63                 orbit63 3.990766e-32
orbit56                 orbit56 3.386796e-32
orbit68                 orbit68 3.127356e-32
orbit64                 orbit64 2.871571e-32
orbit69                 orbit69 2.439968e-32
orbit62                 orbit62 2.031361e-32
orbit58                 orbit58 2.030734e-32
orbit29                 orbit29 1.686330e-32
upto_second         upto_second 1.306088e-32
graph18                 graph18 1.191901e-32
orbit39                 orbit39 9.407827e-33
orbit54                 orbit54 8.887766e-33
orbit42                 orbit42 8.436615e-33
membership_s27   membership_s27 6.583209e-33
orbit31                 orbit31 4.342625e-33
orbit60                 orbit60 4.269646e-33
second                   second 3.503109e-33
bigcom28               bigcom28 2.480566e-33
membership_s32   membership_s32 1.335322e-33
orbit0                   orbit0 0.000000e+00
orbit3                   orbit3 0.000000e+00
orbit8                   orbit8 0.000000e+00
orbit14                 orbit14 0.000000e+00
orbit34                 orbit34 0.000000e+00
orbit57                 orbit57 0.000000e+00
orbit72                 orbit72 0.000000e+00
AP                           AP 0.000000e+00
ecc                         ecc 0.000000e+00
eccrad                   eccrad 0.000000e+00
coreness               coreness 0.000000e+00
first                     first 0.000000e+00
upto_fifth           upto_fifth 0.000000e+00
upto_sixth           upto_sixth 0.000000e+00
selfinter             selfinter 0.000000e+00
bigcom1                 bigcom1 0.000000e+00
bigcom2                 bigcom2 0.000000e+00
bigcom3                 bigcom3 0.000000e+00
bigcom4                 bigcom4 0.000000e+00
bigcom6                 bigcom6 0.000000e+00
bigcom8                 bigcom8 0.000000e+00
bigcom9                 bigcom9 0.000000e+00
bigcom11               bigcom11 0.000000e+00
bigcom13               bigcom13 0.000000e+00
bigcom15               bigcom15 0.000000e+00
bigcom16               bigcom16 0.000000e+00
bigcom21               bigcom21 0.000000e+00
bigcom22               bigcom22 0.000000e+00
bigcom24               bigcom24 0.000000e+00
bigcom26               bigcom26 0.000000e+00
bigcom30               bigcom30 0.000000e+00
bigcom31               bigcom31 0.000000e+00
bigcom32               bigcom32 0.000000e+00
bigcom33               bigcom33 0.000000e+00
bigcom34               bigcom34 0.000000e+00
bigcom36               bigcom36 0.000000e+00
bigcom37               bigcom37 0.000000e+00
bigcom38               bigcom38 0.000000e+00
bigcom39               bigcom39 0.000000e+00
bigcom40               bigcom40 0.000000e+00
bigcom43               bigcom43 0.000000e+00
bigcom44               bigcom44 0.000000e+00
bigcom46               bigcom46 0.000000e+00
bigcom47               bigcom47 0.000000e+00
bigcom49               bigcom49 0.000000e+00
bigcom50               bigcom50 0.000000e+00
bigcom51               bigcom51 0.000000e+00
bigcom52               bigcom52 0.000000e+00
bigcom54               bigcom54 0.000000e+00
bigcom56               bigcom56 0.000000e+00
bigcom62               bigcom62 0.000000e+00
bigcom66               bigcom66 0.000000e+00
bigcom68               bigcom68 0.000000e+00
bigcom69               bigcom69 0.000000e+00
bigcom71               bigcom71 0.000000e+00
bigcom72               bigcom72 0.000000e+00
bigcom73               bigcom73 0.000000e+00
bigcom74               bigcom74 0.000000e+00
bigcom75               bigcom75 0.000000e+00
bigcom76               bigcom76 0.000000e+00
bigcom77               bigcom77 0.000000e+00
bigcom79               bigcom79 0.000000e+00
bigcom80               bigcom80 0.000000e+00
bigcom82               bigcom82 0.000000e+00
bigcom83               bigcom83 0.000000e+00
bigcom84               bigcom84 0.000000e+00
bigcom85               bigcom85 0.000000e+00
bigcom87               bigcom87 0.000000e+00
bigcom89               bigcom89 0.000000e+00
bigcom91               bigcom91 0.000000e+00
bigcom92               bigcom92 0.000000e+00
bigcom93               bigcom93 0.000000e+00
bigcom96               bigcom96 0.000000e+00
bigcom97               bigcom97 0.000000e+00
bigcom98               bigcom98 0.000000e+00
bigcom99               bigcom99 0.000000e+00
bigcom101             bigcom101 0.000000e+00
bigcom104             bigcom104 0.000000e+00
bigcom106             bigcom106 0.000000e+00
bigcom109             bigcom109 0.000000e+00
bigcom113             bigcom113 0.000000e+00
bigcom116             bigcom116 0.000000e+00
bigcom120             bigcom120 0.000000e+00
bigcom123             bigcom123 0.000000e+00
bigcom126             bigcom126 0.000000e+00
bigcom127             bigcom127 0.000000e+00
bigcom137             bigcom137 0.000000e+00
bigcom139             bigcom139 0.000000e+00
bigcom140             bigcom140 0.000000e+00
bigcom143             bigcom143 0.000000e+00
bigcom145             bigcom145 0.000000e+00
bigcom146             bigcom146 0.000000e+00
bigcom147             bigcom147 0.000000e+00
bigcom149             bigcom149 0.000000e+00
bigcom153             bigcom153 0.000000e+00
bigcom154             bigcom154 0.000000e+00
bigcom156             bigcom156 0.000000e+00
bigcom157             bigcom157 0.000000e+00
bigcom158             bigcom158 0.000000e+00
bigcom160             bigcom160 0.000000e+00
bigcom161             bigcom161 0.000000e+00
bigcom162             bigcom162 0.000000e+00
bigcom164             bigcom164 0.000000e+00
bigcom166             bigcom166 0.000000e+00
bigcom167             bigcom167 0.000000e+00
bigcom171             bigcom171 0.000000e+00
bigcom173             bigcom173 0.000000e+00
bigcom175             bigcom175 0.000000e+00
bigcom176             bigcom176 0.000000e+00
bigcom177             bigcom177 0.000000e+00
bigcom178             bigcom178 0.000000e+00
bigcom180             bigcom180 0.000000e+00
bigcom181             bigcom181 0.000000e+00
bigcom184             bigcom184 0.000000e+00
bigcom186             bigcom186 0.000000e+00
bigcom187             bigcom187 0.000000e+00
bigcom189             bigcom189 0.000000e+00
bigcom194             bigcom194 0.000000e+00
bigcom195             bigcom195 0.000000e+00
bigcom196             bigcom196 0.000000e+00
bigcom204             bigcom204 0.000000e+00
bigcom205             bigcom205 0.000000e+00
bigcom212             bigcom212 0.000000e+00
bigcom214             bigcom214 0.000000e+00
bigcom222             bigcom222 0.000000e+00
bigcom223             bigcom223 0.000000e+00
bigcom226             bigcom226 0.000000e+00
bigcom227             bigcom227 0.000000e+00
bigcom229             bigcom229 0.000000e+00
bigcom233             bigcom233 0.000000e+00
bigcom236             bigcom236 0.000000e+00
bigcom237             bigcom237 0.000000e+00
bigcom246             bigcom246 0.000000e+00
bigcom248             bigcom248 0.000000e+00
bigcom249             bigcom249 0.000000e+00
bigcom250             bigcom250 0.000000e+00
bigcom254             bigcom254 0.000000e+00
bigcom266             bigcom266 0.000000e+00
bigcom269             bigcom269 0.000000e+00
bigcom272             bigcom272 0.000000e+00
bigcom274             bigcom274 0.000000e+00
bigcom281             bigcom281 0.000000e+00
bigcom291             bigcom291 0.000000e+00
bigcom292             bigcom292 0.000000e+00
bigcom295             bigcom295 0.000000e+00
bigcom299             bigcom299 0.000000e+00
bigcom301             bigcom301 0.000000e+00
bigcom306             bigcom306 0.000000e+00
bigcom309             bigcom309 0.000000e+00
bigcom314             bigcom314 0.000000e+00
bigcom321             bigcom321 0.000000e+00
bigcom341             bigcom341 0.000000e+00
bigcom350             bigcom350 0.000000e+00
bigcom353             bigcom353 0.000000e+00
bigcom359             bigcom359 0.000000e+00
bigcom363             bigcom363 0.000000e+00
bigcom365             bigcom365 0.000000e+00
bigcom385             bigcom385 0.000000e+00
bigcom386             bigcom386 0.000000e+00
bigcom408             bigcom408 0.000000e+00
bigcom412             bigcom412 0.000000e+00
bigcom480             bigcom480 0.000000e+00
membership_s1     membership_s1 0.000000e+00
membership_s3     membership_s3 0.000000e+00
membership_s4     membership_s4 0.000000e+00
membership_s5     membership_s5 0.000000e+00
membership_s6     membership_s6 0.000000e+00
membership_s7     membership_s7 0.000000e+00
membership_s8     membership_s8 0.000000e+00
membership_s9     membership_s9 0.000000e+00
membership_s11   membership_s11 0.000000e+00
membership_s12   membership_s12 0.000000e+00
membership_s14   membership_s14 0.000000e+00
membership_s15   membership_s15 0.000000e+00
membership_s16   membership_s16 0.000000e+00
membership_s17   membership_s17 0.000000e+00
membership_s18   membership_s18 0.000000e+00
membership_s20   membership_s20 0.000000e+00
membership_s21   membership_s21 0.000000e+00
membership_s22   membership_s22 0.000000e+00
membership_s24   membership_s24 0.000000e+00
membership_s25   membership_s25 0.000000e+00
membership_s26   membership_s26 0.000000e+00
membership_s28   membership_s28 0.000000e+00
membership_s30   membership_s30 0.000000e+00
membership_s31   membership_s31 0.000000e+00
membership_s33   membership_s33 0.000000e+00
membership_s36   membership_s36 0.000000e+00
membership_s37   membership_s37 0.000000e+00
[1] "All"
[1] 1
[1] 4.941849
[1] "Dataset: high_targets Model RF, refit model on training data 2015-06-16 10:59:32"
     |      Out-of-bag   |
Tree |      MSE  %Var(y) |
   1 | 0.008077    34.46 |
   2 | 0.007327    31.26 |
   3 | 0.005081    21.67 |
   4 | 0.002991    12.76 |
   5 | 0.001268     5.41 |
   6 | 0.0009731     4.15 |
   7 | 0.0008018     3.42 |
   8 | 0.0006803     2.90 |
   9 | 0.001111     4.74 |
  10 | 0.0009894     4.22 |
  11 | 0.0009166     3.91 |
  12 | 0.0007512     3.20 |
  13 | 0.0006215     2.65 |
  14 | 0.0005652     2.41 |
  15 | 0.000564     2.41 |
  16 | 0.000559     2.38 |
  17 | 0.0004698     2.00 |
  18 | 0.0004671     1.99 |
  19 | 0.0004223     1.80 |
  20 | 0.0003815     1.63 |
  21 | 0.0004595     1.96 |
  22 | 0.0004805     2.05 |
  23 | 0.0004278     1.82 |
  24 | 0.0004011     1.71 |
  25 | 0.0006361     2.71 |
  26 | 0.0005862     2.50 |
  27 | 0.0005283     2.25 |
  28 | 0.0005165     2.20 |
  29 | 0.000483     2.06 |
  30 | 0.0004721     2.01 |
  31 | 0.0004524     1.93 |
  32 | 0.0004271     1.82 |
  33 | 0.000401     1.71 |
  34 | 0.0003846     1.64 |
  35 | 0.0003603     1.54 |
  36 | 0.0003761     1.60 |
  37 | 0.0003522     1.50 |
  38 | 0.0003486     1.49 |
  39 | 0.0003295     1.41 |
  40 | 0.0003178     1.36 |
  41 | 0.0002993     1.28 |
  42 | 0.0002997     1.28 |
  43 | 0.0002925     1.25 |
  44 | 0.000282     1.20 |
  45 | 0.0003236     1.38 |
  46 | 0.0003127     1.33 |
  47 | 0.0003024     1.29 |
  48 | 0.0002846     1.21 |
  49 | 0.0002957     1.26 |
  50 | 0.000293     1.25 |
  51 | 0.0002953     1.26 |
  52 | 0.0002828     1.21 |
  53 | 0.0002743     1.17 |
  54 | 0.0002629     1.12 |
  55 | 0.0002526     1.08 |
  56 | 0.0002509     1.07 |
  57 | 0.0002373     1.01 |
  58 | 0.0002283     0.97 |
  59 | 0.0002295     0.98 |
  60 | 0.0002254     0.96 |
  61 | 0.0002556     1.09 |
  62 | 0.0002493     1.06 |
  63 | 0.0002626     1.12 |
  64 | 0.000254     1.08 |
  65 | 0.0002572     1.10 |
  66 | 0.0002648     1.13 |
  67 | 0.0002598     1.11 |
  68 | 0.0002507     1.07 |
  69 | 0.0002476     1.06 |
  70 | 0.000242     1.03 |
  71 | 0.0002329     0.99 |
  72 | 0.0002396     1.02 |
  73 | 0.0002356     1.01 |
  74 | 0.0002274     0.97 |
  75 | 0.0002305     0.98 |
  76 | 0.0002238     0.95 |
  77 | 0.0002162     0.92 |
  78 | 0.0002103     0.90 |
  79 | 0.0002063     0.88 |
  80 | 0.0002152     0.92 |
  81 | 0.0002105     0.90 |
  82 | 0.0002147     0.92 |
  83 | 0.0002105     0.90 |
  84 | 0.0002055     0.88 |
  85 | 0.0002004     0.85 |
  86 | 0.0002053     0.88 |
  87 | 0.000201     0.86 |
  88 | 0.0001974     0.84 |
  89 | 0.0001964     0.84 |
  90 | 0.0001912     0.82 |
  91 | 0.0001859     0.79 |
  92 | 0.0001808     0.77 |
  93 | 0.0001785     0.76 |
  94 | 0.0001744     0.74 |
  95 | 0.0001738     0.74 |
  96 |  0.00017     0.73 |
  97 | 0.0001766     0.75 |
  98 | 0.000174     0.74 |
  99 | 0.0001707     0.73 |
 100 | 0.0001683     0.72 |
[1] "Random Forest variable coefficients"
                      %IncMSE IncNodePurity
graph0           0.000000e+00  4.094988e-16
graph1           6.587377e-04  2.776308e-02
graph2          -2.242152e-05  8.750000e-03
graph3           2.141328e-05  4.666667e-02
graph4           4.278235e-04  6.751404e-02
graph5           1.290323e-04  3.441176e-02
graph6           0.000000e+00  1.616068e-16
graph7           2.757484e-37  1.776357e-16
graph8           2.610825e-37  2.131628e-16
graph9           0.000000e+00  6.938894e-20
graph10          0.000000e+00  1.154632e-16
graph11          3.160367e-04  7.264184e-02
graph12          0.000000e+00  7.993606e-17
graph13          0.000000e+00  1.780173e-16
graph14          2.242152e-05  1.251711e-04
graph15          0.000000e+00  2.359224e-18
graph16          1.276596e-04  1.428571e-02
graph17          5.287117e-37  5.334275e-16
graph18         -1.302955e-36  2.948683e-16
graph19         -2.044990e-05  2.933333e-02
graph20          1.332382e-04  1.166667e-02
graph21          0.000000e+00  1.518577e-16
graph22          1.770341e-03  8.622666e-02
graph23          4.434479e-04  1.926803e-02
graph24          4.329004e-04  3.503915e-02
graph25          0.000000e+00  2.428613e-19
graph26          0.000000e+00  1.598721e-16
graph27          0.000000e+00  1.156020e-16
graph28          0.000000e+00  1.061651e-17
graph29          2.656455e-37  8.121975e-17
orbit0           7.286996e-05  2.949498e-02
orbit1           1.074051e-03  3.852373e-02
orbit2          -2.227171e-05  4.226116e-02
orbit3          -2.667955e-37  6.394885e-16
orbit4           2.685393e-37  4.974840e-16
orbit5           0.000000e+00  2.044545e-16
orbit6           0.000000e+00  6.938894e-20
orbit7          -2.584057e-37  7.693013e-03
orbit8          -2.633750e-37  4.979437e-16
orbit9          -2.109705e-05  2.307692e-02
orbit10          1.399477e-03  1.033785e-03
orbit11          0.000000e+00  2.394728e-02
orbit12          0.000000e+00  1.519965e-16
orbit13         -4.246285e-05  1.428571e-02
orbit14          0.000000e+00  1.066508e-16
orbit15          1.513453e-04  4.807115e-03
orbit16          8.170213e-05  2.949577e-02
orbit17          0.000000e+00  2.428613e-19
orbit18          1.352814e-06  7.734146e-02
orbit19          3.721928e-04  5.474560e-02
orbit20          1.100192e-04  6.601010e-02
orbit21          0.000000e+00  1.714286e-02
orbit22          0.000000e+00  3.263108e-02
orbit23          1.052632e-04  3.702857e-02
orbit24          1.887108e-04  7.120612e-02
orbit25          1.084599e-04  5.082344e-02
orbit26          7.195093e-04  1.223514e-02
orbit27         -4.733433e-05  3.432511e-03
orbit28          6.578947e-05  3.962977e-02
orbit29          0.000000e+00  1.341288e-16
orbit30          2.782382e-37  2.755435e-16
orbit31          3.114101e-04  1.991698e-02
orbit32          0.000000e+00  1.438780e-16
orbit33         -5.453961e-37  3.380282e-16
orbit34          3.797739e-04  5.574324e-02
orbit35          1.505719e-36  2.682251e-03
orbit36          4.060856e-04  1.367413e-02
orbit37          4.273504e-05  2.357143e-02
orbit38          4.454343e-05  3.000000e-02
orbit39         -5.312910e-37  2.065362e-16
orbit40          1.061571e-04  2.400000e-02
orbit41          5.394290e-37  3.375078e-16
orbit42          0.000000e+00  1.426637e-16
orbit43          0.000000e+00  3.996803e-16
orbit44         -2.739100e-37  3.911108e-16
orbit45          6.130573e-04  3.745544e-02
orbit46          0.000000e+00  1.065814e-16
orbit47          0.000000e+00  1.781908e-16
orbit48          2.118644e-05  2.349650e-02
orbit49         -2.105263e-05  8.949014e-03
orbit50          3.948329e-04  4.814157e-02
orbit51          0.000000e+00  1.061651e-17
orbit52          0.000000e+00  1.258368e-16
orbit53          2.750901e-37  6.046552e-16
orbit54          4.222073e-05  3.003452e-02
orbit55          0.000000e+00  2.726985e-17
orbit56          2.173913e-05  4.339644e-02
orbit57          0.000000e+00  0.000000e+00
orbit58          0.000000e+00  3.019807e-16
orbit59          2.714967e-37  3.379588e-16
orbit60          1.316397e-03  1.919637e-02
orbit61          5.347484e-37  2.313774e-16
orbit62          2.386117e-04  7.402330e-03
orbit63         -2.242152e-05  1.500000e-02
orbit64          5.273885e-04  1.759193e-02
orbit65          1.797150e-04  4.853098e-02
orbit66          2.267574e-05  1.739940e-02
orbit67          9.514331e-04  1.812918e-02
orbit68         -2.183406e-05  1.428571e-02
orbit69         -2.169197e-05  3.025966e-03
orbit70          5.116124e-04  4.351345e-03
orbit71          2.673742e-37  2.100000e-02
orbit72         -2.127660e-05  3.076923e-02
AP               0.000000e+00  0.000000e+00
bet              9.083342e-05  4.949744e-02
ecc              0.000000e+00  1.387779e-18
eccrad           0.000000e+00  0.000000e+00
close            2.703060e-37  1.510944e-16
constraint       2.560954e-04  8.143238e-02
coreness         0.000000e+00  1.776357e-16
knn              0.000000e+00  2.860013e-01
hubscore         7.814296e-07  2.773810e-02
pagerank         2.155172e-05  3.975096e-04
trans            4.246304e-05  3.226663e-02
evcent           6.276151e-05  2.222222e-02
first            0.000000e+00  1.887379e-17
upto_second      0.000000e+00  4.268808e-16
upto_third       1.353619e-36  1.041389e-15
upto_fourth     -2.729163e-35  2.706169e-18
upto_fifth       0.000000e+00  2.753353e-16
upto_sixth       7.250199e-36  4.360211e-03
second           2.001430e-04  2.870575e-02
third            7.744681e-05  5.599073e-02
fourth           0.000000e+00  3.333333e-02
fifth            0.000000e+00  0.000000e+00
sixth            0.000000e+00  2.063508e-02
ratio1           0.000000e+00  3.619036e-03
ratio2           0.000000e+00  2.786833e-17
ratio3           5.542725e-04  1.247672e-02
ratio4           4.310345e-05  2.807899e-02
ratio5           1.038177e-04  2.769693e-02
ratio6           0.000000e+00  8.897397e-17
selfinter        2.192982e-05  1.711094e-02
walktrap_vertex  1.189077e-05  4.701625e-02
bigcom1          0.000000e+00  1.600000e-02
bigcom2          0.000000e+00  0.000000e+00
bigcom3          0.000000e+00  0.000000e+00
bigcom4         -8.144902e-37  1.421085e-16
bigcom6          0.000000e+00  0.000000e+00
bigcom8          1.123596e-04  1.749772e-02
bigcom9          0.000000e+00  0.000000e+00
bigcom11         0.000000e+00  0.000000e+00
bigcom13         0.000000e+00  0.000000e+00
bigcom15         0.000000e+00  0.000000e+00
bigcom16         0.000000e+00  0.000000e+00
bigcom21         2.254205e-05  8.928657e-02
bigcom22         0.000000e+00  0.000000e+00
bigcom24         0.000000e+00  0.000000e+00
bigcom26         0.000000e+00  0.000000e+00
bigcom28         0.000000e+00  0.000000e+00
bigcom30        -6.382979e-05  5.949568e-03
bigcom31         0.000000e+00  0.000000e+00
bigcom32         0.000000e+00  0.000000e+00
bigcom33         0.000000e+00  0.000000e+00
bigcom34         0.000000e+00  0.000000e+00
bigcom36         0.000000e+00  0.000000e+00
bigcom37         0.000000e+00  0.000000e+00
bigcom38         0.000000e+00  0.000000e+00
bigcom39         0.000000e+00  0.000000e+00
bigcom40         0.000000e+00  0.000000e+00
bigcom43         0.000000e+00  0.000000e+00
bigcom44         0.000000e+00  0.000000e+00
bigcom46         0.000000e+00  0.000000e+00
bigcom47         0.000000e+00  0.000000e+00
bigcom49         0.000000e+00  0.000000e+00
bigcom50         0.000000e+00  0.000000e+00
bigcom51         0.000000e+00  0.000000e+00
bigcom52         0.000000e+00  0.000000e+00
bigcom54         0.000000e+00  0.000000e+00
bigcom56         0.000000e+00  0.000000e+00
bigcom62         0.000000e+00  0.000000e+00
bigcom66         0.000000e+00  0.000000e+00
bigcom68         0.000000e+00  0.000000e+00
bigcom69         0.000000e+00  0.000000e+00
bigcom71         0.000000e+00  0.000000e+00
bigcom72         0.000000e+00  0.000000e+00
bigcom73         0.000000e+00  0.000000e+00
bigcom74         0.000000e+00  0.000000e+00
bigcom75         0.000000e+00  0.000000e+00
bigcom76         0.000000e+00  0.000000e+00
bigcom77         0.000000e+00  0.000000e+00
bigcom79         0.000000e+00  0.000000e+00
bigcom80         0.000000e+00  0.000000e+00
bigcom82         0.000000e+00  0.000000e+00
bigcom83         0.000000e+00  0.000000e+00
bigcom84         0.000000e+00  0.000000e+00
bigcom85         0.000000e+00  0.000000e+00
bigcom87         0.000000e+00  0.000000e+00
bigcom89         0.000000e+00  0.000000e+00
bigcom91         0.000000e+00  0.000000e+00
bigcom92         0.000000e+00  0.000000e+00
bigcom93         0.000000e+00  0.000000e+00
bigcom96         0.000000e+00  0.000000e+00
bigcom97         0.000000e+00  0.000000e+00
bigcom98         0.000000e+00  0.000000e+00
bigcom99         0.000000e+00  0.000000e+00
bigcom101        2.155172e-05  1.566855e-01
bigcom104        0.000000e+00  0.000000e+00
bigcom106        0.000000e+00  0.000000e+00
bigcom109        0.000000e+00  0.000000e+00
bigcom113        0.000000e+00  0.000000e+00
bigcom116        0.000000e+00  0.000000e+00
bigcom120        0.000000e+00  0.000000e+00
bigcom123        0.000000e+00  0.000000e+00
bigcom126        0.000000e+00  0.000000e+00
bigcom127        0.000000e+00  0.000000e+00
bigcom137        0.000000e+00  0.000000e+00
bigcom139        0.000000e+00  0.000000e+00
bigcom140        0.000000e+00  0.000000e+00
bigcom143        0.000000e+00  0.000000e+00
bigcom145        0.000000e+00  0.000000e+00
bigcom146        0.000000e+00  0.000000e+00
bigcom147        0.000000e+00  0.000000e+00
bigcom149        0.000000e+00  0.000000e+00
bigcom153        0.000000e+00  0.000000e+00
bigcom154        0.000000e+00  0.000000e+00
bigcom156        0.000000e+00  0.000000e+00
bigcom157        0.000000e+00  0.000000e+00
bigcom158        0.000000e+00  0.000000e+00
bigcom160        0.000000e+00  0.000000e+00
bigcom161        0.000000e+00  0.000000e+00
bigcom162        0.000000e+00  0.000000e+00
bigcom164        0.000000e+00  0.000000e+00
bigcom166        0.000000e+00  0.000000e+00
bigcom167        0.000000e+00  0.000000e+00
bigcom171        0.000000e+00  0.000000e+00
bigcom173        0.000000e+00  0.000000e+00
bigcom175        0.000000e+00  0.000000e+00
bigcom176        0.000000e+00  0.000000e+00
bigcom177        0.000000e+00  0.000000e+00
bigcom178        0.000000e+00  0.000000e+00
bigcom180        0.000000e+00  0.000000e+00
bigcom181        0.000000e+00  0.000000e+00
bigcom184        0.000000e+00  0.000000e+00
bigcom186        0.000000e+00  0.000000e+00
bigcom187        0.000000e+00  0.000000e+00
bigcom189        0.000000e+00  0.000000e+00
bigcom194        0.000000e+00  0.000000e+00
bigcom195        0.000000e+00  0.000000e+00
bigcom196        0.000000e+00  0.000000e+00
bigcom204        0.000000e+00  0.000000e+00
bigcom205        0.000000e+00  0.000000e+00
bigcom212        0.000000e+00  0.000000e+00
bigcom214        0.000000e+00  0.000000e+00
bigcom222        0.000000e+00  0.000000e+00
bigcom223        0.000000e+00  0.000000e+00
bigcom226        0.000000e+00  0.000000e+00
bigcom227        0.000000e+00  0.000000e+00
bigcom229        0.000000e+00  0.000000e+00
bigcom233        0.000000e+00  0.000000e+00
bigcom236        0.000000e+00  0.000000e+00
bigcom237        0.000000e+00  0.000000e+00
bigcom246        0.000000e+00  0.000000e+00
bigcom248        0.000000e+00  5.551115e-19
bigcom249        0.000000e+00  0.000000e+00
bigcom250        0.000000e+00  0.000000e+00
bigcom254        0.000000e+00  0.000000e+00
bigcom266        0.000000e+00  0.000000e+00
bigcom269        0.000000e+00  0.000000e+00
bigcom272        0.000000e+00  0.000000e+00
bigcom274        0.000000e+00  0.000000e+00
bigcom281        0.000000e+00  0.000000e+00
bigcom291        0.000000e+00  0.000000e+00
bigcom292        0.000000e+00  0.000000e+00
bigcom295        0.000000e+00  0.000000e+00
bigcom299        0.000000e+00  0.000000e+00
bigcom301        0.000000e+00  0.000000e+00
bigcom306        0.000000e+00  0.000000e+00
bigcom309        0.000000e+00  0.000000e+00
bigcom314        0.000000e+00  0.000000e+00
bigcom321        0.000000e+00  0.000000e+00
bigcom341        0.000000e+00  0.000000e+00
bigcom350        0.000000e+00  0.000000e+00
bigcom353        0.000000e+00  0.000000e+00
bigcom359        0.000000e+00  0.000000e+00
bigcom363        0.000000e+00  0.000000e+00
bigcom365        0.000000e+00  0.000000e+00
bigcom385        0.000000e+00  0.000000e+00
bigcom386        0.000000e+00  0.000000e+00
bigcom408        0.000000e+00  0.000000e+00
bigcom412        0.000000e+00  0.000000e+00
bigcom480        0.000000e+00  0.000000e+00
spin_vertex      2.009559e-04  7.456487e-02
membership_s1    0.000000e+00  0.000000e+00
membership_s3    0.000000e+00  0.000000e+00
membership_s4    0.000000e+00  8.881784e-18
membership_s5    0.000000e+00  4.232804e-02
membership_s6    0.000000e+00  0.000000e+00
membership_s7    0.000000e+00  0.000000e+00
membership_s8    0.000000e+00  0.000000e+00
membership_s9    0.000000e+00  0.000000e+00
membership_s11   0.000000e+00  0.000000e+00
membership_s12   0.000000e+00  0.000000e+00
membership_s14   0.000000e+00  0.000000e+00
membership_s15  -1.303806e-04  2.226393e-02
membership_s16   0.000000e+00  0.000000e+00
membership_s17   0.000000e+00  0.000000e+00
membership_s18   0.000000e+00  0.000000e+00
membership_s20   0.000000e+00  0.000000e+00
membership_s21   0.000000e+00  0.000000e+00
membership_s22   0.000000e+00  0.000000e+00
membership_s24   0.000000e+00  1.619665e-01
membership_s25   0.000000e+00  0.000000e+00
membership_s26   0.000000e+00  0.000000e+00
membership_s27   0.000000e+00  0.000000e+00
membership_s28   0.000000e+00  0.000000e+00
membership_s30   0.000000e+00  0.000000e+00
membership_s31   0.000000e+00  0.000000e+00
membership_s32   0.000000e+00  0.000000e+00
membership_s33   0.000000e+00  0.000000e+00
membership_s36   0.000000e+00  1.600000e-02
membership_s37   0.000000e+00  0.000000e+00
V1              -1.443418e-06  2.906892e-02
V2               4.033527e-05  3.007753e-02
pdi              0.000000e+00  1.817990e-17
adhesion         2.159827e-05  5.568125e-02
cohesion         1.134314e-04  1.822660e-02
inner            0.000000e+00  2.010085e-02
outer            1.969436e-04  5.698143e-02
ioratio          6.272735e-05  4.801502e-02
comsize          3.081008e-04  6.878585e-02
target           4.652917e-02  2.563705e+01
                            var      rel.inf
target                   target 1.000000e+02
graph1                   graph1 4.936444e-26
graph0                   graph0 1.376552e-26
orbit28                 orbit28 2.638459e-27
graph12                 graph12 2.637128e-27
constraint           constraint 7.210554e-28
orbit18                 orbit18 6.009134e-28
orbit5                   orbit5 5.085948e-28
fourth                   fourth 4.096748e-28
graph10                 graph10 3.893729e-28
graph4                   graph4 3.364743e-28
orbit35                 orbit35 2.966500e-28
graph17                 graph17 1.960758e-28
V1                           V1 1.951414e-28
orbit46                 orbit46 1.640807e-28
ratio3                   ratio3 1.183492e-28
graph27                 graph27 9.327256e-29
graph3                   graph3 7.149941e-29
ratio6                   ratio6 6.915082e-29
orbit1                   orbit1 5.574337e-29
orbit16                 orbit16 5.380580e-29
graph11                 graph11 5.202654e-29
fifth                     fifth 4.629016e-29
bet                         bet 3.925568e-29
inner                     inner 3.210419e-29
third                     third 3.032788e-29
graph19                 graph19 2.817543e-29
orbit21                 orbit21 2.517115e-29
graph6                   graph6 2.308011e-29
ratio4                   ratio4 2.219780e-29
orbit22                 orbit22 1.413794e-29
hubscore               hubscore 1.375985e-29
adhesion               adhesion 1.340299e-29
orbit20                 orbit20 1.324905e-29
graph26                 graph26 1.256344e-29
ratio2                   ratio2 1.051427e-29
evcent                   evcent 9.545610e-30
graph9                   graph9 8.438660e-30
cohesion               cohesion 8.281751e-30
orbit7                   orbit7 5.944785e-30
orbit32                 orbit32 5.221335e-30
graph16                 graph16 5.084848e-30
close                     close 5.020813e-30
orbit2                   orbit2 4.369871e-30
orbit4                   orbit4 3.303165e-30
graph5                   graph5 2.785913e-30
orbit10                 orbit10 2.728246e-30
orbit11                 orbit11 2.698010e-30
orbit36                 orbit36 2.357522e-30
pagerank               pagerank 2.296201e-30
orbit38                 orbit38 1.737605e-30
orbit9                   orbit9 1.687095e-30
outer                     outer 1.642714e-30
orbit65                 orbit65 1.192110e-30
orbit50                 orbit50 1.075069e-30
orbit55                 orbit55 9.917300e-31
graph14                 graph14 9.761783e-31
orbit17                 orbit17 9.282553e-31
orbit33                 orbit33 8.179045e-31
graph2                   graph2 6.478119e-31
orbit15                 orbit15 5.839654e-31
graph24                 graph24 5.240667e-31
graph7                   graph7 5.121807e-31
upto_fourth         upto_fourth 4.942659e-31
orbit24                 orbit24 4.505235e-31
graph15                 graph15 4.401429e-31
V2                           V2 4.057345e-31
orbit45                 orbit45 3.899621e-31
orbit19                 orbit19 3.326833e-31
comsize                 comsize 3.280221e-31
upto_third           upto_third 2.533274e-31
trans                     trans 2.520850e-31
knn                         knn 2.419569e-31
orbit44                 orbit44 2.193098e-31
orbit23                 orbit23 1.979649e-31
orbit25                 orbit25 1.953235e-31
orbit13                 orbit13 1.913319e-31
graph29                 graph29 1.845121e-31
orbit12                 orbit12 1.837140e-31
graph21                 graph21 1.816155e-31
orbit40                 orbit40 1.711899e-31
orbit6                   orbit6 1.614733e-31
orbit70                 orbit70 1.507236e-31
orbit52                 orbit52 1.502276e-31
ratio5                   ratio5 1.463759e-31
graph13                 graph13 1.353344e-31
graph28                 graph28 1.314127e-31
graph23                 graph23 1.309031e-31
sixth                     sixth 1.268237e-31
orbit59                 orbit59 1.196408e-31
orbit47                 orbit47 1.157351e-31
orbit27                 orbit27 1.155372e-31
graph25                 graph25 1.132764e-31
orbit67                 orbit67 1.048269e-31
graph22                 graph22 1.007543e-31
orbit37                 orbit37 9.744601e-32
orbit66                 orbit66 9.659733e-32
graph8                   graph8 9.151192e-32
orbit26                 orbit26 8.282533e-32
spin_vertex         spin_vertex 8.127154e-32
ratio1                   ratio1 7.527632e-32
orbit30                 orbit30 7.481686e-32
orbit71                 orbit71 7.467086e-32
graph20                 graph20 6.571947e-32
orbit41                 orbit41 6.198577e-32
orbit43                 orbit43 5.153319e-32
ioratio                 ioratio 4.984077e-32
walktrap_vertex walktrap_vertex 4.423005e-32
orbit48                 orbit48 4.411525e-32
orbit51                 orbit51 4.390454e-32
orbit53                 orbit53 4.261407e-32
orbit49                 orbit49 4.219850e-32
pdi                         pdi 4.177802e-32
orbit61                 orbit61 4.104528e-32
orbit63                 orbit63 3.990766e-32
orbit56                 orbit56 3.386796e-32
orbit68                 orbit68 3.127356e-32
orbit64                 orbit64 2.871571e-32
orbit69                 orbit69 2.439968e-32
orbit62                 orbit62 2.031361e-32
orbit58                 orbit58 2.030734e-32
orbit29                 orbit29 1.686330e-32
upto_second         upto_second 1.306088e-32
graph18                 graph18 1.191901e-32
orbit39                 orbit39 9.407827e-33
orbit54                 orbit54 8.887766e-33
orbit42                 orbit42 8.436615e-33
membership_s27   membership_s27 6.583209e-33
orbit31                 orbit31 4.342625e-33
orbit60                 orbit60 4.269646e-33
second                   second 3.503109e-33
bigcom28               bigcom28 2.480566e-33
membership_s32   membership_s32 1.335322e-33
orbit0                   orbit0 0.000000e+00
orbit3                   orbit3 0.000000e+00
orbit8                   orbit8 0.000000e+00
orbit14                 orbit14 0.000000e+00
orbit34                 orbit34 0.000000e+00
orbit57                 orbit57 0.000000e+00
orbit72                 orbit72 0.000000e+00
AP                           AP 0.000000e+00
ecc                         ecc 0.000000e+00
eccrad                   eccrad 0.000000e+00
coreness               coreness 0.000000e+00
first                     first 0.000000e+00
upto_fifth           upto_fifth 0.000000e+00
upto_sixth           upto_sixth 0.000000e+00
selfinter             selfinter 0.000000e+00
bigcom1                 bigcom1 0.000000e+00
bigcom2                 bigcom2 0.000000e+00
bigcom3                 bigcom3 0.000000e+00
bigcom4                 bigcom4 0.000000e+00
bigcom6                 bigcom6 0.000000e+00
bigcom8                 bigcom8 0.000000e+00
bigcom9                 bigcom9 0.000000e+00
bigcom11               bigcom11 0.000000e+00
bigcom13               bigcom13 0.000000e+00
bigcom15               bigcom15 0.000000e+00
bigcom16               bigcom16 0.000000e+00
bigcom21               bigcom21 0.000000e+00
bigcom22               bigcom22 0.000000e+00
bigcom24               bigcom24 0.000000e+00
bigcom26               bigcom26 0.000000e+00
bigcom30               bigcom30 0.000000e+00
bigcom31               bigcom31 0.000000e+00
bigcom32               bigcom32 0.000000e+00
bigcom33               bigcom33 0.000000e+00
bigcom34               bigcom34 0.000000e+00
bigcom36               bigcom36 0.000000e+00
bigcom37               bigcom37 0.000000e+00
bigcom38               bigcom38 0.000000e+00
bigcom39               bigcom39 0.000000e+00
bigcom40               bigcom40 0.000000e+00
bigcom43               bigcom43 0.000000e+00
bigcom44               bigcom44 0.000000e+00
bigcom46               bigcom46 0.000000e+00
bigcom47               bigcom47 0.000000e+00
bigcom49               bigcom49 0.000000e+00
bigcom50               bigcom50 0.000000e+00
bigcom51               bigcom51 0.000000e+00
bigcom52               bigcom52 0.000000e+00
bigcom54               bigcom54 0.000000e+00
bigcom56               bigcom56 0.000000e+00
bigcom62               bigcom62 0.000000e+00
bigcom66               bigcom66 0.000000e+00
bigcom68               bigcom68 0.000000e+00
bigcom69               bigcom69 0.000000e+00
bigcom71               bigcom71 0.000000e+00
bigcom72               bigcom72 0.000000e+00
bigcom73               bigcom73 0.000000e+00
bigcom74               bigcom74 0.000000e+00
bigcom75               bigcom75 0.000000e+00
bigcom76               bigcom76 0.000000e+00
bigcom77               bigcom77 0.000000e+00
bigcom79               bigcom79 0.000000e+00
bigcom80               bigcom80 0.000000e+00
bigcom82               bigcom82 0.000000e+00
bigcom83               bigcom83 0.000000e+00
bigcom84               bigcom84 0.000000e+00
bigcom85               bigcom85 0.000000e+00
bigcom87               bigcom87 0.000000e+00
bigcom89               bigcom89 0.000000e+00
bigcom91               bigcom91 0.000000e+00
bigcom92               bigcom92 0.000000e+00
bigcom93               bigcom93 0.000000e+00
bigcom96               bigcom96 0.000000e+00
bigcom97               bigcom97 0.000000e+00
bigcom98               bigcom98 0.000000e+00
bigcom99               bigcom99 0.000000e+00
bigcom101             bigcom101 0.000000e+00
bigcom104             bigcom104 0.000000e+00
bigcom106             bigcom106 0.000000e+00
bigcom109             bigcom109 0.000000e+00
bigcom113             bigcom113 0.000000e+00
bigcom116             bigcom116 0.000000e+00
bigcom120             bigcom120 0.000000e+00
bigcom123             bigcom123 0.000000e+00
bigcom126             bigcom126 0.000000e+00
bigcom127             bigcom127 0.000000e+00
bigcom137             bigcom137 0.000000e+00
bigcom139             bigcom139 0.000000e+00
bigcom140             bigcom140 0.000000e+00
bigcom143             bigcom143 0.000000e+00
bigcom145             bigcom145 0.000000e+00
bigcom146             bigcom146 0.000000e+00
bigcom147             bigcom147 0.000000e+00
bigcom149             bigcom149 0.000000e+00
bigcom153             bigcom153 0.000000e+00
bigcom154             bigcom154 0.000000e+00
bigcom156             bigcom156 0.000000e+00
bigcom157             bigcom157 0.000000e+00
bigcom158             bigcom158 0.000000e+00
bigcom160             bigcom160 0.000000e+00
bigcom161             bigcom161 0.000000e+00
bigcom162             bigcom162 0.000000e+00
bigcom164             bigcom164 0.000000e+00
bigcom166             bigcom166 0.000000e+00
bigcom167             bigcom167 0.000000e+00
bigcom171             bigcom171 0.000000e+00
bigcom173             bigcom173 0.000000e+00
bigcom175             bigcom175 0.000000e+00
bigcom176             bigcom176 0.000000e+00
bigcom177             bigcom177 0.000000e+00
bigcom178             bigcom178 0.000000e+00
bigcom180             bigcom180 0.000000e+00
bigcom181             bigcom181 0.000000e+00
bigcom184             bigcom184 0.000000e+00
bigcom186             bigcom186 0.000000e+00
bigcom187             bigcom187 0.000000e+00
bigcom189             bigcom189 0.000000e+00
bigcom194             bigcom194 0.000000e+00
bigcom195             bigcom195 0.000000e+00
bigcom196             bigcom196 0.000000e+00
bigcom204             bigcom204 0.000000e+00
bigcom205             bigcom205 0.000000e+00
bigcom212             bigcom212 0.000000e+00
bigcom214             bigcom214 0.000000e+00
bigcom222             bigcom222 0.000000e+00
bigcom223             bigcom223 0.000000e+00
bigcom226             bigcom226 0.000000e+00
bigcom227             bigcom227 0.000000e+00
bigcom229             bigcom229 0.000000e+00
bigcom233             bigcom233 0.000000e+00
bigcom236             bigcom236 0.000000e+00
bigcom237             bigcom237 0.000000e+00
bigcom246             bigcom246 0.000000e+00
bigcom248             bigcom248 0.000000e+00
bigcom249             bigcom249 0.000000e+00
bigcom250             bigcom250 0.000000e+00
bigcom254             bigcom254 0.000000e+00
bigcom266             bigcom266 0.000000e+00
bigcom269             bigcom269 0.000000e+00
bigcom272             bigcom272 0.000000e+00
bigcom274             bigcom274 0.000000e+00
bigcom281             bigcom281 0.000000e+00
bigcom291             bigcom291 0.000000e+00
bigcom292             bigcom292 0.000000e+00
bigcom295             bigcom295 0.000000e+00
bigcom299             bigcom299 0.000000e+00
bigcom301             bigcom301 0.000000e+00
bigcom306             bigcom306 0.000000e+00
bigcom309             bigcom309 0.000000e+00
bigcom314             bigcom314 0.000000e+00
bigcom321             bigcom321 0.000000e+00
bigcom341             bigcom341 0.000000e+00
bigcom350             bigcom350 0.000000e+00
bigcom353             bigcom353 0.000000e+00
bigcom359             bigcom359 0.000000e+00
bigcom363             bigcom363 0.000000e+00
bigcom365             bigcom365 0.000000e+00
bigcom385             bigcom385 0.000000e+00
bigcom386             bigcom386 0.000000e+00
bigcom408             bigcom408 0.000000e+00
bigcom412             bigcom412 0.000000e+00
bigcom480             bigcom480 0.000000e+00
membership_s1     membership_s1 0.000000e+00
membership_s3     membership_s3 0.000000e+00
membership_s4     membership_s4 0.000000e+00
membership_s5     membership_s5 0.000000e+00
membership_s6     membership_s6 0.000000e+00
membership_s7     membership_s7 0.000000e+00
membership_s8     membership_s8 0.000000e+00
membership_s9     membership_s9 0.000000e+00
membership_s11   membership_s11 0.000000e+00
membership_s12   membership_s12 0.000000e+00
membership_s14   membership_s14 0.000000e+00
membership_s15   membership_s15 0.000000e+00
membership_s16   membership_s16 0.000000e+00
membership_s17   membership_s17 0.000000e+00
membership_s18   membership_s18 0.000000e+00
membership_s20   membership_s20 0.000000e+00
membership_s21   membership_s21 0.000000e+00
membership_s22   membership_s22 0.000000e+00
membership_s24   membership_s24 0.000000e+00
membership_s25   membership_s25 0.000000e+00
membership_s26   membership_s26 0.000000e+00
membership_s28   membership_s28 0.000000e+00
membership_s30   membership_s30 0.000000e+00
membership_s31   membership_s31 0.000000e+00
membership_s33   membership_s33 0.000000e+00
membership_s36   membership_s36 0.000000e+00
membership_s37   membership_s37 0.000000e+00
[1] "Dataset: high_targets Model GLM, refit model on training data 2015-06-16 10:59:36"
[1] "glmnet variable coefficients"
                [,1]              [,2]               
(Intercept)     "(Intercept)"     "-6.32296054051912"
graph0          "graph0"          "0"                
graph1          "graph1"          "0"                
graph2          "graph2"          "0"                
graph3          "graph3"          "0"                
graph4          "graph4"          "0"                
graph5          "graph5"          "0"                
graph6          "graph6"          "0"                
graph7          "graph7"          "0"                
graph8          "graph8"          "0"                
graph9          "graph9"          "0"                
graph10         "graph10"         "0"                
graph11         "graph11"         "0"                
graph12         "graph12"         "0"                
graph13         "graph13"         "0"                
graph14         "graph14"         "0"                
graph15         "graph15"         "0"                
graph16         "graph16"         "0"                
graph17         "graph17"         "0"                
graph18         "graph18"         "0"                
graph19         "graph19"         "0"                
graph20         "graph20"         "0"                
graph21         "graph21"         "0"                
graph22         "graph22"         "0"                
graph23         "graph23"         "0"                
graph24         "graph24"         "0"                
graph25         "graph25"         "0"                
graph26         "graph26"         "0"                
graph27         "graph27"         "0"                
graph28         "graph28"         "0"                
graph29         "graph29"         "0"                
orbit0          "orbit0"          "0"                
orbit1          "orbit1"          "0"                
orbit2          "orbit2"          "0"                
orbit3          "orbit3"          "0"                
orbit4          "orbit4"          "0"                
orbit5          "orbit5"          "0"                
orbit6          "orbit6"          "0"                
orbit7          "orbit7"          "0"                
orbit8          "orbit8"          "0"                
orbit9          "orbit9"          "0"                
orbit10         "orbit10"         "0"                
orbit11         "orbit11"         "0"                
orbit12         "orbit12"         "0"                
orbit13         "orbit13"         "0"                
orbit14         "orbit14"         "0"                
orbit15         "orbit15"         "0"                
orbit16         "orbit16"         "0"                
orbit17         "orbit17"         "0"                
orbit18         "orbit18"         "0"                
orbit19         "orbit19"         "0"                
orbit20         "orbit20"         "0"                
orbit21         "orbit21"         "0"                
orbit22         "orbit22"         "0"                
orbit23         "orbit23"         "0"                
orbit24         "orbit24"         "0"                
orbit25         "orbit25"         "0"                
orbit26         "orbit26"         "0"                
orbit27         "orbit27"         "0"                
orbit28         "orbit28"         "0"                
orbit29         "orbit29"         "0"                
orbit30         "orbit30"         "0"                
orbit31         "orbit31"         "0"                
orbit32         "orbit32"         "0"                
orbit33         "orbit33"         "0"                
orbit34         "orbit34"         "0"                
orbit35         "orbit35"         "0"                
orbit36         "orbit36"         "0"                
orbit37         "orbit37"         "0"                
orbit38         "orbit38"         "0"                
orbit39         "orbit39"         "0"                
orbit40         "orbit40"         "0"                
orbit41         "orbit41"         "0"                
orbit42         "orbit42"         "0"                
orbit43         "orbit43"         "0"                
orbit44         "orbit44"         "0"                
orbit45         "orbit45"         "0"                
orbit46         "orbit46"         "0"                
orbit47         "orbit47"         "0"                
orbit48         "orbit48"         "0"                
orbit49         "orbit49"         "0"                
orbit50         "orbit50"         "0"                
orbit51         "orbit51"         "0"                
orbit52         "orbit52"         "0"                
orbit53         "orbit53"         "0"                
orbit54         "orbit54"         "0"                
orbit55         "orbit55"         "0"                
orbit56         "orbit56"         "0"                
orbit57         "orbit57"         "0"                
orbit58         "orbit58"         "0"                
orbit59         "orbit59"         "0"                
orbit60         "orbit60"         "0"                
orbit61         "orbit61"         "0"                
orbit62         "orbit62"         "0"                
orbit63         "orbit63"         "0"                
orbit64         "orbit64"         "0"                
orbit65         "orbit65"         "0"                
orbit66         "orbit66"         "0"                
orbit67         "orbit67"         "0"                
orbit68         "orbit68"         "0"                
orbit69         "orbit69"         "0"                
orbit70         "orbit70"         "0"                
orbit71         "orbit71"         "0"                
orbit72         "orbit72"         "0"                
AP              "AP"              "0"                
bet             "bet"             "0"                
ecc             "ecc"             "0"                
eccrad          "eccrad"          "0"                
close           "close"           "0"                
constraint      "constraint"      "0"                
coreness        "coreness"        "0"                
knn             "knn"             "0"                
hubscore        "hubscore"        "0"                
pagerank        "pagerank"        "0"                
trans           "trans"           "0"                
evcent          "evcent"          "0"                
first           "first"           "0"                
upto_second     "upto_second"     "0"                
upto_third      "upto_third"      "0"                
upto_fourth     "upto_fourth"     "0"                
upto_fifth      "upto_fifth"      "0"                
upto_sixth      "upto_sixth"      "0"                
second          "second"          "0"                
third           "third"           "0"                
fourth          "fourth"          "0"                
fifth           "fifth"           "0"                
sixth           "sixth"           "0"                
ratio1          "ratio1"          "0"                
ratio2          "ratio2"          "0"                
ratio3          "ratio3"          "0"                
ratio4          "ratio4"          "0"                
ratio5          "ratio5"          "0"                
ratio6          "ratio6"          "0"                
selfinter       "selfinter"       "0"                
walktrap_vertex "walktrap_vertex" "0"                
bigcom1         "bigcom1"         "0"                
bigcom2         "bigcom2"         "0"                
bigcom3         "bigcom3"         "0"                
bigcom4         "bigcom4"         "0"                
bigcom6         "bigcom6"         "0"                
bigcom8         "bigcom8"         "0"                
bigcom9         "bigcom9"         "0"                
bigcom11        "bigcom11"        "0"                
bigcom13        "bigcom13"        "0"                
bigcom15        "bigcom15"        "0"                
bigcom16        "bigcom16"        "0"                
bigcom21        "bigcom21"        "0"                
bigcom22        "bigcom22"        "0"                
bigcom24        "bigcom24"        "0"                
bigcom26        "bigcom26"        "0"                
bigcom28        "bigcom28"        "0"                
bigcom30        "bigcom30"        "0"                
bigcom31        "bigcom31"        "0"                
bigcom32        "bigcom32"        "0"                
bigcom33        "bigcom33"        "0"                
bigcom34        "bigcom34"        "0"                
bigcom36        "bigcom36"        "0"                
bigcom37        "bigcom37"        "0"                
bigcom38        "bigcom38"        "0"                
bigcom39        "bigcom39"        "0"                
bigcom40        "bigcom40"        "0"                
bigcom43        "bigcom43"        "0"                
bigcom44        "bigcom44"        "0"                
bigcom46        "bigcom46"        "0"                
bigcom47        "bigcom47"        "0"                
bigcom49        "bigcom49"        "0"                
bigcom50        "bigcom50"        "0"                
bigcom51        "bigcom51"        "0"                
bigcom52        "bigcom52"        "0"                
bigcom54        "bigcom54"        "0"                
bigcom56        "bigcom56"        "0"                
bigcom62        "bigcom62"        "0"                
bigcom66        "bigcom66"        "0"                
bigcom68        "bigcom68"        "0"                
bigcom69        "bigcom69"        "0"                
bigcom71        "bigcom71"        "0"                
bigcom72        "bigcom72"        "0"                
bigcom73        "bigcom73"        "0"                
bigcom74        "bigcom74"        "0"                
bigcom75        "bigcom75"        "0"                
bigcom76        "bigcom76"        "0"                
bigcom77        "bigcom77"        "0"                
bigcom79        "bigcom79"        "0"                
bigcom80        "bigcom80"        "0"                
bigcom82        "bigcom82"        "0"                
bigcom83        "bigcom83"        "0"                
bigcom84        "bigcom84"        "0"                
bigcom85        "bigcom85"        "0"                
bigcom87        "bigcom87"        "0"                
bigcom89        "bigcom89"        "0"                
bigcom91        "bigcom91"        "0"                
bigcom92        "bigcom92"        "0"                
bigcom93        "bigcom93"        "0"                
bigcom96        "bigcom96"        "0"                
bigcom97        "bigcom97"        "0"                
bigcom98        "bigcom98"        "0"                
bigcom99        "bigcom99"        "0"                
bigcom101       "bigcom101"       "0"                
bigcom104       "bigcom104"       "0"                
bigcom106       "bigcom106"       "0"                
bigcom109       "bigcom109"       "0"                
bigcom113       "bigcom113"       "0"                
bigcom116       "bigcom116"       "0"                
bigcom120       "bigcom120"       "0"                
bigcom123       "bigcom123"       "0"                
bigcom126       "bigcom126"       "0"                
bigcom127       "bigcom127"       "0"                
bigcom137       "bigcom137"       "0"                
bigcom139       "bigcom139"       "0"                
bigcom140       "bigcom140"       "0"                
bigcom143       "bigcom143"       "0"                
bigcom145       "bigcom145"       "0"                
bigcom146       "bigcom146"       "0"                
bigcom147       "bigcom147"       "0"                
bigcom149       "bigcom149"       "0"                
bigcom153       "bigcom153"       "0"                
bigcom154       "bigcom154"       "0"                
bigcom156       "bigcom156"       "0"                
bigcom157       "bigcom157"       "0"                
bigcom158       "bigcom158"       "0"                
bigcom160       "bigcom160"       "0"                
bigcom161       "bigcom161"       "0"                
bigcom162       "bigcom162"       "0"                
bigcom164       "bigcom164"       "0"                
bigcom166       "bigcom166"       "0"                
bigcom167       "bigcom167"       "0"                
bigcom171       "bigcom171"       "0"                
bigcom173       "bigcom173"       "0"                
bigcom175       "bigcom175"       "0"                
bigcom176       "bigcom176"       "0"                
bigcom177       "bigcom177"       "0"                
bigcom178       "bigcom178"       "0"                
bigcom180       "bigcom180"       "0"                
bigcom181       "bigcom181"       "0"                
bigcom184       "bigcom184"       "0"                
bigcom186       "bigcom186"       "0"                
bigcom187       "bigcom187"       "0"                
bigcom189       "bigcom189"       "0"                
bigcom194       "bigcom194"       "0"                
bigcom195       "bigcom195"       "0"                
bigcom196       "bigcom196"       "0"                
bigcom204       "bigcom204"       "0"                
bigcom205       "bigcom205"       "0"                
bigcom212       "bigcom212"       "0"                
bigcom214       "bigcom214"       "0"                
bigcom222       "bigcom222"       "0"                
bigcom223       "bigcom223"       "0"                
bigcom226       "bigcom226"       "0"                
bigcom227       "bigcom227"       "0"                
bigcom229       "bigcom229"       "0"                
bigcom233       "bigcom233"       "0"                
bigcom236       "bigcom236"       "0"                
bigcom237       "bigcom237"       "0"                
bigcom246       "bigcom246"       "0"                
bigcom248       "bigcom248"       "0"                
bigcom249       "bigcom249"       "0"                
bigcom250       "bigcom250"       "0"                
bigcom254       "bigcom254"       "0"                
bigcom266       "bigcom266"       "0"                
bigcom269       "bigcom269"       "0"                
bigcom272       "bigcom272"       "0"                
bigcom274       "bigcom274"       "0"                
bigcom281       "bigcom281"       "0"                
bigcom291       "bigcom291"       "0"                
bigcom292       "bigcom292"       "0"                
bigcom295       "bigcom295"       "0"                
bigcom299       "bigcom299"       "0"                
bigcom301       "bigcom301"       "0"                
bigcom306       "bigcom306"       "0"                
bigcom309       "bigcom309"       "0"                
bigcom314       "bigcom314"       "0"                
bigcom321       "bigcom321"       "0"                
bigcom341       "bigcom341"       "0"                
bigcom350       "bigcom350"       "0"                
bigcom353       "bigcom353"       "0"                
bigcom359       "bigcom359"       "0"                
bigcom363       "bigcom363"       "0"                
bigcom365       "bigcom365"       "0"                
bigcom385       "bigcom385"       "0"                
bigcom386       "bigcom386"       "0"                
bigcom408       "bigcom408"       "0"                
bigcom412       "bigcom412"       "0"                
bigcom480       "bigcom480"       "0"                
spin_vertex     "spin_vertex"     "0"                
membership_s1   "membership_s1"   "0"                
membership_s3   "membership_s3"   "0"                
membership_s4   "membership_s4"   "0"                
membership_s5   "membership_s5"   "0"                
membership_s6   "membership_s6"   "0"                
membership_s7   "membership_s7"   "0"                
membership_s8   "membership_s8"   "0"                
membership_s9   "membership_s9"   "0"                
membership_s11  "membership_s11"  "0"                
membership_s12  "membership_s12"  "0"                
membership_s14  "membership_s14"  "0"                
membership_s15  "membership_s15"  "0"                
membership_s16  "membership_s16"  "0"                
membership_s17  "membership_s17"  "0"                
membership_s18  "membership_s18"  "0"                
membership_s20  "membership_s20"  "0"                
membership_s21  "membership_s21"  "0"                
membership_s22  "membership_s22"  "0"                
membership_s24  "membership_s24"  "0"                
membership_s25  "membership_s25"  "0"                
membership_s26  "membership_s26"  "0"                
membership_s27  "membership_s27"  "0"                
membership_s28  "membership_s28"  "0"                
membership_s30  "membership_s30"  "0"                
membership_s31  "membership_s31"  "0"                
membership_s32  "membership_s32"  "0"                
membership_s33  "membership_s33"  "0"                
membership_s36  "membership_s36"  "0"                
membership_s37  "membership_s37"  "0"                
V1              "V1"              "0"                
V2              "V2"              "0"                
pdi             "pdi"             "0"                
adhesion        "adhesion"        "0"                
cohesion        "cohesion"        "0"                
inner           "inner"           "0"                
outer           "outer"           "0"                
ioratio         "ioratio"         "0"                
comsize         "comsize"         "0"                
target          "target"          "8.60756297464878" 
[1] "Average GBM 10 CV AUC"
[1] 1
[[1]]
[1] 1

[[2]]
[1] 1

[[3]]
[1] 1

[[4]]
[1] 1

[[5]]
[1] 1

[1] "Average GBM 10 CV RMSE"
[1] 4.94423
[[1]]
[1] 4.886139

[[2]]
[1] 5.034837

[[3]]
[1] 4.895512

[[4]]
[1] 4.970218

[[5]]
[1] 4.934444

[1] "Average RF 10 CV AUC"
[1] 1
[[1]]
[1] 1

[[2]]
[1] 1

[[3]]
[1] 1

[[4]]
[1] 1

[[5]]
[1] 1

[1] "Average RF 10 CV RMSE"
[1] 0.01618022
[[1]]
[1] 0.0177203

[[2]]
[1] 0.01750795

[[3]]
[1] 0.01359777

[[4]]
[1] 0.0197959

[[5]]
[1] 0.01227917

[1] "Average GLM 10 CV AUC"
[1] 1
[[1]]
[1] 1

[[2]]
[1] 1

[[3]]
[1] 1

[[4]]
[1] 1

[[5]]
[1] 1

[1] "Average GLM 10 CV RMSE"
[1] 6.251782
[[1]]
[1] 6.203509

[[2]]
[1] 6.32892

[[3]]
[1] 6.213177

[[4]]
[1] 6.271368

[[5]]
[1] 6.241935

[1] "Average 10 CV AUC"
[1] 1
[[1]]
[1] 1

[[2]]
[1] 1

[[3]]
[1] 1

[[4]]
[1] 1

[[5]]
[1] 1

[1] "Average 10 CV RMSE"
[1] 3.730092
[[1]]
[1] 3.694893

[[2]]
[1] 3.785892

[[3]]
[1] 3.701479

[[4]]
[1] 3.744853

[[5]]
[1] 3.723344

[1] "average all"
[1] 3.729147
[1] 1
