# Supplementary material for: Distinctive Behaviors of Druggable Proteins in Cellular Networks
Source: PLoS Comput Biol. 2015 Dec 23;11(12):e1004597. doi: 10.1371/journal.pcbi.1004597 (PMC4689399; doi:10.1371/journal.pcbi.1004597)
Supplement: S1 File — (ZIP) [file pcbi.1004597.s004.zip › S1_File/direct.20150613.random.ppi.optimised_Target_results_low_C.txt]

[[1]]
[1] "low_C"

[1] "Dataset: low_C Model GBM, run: 1 of 10 2015-06-16 09:48:05"
Iter   TrainDeviance   ValidDeviance   StepSize   Improve
     1        0.3844             nan     0.0100    0.0000
     2        0.3833             nan     0.0100    0.0000
     3        0.3822             nan     0.0100    0.0001
     4        0.3814             nan     0.0100   -0.0001
     5        0.3805             nan     0.0100   -0.0000
     6        0.3799             nan     0.0100    0.0000
     7        0.3789             nan     0.0100   -0.0000
     8        0.3782             nan     0.0100   -0.0001
     9        0.3774             nan     0.0100   -0.0000
    10        0.3764             nan     0.0100    0.0000
    20        0.3691             nan     0.0100   -0.0000
    25        0.3655             nan     0.0100    0.0000

[1] "GBM variable coefficients"
                            var    rel.inf
ratio2                   ratio2 4.36444364
fourth                   fourth 4.28247306
comsize                 comsize 3.91499578
cohesion               cohesion 3.41984926
outer                     outer 2.66147367
V1                           V1 2.38134043
pagerank               pagerank 2.36827065
graph12                 graph12 2.18351932
bet                         bet 2.14956824
ratio3                   ratio3 2.13741529
ioratio                 ioratio 2.02861176
orbit21                 orbit21 1.99379163
ratio6                   ratio6 1.91919116
knn                         knn 1.88609874
graph21                 graph21 1.86960036
graph3                   graph3 1.75577089
walktrap_vertex walktrap_vertex 1.75477878
orbit16                 orbit16 1.65016149
graph11                 graph11 1.59778302
graph10                 graph10 1.53702009
orbit17                 orbit17 1.52338567
V2                           V2 1.47402003
orbit29                 orbit29 1.46532173
inner                     inner 1.41848335
orbit38                 orbit38 1.40490985
ratio5                   ratio5 1.40336365
orbit18                 orbit18 1.33328362
orbit20                 orbit20 1.29207448
orbit46                 orbit46 1.17127667
graph20                 graph20 1.12411674
orbit52                 orbit52 1.11450865
third                     third 1.11120080
orbit19                 orbit19 1.10324563
orbit26                 orbit26 1.03123911
orbit36                 orbit36 1.00652491
orbit33                 orbit33 0.99924972
orbit5                   orbit5 0.97909182
upto_third           upto_third 0.97126087
orbit1                   orbit1 0.96446383
orbit15                 orbit15 0.94028083
graph9                   graph9 0.91245048
orbit47                 orbit47 0.90853482
graph1                   graph1 0.89825130
ratio4                   ratio4 0.89304217
graph17                 graph17 0.89232069
graph6                   graph6 0.88222975
adhesion               adhesion 0.83170067
close                     close 0.82435925
orbit4                   orbit4 0.81618462
orbit53                 orbit53 0.77840794
ratio1                   ratio1 0.77082069
orbit51                 orbit51 0.73588181
orbit48                 orbit48 0.71943302
orbit37                 orbit37 0.70480549
membership_s6     membership_s6 0.68204655
orbit50                 orbit50 0.67823940
orbit11                 orbit11 0.64226079
graph16                 graph16 0.59921818
graph14                 graph14 0.59830065
membership_s4     membership_s4 0.59110702
graph4                   graph4 0.58822630
graph15                 graph15 0.58121104
bigcom40               bigcom40 0.54403765
upto_fourth         upto_fourth 0.53695520
fifth                     fifth 0.53104546
sixth                     sixth 0.52939819
graph24                 graph24 0.51910043
graph19                 graph19 0.50562246
orbit65                 orbit65 0.50029410
upto_sixth           upto_sixth 0.49969834
orbit49                 orbit49 0.45006844
orbit56                 orbit56 0.42676015
graph23                 graph23 0.41839914
orbit35                 orbit35 0.41826482
orbit45                 orbit45 0.41594108
orbit32                 orbit32 0.39653887
orbit40                 orbit40 0.37025877
membership_s1     membership_s1 0.35527741
upto_second         upto_second 0.31083091
graph13                 graph13 0.30491215
orbit25                 orbit25 0.29044280
orbit39                 orbit39 0.26994121
orbit9                   orbit9 0.24535997
spin_vertex         spin_vertex 0.22609578
hubscore               hubscore 0.22529033
membership_s7     membership_s7 0.20191628
graph22                 graph22 0.19940168
orbit2                   orbit2 0.19473010
orbit60                 orbit60 0.18319215
orbit7                   orbit7 0.17677736
orbit54                 orbit54 0.17177871
orbit62                 orbit62 0.16429488
selfinter             selfinter 0.14820412
bigcom8                 bigcom8 0.14640247
membership_s22   membership_s22 0.14065420
orbit59                 orbit59 0.13141962
bigcom1                 bigcom1 0.13070807
membership_s30   membership_s30 0.12498378
upto_fifth           upto_fifth 0.10927962
membership_s36   membership_s36 0.09715061
orbit58                 orbit58 0.09264073
graph18                 graph18 0.07944012
graph0                   graph0 0.00000000
graph2                   graph2 0.00000000
graph5                   graph5 0.00000000
graph7                   graph7 0.00000000
graph8                   graph8 0.00000000
graph25                 graph25 0.00000000
graph26                 graph26 0.00000000
graph27                 graph27 0.00000000
graph28                 graph28 0.00000000
graph29                 graph29 0.00000000
orbit0                   orbit0 0.00000000
orbit3                   orbit3 0.00000000
orbit6                   orbit6 0.00000000
orbit8                   orbit8 0.00000000
orbit10                 orbit10 0.00000000
orbit12                 orbit12 0.00000000
orbit13                 orbit13 0.00000000
orbit14                 orbit14 0.00000000
orbit22                 orbit22 0.00000000
orbit23                 orbit23 0.00000000
orbit24                 orbit24 0.00000000
orbit27                 orbit27 0.00000000
orbit28                 orbit28 0.00000000
orbit30                 orbit30 0.00000000
orbit31                 orbit31 0.00000000
orbit34                 orbit34 0.00000000
orbit41                 orbit41 0.00000000
orbit42                 orbit42 0.00000000
orbit43                 orbit43 0.00000000
orbit44                 orbit44 0.00000000
orbit55                 orbit55 0.00000000
orbit57                 orbit57 0.00000000
orbit61                 orbit61 0.00000000
orbit63                 orbit63 0.00000000
orbit64                 orbit64 0.00000000
orbit66                 orbit66 0.00000000
orbit67                 orbit67 0.00000000
orbit68                 orbit68 0.00000000
orbit69                 orbit69 0.00000000
orbit70                 orbit70 0.00000000
orbit71                 orbit71 0.00000000
orbit72                 orbit72 0.00000000
AP                           AP 0.00000000
ecc                         ecc 0.00000000
eccrad                   eccrad 0.00000000
constraint           constraint 0.00000000
coreness               coreness 0.00000000
trans                     trans 0.00000000
evcent                   evcent 0.00000000
first                     first 0.00000000
second                   second 0.00000000
bigcom2                 bigcom2 0.00000000
bigcom3                 bigcom3 0.00000000
bigcom4                 bigcom4 0.00000000
bigcom6                 bigcom6 0.00000000
bigcom9                 bigcom9 0.00000000
bigcom11               bigcom11 0.00000000
bigcom13               bigcom13 0.00000000
bigcom15               bigcom15 0.00000000
bigcom16               bigcom16 0.00000000
bigcom21               bigcom21 0.00000000
bigcom22               bigcom22 0.00000000
bigcom24               bigcom24 0.00000000
bigcom26               bigcom26 0.00000000
bigcom28               bigcom28 0.00000000
bigcom30               bigcom30 0.00000000
bigcom31               bigcom31 0.00000000
bigcom32               bigcom32 0.00000000
bigcom33               bigcom33 0.00000000
bigcom34               bigcom34 0.00000000
bigcom36               bigcom36 0.00000000
bigcom37               bigcom37 0.00000000
bigcom38               bigcom38 0.00000000
bigcom39               bigcom39 0.00000000
bigcom43               bigcom43 0.00000000
bigcom44               bigcom44 0.00000000
bigcom46               bigcom46 0.00000000
bigcom47               bigcom47 0.00000000
bigcom49               bigcom49 0.00000000
bigcom50               bigcom50 0.00000000
bigcom51               bigcom51 0.00000000
bigcom52               bigcom52 0.00000000
bigcom54               bigcom54 0.00000000
bigcom56               bigcom56 0.00000000
bigcom62               bigcom62 0.00000000
bigcom66               bigcom66 0.00000000
bigcom68               bigcom68 0.00000000
bigcom69               bigcom69 0.00000000
bigcom71               bigcom71 0.00000000
bigcom72               bigcom72 0.00000000
bigcom73               bigcom73 0.00000000
bigcom74               bigcom74 0.00000000
bigcom75               bigcom75 0.00000000
bigcom76               bigcom76 0.00000000
bigcom77               bigcom77 0.00000000
bigcom79               bigcom79 0.00000000
bigcom80               bigcom80 0.00000000
bigcom82               bigcom82 0.00000000
bigcom83               bigcom83 0.00000000
bigcom84               bigcom84 0.00000000
bigcom85               bigcom85 0.00000000
bigcom87               bigcom87 0.00000000
bigcom89               bigcom89 0.00000000
bigcom91               bigcom91 0.00000000
bigcom92               bigcom92 0.00000000
bigcom93               bigcom93 0.00000000
bigcom96               bigcom96 0.00000000
bigcom97               bigcom97 0.00000000
bigcom98               bigcom98 0.00000000
bigcom99               bigcom99 0.00000000
bigcom101             bigcom101 0.00000000
bigcom104             bigcom104 0.00000000
bigcom106             bigcom106 0.00000000
bigcom109             bigcom109 0.00000000
bigcom113             bigcom113 0.00000000
bigcom116             bigcom116 0.00000000
bigcom120             bigcom120 0.00000000
bigcom123             bigcom123 0.00000000
bigcom126             bigcom126 0.00000000
bigcom127             bigcom127 0.00000000
bigcom137             bigcom137 0.00000000
bigcom139             bigcom139 0.00000000
bigcom140             bigcom140 0.00000000
bigcom143             bigcom143 0.00000000
bigcom145             bigcom145 0.00000000
bigcom146             bigcom146 0.00000000
bigcom147             bigcom147 0.00000000
bigcom149             bigcom149 0.00000000
bigcom153             bigcom153 0.00000000
bigcom154             bigcom154 0.00000000
bigcom156             bigcom156 0.00000000
bigcom157             bigcom157 0.00000000
bigcom158             bigcom158 0.00000000
bigcom160             bigcom160 0.00000000
bigcom161             bigcom161 0.00000000
bigcom162             bigcom162 0.00000000
bigcom164             bigcom164 0.00000000
bigcom166             bigcom166 0.00000000
bigcom167             bigcom167 0.00000000
bigcom171             bigcom171 0.00000000
bigcom173             bigcom173 0.00000000
bigcom175             bigcom175 0.00000000
bigcom176             bigcom176 0.00000000
bigcom177             bigcom177 0.00000000
bigcom178             bigcom178 0.00000000
bigcom180             bigcom180 0.00000000
bigcom181             bigcom181 0.00000000
bigcom184             bigcom184 0.00000000
bigcom186             bigcom186 0.00000000
bigcom187             bigcom187 0.00000000
bigcom189             bigcom189 0.00000000
bigcom194             bigcom194 0.00000000
bigcom195             bigcom195 0.00000000
bigcom196             bigcom196 0.00000000
bigcom204             bigcom204 0.00000000
bigcom205             bigcom205 0.00000000
bigcom212             bigcom212 0.00000000
bigcom214             bigcom214 0.00000000
bigcom222             bigcom222 0.00000000
bigcom223             bigcom223 0.00000000
bigcom226             bigcom226 0.00000000
bigcom227             bigcom227 0.00000000
bigcom229             bigcom229 0.00000000
bigcom233             bigcom233 0.00000000
bigcom236             bigcom236 0.00000000
bigcom237             bigcom237 0.00000000
bigcom246             bigcom246 0.00000000
bigcom248             bigcom248 0.00000000
bigcom249             bigcom249 0.00000000
bigcom250             bigcom250 0.00000000
bigcom254             bigcom254 0.00000000
bigcom266             bigcom266 0.00000000
bigcom269             bigcom269 0.00000000
bigcom272             bigcom272 0.00000000
bigcom274             bigcom274 0.00000000
bigcom281             bigcom281 0.00000000
bigcom291             bigcom291 0.00000000
bigcom292             bigcom292 0.00000000
bigcom295             bigcom295 0.00000000
bigcom299             bigcom299 0.00000000
bigcom301             bigcom301 0.00000000
bigcom306             bigcom306 0.00000000
bigcom309             bigcom309 0.00000000
bigcom314             bigcom314 0.00000000
bigcom321             bigcom321 0.00000000
bigcom341             bigcom341 0.00000000
bigcom350             bigcom350 0.00000000
bigcom353             bigcom353 0.00000000
bigcom359             bigcom359 0.00000000
bigcom363             bigcom363 0.00000000
bigcom365             bigcom365 0.00000000
bigcom385             bigcom385 0.00000000
bigcom386             bigcom386 0.00000000
bigcom408             bigcom408 0.00000000
bigcom412             bigcom412 0.00000000
bigcom480             bigcom480 0.00000000
membership_s3     membership_s3 0.00000000
membership_s5     membership_s5 0.00000000
membership_s8     membership_s8 0.00000000
membership_s9     membership_s9 0.00000000
membership_s11   membership_s11 0.00000000
membership_s12   membership_s12 0.00000000
membership_s14   membership_s14 0.00000000
membership_s15   membership_s15 0.00000000
membership_s16   membership_s16 0.00000000
membership_s17   membership_s17 0.00000000
membership_s18   membership_s18 0.00000000
membership_s20   membership_s20 0.00000000
membership_s21   membership_s21 0.00000000
membership_s24   membership_s24 0.00000000
membership_s25   membership_s25 0.00000000
membership_s26   membership_s26 0.00000000
membership_s27   membership_s27 0.00000000
membership_s28   membership_s28 0.00000000
membership_s31   membership_s31 0.00000000
membership_s32   membership_s32 0.00000000
membership_s33   membership_s33 0.00000000
membership_s37   membership_s37 0.00000000
pdi                         pdi 0.00000000
target                   target 0.00000000
[1] "Dataset: low_C Model RF, run: 1 of 10 2015-06-16 09:48:19"
     |      Out-of-bag   |
Tree |      MSE  %Var(y) |
   1 |  0.09667   211.36 |
   2 |  0.09013   197.07 |
   3 |  0.08472   185.24 |
   4 |  0.08017   175.29 |
   5 |  0.07469   163.31 |
   6 |  0.07275   159.07 |
   7 |   0.0697   152.40 |
   8 |  0.06757   147.73 |
   9 |  0.06598   144.27 |
  10 |  0.06379   139.48 |
  11 |  0.06276   137.22 |
  12 |  0.06152   134.51 |
  13 |  0.06069   132.70 |
  14 |  0.06012   131.46 |
  15 |   0.0593   129.65 |
  16 |  0.05852   127.95 |
  17 |  0.05841   127.71 |
  18 |  0.05775   126.27 |
  19 |  0.05742   125.55 |
  20 |  0.05729   125.28 |
  21 |  0.05687   124.35 |
  22 |  0.05661   123.77 |
  23 |  0.05614   122.74 |
  24 |  0.05573   121.86 |
  25 |  0.05551   121.37 |
  26 |  0.05518   120.65 |
  27 |  0.05511   120.49 |
  28 |  0.05493   120.10 |
  29 |  0.05501   120.27 |
  30 |  0.05492   120.08 |
  31 |   0.0547   119.59 |
  32 |  0.05459   119.36 |
  33 |  0.05452   119.21 |
  34 |  0.05448   119.13 |
  35 |  0.05443   119.02 |
  36 |  0.05434   118.81 |
  37 |  0.05423   118.58 |
  38 |  0.05412   118.33 |
  39 |  0.05395   117.95 |
  40 |  0.05386   117.77 |
  41 |  0.05384   117.71 |
  42 |  0.05376   117.54 |
  43 |  0.05361   117.23 |
  44 |  0.05354   117.06 |
  45 |  0.05349   116.96 |
  46 |  0.05342   116.80 |
  47 |  0.05334   116.63 |
  48 |  0.05332   116.58 |
  49 |  0.05327   116.48 |
  50 |   0.0532   116.31 |
  51 |  0.05316   116.24 |
  52 |  0.05314   116.19 |
  53 |  0.05302   115.93 |
  54 |  0.05303   115.94 |
  55 |  0.05298   115.84 |
  56 |  0.05289   115.65 |
  57 |  0.05288   115.62 |
  58 |  0.05283   115.52 |
  59 |  0.05279   115.42 |
  60 |  0.05278   115.41 |
  61 |  0.05277   115.38 |
  62 |  0.05266   115.14 |
  63 |  0.05257   114.94 |
  64 |  0.05252   114.83 |
  65 |  0.05247   114.72 |
  66 |  0.05246   114.69 |
  67 |  0.05233   114.43 |
  68 |  0.05226   114.27 |
  69 |  0.05226   114.26 |
  70 |  0.05224   114.23 |
  71 |  0.05218   114.09 |
  72 |  0.05219   114.12 |
  73 |  0.05218   114.08 |
  74 |  0.05209   113.89 |
  75 |  0.05209   113.89 |
  76 |  0.05207   113.85 |
  77 |  0.05207   113.86 |
  78 |  0.05207   113.85 |
  79 |  0.05204   113.78 |
  80 |    0.052   113.69 |
  81 |  0.05194   113.56 |
  82 |  0.05194   113.56 |
  83 |  0.05193   113.55 |
  84 |  0.05192   113.53 |
  85 |  0.05191   113.50 |
  86 |  0.05185   113.36 |
  87 |  0.05187   113.42 |
  88 |  0.05184   113.34 |
  89 |  0.05181   113.28 |
  90 |  0.05183   113.32 |
  91 |  0.05182   113.30 |
  92 |   0.0518   113.26 |
  93 |  0.05178   113.22 |
  94 |  0.05175   113.14 |
  95 |  0.05175   113.15 |
  96 |  0.05175   113.16 |
  97 |  0.05175   113.16 |
  98 |  0.05174   113.13 |
  99 |   0.0517   113.05 |
 100 |   0.0517   113.04 |
[1] "Random Forest variable coefficients"
                      %IncMSE IncNodePurity
graph5           1.920656e-03  7.208826e-01
graph6           5.723820e-03  1.607254e+00
graph7           1.285309e-03  2.959877e-01
graph8           0.000000e+00  8.888889e-03
graph9           1.131392e-02  1.705344e+00
graph10          3.750154e-02  2.981355e+00
graph11          2.347494e-02  2.325593e+00
graph12          1.406100e-02  2.152449e+00
graph13          1.045291e-02  2.125316e+00
graph14          1.084200e-02  1.747329e+00
graph15          9.623189e-03  1.411499e+00
graph16          1.160306e-02  1.920994e+00
graph17          8.222599e-03  1.465585e+00
graph18          2.075470e-03  5.029178e-01
graph19          1.294432e-02  2.100663e+00
graph20          2.994616e-03  8.189590e-01
graph21          5.807293e-03  1.136154e+00
graph22          1.086104e-03  2.847772e-01
graph23          1.544842e-02  1.555854e+00
graph24          9.086450e-04  4.910934e-01
graph25          7.911927e-04  6.571501e-01
graph26          2.492507e-04  3.273582e-01
graph27          1.902897e-05  1.434535e-01
graph28          3.609622e-05  1.361872e-02
graph29          0.000000e+00  3.469447e-20
orbit0           9.159644e-05  2.041696e-01
orbit1           7.409693e-03  1.699543e+00
orbit2           4.073967e-04  3.103261e-01
orbit3           9.817886e-06  1.371362e-01
orbit4           1.485539e-02  2.243836e+00
orbit5           7.706784e-03  1.369446e+00
orbit6           6.907980e-03  1.473257e+00
orbit7           4.537411e-04  3.635556e-01
orbit8           2.565539e-03  8.749069e-01
orbit9           5.520125e-03  1.368324e+00
orbit10          1.808268e-03  4.392662e-01
orbit11          9.647396e-04  6.276242e-01
orbit12          3.291492e-04  1.640165e-01
orbit13          1.410796e-05  8.262481e-02
orbit14          0.000000e+00  1.500000e-02
orbit15          1.334300e-02  2.260325e+00
orbit16          8.120132e-03  1.823820e+00
orbit17          9.363947e-03  1.406311e+00
orbit18          1.481795e-02  3.542001e+00
orbit19          1.509614e-02  1.770509e+00
orbit20          1.063988e-02  1.601964e+00
orbit21          4.562283e-03  1.342888e+00
orbit22          2.228539e-02  2.166793e+00
orbit23          1.486877e-04  3.174930e-01
orbit24          1.597165e-02  1.874498e+00
orbit25          3.313623e-03  6.729626e-01
orbit26          3.703889e-03  8.030675e-01
orbit27          1.571060e-02  2.786111e+00
orbit28          8.577382e-03  1.559872e+00
orbit29          1.178358e-03  6.398160e-01
orbit30          1.311860e-03  6.630557e-01
orbit31          9.010307e-03  1.797098e+00
orbit32          1.612092e-03  6.014369e-01
orbit33          7.411076e-04  8.731153e-01
orbit34          1.213799e-02  1.835812e+00
orbit35          1.618105e-02  1.683811e+00
orbit36          5.141173e-03  1.918947e+00
orbit37          4.613446e-03  1.580316e+00
orbit38          2.758508e-03  1.366891e+00
orbit39          1.132622e-02  1.673789e+00
orbit40          2.075555e-03  3.719190e-01
orbit41          7.718559e-05  1.260788e-01
orbit42          2.672107e-04  1.552214e-01
orbit43          1.707232e-03  4.421404e-01
orbit44          1.080425e-04  7.923111e-02
orbit45          1.997223e-02  2.738779e+00
orbit46          9.780830e-04  5.804602e-01
orbit47          1.721208e-03  5.081898e-01
orbit48          7.367812e-04  6.061856e-01
orbit49          2.451352e-03  6.420474e-01
orbit50          8.488872e-05  5.107737e-01
orbit51          8.087841e-03  1.678038e+00
orbit52          2.846529e-03  7.480314e-01
orbit53          4.725401e-04  5.838605e-01
orbit54          2.859762e-04  3.335128e-01
orbit55          0.000000e+00  2.081668e-19
orbit56          1.767909e-02  1.744029e+00
orbit57          1.044904e-04  1.009154e-01
orbit58          1.396342e-04  1.013249e-01
orbit59          6.599557e-04  4.323285e-01
orbit60          1.450897e-03  5.043678e-01
orbit61          0.000000e+00  6.938894e-20
orbit62          4.060310e-04  6.575298e-01
orbit63          2.476639e-04  4.130941e-01
orbit64          4.049022e-04  1.363868e+00
orbit65          4.709885e-04  3.390402e-01
orbit66         -2.456898e-05  1.146533e-01
orbit67          8.569140e-05  1.410044e-01
orbit68          3.747866e-05  1.293858e-01
orbit69         -3.793576e-06  2.919958e-02
orbit70          1.457780e-04  3.633929e-02
orbit71          0.000000e+00  6.938894e-20
orbit72          0.000000e+00  3.469447e-20
AP              -1.600940e-05  1.335193e-01
bet              3.728313e-03  3.977677e+00
ecc              9.575291e-04  2.652481e-01
eccrad           1.383103e-03  3.365860e-01
close            1.169618e-02  1.810522e+00
constraint       2.448954e-03  1.430818e+00
coreness         1.510000e-03  8.957145e-01
knn              1.085757e-02  2.551376e+00
hubscore         1.328387e-02  2.067519e+00
pagerank         6.177838e-03  5.611024e+00
trans            2.069467e-04  3.072002e-01
evcent           1.093217e-02  1.880214e+00
first            3.975470e-04  2.804735e-01
upto_second      6.896772e-03  1.515956e+00
upto_third       2.527266e-02  1.756084e+00
upto_fourth      7.988815e-03  1.677482e+00
upto_fifth       1.050439e-02  1.900821e+00
upto_sixth       2.495855e-02  2.214120e+00
second           6.863582e-03  1.359718e+00
third            1.749841e-02  2.114254e+00
fourth           1.783812e-02  4.643021e+00
fifth            3.610572e-03  2.580165e+00
sixth            9.410766e-03  2.709880e+00
ratio1           1.156497e-02  2.232832e+00
ratio2           7.146210e-03  4.646465e+00
ratio3           1.660187e-02  3.162355e+00
ratio4           1.478295e-02  3.005497e+00
ratio5           6.061228e-03  3.857112e+00
ratio6           1.692587e-02  3.184875e+00
selfinter        7.459093e-05  5.382097e-01
walktrap_vertex  5.572989e-04  9.534747e-01
bigcom1          9.902829e-04  6.024393e-01
bigcom2          0.000000e+00  0.000000e+00
bigcom3          1.339137e-05  2.007786e-01
bigcom4          1.098678e-03  3.747339e-01
bigcom6          0.000000e+00  0.000000e+00
bigcom8          7.203826e-05  2.216576e-01
bigcom9         -6.757262e-06  4.769826e-02
bigcom11         0.000000e+00  6.938894e-20
bigcom13         0.000000e+00  1.040834e-19
bigcom15        -3.749062e-05  2.751941e-01
bigcom16         0.000000e+00  0.000000e+00
bigcom21         1.045893e-04  4.234454e-01
bigcom22         0.000000e+00  8.750000e-03
bigcom24         0.000000e+00  0.000000e+00
bigcom26         0.000000e+00  6.938894e-20
bigcom28         5.953753e-05  2.799963e-01
bigcom30         1.656230e-04  6.928292e-01
bigcom31         0.000000e+00  0.000000e+00
bigcom32         0.000000e+00  6.938894e-20
bigcom33         0.000000e+00  0.000000e+00
bigcom34         0.000000e+00  0.000000e+00
bigcom36         0.000000e+00  3.469447e-20
bigcom37         0.000000e+00  0.000000e+00
bigcom38         4.673262e-05  4.275306e-01
bigcom39         0.000000e+00  1.387779e-19
bigcom40         2.548306e-04  5.819614e-01
bigcom43         3.102705e-05  5.294232e-01
bigcom44         1.767991e-05  1.667916e-01
bigcom46        -1.474852e-05  1.058546e-01
bigcom47        -4.697787e-05  1.958738e-01
bigcom49        -4.021057e-05  2.203904e-01
bigcom50         0.000000e+00  0.000000e+00
bigcom51         0.000000e+00  0.000000e+00
bigcom52         0.000000e+00  0.000000e+00
bigcom54         0.000000e+00  3.469447e-20
bigcom56         0.000000e+00  0.000000e+00
bigcom62         0.000000e+00  0.000000e+00
bigcom66        -2.284023e-05  5.863266e-01
bigcom68         0.000000e+00  0.000000e+00
bigcom69         0.000000e+00  0.000000e+00
bigcom71        -2.118388e-05  1.727048e-01
bigcom72         0.000000e+00  0.000000e+00
bigcom73        -1.689756e-05  4.840511e-01
bigcom74        -3.427212e-05  3.574738e-01
bigcom75         0.000000e+00  0.000000e+00
bigcom76         0.000000e+00  0.000000e+00
bigcom77         0.000000e+00  0.000000e+00
bigcom79         0.000000e+00  0.000000e+00
bigcom80         0.000000e+00  0.000000e+00
bigcom82        -9.627920e-06  2.044421e-01
bigcom83         1.085352e-05  4.249153e-01
bigcom84         2.914408e-05  5.764116e-01
bigcom85         0.000000e+00  0.000000e+00
bigcom87         0.000000e+00  0.000000e+00
bigcom89         0.000000e+00  0.000000e+00
bigcom91         0.000000e+00  0.000000e+00
bigcom92         0.000000e+00  0.000000e+00
bigcom93         2.509096e-05  4.226871e-01
bigcom96         0.000000e+00  0.000000e+00
bigcom97         0.000000e+00  0.000000e+00
bigcom98         0.000000e+00  3.469447e-20
bigcom99         0.000000e+00  0.000000e+00
bigcom101        0.000000e+00  0.000000e+00
bigcom104       -5.936421e-05  2.897806e-01
bigcom106        1.312478e-05  4.769998e-01
bigcom109        0.000000e+00  0.000000e+00
bigcom113        0.000000e+00  0.000000e+00
bigcom116        5.939189e-06  6.559950e-02
bigcom120        0.000000e+00  0.000000e+00
bigcom123       -8.821359e-06  5.289125e-01
bigcom126        0.000000e+00  0.000000e+00
bigcom127        0.000000e+00  3.469447e-20
bigcom137        0.000000e+00  0.000000e+00
bigcom139        0.000000e+00  0.000000e+00
bigcom140        1.031604e-05  4.236754e-01
bigcom143        0.000000e+00  0.000000e+00
bigcom145        0.000000e+00  0.000000e+00
bigcom146        0.000000e+00  6.938894e-20
bigcom147       -1.172150e-05  5.126720e-01
bigcom149        0.000000e+00  0.000000e+00
bigcom153        0.000000e+00  6.938894e-20
bigcom154        0.000000e+00  0.000000e+00
bigcom156        0.000000e+00  0.000000e+00
bigcom157        0.000000e+00  0.000000e+00
bigcom158       -4.033113e-05  6.287274e-01
bigcom160       -1.761235e-06  5.052224e-01
bigcom161        0.000000e+00  0.000000e+00
bigcom162        0.000000e+00  0.000000e+00
bigcom164        0.000000e+00  6.938894e-20
bigcom166       -8.578236e-06  9.479399e-02
bigcom167       -4.296386e-05  2.881874e-01
bigcom171        0.000000e+00  0.000000e+00
bigcom173        0.000000e+00  0.000000e+00
bigcom175       -1.434813e-05  8.120743e-01
bigcom176        0.000000e+00  0.000000e+00
bigcom177        0.000000e+00  3.469447e-20
bigcom178        0.000000e+00  0.000000e+00
bigcom180        0.000000e+00  0.000000e+00
bigcom181        0.000000e+00  0.000000e+00
bigcom184        0.000000e+00  0.000000e+00
bigcom186        0.000000e+00  0.000000e+00
bigcom187        0.000000e+00  0.000000e+00
bigcom189        0.000000e+00  3.469447e-20
bigcom194        0.000000e+00  0.000000e+00
bigcom195        0.000000e+00  3.469447e-20
bigcom196        0.000000e+00  0.000000e+00
bigcom204        0.000000e+00  3.469447e-20
bigcom205        0.000000e+00  0.000000e+00
bigcom212        0.000000e+00  0.000000e+00
bigcom214        0.000000e+00  0.000000e+00
bigcom222        0.000000e+00  0.000000e+00
bigcom223        0.000000e+00  0.000000e+00
bigcom226        0.000000e+00  0.000000e+00
bigcom227        0.000000e+00  0.000000e+00
bigcom229        0.000000e+00  0.000000e+00
bigcom233        0.000000e+00  0.000000e+00
bigcom236        0.000000e+00  0.000000e+00
bigcom237        0.000000e+00  0.000000e+00
bigcom246        0.000000e+00  0.000000e+00
bigcom248       -1.492962e-05  5.713144e-01
bigcom249        0.000000e+00  0.000000e+00
bigcom250        0.000000e+00  0.000000e+00
bigcom254        0.000000e+00  3.469447e-20
bigcom266        0.000000e+00  0.000000e+00
bigcom269        0.000000e+00  0.000000e+00
bigcom272        0.000000e+00  0.000000e+00
bigcom274        3.967435e-05  2.387256e-01
bigcom281        0.000000e+00  0.000000e+00
bigcom291        0.000000e+00  8.850571e-01
bigcom292        0.000000e+00  0.000000e+00
bigcom295        0.000000e+00  3.469447e-20
bigcom299        0.000000e+00  0.000000e+00
bigcom301        0.000000e+00  0.000000e+00
bigcom306        0.000000e+00  0.000000e+00
bigcom309        0.000000e+00  0.000000e+00
bigcom314        0.000000e+00  3.469447e-20
bigcom321        0.000000e+00  0.000000e+00
bigcom341        0.000000e+00  3.469447e-20
bigcom350        0.000000e+00  0.000000e+00
bigcom353        0.000000e+00  0.000000e+00
bigcom359        0.000000e+00  0.000000e+00
bigcom363        0.000000e+00  3.469447e-20
bigcom365        0.000000e+00  0.000000e+00
bigcom385        0.000000e+00  1.387779e-19
bigcom386        0.000000e+00  0.000000e+00
bigcom408        0.000000e+00  0.000000e+00
bigcom412        0.000000e+00  0.000000e+00
bigcom480        0.000000e+00  0.000000e+00
spin_vertex      1.886515e-03  1.115702e+00
membership_s1    7.294485e-04  6.452883e-01
membership_s3    0.000000e+00  0.000000e+00
membership_s4    9.719457e-05  2.478928e-01
membership_s5   -1.084088e-05  5.613291e-01
membership_s6    9.981281e-04  7.430647e-01
membership_s7    8.037635e-05  5.877755e-01
membership_s8    0.000000e+00  0.000000e+00
membership_s9   -3.044636e-05  1.765224e-01
membership_s11  -1.091877e-05  3.299916e-02
membership_s12   0.000000e+00  0.000000e+00
membership_s14   0.000000e+00  1.040834e-19
membership_s15  -8.021959e-05  3.803198e-01
membership_s16  -4.235868e-05  2.790786e-01
membership_s17   0.000000e+00  0.000000e+00
membership_s18   0.000000e+00  3.816392e-19
membership_s20   0.000000e+00  0.000000e+00
membership_s21   1.271554e-04  4.398897e-01
membership_s22  -4.250664e-06  4.145273e-01
membership_s24   0.000000e+00  5.952381e-03
membership_s25  -2.045061e-05  2.187012e-01
membership_s26   1.289098e-05  1.676866e-01
membership_s27   2.824255e-05  3.856555e-01
membership_s28   0.000000e+00  1.788298e-02
membership_s30   8.620413e-05  3.614698e-01
membership_s31   6.210762e-05  2.671085e-01
membership_s32   3.012716e-05  4.063661e-01
membership_s33  -6.494899e-05  2.378994e-01
membership_s36   3.711516e-04  4.813925e-01
membership_s37  -4.208137e-06  2.327801e-01
V1               1.109059e-02  5.098714e+00
V2               7.859828e-03  5.617800e+00
pdi              8.452890e-05  4.237337e-01
adhesion         1.100363e-02  4.978370e+00
cohesion         1.247469e-02  5.071631e+00
inner            6.168568e-03  5.725436e+00
outer            4.469992e-03  4.483301e+00
ioratio          1.018928e-02  5.373402e+00
comsize          7.193388e-03  6.370387e+00
target           3.111179e-05  5.110814e-01
[1] "Dataset: low_C Model GLM, run: 1 of 10 2015-06-16 09:52:50"
[1] "glmnet variable coefficients"
                     [,1]          [,2]
(Intercept)     -2.986418 -2.782183e+00
graph0           0.000000 -6.759248e-02
graph1           0.000000  1.637569e-05
graph2           0.000000  4.652797e-04
graph3           0.000000  5.155164e-07
graph4           0.000000  0.000000e+00
graph5           0.000000  9.724091e-04
graph6           0.000000  0.000000e+00
graph7           0.000000  1.633574e-03
graph8           0.000000 -9.478005e-02
graph9           0.000000 -1.930310e-07
graph10          0.000000 -1.985451e-09
graph11          0.000000  1.478798e-10
graph12          0.000000  4.068802e-07
graph13          0.000000  0.000000e+00
graph14          0.000000 -8.770904e-10
graph15          0.000000  2.382500e-04
graph16          0.000000  0.000000e+00
graph17          0.000000 -1.118916e-06
graph18          0.000000  9.763341e-05
graph19          0.000000  2.768919e-05
graph20          0.000000 -2.538737e-05
graph21          0.000000 -7.936729e-06
graph22          0.000000 -7.199827e-05
graph23          0.000000 -8.932205e-05
graph24          0.000000 -1.920436e-04
graph25          0.000000  2.991512e-04
graph26          0.000000  1.029514e-03
graph27          0.000000 -6.723856e-03
graph28          0.000000 -1.503450e-03
graph29          0.000000 -4.623110e-01
orbit0           0.000000 -3.557845e-02
orbit1           0.000000  9.663257e-06
orbit2           0.000000 -4.728085e-03
orbit3           0.000000  3.194554e-04
orbit4           0.000000  3.032219e-06
orbit5           0.000000 -6.195933e-09
orbit6           0.000000  0.000000e+00
orbit7           0.000000  0.000000e+00
orbit8           0.000000  4.500442e-04
orbit9           0.000000  0.000000e+00
orbit10          0.000000 -1.669624e-05
orbit11          0.000000  3.487003e-08
orbit12          0.000000  2.255254e-03
orbit13          0.000000  0.000000e+00
orbit14          0.000000 -8.157303e-02
orbit15          0.000000 -1.628752e-07
orbit16          0.000000  1.415170e-06
orbit17          0.000000 -2.416297e-06
orbit18          0.000000 -5.526196e-08
orbit19          0.000000 -4.018057e-09
orbit20          0.000000  1.270901e-07
orbit21          0.000000  6.734712e-05
orbit22          0.000000  7.472302e-11
orbit23          0.000000  3.996952e-02
orbit24          0.000000  1.418264e-07
orbit25          0.000000  1.743379e-06
orbit26          0.000000 -5.259597e-05
orbit27          0.000000 -4.401602e-07
orbit28          0.000000 -4.708512e-06
orbit29          0.000000  7.053837e-07
orbit30          0.000000 -7.713690e-06
orbit31          0.000000 -1.300748e-08
orbit32          0.000000  1.492159e-08
orbit33          0.000000  1.992645e-01
orbit34          0.000000  2.097279e-04
orbit35          0.000000 -8.597639e-07
orbit36          0.000000 -1.373532e-07
orbit37          0.000000  4.812531e-06
orbit38          0.000000 -4.572772e-04
orbit39          0.000000 -7.330718e-06
orbit40          0.000000 -2.606406e-09
orbit41          0.000000 -1.306574e-05
orbit42          0.000000  2.088551e-02
orbit43          0.000000  9.101708e-05
orbit44          0.000000  1.914699e-02
orbit45          0.000000  2.314260e-05
orbit46          0.000000  8.188809e-05
orbit47          0.000000 -1.468675e-03
orbit48          0.000000  1.159756e-04
orbit49          0.000000 -2.154836e-07
orbit50          0.000000 -5.844561e-04
orbit51          0.000000  0.000000e+00
orbit52          0.000000 -1.054967e-04
orbit53          0.000000 -3.902374e-03
orbit54          0.000000 -4.260466e-05
orbit55          0.000000 -2.362526e+00
orbit56          0.000000 -4.223843e-07
orbit57          0.000000 -2.295753e-03
orbit58          0.000000  1.873845e-01
orbit59          0.000000 -9.975571e-05
orbit60          0.000000 -1.247696e-03
orbit61          0.000000 -9.002126e-01
orbit62          0.000000  0.000000e+00
orbit63          0.000000  1.520748e-03
orbit64          0.000000  1.593295e-02
orbit65          0.000000  6.743297e-04
orbit66          0.000000  2.525458e-03
orbit67          0.000000  5.032459e-01
orbit68          0.000000 -9.828174e-03
orbit69          0.000000  5.361688e-01
orbit70          0.000000 -8.464069e-04
orbit71          0.000000 -4.660962e-01
orbit72          0.000000 -4.571149e-01
AP               0.000000 -3.451317e-02
bet              0.000000  2.392226e-05
ecc              0.000000 -1.539001e-02
eccrad           0.000000 -7.286506e-02
close            0.000000 -2.849317e-04
constraint       0.000000 -4.615856e-01
coreness         0.000000  5.442995e-02
knn              0.000000  1.600032e-04
hubscore         0.000000 -5.086498e+01
pagerank         0.000000 -3.000642e+00
trans            0.000000 -5.340212e-02
evcent           0.000000 -3.141690e+01
first            0.000000 -2.334288e-02
upto_second      0.000000  3.245842e-06
upto_third       0.000000 -6.875224e-06
upto_fourth      0.000000  0.000000e+00
upto_fifth       0.000000 -3.390209e-07
upto_sixth       0.000000  3.368067e-06
second           0.000000  2.235224e-07
third            0.000000 -1.660126e-05
fourth           0.000000  3.145559e-05
fifth            0.000000 -6.999409e-06
sixth            0.000000  2.807375e-04
ratio1           0.000000  1.161645e-04
ratio2           0.000000 -1.148285e-05
ratio3           0.000000 -1.941135e-03
ratio4           0.000000 -1.587221e-03
ratio5           0.000000 -1.753732e-03
ratio6           0.000000 -1.661813e-04
selfinter        0.000000 -7.227125e-02
walktrap_vertex  0.000000 -4.661499e-01
bigcom1          0.000000  3.662222e-01
bigcom2          0.000000 -9.697609e-01
bigcom3          0.000000  4.063093e-01
bigcom4          0.000000  3.978232e-01
bigcom6          0.000000 -7.822616e-01
bigcom8          0.000000  6.397182e-01
bigcom9          0.000000  8.434517e-01
bigcom11         0.000000 -1.350977e+00
bigcom13         0.000000 -1.459506e+00
bigcom15         0.000000  1.106049e+00
bigcom16         0.000000 -1.133373e+00
bigcom21         0.000000  7.436017e-01
bigcom22         0.000000 -1.909373e+00
bigcom24         0.000000 -1.005346e+00
bigcom26         0.000000 -1.665683e+00
bigcom28         0.000000  3.618207e-01
bigcom30         0.000000  6.412148e-01
bigcom31         0.000000 -5.957682e-01
bigcom32         0.000000 -1.292976e+00
bigcom33         0.000000 -1.545580e+00
bigcom34         0.000000 -1.263150e+00
bigcom36         0.000000 -1.317618e+00
bigcom37         0.000000  0.000000e+00
bigcom38         0.000000  7.856060e-01
bigcom39         0.000000 -1.421345e+00
bigcom40         0.000000  4.629784e-01
bigcom43         0.000000  1.353194e+00
bigcom44         0.000000  7.371200e-01
bigcom46         0.000000  6.343332e-01
bigcom47         0.000000  1.139781e+00
bigcom49         0.000000  1.164098e+00
bigcom50         0.000000 -1.248253e+00
bigcom51         0.000000 -1.121963e+00
bigcom52         0.000000 -1.000269e+00
bigcom54         0.000000 -8.998499e-01
bigcom56         0.000000 -1.008137e+00
bigcom62         0.000000 -1.066121e+00
bigcom66         0.000000  1.854073e+00
bigcom68         0.000000 -1.044727e+00
bigcom69         0.000000 -1.238628e+00
bigcom71         0.000000  6.086168e-01
bigcom72         0.000000 -9.913869e-01
bigcom73         0.000000  1.604260e+00
bigcom74         0.000000  1.389557e+00
bigcom75         0.000000 -9.457034e-01
bigcom76         0.000000 -1.053777e+00
bigcom77         0.000000 -9.154813e-01
bigcom79         0.000000 -9.872282e-01
bigcom80         0.000000 -1.132222e+00
bigcom82         0.000000  1.322619e+00
bigcom83         0.000000  1.807406e+00
bigcom84         0.000000  1.767555e+00
bigcom85         0.000000 -1.299750e+00
bigcom87         0.000000 -1.115441e+00
bigcom89         0.000000 -1.057699e+00
bigcom91         0.000000 -7.672086e-01
bigcom92         0.000000 -1.148094e+00
bigcom93         0.000000  1.700152e+00
bigcom96         0.000000 -9.059226e-01
bigcom97         0.000000 -1.375645e+00
bigcom98         0.000000 -1.149348e+00
bigcom99         0.000000 -1.442263e+00
bigcom101        0.000000 -6.012164e-01
bigcom104        0.000000  7.622079e-01
bigcom106        0.000000  1.200886e+00
bigcom109        0.000000 -1.060207e+00
bigcom113        0.000000 -1.404395e+00
bigcom116        0.000000  5.659575e-01
bigcom120        0.000000 -1.512118e+00
bigcom123        0.000000  1.551858e+00
bigcom126        0.000000 -7.482110e-01
bigcom127        0.000000 -1.866313e+00
bigcom137        0.000000 -1.132397e+00
bigcom139        0.000000 -7.465963e-01
bigcom140        0.000000  1.562902e+00
bigcom143        0.000000 -1.274978e+00
bigcom145        0.000000 -1.072218e+00
bigcom146        0.000000 -1.343257e+00
bigcom147        0.000000  1.539386e+00
bigcom149        0.000000 -2.008217e-01
bigcom153        0.000000 -1.381702e+00
bigcom154        0.000000 -1.326665e+00
bigcom156        0.000000 -9.872230e-01
bigcom157        0.000000 -1.907774e+00
bigcom158        0.000000  1.886607e+00
bigcom160        0.000000  1.575170e+00
bigcom161        0.000000 -1.076600e+00
bigcom162        0.000000 -1.026336e+00
bigcom164        0.000000 -9.644566e-01
bigcom166        0.000000  8.858738e-01
bigcom167        0.000000  9.160582e-01
bigcom171        0.000000 -7.378248e-01
bigcom173        0.000000 -1.296205e+00
bigcom175        0.000000  2.418838e+00
bigcom176        0.000000 -9.503820e-01
bigcom177        0.000000 -1.011170e+00
bigcom178        0.000000 -9.500202e-01
bigcom180        0.000000 -1.278627e+00
bigcom181        0.000000 -8.599666e-01
bigcom184        0.000000 -3.873122e-01
bigcom186        0.000000 -1.134227e+00
bigcom187        0.000000 -3.405624e-01
bigcom189        0.000000 -1.642895e+00
bigcom194        0.000000 -9.944756e-01
bigcom195        0.000000 -6.921868e-01
bigcom196        0.000000 -1.233753e+00
bigcom204        0.000000 -1.040305e+00
bigcom205        0.000000 -1.236849e+00
bigcom212        0.000000 -1.367905e+00
bigcom214        0.000000 -1.137233e+00
bigcom222        0.000000 -1.245979e+00
bigcom223        0.000000  0.000000e+00
bigcom226        0.000000 -6.281000e-01
bigcom227        0.000000 -7.067345e-01
bigcom229        0.000000 -1.061036e+00
bigcom233        0.000000 -6.965604e-01
bigcom236        0.000000 -9.856621e-01
bigcom237        0.000000  0.000000e+00
bigcom246        0.000000 -6.599497e-01
bigcom248        0.000000  1.744022e+00
bigcom249        0.000000 -6.953572e-01
bigcom250        0.000000 -8.469079e-01
bigcom254        0.000000 -9.636833e-01
bigcom266        0.000000 -9.228820e-01
bigcom269        0.000000 -1.337328e+00
bigcom272        0.000000 -8.848632e-01
bigcom274        0.000000  2.351660e+00
bigcom281        0.000000 -1.364373e+00
bigcom291        0.000000  6.607557e+00
bigcom292        0.000000 -6.302593e-01
bigcom295        0.000000 -6.689526e-01
bigcom299        0.000000 -7.821649e-01
bigcom301        0.000000 -1.190840e+00
bigcom306        0.000000 -8.507679e-01
bigcom309        0.000000 -1.451158e+00
bigcom314        0.000000 -2.725447e-04
bigcom321        0.000000 -1.004142e+00
bigcom341        0.000000 -1.456544e+00
bigcom350        0.000000  0.000000e+00
bigcom353        0.000000 -1.007115e+00
bigcom359        0.000000 -4.689956e-01
bigcom363        0.000000  0.000000e+00
bigcom365        0.000000 -1.380911e+00
bigcom385        0.000000 -1.196414e+00
bigcom386        0.000000 -6.998319e-01
bigcom408        0.000000 -1.205365e+00
bigcom412        0.000000 -6.332856e-01
bigcom480        0.000000 -9.722800e-01
spin_vertex      0.000000  7.416268e-01
membership_s1    0.000000 -7.137490e-02
membership_s3    0.000000 -2.220520e+00
membership_s4    0.000000 -3.187374e-02
membership_s5    0.000000  7.829307e-02
membership_s6    0.000000  1.809065e-01
membership_s7    0.000000  1.758460e-01
membership_s8    0.000000 -1.605034e+00
membership_s9    0.000000 -1.078065e-01
membership_s11   0.000000  2.424220e-01
membership_s12   0.000000 -1.803017e+00
membership_s14   0.000000 -2.150928e+00
membership_s15   0.000000  1.182191e-01
membership_s16   0.000000  5.249074e-01
membership_s17   0.000000 -1.790459e+00
membership_s18   0.000000 -3.259104e+00
membership_s20   0.000000 -1.598170e+00
membership_s21   0.000000  2.628373e-01
membership_s22   0.000000  3.244614e-01
membership_s24   0.000000 -1.868991e+00
membership_s25   0.000000  8.411042e-01
membership_s26   0.000000  4.560270e-01
membership_s27   0.000000 -4.209616e-03
membership_s28   0.000000 -3.119506e-01
membership_s30   0.000000 -5.864354e-02
membership_s31   0.000000 -3.124767e-01
membership_s32   0.000000  3.469182e-02
membership_s33   0.000000  6.806511e-01
membership_s36   0.000000  2.403809e-02
membership_s37   0.000000 -1.083400e-02
V1               0.000000 -2.556168e-01
V2               0.000000 -1.078137e+00
pdi              0.000000 -1.478867e+03
adhesion         0.000000  1.732146e-05
cohesion         0.000000 -1.020225e-05
inner            0.000000  1.123725e-05
outer            0.000000 -1.046676e-05
ioratio          0.000000  3.603165e-01
comsize          0.000000  3.615891e-05
target           0.000000  9.028276e-02
[1] "Dataset: low_C Model GBM, run: 2 of 10 2015-06-16 09:53:58"
Iter   TrainDeviance   ValidDeviance   StepSize   Improve
     1        0.3881             nan     0.0100   -0.0000
     2        0.3872             nan     0.0100   -0.0001
     3        0.3862             nan     0.0100    0.0000
     4        0.3854             nan     0.0100    0.0000
     5        0.3846             nan     0.0100    0.0000
     6        0.3837             nan     0.0100    0.0001
     7        0.3830             nan     0.0100   -0.0000
     8        0.3823             nan     0.0100   -0.0001
     9        0.3814             nan     0.0100   -0.0000
    10        0.3806             nan     0.0100   -0.0000
    20        0.3738             nan     0.0100   -0.0000
    25        0.3706             nan     0.0100    0.0000

[1] "GBM variable coefficients"
                            var   rel.inf
outer                     outer 6.0310954
comsize                 comsize 3.6849699
V1                           V1 3.4825208
V2                           V2 3.4213562
inner                     inner 3.2610501
ratio4                   ratio4 2.8020039
orbit27                 orbit27 2.7046687
orbit19                 orbit19 2.6581058
bet                         bet 2.1366316
ratio2                   ratio2 2.1245864
pagerank               pagerank 2.0482358
ioratio                 ioratio 1.9912227
cohesion               cohesion 1.8954316
orbit52                 orbit52 1.6610694
graph17                 graph17 1.6369192
upto_sixth           upto_sixth 1.5010541
graph4                   graph4 1.4904338
fourth                   fourth 1.4877452
orbit18                 orbit18 1.4651065
orbit45                 orbit45 1.4293518
orbit21                 orbit21 1.3646122
graph19                 graph19 1.3493828
orbit39                 orbit39 1.3493276
ratio5                   ratio5 1.3469797
adhesion               adhesion 1.3325087
orbit16                 orbit16 1.2649784
graph10                 graph10 1.2267860
sixth                     sixth 1.2156506
orbit35                 orbit35 1.1780187
orbit62                 orbit62 1.1638815
orbit5                   orbit5 1.1390314
ratio1                   ratio1 1.1381126
orbit11                 orbit11 1.1370076
graph21                 graph21 1.1323576
knn                         knn 1.1027164
orbit31                 orbit31 1.0883584
orbit47                 orbit47 1.0360556
walktrap_vertex walktrap_vertex 1.0037072
fifth                     fifth 0.9300565
orbit26                 orbit26 0.8954120
close                     close 0.8726898
orbit63                 orbit63 0.8440682
graph15                 graph15 0.8434991
orbit28                 orbit28 0.8398708
upto_third           upto_third 0.8230101
orbit30                 orbit30 0.8220674
ratio6                   ratio6 0.8174750
graph14                 graph14 0.8086833
orbit38                 orbit38 0.7893551
orbit53                 orbit53 0.7449870
orbit20                 orbit20 0.7389221
graph25                 graph25 0.6725590
graph5                   graph5 0.6346747
graph16                 graph16 0.6299432
orbit24                 orbit24 0.6004862
orbit15                 orbit15 0.5698708
orbit33                 orbit33 0.5698343
orbit6                   orbit6 0.5557943
orbit29                 orbit29 0.5485921
graph3                   graph3 0.5466847
membership_s7     membership_s7 0.5357385
hubscore               hubscore 0.5340728
ratio3                   ratio3 0.5323401
orbit40                 orbit40 0.5228689
upto_fifth           upto_fifth 0.5218992
orbit56                 orbit56 0.5151921
graph9                   graph9 0.4848290
orbit36                 orbit36 0.4607894
orbit4                   orbit4 0.4594634
graph24                 graph24 0.4539242
orbit46                 orbit46 0.4492630
graph6                   graph6 0.4101356
orbit17                 orbit17 0.4073456
orbit37                 orbit37 0.4000341
graph11                 graph11 0.3906341
third                     third 0.3854027
evcent                   evcent 0.3776975
orbit65                 orbit65 0.3693130
membership_s1     membership_s1 0.3689696
graph20                 graph20 0.3572321
membership_s22   membership_s22 0.3538192
orbit49                 orbit49 0.3436779
graph13                 graph13 0.3368176
orbit42                 orbit42 0.3282309
graph12                 graph12 0.3150946
orbit25                 orbit25 0.3148486
graph23                 graph23 0.3064684
orbit9                   orbit9 0.2982660
membership_s6     membership_s6 0.2867829
graph18                 graph18 0.2548697
bigcom30               bigcom30 0.1881239
membership_s21   membership_s21 0.1646036
bigcom28               bigcom28 0.1615695
graph7                   graph7 0.1393981
graph1                   graph1 0.1316665
orbit1                   orbit1 0.1274446
second                   second 0.1109093
constraint           constraint 0.1099296
spin_vertex         spin_vertex 0.1054244
trans                     trans 0.1033419
graph0                   graph0 0.0000000
graph2                   graph2 0.0000000
graph8                   graph8 0.0000000
graph22                 graph22 0.0000000
graph26                 graph26 0.0000000
graph27                 graph27 0.0000000
graph28                 graph28 0.0000000
graph29                 graph29 0.0000000
orbit0                   orbit0 0.0000000
orbit2                   orbit2 0.0000000
orbit3                   orbit3 0.0000000
orbit7                   orbit7 0.0000000
orbit8                   orbit8 0.0000000
orbit10                 orbit10 0.0000000
orbit12                 orbit12 0.0000000
orbit13                 orbit13 0.0000000
orbit14                 orbit14 0.0000000
orbit22                 orbit22 0.0000000
orbit23                 orbit23 0.0000000
orbit32                 orbit32 0.0000000
orbit34                 orbit34 0.0000000
orbit41                 orbit41 0.0000000
orbit43                 orbit43 0.0000000
orbit44                 orbit44 0.0000000
orbit48                 orbit48 0.0000000
orbit50                 orbit50 0.0000000
orbit51                 orbit51 0.0000000
orbit54                 orbit54 0.0000000
orbit55                 orbit55 0.0000000
orbit57                 orbit57 0.0000000
orbit58                 orbit58 0.0000000
orbit59                 orbit59 0.0000000
orbit60                 orbit60 0.0000000
orbit61                 orbit61 0.0000000
orbit64                 orbit64 0.0000000
orbit66                 orbit66 0.0000000
orbit67                 orbit67 0.0000000
orbit68                 orbit68 0.0000000
orbit69                 orbit69 0.0000000
orbit70                 orbit70 0.0000000
orbit71                 orbit71 0.0000000
orbit72                 orbit72 0.0000000
AP                           AP 0.0000000
ecc                         ecc 0.0000000
eccrad                   eccrad 0.0000000
coreness               coreness 0.0000000
first                     first 0.0000000
upto_second         upto_second 0.0000000
upto_fourth         upto_fourth 0.0000000
selfinter             selfinter 0.0000000
bigcom1                 bigcom1 0.0000000
bigcom2                 bigcom2 0.0000000
bigcom3                 bigcom3 0.0000000
bigcom4                 bigcom4 0.0000000
bigcom6                 bigcom6 0.0000000
bigcom8                 bigcom8 0.0000000
bigcom9                 bigcom9 0.0000000
bigcom11               bigcom11 0.0000000
bigcom13               bigcom13 0.0000000
bigcom15               bigcom15 0.0000000
bigcom16               bigcom16 0.0000000
bigcom21               bigcom21 0.0000000
bigcom22               bigcom22 0.0000000
bigcom24               bigcom24 0.0000000
bigcom26               bigcom26 0.0000000
bigcom31               bigcom31 0.0000000
bigcom32               bigcom32 0.0000000
bigcom33               bigcom33 0.0000000
bigcom34               bigcom34 0.0000000
bigcom36               bigcom36 0.0000000
bigcom37               bigcom37 0.0000000
bigcom38               bigcom38 0.0000000
bigcom39               bigcom39 0.0000000
bigcom40               bigcom40 0.0000000
bigcom43               bigcom43 0.0000000
bigcom44               bigcom44 0.0000000
bigcom46               bigcom46 0.0000000
bigcom47               bigcom47 0.0000000
bigcom49               bigcom49 0.0000000
bigcom50               bigcom50 0.0000000
bigcom51               bigcom51 0.0000000
bigcom52               bigcom52 0.0000000
bigcom54               bigcom54 0.0000000
bigcom56               bigcom56 0.0000000
bigcom62               bigcom62 0.0000000
bigcom66               bigcom66 0.0000000
bigcom68               bigcom68 0.0000000
bigcom69               bigcom69 0.0000000
bigcom71               bigcom71 0.0000000
bigcom72               bigcom72 0.0000000
bigcom73               bigcom73 0.0000000
bigcom74               bigcom74 0.0000000
bigcom75               bigcom75 0.0000000
bigcom76               bigcom76 0.0000000
bigcom77               bigcom77 0.0000000
bigcom79               bigcom79 0.0000000
bigcom80               bigcom80 0.0000000
bigcom82               bigcom82 0.0000000
bigcom83               bigcom83 0.0000000
bigcom84               bigcom84 0.0000000
bigcom85               bigcom85 0.0000000
bigcom87               bigcom87 0.0000000
bigcom89               bigcom89 0.0000000
bigcom91               bigcom91 0.0000000
bigcom92               bigcom92 0.0000000
bigcom93               bigcom93 0.0000000
bigcom96               bigcom96 0.0000000
bigcom97               bigcom97 0.0000000
bigcom98               bigcom98 0.0000000
bigcom99               bigcom99 0.0000000
bigcom101             bigcom101 0.0000000
bigcom104             bigcom104 0.0000000
bigcom106             bigcom106 0.0000000
bigcom109             bigcom109 0.0000000
bigcom113             bigcom113 0.0000000
bigcom116             bigcom116 0.0000000
bigcom120             bigcom120 0.0000000
bigcom123             bigcom123 0.0000000
bigcom126             bigcom126 0.0000000
bigcom127             bigcom127 0.0000000
bigcom137             bigcom137 0.0000000
bigcom139             bigcom139 0.0000000
bigcom140             bigcom140 0.0000000
bigcom143             bigcom143 0.0000000
bigcom145             bigcom145 0.0000000
bigcom146             bigcom146 0.0000000
bigcom147             bigcom147 0.0000000
bigcom149             bigcom149 0.0000000
bigcom153             bigcom153 0.0000000
bigcom154             bigcom154 0.0000000
bigcom156             bigcom156 0.0000000
bigcom157             bigcom157 0.0000000
bigcom158             bigcom158 0.0000000
bigcom160             bigcom160 0.0000000
bigcom161             bigcom161 0.0000000
bigcom162             bigcom162 0.0000000
bigcom164             bigcom164 0.0000000
bigcom166             bigcom166 0.0000000
bigcom167             bigcom167 0.0000000
bigcom171             bigcom171 0.0000000
bigcom173             bigcom173 0.0000000
bigcom175             bigcom175 0.0000000
bigcom176             bigcom176 0.0000000
bigcom177             bigcom177 0.0000000
bigcom178             bigcom178 0.0000000
bigcom180             bigcom180 0.0000000
bigcom181             bigcom181 0.0000000
bigcom184             bigcom184 0.0000000
bigcom186             bigcom186 0.0000000
bigcom187             bigcom187 0.0000000
bigcom189             bigcom189 0.0000000
bigcom194             bigcom194 0.0000000
bigcom195             bigcom195 0.0000000
bigcom196             bigcom196 0.0000000
bigcom204             bigcom204 0.0000000
bigcom205             bigcom205 0.0000000
bigcom212             bigcom212 0.0000000
bigcom214             bigcom214 0.0000000
bigcom222             bigcom222 0.0000000
bigcom223             bigcom223 0.0000000
bigcom226             bigcom226 0.0000000
bigcom227             bigcom227 0.0000000
bigcom229             bigcom229 0.0000000
bigcom233             bigcom233 0.0000000
bigcom236             bigcom236 0.0000000
bigcom237             bigcom237 0.0000000
bigcom246             bigcom246 0.0000000
bigcom248             bigcom248 0.0000000
bigcom249             bigcom249 0.0000000
bigcom250             bigcom250 0.0000000
bigcom254             bigcom254 0.0000000
bigcom266             bigcom266 0.0000000
bigcom269             bigcom269 0.0000000
bigcom272             bigcom272 0.0000000
bigcom274             bigcom274 0.0000000
bigcom281             bigcom281 0.0000000
bigcom291             bigcom291 0.0000000
bigcom292             bigcom292 0.0000000
bigcom295             bigcom295 0.0000000
bigcom299             bigcom299 0.0000000
bigcom301             bigcom301 0.0000000
bigcom306             bigcom306 0.0000000
bigcom309             bigcom309 0.0000000
bigcom314             bigcom314 0.0000000
bigcom321             bigcom321 0.0000000
bigcom341             bigcom341 0.0000000
bigcom350             bigcom350 0.0000000
bigcom353             bigcom353 0.0000000
bigcom359             bigcom359 0.0000000
bigcom363             bigcom363 0.0000000
bigcom365             bigcom365 0.0000000
bigcom385             bigcom385 0.0000000
bigcom386             bigcom386 0.0000000
bigcom408             bigcom408 0.0000000
bigcom412             bigcom412 0.0000000
bigcom480             bigcom480 0.0000000
membership_s3     membership_s3 0.0000000
membership_s4     membership_s4 0.0000000
membership_s5     membership_s5 0.0000000
membership_s8     membership_s8 0.0000000
membership_s9     membership_s9 0.0000000
membership_s11   membership_s11 0.0000000
membership_s12   membership_s12 0.0000000
membership_s14   membership_s14 0.0000000
membership_s15   membership_s15 0.0000000
membership_s16   membership_s16 0.0000000
membership_s17   membership_s17 0.0000000
membership_s18   membership_s18 0.0000000
membership_s20   membership_s20 0.0000000
membership_s24   membership_s24 0.0000000
membership_s25   membership_s25 0.0000000
membership_s26   membership_s26 0.0000000
membership_s27   membership_s27 0.0000000
membership_s28   membership_s28 0.0000000
membership_s30   membership_s30 0.0000000
membership_s31   membership_s31 0.0000000
membership_s32   membership_s32 0.0000000
membership_s33   membership_s33 0.0000000
membership_s36   membership_s36 0.0000000
membership_s37   membership_s37 0.0000000
pdi                         pdi 0.0000000
target                   target 0.0000000
[1] "Dataset: low_C Model RF, run: 2 of 10 2015-06-16 09:54:12"
     |      Out-of-bag   |
Tree |      MSE  %Var(y) |
   1 |  0.08101   175.12 |
   2 |  0.08164   176.47 |
   3 |  0.08048   173.97 |
   4 |  0.07833   169.32 |
   5 |  0.07605   164.39 |
   6 |  0.07292   157.63 |
   7 |  0.07032   152.00 |
   8 |  0.06674   144.27 |
   9 |   0.0655   141.58 |
  10 |  0.06423   138.83 |
  11 |  0.06342   137.10 |
  12 |  0.06198   133.99 |
  13 |  0.06087   131.57 |
  14 |  0.06023   130.20 |
  15 |   0.0592   127.98 |
  16 |  0.05883   127.18 |
  17 |  0.05847   126.40 |
  18 |  0.05785   125.04 |
  19 |  0.05733   123.93 |
  20 |  0.05697   123.15 |
  21 |   0.0567   122.57 |
  22 |  0.05631   121.72 |
  23 |  0.05602   121.10 |
  24 |  0.05566   120.32 |
  25 |  0.05524   119.42 |
  26 |  0.05498   118.85 |
  27 |  0.05486   118.59 |
  28 |  0.05484   118.55 |
  29 |  0.05468   118.20 |
  30 |  0.05469   118.21 |
  31 |  0.05477   118.39 |
  32 |  0.05469   118.21 |
  33 |  0.05451   117.84 |
  34 |  0.05448   117.77 |
  35 |  0.05441   117.61 |
  36 |  0.05439   117.57 |
  37 |  0.05431   117.40 |
  38 |  0.05417   117.09 |
  39 |  0.05414   117.04 |
  40 |  0.05418   117.12 |
  41 |  0.05411   116.97 |
  42 |  0.05397   116.66 |
  43 |  0.05396   116.64 |
  44 |   0.0539   116.51 |
  45 |  0.05379   116.28 |
  46 |  0.05371   116.10 |
  47 |  0.05363   115.94 |
  48 |  0.05356   115.77 |
  49 |  0.05352   115.69 |
  50 |  0.05344   115.52 |
  51 |  0.05342   115.47 |
  52 |  0.05333   115.28 |
  53 |  0.05334   115.31 |
  54 |  0.05326   115.12 |
  55 |  0.05318   114.95 |
  56 |  0.05311   114.81 |
  57 |  0.05306   114.70 |
  58 |  0.05298   114.53 |
  59 |  0.05295   114.45 |
  60 |  0.05296   114.48 |
  61 |  0.05286   114.26 |
  62 |  0.05286   114.26 |
  63 |  0.05281   114.16 |
  64 |  0.05274   114.00 |
  65 |  0.05275   114.02 |
  66 |  0.05268   113.88 |
  67 |  0.05255   113.60 |
  68 |   0.0525   113.48 |
  69 |  0.05246   113.39 |
  70 |   0.0524   113.28 |
  71 |  0.05236   113.17 |
  72 |  0.05238   113.24 |
  73 |  0.05238   113.23 |
  74 |  0.05236   113.19 |
  75 |  0.05229   113.04 |
  76 |  0.05226   112.96 |
  77 |  0.05226   112.97 |
  78 |  0.05224   112.91 |
  79 |  0.05225   112.94 |
  80 |  0.05217   112.77 |
  81 |  0.05211   112.64 |
  82 |  0.05212   112.67 |
  83 |  0.05214   112.70 |
  84 |  0.05212   112.66 |
  85 |  0.05213   112.69 |
  86 |  0.05211   112.65 |
  87 |   0.0521   112.62 |
  88 |  0.05206   112.53 |
  89 |  0.05205   112.50 |
  90 |    0.052   112.41 |
  91 |  0.05202   112.45 |
  92 |  0.05201   112.44 |
  93 |  0.05195   112.30 |
  94 |  0.05198   112.36 |
  95 |  0.05195   112.30 |
  96 |  0.05199   112.38 |
  97 |  0.05199   112.38 |
  98 |    0.052   112.40 |
  99 |    0.052   112.40 |
 100 |  0.05203   112.48 |
[1] "Random Forest variable coefficients"
                      %IncMSE IncNodePurity
graph5           1.282205e-03  8.467901e-01
graph6           7.761222e-03  1.496237e+00
graph7           1.296797e-03  3.587540e-01
graph8          -4.329004e-06  2.166667e-02
graph9           1.145909e-02  1.638572e+00
graph10          3.410883e-02  2.747815e+00
graph11          2.076700e-02  2.203983e+00
graph12          1.919465e-02  2.430514e+00
graph13          2.191114e-02  2.377555e+00
graph14          1.808923e-02  1.713371e+00
graph15          1.043790e-02  1.213430e+00
graph16          8.579745e-03  2.612737e+00
graph17          8.841713e-03  1.811625e+00
graph18          1.894376e-03  6.115616e-01
graph19          1.774017e-02  2.546260e+00
graph20          1.579922e-03  7.389386e-01
graph21          6.046801e-03  1.157216e+00
graph22          7.894576e-04  4.631472e-01
graph23          1.058938e-02  1.808310e+00
graph24          3.965863e-04  2.992998e-01
graph25          8.647130e-04  6.922162e-01
graph26          5.639532e-04  3.855328e-01
graph27          7.814087e-05  2.003764e-01
graph28         -6.960599e-06  2.787216e-02
graph29          0.000000e+00  0.000000e+00
orbit0           6.679918e-04  3.174040e-01
orbit1           5.124034e-03  1.638841e+00
orbit2           4.184938e-04  3.425774e-01
orbit3           3.435936e-05  1.878181e-01
orbit4           1.044521e-02  1.917469e+00
orbit5           1.273850e-02  1.688563e+00
orbit6           1.605241e-02  2.145325e+00
orbit7           2.638453e-05  1.822894e-01
orbit8           3.679273e-04  6.517920e-01
orbit9           6.706693e-03  1.229691e+00
orbit10          1.465630e-03  4.648797e-01
orbit11          9.233931e-04  6.046804e-01
orbit12          1.209489e-03  2.915433e-01
orbit13          7.775476e-06  6.416436e-02
orbit14          0.000000e+00  1.428571e-02
orbit15          8.528261e-03  1.938417e+00
orbit16          9.168117e-03  1.857318e+00
orbit17          8.471519e-03  1.621565e+00
orbit18          1.490812e-02  3.484779e+00
orbit19          1.460177e-02  2.141901e+00
orbit20          1.319271e-02  1.503965e+00
orbit21          5.385441e-03  1.218522e+00
orbit22          2.400626e-02  2.448379e+00
orbit23          1.556692e-05  3.426380e-01
orbit24          2.599456e-02  2.447171e+00
orbit25          3.960661e-03  6.227347e-01
orbit26          5.189286e-03  1.067368e+00
orbit27          1.492628e-02  2.486226e+00
orbit28          1.544905e-02  1.890706e+00
orbit29          2.547187e-03  6.827496e-01
orbit30          4.710963e-04  4.910480e-01
orbit31          1.327473e-02  1.792295e+00
orbit32          2.697686e-03  8.745773e-01
orbit33          4.003708e-04  7.742430e-01
orbit34          1.010178e-02  1.116508e+00
orbit35          9.442446e-03  2.103111e+00
orbit36          1.643304e-03  1.309265e+00
orbit37          6.271029e-03  1.498232e+00
orbit38          1.896389e-03  9.614954e-01
orbit39          1.683242e-02  1.691241e+00
orbit40          7.672624e-04  3.140962e-01
orbit41          1.072355e-04  1.201135e-01
orbit42          4.277215e-04  2.182117e-01
orbit43          2.523645e-03  5.237053e-01
orbit44          1.996291e-05  3.034487e-01
orbit45          1.904175e-02  2.808858e+00
orbit46          8.223710e-04  3.770187e-01
orbit47          1.214331e-03  5.700248e-01
orbit48          1.405893e-03  6.227676e-01
orbit49          3.911805e-03  1.094367e+00
orbit50          2.388643e-04  3.888825e-01
orbit51          1.080717e-02  1.446559e+00
orbit52          1.678697e-03  6.524303e-01
orbit53          1.434866e-03  4.332235e-01
orbit54          9.027765e-04  3.156528e-01
orbit55          0.000000e+00  8.673617e-20
orbit56          1.295773e-02  1.324332e+00
orbit57          3.992773e-05  3.342665e-02
orbit58          3.408881e-05  8.971945e-02
orbit59          4.771363e-04  2.282071e-01
orbit60          2.232352e-03  7.433563e-01
orbit61         -1.100352e-06  4.252994e-03
orbit62          1.626495e-03  7.502030e-01
orbit63          5.832422e-04  5.924162e-01
orbit64          2.392188e-04  1.302798e+00
orbit65          3.563633e-04  2.518959e-01
orbit66          5.418832e-05  9.767882e-02
orbit67          8.224264e-05  1.415326e-01
orbit68         -1.372648e-05  6.011063e-02
orbit69          4.355831e-06  9.117990e-03
orbit70         -1.086220e-05  3.171422e-02
orbit71          0.000000e+00  0.000000e+00
orbit72          0.000000e+00  0.000000e+00
AP              -8.703247e-06  1.834655e-01
bet              4.468441e-03  3.953416e+00
ecc              4.407096e-04  2.881057e-01
eccrad           4.041741e-04  2.590119e-01
close            2.077659e-02  1.754398e+00
constraint       2.652270e-03  8.305947e-01
coreness         1.143071e-03  9.237825e-01
knn              1.013901e-02  2.257949e+00
hubscore         1.167457e-02  2.033850e+00
pagerank         9.213888e-03  5.803591e+00
trans            4.997834e-05  3.840012e-01
evcent           1.538970e-02  2.030008e+00
first            1.894368e-04  3.128419e-01
upto_second      6.324002e-03  1.498186e+00
upto_third       2.066117e-02  1.781273e+00
upto_fourth      1.188472e-02  1.654263e+00
upto_fifth       6.999229e-03  1.406096e+00
upto_sixth       2.455637e-02  2.776951e+00
second           1.118860e-02  1.481214e+00
third            1.442032e-02  2.229821e+00
fourth           9.688551e-03  3.844244e+00
fifth            9.530030e-03  2.549997e+00
sixth            6.170179e-03  2.507053e+00
ratio1           1.164278e-02  1.988471e+00
ratio2           1.067568e-02  4.597851e+00
ratio3           1.436662e-02  3.278539e+00
ratio4           1.743246e-02  3.092815e+00
ratio5           5.018702e-03  3.355350e+00
ratio6           1.764877e-02  3.465723e+00
selfinter       -1.732128e-05  3.716719e-01
walktrap_vertex  5.051903e-04  8.608123e-01
bigcom1          1.113137e-03  6.366656e-01
bigcom2          0.000000e+00  1.734723e-20
bigcom3         -2.217785e-05  1.630734e-01
bigcom4          3.916312e-04  2.622958e-01
bigcom6          0.000000e+00  0.000000e+00
bigcom8          1.214470e-04  4.421290e-01
bigcom9         -6.767237e-06  1.017538e-01
bigcom11         0.000000e+00  8.571429e-03
bigcom13         0.000000e+00  6.938894e-20
bigcom15        -2.124822e-05  3.847341e-01
bigcom16         0.000000e+00  0.000000e+00
bigcom21         1.103458e-05  3.540401e-02
bigcom22         0.000000e+00  2.081668e-19
bigcom24         0.000000e+00  6.938894e-20
bigcom26         0.000000e+00  0.000000e+00
bigcom28         4.003849e-04  5.378236e-01
bigcom30         2.941694e-04  5.945852e-01
bigcom31         0.000000e+00  0.000000e+00
bigcom32         0.000000e+00  6.938894e-20
bigcom33         0.000000e+00  0.000000e+00
bigcom34         0.000000e+00  0.000000e+00
bigcom36         0.000000e+00  0.000000e+00
bigcom37         0.000000e+00  0.000000e+00
bigcom38        -2.663229e-05  5.080344e-01
bigcom39         0.000000e+00  0.000000e+00
bigcom40         1.104689e-03  6.641169e-01
bigcom43         8.764843e-06  3.454959e-01
bigcom44         0.000000e+00  8.750000e-03
bigcom46        -1.122007e-05  9.771680e-02
bigcom47         0.000000e+00  2.359224e-18
bigcom49        -1.511964e-05  3.505052e-01
bigcom50         0.000000e+00  0.000000e+00
bigcom51         0.000000e+00  0.000000e+00
bigcom52         0.000000e+00  0.000000e+00
bigcom54         0.000000e+00  0.000000e+00
bigcom56         0.000000e+00  0.000000e+00
bigcom62         0.000000e+00  2.220446e-18
bigcom66        -1.052930e-05  4.889960e-01
bigcom68         0.000000e+00  0.000000e+00
bigcom69         0.000000e+00  0.000000e+00
bigcom71         1.852558e-05  9.163410e-02
bigcom72         0.000000e+00  1.531746e-02
bigcom73        -1.119494e-05  6.449188e-01
bigcom74        -2.017002e-05  4.803239e-01
bigcom75         0.000000e+00  3.469447e-20
bigcom76         0.000000e+00  0.000000e+00
bigcom77         0.000000e+00  0.000000e+00
bigcom79         0.000000e+00  0.000000e+00
bigcom80         0.000000e+00  6.938894e-20
bigcom82         8.651821e-06  2.172481e-01
bigcom83        -9.729633e-07  5.301192e-01
bigcom84         2.491826e-05  6.344467e-01
bigcom85         0.000000e+00  1.734723e-20
bigcom87         0.000000e+00  6.938894e-20
bigcom89         0.000000e+00  0.000000e+00
bigcom91         0.000000e+00  2.289835e-18
bigcom92         0.000000e+00  2.081668e-19
bigcom93         2.618460e-05  4.843274e-01
bigcom96         0.000000e+00  0.000000e+00
bigcom97         0.000000e+00  0.000000e+00
bigcom98         0.000000e+00  0.000000e+00
bigcom99         0.000000e+00  0.000000e+00
bigcom101        0.000000e+00  6.938894e-20
bigcom104       -4.379267e-05  2.373014e-01
bigcom106        6.842809e-05  6.159668e-01
bigcom109        0.000000e+00  0.000000e+00
bigcom113        0.000000e+00  3.469447e-20
bigcom116       -2.355495e-05  1.682792e-01
bigcom120        0.000000e+00  0.000000e+00
bigcom123       -5.768654e-07  5.378421e-01
bigcom126        0.000000e+00  0.000000e+00
bigcom127        0.000000e+00  0.000000e+00
bigcom137        0.000000e+00  0.000000e+00
bigcom139        0.000000e+00  0.000000e+00
bigcom140       -1.353439e-05  5.126304e-01
bigcom143        0.000000e+00  6.938894e-20
bigcom145        0.000000e+00  3.469447e-20
bigcom146        0.000000e+00  3.469447e-20
bigcom147       -3.847926e-05  4.723842e-01
bigcom149        0.000000e+00  0.000000e+00
bigcom153        0.000000e+00  3.636364e-04
bigcom154        0.000000e+00  0.000000e+00
bigcom156        0.000000e+00  0.000000e+00
bigcom157        0.000000e+00  1.734723e-20
bigcom158       -3.244212e-05  4.656483e-01
bigcom160        2.472210e-05  4.389694e-01
bigcom161        0.000000e+00  0.000000e+00
bigcom162        0.000000e+00  0.000000e+00
bigcom164        0.000000e+00  2.220446e-18
bigcom166       -1.206757e-05  1.491093e-01
bigcom167        1.227960e-05  5.030429e-01
bigcom171        0.000000e+00  0.000000e+00
bigcom173        0.000000e+00  0.000000e+00
bigcom175        1.950487e-05  6.433910e-01
bigcom176        0.000000e+00  0.000000e+00
bigcom177        0.000000e+00  0.000000e+00
bigcom178        0.000000e+00  0.000000e+00
bigcom180        0.000000e+00  0.000000e+00
bigcom181        0.000000e+00  0.000000e+00
bigcom184        0.000000e+00  0.000000e+00
bigcom186        0.000000e+00  0.000000e+00
bigcom187        0.000000e+00  0.000000e+00
bigcom189        0.000000e+00  0.000000e+00
bigcom194        0.000000e+00  0.000000e+00
bigcom195        0.000000e+00  0.000000e+00
bigcom196        0.000000e+00  0.000000e+00
bigcom204        0.000000e+00  1.734723e-20
bigcom205        0.000000e+00  1.734723e-20
bigcom212        0.000000e+00  0.000000e+00
bigcom214        0.000000e+00  0.000000e+00
bigcom222       -3.562499e-05  5.829657e-01
bigcom223        0.000000e+00  0.000000e+00
bigcom226        0.000000e+00  1.734723e-20
bigcom227        0.000000e+00  6.938894e-20
bigcom229        0.000000e+00  0.000000e+00
bigcom233        0.000000e+00  0.000000e+00
bigcom236        0.000000e+00  0.000000e+00
bigcom237        0.000000e+00  0.000000e+00
bigcom246        0.000000e+00  0.000000e+00
bigcom248        0.000000e+00  0.000000e+00
bigcom249        0.000000e+00  0.000000e+00
bigcom250        0.000000e+00  0.000000e+00
bigcom254        0.000000e+00  0.000000e+00
bigcom266        0.000000e+00  0.000000e+00
bigcom269        0.000000e+00  0.000000e+00
bigcom272        0.000000e+00  0.000000e+00
bigcom274       -6.898013e-06  2.738543e-01
bigcom281        0.000000e+00  0.000000e+00
bigcom291        0.000000e+00  7.196048e-01
bigcom292        0.000000e+00  0.000000e+00
bigcom295        0.000000e+00  0.000000e+00
bigcom299        0.000000e+00  0.000000e+00
bigcom301        0.000000e+00  0.000000e+00
bigcom306        0.000000e+00  0.000000e+00
bigcom309        0.000000e+00  0.000000e+00
bigcom314        0.000000e+00  0.000000e+00
bigcom321        0.000000e+00  6.938894e-20
bigcom341        0.000000e+00  0.000000e+00
bigcom350        0.000000e+00  0.000000e+00
bigcom353        0.000000e+00  0.000000e+00
bigcom359        0.000000e+00  6.938894e-20
bigcom363        0.000000e+00  0.000000e+00
bigcom365        0.000000e+00  0.000000e+00
bigcom385        0.000000e+00  0.000000e+00
bigcom386        0.000000e+00  0.000000e+00
bigcom408        0.000000e+00  0.000000e+00
bigcom412        0.000000e+00  0.000000e+00
bigcom480        0.000000e+00  0.000000e+00
spin_vertex      8.966776e-04  1.251236e+00
membership_s1    1.311526e-03  9.540414e-01
membership_s3    0.000000e+00  0.000000e+00
membership_s4    9.188402e-05  2.998677e-01
membership_s5    1.822063e-04  4.777576e-01
membership_s6    8.711180e-04  5.832360e-01
membership_s7    9.571123e-05  5.161145e-01
membership_s8    0.000000e+00  0.000000e+00
membership_s9    8.294130e-06  1.447849e-01
membership_s11   7.257293e-06  5.798158e-02
membership_s12   0.000000e+00  0.000000e+00
membership_s14   0.000000e+00  6.938894e-20
membership_s15   4.010374e-05  2.926661e-01
membership_s16  -2.639055e-05  4.164190e-01
membership_s17   0.000000e+00  6.938894e-20
membership_s18   0.000000e+00  2.208333e-02
membership_s20   0.000000e+00  3.469447e-20
membership_s21   1.283986e-04  6.366605e-01
membership_s22   6.127276e-05  5.468373e-01
membership_s24   0.000000e+00  1.387779e-19
membership_s25   3.106850e-06  4.158215e-01
membership_s26   6.689023e-05  2.687451e-01
membership_s27  -3.107244e-06  3.774392e-01
membership_s28  -5.482456e-07  2.357504e-03
membership_s30   6.022538e-05  2.103464e-01
membership_s31   1.020743e-04  2.542868e-01
membership_s32   1.189117e-04  3.654597e-01
membership_s33  -2.993191e-05  1.913063e-01
membership_s36   6.604169e-04  5.327671e-01
membership_s37   5.998807e-06  1.427847e-01
V1               1.567891e-02  5.757909e+00
V2               8.357437e-03  5.864052e+00
pdi              3.125129e-05  3.349612e-01
adhesion         8.541239e-03  4.483927e+00
cohesion         8.783682e-03  4.961381e+00
inner            7.388129e-03  5.376249e+00
outer            3.229276e-03  5.075122e+00
ioratio          8.754438e-03  4.663993e+00
comsize          7.162042e-03  6.270861e+00
target           2.538558e-05  3.301337e-01
[1] "Dataset: low_C Model GLM, run: 2 of 10 2015-06-16 09:58:43"
[1] "glmnet variable coefficients"
                     [,1]          [,2]
(Intercept)     -2.973761 -2.744147e+00
graph0           0.000000 -2.352115e-02
graph1           0.000000  5.798786e-09
graph2           0.000000 -2.175717e-02
graph3           0.000000  0.000000e+00
graph4           0.000000  0.000000e+00
graph5           0.000000  2.655524e-04
graph6           0.000000  0.000000e+00
graph7           0.000000  1.008556e-03
graph8           0.000000 -1.649632e-01
graph9           0.000000 -1.309304e-07
graph10          0.000000 -1.484729e-09
graph11          0.000000  2.133541e-11
graph12          0.000000  4.540419e-07
graph13          0.000000  0.000000e+00
graph14          0.000000  0.000000e+00
graph15          0.000000  1.445286e-04
graph16          0.000000  0.000000e+00
graph17          0.000000 -5.767217e-08
graph18          0.000000  4.458125e-05
graph19          0.000000  1.624067e-05
graph20          0.000000 -6.788183e-07
graph21          0.000000  0.000000e+00
graph22          0.000000 -7.195527e-05
graph23          0.000000 -8.020841e-05
graph24          0.000000 -1.877174e-04
graph25          0.000000  0.000000e+00
graph26          0.000000  1.041971e-03
graph27          0.000000 -2.990928e-04
graph28          0.000000  3.192293e-04
graph29          0.000000 -4.425387e-01
orbit0           0.000000 -1.929146e-02
orbit1           0.000000  0.000000e+00
orbit2           0.000000 -6.231981e-04
orbit3           0.000000 -1.570442e-02
orbit4           0.000000  0.000000e+00
orbit5           0.000000  1.245226e-07
orbit6           0.000000  0.000000e+00
orbit7           0.000000  0.000000e+00
orbit8           0.000000  1.022341e-04
orbit9           0.000000  0.000000e+00
orbit10          0.000000 -4.730108e-06
orbit11          0.000000  0.000000e+00
orbit12          0.000000  1.479026e-03
orbit13          0.000000  0.000000e+00
orbit14          0.000000 -1.451456e-01
orbit15          0.000000 -9.719956e-08
orbit16          0.000000 -5.212913e-07
orbit17          0.000000 -1.111280e-06
orbit18          0.000000 -2.730649e-08
orbit19          0.000000 -3.705157e-09
orbit20          0.000000  7.765647e-08
orbit21          0.000000  6.775592e-05
orbit22          0.000000  1.585814e-11
orbit23          0.000000  1.524834e-02
orbit24          0.000000  2.090454e-07
orbit25          0.000000  1.824468e-06
orbit26          0.000000 -3.397889e-05
orbit27          0.000000 -3.068509e-06
orbit28          0.000000  6.295525e-06
orbit29          0.000000  5.482522e-07
orbit30          0.000000 -7.308918e-05
orbit31          0.000000 -1.668432e-08
orbit32          0.000000  7.343252e-08
orbit33          0.000000  1.298464e-01
orbit34          0.000000  1.451617e-04
orbit35          0.000000 -2.128286e-06
orbit36          0.000000 -7.545388e-07
orbit37          0.000000  2.390886e-06
orbit38          0.000000 -5.045089e-05
orbit39          0.000000 -2.589143e-06
orbit40          0.000000  9.195655e-09
orbit41          0.000000 -8.512323e-05
orbit42          0.000000  9.833547e-02
orbit43          0.000000  5.420324e-05
orbit44          0.000000  2.788846e-01
orbit45          0.000000  1.338053e-05
orbit46          0.000000  8.505216e-05
orbit47          0.000000 -1.062667e-03
orbit48          0.000000  1.178442e-04
orbit49          0.000000  0.000000e+00
orbit50          0.000000 -1.809227e-03
orbit51          0.000000  3.383800e-05
orbit52          0.000000 -1.717161e-04
orbit53          0.000000 -1.783541e-03
orbit54          0.000000 -6.152180e-05
orbit55          0.000000 -1.860494e+00
orbit56          0.000000 -1.826069e-05
orbit57          0.000000 -2.268855e-03
orbit58          0.000000  2.526783e-01
orbit59          0.000000 -1.413715e-04
orbit60          0.000000 -4.930138e-04
orbit61          0.000000 -7.775441e-01
orbit62          0.000000 -1.128100e-03
orbit63          0.000000  8.984175e-03
orbit64          0.000000  1.357756e-02
orbit65          0.000000  3.882790e-04
orbit66          0.000000  4.582397e-03
orbit67          0.000000  7.847711e-01
orbit68          0.000000 -6.855150e-04
orbit69          0.000000  5.160335e-01
orbit70          0.000000  3.121211e-03
orbit71          0.000000 -5.817803e-01
orbit72          0.000000 -4.271898e-01
AP               0.000000 -3.244148e-02
bet              0.000000  2.794645e-05
ecc              0.000000 -1.796637e-02
eccrad           0.000000 -8.026421e-02
close            0.000000 -2.721615e-02
constraint       0.000000 -3.185105e-01
coreness         0.000000  9.775832e-03
knn              0.000000  1.775999e-04
hubscore         0.000000 -3.038706e+01
pagerank         0.000000 -2.401356e+00
trans            0.000000  0.000000e+00
evcent           0.000000 -1.425823e+01
first            0.000000 -5.002275e-03
upto_second      0.000000  0.000000e+00
upto_third       0.000000 -9.008683e-06
upto_fourth      0.000000  0.000000e+00
upto_fifth       0.000000 -1.260306e-06
upto_sixth       0.000000  0.000000e+00
second           0.000000  0.000000e+00
third            0.000000 -1.067024e-05
fourth           0.000000  4.008201e-05
fifth            0.000000 -3.515917e-06
sixth            0.000000  3.211101e-04
ratio1           0.000000  1.203163e-04
ratio2           0.000000  8.509092e-05
ratio3           0.000000 -1.950100e-03
ratio4           0.000000 -7.723134e-04
ratio5           0.000000 -1.502122e-03
ratio6           0.000000 -2.050234e-04
selfinter        0.000000  2.943364e-04
walktrap_vertex  0.000000 -4.495228e-01
bigcom1          0.000000  3.787010e-01
bigcom2          0.000000 -8.841142e-01
bigcom3          0.000000  2.404008e-01
bigcom4          0.000000  3.926699e-01
bigcom6          0.000000 -5.898761e-01
bigcom8          0.000000  6.507430e-01
bigcom9          0.000000  8.035293e-01
bigcom11         0.000000 -1.199725e+00
bigcom13         0.000000 -1.340210e+00
bigcom15         0.000000  9.922610e-01
bigcom16         0.000000 -1.100727e+00
bigcom21         0.000000  3.356653e-01
bigcom22         0.000000 -1.780487e+00
bigcom24         0.000000 -8.156639e-01
bigcom26         0.000000 -1.528144e+00
bigcom28         0.000000  6.353239e-01
bigcom30         0.000000  7.826598e-01
bigcom31         0.000000 -5.156686e-01
bigcom32         0.000000 -1.160336e+00
bigcom33         0.000000 -1.214424e+00
bigcom34         0.000000 -1.121904e+00
bigcom36         0.000000 -1.140543e+00
bigcom37         0.000000  0.000000e+00
bigcom38         0.000000  5.913338e-01
bigcom39         0.000000 -1.256252e+00
bigcom40         0.000000  4.867395e-01
bigcom43         0.000000  1.601988e+00
bigcom44         0.000000  5.382081e-01
bigcom46         0.000000  5.179672e-01
bigcom47         0.000000 -1.215299e+00
bigcom49         0.000000  1.698214e+00
bigcom50         0.000000 -1.045510e+00
bigcom51         0.000000 -9.402624e-01
bigcom52         0.000000 -9.615562e-01
bigcom54         0.000000 -7.540601e-01
bigcom56         0.000000 -8.374546e-01
bigcom62         0.000000 -1.032639e+00
bigcom66         0.000000  1.349528e+00
bigcom68         0.000000 -7.883294e-01
bigcom69         0.000000 -1.206954e+00
bigcom71         0.000000  5.885318e-01
bigcom72         0.000000 -1.104666e+00
bigcom73         0.000000  1.767264e+00
bigcom74         0.000000  1.258521e+00
bigcom75         0.000000 -9.065447e-01
bigcom76         0.000000 -8.198111e-01
bigcom77         0.000000 -7.204460e-01
bigcom79         0.000000 -9.685577e-01
bigcom80         0.000000 -1.048824e+00
bigcom82         0.000000  1.282124e+00
bigcom83         0.000000  1.568114e+00
bigcom84         0.000000  1.864338e+00
bigcom85         0.000000 -1.143497e+00
bigcom87         0.000000 -1.236253e+00
bigcom89         0.000000 -9.201088e-01
bigcom91         0.000000 -4.973175e-01
bigcom92         0.000000 -1.120462e+00
bigcom93         0.000000  1.862090e+00
bigcom96         0.000000 -7.230446e-01
bigcom97         0.000000 -1.317415e+00
bigcom98         0.000000 -9.248031e-01
bigcom99         0.000000 -1.021979e+00
bigcom101        0.000000 -5.095423e-01
bigcom104        0.000000  8.252379e-01
bigcom106        0.000000  1.269230e+00
bigcom109        0.000000 -7.851331e-01
bigcom113        0.000000 -1.045144e+00
bigcom116        0.000000  2.535735e-01
bigcom120        0.000000 -1.166592e+00
bigcom123        0.000000  1.406806e+00
bigcom126        0.000000 -6.702975e-01
bigcom127        0.000000 -1.160899e+00
bigcom137        0.000000 -1.072669e+00
bigcom139        0.000000 -9.135000e-01
bigcom140        0.000000  1.614604e+00
bigcom143        0.000000 -1.120594e+00
bigcom145        0.000000 -1.288896e+00
bigcom146        0.000000 -1.208889e+00
bigcom147        0.000000  1.480090e+00
bigcom149        0.000000 -7.667316e-01
bigcom153        0.000000 -1.218318e+00
bigcom154        0.000000 -1.196504e+00
bigcom156        0.000000 -8.613780e-01
bigcom157        0.000000 -1.531964e+00
bigcom158        0.000000  1.855670e+00
bigcom160        0.000000  1.423161e+00
bigcom161        0.000000 -8.793407e-01
bigcom162        0.000000 -8.115761e-01
bigcom164        0.000000 -8.848822e-01
bigcom166        0.000000  8.371114e-01
bigcom167        0.000000  7.617244e-01
bigcom171        0.000000 -5.974938e-01
bigcom173        0.000000 -1.074063e+00
bigcom175        0.000000  2.469257e+00
bigcom176        0.000000 -7.425077e-01
bigcom177        0.000000 -8.906967e-01
bigcom178        0.000000 -8.911410e-01
bigcom180        0.000000 -1.008148e+00
bigcom181        0.000000 -7.014475e-01
bigcom184        0.000000 -3.476326e-01
bigcom186        0.000000 -9.836271e-01
bigcom187        0.000000 -5.730188e-01
bigcom189        0.000000 -1.201600e+00
bigcom194        0.000000 -9.866937e-01
bigcom195        0.000000 -6.642389e-01
bigcom196        0.000000 -1.050095e+00
bigcom204        0.000000 -9.410960e-01
bigcom205        0.000000 -1.116327e+00
bigcom212        0.000000 -7.008378e-01
bigcom214        0.000000 -9.545183e-01
bigcom222        0.000000  1.945088e+00
bigcom223        0.000000  0.000000e+00
bigcom226        0.000000 -5.188210e-01
bigcom227        0.000000 -5.506453e-01
bigcom229        0.000000 -1.105999e+00
bigcom233        0.000000 -6.308980e-01
bigcom236        0.000000 -8.857289e-01
bigcom237        0.000000 -4.943807e-01
bigcom246        0.000000 -5.324920e-01
bigcom248        0.000000 -1.075581e+00
bigcom249        0.000000 -6.406879e-01
bigcom250        0.000000 -8.811537e-01
bigcom254        0.000000 -5.321014e-01
bigcom266        0.000000 -7.848569e-01
bigcom269        0.000000 -1.181146e+00
bigcom272        0.000000 -9.142319e-01
bigcom274        0.000000  2.297728e+00
bigcom281        0.000000 -1.259442e+00
bigcom291        0.000000  6.174982e+00
bigcom292        0.000000 -5.893706e-01
bigcom295        0.000000 -5.735134e-01
bigcom299        0.000000 -7.833707e-01
bigcom301        0.000000 -1.038008e+00
bigcom306        0.000000 -7.777650e-01
bigcom309        0.000000 -1.375145e+00
bigcom314        0.000000 -2.080641e-01
bigcom321        0.000000 -9.214455e-01
bigcom341        0.000000 -1.008002e+00
bigcom350        0.000000  0.000000e+00
bigcom353        0.000000 -8.161827e-01
bigcom359        0.000000 -3.494808e-01
bigcom363        0.000000  0.000000e+00
bigcom365        0.000000 -1.160507e+00
bigcom385        0.000000 -1.059377e+00
bigcom386        0.000000 -1.222707e+00
bigcom408        0.000000 -1.068534e+00
bigcom412        0.000000 -6.604471e-01
bigcom480        0.000000 -7.430173e-01
spin_vertex      0.000000  6.402683e-01
membership_s1    0.000000  2.219637e-02
membership_s3    0.000000 -2.040479e+00
membership_s4    0.000000 -8.688771e-02
membership_s5    0.000000  7.644123e-02
membership_s6    0.000000  9.654081e-02
membership_s7    0.000000  7.208448e-02
membership_s8    0.000000 -1.435924e+00
membership_s9    0.000000 -8.531674e-02
membership_s11   0.000000  3.376121e-01
membership_s12   0.000000 -1.501771e+00
membership_s14   0.000000 -2.041709e+00
membership_s15   0.000000 -3.041038e-02
membership_s16   0.000000  1.344959e-01
membership_s17   0.000000 -1.596534e+00
membership_s18   0.000000 -2.972058e+00
membership_s20   0.000000 -1.389181e+00
membership_s21   0.000000  2.407144e-01
membership_s22   0.000000  4.603932e-01
membership_s24   0.000000 -1.614905e+00
membership_s25   0.000000  7.268470e-01
membership_s26   0.000000  4.198963e-01
membership_s27   0.000000 -5.929985e-02
membership_s28   0.000000 -4.158894e-01
membership_s30   0.000000 -8.297284e-03
membership_s31   0.000000 -1.490490e-01
membership_s32   0.000000  1.408929e-02
membership_s33   0.000000  6.613144e-01
membership_s36   0.000000  2.008649e-02
membership_s37   0.000000 -3.914686e-02
V1               0.000000  2.518997e-02
V2               0.000000 -3.930791e-01
pdi              0.000000 -2.029942e+03
adhesion         0.000000  2.047083e-05
cohesion         0.000000 -7.568188e-06
inner            0.000000  8.507468e-06
outer            0.000000  0.000000e+00
ioratio          0.000000  3.211694e-01
comsize          0.000000  1.667848e-05
target           0.000000 -3.595432e-02
[1] "Dataset: low_C Model GBM, run: 3 of 10 2015-06-16 09:59:39"
Iter   TrainDeviance   ValidDeviance   StepSize   Improve
     1        0.3880             nan     0.0100   -0.0000
     2        0.3870             nan     0.0100    0.0000
     3        0.3864             nan     0.0100   -0.0001
     4        0.3853             nan     0.0100   -0.0000
     5        0.3846             nan     0.0100   -0.0000
     6        0.3837             nan     0.0100   -0.0000
     7        0.3829             nan     0.0100    0.0000
     8        0.3821             nan     0.0100   -0.0000
     9        0.3814             nan     0.0100   -0.0000
    10        0.3807             nan     0.0100    0.0000
    20        0.3737             nan     0.0100   -0.0001
    25        0.3705             nan     0.0100    0.0000

[1] "GBM variable coefficients"
                            var    rel.inf
V2                           V2 5.55076215
outer                     outer 3.86447452
inner                     inner 3.35221369
comsize                 comsize 3.05468436
orbit26                 orbit26 2.65466322
knn                         knn 2.50315050
fourth                   fourth 2.49195801
V1                           V1 2.32944596
pagerank               pagerank 2.26013818
bet                         bet 2.24593236
orbit36                 orbit36 2.21311440
graph21                 graph21 2.17877584
ratio2                   ratio2 2.13904501
graph11                 graph11 2.12379356
orbit45                 orbit45 2.09469457
orbit18                 orbit18 2.03480211
ratio1                   ratio1 1.95610454
cohesion               cohesion 1.88312115
ratio5                   ratio5 1.82454825
ioratio                 ioratio 1.70763392
ratio3                   ratio3 1.67856947
graph15                 graph15 1.59747112
orbit5                   orbit5 1.58367175
graph10                 graph10 1.55840368
orbit11                 orbit11 1.52009313
graph1                   graph1 1.47167599
orbit31                 orbit31 1.46049629
orbit35                 orbit35 1.40047633
upto_fourth         upto_fourth 1.32491864
graph19                 graph19 1.30092938
orbit27                 orbit27 1.24814356
graph25                 graph25 1.22545814
adhesion               adhesion 1.22226813
orbit39                 orbit39 1.17055158
graph3                   graph3 1.10783949
orbit21                 orbit21 1.09185845
sixth                     sixth 1.03660614
graph5                   graph5 1.02553167
orbit16                 orbit16 1.02110103
orbit4                   orbit4 1.01745819
orbit40                 orbit40 0.96243752
graph12                 graph12 0.91897202
hubscore               hubscore 0.89864139
orbit19                 orbit19 0.89418106
graph13                 graph13 0.83623416
graph4                   graph4 0.75242680
graph9                   graph9 0.73952727
orbit24                 orbit24 0.73280685
close                     close 0.72976740
orbit52                 orbit52 0.71832290
orbit15                 orbit15 0.67345575
graph6                   graph6 0.66717470
orbit51                 orbit51 0.62961204
orbit47                 orbit47 0.62943909
ratio4                   ratio4 0.62934483
graph14                 graph14 0.62753343
spin_vertex         spin_vertex 0.59712149
graph24                 graph24 0.56474614
fifth                     fifth 0.51680783
graph17                 graph17 0.51481248
bigcom28               bigcom28 0.49466498
orbit20                 orbit20 0.47772385
orbit62                 orbit62 0.47345910
orbit17                 orbit17 0.47040907
walktrap_vertex walktrap_vertex 0.45697255
ratio6                   ratio6 0.45611548
graph18                 graph18 0.39452266
graph20                 graph20 0.38551758
upto_second         upto_second 0.38116736
orbit1                   orbit1 0.35460251
orbit48                 orbit48 0.33909577
orbit44                 orbit44 0.33583567
graph28                 graph28 0.28925451
orbit42                 orbit42 0.27360905
graph23                 graph23 0.27167485
orbit56                 orbit56 0.25840805
constraint           constraint 0.24243303
orbit65                 orbit65 0.24075769
orbit33                 orbit33 0.23189862
graph7                   graph7 0.22780432
orbit63                 orbit63 0.21387898
graph16                 graph16 0.21248516
upto_fifth           upto_fifth 0.20393010
bigcom8                 bigcom8 0.17530889
orbit64                 orbit64 0.17112809
selfinter             selfinter 0.16456477
orbit9                   orbit9 0.15723516
orbit58                 orbit58 0.15151835
membership_s6     membership_s6 0.14142975
third                     third 0.13655863
orbit49                 orbit49 0.13198057
orbit41                 orbit41 0.11668366
bigcom30               bigcom30 0.11174735
orbit10                 orbit10 0.09568023
graph0                   graph0 0.00000000
graph2                   graph2 0.00000000
graph8                   graph8 0.00000000
graph22                 graph22 0.00000000
graph26                 graph26 0.00000000
graph27                 graph27 0.00000000
graph29                 graph29 0.00000000
orbit0                   orbit0 0.00000000
orbit2                   orbit2 0.00000000
orbit3                   orbit3 0.00000000
orbit6                   orbit6 0.00000000
orbit7                   orbit7 0.00000000
orbit8                   orbit8 0.00000000
orbit12                 orbit12 0.00000000
orbit13                 orbit13 0.00000000
orbit14                 orbit14 0.00000000
orbit22                 orbit22 0.00000000
orbit23                 orbit23 0.00000000
orbit25                 orbit25 0.00000000
orbit28                 orbit28 0.00000000
orbit29                 orbit29 0.00000000
orbit30                 orbit30 0.00000000
orbit32                 orbit32 0.00000000
orbit34                 orbit34 0.00000000
orbit37                 orbit37 0.00000000
orbit38                 orbit38 0.00000000
orbit43                 orbit43 0.00000000
orbit46                 orbit46 0.00000000
orbit50                 orbit50 0.00000000
orbit53                 orbit53 0.00000000
orbit54                 orbit54 0.00000000
orbit55                 orbit55 0.00000000
orbit57                 orbit57 0.00000000
orbit59                 orbit59 0.00000000
orbit60                 orbit60 0.00000000
orbit61                 orbit61 0.00000000
orbit66                 orbit66 0.00000000
orbit67                 orbit67 0.00000000
orbit68                 orbit68 0.00000000
orbit69                 orbit69 0.00000000
orbit70                 orbit70 0.00000000
orbit71                 orbit71 0.00000000
orbit72                 orbit72 0.00000000
AP                           AP 0.00000000
ecc                         ecc 0.00000000
eccrad                   eccrad 0.00000000
coreness               coreness 0.00000000
trans                     trans 0.00000000
evcent                   evcent 0.00000000
first                     first 0.00000000
upto_third           upto_third 0.00000000
upto_sixth           upto_sixth 0.00000000
second                   second 0.00000000
bigcom1                 bigcom1 0.00000000
bigcom2                 bigcom2 0.00000000
bigcom3                 bigcom3 0.00000000
bigcom4                 bigcom4 0.00000000
bigcom6                 bigcom6 0.00000000
bigcom9                 bigcom9 0.00000000
bigcom11               bigcom11 0.00000000
bigcom13               bigcom13 0.00000000
bigcom15               bigcom15 0.00000000
bigcom16               bigcom16 0.00000000
bigcom21               bigcom21 0.00000000
bigcom22               bigcom22 0.00000000
bigcom24               bigcom24 0.00000000
bigcom26               bigcom26 0.00000000
bigcom31               bigcom31 0.00000000
bigcom32               bigcom32 0.00000000
bigcom33               bigcom33 0.00000000
bigcom34               bigcom34 0.00000000
bigcom36               bigcom36 0.00000000
bigcom37               bigcom37 0.00000000
bigcom38               bigcom38 0.00000000
bigcom39               bigcom39 0.00000000
bigcom40               bigcom40 0.00000000
bigcom43               bigcom43 0.00000000
bigcom44               bigcom44 0.00000000
bigcom46               bigcom46 0.00000000
bigcom47               bigcom47 0.00000000
bigcom49               bigcom49 0.00000000
bigcom50               bigcom50 0.00000000
bigcom51               bigcom51 0.00000000
bigcom52               bigcom52 0.00000000
bigcom54               bigcom54 0.00000000
bigcom56               bigcom56 0.00000000
bigcom62               bigcom62 0.00000000
bigcom66               bigcom66 0.00000000
bigcom68               bigcom68 0.00000000
bigcom69               bigcom69 0.00000000
bigcom71               bigcom71 0.00000000
bigcom72               bigcom72 0.00000000
bigcom73               bigcom73 0.00000000
bigcom74               bigcom74 0.00000000
bigcom75               bigcom75 0.00000000
bigcom76               bigcom76 0.00000000
bigcom77               bigcom77 0.00000000
bigcom79               bigcom79 0.00000000
bigcom80               bigcom80 0.00000000
bigcom82               bigcom82 0.00000000
bigcom83               bigcom83 0.00000000
bigcom84               bigcom84 0.00000000
bigcom85               bigcom85 0.00000000
bigcom87               bigcom87 0.00000000
bigcom89               bigcom89 0.00000000
bigcom91               bigcom91 0.00000000
bigcom92               bigcom92 0.00000000
bigcom93               bigcom93 0.00000000
bigcom96               bigcom96 0.00000000
bigcom97               bigcom97 0.00000000
bigcom98               bigcom98 0.00000000
bigcom99               bigcom99 0.00000000
bigcom101             bigcom101 0.00000000
bigcom104             bigcom104 0.00000000
bigcom106             bigcom106 0.00000000
bigcom109             bigcom109 0.00000000
bigcom113             bigcom113 0.00000000
bigcom116             bigcom116 0.00000000
bigcom120             bigcom120 0.00000000
bigcom123             bigcom123 0.00000000
bigcom126             bigcom126 0.00000000
bigcom127             bigcom127 0.00000000
bigcom137             bigcom137 0.00000000
bigcom139             bigcom139 0.00000000
bigcom140             bigcom140 0.00000000
bigcom143             bigcom143 0.00000000
bigcom145             bigcom145 0.00000000
bigcom146             bigcom146 0.00000000
bigcom147             bigcom147 0.00000000
bigcom149             bigcom149 0.00000000
bigcom153             bigcom153 0.00000000
bigcom154             bigcom154 0.00000000
bigcom156             bigcom156 0.00000000
bigcom157             bigcom157 0.00000000
bigcom158             bigcom158 0.00000000
bigcom160             bigcom160 0.00000000
bigcom161             bigcom161 0.00000000
bigcom162             bigcom162 0.00000000
bigcom164             bigcom164 0.00000000
bigcom166             bigcom166 0.00000000
bigcom167             bigcom167 0.00000000
bigcom171             bigcom171 0.00000000
bigcom173             bigcom173 0.00000000
bigcom175             bigcom175 0.00000000
bigcom176             bigcom176 0.00000000
bigcom177             bigcom177 0.00000000
bigcom178             bigcom178 0.00000000
bigcom180             bigcom180 0.00000000
bigcom181             bigcom181 0.00000000
bigcom184             bigcom184 0.00000000
bigcom186             bigcom186 0.00000000
bigcom187             bigcom187 0.00000000
bigcom189             bigcom189 0.00000000
bigcom194             bigcom194 0.00000000
bigcom195             bigcom195 0.00000000
bigcom196             bigcom196 0.00000000
bigcom204             bigcom204 0.00000000
bigcom205             bigcom205 0.00000000
bigcom212             bigcom212 0.00000000
bigcom214             bigcom214 0.00000000
bigcom222             bigcom222 0.00000000
bigcom223             bigcom223 0.00000000
bigcom226             bigcom226 0.00000000
bigcom227             bigcom227 0.00000000
bigcom229             bigcom229 0.00000000
bigcom233             bigcom233 0.00000000
bigcom236             bigcom236 0.00000000
bigcom237             bigcom237 0.00000000
bigcom246             bigcom246 0.00000000
bigcom248             bigcom248 0.00000000
bigcom249             bigcom249 0.00000000
bigcom250             bigcom250 0.00000000
bigcom254             bigcom254 0.00000000
bigcom266             bigcom266 0.00000000
bigcom269             bigcom269 0.00000000
bigcom272             bigcom272 0.00000000
bigcom274             bigcom274 0.00000000
bigcom281             bigcom281 0.00000000
bigcom291             bigcom291 0.00000000
bigcom292             bigcom292 0.00000000
bigcom295             bigcom295 0.00000000
bigcom299             bigcom299 0.00000000
bigcom301             bigcom301 0.00000000
bigcom306             bigcom306 0.00000000
bigcom309             bigcom309 0.00000000
bigcom314             bigcom314 0.00000000
bigcom321             bigcom321 0.00000000
bigcom341             bigcom341 0.00000000
bigcom350             bigcom350 0.00000000
bigcom353             bigcom353 0.00000000
bigcom359             bigcom359 0.00000000
bigcom363             bigcom363 0.00000000
bigcom365             bigcom365 0.00000000
bigcom385             bigcom385 0.00000000
bigcom386             bigcom386 0.00000000
bigcom408             bigcom408 0.00000000
bigcom412             bigcom412 0.00000000
bigcom480             bigcom480 0.00000000
membership_s1     membership_s1 0.00000000
membership_s3     membership_s3 0.00000000
membership_s4     membership_s4 0.00000000
membership_s5     membership_s5 0.00000000
membership_s7     membership_s7 0.00000000
membership_s8     membership_s8 0.00000000
membership_s9     membership_s9 0.00000000
membership_s11   membership_s11 0.00000000
membership_s12   membership_s12 0.00000000
membership_s14   membership_s14 0.00000000
membership_s15   membership_s15 0.00000000
membership_s16   membership_s16 0.00000000
membership_s17   membership_s17 0.00000000
membership_s18   membership_s18 0.00000000
membership_s20   membership_s20 0.00000000
membership_s21   membership_s21 0.00000000
membership_s22   membership_s22 0.00000000
membership_s24   membership_s24 0.00000000
membership_s25   membership_s25 0.00000000
membership_s26   membership_s26 0.00000000
membership_s27   membership_s27 0.00000000
membership_s28   membership_s28 0.00000000
membership_s30   membership_s30 0.00000000
membership_s31   membership_s31 0.00000000
membership_s32   membership_s32 0.00000000
membership_s33   membership_s33 0.00000000
membership_s36   membership_s36 0.00000000
membership_s37   membership_s37 0.00000000
pdi                         pdi 0.00000000
target                   target 0.00000000
[1] "Dataset: low_C Model RF, run: 3 of 10 2015-06-16 09:59:54"
     |      Out-of-bag   |
Tree |      MSE  %Var(y) |
   1 |  0.08461   183.06 |
   2 |  0.08478   183.42 |
   3 |  0.08296   179.49 |
   4 |  0.07827   169.32 |
   5 |  0.07556   163.46 |
   6 |  0.07389   159.85 |
   7 |   0.0717   155.12 |
   8 |  0.06838   147.94 |
   9 |  0.06642   143.70 |
  10 |  0.06507   140.77 |
  11 |  0.06372   137.86 |
  12 |  0.06313   136.58 |
  13 |  0.06183   133.77 |
  14 |  0.06104   132.06 |
  15 |  0.06041   130.70 |
  16 |  0.06007   129.95 |
  17 |  0.05968   129.10 |
  18 |  0.05893   127.50 |
  19 |  0.05822   125.95 |
  20 |  0.05802   125.52 |
  21 |   0.0578   125.04 |
  22 |  0.05744   124.27 |
  23 |  0.05709   123.51 |
  24 |  0.05684   122.97 |
  25 |  0.05656   122.36 |
  26 |  0.05629   121.78 |
  27 |  0.05607   121.30 |
  28 |  0.05596   121.06 |
  29 |  0.05586   120.84 |
  30 |   0.0559   120.94 |
  31 |  0.05575   120.62 |
  32 |  0.05565   120.39 |
  33 |  0.05564   120.37 |
  34 |  0.05544   119.94 |
  35 |  0.05539   119.82 |
  36 |   0.0552   119.42 |
  37 |  0.05508   119.16 |
  38 |  0.05504   119.08 |
  39 |  0.05494   118.86 |
  40 |  0.05479   118.53 |
  41 |  0.05473   118.39 |
  42 |  0.05462   118.17 |
  43 |  0.05459   118.10 |
  44 |  0.05453   117.98 |
  45 |  0.05445   117.79 |
  46 |  0.05445   117.79 |
  47 |  0.05441   117.71 |
  48 |  0.05441   117.72 |
  49 |  0.05431   117.50 |
  50 |  0.05424   117.34 |
  51 |  0.05416   117.17 |
  52 |  0.05406   116.95 |
  53 |  0.05395   116.71 |
  54 |  0.05389   116.59 |
  55 |  0.05393   116.67 |
  56 |   0.0539   116.60 |
  57 |  0.05384   116.48 |
  58 |  0.05382   116.44 |
  59 |  0.05377   116.33 |
  60 |  0.05373   116.24 |
  61 |  0.05367   116.10 |
  62 |  0.05363   116.02 |
  63 |  0.05355   115.84 |
  64 |   0.0535   115.74 |
  65 |  0.05341   115.56 |
  66 |  0.05339   115.50 |
  67 |  0.05336   115.45 |
  68 |  0.05334   115.39 |
  69 |  0.05328   115.28 |
  70 |  0.05324   115.17 |
  71 |  0.05319   115.07 |
  72 |  0.05315   114.99 |
  73 |  0.05315   114.99 |
  74 |  0.05315   114.98 |
  75 |  0.05315   114.98 |
  76 |  0.05309   114.85 |
  77 |  0.05302   114.70 |
  78 |  0.05304   114.76 |
  79 |  0.05303   114.72 |
  80 |  0.05301   114.69 |
  81 |    0.053   114.67 |
  82 |  0.05294   114.54 |
  83 |  0.05291   114.46 |
  84 |  0.05289   114.43 |
  85 |  0.05289   114.42 |
  86 |  0.05288   114.40 |
  87 |  0.05285   114.33 |
  88 |  0.05287   114.37 |
  89 |   0.0529   114.45 |
  90 |  0.05288   114.39 |
  91 |   0.0528   114.23 |
  92 |  0.05279   114.21 |
  93 |  0.05278   114.19 |
  94 |  0.05276   114.15 |
  95 |  0.05279   114.21 |
  96 |  0.05279   114.22 |
  97 |  0.05278   114.19 |
  98 |  0.05278   114.19 |
  99 |  0.05276   114.13 |
 100 |  0.05275   114.13 |
[1] "Random Forest variable coefficients"
                      %IncMSE IncNodePurity
graph5           8.683516e-04  6.167109e-01
graph6           3.448037e-03  1.757419e+00
graph7           6.705467e-04  2.187566e-01
graph8           0.000000e+00  7.945034e-18
graph9           1.171518e-02  1.779998e+00
graph10          2.700779e-02  3.135445e+00
graph11          1.582287e-02  2.320047e+00
graph12          1.912670e-02  2.191454e+00
graph13          1.430514e-02  2.565314e+00
graph14          1.125879e-02  1.963294e+00
graph15          8.928227e-03  1.549290e+00
graph16          1.517777e-02  2.709028e+00
graph17          9.032923e-03  1.848776e+00
graph18          2.768557e-03  7.286190e-01
graph19          1.940155e-02  2.278653e+00
graph20          1.912874e-03  6.389266e-01
graph21          5.672635e-03  1.346737e+00
graph22          1.275315e-03  2.369308e-01
graph23          1.519367e-02  1.681147e+00
graph24          5.788154e-04  2.959431e-01
graph25          1.238820e-03  7.425771e-01
graph26          3.455594e-04  2.115973e-01
graph27          4.072190e-05  3.227632e-01
graph28          1.848940e-05  7.926525e-02
graph29          0.000000e+00  0.000000e+00
orbit0           4.546423e-04  2.445496e-01
orbit1           7.177922e-03  1.544591e+00
orbit2           2.323592e-04  4.280711e-01
orbit3           1.251020e-04  1.133597e-01
orbit4           1.203874e-02  2.355250e+00
orbit5           5.641655e-03  1.898472e+00
orbit6           1.201081e-02  1.804222e+00
orbit7           1.849306e-04  2.662079e-01
orbit8           1.691792e-03  6.693852e-01
orbit9           8.119552e-03  1.491451e+00
orbit10          1.339581e-03  5.088836e-01
orbit11          1.029719e-03  6.535305e-01
orbit12          1.257462e-03  2.918228e-01
orbit13          3.295142e-06  5.164366e-02
orbit14         -4.240882e-06  9.473684e-03
orbit15          1.130137e-02  1.659320e+00
orbit16          1.080462e-02  1.693617e+00
orbit17          9.867577e-03  1.820029e+00
orbit18          1.126563e-02  3.280553e+00
orbit19          1.683218e-02  2.263162e+00
orbit20          1.328598e-02  1.902481e+00
orbit21          4.837506e-03  1.096720e+00
orbit22          1.834042e-02  2.215159e+00
orbit23         -1.455344e-05  1.523161e-01
orbit24          1.950832e-02  2.270222e+00
orbit25          2.479009e-03  7.119545e-01
orbit26          7.304739e-03  1.285936e+00
orbit27          2.736849e-02  3.050818e+00
orbit28          1.246695e-02  1.672146e+00
orbit29          1.026738e-03  4.334298e-01
orbit30          6.869322e-04  6.495586e-01
orbit31          1.280407e-02  2.077197e+00
orbit32          2.683789e-03  7.862544e-01
orbit33          3.491349e-04  5.300229e-01
orbit34          1.049408e-02  1.486069e+00
orbit35          2.411512e-02  2.457991e+00
orbit36          4.832312e-03  1.963245e+00
orbit37          6.616164e-03  1.465476e+00
orbit38          2.183826e-03  1.200706e+00
orbit39          1.341933e-02  1.642298e+00
orbit40          1.161558e-03  3.639417e-01
orbit41          4.125680e-04  2.544326e-01
orbit42          2.012253e-04  1.865828e-01
orbit43          2.343449e-03  9.443073e-01
orbit44          1.087134e-04  3.554808e-01
orbit45          2.804881e-02  2.825214e+00
orbit46          9.969779e-04  4.920993e-01
orbit47          1.817156e-03  4.700247e-01
orbit48          6.606778e-04  4.723790e-01
orbit49          2.098332e-03  9.231433e-01
orbit50          1.702299e-04  5.976574e-01
orbit51          9.707358e-03  1.484221e+00
orbit52          3.973647e-03  5.037928e-01
orbit53          8.825576e-04  4.897017e-01
orbit54          4.994079e-04  2.615508e-01
orbit55          0.000000e+00  5.204170e-19
orbit56          1.272090e-02  1.754622e+00
orbit57          3.790928e-05  2.778458e-02
orbit58          1.319816e-04  1.172799e-01
orbit59          1.423909e-03  2.477284e-01
orbit60          1.535698e-03  6.772873e-01
orbit61          0.000000e+00  4.163336e-19
orbit62          3.373220e-03  8.692072e-01
orbit63          2.608968e-04  6.200879e-01
orbit64          1.933116e-04  1.232131e+00
orbit65          6.679855e-04  1.937092e-01
orbit66          3.503486e-05  9.061467e-03
orbit67          8.583245e-05  1.708950e-01
orbit68          7.628162e-05  1.834246e-01
orbit69          0.000000e+00  9.322884e-03
orbit70          2.343380e-06  6.416032e-02
orbit71          0.000000e+00  2.428613e-19
orbit72          0.000000e+00  1.387779e-19
AP              -4.194966e-06  1.148228e-01
bet              4.019160e-03  3.747510e+00
ecc              9.329998e-04  4.421641e-01
eccrad           1.565560e-03  2.682057e-01
close            7.656631e-03  1.944038e+00
constraint       2.690159e-03  1.107375e+00
coreness         7.127824e-04  9.111219e-01
knn              1.284875e-02  2.420732e+00
hubscore         9.583721e-03  2.022372e+00
pagerank         8.478182e-03  5.867016e+00
trans            1.185609e-04  3.840650e-01
evcent           1.034364e-02  1.851151e+00
first            4.033372e-05  2.699311e-01
upto_second      1.068618e-02  1.470323e+00
upto_third       1.466017e-02  1.810741e+00
upto_fourth      1.715232e-02  1.938519e+00
upto_fifth       1.650940e-02  1.826263e+00
upto_sixth       1.651365e-02  2.625093e+00
second           8.889554e-03  1.461381e+00
third            1.952690e-02  2.272276e+00
fourth           1.364408e-02  3.288001e+00
fifth            1.087955e-02  2.564893e+00
sixth            1.312755e-02  2.647537e+00
ratio1           1.433002e-02  2.422725e+00
ratio2           1.118367e-02  4.627430e+00
ratio3           2.015505e-02  2.976974e+00
ratio4           2.504789e-02  3.045670e+00
ratio5           4.845554e-03  3.906846e+00
ratio6           2.019861e-02  3.049764e+00
selfinter        1.264204e-05  3.495839e-01
walktrap_vertex  1.294250e-03  4.972587e-01
bigcom1          9.861762e-04  4.472070e-01
bigcom2          0.000000e+00  3.122502e-19
bigcom3          1.897300e-06  2.198838e-01
bigcom4          5.412156e-04  3.523060e-01
bigcom6          0.000000e+00  1.387779e-19
bigcom8          2.928616e-04  6.175435e-01
bigcom9         -1.639489e-05  2.094076e-02
bigcom11         0.000000e+00  1.040834e-19
bigcom13         0.000000e+00  6.938894e-20
bigcom15        -7.570506e-06  3.232448e-01
bigcom16         0.000000e+00  2.775558e-19
bigcom21         1.056582e-04  4.234216e-01
bigcom22         0.000000e+00  5.620504e-18
bigcom24         0.000000e+00  1.387779e-19
bigcom26         0.000000e+00  5.898060e-19
bigcom28         5.969107e-04  6.380798e-01
bigcom30         2.348528e-04  6.197900e-01
bigcom31         0.000000e+00  0.000000e+00
bigcom32         0.000000e+00  2.775558e-19
bigcom33         0.000000e+00  6.938894e-20
bigcom34         0.000000e+00  0.000000e+00
bigcom36         0.000000e+00  3.469447e-20
bigcom37         0.000000e+00  3.469447e-20
bigcom38        -2.446827e-05  3.044136e-01
bigcom39         0.000000e+00  1.387779e-19
bigcom40         9.524205e-04  6.012909e-01
bigcom43         3.905107e-05  5.852542e-01
bigcom44         1.373750e-05  1.106593e-01
bigcom46        -1.671236e-05  1.278210e-01
bigcom47        -2.937878e-05  3.111594e-01
bigcom49        -3.453598e-05  4.194156e-01
bigcom50         0.000000e+00  0.000000e+00
bigcom51         0.000000e+00  0.000000e+00
bigcom52         0.000000e+00  0.000000e+00
bigcom54         0.000000e+00  0.000000e+00
bigcom56         0.000000e+00  1.387779e-19
bigcom62         0.000000e+00  1.561251e-19
bigcom66        -2.690215e-05  5.593700e-01
bigcom68         0.000000e+00  1.734723e-20
bigcom69         0.000000e+00  6.938894e-20
bigcom71         4.212493e-07  1.875245e-01
bigcom72         0.000000e+00  0.000000e+00
bigcom73         5.532087e-06  5.384010e-01
bigcom74        -2.000143e-05  4.190941e-01
bigcom75         0.000000e+00  0.000000e+00
bigcom76         0.000000e+00  1.387779e-19
bigcom77         0.000000e+00  0.000000e+00
bigcom79         0.000000e+00  0.000000e+00
bigcom80         0.000000e+00  0.000000e+00
bigcom82         5.734435e-07  2.737148e-01
bigcom83        -2.644765e-06  3.529892e-01
bigcom84         0.000000e+00  0.000000e+00
bigcom85         0.000000e+00  6.938894e-20
bigcom87         0.000000e+00  0.000000e+00
bigcom89         0.000000e+00  2.081668e-19
bigcom91         0.000000e+00  0.000000e+00
bigcom92         0.000000e+00  1.387779e-19
bigcom93         5.989313e-05  5.004612e-01
bigcom96         0.000000e+00  0.000000e+00
bigcom97         0.000000e+00  1.387779e-19
bigcom98         0.000000e+00  0.000000e+00
bigcom99         0.000000e+00  3.469447e-20
bigcom101        0.000000e+00  1.387779e-19
bigcom104       -6.137760e-05  2.668758e-01
bigcom106        6.323409e-05  5.601095e-01
bigcom109        0.000000e+00  0.000000e+00
bigcom113        0.000000e+00  0.000000e+00
bigcom116       -1.720127e-05  9.741394e-02
bigcom120        0.000000e+00  3.469447e-20
bigcom123       -1.112956e-05  4.731346e-01
bigcom126        0.000000e+00  0.000000e+00
bigcom127        0.000000e+00  0.000000e+00
bigcom137        0.000000e+00  0.000000e+00
bigcom139        0.000000e+00  0.000000e+00
bigcom140        5.752096e-06  4.917099e-01
bigcom143        0.000000e+00  0.000000e+00
bigcom145        0.000000e+00  0.000000e+00
bigcom146        0.000000e+00  0.000000e+00
bigcom147       -2.848481e-05  5.907141e-01
bigcom149        0.000000e+00  0.000000e+00
bigcom153        0.000000e+00  1.387779e-19
bigcom154        0.000000e+00  6.938894e-20
bigcom156        0.000000e+00  0.000000e+00
bigcom157        0.000000e+00  0.000000e+00
bigcom158       -4.044228e-05  6.348133e-01
bigcom160        9.817775e-06  7.158399e-01
bigcom161        0.000000e+00  1.387779e-19
bigcom162        0.000000e+00  6.938894e-20
bigcom164        0.000000e+00  0.000000e+00
bigcom166        6.122889e-06  1.402722e-01
bigcom167       -3.463033e-05  3.745905e-01
bigcom171        0.000000e+00  0.000000e+00
bigcom173        0.000000e+00  1.387779e-19
bigcom175       -3.003646e-05  7.059214e-01
bigcom176        0.000000e+00  0.000000e+00
bigcom177        0.000000e+00  1.387779e-19
bigcom178        0.000000e+00  0.000000e+00
bigcom180        0.000000e+00  0.000000e+00
bigcom181        0.000000e+00  0.000000e+00
bigcom184        0.000000e+00  0.000000e+00
bigcom186        0.000000e+00  0.000000e+00
bigcom187        0.000000e+00  0.000000e+00
bigcom189        0.000000e+00  3.469447e-20
bigcom194        0.000000e+00  6.938894e-20
bigcom195        0.000000e+00  0.000000e+00
bigcom196        0.000000e+00  0.000000e+00
bigcom204        0.000000e+00  1.387779e-19
bigcom205        0.000000e+00  6.938894e-20
bigcom212        0.000000e+00  0.000000e+00
bigcom214        0.000000e+00  0.000000e+00
bigcom222       -3.019536e-05  5.629422e-01
bigcom223        0.000000e+00  0.000000e+00
bigcom226        0.000000e+00  0.000000e+00
bigcom227        0.000000e+00  1.387779e-19
bigcom229        0.000000e+00  2.081668e-19
bigcom233        0.000000e+00  0.000000e+00
bigcom236        0.000000e+00  0.000000e+00
bigcom237        0.000000e+00  1.387779e-19
bigcom246        0.000000e+00  0.000000e+00
bigcom248        2.771153e-05  3.476767e-01
bigcom249        0.000000e+00  0.000000e+00
bigcom250        0.000000e+00  0.000000e+00
bigcom254        0.000000e+00  6.938894e-20
bigcom266        0.000000e+00  0.000000e+00
bigcom269        0.000000e+00  1.387779e-19
bigcom272        0.000000e+00  0.000000e+00
bigcom274        4.516900e-05  3.180554e-01
bigcom281        0.000000e+00  1.734723e-20
bigcom291        0.000000e+00  6.999377e-01
bigcom292        0.000000e+00  0.000000e+00
bigcom295        0.000000e+00  0.000000e+00
bigcom299        0.000000e+00  0.000000e+00
bigcom301        0.000000e+00  1.734723e-19
bigcom306        0.000000e+00  1.387779e-19
bigcom309        0.000000e+00  0.000000e+00
bigcom314        0.000000e+00  0.000000e+00
bigcom321        0.000000e+00  2.775558e-19
bigcom341        0.000000e+00  0.000000e+00
bigcom350        0.000000e+00  0.000000e+00
bigcom353        0.000000e+00  0.000000e+00
bigcom359        0.000000e+00  0.000000e+00
bigcom363        0.000000e+00  0.000000e+00
bigcom365        0.000000e+00  2.775558e-19
bigcom385        0.000000e+00  1.387779e-19
bigcom386        0.000000e+00  0.000000e+00
bigcom408        0.000000e+00  0.000000e+00
bigcom412        0.000000e+00  4.857226e-19
bigcom480        0.000000e+00  0.000000e+00
spin_vertex      2.758748e-04  1.109015e+00
membership_s1    1.316506e-03  6.896254e-01
membership_s3    0.000000e+00  6.938894e-20
membership_s4    8.639379e-05  2.432907e-01
membership_s5    1.503508e-04  4.617449e-01
membership_s6    1.042935e-03  5.586387e-01
membership_s7    6.200917e-05  6.184625e-01
membership_s8    0.000000e+00  2.081668e-19
membership_s9    1.216489e-05  8.253745e-02
membership_s11  -4.189724e-06  1.344926e-02
membership_s12   0.000000e+00  0.000000e+00
membership_s14   0.000000e+00  0.000000e+00
membership_s15   2.153186e-05  4.808117e-01
membership_s16  -1.590900e-05  4.078164e-01
membership_s17   0.000000e+00  0.000000e+00
membership_s18   1.284797e-05  2.388889e-02
membership_s20   0.000000e+00  2.775558e-19
membership_s21   6.142752e-05  2.062366e-01
membership_s22   8.287834e-05  4.692696e-01
membership_s24   0.000000e+00  2.255141e-19
membership_s25  -3.945631e-05  2.389123e-01
membership_s26  -2.791927e-05  1.934155e-01
membership_s27   6.210060e-05  4.404128e-01
membership_s28   0.000000e+00  2.081668e-19
membership_s30   8.089886e-05  3.458858e-01
membership_s31   7.797910e-05  2.488171e-01
membership_s32   5.508524e-07  2.448793e-01
membership_s33  -2.319497e-05  1.997587e-01
membership_s36   5.352240e-04  3.966887e-01
membership_s37   1.144473e-05  1.983249e-01
V1               2.474772e-02  6.017950e+00
V2               9.534712e-03  6.275954e+00
pdi              1.401457e-04  5.905662e-01
adhesion         9.167693e-03  4.862535e+00
cohesion         8.441445e-03  4.017224e+00
inner            6.554400e-03  5.653325e+00
outer            5.927579e-03  5.984438e+00
ioratio          9.697877e-03  5.177540e+00
comsize          4.751881e-03  6.274211e+00
target           1.684345e-05  3.277468e-01
[1] "Dataset: low_C Model GLM, run: 3 of 10 2015-06-16 10:05:33"
[1] "glmnet variable coefficients"
                     [,1]          [,2]
(Intercept)     -2.974665 -2.336366e+00
graph0           0.000000 -3.229724e-02
graph1           0.000000  1.797166e-05
graph2           0.000000 -9.241658e-03
graph3           0.000000  3.111395e-07
graph4           0.000000  0.000000e+00
graph5           0.000000  3.399102e-04
graph6           0.000000  1.788394e-10
graph7           0.000000  1.345251e-03
graph8           0.000000 -2.303237e-01
graph9           0.000000 -1.608234e-07
graph10          0.000000 -4.162642e-09
graph11          0.000000  1.138389e-10
graph12          0.000000  3.406498e-07
graph13          0.000000  0.000000e+00
graph14          0.000000 -2.497553e-08
graph15          0.000000  1.798401e-04
graph16          0.000000  0.000000e+00
graph17          0.000000  0.000000e+00
graph18          0.000000  1.047790e-04
graph19          0.000000  2.552408e-05
graph20          0.000000 -5.325366e-05
graph21          0.000000 -3.956793e-05
graph22          0.000000 -9.660251e-05
graph23          0.000000 -1.192878e-04
graph24          0.000000 -1.998924e-04
graph25          0.000000  6.406216e-04
graph26          0.000000  9.104295e-08
graph27          0.000000 -2.329120e-03
graph28          0.000000  3.208486e-03
graph29          0.000000 -2.651734e-03
orbit0           0.000000 -1.675780e-02
orbit1           0.000000  3.412532e-05
orbit2           0.000000 -4.066877e-03
orbit3           0.000000 -5.488200e-03
orbit4           0.000000  1.295622e-06
orbit5           0.000000  0.000000e+00
orbit6           0.000000  0.000000e+00
orbit7           0.000000  0.000000e+00
orbit8           0.000000  2.676271e-04
orbit9           0.000000  2.772694e-06
orbit10          0.000000 -3.824954e-06
orbit11          0.000000 -1.033095e-02
orbit12          0.000000  2.496333e-03
orbit13          0.000000 -7.903551e-02
orbit14          0.000000 -1.891611e-01
orbit15          0.000000 -1.326165e-07
orbit16          0.000000  5.131832e-07
orbit17          0.000000 -1.547566e-06
orbit18          0.000000 -4.942272e-08
orbit19          0.000000 -5.754983e-09
orbit20          0.000000  1.092329e-07
orbit21          0.000000  6.218739e-05
orbit22          0.000000  1.114760e-10
orbit23          0.000000  1.772055e-02
orbit24          0.000000  1.949400e-07
orbit25          0.000000  1.690892e-06
orbit26          0.000000 -4.838184e-05
orbit27          0.000000  1.578160e-06
orbit28          0.000000  8.363025e-06
orbit29          0.000000 -1.814725e-07
orbit30          0.000000 -7.618138e-05
orbit31          0.000000 -2.589811e-08
orbit32          0.000000 -2.593827e-08
orbit33          0.000000  1.324151e-01
orbit34          0.000000  1.330455e-04
orbit35          0.000000 -1.966224e-06
orbit36          0.000000  5.346917e-06
orbit37          0.000000  3.820142e-06
orbit38          0.000000  5.882880e-04
orbit39          0.000000 -4.622109e-08
orbit40          0.000000  5.748639e-07
orbit41          0.000000  3.811795e-05
orbit42          0.000000  1.078814e-01
orbit43          0.000000  9.099179e-05
orbit44          0.000000  4.095637e-01
orbit45          0.000000  1.845486e-05
orbit46          0.000000  6.933323e-05
orbit47          0.000000 -1.030054e-03
orbit48          0.000000  1.111081e-04
orbit49          0.000000 -3.969838e-05
orbit50          0.000000 -3.093086e-04
orbit51          0.000000 -1.605186e-05
orbit52          0.000000 -4.753403e-06
orbit53          0.000000 -4.229201e-03
orbit54          0.000000 -8.793291e-05
orbit55          0.000000 -2.263151e+00
orbit56          0.000000 -3.623784e-05
orbit57          0.000000 -2.291900e-03
orbit58          0.000000  4.521804e-01
orbit59          0.000000 -2.983222e-04
orbit60          0.000000 -6.723335e-04
orbit61          0.000000 -7.276093e-01
orbit62          0.000000  0.000000e+00
orbit63          0.000000  1.279770e-02
orbit64          0.000000  1.740441e-02
orbit65          0.000000  1.973343e-03
orbit66          0.000000 -6.522744e-03
orbit67          0.000000  9.879492e-01
orbit68          0.000000 -5.060357e-03
orbit69          0.000000  2.886436e-01
orbit70          0.000000  5.505597e-03
orbit71          0.000000 -1.794561e-01
orbit72          0.000000 -3.489853e-03
AP               0.000000 -9.767380e-03
bet              0.000000  2.875623e-05
ecc              0.000000 -5.581533e-02
eccrad           0.000000 -2.749190e-01
close            0.000000  0.000000e+00
constraint       0.000000 -2.288268e-01
coreness         0.000000  6.445632e-03
knn              0.000000  2.015552e-04
hubscore         0.000000 -5.485131e+01
pagerank         0.000000 -2.716715e+00
trans            0.000000  6.778906e-02
evcent           0.000000 -2.876447e+01
first            0.000000 -8.994997e-03
upto_second      0.000000  0.000000e+00
upto_third       0.000000 -4.019088e-06
upto_fourth      0.000000  0.000000e+00
upto_fifth       0.000000 -9.160581e-06
upto_sixth       0.000000  0.000000e+00
second           0.000000  6.021510e-05
third            0.000000 -9.133238e-06
fourth           0.000000  5.145659e-05
fifth            0.000000 -4.393255e-06
sixth            0.000000  3.023565e-04
ratio1           0.000000  1.259374e-04
ratio2           0.000000  1.405952e-04
ratio3           0.000000 -1.365646e-03
ratio4           0.000000 -2.806292e-03
ratio5           0.000000 -1.494656e-03
ratio6           0.000000 -2.081093e-04
selfinter        0.000000 -1.120243e-02
walktrap_vertex  0.000000 -3.789120e-01
bigcom1          0.000000  3.008755e-01
bigcom2          0.000000 -1.003633e+00
bigcom3          0.000000  1.113224e-01
bigcom4          0.000000  3.567040e-01
bigcom6          0.000000 -9.180073e-01
bigcom8          0.000000  5.831767e-01
bigcom9          0.000000  7.263412e-01
bigcom11         0.000000 -1.530601e+00
bigcom13         0.000000 -1.647999e+00
bigcom15         0.000000  1.058478e+00
bigcom16         0.000000 -1.460017e+00
bigcom21         0.000000  7.686378e-01
bigcom22         0.000000 -2.065929e+00
bigcom24         0.000000 -1.139377e+00
bigcom26         0.000000 -1.754578e+00
bigcom28         0.000000  6.750973e-01
bigcom30         0.000000  6.529097e-01
bigcom31         0.000000 -5.304678e-01
bigcom32         0.000000 -1.447215e+00
bigcom33         0.000000 -1.013237e+00
bigcom34         0.000000 -1.470361e+00
bigcom36         0.000000 -1.483476e+00
bigcom37         0.000000  0.000000e+00
bigcom38         0.000000  8.923588e-01
bigcom39         0.000000 -1.582896e+00
bigcom40         0.000000  5.035629e-01
bigcom43         0.000000  1.546037e+00
bigcom44         0.000000  6.823723e-01
bigcom46         0.000000  4.478747e-01
bigcom47         0.000000  1.087601e+00
bigcom49         0.000000  1.573649e+00
bigcom50         0.000000 -1.400800e+00
bigcom51         0.000000 -1.246684e+00
bigcom52         0.000000 -1.079919e+00
bigcom54         0.000000 -1.058584e+00
bigcom56         0.000000 -1.111154e+00
bigcom62         0.000000 -1.235344e+00
bigcom66         0.000000  1.593549e+00
bigcom68         0.000000 -1.127738e+00
bigcom69         0.000000 -1.441927e+00
bigcom71         0.000000  7.734945e-01
bigcom72         0.000000 -1.370496e+00
bigcom73         0.000000  1.579556e+00
bigcom74         0.000000  1.246527e+00
bigcom75         0.000000 -1.191593e+00
bigcom76         0.000000 -1.237037e+00
bigcom77         0.000000 -9.634099e-01
bigcom79         0.000000 -1.162639e+00
bigcom80         0.000000 -1.282559e+00
bigcom82         0.000000  1.311876e+00
bigcom83         0.000000  1.413904e+00
bigcom84         0.000000 -1.214076e+00
bigcom85         0.000000 -1.444107e+00
bigcom87         0.000000 -1.540861e+00
bigcom89         0.000000 -1.184169e+00
bigcom91         0.000000 -8.368145e-01
bigcom92         0.000000 -1.379854e+00
bigcom93         0.000000  1.328121e+00
bigcom96         0.000000 -9.366476e-01
bigcom97         0.000000 -1.621327e+00
bigcom98         0.000000 -1.298238e+00
bigcom99         0.000000 -1.096556e+00
bigcom101        0.000000 -8.592504e-01
bigcom104        0.000000  8.150924e-01
bigcom106        0.000000  1.090817e+00
bigcom109        0.000000 -1.133509e+00
bigcom113        0.000000 -1.490877e+00
bigcom116        0.000000  1.978938e-01
bigcom120        0.000000 -1.548248e+00
bigcom123        0.000000  1.457030e+00
bigcom126        0.000000 -1.145568e+00
bigcom127        0.000000 -1.806840e+00
bigcom137        0.000000 -1.381305e+00
bigcom139        0.000000 -1.235692e+00
bigcom140        0.000000  1.617658e+00
bigcom143        0.000000 -1.460094e+00
bigcom145        0.000000 -1.545634e+00
bigcom146        0.000000 -1.604959e+00
bigcom147        0.000000  1.804190e+00
bigcom149        0.000000 -1.210783e+00
bigcom153        0.000000 -1.485969e+00
bigcom154        0.000000 -1.508376e+00
bigcom156        0.000000 -1.117137e+00
bigcom157        0.000000 -1.885973e+00
bigcom158        0.000000  2.188515e+00
bigcom160        0.000000  1.708993e+00
bigcom161        0.000000 -1.088060e+00
bigcom162        0.000000 -1.122042e+00
bigcom164        0.000000 -1.265884e+00
bigcom166        0.000000  8.624423e-01
bigcom167        0.000000  7.266511e-01
bigcom171        0.000000  0.000000e+00
bigcom173        0.000000 -1.201140e+00
bigcom175        0.000000  2.400005e+00
bigcom176        0.000000 -1.004139e+00
bigcom177        0.000000 -1.254099e+00
bigcom178        0.000000 -1.210001e+00
bigcom180        0.000000 -1.491781e+00
bigcom181        0.000000 -1.111117e+00
bigcom184        0.000000 -5.802033e-01
bigcom186        0.000000 -1.245657e+00
bigcom187        0.000000 -7.977723e-01
bigcom189        0.000000 -1.204313e+00
bigcom194        0.000000 -1.215066e+00
bigcom195        0.000000 -8.465399e-01
bigcom196        0.000000 -1.250739e+00
bigcom204        0.000000 -1.230139e+00
bigcom205        0.000000 -1.582801e+00
bigcom212        0.000000 -1.402411e+00
bigcom214        0.000000 -1.227582e+00
bigcom222        0.000000  1.924532e+00
bigcom223        0.000000  0.000000e+00
bigcom226        0.000000 -7.146892e-01
bigcom227        0.000000 -6.569355e-01
bigcom229        0.000000 -1.401609e+00
bigcom233        0.000000  0.000000e+00
bigcom236        0.000000 -1.249093e+00
bigcom237        0.000000 -8.722436e-01
bigcom246        0.000000 -8.607112e-01
bigcom248        0.000000  9.555574e-01
bigcom249        0.000000 -7.785616e-01
bigcom250        0.000000 -2.037326e-01
bigcom254        0.000000 -1.120535e+00
bigcom266        0.000000 -9.957808e-01
bigcom269        0.000000 -1.355615e+00
bigcom272        0.000000 -1.173555e+00
bigcom274        0.000000  2.306954e+00
bigcom281        0.000000 -1.602040e+00
bigcom291        0.000000  6.462220e+00
bigcom292        0.000000 -8.380666e-01
bigcom295        0.000000 -8.187178e-01
bigcom299        0.000000 -9.968228e-01
bigcom301        0.000000 -1.396186e+00
bigcom306        0.000000 -1.024262e+00
bigcom309        0.000000 -1.625130e+00
bigcom314        0.000000 -9.098455e-01
bigcom321        0.000000 -1.243603e+00
bigcom341        0.000000 -1.425402e+00
bigcom350        0.000000  0.000000e+00
bigcom353        0.000000 -1.068181e+00
bigcom359        0.000000 -5.816879e-01
bigcom363        0.000000  0.000000e+00
bigcom365        0.000000 -1.430634e+00
bigcom385        0.000000 -1.297389e+00
bigcom386        0.000000 -1.679695e+00
bigcom408        0.000000 -1.352572e+00
bigcom412        0.000000 -6.287701e-01
bigcom480        0.000000 -1.033853e+00
spin_vertex      0.000000  4.739154e-01
membership_s1    0.000000  4.508131e-02
membership_s3    0.000000 -2.249197e+00
membership_s4    0.000000 -1.946074e-02
membership_s5    0.000000  2.028413e-01
membership_s6    0.000000  1.279393e-01
membership_s7    0.000000  7.262721e-02
membership_s8    0.000000 -1.675329e+00
membership_s9    0.000000  1.253298e-01
membership_s11   0.000000  2.638328e-01
membership_s12   0.000000 -1.816745e+00
membership_s14   0.000000 -2.073840e+00
membership_s15   0.000000  1.241296e-01
membership_s16   0.000000  4.808553e-01
membership_s17   0.000000 -1.819572e+00
membership_s18   0.000000 -3.324541e+00
membership_s20   0.000000 -1.611389e+00
membership_s21   0.000000 -2.189855e-01
membership_s22   0.000000  6.107142e-01
membership_s24   0.000000 -1.859162e+00
membership_s25   0.000000  6.674053e-01
membership_s26   0.000000  5.104251e-01
membership_s27   0.000000  7.127158e-03
membership_s28   0.000000 -3.456105e-01
membership_s30   0.000000 -1.534236e-02
membership_s31   0.000000 -1.128626e-01
membership_s32   0.000000  4.591112e-03
membership_s33   0.000000  9.324900e-01
membership_s36   0.000000  9.822155e-02
membership_s37   0.000000 -1.870191e-01
V1               0.000000 -2.044881e-01
V2               0.000000 -5.303662e-01
pdi              0.000000 -2.145754e+03
adhesion         0.000000  2.299203e-05
cohesion         0.000000 -1.738442e-05
inner            0.000000  1.613464e-05
outer            0.000000  2.248030e-07
ioratio          0.000000  5.304434e-01
comsize          0.000000  4.092307e-05
target           0.000000  6.092273e-02
[1] "Dataset: low_C Model GBM, run: 4 of 10 2015-06-16 10:06:49"
Iter   TrainDeviance   ValidDeviance   StepSize   Improve
     1        0.3856             nan     0.0100    0.0000
     2        0.3848             nan     0.0100   -0.0001
     3        0.3840             nan     0.0100    0.0000
     4        0.3831             nan     0.0100    0.0001
     5        0.3823             nan     0.0100    0.0000
     6        0.3815             nan     0.0100    0.0001
     7        0.3806             nan     0.0100    0.0000
     8        0.3796             nan     0.0100    0.0001
     9        0.3789             nan     0.0100   -0.0000
    10        0.3780             nan     0.0100   -0.0000
    20        0.3706             nan     0.0100    0.0000
    25        0.3673             nan     0.0100    0.0000

[1] "GBM variable coefficients"
                            var    rel.inf
V2                           V2 4.11973114
outer                     outer 3.54194347
inner                     inner 3.51553534
orbit19                 orbit19 3.09499178
graph10                 graph10 2.97023169
comsize                 comsize 2.91111612
orbit18                 orbit18 2.88728220
orbit16                 orbit16 2.84622429
ratio5                   ratio5 2.63507195
orbit21                 orbit21 2.37700471
V1                           V1 2.25083724
graph5                   graph5 2.06968233
ratio2                   ratio2 2.06279340
fourth                   fourth 1.93944833
ioratio                 ioratio 1.75878772
pagerank               pagerank 1.75535874
bet                         bet 1.74155091
adhesion               adhesion 1.57483604
graph3                   graph3 1.56495348
orbit17                 orbit17 1.47366250
cohesion               cohesion 1.41083501
orbit35                 orbit35 1.40695256
orbit26                 orbit26 1.38046163
orbit4                   orbit4 1.32038011
graph19                 graph19 1.31900537
graph13                 graph13 1.31562440
graph21                 graph21 1.31335529
sixth                     sixth 1.30247728
graph9                   graph9 1.24790506
orbit37                 orbit37 1.24279915
orbit20                 orbit20 1.20037422
upto_fourth         upto_fourth 1.13159389
hubscore               hubscore 1.09822161
graph16                 graph16 1.08520776
orbit2                   orbit2 1.07064255
close                     close 1.05055580
graph18                 graph18 1.02868096
graph12                 graph12 1.00506034
graph20                 graph20 0.98610725
ratio3                   ratio3 0.95614055
graph1                   graph1 0.90154479
orbit28                 orbit28 0.84539481
graph11                 graph11 0.82998619
orbit5                   orbit5 0.82532519
ratio4                   ratio4 0.82175981
upto_third           upto_third 0.81231900
third                     third 0.78483656
orbit52                 orbit52 0.76047242
orbit36                 orbit36 0.75563547
ratio6                   ratio6 0.75404912
graph4                   graph4 0.74122874
graph24                 graph24 0.70983518
graph15                 graph15 0.69406568
graph25                 graph25 0.68849066
graph14                 graph14 0.68379982
knn                         knn 0.68299928
orbit39                 orbit39 0.61329724
graph17                 graph17 0.60275531
orbit53                 orbit53 0.60019455
orbit31                 orbit31 0.57752691
orbit25                 orbit25 0.56117706
orbit9                   orbit9 0.54956765
fifth                     fifth 0.54229706
orbit50                 orbit50 0.53444594
orbit24                 orbit24 0.44178336
upto_sixth           upto_sixth 0.43768110
bigcom28               bigcom28 0.43456370
ratio1                   ratio1 0.43298015
orbit30                 orbit30 0.42903563
orbit1                   orbit1 0.42843964
orbit47                 orbit47 0.40979566
orbit45                 orbit45 0.37541011
orbit11                 orbit11 0.37049181
membership_s6     membership_s6 0.36839748
upto_second         upto_second 0.36069135
coreness               coreness 0.34930384
upto_fifth           upto_fifth 0.32003095
graph6                   graph6 0.30782576
orbit51                 orbit51 0.30614749
constraint           constraint 0.29664184
orbit6                   orbit6 0.28535642
membership_s32   membership_s32 0.28037104
orbit33                 orbit33 0.26744349
orbit63                 orbit63 0.21661235
membership_s22   membership_s22 0.21384204
orbit10                 orbit10 0.20964511
orbit44                 orbit44 0.19447286
orbit59                 orbit59 0.18867834
orbit56                 orbit56 0.18722608
orbit32                 orbit32 0.18592939
orbit48                 orbit48 0.18312382
ecc                         ecc 0.18070957
orbit49                 orbit49 0.17204255
orbit46                 orbit46 0.16247929
membership_s5     membership_s5 0.15988607
bigcom1                 bigcom1 0.15914244
graph23                 graph23 0.15711597
bigcom21               bigcom21 0.15307697
membership_s7     membership_s7 0.14997031
orbit62                 orbit62 0.14795398
second                   second 0.14318954
spin_vertex         spin_vertex 0.09608394
graph0                   graph0 0.00000000
graph2                   graph2 0.00000000
graph7                   graph7 0.00000000
graph8                   graph8 0.00000000
graph22                 graph22 0.00000000
graph26                 graph26 0.00000000
graph27                 graph27 0.00000000
graph28                 graph28 0.00000000
graph29                 graph29 0.00000000
orbit0                   orbit0 0.00000000
orbit3                   orbit3 0.00000000
orbit7                   orbit7 0.00000000
orbit8                   orbit8 0.00000000
orbit12                 orbit12 0.00000000
orbit13                 orbit13 0.00000000
orbit14                 orbit14 0.00000000
orbit15                 orbit15 0.00000000
orbit22                 orbit22 0.00000000
orbit23                 orbit23 0.00000000
orbit27                 orbit27 0.00000000
orbit29                 orbit29 0.00000000
orbit34                 orbit34 0.00000000
orbit38                 orbit38 0.00000000
orbit40                 orbit40 0.00000000
orbit41                 orbit41 0.00000000
orbit42                 orbit42 0.00000000
orbit43                 orbit43 0.00000000
orbit54                 orbit54 0.00000000
orbit55                 orbit55 0.00000000
orbit57                 orbit57 0.00000000
orbit58                 orbit58 0.00000000
orbit60                 orbit60 0.00000000
orbit61                 orbit61 0.00000000
orbit64                 orbit64 0.00000000
orbit65                 orbit65 0.00000000
orbit66                 orbit66 0.00000000
orbit67                 orbit67 0.00000000
orbit68                 orbit68 0.00000000
orbit69                 orbit69 0.00000000
orbit70                 orbit70 0.00000000
orbit71                 orbit71 0.00000000
orbit72                 orbit72 0.00000000
AP                           AP 0.00000000
eccrad                   eccrad 0.00000000
trans                     trans 0.00000000
evcent                   evcent 0.00000000
first                     first 0.00000000
selfinter             selfinter 0.00000000
walktrap_vertex walktrap_vertex 0.00000000
bigcom2                 bigcom2 0.00000000
bigcom3                 bigcom3 0.00000000
bigcom4                 bigcom4 0.00000000
bigcom6                 bigcom6 0.00000000
bigcom8                 bigcom8 0.00000000
bigcom9                 bigcom9 0.00000000
bigcom11               bigcom11 0.00000000
bigcom13               bigcom13 0.00000000
bigcom15               bigcom15 0.00000000
bigcom16               bigcom16 0.00000000
bigcom22               bigcom22 0.00000000
bigcom24               bigcom24 0.00000000
bigcom26               bigcom26 0.00000000
bigcom30               bigcom30 0.00000000
bigcom31               bigcom31 0.00000000
bigcom32               bigcom32 0.00000000
bigcom33               bigcom33 0.00000000
bigcom34               bigcom34 0.00000000
bigcom36               bigcom36 0.00000000
bigcom37               bigcom37 0.00000000
bigcom38               bigcom38 0.00000000
bigcom39               bigcom39 0.00000000
bigcom40               bigcom40 0.00000000
bigcom43               bigcom43 0.00000000
bigcom44               bigcom44 0.00000000
bigcom46               bigcom46 0.00000000
bigcom47               bigcom47 0.00000000
bigcom49               bigcom49 0.00000000
bigcom50               bigcom50 0.00000000
bigcom51               bigcom51 0.00000000
bigcom52               bigcom52 0.00000000
bigcom54               bigcom54 0.00000000
bigcom56               bigcom56 0.00000000
bigcom62               bigcom62 0.00000000
bigcom66               bigcom66 0.00000000
bigcom68               bigcom68 0.00000000
bigcom69               bigcom69 0.00000000
bigcom71               bigcom71 0.00000000
bigcom72               bigcom72 0.00000000
bigcom73               bigcom73 0.00000000
bigcom74               bigcom74 0.00000000
bigcom75               bigcom75 0.00000000
bigcom76               bigcom76 0.00000000
bigcom77               bigcom77 0.00000000
bigcom79               bigcom79 0.00000000
bigcom80               bigcom80 0.00000000
bigcom82               bigcom82 0.00000000
bigcom83               bigcom83 0.00000000
bigcom84               bigcom84 0.00000000
bigcom85               bigcom85 0.00000000
bigcom87               bigcom87 0.00000000
bigcom89               bigcom89 0.00000000
bigcom91               bigcom91 0.00000000
bigcom92               bigcom92 0.00000000
bigcom93               bigcom93 0.00000000
bigcom96               bigcom96 0.00000000
bigcom97               bigcom97 0.00000000
bigcom98               bigcom98 0.00000000
bigcom99               bigcom99 0.00000000
bigcom101             bigcom101 0.00000000
bigcom104             bigcom104 0.00000000
bigcom106             bigcom106 0.00000000
bigcom109             bigcom109 0.00000000
bigcom113             bigcom113 0.00000000
bigcom116             bigcom116 0.00000000
bigcom120             bigcom120 0.00000000
bigcom123             bigcom123 0.00000000
bigcom126             bigcom126 0.00000000
bigcom127             bigcom127 0.00000000
bigcom137             bigcom137 0.00000000
bigcom139             bigcom139 0.00000000
bigcom140             bigcom140 0.00000000
bigcom143             bigcom143 0.00000000
bigcom145             bigcom145 0.00000000
bigcom146             bigcom146 0.00000000
bigcom147             bigcom147 0.00000000
bigcom149             bigcom149 0.00000000
bigcom153             bigcom153 0.00000000
bigcom154             bigcom154 0.00000000
bigcom156             bigcom156 0.00000000
bigcom157             bigcom157 0.00000000
bigcom158             bigcom158 0.00000000
bigcom160             bigcom160 0.00000000
bigcom161             bigcom161 0.00000000
bigcom162             bigcom162 0.00000000
bigcom164             bigcom164 0.00000000
bigcom166             bigcom166 0.00000000
bigcom167             bigcom167 0.00000000
bigcom171             bigcom171 0.00000000
bigcom173             bigcom173 0.00000000
bigcom175             bigcom175 0.00000000
bigcom176             bigcom176 0.00000000
bigcom177             bigcom177 0.00000000
bigcom178             bigcom178 0.00000000
bigcom180             bigcom180 0.00000000
bigcom181             bigcom181 0.00000000
bigcom184             bigcom184 0.00000000
bigcom186             bigcom186 0.00000000
bigcom187             bigcom187 0.00000000
bigcom189             bigcom189 0.00000000
bigcom194             bigcom194 0.00000000
bigcom195             bigcom195 0.00000000
bigcom196             bigcom196 0.00000000
bigcom204             bigcom204 0.00000000
bigcom205             bigcom205 0.00000000
bigcom212             bigcom212 0.00000000
bigcom214             bigcom214 0.00000000
bigcom222             bigcom222 0.00000000
bigcom223             bigcom223 0.00000000
bigcom226             bigcom226 0.00000000
bigcom227             bigcom227 0.00000000
bigcom229             bigcom229 0.00000000
bigcom233             bigcom233 0.00000000
bigcom236             bigcom236 0.00000000
bigcom237             bigcom237 0.00000000
bigcom246             bigcom246 0.00000000
bigcom248             bigcom248 0.00000000
bigcom249             bigcom249 0.00000000
bigcom250             bigcom250 0.00000000
bigcom254             bigcom254 0.00000000
bigcom266             bigcom266 0.00000000
bigcom269             bigcom269 0.00000000
bigcom272             bigcom272 0.00000000
bigcom274             bigcom274 0.00000000
bigcom281             bigcom281 0.00000000
bigcom291             bigcom291 0.00000000
bigcom292             bigcom292 0.00000000
bigcom295             bigcom295 0.00000000
bigcom299             bigcom299 0.00000000
bigcom301             bigcom301 0.00000000
bigcom306             bigcom306 0.00000000
bigcom309             bigcom309 0.00000000
bigcom314             bigcom314 0.00000000
bigcom321             bigcom321 0.00000000
bigcom341             bigcom341 0.00000000
bigcom350             bigcom350 0.00000000
bigcom353             bigcom353 0.00000000
bigcom359             bigcom359 0.00000000
bigcom363             bigcom363 0.00000000
bigcom365             bigcom365 0.00000000
bigcom385             bigcom385 0.00000000
bigcom386             bigcom386 0.00000000
bigcom408             bigcom408 0.00000000
bigcom412             bigcom412 0.00000000
bigcom480             bigcom480 0.00000000
membership_s1     membership_s1 0.00000000
membership_s3     membership_s3 0.00000000
membership_s4     membership_s4 0.00000000
membership_s8     membership_s8 0.00000000
membership_s9     membership_s9 0.00000000
membership_s11   membership_s11 0.00000000
membership_s12   membership_s12 0.00000000
membership_s14   membership_s14 0.00000000
membership_s15   membership_s15 0.00000000
membership_s16   membership_s16 0.00000000
membership_s17   membership_s17 0.00000000
membership_s18   membership_s18 0.00000000
membership_s20   membership_s20 0.00000000
membership_s21   membership_s21 0.00000000
membership_s24   membership_s24 0.00000000
membership_s25   membership_s25 0.00000000
membership_s26   membership_s26 0.00000000
membership_s27   membership_s27 0.00000000
membership_s28   membership_s28 0.00000000
membership_s30   membership_s30 0.00000000
membership_s31   membership_s31 0.00000000
membership_s33   membership_s33 0.00000000
membership_s36   membership_s36 0.00000000
membership_s37   membership_s37 0.00000000
pdi                         pdi 0.00000000
target                   target 0.00000000
[1] "Dataset: low_C Model RF, run: 4 of 10 2015-06-16 10:07:05"
     |      Out-of-bag   |
Tree |      MSE  %Var(y) |
   1 |  0.07994   174.13 |
   2 |  0.07673   167.15 |
   3 |  0.07971   173.64 |
   4 |  0.07548   164.41 |
   5 |  0.07207   156.99 |
   6 |  0.06992   152.30 |
   7 |  0.06765   147.35 |
   8 |  0.06571   143.13 |
   9 |  0.06436   140.19 |
  10 |  0.06223   135.55 |
  11 |   0.0616   134.18 |
  12 |  0.05999   130.68 |
  13 |  0.05937   129.32 |
  14 |  0.05878   128.04 |
  15 |  0.05834   127.07 |
  16 |  0.05737   124.97 |
  17 |  0.05707   124.32 |
  18 |  0.05673   123.57 |
  19 |  0.05644   122.94 |
  20 |  0.05611   122.22 |
  21 |  0.05581   121.57 |
  22 |  0.05565   121.23 |
  23 |  0.05545   120.79 |
  24 |  0.05523   120.31 |
  25 |  0.05495   119.70 |
  26 |  0.05489   119.56 |
  27 |  0.05485   119.47 |
  28 |  0.05453   118.78 |
  29 |  0.05437   118.43 |
  30 |  0.05428   118.24 |
  31 |  0.05421   118.07 |
  32 |  0.05402   117.68 |
  33 |  0.05397   117.56 |
  34 |  0.05395   117.51 |
  35 |  0.05398   117.58 |
  36 |   0.0538   117.19 |
  37 |  0.05379   117.16 |
  38 |   0.0538   117.18 |
  39 |  0.05376   117.10 |
  40 |  0.05378   117.15 |
  41 |  0.05369   116.94 |
  42 |  0.05363   116.81 |
  43 |  0.05356   116.67 |
  44 |  0.05358   116.72 |
  45 |  0.05357   116.68 |
  46 |  0.05347   116.48 |
  47 |  0.05339   116.31 |
  48 |  0.05341   116.34 |
  49 |  0.05339   116.31 |
  50 |  0.05335   116.21 |
  51 |  0.05333   116.16 |
  52 |  0.05331   116.12 |
  53 |  0.05334   116.20 |
  54 |  0.05331   116.12 |
  55 |  0.05326   116.02 |
  56 |  0.05325   115.98 |
  57 |  0.05319   115.87 |
  58 |  0.05314   115.74 |
  59 |  0.05304   115.52 |
  60 |  0.05303   115.52 |
  61 |  0.05293   115.30 |
  62 |  0.05297   115.39 |
  63 |  0.05293   115.30 |
  64 |   0.0529   115.23 |
  65 |  0.05291   115.25 |
  66 |  0.05284   115.10 |
  67 |  0.05278   114.97 |
  68 |  0.05273   114.86 |
  69 |  0.05273   114.85 |
  70 |  0.05269   114.78 |
  71 |  0.05268   114.76 |
  72 |  0.05266   114.72 |
  73 |  0.05263   114.64 |
  74 |  0.05261   114.59 |
  75 |   0.0526   114.57 |
  76 |  0.05252   114.40 |
  77 |  0.05246   114.26 |
  78 |  0.05244   114.22 |
  79 |  0.05237   114.07 |
  80 |  0.05234   114.01 |
  81 |   0.0523   113.93 |
  82 |  0.05232   113.97 |
  83 |  0.05231   113.95 |
  84 |  0.05234   114.01 |
  85 |  0.05233   113.99 |
  86 |  0.05231   113.94 |
  87 |  0.05235   114.02 |
  88 |  0.05231   113.95 |
  89 |  0.05232   113.98 |
  90 |  0.05232   113.96 |
  91 |  0.05229   113.90 |
  92 |  0.05226   113.84 |
  93 |  0.05226   113.83 |
  94 |  0.05223   113.78 |
  95 |  0.05223   113.76 |
  96 |  0.05219   113.68 |
  97 |  0.05218   113.67 |
  98 |  0.05218   113.66 |
  99 |  0.05218   113.66 |
 100 |  0.05219   113.68 |
[1] "Random Forest variable coefficients"
                      %IncMSE IncNodePurity
graph5           1.775542e-03  7.898265e-01
graph6           7.787644e-03  1.698069e+00
graph7           9.944616e-05  2.520377e-01
graph8           0.000000e+00  0.000000e+00
graph9           1.023490e-02  2.145553e+00
graph10          3.433766e-02  3.109080e+00
graph11          1.352362e-02  2.173265e+00
graph12          2.223298e-02  2.080244e+00
graph13          1.647111e-02  2.311126e+00
graph14          6.587055e-03  1.649140e+00
graph15          7.359693e-03  1.606702e+00
graph16          1.134148e-02  2.348411e+00
graph17          1.006190e-02  1.810762e+00
graph18          3.410094e-03  5.535068e-01
graph19          1.823077e-02  2.277916e+00
graph20          4.139613e-03  1.054908e+00
graph21          5.767192e-03  1.410797e+00
graph22          6.634046e-04  5.027607e-01
graph23          8.929021e-03  1.555159e+00
graph24          5.164558e-04  2.633515e-01
graph25          2.130225e-03  5.851064e-01
graph26          4.849741e-04  2.735240e-01
graph27          6.223246e-05  1.967122e-01
graph28          1.113276e-04  9.504806e-02
graph29          0.000000e+00  1.387779e-19
orbit0           1.110124e-04  1.912000e-01
orbit1           1.087844e-02  1.315426e+00
orbit2           8.333426e-05  3.677618e-01
orbit3           3.269021e-05  4.380619e-02
orbit4           3.024312e-02  2.497062e+00
orbit5           1.932723e-02  1.925875e+00
orbit6           9.241696e-03  1.874531e+00
orbit7           2.431582e-05  3.360749e-01
orbit8           1.108433e-03  6.496199e-01
orbit9           1.042013e-02  1.356326e+00
orbit10          1.165537e-03  5.864977e-01
orbit11          5.513163e-04  5.365187e-01
orbit12          7.756922e-04  4.241373e-01
orbit13          8.454522e-06  4.249121e-02
orbit14          3.206680e-08  4.539216e-02
orbit15          1.070816e-02  1.922573e+00
orbit16          8.166521e-03  1.849516e+00
orbit17          1.358037e-02  1.874700e+00
orbit18          1.890207e-02  3.987230e+00
orbit19          1.457777e-02  2.036709e+00
orbit20          1.297523e-02  2.100415e+00
orbit21          6.610980e-03  2.035678e+00
orbit22          1.703453e-02  2.407649e+00
orbit23          1.205028e-04  9.388106e-02
orbit24          2.612265e-02  2.385081e+00
orbit25          1.868051e-03  5.650014e-01
orbit26          7.923035e-03  1.467221e+00
orbit27          1.692863e-02  2.633769e+00
orbit28          7.347023e-03  1.971725e+00
orbit29          1.461987e-03  5.266374e-01
orbit30          1.327865e-03  9.577435e-01
orbit31          7.122225e-03  1.734210e+00
orbit32          9.126239e-04  5.216254e-01
orbit33          8.271225e-04  7.953925e-01
orbit34          1.037726e-02  1.363966e+00
orbit35          7.170389e-03  1.640396e+00
orbit36          5.056668e-03  1.582324e+00
orbit37          1.082119e-02  1.457983e+00
orbit38          1.540575e-03  1.029404e+00
orbit39          1.002168e-02  1.654795e+00
orbit40          1.225495e-04  3.260704e-01
orbit41          3.369895e-04  2.145637e-01
orbit42          1.825370e-04  8.752778e-02
orbit43          5.638734e-03  9.312050e-01
orbit44          9.409311e-05  3.573099e-01
orbit45          2.278688e-02  2.884455e+00
orbit46          9.040908e-04  6.437440e-01
orbit47          9.028446e-04  5.999963e-01
orbit48          1.076659e-03  2.771803e-01
orbit49          4.807387e-03  1.083435e+00
orbit50          1.351336e-04  5.132297e-01
orbit51          1.444429e-02  1.716608e+00
orbit52          2.311901e-03  6.699204e-01
orbit53          9.476867e-04  3.747250e-01
orbit54          6.056892e-04  4.203125e-01
orbit55          0.000000e+00  0.000000e+00
orbit56          1.198630e-02  1.547842e+00
orbit57          7.527903e-05  1.044639e-01
orbit58          1.327561e-04  1.107573e-01
orbit59          1.187466e-03  4.237968e-01
orbit60          1.772436e-03  6.345208e-01
orbit61          0.000000e+00  0.000000e+00
orbit62          2.208395e-03  6.220942e-01
orbit63          4.106787e-04  5.503034e-01
orbit64          2.218020e-04  2.932678e-01
orbit65          7.128086e-04  3.921931e-01
orbit66          2.329165e-06  6.149948e-02
orbit67          5.059457e-05  4.322824e-02
orbit68          4.430708e-05  2.324284e-02
orbit69          0.000000e+00  0.000000e+00
orbit70         -6.120701e-06  6.511749e-02
orbit71          0.000000e+00  2.081668e-19
orbit72          0.000000e+00  0.000000e+00
AP              -7.308370e-05  1.097632e-01
bet              5.360026e-03  3.219192e+00
ecc              4.703528e-04  3.043541e-01
eccrad           1.494996e-03  3.072188e-01
close            2.538688e-02  2.004487e+00
constraint       1.730195e-03  1.088557e+00
coreness         9.807443e-04  1.031095e+00
knn              1.041873e-02  2.247660e+00
hubscore         1.013363e-02  1.708458e+00
pagerank         6.735681e-03  5.992125e+00
trans            2.105406e-04  3.497948e-01
evcent           9.979228e-03  1.926649e+00
first            3.058895e-04  2.424960e-01
upto_second      1.237170e-02  1.573392e+00
upto_third       2.253536e-02  2.065068e+00
upto_fourth      1.842986e-02  2.039581e+00
upto_fifth       1.946688e-02  2.090455e+00
upto_sixth       1.183923e-02  2.577451e+00
second           9.444720e-03  1.593820e+00
third            1.599330e-02  2.372316e+00
fourth           1.007469e-02  4.260961e+00
fifth            1.251295e-02  1.998377e+00
sixth            1.310215e-02  2.364502e+00
ratio1           1.315296e-02  2.094669e+00
ratio2           8.805416e-03  4.242867e+00
ratio3           2.035711e-02  2.724109e+00
ratio4           2.120165e-02  2.922879e+00
ratio5           4.430329e-03  4.571054e+00
ratio6           1.533440e-02  3.342946e+00
selfinter        2.332987e-05  3.914325e-01
walktrap_vertex  1.250480e-03  7.597966e-01
bigcom1          1.285166e-03  5.507359e-01
bigcom2          0.000000e+00  6.938894e-20
bigcom3         -4.984645e-05  1.798012e-01
bigcom4          2.756712e-04  2.018820e-01
bigcom6          0.000000e+00  0.000000e+00
bigcom8          1.518924e-04  4.060390e-01
bigcom9          2.566057e-06  7.922052e-02
bigcom11         0.000000e+00  0.000000e+00
bigcom13         0.000000e+00  0.000000e+00
bigcom15        -1.891154e-05  2.771435e-01
bigcom16         0.000000e+00  0.000000e+00
bigcom21         1.137165e-04  2.785277e-01
bigcom22         0.000000e+00  1.387779e-19
bigcom24         0.000000e+00  0.000000e+00
bigcom26         0.000000e+00  2.775558e-19
bigcom28         2.882934e-04  6.310833e-01
bigcom30         1.661796e-04  3.061002e-01
bigcom31         0.000000e+00  0.000000e+00
bigcom32         0.000000e+00  0.000000e+00
bigcom33         0.000000e+00  0.000000e+00
bigcom34         0.000000e+00  0.000000e+00
bigcom36         0.000000e+00  0.000000e+00
bigcom37         0.000000e+00  0.000000e+00
bigcom38        -2.949097e-05  3.782115e-01
bigcom39         0.000000e+00  1.387779e-19
bigcom40         5.704826e-04  5.569642e-01
bigcom43         7.569600e-05  4.893341e-01
bigcom44         1.200309e-05  6.168187e-02
bigcom46        -1.528055e-05  1.492556e-01
bigcom47        -2.359520e-05  2.440476e-01
bigcom49         5.889177e-05  4.781364e-01
bigcom50         0.000000e+00  0.000000e+00
bigcom51         0.000000e+00  0.000000e+00
bigcom52         0.000000e+00  0.000000e+00
bigcom54         0.000000e+00  1.440476e-02
bigcom56         0.000000e+00  0.000000e+00
bigcom62         0.000000e+00  0.000000e+00
bigcom66        -4.406919e-05  4.896058e-01
bigcom68         0.000000e+00  0.000000e+00
bigcom69         0.000000e+00  0.000000e+00
bigcom71        -1.220236e-05  1.659440e-01
bigcom72         0.000000e+00  0.000000e+00
bigcom73        -2.219819e-05  4.815822e-01
bigcom74         0.000000e+00  0.000000e+00
bigcom75         0.000000e+00  0.000000e+00
bigcom76         0.000000e+00  0.000000e+00
bigcom77         0.000000e+00  0.000000e+00
bigcom79         0.000000e+00  0.000000e+00
bigcom80         0.000000e+00  0.000000e+00
bigcom82        -2.300040e-05  3.226694e-01
bigcom83         0.000000e+00  9.250140e-01
bigcom84        -4.484396e-06  6.921701e-01
bigcom85         0.000000e+00  0.000000e+00
bigcom87         0.000000e+00  1.387779e-19
bigcom89         0.000000e+00  0.000000e+00
bigcom91         0.000000e+00  0.000000e+00
bigcom92         0.000000e+00  0.000000e+00
bigcom93         5.028646e-05  4.928900e-01
bigcom96         0.000000e+00  0.000000e+00
bigcom97         0.000000e+00  0.000000e+00
bigcom98         0.000000e+00  0.000000e+00
bigcom99         0.000000e+00  0.000000e+00
bigcom101        0.000000e+00  0.000000e+00
bigcom104       -6.019134e-05  2.238706e-01
bigcom106        7.621096e-06  4.442703e-01
bigcom109        0.000000e+00  0.000000e+00
bigcom113        0.000000e+00  6.938894e-20
bigcom116       -2.368444e-06  1.662978e-02
bigcom120        0.000000e+00  0.000000e+00
bigcom123        0.000000e+00  0.000000e+00
bigcom126        0.000000e+00  1.040834e-19
bigcom127        0.000000e+00  0.000000e+00
bigcom137        0.000000e+00  0.000000e+00
bigcom139        0.000000e+00  0.000000e+00
bigcom140       -2.180018e-05  4.891705e-01
bigcom143        0.000000e+00  0.000000e+00
bigcom145        0.000000e+00  0.000000e+00
bigcom146        0.000000e+00  0.000000e+00
bigcom147       -2.283523e-05  5.665835e-01
bigcom149        0.000000e+00  0.000000e+00
bigcom153        0.000000e+00  0.000000e+00
bigcom154        0.000000e+00  6.938894e-20
bigcom156        0.000000e+00  0.000000e+00
bigcom157        0.000000e+00  0.000000e+00
bigcom158       -6.201280e-05  8.208239e-01
bigcom160        0.000000e+00  0.000000e+00
bigcom161        0.000000e+00  1.387779e-19
bigcom162        0.000000e+00  0.000000e+00
bigcom164        0.000000e+00  0.000000e+00
bigcom166       -2.271329e-05  1.429851e-01
bigcom167       -2.342626e-06  4.251505e-01
bigcom171        0.000000e+00  0.000000e+00
bigcom173        0.000000e+00  0.000000e+00
bigcom175        3.681470e-09  8.454361e-01
bigcom176        0.000000e+00  0.000000e+00
bigcom177        0.000000e+00  0.000000e+00
bigcom178        0.000000e+00  0.000000e+00
bigcom180        0.000000e+00  0.000000e+00
bigcom181        0.000000e+00  0.000000e+00
bigcom184        0.000000e+00  0.000000e+00
bigcom186        0.000000e+00  0.000000e+00
bigcom187        0.000000e+00  0.000000e+00
bigcom189        0.000000e+00  0.000000e+00
bigcom194        0.000000e+00  6.938894e-20
bigcom195        0.000000e+00  0.000000e+00
bigcom196        0.000000e+00  0.000000e+00
bigcom204        0.000000e+00  0.000000e+00
bigcom205        0.000000e+00  0.000000e+00
bigcom212        0.000000e+00  0.000000e+00
bigcom214        0.000000e+00  0.000000e+00
bigcom222        4.343385e-05  9.771891e-01
bigcom223        0.000000e+00  0.000000e+00
bigcom226        0.000000e+00  0.000000e+00
bigcom227        0.000000e+00  0.000000e+00
bigcom229        0.000000e+00  0.000000e+00
bigcom233        0.000000e+00  0.000000e+00
bigcom236        0.000000e+00  0.000000e+00
bigcom237        0.000000e+00  0.000000e+00
bigcom246        0.000000e+00  0.000000e+00
bigcom248       -1.103520e-05  3.399556e-01
bigcom249        0.000000e+00  2.775558e-19
bigcom250        0.000000e+00  0.000000e+00
bigcom254        0.000000e+00  0.000000e+00
bigcom266        0.000000e+00  0.000000e+00
bigcom269        0.000000e+00  0.000000e+00
bigcom272        0.000000e+00  0.000000e+00
bigcom274        4.894787e-05  2.386812e-01
bigcom281        0.000000e+00  0.000000e+00
bigcom291        0.000000e+00  0.000000e+00
bigcom292        0.000000e+00  0.000000e+00
bigcom295        0.000000e+00  0.000000e+00
bigcom299        0.000000e+00  0.000000e+00
bigcom301        0.000000e+00  0.000000e+00
bigcom306        0.000000e+00  0.000000e+00
bigcom309        0.000000e+00  0.000000e+00
bigcom314        0.000000e+00  0.000000e+00
bigcom321        0.000000e+00  0.000000e+00
bigcom341        0.000000e+00  0.000000e+00
bigcom350        0.000000e+00  0.000000e+00
bigcom353        0.000000e+00  0.000000e+00
bigcom359        0.000000e+00  0.000000e+00
bigcom363        0.000000e+00  0.000000e+00
bigcom365        0.000000e+00  0.000000e+00
bigcom385        0.000000e+00  0.000000e+00
bigcom386        0.000000e+00  0.000000e+00
bigcom408        0.000000e+00  0.000000e+00
bigcom412        0.000000e+00  0.000000e+00
bigcom480        0.000000e+00  0.000000e+00
spin_vertex      4.385996e-04  1.069269e+00
membership_s1    5.174634e-04  7.121533e-01
membership_s3    0.000000e+00  0.000000e+00
membership_s4    1.204432e-04  3.560497e-01
membership_s5    8.376774e-05  5.344782e-01
membership_s6    1.133815e-03  8.018057e-01
membership_s7    1.255739e-04  5.425141e-01
membership_s8    0.000000e+00  8.333333e-03
membership_s9   -4.896932e-06  1.028848e-01
membership_s11   0.000000e+00  5.551115e-19
membership_s12   0.000000e+00  0.000000e+00
membership_s14   0.000000e+00  2.775558e-19
membership_s15  -5.782309e-05  1.907062e-01
membership_s16  -4.224317e-05  2.891673e-01
membership_s17   0.000000e+00  0.000000e+00
membership_s18   0.000000e+00  1.875000e-02
membership_s20   0.000000e+00  0.000000e+00
membership_s21   1.057863e-04  4.210344e-01
membership_s22   1.022548e-04  5.942069e-01
membership_s24   0.000000e+00  2.775558e-19
membership_s25  -8.778016e-06  3.074430e-01
membership_s26   0.000000e+00  1.387779e-19
membership_s27   3.346902e-05  4.991038e-01
membership_s28   0.000000e+00  0.000000e+00
membership_s30   2.986043e-05  3.745820e-01
membership_s31   7.785373e-05  3.144955e-01
membership_s32   4.907344e-05  2.291505e-01
membership_s33  -1.388953e-05  2.297922e-01
membership_s36   4.781715e-04  4.796599e-01
membership_s37  -5.034867e-07  7.253701e-02
V1               1.421069e-02  6.548443e+00
V2               7.860765e-03  5.968309e+00
pdi              1.009064e-04  3.707719e-01
adhesion         8.803858e-03  5.153869e+00
cohesion         1.038251e-02  4.710024e+00
inner            8.614248e-03  6.180715e+00
outer            4.899302e-03  5.871950e+00
ioratio          9.826226e-03  4.733680e+00
comsize          9.532544e-03  5.460637e+00
target           7.076889e-08  3.394383e-01
[1] "Dataset: low_C Model GLM, run: 4 of 10 2015-06-16 10:11:07"
[1] "glmnet variable coefficients"
                     [,1]          [,2]
(Intercept)     -2.982231 -2.888531e+00
graph0           0.000000 -2.506524e-02
graph1           0.000000  1.197622e-05
graph2           0.000000 -5.865488e-02
graph3           0.000000  1.411217e-06
graph4           0.000000  0.000000e+00
graph5           0.000000  1.310974e-03
graph6           0.000000  0.000000e+00
graph7           0.000000  9.706291e-04
graph8           0.000000 -8.349459e-03
graph9           0.000000 -1.991632e-07
graph10          0.000000 -6.117705e-10
graph11          0.000000  0.000000e+00
graph12          0.000000  9.574820e-08
graph13          0.000000  2.166710e-07
graph14          0.000000 -1.332325e-09
graph15          0.000000  1.554027e-04
graph16          0.000000  2.994901e-09
graph17          0.000000 -3.145756e-07
graph18          0.000000  8.077455e-05
graph19          0.000000  2.485437e-05
graph20          0.000000 -4.985475e-05
graph21          0.000000 -7.898468e-05
graph22          0.000000 -8.097622e-05
graph23          0.000000 -7.648408e-05
graph24          0.000000 -2.184430e-04
graph25          0.000000  2.018966e-03
graph26          0.000000  1.095267e-03
graph27          0.000000 -8.811615e-03
graph28          0.000000 -7.378687e-04
graph29          0.000000 -7.570873e-01
orbit0           0.000000 -1.243481e-02
orbit1           0.000000  2.425024e-05
orbit2           0.000000  8.240524e-05
orbit3           0.000000 -5.080214e-02
orbit4           0.000000  5.178373e-07
orbit5           0.000000  2.034859e-05
orbit6           0.000000  0.000000e+00
orbit7           0.000000  9.171346e-04
orbit8           0.000000  8.142421e-04
orbit9           0.000000  0.000000e+00
orbit10          0.000000 -2.616159e-05
orbit11          0.000000  0.000000e+00
orbit12          0.000000  1.288395e-03
orbit13          0.000000 -1.396600e-03
orbit14          0.000000 -8.165132e-03
orbit15          0.000000 -2.024247e-07
orbit16          0.000000  3.156241e-08
orbit17          0.000000 -1.751247e-06
orbit18          0.000000 -6.165968e-08
orbit19          0.000000 -4.382137e-10
orbit20          0.000000  1.080059e-09
orbit21          0.000000  1.347117e-04
orbit22          0.000000  0.000000e+00
orbit23          0.000000 -2.304727e-03
orbit24          0.000000  0.000000e+00
orbit25          0.000000  2.186141e-06
orbit26          0.000000 -5.047965e-05
orbit27          0.000000  1.678464e-08
orbit28          0.000000  1.509535e-05
orbit29          0.000000  5.058473e-06
orbit30          0.000000  6.363876e-05
orbit31          0.000000 -1.639900e-10
orbit32          0.000000 -4.495467e-08
orbit33          0.000000  1.520889e-01
orbit34          0.000000  1.081679e-04
orbit35          0.000000 -1.023714e-07
orbit36          0.000000  9.732501e-07
orbit37          0.000000  6.039469e-06
orbit38          0.000000 -6.358416e-04
orbit39          0.000000 -5.709926e-06
orbit40          0.000000  0.000000e+00
orbit41          0.000000  1.716573e-06
orbit42          0.000000  9.819796e-02
orbit43          0.000000  7.660885e-05
orbit44          0.000000  2.571404e-01
orbit45          0.000000  1.464257e-05
orbit46          0.000000  1.007338e-04
orbit47          0.000000 -6.302234e-04
orbit48          0.000000  5.730923e-05
orbit49          0.000000 -4.413087e-05
orbit50          0.000000 -1.598306e-03
orbit51          0.000000 -7.786507e-06
orbit52          0.000000 -3.438808e-06
orbit53          0.000000 -6.185127e-03
orbit54          0.000000 -7.468949e-05
orbit55          0.000000 -1.893274e+00
orbit56          0.000000 -1.825508e-05
orbit57          0.000000 -2.631031e-03
orbit58          0.000000  2.377843e-01
orbit59          0.000000 -1.755466e-04
orbit60          0.000000 -6.241421e-04
orbit61          0.000000 -5.544396e-01
orbit62          0.000000  3.680443e-07
orbit63          0.000000  9.754606e-03
orbit64          0.000000  2.885874e-03
orbit65          0.000000  6.250123e-04
orbit66          0.000000  4.937496e-03
orbit67          0.000000  5.597664e-01
orbit68          0.000000 -7.045824e-03
orbit69          0.000000 -1.323161e+00
orbit70          0.000000 -1.525685e-04
orbit71          0.000000 -4.489968e-01
orbit72          0.000000 -7.425883e-01
AP               0.000000 -2.397691e-01
bet              0.000000 -2.087161e-05
ecc              0.000000 -2.216255e-02
eccrad           0.000000 -1.072265e-01
close            0.000000  0.000000e+00
constraint       0.000000 -3.925101e-01
coreness         0.000000  1.068828e-02
knn              0.000000  1.630313e-04
hubscore         0.000000 -4.557769e+01
pagerank         0.000000 -1.621627e+00
trans            0.000000  1.601201e-01
evcent           0.000000 -2.643211e+01
first            0.000000 -8.720772e-03
upto_second      0.000000  3.806716e-05
upto_third       0.000000  5.869948e-06
upto_fourth      0.000000  0.000000e+00
upto_fifth       0.000000 -1.922688e-05
upto_sixth       0.000000 -1.277237e-07
second           0.000000  3.501670e-06
third            0.000000  1.448733e-06
fourth           0.000000  1.757354e-05
fifth            0.000000 -3.358344e-05
sixth            0.000000  2.156712e-04
ratio1           0.000000  2.836359e-05
ratio2           0.000000  2.114941e-04
ratio3           0.000000 -1.078022e-03
ratio4           0.000000 -4.818808e-04
ratio5           0.000000 -1.832078e-03
ratio6           0.000000 -1.389520e-04
selfinter        0.000000 -3.243027e-02
walktrap_vertex  0.000000 -6.042999e-01
bigcom1          0.000000  3.826103e-01
bigcom2          0.000000 -9.965634e-01
bigcom3          0.000000  3.717763e-01
bigcom4          0.000000  2.851629e-01
bigcom6          0.000000 -7.999059e-01
bigcom8          0.000000  7.216471e-01
bigcom9          0.000000  8.020349e-01
bigcom11         0.000000 -1.321101e+00
bigcom13         0.000000 -1.450803e+00
bigcom15         0.000000  4.656241e-01
bigcom16         0.000000 -1.233603e+00
bigcom21         0.000000  7.170494e-01
bigcom22         0.000000 -1.904999e+00
bigcom24         0.000000 -9.316380e-01
bigcom26         0.000000 -1.573659e+00
bigcom28         0.000000  6.127416e-01
bigcom30         0.000000  3.717726e-01
bigcom31         0.000000 -5.703354e-01
bigcom32         0.000000 -1.228417e+00
bigcom33         0.000000 -1.173998e+00
bigcom34         0.000000 -1.205743e+00
bigcom36         0.000000 -1.208049e+00
bigcom37         0.000000  0.000000e+00
bigcom38         0.000000  4.364508e-01
bigcom39         0.000000 -1.379984e+00
bigcom40         0.000000  5.039961e-01
bigcom43         0.000000  1.297967e+00
bigcom44         0.000000  8.187222e-01
bigcom46         0.000000  6.172668e-01
bigcom47         0.000000  8.800839e-01
bigcom49         0.000000  1.681879e+00
bigcom50         0.000000 -1.139799e+00
bigcom51         0.000000 -1.095699e+00
bigcom52         0.000000 -1.085853e+00
bigcom54         0.000000 -9.093358e-01
bigcom56         0.000000 -1.026390e+00
bigcom62         0.000000 -1.062417e+00
bigcom66         0.000000  1.739527e+00
bigcom68         0.000000 -9.156695e-01
bigcom69         0.000000 -1.285633e+00
bigcom71         0.000000  5.817030e-01
bigcom72         0.000000 -1.186974e+00
bigcom73         0.000000  1.765969e+00
bigcom74         0.000000 -1.175708e+00
bigcom75         0.000000 -1.048343e+00
bigcom76         0.000000 -9.888924e-01
bigcom77         0.000000 -8.234445e-01
bigcom79         0.000000 -1.036552e+00
bigcom80         0.000000 -8.651504e-01
bigcom82         0.000000  1.549090e+00
bigcom83         0.000000  5.640853e+00
bigcom84         0.000000  1.796822e+00
bigcom85         0.000000 -1.119249e+00
bigcom87         0.000000 -1.306694e+00
bigcom89         0.000000 -1.007531e+00
bigcom91         0.000000 -7.575731e-01
bigcom92         0.000000 -1.122755e+00
bigcom93         0.000000  1.399435e+00
bigcom96         0.000000 -8.373571e-01
bigcom97         0.000000 -1.437786e+00
bigcom98         0.000000 -1.076538e+00
bigcom99         0.000000 -1.108170e+00
bigcom101        0.000000 -4.411910e-01
bigcom104        0.000000  6.941064e-01
bigcom106        0.000000  1.187157e+00
bigcom109        0.000000 -1.127955e+00
bigcom113        0.000000 -8.985545e-01
bigcom116        0.000000  2.351215e-01
bigcom120        0.000000 -1.180142e+00
bigcom123        0.000000 -8.395612e-01
bigcom126        0.000000 -9.205426e-01
bigcom127        0.000000 -1.384782e+00
bigcom137        0.000000 -1.082508e+00
bigcom139        0.000000 -9.952461e-01
bigcom140        0.000000  2.793264e+00
bigcom143        0.000000 -1.105690e+00
bigcom145        0.000000 -1.333418e+00
bigcom146        0.000000 -1.548859e+00
bigcom147        0.000000  1.415269e+00
bigcom149        0.000000 -7.976935e-01
bigcom153        0.000000 -1.197131e+00
bigcom154        0.000000 -1.196595e+00
bigcom156        0.000000 -9.035883e-01
bigcom157        0.000000 -1.765416e+00
bigcom158        0.000000  2.611286e+00
bigcom160        0.000000 -7.593264e-01
bigcom161        0.000000 -9.551795e-01
bigcom162        0.000000 -8.577268e-01
bigcom164        0.000000 -1.113388e+00
bigcom166        0.000000  9.929732e-01
bigcom167        0.000000  6.594791e-01
bigcom171        0.000000 -5.844778e-01
bigcom173        0.000000 -1.282360e+00
bigcom175        0.000000  2.924430e+00
bigcom176        0.000000 -6.940135e-01
bigcom177        0.000000 -1.163314e+00
bigcom178        0.000000 -1.023661e+00
bigcom180        0.000000 -1.146835e+00
bigcom181        0.000000 -5.856863e-01
bigcom184        0.000000 -5.945206e-01
bigcom186        0.000000 -1.252349e+00
bigcom187        0.000000 -6.087634e-01
bigcom189        0.000000 -1.487694e+00
bigcom194        0.000000 -1.151024e+00
bigcom195        0.000000 -5.961308e-01
bigcom196        0.000000 -1.027788e+00
bigcom204        0.000000 -1.021547e+00
bigcom205        0.000000 -1.184119e+00
bigcom212        0.000000 -1.359683e+00
bigcom214        0.000000 -9.605871e-01
bigcom222        0.000000  2.736301e+00
bigcom223        0.000000  0.000000e+00
bigcom226        0.000000 -6.723671e-01
bigcom227        0.000000 -7.240574e-01
bigcom229        0.000000 -1.021313e+00
bigcom233        0.000000 -6.398667e-01
bigcom236        0.000000 -1.016464e+00
bigcom237        0.000000 -7.331406e-01
bigcom246        0.000000 -7.201913e-01
bigcom248        0.000000  1.299711e+00
bigcom249        0.000000 -7.169148e-01
bigcom250        0.000000 -9.390168e-01
bigcom254        0.000000 -1.023044e+00
bigcom266        0.000000 -7.639064e-01
bigcom269        0.000000 -1.219550e+00
bigcom272        0.000000 -9.694149e-01
bigcom274        0.000000  2.199074e+00
bigcom281        0.000000 -1.112545e+00
bigcom291        0.000000  0.000000e+00
bigcom292        0.000000 -6.559444e-01
bigcom295        0.000000 -6.481765e-01
bigcom299        0.000000 -8.780509e-01
bigcom301        0.000000 -1.115154e+00
bigcom306        0.000000 -8.838010e-01
bigcom309        0.000000 -1.380303e+00
bigcom314        0.000000 -3.884878e-01
bigcom321        0.000000 -1.035469e+00
bigcom341        0.000000 -1.134141e+00
bigcom350        0.000000  0.000000e+00
bigcom353        0.000000 -1.051465e+00
bigcom359        0.000000 -5.826545e-01
bigcom363        0.000000  0.000000e+00
bigcom365        0.000000 -1.229603e+00
bigcom385        0.000000 -1.103390e+00
bigcom386        0.000000 -6.835416e-01
bigcom408        0.000000 -1.251383e+00
bigcom412        0.000000 -7.830780e-01
bigcom480        0.000000 -7.048963e-01
spin_vertex      0.000000  5.443972e-01
membership_s1    0.000000 -5.428957e-05
membership_s3    0.000000 -1.806467e+00
membership_s4    0.000000  1.421357e-03
membership_s5    0.000000  1.590166e-01
membership_s6    0.000000  1.421120e-01
membership_s7    0.000000  3.678850e-02
membership_s8    0.000000 -1.470809e+00
membership_s9    0.000000 -2.348598e-02
membership_s11   0.000000 -1.604867e+00
membership_s12   0.000000 -1.612937e+00
membership_s14   0.000000 -1.942048e+00
membership_s15   0.000000 -1.859086e-01
membership_s16   0.000000  3.989827e-01
membership_s17   0.000000 -1.511034e+00
membership_s18   0.000000 -3.100143e+00
membership_s20   0.000000 -1.406981e+00
membership_s21   0.000000  2.463603e-01
membership_s22   0.000000  5.353649e-01
membership_s24   0.000000 -1.689147e+00
membership_s25   0.000000  7.319565e-01
membership_s26   0.000000 -2.026608e+00
membership_s27   0.000000 -8.650410e-03
membership_s28   0.000000 -6.884327e-02
membership_s30   0.000000  1.179532e-02
membership_s31   0.000000 -1.769153e-01
membership_s32   0.000000 -1.456320e-02
membership_s33   0.000000  7.496957e-01
membership_s36   0.000000  6.415255e-02
membership_s37   0.000000 -3.712208e-02
V1               0.000000 -1.254723e-01
V2               0.000000 -5.850614e-01
pdi              0.000000  2.771770e+03
adhesion         0.000000  1.726119e-05
cohesion         0.000000 -3.555217e-06
inner            0.000000  1.810965e-05
outer            0.000000  9.947913e-08
ioratio          0.000000  3.168207e-01
comsize          0.000000 -3.039505e-05
target           0.000000 -1.694529e-04
[1] "Dataset: low_C Model GBM, run: 5 of 10 2015-06-16 10:12:20"
Iter   TrainDeviance   ValidDeviance   StepSize   Improve
     1        0.3784             nan     0.0100   -0.0000
     2        0.3776             nan     0.0100   -0.0001
     3        0.3767             nan     0.0100    0.0000
     4        0.3757             nan     0.0100    0.0000
     5        0.3750             nan     0.0100   -0.0000
     6        0.3742             nan     0.0100    0.0000
     7        0.3733             nan     0.0100    0.0001
     8        0.3724             nan     0.0100    0.0000
     9        0.3716             nan     0.0100   -0.0000
    10        0.3709             nan     0.0100   -0.0001
    20        0.3633             nan     0.0100    0.0001
    25        0.3596             nan     0.0100   -0.0001

[1] "GBM variable coefficients"
                            var    rel.inf
comsize                 comsize 4.07868949
V2                           V2 3.65554601
outer                     outer 3.62918331
graph10                 graph10 2.88562532
orbit45                 orbit45 2.58581291
ratio4                   ratio4 2.57726430
bet                         bet 2.37809107
pagerank               pagerank 2.35772299
ratio5                   ratio5 2.30088773
inner                     inner 2.24742404
orbit5                   orbit5 2.17255079
ratio2                   ratio2 2.17190305
fourth                   fourth 2.05561092
V1                           V1 1.99035940
cohesion               cohesion 1.98804894
orbit27                 orbit27 1.97666759
graph11                 graph11 1.97011608
graph21                 graph21 1.94147803
graph15                 graph15 1.91089983
graph1                   graph1 1.73372019
orbit18                 orbit18 1.57384080
graph16                 graph16 1.57324764
evcent                   evcent 1.54088518
ioratio                 ioratio 1.53293738
ratio1                   ratio1 1.35564098
ratio6                   ratio6 1.35117028
orbit21                 orbit21 1.31450903
orbit38                 orbit38 1.28613048
graph17                 graph17 1.27691751
orbit15                 orbit15 1.16880882
upto_third           upto_third 1.14529571
adhesion               adhesion 1.12624451
orbit4                   orbit4 1.09795671
orbit19                 orbit19 1.07635108
close                     close 1.05938789
orbit9                   orbit9 1.01828012
orbit16                 orbit16 1.00364045
orbit37                 orbit37 0.92760223
orbit11                 orbit11 0.92363596
knn                         knn 0.92107617
graph12                 graph12 0.91443267
constraint           constraint 0.90961557
orbit28                 orbit28 0.90290371
orbit46                 orbit46 0.88068268
sixth                     sixth 0.88024115
orbit63                 orbit63 0.84481472
graph23                 graph23 0.82934897
graph4                   graph4 0.81768033
graph3                   graph3 0.81658469
graph19                 graph19 0.77905204
graph5                   graph5 0.76532447
coreness               coreness 0.74151459
orbit26                 orbit26 0.70539136
orbit24                 orbit24 0.69257585
orbit20                 orbit20 0.69038376
bigcom28               bigcom28 0.68097110
trans                     trans 0.66559948
orbit30                 orbit30 0.66341282
bigcom30               bigcom30 0.64721811
graph13                 graph13 0.63417772
orbit32                 orbit32 0.63172213
orbit39                 orbit39 0.60274797
orbit52                 orbit52 0.59655416
third                     third 0.58405923
orbit53                 orbit53 0.57411918
orbit35                 orbit35 0.50322816
orbit51                 orbit51 0.47157605
fifth                     fifth 0.46365037
upto_fifth           upto_fifth 0.45621495
graph9                   graph9 0.44815320
orbit62                 orbit62 0.44695761
graph25                 graph25 0.42633075
walktrap_vertex walktrap_vertex 0.42573115
upto_fourth         upto_fourth 0.40693517
spin_vertex         spin_vertex 0.40392990
graph7                   graph7 0.37596937
graph6                   graph6 0.34530439
graph20                 graph20 0.27804509
bigcom4                 bigcom4 0.25908209
orbit47                 orbit47 0.24440588
orbit23                 orbit23 0.23983084
membership_s7     membership_s7 0.23654008
orbit1                   orbit1 0.23653529
orbit36                 orbit36 0.23029264
graph14                 graph14 0.21432487
orbit59                 orbit59 0.21153498
orbit44                 orbit44 0.20938161
orbit65                 orbit65 0.20041125
hubscore               hubscore 0.19640326
ratio3                   ratio3 0.15254465
upto_sixth           upto_sixth 0.13405453
membership_s32   membership_s32 0.13243264
membership_s6     membership_s6 0.11450166
bigcom40               bigcom40 0.10967960
upto_second         upto_second 0.09372859
graph0                   graph0 0.00000000
graph2                   graph2 0.00000000
graph8                   graph8 0.00000000
graph18                 graph18 0.00000000
graph22                 graph22 0.00000000
graph24                 graph24 0.00000000
graph26                 graph26 0.00000000
graph27                 graph27 0.00000000
graph28                 graph28 0.00000000
graph29                 graph29 0.00000000
orbit0                   orbit0 0.00000000
orbit2                   orbit2 0.00000000
orbit3                   orbit3 0.00000000
orbit6                   orbit6 0.00000000
orbit7                   orbit7 0.00000000
orbit8                   orbit8 0.00000000
orbit10                 orbit10 0.00000000
orbit12                 orbit12 0.00000000
orbit13                 orbit13 0.00000000
orbit14                 orbit14 0.00000000
orbit17                 orbit17 0.00000000
orbit22                 orbit22 0.00000000
orbit25                 orbit25 0.00000000
orbit29                 orbit29 0.00000000
orbit31                 orbit31 0.00000000
orbit33                 orbit33 0.00000000
orbit34                 orbit34 0.00000000
orbit40                 orbit40 0.00000000
orbit41                 orbit41 0.00000000
orbit42                 orbit42 0.00000000
orbit43                 orbit43 0.00000000
orbit48                 orbit48 0.00000000
orbit49                 orbit49 0.00000000
orbit50                 orbit50 0.00000000
orbit54                 orbit54 0.00000000
orbit55                 orbit55 0.00000000
orbit56                 orbit56 0.00000000
orbit57                 orbit57 0.00000000
orbit58                 orbit58 0.00000000
orbit60                 orbit60 0.00000000
orbit61                 orbit61 0.00000000
orbit64                 orbit64 0.00000000
orbit66                 orbit66 0.00000000
orbit67                 orbit67 0.00000000
orbit68                 orbit68 0.00000000
orbit69                 orbit69 0.00000000
orbit70                 orbit70 0.00000000
orbit71                 orbit71 0.00000000
orbit72                 orbit72 0.00000000
AP                           AP 0.00000000
ecc                         ecc 0.00000000
eccrad                   eccrad 0.00000000
first                     first 0.00000000
second                   second 0.00000000
selfinter             selfinter 0.00000000
bigcom1                 bigcom1 0.00000000
bigcom2                 bigcom2 0.00000000
bigcom3                 bigcom3 0.00000000
bigcom6                 bigcom6 0.00000000
bigcom8                 bigcom8 0.00000000
bigcom9                 bigcom9 0.00000000
bigcom11               bigcom11 0.00000000
bigcom13               bigcom13 0.00000000
bigcom15               bigcom15 0.00000000
bigcom16               bigcom16 0.00000000
bigcom21               bigcom21 0.00000000
bigcom22               bigcom22 0.00000000
bigcom24               bigcom24 0.00000000
bigcom26               bigcom26 0.00000000
bigcom31               bigcom31 0.00000000
bigcom32               bigcom32 0.00000000
bigcom33               bigcom33 0.00000000
bigcom34               bigcom34 0.00000000
bigcom36               bigcom36 0.00000000
bigcom37               bigcom37 0.00000000
bigcom38               bigcom38 0.00000000
bigcom39               bigcom39 0.00000000
bigcom43               bigcom43 0.00000000
bigcom44               bigcom44 0.00000000
bigcom46               bigcom46 0.00000000
bigcom47               bigcom47 0.00000000
bigcom49               bigcom49 0.00000000
bigcom50               bigcom50 0.00000000
bigcom51               bigcom51 0.00000000
bigcom52               bigcom52 0.00000000
bigcom54               bigcom54 0.00000000
bigcom56               bigcom56 0.00000000
bigcom62               bigcom62 0.00000000
bigcom66               bigcom66 0.00000000
bigcom68               bigcom68 0.00000000
bigcom69               bigcom69 0.00000000
bigcom71               bigcom71 0.00000000
bigcom72               bigcom72 0.00000000
bigcom73               bigcom73 0.00000000
bigcom74               bigcom74 0.00000000
bigcom75               bigcom75 0.00000000
bigcom76               bigcom76 0.00000000
bigcom77               bigcom77 0.00000000
bigcom79               bigcom79 0.00000000
bigcom80               bigcom80 0.00000000
bigcom82               bigcom82 0.00000000
bigcom83               bigcom83 0.00000000
bigcom84               bigcom84 0.00000000
bigcom85               bigcom85 0.00000000
bigcom87               bigcom87 0.00000000
bigcom89               bigcom89 0.00000000
bigcom91               bigcom91 0.00000000
bigcom92               bigcom92 0.00000000
bigcom93               bigcom93 0.00000000
bigcom96               bigcom96 0.00000000
bigcom97               bigcom97 0.00000000
bigcom98               bigcom98 0.00000000
bigcom99               bigcom99 0.00000000
bigcom101             bigcom101 0.00000000
bigcom104             bigcom104 0.00000000
bigcom106             bigcom106 0.00000000
bigcom109             bigcom109 0.00000000
bigcom113             bigcom113 0.00000000
bigcom116             bigcom116 0.00000000
bigcom120             bigcom120 0.00000000
bigcom123             bigcom123 0.00000000
bigcom126             bigcom126 0.00000000
bigcom127             bigcom127 0.00000000
bigcom137             bigcom137 0.00000000
bigcom139             bigcom139 0.00000000
bigcom140             bigcom140 0.00000000
bigcom143             bigcom143 0.00000000
bigcom145             bigcom145 0.00000000
bigcom146             bigcom146 0.00000000
bigcom147             bigcom147 0.00000000
bigcom149             bigcom149 0.00000000
bigcom153             bigcom153 0.00000000
bigcom154             bigcom154 0.00000000
bigcom156             bigcom156 0.00000000
bigcom157             bigcom157 0.00000000
bigcom158             bigcom158 0.00000000
bigcom160             bigcom160 0.00000000
bigcom161             bigcom161 0.00000000
bigcom162             bigcom162 0.00000000
bigcom164             bigcom164 0.00000000
bigcom166             bigcom166 0.00000000
bigcom167             bigcom167 0.00000000
bigcom171             bigcom171 0.00000000
bigcom173             bigcom173 0.00000000
bigcom175             bigcom175 0.00000000
bigcom176             bigcom176 0.00000000
bigcom177             bigcom177 0.00000000
bigcom178             bigcom178 0.00000000
bigcom180             bigcom180 0.00000000
bigcom181             bigcom181 0.00000000
bigcom184             bigcom184 0.00000000
bigcom186             bigcom186 0.00000000
bigcom187             bigcom187 0.00000000
bigcom189             bigcom189 0.00000000
bigcom194             bigcom194 0.00000000
bigcom195             bigcom195 0.00000000
bigcom196             bigcom196 0.00000000
bigcom204             bigcom204 0.00000000
bigcom205             bigcom205 0.00000000
bigcom212             bigcom212 0.00000000
bigcom214             bigcom214 0.00000000
bigcom222             bigcom222 0.00000000
bigcom223             bigcom223 0.00000000
bigcom226             bigcom226 0.00000000
bigcom227             bigcom227 0.00000000
bigcom229             bigcom229 0.00000000
bigcom233             bigcom233 0.00000000
bigcom236             bigcom236 0.00000000
bigcom237             bigcom237 0.00000000
bigcom246             bigcom246 0.00000000
bigcom248             bigcom248 0.00000000
bigcom249             bigcom249 0.00000000
bigcom250             bigcom250 0.00000000
bigcom254             bigcom254 0.00000000
bigcom266             bigcom266 0.00000000
bigcom269             bigcom269 0.00000000
bigcom272             bigcom272 0.00000000
bigcom274             bigcom274 0.00000000
bigcom281             bigcom281 0.00000000
bigcom291             bigcom291 0.00000000
bigcom292             bigcom292 0.00000000
bigcom295             bigcom295 0.00000000
bigcom299             bigcom299 0.00000000
bigcom301             bigcom301 0.00000000
bigcom306             bigcom306 0.00000000
bigcom309             bigcom309 0.00000000
bigcom314             bigcom314 0.00000000
bigcom321             bigcom321 0.00000000
bigcom341             bigcom341 0.00000000
bigcom350             bigcom350 0.00000000
bigcom353             bigcom353 0.00000000
bigcom359             bigcom359 0.00000000
bigcom363             bigcom363 0.00000000
bigcom365             bigcom365 0.00000000
bigcom385             bigcom385 0.00000000
bigcom386             bigcom386 0.00000000
bigcom408             bigcom408 0.00000000
bigcom412             bigcom412 0.00000000
bigcom480             bigcom480 0.00000000
membership_s1     membership_s1 0.00000000
membership_s3     membership_s3 0.00000000
membership_s4     membership_s4 0.00000000
membership_s5     membership_s5 0.00000000
membership_s8     membership_s8 0.00000000
membership_s9     membership_s9 0.00000000
membership_s11   membership_s11 0.00000000
membership_s12   membership_s12 0.00000000
membership_s14   membership_s14 0.00000000
membership_s15   membership_s15 0.00000000
membership_s16   membership_s16 0.00000000
membership_s17   membership_s17 0.00000000
membership_s18   membership_s18 0.00000000
membership_s20   membership_s20 0.00000000
membership_s21   membership_s21 0.00000000
membership_s22   membership_s22 0.00000000
membership_s24   membership_s24 0.00000000
membership_s25   membership_s25 0.00000000
membership_s26   membership_s26 0.00000000
membership_s27   membership_s27 0.00000000
membership_s28   membership_s28 0.00000000
membership_s30   membership_s30 0.00000000
membership_s31   membership_s31 0.00000000
membership_s33   membership_s33 0.00000000
membership_s36   membership_s36 0.00000000
membership_s37   membership_s37 0.00000000
pdi                         pdi 0.00000000
target                   target 0.00000000
[1] "Dataset: low_C Model RF, run: 5 of 10 2015-06-16 10:12:34"
     |      Out-of-bag   |
Tree |      MSE  %Var(y) |
   1 |  0.08573   191.30 |
   2 |   0.0813   181.42 |
   3 |  0.08036   179.32 |
   4 |   0.0756   168.69 |
   5 |  0.07542   168.31 |
   6 |  0.07164   159.86 |
   7 |  0.06805   151.85 |
   8 |  0.06684   149.14 |
   9 |  0.06459   144.14 |
  10 |  0.06268   139.86 |
  11 |   0.0612   136.57 |
  12 |  0.05975   133.32 |
  13 |  0.05842   130.36 |
  14 |  0.05804   129.52 |
  15 |  0.05722   127.68 |
  16 |  0.05617   125.33 |
  17 |  0.05567   124.22 |
  18 |  0.05547   123.77 |
  19 |   0.0551   122.95 |
  20 |  0.05486   122.42 |
  21 |  0.05436   121.31 |
  22 |  0.05416   120.87 |
  23 |  0.05405   120.62 |
  24 |  0.05386   120.19 |
  25 |  0.05349   119.37 |
  26 |  0.05318   118.68 |
  27 |   0.0531   118.50 |
  28 |  0.05289   118.02 |
  29 |  0.05301   118.29 |
  30 |  0.05293   118.12 |
  31 |  0.05284   117.91 |
  32 |   0.0527   117.61 |
  33 |  0.05263   117.45 |
  34 |  0.05252   117.20 |
  35 |  0.05248   117.12 |
  36 |  0.05231   116.73 |
  37 |  0.05221   116.50 |
  38 |  0.05206   116.17 |
  39 |  0.05209   116.23 |
  40 |  0.05196   115.95 |
  41 |   0.0519   115.81 |
  42 |  0.05179   115.57 |
  43 |  0.05177   115.52 |
  44 |  0.05163   115.20 |
  45 |  0.05162   115.18 |
  46 |  0.05155   115.03 |
  47 |  0.05148   114.87 |
  48 |   0.0515   114.92 |
  49 |  0.05145   114.82 |
  50 |   0.0513   114.48 |
  51 |  0.05131   114.49 |
  52 |  0.05124   114.34 |
  53 |  0.05124   114.34 |
  54 |  0.05127   114.41 |
  55 |   0.0512   114.25 |
  56 |  0.05123   114.32 |
  57 |  0.05125   114.37 |
  58 |  0.05122   114.30 |
  59 |  0.05117   114.19 |
  60 |  0.05124   114.34 |
  61 |  0.05119   114.23 |
  62 |  0.05119   114.22 |
  63 |  0.05118   114.21 |
  64 |  0.05118   114.20 |
  65 |  0.05111   114.04 |
  66 |  0.05106   113.95 |
  67 |  0.05104   113.90 |
  68 |  0.05107   113.95 |
  69 |  0.05105   113.91 |
  70 |    0.051   113.81 |
  71 |  0.05106   113.93 |
  72 |  0.05104   113.90 |
  73 |  0.05101   113.82 |
  74 |  0.05098   113.77 |
  75 |  0.05091   113.61 |
  76 |  0.05089   113.57 |
  77 |  0.05087   113.52 |
  78 |  0.05081   113.38 |
  79 |  0.05075   113.26 |
  80 |  0.05075   113.24 |
  81 |  0.05071   113.15 |
  82 |  0.05066   113.05 |
  83 |  0.05066   113.04 |
  84 |  0.05066   113.05 |
  85 |  0.05067   113.06 |
  86 |  0.05069   113.11 |
  87 |  0.05066   113.04 |
  88 |  0.05065   113.02 |
  89 |  0.05066   113.04 |
  90 |  0.05063   112.99 |
  91 |  0.05064   112.99 |
  92 |  0.05058   112.87 |
  93 |  0.05061   112.93 |
  94 |  0.05058   112.86 |
  95 |  0.05058   112.87 |
  96 |  0.05057   112.85 |
  97 |  0.05057   112.84 |
  98 |  0.05054   112.79 |
  99 |  0.05054   112.79 |
 100 |  0.05049   112.67 |
[1] "Random Forest variable coefficients"
                      %IncMSE IncNodePurity
graph5           1.855581e-03  7.570675e-01
graph6           9.163045e-03  1.566674e+00
graph7           6.736708e-04  2.842219e-01
graph8           0.000000e+00  1.318390e-18
graph9           9.239912e-03  2.212980e+00
graph10          4.475914e-02  3.504960e+00
graph11          2.586949e-02  2.278145e+00
graph12          1.749872e-02  2.172863e+00
graph13          1.279337e-02  2.497434e+00
graph14          1.522596e-02  1.699660e+00
graph15          1.137979e-02  1.285760e+00
graph16          1.224091e-02  2.227897e+00
graph17          1.303389e-02  1.574810e+00
graph18          3.046972e-03  6.430713e-01
graph19          1.725237e-02  2.175053e+00
graph20          3.592851e-03  8.812944e-01
graph21          3.680238e-03  9.976226e-01
graph22          6.047282e-04  2.758871e-01
graph23          8.653071e-03  1.053508e+00
graph24          2.730673e-04  2.782553e-01
graph25          1.409452e-03  6.492658e-01
graph26          5.669506e-04  3.578852e-01
graph27         -1.920676e-06  4.937607e-02
graph28          8.074599e-05  1.031553e-01
graph29          0.000000e+00  1.734723e-20
orbit0           5.513387e-05  2.628494e-01
orbit1           1.123761e-02  1.726024e+00
orbit2           1.576621e-05  2.372935e-01
orbit3           5.264305e-05  1.534148e-01
orbit4           2.575481e-02  2.578325e+00
orbit5           9.818107e-03  1.844899e+00
orbit6           1.447416e-02  1.739901e+00
orbit7           9.526516e-05  2.519151e-01
orbit8           1.557025e-03  6.763982e-01
orbit9           5.042394e-03  1.502468e+00
orbit10          2.114701e-03  5.988469e-01
orbit11          1.284809e-03  5.702904e-01
orbit12          8.684088e-04  3.246355e-01
orbit13          1.508517e-05  4.953470e-02
orbit14          9.132693e-06  1.159247e-02
orbit15          1.532001e-02  1.872802e+00
orbit16          8.416532e-03  1.745986e+00
orbit17          1.015417e-02  1.400778e+00
orbit18          1.825680e-02  3.271919e+00
orbit19          1.765491e-02  2.553868e+00
orbit20          1.338126e-02  2.019530e+00
orbit21          8.343336e-03  1.458073e+00
orbit22          2.660458e-02  2.183042e+00
orbit23          1.886113e-04  1.357083e-01
orbit24          2.307732e-02  2.160575e+00
orbit25          4.466048e-03  6.705645e-01
orbit26          6.264280e-03  1.381675e+00
orbit27          1.541848e-02  2.566894e+00
orbit28          1.161572e-02  1.679578e+00
orbit29          1.497215e-03  4.983859e-01
orbit30          5.746591e-04  4.995151e-01
orbit31          1.249744e-02  1.533188e+00
orbit32          1.472936e-03  7.441492e-01
orbit33          7.143000e-04  5.289047e-01
orbit34          9.200764e-03  1.193878e+00
orbit35          1.781194e-02  2.172060e+00
orbit36          5.523512e-03  2.632183e+00
orbit37          7.762997e-03  1.437835e+00
orbit38          2.602998e-03  7.977216e-01
orbit39          1.044959e-02  1.301702e+00
orbit40          5.919031e-04  5.139816e-01
orbit41          3.839867e-04  2.306504e-01
orbit42          4.427968e-04  1.983684e-01
orbit43          3.224707e-03  5.558000e-01
orbit44          8.276734e-05  2.382746e-01
orbit45          2.785833e-02  2.623460e+00
orbit46          4.864363e-04  4.962515e-01
orbit47          9.537408e-04  4.525659e-01
orbit48          6.848703e-04  2.986621e-01
orbit49          5.504580e-03  9.033867e-01
orbit50          3.978073e-04  5.048546e-01
orbit51          7.309325e-03  1.052897e+00
orbit52          3.963998e-03  7.840937e-01
orbit53          6.238769e-04  4.585973e-01
orbit54          3.660939e-04  3.589327e-01
orbit55          0.000000e+00  1.561251e-19
orbit56          1.348132e-02  1.618381e+00
orbit57          8.451804e-05  6.020025e-02
orbit58          2.321972e-04  1.204734e-01
orbit59          8.124596e-04  4.112797e-01
orbit60          2.191200e-03  8.012067e-01
orbit61         -2.152956e-05  1.884038e-02
orbit62          2.256727e-03  6.448678e-01
orbit63          9.056582e-04  7.407042e-01
orbit64          1.955483e-04  9.798287e-01
orbit65          7.077674e-04  2.442167e-01
orbit66         -2.852632e-06  1.704781e-01
orbit67          8.564722e-05  1.886933e-01
orbit68          7.043372e-05  2.226796e-01
orbit69          0.000000e+00  1.734723e-20
orbit70          4.360321e-05  8.815105e-02
orbit71          0.000000e+00  6.938894e-20
orbit72          0.000000e+00  0.000000e+00
AP              -7.259270e-07  7.009321e-02
bet              4.724032e-03  4.198911e+00
ecc              2.544862e-03  4.069698e-01
eccrad           1.095558e-03  4.746813e-01
close            2.228431e-02  1.577202e+00
constraint       1.761020e-03  1.222476e+00
coreness         9.224517e-04  9.440876e-01
knn              1.411131e-02  2.268058e+00
hubscore         1.175985e-02  1.904413e+00
pagerank         7.201936e-03  5.827887e+00
trans            2.505204e-04  2.849198e-01
evcent           1.803782e-02  1.868969e+00
first            5.412837e-04  3.088890e-01
upto_second      9.018410e-03  1.494812e+00
upto_third       2.214500e-02  1.890326e+00
upto_fourth      1.492620e-02  1.584996e+00
upto_fifth       9.434941e-03  1.422521e+00
upto_sixth       1.366686e-02  2.008629e+00
second           8.510354e-03  1.085295e+00
third            8.737996e-03  2.135851e+00
fourth           1.366446e-02  3.566883e+00
fifth            1.326101e-02  2.505491e+00
sixth            9.703817e-03  2.546891e+00
ratio1           1.150111e-02  2.407468e+00
ratio2           7.212401e-03  4.079936e+00
ratio3           1.481163e-02  2.951335e+00
ratio4           2.729750e-02  2.944898e+00
ratio5           5.318371e-03  3.962785e+00
ratio6           1.071121e-02  2.399147e+00
selfinter       -6.772035e-05  4.597171e-01
walktrap_vertex  7.313734e-04  6.347753e-01
bigcom1          1.241633e-04  2.711352e-01
bigcom2          0.000000e+00  0.000000e+00
bigcom3          1.104889e-05  2.072363e-01
bigcom4          3.617832e-04  2.766002e-01
bigcom6          0.000000e+00  0.000000e+00
bigcom8          3.859521e-04  5.671024e-01
bigcom9         -3.198644e-06  6.634191e-02
bigcom11         0.000000e+00  1.734723e-19
bigcom13         0.000000e+00  3.469447e-19
bigcom15         4.858026e-05  4.385945e-01
bigcom16         0.000000e+00  0.000000e+00
bigcom21         5.141144e-05  2.552967e-01
bigcom22         0.000000e+00  3.816392e-19
bigcom24         0.000000e+00  0.000000e+00
bigcom26         0.000000e+00  2.688821e-18
bigcom28         1.822903e-04  4.198093e-01
bigcom30         3.053411e-04  6.955355e-01
bigcom31         0.000000e+00  0.000000e+00
bigcom32         0.000000e+00  6.938894e-20
bigcom33         0.000000e+00  6.938894e-20
bigcom34         0.000000e+00  0.000000e+00
bigcom36         0.000000e+00  0.000000e+00
bigcom37         0.000000e+00  0.000000e+00
bigcom38         0.000000e+00  3.816392e-19
bigcom39         0.000000e+00  7.632783e-19
bigcom40         1.445419e-03  8.679342e-01
bigcom43         5.017488e-05  5.952432e-01
bigcom44         8.776110e-06  2.265800e-02
bigcom46         5.616837e-06  1.068066e-01
bigcom47         9.785459e-06  1.073256e-01
bigcom49        -6.671265e-06  3.879876e-01
bigcom50         0.000000e+00  1.387779e-19
bigcom51         0.000000e+00  0.000000e+00
bigcom52         0.000000e+00  0.000000e+00
bigcom54         0.000000e+00  0.000000e+00
bigcom56         0.000000e+00  8.571429e-03
bigcom62         0.000000e+00  0.000000e+00
bigcom66        -6.502285e-05  5.325872e-01
bigcom68         0.000000e+00  0.000000e+00
bigcom69         0.000000e+00  0.000000e+00
bigcom71        -1.250694e-05  1.509790e-01
bigcom72         0.000000e+00  0.000000e+00
bigcom73         0.000000e+00  1.110223e-18
bigcom74         1.169221e-05  5.508496e-01
bigcom75         0.000000e+00  0.000000e+00
bigcom76         0.000000e+00  0.000000e+00
bigcom77         0.000000e+00  1.734723e-20
bigcom79         0.000000e+00  0.000000e+00
bigcom80         0.000000e+00  1.110223e-18
bigcom82         0.000000e+00  0.000000e+00
bigcom83         0.000000e+00  0.000000e+00
bigcom84         1.696289e-05  6.165023e-01
bigcom85         0.000000e+00  0.000000e+00
bigcom87         0.000000e+00  0.000000e+00
bigcom89         0.000000e+00  1.387779e-19
bigcom91         0.000000e+00  0.000000e+00
bigcom92         0.000000e+00  5.551115e-19
bigcom93         0.000000e+00  0.000000e+00
bigcom96         0.000000e+00  0.000000e+00
bigcom97         0.000000e+00  5.551115e-19
bigcom98         0.000000e+00  1.110223e-18
bigcom99         0.000000e+00  0.000000e+00
bigcom101        0.000000e+00  0.000000e+00
bigcom104        0.000000e+00  6.938894e-19
bigcom106        2.252189e-05  3.680943e-01
bigcom109        0.000000e+00  1.387779e-19
bigcom113        0.000000e+00  1.387779e-19
bigcom116        0.000000e+00  3.469447e-20
bigcom120        0.000000e+00  0.000000e+00
bigcom123        1.370981e-05  7.455861e-01
bigcom126        0.000000e+00  0.000000e+00
bigcom127        0.000000e+00  0.000000e+00
bigcom137        0.000000e+00  0.000000e+00
bigcom139        0.000000e+00  0.000000e+00
bigcom140       -1.639103e-05  4.503977e-01
bigcom143        0.000000e+00  1.387779e-19
bigcom145        0.000000e+00  0.000000e+00
bigcom146        0.000000e+00  1.734723e-20
bigcom147       -4.674471e-05  6.232764e-01
bigcom149        0.000000e+00  0.000000e+00
bigcom153        0.000000e+00  2.775558e-19
bigcom154        0.000000e+00  0.000000e+00
bigcom156        0.000000e+00  0.000000e+00
bigcom157        0.000000e+00  0.000000e+00
bigcom158       -3.383621e-05  5.749113e-01
bigcom160       -3.562558e-05  6.468047e-01
bigcom161        0.000000e+00  0.000000e+00
bigcom162        0.000000e+00  0.000000e+00
bigcom164        0.000000e+00  0.000000e+00
bigcom166       -6.567748e-05  1.583160e-01
bigcom167        1.004204e-05  4.886262e-01
bigcom171        0.000000e+00  0.000000e+00
bigcom173        0.000000e+00  0.000000e+00
bigcom175       -4.764493e-05  7.320433e-01
bigcom176        0.000000e+00  0.000000e+00
bigcom177        0.000000e+00  1.179612e-18
bigcom178        0.000000e+00  0.000000e+00
bigcom180        0.000000e+00  0.000000e+00
bigcom181        0.000000e+00  6.938894e-20
bigcom184        0.000000e+00  1.387779e-19
bigcom186        0.000000e+00  1.110223e-18
bigcom187        0.000000e+00  0.000000e+00
bigcom189        0.000000e+00  1.387779e-19
bigcom194        0.000000e+00  1.387779e-19
bigcom195        0.000000e+00  0.000000e+00
bigcom196        0.000000e+00  0.000000e+00
bigcom204        0.000000e+00  0.000000e+00
bigcom205        0.000000e+00  0.000000e+00
bigcom212        0.000000e+00  1.249001e-18
bigcom214        0.000000e+00  0.000000e+00
bigcom222       -7.911003e-06  5.236768e-01
bigcom223        0.000000e+00  0.000000e+00
bigcom226        0.000000e+00  0.000000e+00
bigcom227        0.000000e+00  0.000000e+00
bigcom229        0.000000e+00  0.000000e+00
bigcom233        0.000000e+00  6.938894e-20
bigcom236        0.000000e+00  0.000000e+00
bigcom237        0.000000e+00  0.000000e+00
bigcom246        0.000000e+00  0.000000e+00
bigcom248        4.495415e-05  3.939737e-01
bigcom249        0.000000e+00  0.000000e+00
bigcom250        0.000000e+00  0.000000e+00
bigcom254        0.000000e+00  0.000000e+00
bigcom266        0.000000e+00  0.000000e+00
bigcom269        0.000000e+00  1.387779e-19
bigcom272        0.000000e+00  6.938894e-20
bigcom274        3.303127e-05  2.120822e-01
bigcom281        0.000000e+00  1.387779e-19
bigcom291        0.000000e+00  8.010066e-01
bigcom292        0.000000e+00  0.000000e+00
bigcom295        0.000000e+00  0.000000e+00
bigcom299        0.000000e+00  0.000000e+00
bigcom301        0.000000e+00  0.000000e+00
bigcom306        0.000000e+00  1.040834e-19
bigcom309        0.000000e+00  6.938894e-20
bigcom314        0.000000e+00  0.000000e+00
bigcom321        0.000000e+00  1.040834e-19
bigcom341        0.000000e+00  0.000000e+00
bigcom350        0.000000e+00  0.000000e+00
bigcom353        0.000000e+00  0.000000e+00
bigcom359        0.000000e+00  0.000000e+00
bigcom363        0.000000e+00  0.000000e+00
bigcom365        0.000000e+00  0.000000e+00
bigcom385        0.000000e+00  1.387779e-19
bigcom386        0.000000e+00  0.000000e+00
bigcom408        0.000000e+00  0.000000e+00
bigcom412        0.000000e+00  1.387779e-19
bigcom480        0.000000e+00  1.387779e-19
spin_vertex      5.239029e-04  1.085337e+00
membership_s1    1.694565e-03  8.719844e-01
membership_s3    0.000000e+00  3.469447e-20
membership_s4    1.329102e-04  3.822693e-01
membership_s5    4.169967e-05  5.090244e-01
membership_s6    1.291022e-03  5.700304e-01
membership_s7    1.495390e-04  5.891245e-01
membership_s8    0.000000e+00  9.090909e-03
membership_s9    1.051799e-06  1.339451e-01
membership_s11   0.000000e+00  8.603157e-03
membership_s12   0.000000e+00  1.387779e-19
membership_s14   0.000000e+00  0.000000e+00
membership_s15  -3.396546e-05  2.702444e-01
membership_s16  -1.745563e-05  3.032448e-01
membership_s17   0.000000e+00  1.561251e-19
membership_s18   0.000000e+00  9.230769e-03
membership_s20   0.000000e+00  1.387779e-19
membership_s21   9.696538e-05  5.032885e-01
membership_s22   2.789882e-06  2.360760e-01
membership_s24   0.000000e+00  1.526557e-18
membership_s25  -2.786285e-05  1.884538e-01
membership_s26   8.118578e-06  1.105609e-01
membership_s27  -3.849814e-06  3.982821e-01
membership_s28  -8.726003e-06  1.824731e-02
membership_s30  -1.770877e-05  3.704253e-01
membership_s31   3.080027e-05  2.018641e-01
membership_s32   8.275403e-05  3.158684e-01
membership_s33  -4.491217e-05  2.086021e-01
membership_s36   3.827367e-04  5.548683e-01
membership_s37   1.189712e-05  2.219966e-01
V1               1.660548e-02  5.574610e+00
V2               1.068691e-02  5.149868e+00
pdi              6.826441e-05  3.846692e-01
adhesion         1.647375e-02  5.088726e+00
cohesion         1.560882e-02  4.559185e+00
inner            6.664658e-03  5.138425e+00
outer            4.019057e-03  5.068567e+00
ioratio          8.833402e-03  4.588137e+00
comsize          7.358172e-03  6.337760e+00
target          -1.991282e-05  3.456683e-01
[1] "Dataset: low_C Model GLM, run: 5 of 10 2015-06-16 10:16:58"
[1] "glmnet variable coefficients"
                    [,1]          [,2]
(Intercept)     -3.00891 -2.140254e+00
graph0           0.00000 -7.213208e-02
graph1           0.00000  2.000776e-07
graph2           0.00000 -7.286360e-02
graph3           0.00000  0.000000e+00
graph4           0.00000 -5.644577e-11
graph5           0.00000  3.867801e-04
graph6           0.00000  0.000000e+00
graph7           0.00000  8.659266e-04
graph8           0.00000  4.964694e-02
graph9           0.00000 -3.283878e-08
graph10          0.00000 -8.464620e-09
graph11          0.00000  1.351647e-10
graph12          0.00000  3.660338e-07
graph13          0.00000  7.832055e-08
graph14          0.00000 -2.747897e-08
graph15          0.00000  1.130093e-04
graph16          0.00000  0.000000e+00
graph17          0.00000  7.428498e-07
graph18          0.00000  1.280549e-04
graph19          0.00000  5.268746e-05
graph20          0.00000 -5.781167e-05
graph21          0.00000 -3.210445e-05
graph22          0.00000 -1.168144e-04
graph23          0.00000 -1.909507e-04
graph24          0.00000 -2.680429e-04
graph25          0.00000  8.197068e-04
graph26          0.00000  1.674489e-03
graph27          0.00000 -4.356719e-03
graph28          0.00000 -1.334424e-03
graph29          0.00000 -1.199821e+00
orbit0           0.00000 -6.142795e-02
orbit1           0.00000  1.228454e-05
orbit2           0.00000  1.107935e-04
orbit3           0.00000 -6.346322e-02
orbit4           0.00000  1.462889e-07
orbit5           0.00000 -1.330258e-07
orbit6           0.00000  0.000000e+00
orbit7           0.00000  8.965680e-03
orbit8           0.00000  3.547555e-04
orbit9           0.00000  6.113651e-06
orbit10          0.00000 -1.054458e-04
orbit11          0.00000  3.769701e-02
orbit12          0.00000  1.360809e-03
orbit13          0.00000 -3.635486e-02
orbit14          0.00000  1.269569e-02
orbit15          0.00000 -2.483683e-08
orbit16          0.00000  2.771915e-06
orbit17          0.00000 -1.822467e-06
orbit18          0.00000 -6.270279e-08
orbit19          0.00000 -1.065011e-08
orbit20          0.00000  3.029859e-07
orbit21          0.00000  1.059673e-05
orbit22          0.00000  1.049969e-10
orbit23          0.00000  3.149459e-02
orbit24          0.00000  3.849763e-08
orbit25          0.00000  1.196035e-06
orbit26          0.00000 -5.513733e-05
orbit27          0.00000  6.587097e-08
orbit28          0.00000 -1.100461e-05
orbit29          0.00000  4.661536e-09
orbit30          0.00000 -8.708211e-05
orbit31          0.00000 -2.466866e-08
orbit32          0.00000 -3.912103e-08
orbit33          0.00000  1.984732e-01
orbit34          0.00000  1.082358e-04
orbit35          0.00000 -3.409116e-06
orbit36          0.00000  4.174782e-05
orbit37          0.00000  6.568254e-06
orbit38          0.00000 -9.646252e-04
orbit39          0.00000  6.027027e-07
orbit40          0.00000  3.360085e-06
orbit41          0.00000  8.934885e-05
orbit42          0.00000  1.277040e-01
orbit43          0.00000  1.385498e-04
orbit44          0.00000  2.166247e-01
orbit45          0.00000  5.551020e-05
orbit46          0.00000  4.868477e-05
orbit47          0.00000 -1.503712e-03
orbit48          0.00000 -8.632308e-05
orbit49          0.00000 -3.972029e-05
orbit50          0.00000 -3.253737e-03
orbit51          0.00000 -3.475134e-08
orbit52          0.00000 -5.999677e-05
orbit53          0.00000 -3.481162e-03
orbit54          0.00000 -4.517098e-05
orbit55          0.00000 -2.201185e+00
orbit56          0.00000 -1.226444e-04
orbit57          0.00000 -4.092755e-03
orbit58          0.00000  2.236861e-01
orbit59          0.00000 -1.880189e-04
orbit60          0.00000  0.000000e+00
orbit61          0.00000 -6.509132e-01
orbit62          0.00000  1.207687e-08
orbit63          0.00000  1.280252e-02
orbit64          0.00000  1.568507e-02
orbit65          0.00000  1.118328e-03
orbit66          0.00000  1.172101e-02
orbit67          0.00000  5.502101e-01
orbit68          0.00000 -3.562561e-03
orbit69          0.00000  8.193581e-01
orbit70          0.00000 -5.989897e-05
orbit71          0.00000 -1.189883e+00
orbit72          0.00000 -1.173176e+00
AP               0.00000 -1.813974e-01
bet              0.00000  2.934139e-05
ecc              0.00000 -3.557606e-02
eccrad           0.00000 -1.803486e-01
close            0.00000 -6.283727e-04
constraint       0.00000 -6.444430e-01
coreness         0.00000  2.726254e-02
knn              0.00000  5.910042e-04
hubscore         0.00000 -1.046284e+02
pagerank         0.00000 -2.677403e+00
trans            0.00000  1.985490e-01
evcent           0.00000 -5.552597e+01
first            0.00000 -3.316330e-02
upto_second      0.00000  6.943855e-05
upto_third       0.00000 -1.039660e-05
upto_fourth      0.00000  0.000000e+00
upto_fifth       0.00000 -3.027719e-05
upto_sixth       0.00000  0.000000e+00
second           0.00000  1.259927e-08
third            0.00000 -1.857390e-05
fourth           0.00000  4.483968e-05
fifth            0.00000  0.000000e+00
sixth            0.00000  3.390044e-04
ratio1           0.00000  4.519085e-04
ratio2           0.00000  2.212124e-04
ratio3           0.00000 -1.820344e-03
ratio4           0.00000 -1.788931e-03
ratio5           0.00000 -2.064189e-03
ratio6           0.00000 -3.400433e-04
selfinter        0.00000 -8.047708e-03
walktrap_vertex  0.00000 -7.426681e-01
bigcom1          0.00000  5.106407e-01
bigcom2          0.00000 -1.306314e+00
bigcom3          0.00000  5.977753e-01
bigcom4          0.00000  6.142640e-01
bigcom6          0.00000 -1.003334e+00
bigcom8          0.00000  1.016365e+00
bigcom9          0.00000  9.468659e-01
bigcom11         0.00000 -1.679971e+00
bigcom13         0.00000 -1.854665e+00
bigcom15         0.00000  1.395474e+00
bigcom16         0.00000 -1.464696e+00
bigcom21         0.00000  9.814056e-01
bigcom22         0.00000 -2.262386e+00
bigcom24         0.00000 -1.044900e+00
bigcom26         0.00000 -1.966907e+00
bigcom28         0.00000  9.087407e-01
bigcom30         0.00000  9.708548e-01
bigcom31         0.00000 -9.006103e-01
bigcom32         0.00000 -1.703689e+00
bigcom33         0.00000 -1.424148e+00
bigcom34         0.00000 -1.394731e+00
bigcom36         0.00000 -1.582461e+00
bigcom37         0.00000  0.000000e+00
bigcom38         0.00000 -1.725669e+00
bigcom39         0.00000 -1.645735e+00
bigcom40         0.00000  9.907151e-01
bigcom43         0.00000  1.834607e+00
bigcom44         0.00000  8.690476e-01
bigcom46         0.00000  7.322676e-01
bigcom47         0.00000  1.155083e+00
bigcom49         0.00000  2.300299e+00
bigcom50         0.00000 -1.563437e+00
bigcom51         0.00000 -1.222918e+00
bigcom52         0.00000 -1.466762e+00
bigcom54         0.00000 -1.121019e+00
bigcom56         0.00000 -1.258927e+00
bigcom62         0.00000 -1.478949e+00
bigcom66         0.00000  1.719425e+00
bigcom68         0.00000 -1.269923e+00
bigcom69         0.00000 -1.601271e+00
bigcom71         0.00000  7.153436e-01
bigcom72         0.00000 -1.602214e+00
bigcom73         0.00000 -1.352364e+00
bigcom74         0.00000  1.749189e+00
bigcom75         0.00000 -1.409460e+00
bigcom76         0.00000 -1.299930e+00
bigcom77         0.00000 -1.268024e+00
bigcom79         0.00000 -1.306358e+00
bigcom80         0.00000 -1.249318e+00
bigcom82         0.00000 -1.292093e+00
bigcom83         0.00000 -1.452507e+00
bigcom84         0.00000  2.116253e+00
bigcom85         0.00000 -1.454664e+00
bigcom87         0.00000 -1.737955e+00
bigcom89         0.00000 -1.179297e+00
bigcom91         0.00000 -6.269313e-01
bigcom92         0.00000 -1.490593e+00
bigcom93         0.00000 -1.286113e+00
bigcom96         0.00000  0.000000e+00
bigcom97         0.00000 -1.689247e+00
bigcom98         0.00000 -1.447495e+00
bigcom99         0.00000 -1.635691e+00
bigcom101        0.00000 -1.039968e+00
bigcom104        0.00000 -1.358052e+00
bigcom106        0.00000  1.434093e+00
bigcom109        0.00000 -9.774802e-01
bigcom113        0.00000 -1.568768e+00
bigcom116        0.00000 -1.856013e+00
bigcom120        0.00000 -1.891595e+00
bigcom123        0.00000  1.793652e+00
bigcom126        0.00000 -1.278448e+00
bigcom127        0.00000 -2.181068e+00
bigcom137        0.00000 -1.583847e+00
bigcom139        0.00000 -1.333582e+00
bigcom140        0.00000  1.796502e+00
bigcom143        0.00000 -1.552541e+00
bigcom145        0.00000 -1.544723e+00
bigcom146        0.00000 -1.939016e+00
bigcom147        0.00000  2.236805e+00
bigcom149        0.00000  0.000000e+00
bigcom153        0.00000 -1.729423e+00
bigcom154        0.00000 -1.503291e+00
bigcom156        0.00000 -1.377211e+00
bigcom157        0.00000 -2.187437e+00
bigcom158        0.00000  2.178720e+00
bigcom160        0.00000  2.225152e+00
bigcom161        0.00000 -1.231724e+00
bigcom162        0.00000 -1.135740e+00
bigcom164        0.00000 -1.269019e+00
bigcom166        0.00000  1.165587e+00
bigcom167        0.00000  1.161431e+00
bigcom171        0.00000 -9.972934e-01
bigcom173        0.00000 -1.505796e+00
bigcom175        0.00000  5.061573e+00
bigcom176        0.00000 -1.148146e+00
bigcom177        0.00000 -1.273570e+00
bigcom178        0.00000 -1.325543e+00
bigcom180        0.00000 -9.382489e-01
bigcom181        0.00000 -1.199093e+00
bigcom184        0.00000 -8.329590e-01
bigcom186        0.00000 -1.300438e+00
bigcom187        0.00000 -1.099543e+00
bigcom189        0.00000 -1.786255e+00
bigcom194        0.00000 -1.637105e+00
bigcom195        0.00000 -1.088396e+00
bigcom196        0.00000 -1.355282e+00
bigcom204        0.00000 -1.224869e+00
bigcom205        0.00000 -1.412351e+00
bigcom212        0.00000 -1.585547e+00
bigcom214        0.00000 -1.413209e+00
bigcom222        0.00000  2.167972e+00
bigcom223        0.00000  0.000000e+00
bigcom226        0.00000 -8.877513e-01
bigcom227        0.00000 -8.841539e-01
bigcom229        0.00000 -1.529288e+00
bigcom233        0.00000 -1.088459e+00
bigcom236        0.00000 -1.370542e+00
bigcom237        0.00000 -1.015736e+00
bigcom246        0.00000 -9.555629e-01
bigcom248        0.00000  1.342516e+00
bigcom249        0.00000 -8.980310e-01
bigcom250        0.00000 -1.127251e+00
bigcom254        0.00000 -1.126595e+00
bigcom266        0.00000 -8.612094e-01
bigcom269        0.00000 -1.646898e+00
bigcom272        0.00000 -1.419992e+00
bigcom274        0.00000  2.719519e+00
bigcom281        0.00000 -1.731078e+00
bigcom291        0.00000  7.156367e+00
bigcom292        0.00000 -9.738648e-01
bigcom295        0.00000 -9.309743e-01
bigcom299        0.00000 -1.174299e+00
bigcom301        0.00000 -1.348813e+00
bigcom306        0.00000 -1.216759e+00
bigcom309        0.00000 -1.671391e+00
bigcom314        0.00000 -7.460395e-01
bigcom321        0.00000 -1.374219e+00
bigcom341        0.00000 -1.232197e+00
bigcom350        0.00000  0.000000e+00
bigcom353        0.00000 -1.008620e+00
bigcom359        0.00000 -8.132369e-01
bigcom363        0.00000  0.000000e+00
bigcom365        0.00000 -1.703313e+00
bigcom385        0.00000 -1.502141e+00
bigcom386        0.00000 -1.076271e+00
bigcom408        0.00000 -1.355681e+00
bigcom412        0.00000 -1.142269e+00
bigcom480        0.00000 -1.340183e+00
spin_vertex      0.00000  6.836807e-01
membership_s1    0.00000  1.301254e-02
membership_s3    0.00000 -2.416597e+00
membership_s4    0.00000 -2.111135e-01
membership_s5    0.00000 -6.276285e-03
membership_s6    0.00000  1.438134e-01
membership_s7    0.00000  2.015569e-01
membership_s8    0.00000 -2.052990e+00
membership_s9    0.00000 -1.156074e-01
membership_s11   0.00000  1.808395e-01
membership_s12   0.00000 -2.194112e+00
membership_s14   0.00000 -2.478383e+00
membership_s15   0.00000  2.646450e-04
membership_s16   0.00000  5.864884e-01
membership_s17   0.00000 -2.128046e+00
membership_s18   0.00000 -3.722371e+00
membership_s20   0.00000 -1.925364e+00
membership_s21   0.00000  2.343414e-01
membership_s22   0.00000  3.122322e-01
membership_s24   0.00000 -2.242220e+00
membership_s25   0.00000  8.593819e-01
membership_s26   0.00000  6.929037e-01
membership_s27   0.00000 -1.006534e-01
membership_s28   0.00000 -2.028482e+00
membership_s30   0.00000  2.011194e-02
membership_s31   0.00000 -1.318619e-01
membership_s32   0.00000 -5.450921e-03
membership_s33   0.00000  1.055678e+00
membership_s36   0.00000  4.174673e-02
membership_s37   0.00000 -9.104844e-03
V1               0.00000 -3.977169e-01
V2               0.00000 -1.013707e+00
pdi              0.00000 -1.960651e+03
adhesion         0.00000  6.030411e-05
cohesion         0.00000 -3.473898e-05
inner            0.00000  3.441360e-05
outer            0.00000  1.770044e-05
ioratio          0.00000  7.165702e-01
comsize          0.00000  8.673517e-05
target           0.00000 -1.848055e-01
[1] "Dataset: low_C Model GBM, run: 6 of 10 2015-06-16 10:18:40"
Iter   TrainDeviance   ValidDeviance   StepSize   Improve
     1        0.3867             nan     0.0100   -0.0000
     2        0.3858             nan     0.0100   -0.0000
     3        0.3848             nan     0.0100    0.0001
     4        0.3840             nan     0.0100   -0.0000
     5        0.3832             nan     0.0100    0.0001
     6        0.3823             nan     0.0100    0.0000
     7        0.3815             nan     0.0100    0.0001
     8        0.3806             nan     0.0100    0.0001
     9        0.3798             nan     0.0100    0.0000
    10        0.3787             nan     0.0100    0.0001
    20        0.3716             nan     0.0100    0.0000
    25        0.3681             nan     0.0100    0.0001

[1] "GBM variable coefficients"
                            var   rel.inf
outer                     outer 4.3944879
pagerank               pagerank 4.1380979
inner                     inner 4.0087504
V1                           V1 3.3889574
V2                           V2 2.9319803
comsize                 comsize 2.8889686
fourth                   fourth 2.4804855
orbit28                 orbit28 2.4663992
bet                         bet 2.3331247
orbit21                 orbit21 2.2187146
ratio2                   ratio2 2.1241759
graph3                   graph3 2.0159025
cohesion               cohesion 1.9984919
graph10                 graph10 1.9906807
ratio1                   ratio1 1.8861881
ratio4                   ratio4 1.8469214
orbit11                 orbit11 1.8278311
ioratio                 ioratio 1.8012806
orbit16                 orbit16 1.7549259
graph19                 graph19 1.6543565
graph4                   graph4 1.6158644
ratio5                   ratio5 1.3226744
orbit38                 orbit38 1.3222789
graph6                   graph6 1.3019017
orbit45                 orbit45 1.2532601
graph20                 graph20 1.2219035
graph24                 graph24 1.1857781
orbit51                 orbit51 1.1692468
knn                         knn 1.1664213
orbit31                 orbit31 1.1536268
orbit25                 orbit25 1.1430996
orbit26                 orbit26 1.1097301
orbit24                 orbit24 1.1095275
close                     close 1.0891191
graph16                 graph16 1.0888141
graph14                 graph14 1.0693531
graph23                 graph23 1.0131372
orbit17                 orbit17 0.9704994
orbit18                 orbit18 0.9193884
graph9                   graph9 0.9010006
sixth                     sixth 0.8785939
graph13                 graph13 0.8683455
graph11                 graph11 0.8619341
orbit5                   orbit5 0.8451021
orbit20                 orbit20 0.7972641
upto_third           upto_third 0.7749694
adhesion               adhesion 0.7689992
graph21                 graph21 0.7642558
orbit56                 orbit56 0.7246832
orbit33                 orbit33 0.6965848
ratio6                   ratio6 0.6825879
hubscore               hubscore 0.6667801
ratio3                   ratio3 0.6540781
orbit36                 orbit36 0.6374137
upto_fourth         upto_fourth 0.6196514
orbit4                   orbit4 0.6096203
orbit15                 orbit15 0.6039202
graph17                 graph17 0.5963335
graph15                 graph15 0.5934115
graph25                 graph25 0.5913194
walktrap_vertex walktrap_vertex 0.5732637
orbit35                 orbit35 0.5607861
graph1                   graph1 0.5379875
constraint           constraint 0.5331344
membership_s6     membership_s6 0.5293942
second                   second 0.5281760
bigcom40               bigcom40 0.5180446
orbit39                 orbit39 0.5165199
upto_sixth           upto_sixth 0.4926761
orbit19                 orbit19 0.4512410
orbit30                 orbit30 0.4315655
fifth                     fifth 0.4315556
orbit9                   orbit9 0.4226310
orbit40                 orbit40 0.4134065
third                     third 0.3944514
orbit53                 orbit53 0.3752308
bigcom28               bigcom28 0.3544783
membership_s30   membership_s30 0.3489838
orbit46                 orbit46 0.3165871
orbit58                 orbit58 0.2901571
orbit29                 orbit29 0.2888189
graph26                 graph26 0.2689829
orbit10                 orbit10 0.2541518
orbit1                   orbit1 0.2486792
membership_s32   membership_s32 0.2402639
graph12                 graph12 0.2385437
orbit59                 orbit59 0.2275419
orbit65                 orbit65 0.1995259
orbit44                 orbit44 0.1927268
graph18                 graph18 0.1898510
trans                     trans 0.1760872
upto_fifth           upto_fifth 0.1741909
ecc                         ecc 0.1594641
orbit27                 orbit27 0.1487036
orbit62                 orbit62 0.1239501
upto_second         upto_second 0.1125032
orbit48                 orbit48 0.1117979
membership_s7     membership_s7 0.1107520
graph0                   graph0 0.0000000
graph2                   graph2 0.0000000
graph5                   graph5 0.0000000
graph7                   graph7 0.0000000
graph8                   graph8 0.0000000
graph22                 graph22 0.0000000
graph27                 graph27 0.0000000
graph28                 graph28 0.0000000
graph29                 graph29 0.0000000
orbit0                   orbit0 0.0000000
orbit2                   orbit2 0.0000000
orbit3                   orbit3 0.0000000
orbit6                   orbit6 0.0000000
orbit7                   orbit7 0.0000000
orbit8                   orbit8 0.0000000
orbit12                 orbit12 0.0000000
orbit13                 orbit13 0.0000000
orbit14                 orbit14 0.0000000
orbit22                 orbit22 0.0000000
orbit23                 orbit23 0.0000000
orbit32                 orbit32 0.0000000
orbit34                 orbit34 0.0000000
orbit37                 orbit37 0.0000000
orbit41                 orbit41 0.0000000
orbit42                 orbit42 0.0000000
orbit43                 orbit43 0.0000000
orbit47                 orbit47 0.0000000
orbit49                 orbit49 0.0000000
orbit50                 orbit50 0.0000000
orbit52                 orbit52 0.0000000
orbit54                 orbit54 0.0000000
orbit55                 orbit55 0.0000000
orbit57                 orbit57 0.0000000
orbit60                 orbit60 0.0000000
orbit61                 orbit61 0.0000000
orbit63                 orbit63 0.0000000
orbit64                 orbit64 0.0000000
orbit66                 orbit66 0.0000000
orbit67                 orbit67 0.0000000
orbit68                 orbit68 0.0000000
orbit69                 orbit69 0.0000000
orbit70                 orbit70 0.0000000
orbit71                 orbit71 0.0000000
orbit72                 orbit72 0.0000000
AP                           AP 0.0000000
eccrad                   eccrad 0.0000000
coreness               coreness 0.0000000
evcent                   evcent 0.0000000
first                     first 0.0000000
selfinter             selfinter 0.0000000
bigcom1                 bigcom1 0.0000000
bigcom2                 bigcom2 0.0000000
bigcom3                 bigcom3 0.0000000
bigcom4                 bigcom4 0.0000000
bigcom6                 bigcom6 0.0000000
bigcom8                 bigcom8 0.0000000
bigcom9                 bigcom9 0.0000000
bigcom11               bigcom11 0.0000000
bigcom13               bigcom13 0.0000000
bigcom15               bigcom15 0.0000000
bigcom16               bigcom16 0.0000000
bigcom21               bigcom21 0.0000000
bigcom22               bigcom22 0.0000000
bigcom24               bigcom24 0.0000000
bigcom26               bigcom26 0.0000000
bigcom30               bigcom30 0.0000000
bigcom31               bigcom31 0.0000000
bigcom32               bigcom32 0.0000000
bigcom33               bigcom33 0.0000000
bigcom34               bigcom34 0.0000000
bigcom36               bigcom36 0.0000000
bigcom37               bigcom37 0.0000000
bigcom38               bigcom38 0.0000000
bigcom39               bigcom39 0.0000000
bigcom43               bigcom43 0.0000000
bigcom44               bigcom44 0.0000000
bigcom46               bigcom46 0.0000000
bigcom47               bigcom47 0.0000000
bigcom49               bigcom49 0.0000000
bigcom50               bigcom50 0.0000000
bigcom51               bigcom51 0.0000000
bigcom52               bigcom52 0.0000000
bigcom54               bigcom54 0.0000000
bigcom56               bigcom56 0.0000000
bigcom62               bigcom62 0.0000000
bigcom66               bigcom66 0.0000000
bigcom68               bigcom68 0.0000000
bigcom69               bigcom69 0.0000000
bigcom71               bigcom71 0.0000000
bigcom72               bigcom72 0.0000000
bigcom73               bigcom73 0.0000000
bigcom74               bigcom74 0.0000000
bigcom75               bigcom75 0.0000000
bigcom76               bigcom76 0.0000000
bigcom77               bigcom77 0.0000000
bigcom79               bigcom79 0.0000000
bigcom80               bigcom80 0.0000000
bigcom82               bigcom82 0.0000000
bigcom83               bigcom83 0.0000000
bigcom84               bigcom84 0.0000000
bigcom85               bigcom85 0.0000000
bigcom87               bigcom87 0.0000000
bigcom89               bigcom89 0.0000000
bigcom91               bigcom91 0.0000000
bigcom92               bigcom92 0.0000000
bigcom93               bigcom93 0.0000000
bigcom96               bigcom96 0.0000000
bigcom97               bigcom97 0.0000000
bigcom98               bigcom98 0.0000000
bigcom99               bigcom99 0.0000000
bigcom101             bigcom101 0.0000000
bigcom104             bigcom104 0.0000000
bigcom106             bigcom106 0.0000000
bigcom109             bigcom109 0.0000000
bigcom113             bigcom113 0.0000000
bigcom116             bigcom116 0.0000000
bigcom120             bigcom120 0.0000000
bigcom123             bigcom123 0.0000000
bigcom126             bigcom126 0.0000000
bigcom127             bigcom127 0.0000000
bigcom137             bigcom137 0.0000000
bigcom139             bigcom139 0.0000000
bigcom140             bigcom140 0.0000000
bigcom143             bigcom143 0.0000000
bigcom145             bigcom145 0.0000000
bigcom146             bigcom146 0.0000000
bigcom147             bigcom147 0.0000000
bigcom149             bigcom149 0.0000000
bigcom153             bigcom153 0.0000000
bigcom154             bigcom154 0.0000000
bigcom156             bigcom156 0.0000000
bigcom157             bigcom157 0.0000000
bigcom158             bigcom158 0.0000000
bigcom160             bigcom160 0.0000000
bigcom161             bigcom161 0.0000000
bigcom162             bigcom162 0.0000000
bigcom164             bigcom164 0.0000000
bigcom166             bigcom166 0.0000000
bigcom167             bigcom167 0.0000000
bigcom171             bigcom171 0.0000000
bigcom173             bigcom173 0.0000000
bigcom175             bigcom175 0.0000000
bigcom176             bigcom176 0.0000000
bigcom177             bigcom177 0.0000000
bigcom178             bigcom178 0.0000000
bigcom180             bigcom180 0.0000000
bigcom181             bigcom181 0.0000000
bigcom184             bigcom184 0.0000000
bigcom186             bigcom186 0.0000000
bigcom187             bigcom187 0.0000000
bigcom189             bigcom189 0.0000000
bigcom194             bigcom194 0.0000000
bigcom195             bigcom195 0.0000000
bigcom196             bigcom196 0.0000000
bigcom204             bigcom204 0.0000000
bigcom205             bigcom205 0.0000000
bigcom212             bigcom212 0.0000000
bigcom214             bigcom214 0.0000000
bigcom222             bigcom222 0.0000000
bigcom223             bigcom223 0.0000000
bigcom226             bigcom226 0.0000000
bigcom227             bigcom227 0.0000000
bigcom229             bigcom229 0.0000000
bigcom233             bigcom233 0.0000000
bigcom236             bigcom236 0.0000000
bigcom237             bigcom237 0.0000000
bigcom246             bigcom246 0.0000000
bigcom248             bigcom248 0.0000000
bigcom249             bigcom249 0.0000000
bigcom250             bigcom250 0.0000000
bigcom254             bigcom254 0.0000000
bigcom266             bigcom266 0.0000000
bigcom269             bigcom269 0.0000000
bigcom272             bigcom272 0.0000000
bigcom274             bigcom274 0.0000000
bigcom281             bigcom281 0.0000000
bigcom291             bigcom291 0.0000000
bigcom292             bigcom292 0.0000000
bigcom295             bigcom295 0.0000000
bigcom299             bigcom299 0.0000000
bigcom301             bigcom301 0.0000000
bigcom306             bigcom306 0.0000000
bigcom309             bigcom309 0.0000000
bigcom314             bigcom314 0.0000000
bigcom321             bigcom321 0.0000000
bigcom341             bigcom341 0.0000000
bigcom350             bigcom350 0.0000000
bigcom353             bigcom353 0.0000000
bigcom359             bigcom359 0.0000000
bigcom363             bigcom363 0.0000000
bigcom365             bigcom365 0.0000000
bigcom385             bigcom385 0.0000000
bigcom386             bigcom386 0.0000000
bigcom408             bigcom408 0.0000000
bigcom412             bigcom412 0.0000000
bigcom480             bigcom480 0.0000000
spin_vertex         spin_vertex 0.0000000
membership_s1     membership_s1 0.0000000
membership_s3     membership_s3 0.0000000
membership_s4     membership_s4 0.0000000
membership_s5     membership_s5 0.0000000
membership_s8     membership_s8 0.0000000
membership_s9     membership_s9 0.0000000
membership_s11   membership_s11 0.0000000
membership_s12   membership_s12 0.0000000
membership_s14   membership_s14 0.0000000
membership_s15   membership_s15 0.0000000
membership_s16   membership_s16 0.0000000
membership_s17   membership_s17 0.0000000
membership_s18   membership_s18 0.0000000
membership_s20   membership_s20 0.0000000
membership_s21   membership_s21 0.0000000
membership_s22   membership_s22 0.0000000
membership_s24   membership_s24 0.0000000
membership_s25   membership_s25 0.0000000
membership_s26   membership_s26 0.0000000
membership_s27   membership_s27 0.0000000
membership_s28   membership_s28 0.0000000
membership_s31   membership_s31 0.0000000
membership_s33   membership_s33 0.0000000
membership_s36   membership_s36 0.0000000
membership_s37   membership_s37 0.0000000
pdi                         pdi 0.0000000
target                   target 0.0000000
[1] "Dataset: low_C Model RF, run: 6 of 10 2015-06-16 10:18:55"
     |      Out-of-bag   |
Tree |      MSE  %Var(y) |
   1 |  0.08251   179.08 |
   2 |  0.07946   172.46 |
   3 |  0.07622   165.43 |
   4 |  0.07415   160.93 |
   5 |  0.07063   153.29 |
   6 |  0.06854   148.76 |
   7 |  0.06783   147.20 |
   8 |  0.06717   145.78 |
   9 |  0.06496   140.99 |
  10 |  0.06309   136.93 |
  11 |  0.06193   134.41 |
  12 |  0.06077   131.89 |
  13 |   0.0598   129.79 |
  14 |   0.0591   128.27 |
  15 |  0.05833   126.60 |
  16 |  0.05803   125.95 |
  17 |  0.05744   124.67 |
  18 |  0.05703   123.77 |
  19 |  0.05656   122.75 |
  20 |  0.05635   122.30 |
  21 |  0.05602   121.59 |
  22 |  0.05564   120.75 |
  23 |  0.05564   120.75 |
  24 |  0.05542   120.27 |
  25 |  0.05525   119.91 |
  26 |  0.05522   119.85 |
  27 |  0.05488   119.10 |
  28 |  0.05474   118.81 |
  29 |  0.05451   118.31 |
  30 |  0.05439   118.04 |
  31 |  0.05413   117.49 |
  32 |  0.05395   117.08 |
  33 |  0.05382   116.80 |
  34 |  0.05377   116.71 |
  35 |  0.05377   116.70 |
  36 |  0.05366   116.46 |
  37 |  0.05354   116.21 |
  38 |  0.05339   115.88 |
  39 |  0.05334   115.77 |
  40 |  0.05329   115.66 |
  41 |  0.05327   115.61 |
  42 |  0.05327   115.62 |
  43 |  0.05326   115.58 |
  44 |  0.05316   115.38 |
  45 |  0.05313   115.32 |
  46 |  0.05307   115.18 |
  47 |  0.05299   115.01 |
  48 |  0.05296   114.94 |
  49 |  0.05296   114.93 |
  50 |  0.05288   114.76 |
  51 |  0.05283   114.66 |
  52 |  0.05281   114.61 |
  53 |   0.0528   114.60 |
  54 |   0.0528   114.59 |
  55 |  0.05267   114.32 |
  56 |  0.05264   114.24 |
  57 |  0.05263   114.23 |
  58 |  0.05252   113.98 |
  59 |  0.05245   113.83 |
  60 |  0.05238   113.68 |
  61 |  0.05239   113.71 |
  62 |  0.05235   113.61 |
  63 |  0.05236   113.65 |
  64 |   0.0523   113.51 |
  65 |  0.05229   113.49 |
  66 |  0.05231   113.53 |
  67 |  0.05222   113.34 |
  68 |  0.05221   113.31 |
  69 |  0.05224   113.37 |
  70 |  0.05225   113.41 |
  71 |  0.05217   113.23 |
  72 |  0.05218   113.25 |
  73 |  0.05208   113.04 |
  74 |  0.05212   113.11 |
  75 |  0.05208   113.02 |
  76 |    0.052   112.86 |
  77 |  0.05198   112.81 |
  78 |  0.05197   112.79 |
  79 |  0.05194   112.73 |
  80 |  0.05189   112.61 |
  81 |  0.05183   112.49 |
  82 |  0.05186   112.55 |
  83 |  0.05184   112.52 |
  84 |  0.05179   112.41 |
  85 |  0.05175   112.32 |
  86 |  0.05176   112.33 |
  87 |  0.05169   112.18 |
  88 |  0.05171   112.23 |
  89 |  0.05174   112.30 |
  90 |  0.05169   112.18 |
  91 |  0.05164   112.07 |
  92 |  0.05164   112.07 |
  93 |  0.05159   111.97 |
  94 |  0.05159   111.96 |
  95 |  0.05157   111.93 |
  96 |  0.05157   111.91 |
  97 |  0.05157   111.92 |
  98 |  0.05155   111.88 |
  99 |  0.05156   111.91 |
 100 |  0.05152   111.81 |
[1] "Random Forest variable coefficients"
                      %IncMSE IncNodePurity
graph5           9.120857e-04  6.008721e-01
graph6           8.673044e-03  1.661391e+00
graph7           5.004257e-04  3.072098e-01
graph8           0.000000e+00  0.000000e+00
graph9           5.687020e-03  1.672484e+00
graph10          3.565967e-02  3.368788e+00
graph11          1.719938e-02  2.122099e+00
graph12          1.741922e-02  2.436761e+00
graph13          1.196606e-02  2.013781e+00
graph14          1.124673e-02  1.998045e+00
graph15          1.082809e-02  1.445695e+00
graph16          1.765805e-02  2.370987e+00
graph17          1.178580e-02  1.689681e+00
graph18          3.252964e-03  9.164099e-01
graph19          1.163106e-02  2.034156e+00
graph20          1.375846e-03  9.957021e-01
graph21          4.526359e-03  9.198822e-01
graph22          3.991450e-04  2.735540e-01
graph23          1.113085e-02  1.507878e+00
graph24          8.478213e-04  2.404595e-01
graph25          1.745515e-03  7.953804e-01
graph26          2.453296e-04  1.236339e-01
graph27          5.342363e-05  1.078210e-01
graph28          1.290785e-05  1.899661e-02
graph29          0.000000e+00  0.000000e+00
orbit0           5.974436e-05  2.187166e-01
orbit1           6.325511e-03  1.727933e+00
orbit2           9.459027e-04  3.561611e-01
orbit3           4.636997e-05  1.761284e-01
orbit4           2.030538e-02  2.032810e+00
orbit5           7.952022e-03  1.564700e+00
orbit6           9.774858e-03  2.042764e+00
orbit7           6.632126e-05  2.235086e-01
orbit8           1.780341e-03  7.975049e-01
orbit9           8.706210e-03  1.570088e+00
orbit10          1.494563e-03  7.652519e-01
orbit11          1.816504e-03  6.546163e-01
orbit12          4.595813e-04  2.429927e-01
orbit13          6.656801e-05  5.838100e-02
orbit14          0.000000e+00  1.243450e-16
orbit15          9.075687e-03  1.825254e+00
orbit16          7.649322e-03  1.508091e+00
orbit17          1.052811e-02  1.765394e+00
orbit18          1.434011e-02  3.510829e+00
orbit19          2.247623e-02  2.477856e+00
orbit20          8.823825e-03  1.901813e+00
orbit21          1.042705e-02  1.972058e+00
orbit22          2.569152e-02  2.092376e+00
orbit23          1.232471e-04  2.479401e-01
orbit24          1.607372e-02  2.324538e+00
orbit25          1.069486e-03  6.274078e-01
orbit26          6.071926e-03  1.018174e+00
orbit27          1.375379e-02  2.529313e+00
orbit28          7.661383e-03  1.489753e+00
orbit29          2.245447e-03  6.445771e-01
orbit30          1.546473e-03  6.078466e-01
orbit31          2.278992e-02  2.253484e+00
orbit32          7.070124e-04  6.470523e-01
orbit33          6.471239e-04  7.889739e-01
orbit34          6.213837e-03  1.412398e+00
orbit35          1.894424e-02  2.232224e+00
orbit36          6.521386e-03  1.783292e+00
orbit37          5.355990e-03  1.404719e+00
orbit38          2.115459e-03  1.058384e+00
orbit39          9.805229e-03  1.661465e+00
orbit40          8.032038e-04  5.179288e-01
orbit41          5.370701e-04  3.420793e-01
orbit42          5.512662e-04  3.078856e-01
orbit43          2.987029e-03  7.377277e-01
orbit44          1.777188e-04  2.733988e-01
orbit45          2.027300e-02  2.435683e+00
orbit46          1.275245e-03  3.513801e-01
orbit47          9.013451e-04  4.877028e-01
orbit48          7.987563e-04  3.676546e-01
orbit49          1.899616e-03  6.473420e-01
orbit50          2.007281e-04  3.696945e-01
orbit51          6.288692e-03  9.694432e-01
orbit52          3.464811e-03  5.477634e-01
orbit53          1.424221e-03  7.778471e-01
orbit54          7.240248e-04  3.762168e-01
orbit55          0.000000e+00  0.000000e+00
orbit56          1.138860e-02  1.307045e+00
orbit57          2.244803e-05  8.075099e-02
orbit58          1.844044e-04  1.365231e-01
orbit59          1.062969e-03  3.063556e-01
orbit60          1.253417e-03  5.357961e-01
orbit61          0.000000e+00  1.110223e-18
orbit62          1.810981e-03  6.295754e-01
orbit63          3.664594e-04  3.785752e-01
orbit64          1.308252e-04  1.082361e+00
orbit65          1.319470e-04  2.796685e-01
orbit66          3.075398e-06  1.287638e-01
orbit67          4.537647e-05  1.217843e-01
orbit68         -2.368296e-05  1.622958e-01
orbit69         -1.049651e-09  4.248319e-02
orbit70          3.456529e-05  1.369132e-02
orbit71          0.000000e+00  0.000000e+00
orbit72          0.000000e+00  8.333333e-03
AP              -1.375246e-06  8.696749e-02
bet              5.460341e-03  4.617737e+00
ecc              8.602936e-05  1.382217e-01
eccrad           7.289653e-04  2.697082e-01
close            1.440553e-02  1.960633e+00
constraint       2.213831e-03  1.316125e+00
coreness         1.535036e-03  8.445275e-01
knn              1.230988e-02  2.388751e+00
hubscore         7.445331e-03  1.971667e+00
pagerank         1.072084e-02  5.972982e+00
trans            1.720423e-04  4.731351e-01
evcent           4.766657e-03  1.527415e+00
first            3.699593e-04  1.917273e-01
upto_second      1.113865e-02  1.605179e+00
upto_third       1.964712e-02  2.177673e+00
upto_fourth      1.400423e-02  1.724579e+00
upto_fifth       1.350008e-02  1.718012e+00
upto_sixth       1.157122e-02  2.479608e+00
second           7.653964e-03  1.470758e+00
third            1.435306e-02  2.329365e+00
fourth           8.900657e-03  3.303536e+00
fifth            1.593699e-02  2.711135e+00
sixth            1.095347e-02  2.909361e+00
ratio1           1.909325e-02  2.683559e+00
ratio2           1.075716e-02  4.801449e+00
ratio3           1.020473e-02  2.929852e+00
ratio4           2.850312e-02  3.317457e+00
ratio5           4.590302e-03  4.040090e+00
ratio6           1.738018e-02  3.280688e+00
selfinter       -5.910227e-05  4.607119e-01
walktrap_vertex  5.163177e-04  9.998794e-01
bigcom1          1.315264e-03  4.211417e-01
bigcom2          0.000000e+00  0.000000e+00
bigcom3          5.412908e-05  2.247088e-01
bigcom4          5.360527e-04  2.770665e-01
bigcom6          0.000000e+00  0.000000e+00
bigcom8          2.188186e-04  4.891838e-01
bigcom9          5.980735e-06  2.309174e-02
bigcom11         0.000000e+00  2.220446e-18
bigcom13         0.000000e+00  0.000000e+00
bigcom15        -1.037524e-05  3.084449e-01
bigcom16         0.000000e+00  0.000000e+00
bigcom21         6.707117e-05  2.725483e-01
bigcom22         0.000000e+00  1.110223e-18
bigcom24         0.000000e+00  0.000000e+00
bigcom26         0.000000e+00  0.000000e+00
bigcom28         3.620850e-04  5.437955e-01
bigcom30         2.551196e-04  5.822629e-01
bigcom31         0.000000e+00  0.000000e+00
bigcom32         0.000000e+00  0.000000e+00
bigcom33         0.000000e+00  0.000000e+00
bigcom34         0.000000e+00  0.000000e+00
bigcom36         0.000000e+00  0.000000e+00
bigcom37         0.000000e+00  0.000000e+00
bigcom38         1.931269e-05  2.075008e-01
bigcom39         0.000000e+00  0.000000e+00
bigcom40         1.493757e-03  7.426006e-01
bigcom43         3.874077e-05  5.868525e-01
bigcom44         2.071396e-07  4.232157e-02
bigcom46        -1.103079e-06  6.709693e-02
bigcom47        -8.864944e-06  1.932210e-01
bigcom49        -1.530940e-05  4.276524e-01
bigcom50         0.000000e+00  0.000000e+00
bigcom51         0.000000e+00  0.000000e+00
bigcom52         0.000000e+00  0.000000e+00
bigcom54         0.000000e+00  0.000000e+00
bigcom56         0.000000e+00  0.000000e+00
bigcom62         0.000000e+00  0.000000e+00
bigcom66        -3.472037e-05  5.958714e-01
bigcom68         0.000000e+00  0.000000e+00
bigcom69         0.000000e+00  0.000000e+00
bigcom71        -5.445945e-06  1.241767e-01
bigcom72         0.000000e+00  0.000000e+00
bigcom73        -3.428994e-05  4.287689e-01
bigcom74        -2.826195e-05  4.974616e-01
bigcom75         0.000000e+00  0.000000e+00
bigcom76         0.000000e+00  0.000000e+00
bigcom77         0.000000e+00  0.000000e+00
bigcom79         0.000000e+00  1.110223e-18
bigcom80         0.000000e+00  0.000000e+00
bigcom82        -7.874846e-06  2.812295e-01
bigcom83        -4.897072e-06  4.748584e-01
bigcom84         2.297209e-05  8.702698e-01
bigcom85         0.000000e+00  1.110223e-18
bigcom87         0.000000e+00  0.000000e+00
bigcom89         0.000000e+00  0.000000e+00
bigcom91         0.000000e+00  0.000000e+00
bigcom92         0.000000e+00  1.110223e-18
bigcom93         2.620345e-05  4.320639e-01
bigcom96         0.000000e+00  0.000000e+00
bigcom97         0.000000e+00  0.000000e+00
bigcom98         0.000000e+00  1.110223e-18
bigcom99         0.000000e+00  0.000000e+00
bigcom101        0.000000e+00  1.110223e-18
bigcom104       -4.083030e-05  2.010300e-01
bigcom106       -2.782626e-06  5.071457e-01
bigcom109        0.000000e+00  0.000000e+00
bigcom113        0.000000e+00  0.000000e+00
bigcom116        1.743088e-05  1.534831e-01
bigcom120        0.000000e+00  0.000000e+00
bigcom123       -7.388392e-06  5.541571e-01
bigcom126        0.000000e+00  0.000000e+00
bigcom127        0.000000e+00  0.000000e+00
bigcom137        0.000000e+00  0.000000e+00
bigcom139        0.000000e+00  0.000000e+00
bigcom140       -2.558132e-05  4.738030e-01
bigcom143        0.000000e+00  0.000000e+00
bigcom145        0.000000e+00  0.000000e+00
bigcom146        0.000000e+00  0.000000e+00
bigcom147        4.451900e-06  6.389367e-01
bigcom149        0.000000e+00  0.000000e+00
bigcom153        0.000000e+00  1.110223e-18
bigcom154        0.000000e+00  0.000000e+00
bigcom156        0.000000e+00  0.000000e+00
bigcom157        0.000000e+00  0.000000e+00
bigcom158       -4.072333e-05  6.470248e-01
bigcom160        1.586410e-05  7.234651e-01
bigcom161        0.000000e+00  0.000000e+00
bigcom162        0.000000e+00  0.000000e+00
bigcom164        0.000000e+00  0.000000e+00
bigcom166        0.000000e+00  0.000000e+00
bigcom167        0.000000e+00  0.000000e+00
bigcom171        0.000000e+00  0.000000e+00
bigcom173        0.000000e+00  0.000000e+00
bigcom175        5.284753e-06  6.387322e-01
bigcom176        0.000000e+00  1.110223e-18
bigcom177        0.000000e+00  0.000000e+00
bigcom178        0.000000e+00  0.000000e+00
bigcom180        0.000000e+00  1.110223e-18
bigcom181        0.000000e+00  4.440892e-18
bigcom184        0.000000e+00  0.000000e+00
bigcom186        0.000000e+00  0.000000e+00
bigcom187        0.000000e+00  0.000000e+00
bigcom189        0.000000e+00  0.000000e+00
bigcom194        0.000000e+00  1.110223e-18
bigcom195        0.000000e+00  0.000000e+00
bigcom196        0.000000e+00  0.000000e+00
bigcom204        0.000000e+00  0.000000e+00
bigcom205        0.000000e+00  0.000000e+00
bigcom212        0.000000e+00  0.000000e+00
bigcom214        0.000000e+00  0.000000e+00
bigcom222       -3.646158e-05  6.288814e-01
bigcom223        0.000000e+00  0.000000e+00
bigcom226        0.000000e+00  0.000000e+00
bigcom227        0.000000e+00  0.000000e+00
bigcom229        0.000000e+00  0.000000e+00
bigcom233        0.000000e+00  2.220446e-18
bigcom236        0.000000e+00  0.000000e+00
bigcom237        0.000000e+00  0.000000e+00
bigcom246        0.000000e+00  0.000000e+00
bigcom248       -1.326993e-05  1.708778e-01
bigcom249        0.000000e+00  0.000000e+00
bigcom250        0.000000e+00  0.000000e+00
bigcom254        0.000000e+00  0.000000e+00
bigcom266        0.000000e+00  0.000000e+00
bigcom269        0.000000e+00  1.110223e-18
bigcom272        0.000000e+00  0.000000e+00
bigcom274        4.337776e-05  2.359335e-01
bigcom281        0.000000e+00  0.000000e+00
bigcom291        0.000000e+00  8.119661e-01
bigcom292        0.000000e+00  0.000000e+00
bigcom295        0.000000e+00  0.000000e+00
bigcom299        0.000000e+00  0.000000e+00
bigcom301        0.000000e+00  0.000000e+00
bigcom306        0.000000e+00  0.000000e+00
bigcom309        0.000000e+00  0.000000e+00
bigcom314        0.000000e+00  0.000000e+00
bigcom321        0.000000e+00  0.000000e+00
bigcom341        0.000000e+00  0.000000e+00
bigcom350        0.000000e+00  0.000000e+00
bigcom353        0.000000e+00  0.000000e+00
bigcom359        0.000000e+00  0.000000e+00
bigcom363        0.000000e+00  0.000000e+00
bigcom365        0.000000e+00  0.000000e+00
bigcom385        0.000000e+00  0.000000e+00
bigcom386        0.000000e+00  0.000000e+00
bigcom408        0.000000e+00  0.000000e+00
bigcom412        0.000000e+00  0.000000e+00
bigcom480        0.000000e+00  0.000000e+00
spin_vertex      3.617291e-04  9.338119e-01
membership_s1    3.616373e-04  5.999341e-01
membership_s3    0.000000e+00  0.000000e+00
membership_s4    7.703025e-05  3.899591e-01
membership_s5    1.614124e-04  4.314359e-01
membership_s6    1.724535e-03  7.279612e-01
membership_s7    4.190025e-05  6.051054e-01
membership_s8    0.000000e+00  0.000000e+00
membership_s9    0.000000e+00  0.000000e+00
membership_s11  -1.717578e-05  5.244928e-02
membership_s12   0.000000e+00  2.220446e-18
membership_s14   0.000000e+00  0.000000e+00
membership_s15   1.175996e-04  4.788361e-01
membership_s16   0.000000e+00  0.000000e+00
membership_s17   0.000000e+00  0.000000e+00
membership_s18   0.000000e+00  0.000000e+00
membership_s20   0.000000e+00  0.000000e+00
membership_s21  -5.662571e-05  2.876779e-01
membership_s22   5.934487e-05  2.039148e-01
membership_s24   0.000000e+00  2.775558e-18
membership_s25  -8.181980e-06  2.253701e-01
membership_s26  -4.650650e-05  2.048126e-01
membership_s27   7.858079e-05  4.697695e-01
membership_s28   0.000000e+00  2.378703e-02
membership_s30   1.346313e-06  3.346771e-01
membership_s31   6.259270e-05  2.822206e-01
membership_s32   5.274455e-05  5.072782e-01
membership_s33   0.000000e+00  0.000000e+00
membership_s36   9.279872e-04  4.572420e-01
membership_s37   1.501388e-05  2.584766e-01
V1               1.822640e-02  5.699895e+00
V2               8.693425e-03  5.812384e+00
pdi              6.078261e-05  3.495238e-01
adhesion         1.248455e-02  5.365385e+00
cohesion         1.203087e-02  5.623553e+00
inner            6.275624e-03  4.795740e+00
outer            4.160529e-03  5.914342e+00
ioratio          8.711435e-03  4.374226e+00
comsize          8.298267e-03  6.225114e+00
target           7.530602e-05  3.348788e-01
[1] "Dataset: low_C Model GLM, run: 6 of 10 2015-06-16 10:23:10"
[1] "glmnet variable coefficients"
                     [,1]          [,2]
(Intercept)     -2.978202 -3.495237e+00
graph0           0.000000 -9.598495e-03
graph1           0.000000  0.000000e+00
graph2           0.000000 -3.562775e-02
graph3           0.000000  0.000000e+00
graph4           0.000000  0.000000e+00
graph5           0.000000  2.170796e-04
graph6           0.000000  0.000000e+00
graph7           0.000000  0.000000e+00
graph8           0.000000 -1.455736e-03
graph9           0.000000 -1.500900e-07
graph10          0.000000 -1.792478e-14
graph11          0.000000  0.000000e+00
graph12          0.000000  0.000000e+00
graph13          0.000000  0.000000e+00
graph14          0.000000  0.000000e+00
graph15          0.000000  1.519997e-04
graph16          0.000000  0.000000e+00
graph17          0.000000  0.000000e+00
graph18          0.000000  5.210892e-05
graph19          0.000000  1.446843e-05
graph20          0.000000 -4.118676e-06
graph21          0.000000 -1.147678e-04
graph22          0.000000 -6.536316e-05
graph23          0.000000 -5.086767e-05
graph24          0.000000 -4.519377e-05
graph25          0.000000  4.589066e-04
graph26          0.000000  9.052424e-04
graph27          0.000000 -2.764273e-04
graph28          0.000000 -6.089360e-03
graph29          0.000000 -6.285926e-01
orbit0           0.000000 -7.872173e-03
orbit1           0.000000  0.000000e+00
orbit2           0.000000  0.000000e+00
orbit3           0.000000 -3.023237e-02
orbit4           0.000000  0.000000e+00
orbit5           0.000000 -9.845023e-06
orbit6           0.000000  0.000000e+00
orbit7           0.000000  0.000000e+00
orbit8           0.000000  1.204658e-04
orbit9           0.000000  0.000000e+00
orbit10          0.000000 -5.977755e-06
orbit11          0.000000 -4.818209e-05
orbit12          0.000000  0.000000e+00
orbit13          0.000000  0.000000e+00
orbit14          0.000000 -4.919829e-04
orbit15          0.000000 -1.018949e-07
orbit16          0.000000 -9.124909e-07
orbit17          0.000000 -1.340909e-06
orbit18          0.000000 -1.147075e-08
orbit19          0.000000 -3.453279e-14
orbit20          0.000000  3.780047e-09
orbit21          0.000000  1.217078e-04
orbit22          0.000000  0.000000e+00
orbit23          0.000000  6.015202e-03
orbit24          0.000000  0.000000e+00
orbit25          0.000000  1.683348e-06
orbit26          0.000000 -3.714795e-05
orbit27          0.000000  0.000000e+00
orbit28          0.000000 -1.746888e-06
orbit29          0.000000 -1.490180e-07
orbit30          0.000000 -1.115897e-04
orbit31          0.000000  0.000000e+00
orbit32          0.000000 -7.217614e-09
orbit33          0.000000  1.980948e-01
orbit34          0.000000  1.121084e-04
orbit35          0.000000 -2.566205e-08
orbit36          0.000000 -4.926186e-06
orbit37          0.000000  1.687551e-06
orbit38          0.000000 -1.950464e-05
orbit39          0.000000 -3.586290e-06
orbit40          0.000000  4.742204e-07
orbit41          0.000000  4.096533e-06
orbit42          0.000000  7.962205e-02
orbit43          0.000000  3.280252e-05
orbit44          0.000000  1.137216e-01
orbit45          0.000000  9.336038e-06
orbit46          0.000000  5.358198e-05
orbit47          0.000000  1.127314e-04
orbit48          0.000000  2.016120e-04
orbit49          0.000000 -5.801520e-06
orbit50          0.000000  7.745955e-04
orbit51          0.000000 -1.126370e-05
orbit52          0.000000 -8.853535e-05
orbit53          0.000000 -1.926591e-04
orbit54          0.000000 -5.856462e-05
orbit55          0.000000 -1.520206e+00
orbit56          0.000000 -2.920767e-06
orbit57          0.000000 -2.062159e-03
orbit58          0.000000  2.772689e-01
orbit59          0.000000 -1.765143e-05
orbit60          0.000000 -3.707524e-04
orbit61          0.000000 -6.515609e-01
orbit62          0.000000  2.026883e-06
orbit63          0.000000  4.391938e-04
orbit64          0.000000  1.046692e-02
orbit65          0.000000  3.694787e-04
orbit66          0.000000  7.086732e-03
orbit67          0.000000  5.384266e-01
orbit68          0.000000 -3.728085e-04
orbit69          0.000000  3.044781e-01
orbit70          0.000000 -3.762314e-03
orbit71          0.000000 -4.375209e-01
orbit72          0.000000 -6.181882e-01
AP               0.000000 -2.929952e-01
bet              0.000000  2.155854e-05
ecc              0.000000  0.000000e+00
eccrad           0.000000  0.000000e+00
close            0.000000  0.000000e+00
constraint       0.000000 -7.057362e-02
coreness         0.000000  5.999924e-03
knn              0.000000  1.345435e-05
hubscore         0.000000 -1.301426e+01
pagerank         0.000000 -1.364014e+00
trans            0.000000  1.433096e-01
evcent           0.000000 -6.591833e+00
first            0.000000 -1.012020e-02
upto_second      0.000000  0.000000e+00
upto_third       0.000000 -9.952382e-06
upto_fourth      0.000000  0.000000e+00
upto_fifth       0.000000  0.000000e+00
upto_sixth       0.000000  5.805226e-06
second           0.000000  0.000000e+00
third            0.000000 -7.733286e-06
fourth           0.000000  3.464502e-05
fifth            0.000000 -6.693215e-06
sixth            0.000000  1.489040e-04
ratio1           0.000000 -3.087241e-06
ratio2           0.000000 -1.063996e-04
ratio3           0.000000 -1.641757e-03
ratio4           0.000000 -1.150410e-03
ratio5           0.000000 -8.988019e-04
ratio6           0.000000 -5.907852e-05
selfinter        0.000000 -6.180568e-05
walktrap_vertex  0.000000 -3.013652e-01
bigcom1          0.000000  2.478330e-01
bigcom2          0.000000 -5.793924e-01
bigcom3          0.000000  1.342291e-01
bigcom4          0.000000  2.454144e-01
bigcom6          0.000000  0.000000e+00
bigcom8          0.000000  4.300317e-01
bigcom9          0.000000  4.551899e-01
bigcom11         0.000000 -8.586291e-01
bigcom13         0.000000 -1.022579e+00
bigcom15         0.000000  7.284257e-01
bigcom16         0.000000 -7.833621e-01
bigcom21         0.000000  3.860167e-01
bigcom22         0.000000 -1.441263e+00
bigcom24         0.000000 -4.829204e-01
bigcom26         0.000000 -1.148047e+00
bigcom28         0.000000  2.410938e-01
bigcom30         0.000000  2.794390e-01
bigcom31         0.000000 -2.861497e-01
bigcom32         0.000000 -8.833266e-01
bigcom33         0.000000 -9.495861e-01
bigcom34         0.000000 -8.303251e-01
bigcom36         0.000000 -7.088002e-01
bigcom37         0.000000  0.000000e+00
bigcom38         0.000000  4.375781e-01
bigcom39         0.000000 -8.834476e-01
bigcom40         0.000000  4.809027e-01
bigcom43         0.000000  1.115374e+00
bigcom44         0.000000  5.456553e-01
bigcom46         0.000000  3.451188e-01
bigcom47         0.000000  8.021052e-01
bigcom49         0.000000  1.695511e+00
bigcom50         0.000000 -6.684977e-01
bigcom51         0.000000 -6.500160e-01
bigcom52         0.000000 -6.061493e-01
bigcom54         0.000000 -4.331344e-01
bigcom56         0.000000 -5.739111e-01
bigcom62         0.000000 -4.876332e-01
bigcom66         0.000000  1.228082e+00
bigcom68         0.000000 -5.186668e-01
bigcom69         0.000000 -8.216184e-01
bigcom71         0.000000  4.376777e-01
bigcom72         0.000000 -7.122779e-01
bigcom73         0.000000  1.377129e+00
bigcom74         0.000000  1.364114e+00
bigcom75         0.000000 -4.780419e-01
bigcom76         0.000000 -5.882435e-01
bigcom77         0.000000 -4.452095e-01
bigcom79         0.000000 -5.786446e-01
bigcom80         0.000000 -6.232629e-01
bigcom82         0.000000  1.315905e+00
bigcom83         0.000000  2.473522e+00
bigcom84         0.000000  1.993640e+00
bigcom85         0.000000 -8.647036e-01
bigcom87         0.000000 -8.776530e-01
bigcom89         0.000000 -5.951231e-01
bigcom91         0.000000 -3.816071e-01
bigcom92         0.000000 -8.551529e-01
bigcom93         0.000000  2.204058e+00
bigcom96         0.000000 -4.425412e-01
bigcom97         0.000000 -9.644558e-01
bigcom98         0.000000 -5.745996e-01
bigcom99         0.000000 -8.689274e-01
bigcom101        0.000000 -4.625570e-01
bigcom104        0.000000  5.778285e-01
bigcom106        0.000000  1.139979e+00
bigcom109        0.000000 -6.198050e-01
bigcom113        0.000000 -6.385692e-01
bigcom116        0.000000  5.499635e-01
bigcom120        0.000000 -9.249629e-01
bigcom123        0.000000  1.281996e+00
bigcom126        0.000000 -5.313936e-01
bigcom127        0.000000  0.000000e+00
bigcom137        0.000000 -6.683446e-01
bigcom139        0.000000 -4.729474e-01
bigcom140        0.000000  1.496849e+00
bigcom143        0.000000 -6.732350e-01
bigcom145        0.000000 -1.045707e+00
bigcom146        0.000000 -9.397447e-01
bigcom147        0.000000  1.534172e+00
bigcom149        0.000000 -3.319923e-01
bigcom153        0.000000 -8.102726e-01
bigcom154        0.000000 -7.815444e-01
bigcom156        0.000000 -4.697763e-01
bigcom157        0.000000 -8.082946e-01
bigcom158        0.000000  1.750650e+00
bigcom160        0.000000  1.309710e+00
bigcom161        0.000000 -6.582695e-01
bigcom162        0.000000 -5.417832e-01
bigcom164        0.000000 -5.863388e-01
bigcom166        0.000000 -7.471054e-01
bigcom167        0.000000 -8.171305e-01
bigcom171        0.000000 -2.782006e-01
bigcom173        0.000000 -8.420976e-01
bigcom175        0.000000  2.213097e+00
bigcom176        0.000000 -4.845620e-01
bigcom177        0.000000 -6.867468e-01
bigcom178        0.000000 -5.938045e-01
bigcom180        0.000000 -5.719003e-01
bigcom181        0.000000 -4.959256e-01
bigcom184        0.000000 -1.740228e-01
bigcom186        0.000000 -6.262510e-01
bigcom187        0.000000 -1.988573e-01
bigcom189        0.000000 -8.117031e-01
bigcom194        0.000000 -7.405786e-01
bigcom195        0.000000 -3.721102e-01
bigcom196        0.000000 -3.848090e-01
bigcom204        0.000000 -5.500613e-01
bigcom205        0.000000 -1.516742e-01
bigcom212        0.000000 -8.443166e-01
bigcom214        0.000000 -6.022135e-01
bigcom222        0.000000  1.772331e+00
bigcom223        0.000000  0.000000e+00
bigcom226        0.000000 -2.777411e-01
bigcom227        0.000000 -3.325778e-01
bigcom229        0.000000 -7.642167e-01
bigcom233        0.000000 -2.557035e-01
bigcom236        0.000000 -6.239579e-01
bigcom237        0.000000 -4.705016e-01
bigcom246        0.000000 -4.447502e-01
bigcom248        0.000000  8.828419e-01
bigcom249        0.000000 -3.553369e-01
bigcom250        0.000000 -7.689617e-01
bigcom254        0.000000 -3.913133e-01
bigcom266        0.000000 -4.359281e-01
bigcom269        0.000000 -7.794511e-01
bigcom272        0.000000 -5.952297e-01
bigcom274        0.000000  1.773813e+00
bigcom281        0.000000 -6.927000e-01
bigcom291        0.000000  5.507757e+00
bigcom292        0.000000 -2.499874e-01
bigcom295        0.000000 -2.690046e-01
bigcom299        0.000000 -4.397631e-01
bigcom301        0.000000 -6.676338e-01
bigcom306        0.000000 -5.005367e-01
bigcom309        0.000000 -8.128293e-01
bigcom314        0.000000 -2.765463e-01
bigcom321        0.000000 -6.205991e-01
bigcom341        0.000000 -7.276161e-01
bigcom350        0.000000  0.000000e+00
bigcom353        0.000000 -5.557119e-01
bigcom359        0.000000 -2.780241e-02
bigcom363        0.000000  0.000000e+00
bigcom365        0.000000 -5.045372e-01
bigcom385        0.000000 -7.046142e-01
bigcom386        0.000000 -9.888812e-01
bigcom408        0.000000 -8.284673e-01
bigcom412        0.000000 -4.203739e-01
bigcom480        0.000000 -5.080126e-01
spin_vertex      0.000000  4.070388e-01
membership_s1    0.000000  3.625241e-03
membership_s3    0.000000 -1.553571e+00
membership_s4    0.000000 -5.455262e-02
membership_s5    0.000000  1.243837e-01
membership_s6    0.000000  1.541605e-01
membership_s7    0.000000  1.684233e-01
membership_s8    0.000000 -9.472089e-01
membership_s9    0.000000 -1.279078e+00
membership_s11   0.000000  8.844107e-02
membership_s12   0.000000 -1.114768e+00
membership_s14   0.000000 -1.210899e+00
membership_s15   0.000000 -2.146662e-02
membership_s16   0.000000 -1.449996e+00
membership_s17   0.000000 -1.076437e+00
membership_s18   0.000000 -2.462430e+00
membership_s20   0.000000 -8.645007e-01
membership_s21   0.000000  9.341433e-02
membership_s22   0.000000 -6.076835e-01
membership_s24   0.000000 -1.157112e+00
membership_s25   0.000000  5.704722e-01
membership_s26   0.000000  6.008115e-01
membership_s27   0.000000 -1.923376e-02
membership_s28   0.000000 -3.551960e-01
membership_s30   0.000000  3.887977e-04
membership_s31   0.000000 -7.259332e-02
membership_s32   0.000000 -1.166201e-02
membership_s33   0.000000 -1.007485e+00
membership_s36   0.000000  2.668004e-02
membership_s37   0.000000  0.000000e+00
V1               0.000000  0.000000e+00
V2               0.000000 -1.518261e-01
pdi              0.000000 -4.430537e+02
adhesion         0.000000  7.623741e-06
cohesion         0.000000 -3.570638e-06
inner            0.000000  2.962004e-07
outer            0.000000  0.000000e+00
ioratio          0.000000  5.211264e-01
comsize          0.000000 -7.576966e-06
target           0.000000  4.952622e-02
[1] "Dataset: low_C Model GBM, run: 7 of 10 2015-06-16 10:23:44"
Iter   TrainDeviance   ValidDeviance   StepSize   Improve
     1        0.3915             nan     0.0100    0.0000
     2        0.3906             nan     0.0100    0.0001
     3        0.3898             nan     0.0100   -0.0000
     4        0.3890             nan     0.0100    0.0000
     5        0.3883             nan     0.0100   -0.0000
     6        0.3876             nan     0.0100   -0.0000
     7        0.3869             nan     0.0100   -0.0000
     8        0.3862             nan     0.0100    0.0000
     9        0.3854             nan     0.0100   -0.0000
    10        0.3847             nan     0.0100    0.0001
    20        0.3772             nan     0.0100    0.0000
    25        0.3738             nan     0.0100    0.0001

[1] "GBM variable coefficients"
                            var   rel.inf
V2                           V2 6.0496852
V1                           V1 4.3483969
pagerank               pagerank 3.7337157
inner                     inner 3.6980655
outer                     outer 3.4559050
comsize                 comsize 3.0068873
ratio2                   ratio2 2.8867104
graph15                 graph15 2.5638294
fourth                   fourth 2.2288300
graph16                 graph16 2.2000962
orbit28                 orbit28 1.9309118
orbit21                 orbit21 1.8830060
orbit19                 orbit19 1.7623225
ioratio                 ioratio 1.7538843
orbit37                 orbit37 1.6896972
adhesion               adhesion 1.6712341
ratio5                   ratio5 1.6079499
orbit18                 orbit18 1.5635369
ratio1                   ratio1 1.5360472
graph12                 graph12 1.5190738
graph10                 graph10 1.5089971
sixth                     sixth 1.4771578
orbit20                 orbit20 1.4572072
cohesion               cohesion 1.4507555
upto_sixth           upto_sixth 1.4393332
hubscore               hubscore 1.4384193
bet                         bet 1.3184477
close                     close 1.2431436
ratio6                   ratio6 1.2401910
graph9                   graph9 1.2352909
orbit45                 orbit45 1.1953118
orbit51                 orbit51 1.1739821
walktrap_vertex walktrap_vertex 1.1121386
graph6                   graph6 1.1046986
upto_fifth           upto_fifth 1.0534652
orbit46                 orbit46 1.0203434
graph19                 graph19 0.9943467
orbit9                   orbit9 0.9493667
orbit26                 orbit26 0.9332610
graph17                 graph17 0.9269305
graph1                   graph1 0.9175304
orbit56                 orbit56 0.9022605
upto_third           upto_third 0.8214817
graph18                 graph18 0.8202540
orbit32                 orbit32 0.7693252
orbit4                   orbit4 0.7622011
ratio3                   ratio3 0.7610632
knn                         knn 0.7358218
orbit5                   orbit5 0.7026240
graph11                 graph11 0.7024297
orbit24                 orbit24 0.6796479
orbit36                 orbit36 0.6727573
orbit16                 orbit16 0.6577517
orbit53                 orbit53 0.6495691
orbit35                 orbit35 0.6293385
graph3                   graph3 0.6277898
graph5                   graph5 0.6200024
orbit27                 orbit27 0.6039629
graph21                 graph21 0.5916305
graph13                 graph13 0.5730361
orbit11                 orbit11 0.5449535
third                     third 0.5333427
fifth                     fifth 0.5315366
orbit2                   orbit2 0.5213768
orbit10                 orbit10 0.4687692
graph14                 graph14 0.4619133
graph22                 graph22 0.4618593
orbit64                 orbit64 0.4308707
orbit62                 orbit62 0.4201887
orbit39                 orbit39 0.3971799
graph25                 graph25 0.3931643
orbit31                 orbit31 0.3669334
graph4                   graph4 0.3589970
bigcom28               bigcom28 0.3360068
orbit15                 orbit15 0.2974684
second                   second 0.2886123
bigcom4                 bigcom4 0.2757755
orbit58                 orbit58 0.2756184
membership_s36   membership_s36 0.2691945
orbit52                 orbit52 0.2414460
evcent                   evcent 0.2329044
orbit40                 orbit40 0.2100642
graph26                 graph26 0.1946355
membership_s5     membership_s5 0.1916284
bigcom30               bigcom30 0.1905959
membership_s37   membership_s37 0.1748589
orbit25                 orbit25 0.1665557
membership_s30   membership_s30 0.1636225
orbit7                   orbit7 0.1507574
orbit49                 orbit49 0.1500524
ratio4                   ratio4 0.1494741
constraint           constraint 0.1311130
orbit42                 orbit42 0.1262449
orbit63                 orbit63 0.1117853
ecc                         ecc 0.1101043
orbit65                 orbit65 0.1073453
graph0                   graph0 0.0000000
graph2                   graph2 0.0000000
graph7                   graph7 0.0000000
graph8                   graph8 0.0000000
graph20                 graph20 0.0000000
graph23                 graph23 0.0000000
graph24                 graph24 0.0000000
graph27                 graph27 0.0000000
graph28                 graph28 0.0000000
graph29                 graph29 0.0000000
orbit0                   orbit0 0.0000000
orbit1                   orbit1 0.0000000
orbit3                   orbit3 0.0000000
orbit6                   orbit6 0.0000000
orbit8                   orbit8 0.0000000
orbit12                 orbit12 0.0000000
orbit13                 orbit13 0.0000000
orbit14                 orbit14 0.0000000
orbit17                 orbit17 0.0000000
orbit22                 orbit22 0.0000000
orbit23                 orbit23 0.0000000
orbit29                 orbit29 0.0000000
orbit30                 orbit30 0.0000000
orbit33                 orbit33 0.0000000
orbit34                 orbit34 0.0000000
orbit38                 orbit38 0.0000000
orbit41                 orbit41 0.0000000
orbit43                 orbit43 0.0000000
orbit44                 orbit44 0.0000000
orbit47                 orbit47 0.0000000
orbit48                 orbit48 0.0000000
orbit50                 orbit50 0.0000000
orbit54                 orbit54 0.0000000
orbit55                 orbit55 0.0000000
orbit57                 orbit57 0.0000000
orbit59                 orbit59 0.0000000
orbit60                 orbit60 0.0000000
orbit61                 orbit61 0.0000000
orbit66                 orbit66 0.0000000
orbit67                 orbit67 0.0000000
orbit68                 orbit68 0.0000000
orbit69                 orbit69 0.0000000
orbit70                 orbit70 0.0000000
orbit71                 orbit71 0.0000000
orbit72                 orbit72 0.0000000
AP                           AP 0.0000000
eccrad                   eccrad 0.0000000
coreness               coreness 0.0000000
trans                     trans 0.0000000
first                     first 0.0000000
upto_second         upto_second 0.0000000
upto_fourth         upto_fourth 0.0000000
selfinter             selfinter 0.0000000
bigcom1                 bigcom1 0.0000000
bigcom2                 bigcom2 0.0000000
bigcom3                 bigcom3 0.0000000
bigcom6                 bigcom6 0.0000000
bigcom8                 bigcom8 0.0000000
bigcom9                 bigcom9 0.0000000
bigcom11               bigcom11 0.0000000
bigcom13               bigcom13 0.0000000
bigcom15               bigcom15 0.0000000
bigcom16               bigcom16 0.0000000
bigcom21               bigcom21 0.0000000
bigcom22               bigcom22 0.0000000
bigcom24               bigcom24 0.0000000
bigcom26               bigcom26 0.0000000
bigcom31               bigcom31 0.0000000
bigcom32               bigcom32 0.0000000
bigcom33               bigcom33 0.0000000
bigcom34               bigcom34 0.0000000
bigcom36               bigcom36 0.0000000
bigcom37               bigcom37 0.0000000
bigcom38               bigcom38 0.0000000
bigcom39               bigcom39 0.0000000
bigcom40               bigcom40 0.0000000
bigcom43               bigcom43 0.0000000
bigcom44               bigcom44 0.0000000
bigcom46               bigcom46 0.0000000
bigcom47               bigcom47 0.0000000
bigcom49               bigcom49 0.0000000
bigcom50               bigcom50 0.0000000
bigcom51               bigcom51 0.0000000
bigcom52               bigcom52 0.0000000
bigcom54               bigcom54 0.0000000
bigcom56               bigcom56 0.0000000
bigcom62               bigcom62 0.0000000
bigcom66               bigcom66 0.0000000
bigcom68               bigcom68 0.0000000
bigcom69               bigcom69 0.0000000
bigcom71               bigcom71 0.0000000
bigcom72               bigcom72 0.0000000
bigcom73               bigcom73 0.0000000
bigcom74               bigcom74 0.0000000
bigcom75               bigcom75 0.0000000
bigcom76               bigcom76 0.0000000
bigcom77               bigcom77 0.0000000
bigcom79               bigcom79 0.0000000
bigcom80               bigcom80 0.0000000
bigcom82               bigcom82 0.0000000
bigcom83               bigcom83 0.0000000
bigcom84               bigcom84 0.0000000
bigcom85               bigcom85 0.0000000
bigcom87               bigcom87 0.0000000
bigcom89               bigcom89 0.0000000
bigcom91               bigcom91 0.0000000
bigcom92               bigcom92 0.0000000
bigcom93               bigcom93 0.0000000
bigcom96               bigcom96 0.0000000
bigcom97               bigcom97 0.0000000
bigcom98               bigcom98 0.0000000
bigcom99               bigcom99 0.0000000
bigcom101             bigcom101 0.0000000
bigcom104             bigcom104 0.0000000
bigcom106             bigcom106 0.0000000
bigcom109             bigcom109 0.0000000
bigcom113             bigcom113 0.0000000
bigcom116             bigcom116 0.0000000
bigcom120             bigcom120 0.0000000
bigcom123             bigcom123 0.0000000
bigcom126             bigcom126 0.0000000
bigcom127             bigcom127 0.0000000
bigcom137             bigcom137 0.0000000
bigcom139             bigcom139 0.0000000
bigcom140             bigcom140 0.0000000
bigcom143             bigcom143 0.0000000
bigcom145             bigcom145 0.0000000
bigcom146             bigcom146 0.0000000
bigcom147             bigcom147 0.0000000
bigcom149             bigcom149 0.0000000
bigcom153             bigcom153 0.0000000
bigcom154             bigcom154 0.0000000
bigcom156             bigcom156 0.0000000
bigcom157             bigcom157 0.0000000
bigcom158             bigcom158 0.0000000
bigcom160             bigcom160 0.0000000
bigcom161             bigcom161 0.0000000
bigcom162             bigcom162 0.0000000
bigcom164             bigcom164 0.0000000
bigcom166             bigcom166 0.0000000
bigcom167             bigcom167 0.0000000
bigcom171             bigcom171 0.0000000
bigcom173             bigcom173 0.0000000
bigcom175             bigcom175 0.0000000
bigcom176             bigcom176 0.0000000
bigcom177             bigcom177 0.0000000
bigcom178             bigcom178 0.0000000
bigcom180             bigcom180 0.0000000
bigcom181             bigcom181 0.0000000
bigcom184             bigcom184 0.0000000
bigcom186             bigcom186 0.0000000
bigcom187             bigcom187 0.0000000
bigcom189             bigcom189 0.0000000
bigcom194             bigcom194 0.0000000
bigcom195             bigcom195 0.0000000
bigcom196             bigcom196 0.0000000
bigcom204             bigcom204 0.0000000
bigcom205             bigcom205 0.0000000
bigcom212             bigcom212 0.0000000
bigcom214             bigcom214 0.0000000
bigcom222             bigcom222 0.0000000
bigcom223             bigcom223 0.0000000
bigcom226             bigcom226 0.0000000
bigcom227             bigcom227 0.0000000
bigcom229             bigcom229 0.0000000
bigcom233             bigcom233 0.0000000
bigcom236             bigcom236 0.0000000
bigcom237             bigcom237 0.0000000
bigcom246             bigcom246 0.0000000
bigcom248             bigcom248 0.0000000
bigcom249             bigcom249 0.0000000
bigcom250             bigcom250 0.0000000
bigcom254             bigcom254 0.0000000
bigcom266             bigcom266 0.0000000
bigcom269             bigcom269 0.0000000
bigcom272             bigcom272 0.0000000
bigcom274             bigcom274 0.0000000
bigcom281             bigcom281 0.0000000
bigcom291             bigcom291 0.0000000
bigcom292             bigcom292 0.0000000
bigcom295             bigcom295 0.0000000
bigcom299             bigcom299 0.0000000
bigcom301             bigcom301 0.0000000
bigcom306             bigcom306 0.0000000
bigcom309             bigcom309 0.0000000
bigcom314             bigcom314 0.0000000
bigcom321             bigcom321 0.0000000
bigcom341             bigcom341 0.0000000
bigcom350             bigcom350 0.0000000
bigcom353             bigcom353 0.0000000
bigcom359             bigcom359 0.0000000
bigcom363             bigcom363 0.0000000
bigcom365             bigcom365 0.0000000
bigcom385             bigcom385 0.0000000
bigcom386             bigcom386 0.0000000
bigcom408             bigcom408 0.0000000
bigcom412             bigcom412 0.0000000
bigcom480             bigcom480 0.0000000
spin_vertex         spin_vertex 0.0000000
membership_s1     membership_s1 0.0000000
membership_s3     membership_s3 0.0000000
membership_s4     membership_s4 0.0000000
membership_s6     membership_s6 0.0000000
membership_s7     membership_s7 0.0000000
membership_s8     membership_s8 0.0000000
membership_s9     membership_s9 0.0000000
membership_s11   membership_s11 0.0000000
membership_s12   membership_s12 0.0000000
membership_s14   membership_s14 0.0000000
membership_s15   membership_s15 0.0000000
membership_s16   membership_s16 0.0000000
membership_s17   membership_s17 0.0000000
membership_s18   membership_s18 0.0000000
membership_s20   membership_s20 0.0000000
membership_s21   membership_s21 0.0000000
membership_s22   membership_s22 0.0000000
membership_s24   membership_s24 0.0000000
membership_s25   membership_s25 0.0000000
membership_s26   membership_s26 0.0000000
membership_s27   membership_s27 0.0000000
membership_s28   membership_s28 0.0000000
membership_s31   membership_s31 0.0000000
membership_s32   membership_s32 0.0000000
membership_s33   membership_s33 0.0000000
pdi                         pdi 0.0000000
target                   target 0.0000000
[1] "Dataset: low_C Model RF, run: 7 of 10 2015-06-16 10:23:58"
     |      Out-of-bag   |
Tree |      MSE  %Var(y) |
   1 |  0.08543   182.58 |
   2 |  0.07565   161.70 |
   3 |  0.07808   166.88 |
   4 |  0.07588   162.18 |
   5 |  0.07623   162.92 |
   6 |  0.07472   159.69 |
   7 |  0.06975   149.07 |
   8 |  0.06666   142.48 |
   9 |  0.06447   137.79 |
  10 |  0.06333   135.36 |
  11 |  0.06237   133.30 |
  12 |   0.0619   132.29 |
  13 |  0.06136   131.15 |
  14 |   0.0605   129.31 |
  15 |  0.05946   127.09 |
  16 |  0.05889   125.86 |
  17 |  0.05865   125.35 |
  18 |   0.0583   124.61 |
  19 |    0.058   123.97 |
  20 |  0.05751   122.92 |
  21 |  0.05692   121.66 |
  22 |  0.05645   120.65 |
  23 |  0.05625   120.22 |
  24 |  0.05606   119.81 |
  25 |  0.05588   119.43 |
  26 |  0.05572   119.09 |
  27 |  0.05563   118.90 |
  28 |  0.05546   118.55 |
  29 |  0.05534   118.28 |
  30 |   0.0552   117.98 |
  31 |  0.05525   118.08 |
  32 |  0.05516   117.89 |
  33 |  0.05513   117.83 |
  34 |  0.05519   117.96 |
  35 |  0.05509   117.75 |
  36 |   0.0552   117.98 |
  37 |  0.05512   117.81 |
  38 |  0.05501   117.58 |
  39 |  0.05498   117.50 |
  40 |  0.05485   117.23 |
  41 |  0.05476   117.05 |
  42 |  0.05471   116.94 |
  43 |  0.05458   116.66 |
  44 |  0.05453   116.54 |
  45 |  0.05447   116.42 |
  46 |  0.05445   116.37 |
  47 |  0.05435   116.17 |
  48 |  0.05428   116.01 |
  49 |   0.0542   115.84 |
  50 |  0.05409   115.60 |
  51 |    0.054   115.42 |
  52 |  0.05404   115.50 |
  53 |    0.054   115.42 |
  54 |  0.05385   115.10 |
  55 |  0.05381   115.01 |
  56 |  0.05371   114.80 |
  57 |   0.0537   114.78 |
  58 |  0.05365   114.67 |
  59 |  0.05364   114.64 |
  60 |  0.05363   114.63 |
  61 |  0.05362   114.59 |
  62 |  0.05355   114.46 |
  63 |  0.05353   114.42 |
  64 |  0.05343   114.20 |
  65 |  0.05341   114.15 |
  66 |  0.05332   113.95 |
  67 |  0.05326   113.84 |
  68 |  0.05326   113.83 |
  69 |  0.05322   113.76 |
  70 |  0.05325   113.81 |
  71 |  0.05327   113.85 |
  72 |  0.05325   113.81 |
  73 |  0.05326   113.83 |
  74 |  0.05321   113.72 |
  75 |  0.05326   113.84 |
  76 |  0.05326   113.82 |
  77 |  0.05325   113.80 |
  78 |  0.05321   113.73 |
  79 |  0.05316   113.62 |
  80 |  0.05316   113.62 |
  81 |  0.05309   113.46 |
  82 |  0.05306   113.40 |
  83 |  0.05302   113.32 |
  84 |  0.05303   113.34 |
  85 |  0.05298   113.24 |
  86 |  0.05295   113.18 |
  87 |  0.05296   113.19 |
  88 |  0.05297   113.22 |
  89 |  0.05299   113.26 |
  90 |  0.05296   113.20 |
  91 |  0.05292   113.11 |
  92 |  0.05293   113.12 |
  93 |  0.05291   113.10 |
  94 |  0.05288   113.02 |
  95 |  0.05291   113.09 |
  96 |  0.05293   113.12 |
  97 |  0.05293   113.12 |
  98 |   0.0529   113.06 |
  99 |   0.0529   113.07 |
 100 |  0.05288   113.03 |
[1] "Random Forest variable coefficients"
                      %IncMSE IncNodePurity
graph5           1.807114e-03  6.903490e-01
graph6           1.018491e-02  1.584934e+00
graph7           8.542028e-04  3.433346e-01
graph8          -5.502960e-06  3.137965e-02
graph9           1.571571e-02  2.079992e+00
graph10          4.471532e-02  3.451085e+00
graph11          1.333448e-02  1.883462e+00
graph12          1.930297e-02  2.156128e+00
graph13          1.466212e-02  2.224404e+00
graph14          7.158522e-03  1.558589e+00
graph15          6.597850e-03  1.192189e+00
graph16          9.875370e-03  2.365285e+00
graph17          9.571184e-03  1.546835e+00
graph18          3.018211e-03  6.497271e-01
graph19          1.202603e-02  1.845655e+00
graph20          1.613806e-03  8.933592e-01
graph21          6.528975e-03  1.188509e+00
graph22          1.214912e-03  4.241064e-01
graph23          1.180984e-02  1.665667e+00
graph24          6.732728e-04  3.950042e-01
graph25          8.742409e-04  8.778331e-01
graph26          4.960472e-04  3.728418e-01
graph27          1.182085e-05  1.624657e-01
graph28         -1.367491e-05  8.094506e-02
graph29          0.000000e+00  0.000000e+00
orbit0           7.208319e-05  1.717464e-01
orbit1           3.784155e-03  1.526284e+00
orbit2           5.611016e-04  3.472490e-01
orbit3           5.826498e-06  7.447596e-02
orbit4           1.509630e-02  2.040890e+00
orbit5           1.194417e-02  1.835537e+00
orbit6           7.829355e-03  1.871780e+00
orbit7           4.413566e-05  3.081547e-01
orbit8           2.000909e-03  7.486070e-01
orbit9           5.008090e-03  1.563711e+00
orbit10          5.805984e-04  3.897361e-01
orbit11          6.595184e-04  6.144486e-01
orbit12          6.131714e-04  3.087082e-01
orbit13          8.959745e-05  9.261041e-02
orbit14          4.620775e-06  2.986569e-02
orbit15          6.280521e-03  2.089730e+00
orbit16          1.147439e-02  1.898080e+00
orbit17          7.321460e-03  1.391073e+00
orbit18          2.146467e-02  3.525724e+00
orbit19          1.183250e-02  2.068992e+00
orbit20          1.118197e-02  2.056769e+00
orbit21          7.092652e-03  1.779340e+00
orbit22          1.443352e-02  2.094290e+00
orbit23          1.326452e-04  2.145856e-01
orbit24          2.119873e-02  2.464006e+00
orbit25          4.205020e-03  8.940918e-01
orbit26          5.417109e-03  1.219791e+00
orbit27          1.526355e-02  2.560447e+00
orbit28          1.109494e-02  1.863714e+00
orbit29          1.198312e-03  5.222625e-01
orbit30          1.657771e-03  8.308620e-01
orbit31          7.244355e-03  1.862114e+00
orbit32          9.878532e-04  4.486806e-01
orbit33          3.022219e-04  4.118282e-01
orbit34          8.174647e-03  1.275380e+00
orbit35          1.161144e-02  2.030503e+00
orbit36          4.919682e-03  1.610368e+00
orbit37          5.535711e-03  1.281687e+00
orbit38          1.813840e-03  1.009178e+00
orbit39          8.920095e-03  1.868888e+00
orbit40          9.148630e-04  4.478050e-01
orbit41          4.494228e-04  2.556390e-01
orbit42          4.303916e-04  2.199093e-01
orbit43          2.154779e-03  6.715439e-01
orbit44         -4.083441e-05  1.881275e-01
orbit45          2.184247e-02  2.301025e+00
orbit46          1.012311e-03  6.946958e-01
orbit47          4.797077e-04  4.838867e-01
orbit48          6.941964e-04  4.074587e-01
orbit49          2.328135e-03  6.740046e-01
orbit50          3.279425e-04  5.687900e-01
orbit51          9.281058e-03  1.164038e+00
orbit52          1.862122e-03  6.512202e-01
orbit53          7.479039e-04  4.912280e-01
orbit54          1.209921e-03  4.355487e-01
orbit55          0.000000e+00  0.000000e+00
orbit56          8.881897e-03  1.462893e+00
orbit57          2.943089e-05  6.841288e-02
orbit58          1.538173e-04  1.212240e-01
orbit59          7.245611e-04  4.312455e-01
orbit60          1.500077e-03  6.083719e-01
orbit61         -8.837826e-06  1.208051e-02
orbit62          1.491690e-03  6.748895e-01
orbit63          4.751825e-04  6.532747e-01
orbit64          6.143088e-04  1.507834e+00
orbit65          8.507121e-04  2.391716e-01
orbit66         -5.509709e-06  8.382911e-02
orbit67          1.336794e-05  1.016353e-01
orbit68          4.080467e-05  1.393611e-01
orbit69         -3.614589e-06  3.293332e-02
orbit70          1.097975e-04  1.223952e-01
orbit71          4.288165e-06  8.333333e-03
orbit72          0.000000e+00  0.000000e+00
AP              -9.187405e-06  1.237692e-01
bet              4.507189e-03  4.069693e+00
ecc              1.071517e-03  3.579334e-01
eccrad           1.405394e-03  4.317791e-01
close            1.656069e-02  1.640929e+00
constraint       1.857291e-03  1.269491e+00
coreness         8.230170e-04  1.038070e+00
knn              1.191947e-02  2.413829e+00
hubscore         6.466409e-03  1.720059e+00
pagerank         8.594086e-03  5.855411e+00
trans            1.705616e-04  3.170059e-01
evcent           1.087654e-02  1.969704e+00
first            1.677543e-04  2.271570e-01
upto_second      6.960405e-03  1.471742e+00
upto_third       1.278448e-02  1.847197e+00
upto_fourth      1.602322e-02  1.912382e+00
upto_fifth       1.566134e-02  1.967406e+00
upto_sixth       2.753891e-02  2.520590e+00
second           6.846740e-03  1.329383e+00
third            2.137633e-02  2.017536e+00
fourth           1.370248e-02  4.066826e+00
fifth            7.250171e-03  2.705544e+00
sixth            9.851808e-03  2.271891e+00
ratio1           1.178120e-02  2.716124e+00
ratio2           1.005653e-02  4.630625e+00
ratio3           1.745650e-02  2.870408e+00
ratio4           1.603062e-02  2.838841e+00
ratio5           5.113077e-03  4.369578e+00
ratio6           1.811744e-02  3.593524e+00
selfinter        5.156042e-05  2.608315e-01
walktrap_vertex  2.439602e-04  6.563414e-01
bigcom1          6.353125e-04  3.479260e-01
bigcom2          0.000000e+00  0.000000e+00
bigcom3         -2.586100e-05  2.753031e-01
bigcom4          2.713671e-04  2.508345e-01
bigcom6          0.000000e+00  0.000000e+00
bigcom8          2.970169e-04  6.576654e-01
bigcom9          9.603106e-06  6.844858e-02
bigcom11         0.000000e+00  0.000000e+00
bigcom13         0.000000e+00  0.000000e+00
bigcom15        -6.925538e-06  3.499209e-01
bigcom16         0.000000e+00  0.000000e+00
bigcom21         3.655664e-05  2.532337e-01
bigcom22         0.000000e+00  0.000000e+00
bigcom24         0.000000e+00  0.000000e+00
bigcom26         0.000000e+00  0.000000e+00
bigcom28         1.034476e-04  3.836731e-01
bigcom30         1.588100e-04  5.958947e-01
bigcom31         0.000000e+00  0.000000e+00
bigcom32         0.000000e+00  0.000000e+00
bigcom33         0.000000e+00  0.000000e+00
bigcom34         0.000000e+00  0.000000e+00
bigcom36         0.000000e+00  0.000000e+00
bigcom37         0.000000e+00  0.000000e+00
bigcom38        -1.645377e-05  3.042591e-01
bigcom39         0.000000e+00  0.000000e+00
bigcom40         7.954010e-04  7.750158e-01
bigcom43         3.030409e-05  4.155198e-01
bigcom44         1.044737e-05  4.409327e-02
bigcom46        -2.097360e-05  9.497439e-02
bigcom47        -6.917888e-05  2.770312e-01
bigcom49         5.333620e-05  2.878115e-01
bigcom50         0.000000e+00  0.000000e+00
bigcom51         0.000000e+00  0.000000e+00
bigcom52         0.000000e+00  0.000000e+00
bigcom54         0.000000e+00  0.000000e+00
bigcom56         0.000000e+00  0.000000e+00
bigcom62         0.000000e+00  0.000000e+00
bigcom66        -3.452338e-05  4.960073e-01
bigcom68         0.000000e+00  0.000000e+00
bigcom69         0.000000e+00  0.000000e+00
bigcom71         0.000000e+00  0.000000e+00
bigcom72         0.000000e+00  0.000000e+00
bigcom73         1.509271e-06  4.947157e-01
bigcom74        -2.778173e-05  5.193401e-01
bigcom75         0.000000e+00  0.000000e+00
bigcom76         0.000000e+00  0.000000e+00
bigcom77         0.000000e+00  0.000000e+00
bigcom79         0.000000e+00  0.000000e+00
bigcom80         0.000000e+00  0.000000e+00
bigcom82        -1.062904e-05  3.521442e-01
bigcom83        -8.157662e-08  6.307779e-01
bigcom84         3.222499e-07  6.018400e-01
bigcom85         0.000000e+00  0.000000e+00
bigcom87         0.000000e+00  0.000000e+00
bigcom89         0.000000e+00  0.000000e+00
bigcom91         0.000000e+00  0.000000e+00
bigcom92         0.000000e+00  0.000000e+00
bigcom93         3.357969e-06  5.288833e-01
bigcom96         0.000000e+00  0.000000e+00
bigcom97         0.000000e+00  0.000000e+00
bigcom98         0.000000e+00  0.000000e+00
bigcom99         0.000000e+00  0.000000e+00
bigcom101        0.000000e+00  0.000000e+00
bigcom104       -5.469379e-05  2.935318e-01
bigcom106        5.049927e-05  5.547946e-01
bigcom109        0.000000e+00  0.000000e+00
bigcom113        0.000000e+00  0.000000e+00
bigcom116       -9.282395e-06  6.442244e-02
bigcom120        0.000000e+00  0.000000e+00
bigcom123        7.189430e-05  9.239506e-01
bigcom126        0.000000e+00  0.000000e+00
bigcom127        0.000000e+00  0.000000e+00
bigcom137        0.000000e+00  0.000000e+00
bigcom139        0.000000e+00  0.000000e+00
bigcom140        7.696247e-06  3.451802e-01
bigcom143        0.000000e+00  0.000000e+00
bigcom145        0.000000e+00  0.000000e+00
bigcom146        0.000000e+00  0.000000e+00
bigcom147        0.000000e+00  0.000000e+00
bigcom149        0.000000e+00  0.000000e+00
bigcom153        0.000000e+00  0.000000e+00
bigcom154        0.000000e+00  0.000000e+00
bigcom156        0.000000e+00  0.000000e+00
bigcom157        0.000000e+00  0.000000e+00
bigcom158       -5.870397e-05  5.590678e-01
bigcom160        2.056954e-05  5.616790e-01
bigcom161        0.000000e+00  0.000000e+00
bigcom162        0.000000e+00  0.000000e+00
bigcom164        0.000000e+00  0.000000e+00
bigcom166       -3.023166e-05  1.432962e-01
bigcom167       -2.328825e-05  4.160199e-01
bigcom171        0.000000e+00  0.000000e+00
bigcom173        0.000000e+00  0.000000e+00
bigcom175       -2.327267e-05  7.624985e-01
bigcom176        0.000000e+00  0.000000e+00
bigcom177        0.000000e+00  6.428571e-03
bigcom178        0.000000e+00  0.000000e+00
bigcom180        0.000000e+00  0.000000e+00
bigcom181        0.000000e+00  0.000000e+00
bigcom184        0.000000e+00  0.000000e+00
bigcom186        0.000000e+00  0.000000e+00
bigcom187        0.000000e+00  0.000000e+00
bigcom189        0.000000e+00  0.000000e+00
bigcom194        0.000000e+00  0.000000e+00
bigcom195        0.000000e+00  0.000000e+00
bigcom196        0.000000e+00  0.000000e+00
bigcom204        0.000000e+00  0.000000e+00
bigcom205        0.000000e+00  0.000000e+00
bigcom212        0.000000e+00  0.000000e+00
bigcom214        0.000000e+00  0.000000e+00
bigcom222       -5.138620e-05  5.721975e-01
bigcom223        0.000000e+00  0.000000e+00
bigcom226        0.000000e+00  0.000000e+00
bigcom227        0.000000e+00  0.000000e+00
bigcom229        0.000000e+00  0.000000e+00
bigcom233        0.000000e+00  0.000000e+00
bigcom236        0.000000e+00  0.000000e+00
bigcom237        0.000000e+00  0.000000e+00
bigcom246        0.000000e+00  0.000000e+00
bigcom248        2.452216e-05  1.854016e-01
bigcom249        0.000000e+00  0.000000e+00
bigcom250        0.000000e+00  0.000000e+00
bigcom254        0.000000e+00  0.000000e+00
bigcom266        0.000000e+00  0.000000e+00
bigcom269        0.000000e+00  0.000000e+00
bigcom272        0.000000e+00  0.000000e+00
bigcom274        9.182143e-05  3.202231e-01
bigcom281        0.000000e+00  0.000000e+00
bigcom291        0.000000e+00  8.399892e-01
bigcom292        0.000000e+00  0.000000e+00
bigcom295        0.000000e+00  0.000000e+00
bigcom299        0.000000e+00  0.000000e+00
bigcom301        0.000000e+00  0.000000e+00
bigcom306        0.000000e+00  0.000000e+00
bigcom309        0.000000e+00  0.000000e+00
bigcom314        0.000000e+00  0.000000e+00
bigcom321        0.000000e+00  0.000000e+00
bigcom341        0.000000e+00  0.000000e+00
bigcom350        0.000000e+00  0.000000e+00
bigcom353        0.000000e+00  0.000000e+00
bigcom359        0.000000e+00  0.000000e+00
bigcom363        0.000000e+00  0.000000e+00
bigcom365        0.000000e+00  0.000000e+00
bigcom385        0.000000e+00  0.000000e+00
bigcom386        0.000000e+00  0.000000e+00
bigcom408        0.000000e+00  6.938894e-20
bigcom412        0.000000e+00  0.000000e+00
bigcom480        0.000000e+00  3.469447e-20
spin_vertex      1.522255e-03  1.076485e+00
membership_s1    9.878419e-04  7.407098e-01
membership_s3    0.000000e+00  0.000000e+00
membership_s4    5.930553e-05  4.702193e-01
membership_s5    8.210927e-05  5.644749e-01
membership_s6    1.095976e-03  6.159455e-01
membership_s7    2.021579e-05  6.247563e-01
membership_s8    0.000000e+00  0.000000e+00
membership_s9    4.429683e-06  6.398957e-02
membership_s11  -2.600359e-07  4.484861e-02
membership_s12   0.000000e+00  6.938894e-20
membership_s14   0.000000e+00  0.000000e+00
membership_s15  -6.530069e-05  3.220691e-01
membership_s16  -2.771742e-05  4.288725e-01
membership_s17   0.000000e+00  0.000000e+00
membership_s18   0.000000e+00  0.000000e+00
membership_s20   0.000000e+00  0.000000e+00
membership_s21   9.341616e-05  5.398311e-01
membership_s22   1.012419e-04  5.615537e-01
membership_s24   0.000000e+00  2.775558e-19
membership_s25   0.000000e+00  0.000000e+00
membership_s26  -1.823141e-06  1.199806e-01
membership_s27   7.321597e-05  7.324298e-01
membership_s28  -4.349717e-06  1.803822e-02
membership_s30  -1.917713e-05  3.770086e-01
membership_s31   9.953438e-05  2.867325e-01
membership_s32   2.557934e-05  3.236205e-01
membership_s33  -4.267903e-05  1.861173e-01
membership_s36   5.091414e-04  4.770333e-01
membership_s37  -5.374685e-06  2.708087e-01
V1               1.300796e-02  6.451531e+00
V2               7.676779e-03  5.937672e+00
pdi              5.954314e-05  3.769690e-01
adhesion         8.690060e-03  4.979199e+00
cohesion         7.096971e-03  5.193233e+00
inner            4.851013e-03  5.485819e+00
outer            4.593254e-03  5.840887e+00
ioratio          9.087581e-03  4.563288e+00
comsize          7.553910e-03  6.297918e+00
target          -4.803875e-05  3.424758e-01
[1] "Dataset: low_C Model GLM, run: 7 of 10 2015-06-16 10:28:14"
[1] "glmnet variable coefficients"
                     [,1]          [,2]
(Intercept)     -2.961215 -2.290813e+00
graph0           0.000000 -8.744264e-02
graph1           0.000000  8.740722e-07
graph2           0.000000 -1.748747e-02
graph3           0.000000  1.141040e-06
graph4           0.000000 -9.769300e-12
graph5           0.000000  1.046466e-03
graph6           0.000000  0.000000e+00
graph7           0.000000  4.006157e-05
graph8           0.000000 -1.116288e-01
graph9           0.000000 -2.601088e-07
graph10          0.000000 -7.727573e-09
graph11          0.000000  1.272388e-10
graph12          0.000000  2.331231e-07
graph13          0.000000  2.399947e-06
graph14          0.000000 -3.478568e-08
graph15          0.000000  1.869871e-04
graph16          0.000000  0.000000e+00
graph17          0.000000  3.967310e-07
graph18          0.000000  8.161986e-05
graph19          0.000000  3.974334e-05
graph20          0.000000 -5.988877e-05
graph21          0.000000 -2.617144e-05
graph22          0.000000 -7.018394e-05
graph23          0.000000 -1.646958e-04
graph24          0.000000 -3.664866e-04
graph25          0.000000  1.607262e-03
graph26          0.000000  1.180115e-03
graph27          0.000000 -1.164336e-03
graph28          0.000000  4.855037e-04
graph29          0.000000 -7.851210e-01
orbit0           0.000000 -4.556257e-02
orbit1           0.000000  4.571203e-05
orbit2           0.000000  0.000000e+00
orbit3           0.000000 -5.846023e-03
orbit4           0.000000  1.057457e-06
orbit5           0.000000  1.264265e-05
orbit6           0.000000  0.000000e+00
orbit7           0.000000  1.490488e-03
orbit8           0.000000  6.383030e-04
orbit9           0.000000  6.497478e-06
orbit10          0.000000 -1.900570e-04
orbit11          0.000000 -7.313846e-05
orbit12          0.000000  1.110572e-03
orbit13          0.000000 -2.183145e-01
orbit14          0.000000 -9.544339e-02
orbit15          0.000000 -1.994416e-07
orbit16          0.000000 -2.421685e-06
orbit17          0.000000 -1.347462e-06
orbit18          0.000000 -1.185431e-07
orbit19          0.000000 -6.491752e-09
orbit20          0.000000  1.019391e-07
orbit21          0.000000  7.540319e-05
orbit22          0.000000  1.390314e-10
orbit23          0.000000  5.036847e-02
orbit24          0.000000  4.417861e-10
orbit25          0.000000  2.205758e-06
orbit26          0.000000 -3.448850e-05
orbit27          0.000000  3.982315e-07
orbit28          0.000000  1.148745e-05
orbit29          0.000000  1.981911e-05
orbit30          0.000000 -4.165901e-05
orbit31          0.000000 -2.676067e-08
orbit32          0.000000 -3.852102e-08
orbit33          0.000000  1.397269e-01
orbit34          0.000000  1.195656e-04
orbit35          0.000000  4.022165e-08
orbit36          0.000000 -3.009212e-05
orbit37          0.000000  4.525216e-06
orbit38          0.000000  1.340694e-04
orbit39          0.000000  2.459397e-07
orbit40          0.000000  2.542692e-07
orbit41          0.000000  1.294117e-04
orbit42          0.000000  1.521134e-01
orbit43          0.000000  6.145847e-05
orbit44          0.000000  1.265066e-01
orbit45          0.000000  2.795524e-05
orbit46          0.000000  1.023285e-04
orbit47          0.000000 -1.423857e-03
orbit48          0.000000  1.261515e-04
orbit49          0.000000 -5.995164e-05
orbit50          0.000000  1.287264e-03
orbit51          0.000000  0.000000e+00
orbit52          0.000000 -7.651208e-05
orbit53          0.000000 -3.202891e-03
orbit54          0.000000 -5.982062e-05
orbit55          0.000000 -2.157101e+00
orbit56          0.000000 -8.079369e-05
orbit57          0.000000 -2.732489e-03
orbit58          0.000000  3.607498e-01
orbit59          0.000000 -3.646279e-04
orbit60          0.000000 -1.263099e-03
orbit61          0.000000 -7.773599e-01
orbit62          0.000000  6.773400e-08
orbit63          0.000000  1.311085e-02
orbit64          0.000000  1.501680e-02
orbit65          0.000000  8.529882e-04
orbit66          0.000000  2.341723e-03
orbit67          0.000000  8.903226e-01
orbit68          0.000000 -6.133816e-04
orbit69          0.000000  6.351218e-01
orbit70          0.000000  1.599992e-03
orbit71          0.000000 -6.718142e-01
orbit72          0.000000 -7.723381e-01
AP               0.000000 -2.890819e-01
bet              0.000000  2.461150e-05
ecc              0.000000 -5.176445e-02
eccrad           0.000000 -2.542489e-01
close            0.000000  9.473278e-01
constraint       0.000000 -5.256719e-01
coreness         0.000000  8.104063e-02
knn              0.000000  2.197342e-04
hubscore         0.000000 -6.675370e+01
pagerank         0.000000 -2.994356e+00
trans            0.000000 -3.318233e-02
evcent           0.000000 -3.306714e+01
first            0.000000 -3.003671e-02
upto_second      0.000000  8.492926e-05
upto_third       0.000000  2.262862e-06
upto_fourth      0.000000  0.000000e+00
upto_fifth       0.000000 -1.020696e-05
upto_sixth       0.000000  2.159592e-06
second           0.000000  1.139427e-05
third            0.000000 -2.663104e-06
fourth           0.000000  1.014881e-05
fifth            0.000000 -2.009701e-05
sixth            0.000000  3.155711e-04
ratio1           0.000000  1.517428e-04
ratio2           0.000000  2.072633e-04
ratio3           0.000000 -2.431093e-03
ratio4           0.000000 -1.861669e-03
ratio5           0.000000 -5.361152e-03
ratio6           0.000000 -2.153095e-04
selfinter        0.000000 -1.548524e-01
walktrap_vertex  0.000000 -3.819312e-01
bigcom1          0.000000  2.519234e-01
bigcom2          0.000000 -1.393985e+00
bigcom3          0.000000  1.857189e-01
bigcom4          0.000000  2.917041e-01
bigcom6          0.000000 -1.167542e+00
bigcom8          0.000000  7.306541e-01
bigcom9          0.000000  7.123654e-01
bigcom11         0.000000 -1.838349e+00
bigcom13         0.000000 -1.981546e+00
bigcom15         0.000000  9.483016e-01
bigcom16         0.000000 -1.372375e+00
bigcom21         0.000000  3.933374e-01
bigcom22         0.000000 -2.353723e+00
bigcom24         0.000000 -1.393710e+00
bigcom26         0.000000 -2.125937e+00
bigcom28         0.000000  5.745114e-01
bigcom30         0.000000  5.959809e-01
bigcom31         0.000000 -8.509362e-01
bigcom32         0.000000 -1.706965e+00
bigcom33         0.000000 -1.523570e+00
bigcom34         0.000000 -1.380956e+00
bigcom36         0.000000 -1.450085e+00
bigcom37         0.000000  0.000000e+00
bigcom38         0.000000  4.238017e-01
bigcom39         0.000000 -1.750059e+00
bigcom40         0.000000  3.719147e-01
bigcom43         0.000000  1.214327e+00
bigcom44         0.000000  7.389379e-01
bigcom46         0.000000  3.922395e-01
bigcom47         0.000000  1.078845e+00
bigcom49         0.000000  1.699537e+00
bigcom50         0.000000 -1.607764e+00
bigcom51         0.000000 -1.314733e+00
bigcom52         0.000000 -1.539268e+00
bigcom54         0.000000 -1.262542e+00
bigcom56         0.000000 -1.528635e+00
bigcom62         0.000000 -1.522447e+00
bigcom66         0.000000  1.355740e+00
bigcom68         0.000000 -1.424304e+00
bigcom69         0.000000 -1.747326e+00
bigcom71         0.000000 -1.666412e+00
bigcom72         0.000000 -1.586264e+00
bigcom73         0.000000  1.409792e+00
bigcom74         0.000000  1.172966e+00
bigcom75         0.000000 -1.171592e+00
bigcom76         0.000000 -1.438983e+00
bigcom77         0.000000 -1.323151e+00
bigcom79         0.000000 -1.422598e+00
bigcom80         0.000000 -1.522115e+00
bigcom82         0.000000  1.530862e+00
bigcom83         0.000000  1.621498e+00
bigcom84         0.000000  1.718553e+00
bigcom85         0.000000 -1.629761e+00
bigcom87         0.000000 -1.747921e+00
bigcom89         0.000000 -1.324219e+00
bigcom91         0.000000 -1.177410e+00
bigcom92         0.000000 -1.563959e+00
bigcom93         0.000000  2.275290e+00
bigcom96         0.000000 -1.287972e+00
bigcom97         0.000000 -1.887057e+00
bigcom98         0.000000 -1.439362e+00
bigcom99         0.000000 -1.657660e+00
bigcom101        0.000000 -9.749038e-01
bigcom104        0.000000  9.494107e-01
bigcom106        0.000000  1.251399e+00
bigcom109        0.000000 -1.173335e+00
bigcom113        0.000000 -1.634188e+00
bigcom116        0.000000  3.611672e-01
bigcom120        0.000000 -1.884090e+00
bigcom123        0.000000  1.863643e+00
bigcom126        0.000000 -1.253435e+00
bigcom127        0.000000 -2.095747e+00
bigcom137        0.000000 -1.632875e+00
bigcom139        0.000000 -1.404972e+00
bigcom140        0.000000  1.461006e+00
bigcom143        0.000000 -1.630784e+00
bigcom145        0.000000 -1.684358e+00
bigcom146        0.000000 -1.873361e+00
bigcom147        0.000000 -1.283744e+00
bigcom149        0.000000 -9.567804e-01
bigcom153        0.000000 -1.833582e+00
bigcom154        0.000000 -1.706220e+00
bigcom156        0.000000 -1.270130e+00
bigcom157        0.000000  0.000000e+00
bigcom158        0.000000  1.837443e+00
bigcom160        0.000000  1.449884e+00
bigcom161        0.000000 -1.341698e+00
bigcom162        0.000000 -1.134253e+00
bigcom164        0.000000 -1.600598e+00
bigcom166        0.000000  6.897182e-01
bigcom167        0.000000  9.085924e-01
bigcom171        0.000000 -1.106706e+00
bigcom173        0.000000 -1.553644e+00
bigcom175        0.000000  2.371931e+00
bigcom176        0.000000 -1.182016e+00
bigcom177        0.000000 -1.552949e+00
bigcom178        0.000000 -1.403682e+00
bigcom180        0.000000 -1.470361e+00
bigcom181        0.000000 -1.225562e+00
bigcom184        0.000000 -9.070440e-01
bigcom186        0.000000 -1.095427e+00
bigcom187        0.000000 -9.644056e-01
bigcom189        0.000000 -1.960416e+00
bigcom194        0.000000 -1.579934e+00
bigcom195        0.000000 -1.108752e+00
bigcom196        0.000000 -1.398323e+00
bigcom204        0.000000 -1.478918e+00
bigcom205        0.000000 -1.606927e+00
bigcom212        0.000000 -1.602253e+00
bigcom214        0.000000 -1.518604e+00
bigcom222        0.000000  1.925562e+00
bigcom223        0.000000  0.000000e+00
bigcom226        0.000000  0.000000e+00
bigcom227        0.000000 -9.358228e-01
bigcom229        0.000000 -1.529597e+00
bigcom233        0.000000 -1.255185e+00
bigcom236        0.000000 -1.383328e+00
bigcom237        0.000000 -1.137431e+00
bigcom246        0.000000 -1.012500e+00
bigcom248        0.000000  9.431443e-01
bigcom249        0.000000 -9.456440e-01
bigcom250        0.000000 -1.406102e+00
bigcom254        0.000000 -1.332793e+00
bigcom266        0.000000 -1.236266e+00
bigcom269        0.000000 -1.733955e+00
bigcom272        0.000000 -1.368326e+00
bigcom274        0.000000  2.282405e+00
bigcom281        0.000000 -1.590407e+00
bigcom291        0.000000  6.661114e+00
bigcom292        0.000000 -1.067667e+00
bigcom295        0.000000  0.000000e+00
bigcom299        0.000000 -1.264442e+00
bigcom301        0.000000 -1.624210e+00
bigcom306        0.000000 -1.180902e+00
bigcom309        0.000000 -1.863577e+00
bigcom314        0.000000 -8.311783e-01
bigcom321        0.000000 -1.380877e+00
bigcom341        0.000000 -1.694390e+00
bigcom350        0.000000  0.000000e+00
bigcom353        0.000000 -1.326170e+00
bigcom359        0.000000 -5.910641e-01
bigcom363        0.000000  0.000000e+00
bigcom365        0.000000 -1.755369e+00
bigcom385        0.000000 -1.477116e+00
bigcom386        0.000000 -1.642141e+00
bigcom408        0.000000 -1.642248e+00
bigcom412        0.000000 -1.240424e+00
bigcom480        0.000000 -1.315865e+00
spin_vertex      0.000000  6.327282e-01
membership_s1    0.000000  1.275369e-02
membership_s3    0.000000 -2.446340e+00
membership_s4    0.000000  6.131697e-03
membership_s5    0.000000  7.872872e-02
membership_s6    0.000000  5.064844e-02
membership_s7    0.000000  1.200016e-01
membership_s8    0.000000 -1.909816e+00
membership_s9    0.000000 -1.894733e-01
membership_s11   0.000000  3.041758e-01
membership_s12   0.000000 -1.911310e+00
membership_s14   0.000000 -2.306621e+00
membership_s15   0.000000  5.917578e-02
membership_s16   0.000000  4.607774e-01
membership_s17   0.000000 -2.045375e+00
membership_s18   0.000000 -3.575382e+00
membership_s20   0.000000 -1.739855e+00
membership_s21   0.000000  2.127229e-01
membership_s22   0.000000  3.805061e-01
membership_s24   0.000000 -2.121788e+00
membership_s25   0.000000 -1.750418e+00
membership_s26   0.000000  5.052213e-01
membership_s27   0.000000  1.577619e-02
membership_s28   0.000000 -3.984695e-01
membership_s30   0.000000  1.006774e-02
membership_s31   0.000000 -2.425696e-01
membership_s32   0.000000 -8.432372e-02
membership_s33   0.000000  8.151326e-01
membership_s36   0.000000 -1.465758e-02
membership_s37   0.000000 -6.411550e-03
V1               0.000000 -2.438234e-01
V2               0.000000 -8.113838e-01
pdi              0.000000 -1.311608e+03
adhesion         0.000000  3.535727e-05
cohesion         0.000000 -1.675972e-05
inner            0.000000  2.076587e-05
outer            0.000000  4.703797e-07
ioratio          0.000000  8.460301e-01
comsize          0.000000  5.797240e-05
target           0.000000  5.416025e-02
[1] "Dataset: low_C Model GBM, run: 8 of 10 2015-06-16 10:29:44"
Iter   TrainDeviance   ValidDeviance   StepSize   Improve
     1        0.3806             nan     0.0100    0.0001
     2        0.3797             nan     0.0100    0.0001
     3        0.3788             nan     0.0100    0.0001
     4        0.3782             nan     0.0100   -0.0001
     5        0.3775             nan     0.0100   -0.0000
     6        0.3768             nan     0.0100   -0.0001
     7        0.3760             nan     0.0100    0.0000
     8        0.3752             nan     0.0100   -0.0001
     9        0.3746             nan     0.0100   -0.0000
    10        0.3736             nan     0.0100   -0.0000
    20        0.3672             nan     0.0100   -0.0000
    25        0.3639             nan     0.0100    0.0000

[1] "GBM variable coefficients"
                            var   rel.inf
fourth                   fourth 4.5923794
V1                           V1 4.4908836
comsize                 comsize 3.3951929
cohesion               cohesion 3.3738148
pagerank               pagerank 3.2994503
graph10                 graph10 3.2223202
orbit21                 orbit21 3.1061068
V2                           V2 2.8719833
adhesion               adhesion 2.6451972
ioratio                 ioratio 2.5802270
orbit18                 orbit18 2.2155779
inner                     inner 2.1762800
graph3                   graph3 2.1385688
ratio3                   ratio3 2.1100471
upto_third           upto_third 2.0913406
outer                     outer 1.8274653
orbit11                 orbit11 1.7882016
ratio2                   ratio2 1.6425094
orbit19                 orbit19 1.6260087
orbit16                 orbit16 1.6252823
orbit20                 orbit20 1.5678906
bet                         bet 1.5603331
graph21                 graph21 1.5002857
graph9                   graph9 1.4875379
graph15                 graph15 1.3950847
orbit27                 orbit27 1.3451629
ratio6                   ratio6 1.3178846
ratio5                   ratio5 1.2937186
orbit37                 orbit37 1.2457431
orbit4                   orbit4 1.2399323
walktrap_vertex walktrap_vertex 1.2281192
constraint           constraint 1.1944632
fifth                     fifth 1.0739797
orbit58                 orbit58 1.0666805
orbit63                 orbit63 1.0420634
orbit36                 orbit36 1.0286016
orbit26                 orbit26 0.9930354
orbit9                   orbit9 0.9806512
knn                         knn 0.9662794
orbit5                   orbit5 0.9655352
orbit45                 orbit45 0.9265380
orbit47                 orbit47 0.9112152
membership_s22   membership_s22 0.8918914
orbit28                 orbit28 0.8568036
graph6                   graph6 0.8319719
ratio4                   ratio4 0.8319033
orbit48                 orbit48 0.7985902
graph1                   graph1 0.7562188
orbit52                 orbit52 0.7502731
orbit2                   orbit2 0.7451590
graph16                 graph16 0.6818413
graph12                 graph12 0.5393625
orbit31                 orbit31 0.4764828
orbit51                 orbit51 0.4721746
orbit24                 orbit24 0.4720510
graph17                 graph17 0.4668415
graph22                 graph22 0.4480894
spin_vertex         spin_vertex 0.4441070
orbit56                 orbit56 0.4223235
hubscore               hubscore 0.4162240
graph19                 graph19 0.4147591
orbit17                 orbit17 0.4044789
graph25                 graph25 0.3958031
graph18                 graph18 0.3908797
orbit46                 orbit46 0.3903340
upto_fifth           upto_fifth 0.3608909
evcent                   evcent 0.3590787
sixth                     sixth 0.3578132
orbit57                 orbit57 0.3522783
orbit39                 orbit39 0.3225554
orbit35                 orbit35 0.3184594
membership_s7     membership_s7 0.3147814
graph11                 graph11 0.3113122
ratio1                   ratio1 0.3102674
bigcom40               bigcom40 0.3021529
third                     third 0.3006308
orbit41                 orbit41 0.2991644
close                     close 0.2892713
orbit38                 orbit38 0.2888791
graph23                 graph23 0.2806303
graph20                 graph20 0.2777160
upto_sixth           upto_sixth 0.2749693
graph13                 graph13 0.2710951
graph5                   graph5 0.2640456
orbit10                 orbit10 0.2329377
upto_second         upto_second 0.2290577
orbit50                 orbit50 0.1973030
orbit60                 orbit60 0.1714498
orbit44                 orbit44 0.1682694
bigcom1                 bigcom1 0.1575919
membership_s15   membership_s15 0.1478981
orbit29                 orbit29 0.1401712
orbit49                 orbit49 0.1332889
graph24                 graph24 0.1179041
graph0                   graph0 0.0000000
graph2                   graph2 0.0000000
graph4                   graph4 0.0000000
graph7                   graph7 0.0000000
graph8                   graph8 0.0000000
graph14                 graph14 0.0000000
graph26                 graph26 0.0000000
graph27                 graph27 0.0000000
graph28                 graph28 0.0000000
graph29                 graph29 0.0000000
orbit0                   orbit0 0.0000000
orbit1                   orbit1 0.0000000
orbit3                   orbit3 0.0000000
orbit6                   orbit6 0.0000000
orbit7                   orbit7 0.0000000
orbit8                   orbit8 0.0000000
orbit12                 orbit12 0.0000000
orbit13                 orbit13 0.0000000
orbit14                 orbit14 0.0000000
orbit15                 orbit15 0.0000000
orbit22                 orbit22 0.0000000
orbit23                 orbit23 0.0000000
orbit25                 orbit25 0.0000000
orbit30                 orbit30 0.0000000
orbit32                 orbit32 0.0000000
orbit33                 orbit33 0.0000000
orbit34                 orbit34 0.0000000
orbit40                 orbit40 0.0000000
orbit42                 orbit42 0.0000000
orbit43                 orbit43 0.0000000
orbit53                 orbit53 0.0000000
orbit54                 orbit54 0.0000000
orbit55                 orbit55 0.0000000
orbit59                 orbit59 0.0000000
orbit61                 orbit61 0.0000000
orbit62                 orbit62 0.0000000
orbit64                 orbit64 0.0000000
orbit65                 orbit65 0.0000000
orbit66                 orbit66 0.0000000
orbit67                 orbit67 0.0000000
orbit68                 orbit68 0.0000000
orbit69                 orbit69 0.0000000
orbit70                 orbit70 0.0000000
orbit71                 orbit71 0.0000000
orbit72                 orbit72 0.0000000
AP                           AP 0.0000000
ecc                         ecc 0.0000000
eccrad                   eccrad 0.0000000
coreness               coreness 0.0000000
trans                     trans 0.0000000
first                     first 0.0000000
upto_fourth         upto_fourth 0.0000000
second                   second 0.0000000
selfinter             selfinter 0.0000000
bigcom2                 bigcom2 0.0000000
bigcom3                 bigcom3 0.0000000
bigcom4                 bigcom4 0.0000000
bigcom6                 bigcom6 0.0000000
bigcom8                 bigcom8 0.0000000
bigcom9                 bigcom9 0.0000000
bigcom11               bigcom11 0.0000000
bigcom13               bigcom13 0.0000000
bigcom15               bigcom15 0.0000000
bigcom16               bigcom16 0.0000000
bigcom21               bigcom21 0.0000000
bigcom22               bigcom22 0.0000000
bigcom24               bigcom24 0.0000000
bigcom26               bigcom26 0.0000000
bigcom28               bigcom28 0.0000000
bigcom30               bigcom30 0.0000000
bigcom31               bigcom31 0.0000000
bigcom32               bigcom32 0.0000000
bigcom33               bigcom33 0.0000000
bigcom34               bigcom34 0.0000000
bigcom36               bigcom36 0.0000000
bigcom37               bigcom37 0.0000000
bigcom38               bigcom38 0.0000000
bigcom39               bigcom39 0.0000000
bigcom43               bigcom43 0.0000000
bigcom44               bigcom44 0.0000000
bigcom46               bigcom46 0.0000000
bigcom47               bigcom47 0.0000000
bigcom49               bigcom49 0.0000000
bigcom50               bigcom50 0.0000000
bigcom51               bigcom51 0.0000000
bigcom52               bigcom52 0.0000000
bigcom54               bigcom54 0.0000000
bigcom56               bigcom56 0.0000000
bigcom62               bigcom62 0.0000000
bigcom66               bigcom66 0.0000000
bigcom68               bigcom68 0.0000000
bigcom69               bigcom69 0.0000000
bigcom71               bigcom71 0.0000000
bigcom72               bigcom72 0.0000000
bigcom73               bigcom73 0.0000000
bigcom74               bigcom74 0.0000000
bigcom75               bigcom75 0.0000000
bigcom76               bigcom76 0.0000000
bigcom77               bigcom77 0.0000000
bigcom79               bigcom79 0.0000000
bigcom80               bigcom80 0.0000000
bigcom82               bigcom82 0.0000000
bigcom83               bigcom83 0.0000000
bigcom84               bigcom84 0.0000000
bigcom85               bigcom85 0.0000000
bigcom87               bigcom87 0.0000000
bigcom89               bigcom89 0.0000000
bigcom91               bigcom91 0.0000000
bigcom92               bigcom92 0.0000000
bigcom93               bigcom93 0.0000000
bigcom96               bigcom96 0.0000000
bigcom97               bigcom97 0.0000000
bigcom98               bigcom98 0.0000000
bigcom99               bigcom99 0.0000000
bigcom101             bigcom101 0.0000000
bigcom104             bigcom104 0.0000000
bigcom106             bigcom106 0.0000000
bigcom109             bigcom109 0.0000000
bigcom113             bigcom113 0.0000000
bigcom116             bigcom116 0.0000000
bigcom120             bigcom120 0.0000000
bigcom123             bigcom123 0.0000000
bigcom126             bigcom126 0.0000000
bigcom127             bigcom127 0.0000000
bigcom137             bigcom137 0.0000000
bigcom139             bigcom139 0.0000000
bigcom140             bigcom140 0.0000000
bigcom143             bigcom143 0.0000000
bigcom145             bigcom145 0.0000000
bigcom146             bigcom146 0.0000000
bigcom147             bigcom147 0.0000000
bigcom149             bigcom149 0.0000000
bigcom153             bigcom153 0.0000000
bigcom154             bigcom154 0.0000000
bigcom156             bigcom156 0.0000000
bigcom157             bigcom157 0.0000000
bigcom158             bigcom158 0.0000000
bigcom160             bigcom160 0.0000000
bigcom161             bigcom161 0.0000000
bigcom162             bigcom162 0.0000000
bigcom164             bigcom164 0.0000000
bigcom166             bigcom166 0.0000000
bigcom167             bigcom167 0.0000000
bigcom171             bigcom171 0.0000000
bigcom173             bigcom173 0.0000000
bigcom175             bigcom175 0.0000000
bigcom176             bigcom176 0.0000000
bigcom177             bigcom177 0.0000000
bigcom178             bigcom178 0.0000000
bigcom180             bigcom180 0.0000000
bigcom181             bigcom181 0.0000000
bigcom184             bigcom184 0.0000000
bigcom186             bigcom186 0.0000000
bigcom187             bigcom187 0.0000000
bigcom189             bigcom189 0.0000000
bigcom194             bigcom194 0.0000000
bigcom195             bigcom195 0.0000000
bigcom196             bigcom196 0.0000000
bigcom204             bigcom204 0.0000000
bigcom205             bigcom205 0.0000000
bigcom212             bigcom212 0.0000000
bigcom214             bigcom214 0.0000000
bigcom222             bigcom222 0.0000000
bigcom223             bigcom223 0.0000000
bigcom226             bigcom226 0.0000000
bigcom227             bigcom227 0.0000000
bigcom229             bigcom229 0.0000000
bigcom233             bigcom233 0.0000000
bigcom236             bigcom236 0.0000000
bigcom237             bigcom237 0.0000000
bigcom246             bigcom246 0.0000000
bigcom248             bigcom248 0.0000000
bigcom249             bigcom249 0.0000000
bigcom250             bigcom250 0.0000000
bigcom254             bigcom254 0.0000000
bigcom266             bigcom266 0.0000000
bigcom269             bigcom269 0.0000000
bigcom272             bigcom272 0.0000000
bigcom274             bigcom274 0.0000000
bigcom281             bigcom281 0.0000000
bigcom291             bigcom291 0.0000000
bigcom292             bigcom292 0.0000000
bigcom295             bigcom295 0.0000000
bigcom299             bigcom299 0.0000000
bigcom301             bigcom301 0.0000000
bigcom306             bigcom306 0.0000000
bigcom309             bigcom309 0.0000000
bigcom314             bigcom314 0.0000000
bigcom321             bigcom321 0.0000000
bigcom341             bigcom341 0.0000000
bigcom350             bigcom350 0.0000000
bigcom353             bigcom353 0.0000000
bigcom359             bigcom359 0.0000000
bigcom363             bigcom363 0.0000000
bigcom365             bigcom365 0.0000000
bigcom385             bigcom385 0.0000000
bigcom386             bigcom386 0.0000000
bigcom408             bigcom408 0.0000000
bigcom412             bigcom412 0.0000000
bigcom480             bigcom480 0.0000000
membership_s1     membership_s1 0.0000000
membership_s3     membership_s3 0.0000000
membership_s4     membership_s4 0.0000000
membership_s5     membership_s5 0.0000000
membership_s6     membership_s6 0.0000000
membership_s8     membership_s8 0.0000000
membership_s9     membership_s9 0.0000000
membership_s11   membership_s11 0.0000000
membership_s12   membership_s12 0.0000000
membership_s14   membership_s14 0.0000000
membership_s16   membership_s16 0.0000000
membership_s17   membership_s17 0.0000000
membership_s18   membership_s18 0.0000000
membership_s20   membership_s20 0.0000000
membership_s21   membership_s21 0.0000000
membership_s24   membership_s24 0.0000000
membership_s25   membership_s25 0.0000000
membership_s26   membership_s26 0.0000000
membership_s27   membership_s27 0.0000000
membership_s28   membership_s28 0.0000000
membership_s30   membership_s30 0.0000000
membership_s31   membership_s31 0.0000000
membership_s32   membership_s32 0.0000000
membership_s33   membership_s33 0.0000000
membership_s36   membership_s36 0.0000000
membership_s37   membership_s37 0.0000000
pdi                         pdi 0.0000000
target                   target 0.0000000
[1] "Dataset: low_C Model RF, run: 8 of 10 2015-06-16 10:29:59"
     |      Out-of-bag   |
Tree |      MSE  %Var(y) |
   1 |   0.0863   191.08 |
   2 |  0.08321   184.25 |
   3 |  0.07883   174.54 |
   4 |  0.07598   168.22 |
   5 |  0.07263   160.81 |
   6 |  0.06988   154.73 |
   7 |  0.06686   148.03 |
   8 |  0.06391   141.50 |
   9 |  0.06319   139.92 |
  10 |  0.06183   136.90 |
  11 |   0.0605   133.96 |
  12 |  0.05916   130.99 |
  13 |  0.05859   129.72 |
  14 |  0.05783   128.03 |
  15 |  0.05695   126.09 |
  16 |  0.05632   124.70 |
  17 |  0.05578   123.51 |
  18 |  0.05532   122.48 |
  19 |  0.05493   121.61 |
  20 |  0.05451   120.69 |
  21 |  0.05437   120.39 |
  22 |  0.05423   120.07 |
  23 |  0.05413   119.86 |
  24 |  0.05402   119.61 |
  25 |  0.05363   118.74 |
  26 |  0.05348   118.41 |
  27 |  0.05342   118.28 |
  28 |  0.05327   117.95 |
  29 |  0.05307   117.51 |
  30 |  0.05291   117.15 |
  31 |   0.0529   117.12 |
  32 |  0.05277   116.84 |
  33 |  0.05273   116.75 |
  34 |  0.05278   116.86 |
  35 |  0.05279   116.88 |
  36 |  0.05258   116.43 |
  37 |  0.05242   116.06 |
  38 |  0.05225   115.70 |
  39 |  0.05219   115.56 |
  40 |  0.05214   115.45 |
  41 |  0.05206   115.26 |
  42 |  0.05199   115.11 |
  43 |  0.05192   114.96 |
  44 |  0.05177   114.63 |
  45 |  0.05162   114.29 |
  46 |  0.05152   114.07 |
  47 |  0.05147   113.97 |
  48 |  0.05144   113.89 |
  49 |  0.05134   113.67 |
  50 |  0.05129   113.56 |
  51 |  0.05128   113.53 |
  52 |  0.05127   113.52 |
  53 |  0.05122   113.40 |
  54 |  0.05118   113.31 |
  55 |  0.05119   113.34 |
  56 |  0.05115   113.24 |
  57 |  0.05113   113.22 |
  58 |  0.05116   113.26 |
  59 |  0.05112   113.19 |
  60 |  0.05116   113.28 |
  61 |  0.05113   113.20 |
  62 |  0.05111   113.16 |
  63 |  0.05108   113.10 |
  64 |  0.05112   113.19 |
  65 |  0.05113   113.20 |
  66 |  0.05116   113.28 |
  67 |  0.05114   113.23 |
  68 |  0.05116   113.26 |
  69 |  0.05114   113.22 |
  70 |  0.05113   113.21 |
  71 |  0.05112   113.19 |
  72 |  0.05109   113.12 |
  73 |  0.05104   113.01 |
  74 |  0.05102   112.96 |
  75 |  0.05099   112.89 |
  76 |  0.05098   112.87 |
  77 |  0.05096   112.83 |
  78 |  0.05092   112.74 |
  79 |  0.05092   112.73 |
  80 |   0.0509   112.69 |
  81 |  0.05093   112.77 |
  82 |   0.0509   112.70 |
  83 |  0.05085   112.58 |
  84 |  0.05084   112.58 |
  85 |  0.05083   112.55 |
  86 |  0.05085   112.59 |
  87 |  0.05085   112.59 |
  88 |  0.05085   112.59 |
  89 |  0.05091   112.72 |
  90 |   0.0509   112.69 |
  91 |  0.05088   112.65 |
  92 |  0.05087   112.64 |
  93 |  0.05088   112.65 |
  94 |  0.05084   112.56 |
  95 |  0.05083   112.55 |
  96 |  0.05081   112.49 |
  97 |  0.05079   112.45 |
  98 |  0.05079   112.46 |
  99 |  0.05078   112.44 |
 100 |  0.05077   112.41 |
[1] "Random Forest variable coefficients"
                      %IncMSE IncNodePurity
graph5           1.467000e-03  7.332477e-01
graph6           7.518303e-03  1.584552e+00
graph7           7.094567e-04  2.567813e-01
graph8           0.000000e+00  3.434752e-18
graph9           1.174079e-02  1.783924e+00
graph10          4.042050e-02  3.553000e+00
graph11          2.202887e-02  2.174825e+00
graph12          1.739987e-02  2.204150e+00
graph13          1.107550e-02  2.148390e+00
graph14          8.952999e-03  1.678116e+00
graph15          8.715183e-03  1.195653e+00
graph16          1.223158e-02  1.977826e+00
graph17          1.316114e-02  1.667651e+00
graph18          2.384782e-03  6.476639e-01
graph19          2.203584e-02  2.085891e+00
graph20          3.529301e-03  8.147746e-01
graph21          7.087244e-03  1.127028e+00
graph22          8.311879e-04  2.376667e-01
graph23          8.662553e-03  1.620169e+00
graph24          7.399372e-04  3.842205e-01
graph25          1.069885e-03  8.184931e-01
graph26          8.059754e-05  2.029583e-01
graph27          6.881560e-05  1.990099e-01
graph28          8.546304e-06  2.408421e-02
graph29          0.000000e+00  1.110223e-18
orbit0           1.522661e-04  2.789391e-01
orbit1           8.835680e-03  1.283669e+00
orbit2           6.957897e-05  2.645586e-01
orbit3           1.886781e-04  1.299867e-01
orbit4           1.400518e-02  2.182755e+00
orbit5           1.247946e-02  1.520469e+00
orbit6           1.578126e-02  1.685808e+00
orbit7           2.635442e-04  1.933716e-01
orbit8           1.154243e-03  5.586686e-01
orbit9           7.200759e-03  1.269203e+00
orbit10          1.749903e-03  6.134820e-01
orbit11          1.137429e-03  6.454096e-01
orbit12          5.313941e-04  2.007526e-01
orbit13          4.485489e-06  6.702841e-02
orbit14          0.000000e+00  8.571429e-03
orbit15          5.605715e-03  1.805787e+00
orbit16          1.167613e-02  1.783647e+00
orbit17          6.126974e-03  1.349712e+00
orbit18          1.955073e-02  4.408391e+00
orbit19          1.323874e-02  2.122709e+00
orbit20          9.179113e-03  2.086844e+00
orbit21          7.139351e-03  1.586981e+00
orbit22          2.127501e-02  1.857740e+00
orbit23          8.057041e-05  1.307402e-01
orbit24          2.023447e-02  2.303688e+00
orbit25          3.325682e-03  8.335734e-01
orbit26          4.017855e-03  1.041553e+00
orbit27          1.932573e-02  2.397773e+00
orbit28          1.172529e-02  1.551636e+00
orbit29          8.675103e-04  2.483024e-01
orbit30          6.486689e-04  4.795049e-01
orbit31          1.240913e-02  1.911637e+00
orbit32          1.712761e-03  5.569548e-01
orbit33          2.666965e-04  8.724789e-01
orbit34          9.201764e-03  1.272084e+00
orbit35          1.054390e-02  1.760866e+00
orbit36          3.682765e-03  1.761071e+00
orbit37          5.870503e-03  1.324130e+00
orbit38          1.067836e-03  9.449659e-01
orbit39          1.662263e-02  1.728962e+00
orbit40          5.203732e-04  2.491302e-01
orbit41          2.316439e-04  3.711068e-01
orbit42          3.350356e-04  3.552249e-01
orbit43          1.845496e-03  5.710135e-01
orbit44          1.111677e-04  3.890382e-01
orbit45          1.487380e-02  2.439583e+00
orbit46          6.979573e-04  4.345258e-01
orbit47          7.739795e-04  3.998235e-01
orbit48          1.293629e-03  5.085438e-01
orbit49          3.527863e-03  1.060062e+00
orbit50          3.014726e-04  5.251165e-01
orbit51          9.635943e-03  1.372577e+00
orbit52          2.715077e-03  5.417067e-01
orbit53          2.460652e-04  3.027889e-01
orbit54          6.399958e-04  2.546271e-01
orbit55          0.000000e+00  2.636780e-18
orbit56          1.085458e-02  1.120827e+00
orbit57          8.865567e-05  9.646494e-02
orbit58          4.487096e-04  2.669438e-01
orbit59          5.851316e-04  5.079301e-01
orbit60          1.764631e-03  6.032965e-01
orbit61          0.000000e+00  1.126978e-02
orbit62          1.582932e-03  5.803480e-01
orbit63          7.294183e-04  8.787677e-01
orbit64          2.702609e-04  1.097348e+00
orbit65          2.489514e-04  1.584864e-01
orbit66          3.616230e-05  8.600941e-02
orbit67          1.131115e-04  1.580720e-01
orbit68          2.392268e-05  6.994262e-02
orbit69          0.000000e+00  1.645459e-02
orbit70          1.320977e-04  7.343904e-02
orbit71          0.000000e+00  3.330669e-18
orbit72          0.000000e+00  5.551115e-19
AP              -6.995976e-06  1.016213e-01
bet              4.644431e-03  3.792505e+00
ecc              1.246228e-03  3.116358e-01
eccrad           8.169163e-04  4.929770e-01
close            1.964143e-02  1.590059e+00
constraint       2.572424e-03  1.033362e+00
coreness         1.070502e-03  9.161205e-01
knn              1.049571e-02  2.251166e+00
hubscore         8.239821e-03  1.845306e+00
pagerank         1.134739e-02  5.413633e+00
trans            1.259888e-04  4.288464e-01
evcent           8.901926e-03  1.803974e+00
first            3.677367e-04  3.570364e-01
upto_second      9.198160e-03  1.487274e+00
upto_third       1.549993e-02  1.820777e+00
upto_fourth      1.015288e-02  1.910168e+00
upto_fifth       1.611800e-02  1.715410e+00
upto_sixth       1.231392e-02  2.438362e+00
second           6.600351e-03  1.140962e+00
third            2.493161e-02  2.323139e+00
fourth           1.340315e-02  4.309623e+00
fifth            1.495716e-02  2.442939e+00
sixth            1.256719e-02  2.294844e+00
ratio1           7.547490e-03  2.284238e+00
ratio2           1.316907e-02  4.238437e+00
ratio3           1.675429e-02  2.884629e+00
ratio4           1.984169e-02  2.926590e+00
ratio5           5.754273e-03  3.981451e+00
ratio6           1.753379e-02  3.171578e+00
selfinter        2.544049e-05  3.698883e-01
walktrap_vertex  2.268120e-04  7.342169e-01
bigcom1          1.350536e-03  6.089718e-01
bigcom2          0.000000e+00  2.220446e-18
bigcom3          3.556089e-06  2.860166e-01
bigcom4          7.707928e-04  2.885075e-01
bigcom6          0.000000e+00  0.000000e+00
bigcom8          2.877644e-04  7.363530e-01
bigcom9         -1.012148e-05  2.459507e-02
bigcom11         0.000000e+00  2.289835e-18
bigcom13         0.000000e+00  0.000000e+00
bigcom15         6.329772e-06  1.398854e-01
bigcom16         0.000000e+00  1.110223e-18
bigcom21        -9.820151e-06  2.103346e-01
bigcom22         0.000000e+00  5.585810e-18
bigcom24         0.000000e+00  0.000000e+00
bigcom26         0.000000e+00  2.775558e-18
bigcom28         7.092451e-05  2.955822e-01
bigcom30         7.464387e-05  5.262299e-01
bigcom31         0.000000e+00  0.000000e+00
bigcom32         0.000000e+00  3.330669e-18
bigcom33         0.000000e+00  0.000000e+00
bigcom34         0.000000e+00  3.330669e-18
bigcom36         0.000000e+00  2.289835e-18
bigcom37         0.000000e+00  0.000000e+00
bigcom38        -2.479773e-05  3.015996e-01
bigcom39         0.000000e+00  2.220446e-18
bigcom40         1.005953e-03  7.416890e-01
bigcom43        -6.916074e-06  4.140957e-01
bigcom44        -1.939958e-06  2.801388e-02
bigcom46        -1.159096e-05  6.469991e-02
bigcom47        -5.313636e-05  1.628796e-01
bigcom49        -4.399918e-06  8.541326e-02
bigcom50         0.000000e+00  4.440892e-18
bigcom51         0.000000e+00  0.000000e+00
bigcom52         0.000000e+00  3.330669e-18
bigcom54         0.000000e+00  1.110223e-18
bigcom56         0.000000e+00  3.330669e-18
bigcom62         0.000000e+00  1.110223e-18
bigcom66        -6.013506e-05  5.028944e-01
bigcom68         0.000000e+00  0.000000e+00
bigcom69         0.000000e+00  1.110223e-18
bigcom71        -1.537273e-05  1.418403e-01
bigcom72         0.000000e+00  2.289835e-18
bigcom73        -1.372230e-05  5.331064e-01
bigcom74        -2.284063e-05  5.269056e-01
bigcom75         0.000000e+00  2.220446e-18
bigcom76         0.000000e+00  1.110223e-18
bigcom77         0.000000e+00  1.110223e-18
bigcom79         0.000000e+00  1.110223e-18
bigcom80         0.000000e+00  1.110223e-18
bigcom82        -2.399404e-05  2.483566e-01
bigcom83         8.029704e-06  5.665452e-01
bigcom84        -4.573559e-06  6.870971e-01
bigcom85         0.000000e+00  0.000000e+00
bigcom87         0.000000e+00  1.110223e-18
bigcom89         0.000000e+00  1.110223e-18
bigcom91         0.000000e+00  0.000000e+00
bigcom92         0.000000e+00  3.330669e-18
bigcom93        -1.626407e-05  5.327607e-01
bigcom96         0.000000e+00  1.110223e-18
bigcom97         0.000000e+00  5.551115e-18
bigcom98         0.000000e+00  1.110223e-18
bigcom99         0.000000e+00  0.000000e+00
bigcom101        0.000000e+00  2.220446e-18
bigcom104        1.839301e-06  3.396615e-01
bigcom106        9.155146e-05  4.929705e-01
bigcom109        0.000000e+00  3.330669e-18
bigcom113        0.000000e+00  6.938894e-20
bigcom116       -5.866091e-06  5.549288e-02
bigcom120        0.000000e+00  0.000000e+00
bigcom123       -2.764337e-05  6.314382e-01
bigcom126        0.000000e+00  2.775558e-18
bigcom127        0.000000e+00  1.110223e-18
bigcom137        0.000000e+00  1.110223e-18
bigcom139        0.000000e+00  9.000000e-03
bigcom140        8.737233e-06  5.322583e-01
bigcom143        0.000000e+00  0.000000e+00
bigcom145        0.000000e+00  3.330669e-18
bigcom146        0.000000e+00  0.000000e+00
bigcom147       -2.376630e-05  6.174563e-01
bigcom149        0.000000e+00  0.000000e+00
bigcom153        0.000000e+00  1.110223e-18
bigcom154        0.000000e+00  0.000000e+00
bigcom156        0.000000e+00  0.000000e+00
bigcom157        0.000000e+00  1.110223e-18
bigcom158        0.000000e+00  0.000000e+00
bigcom160        1.235245e-05  5.557401e-01
bigcom161        0.000000e+00  0.000000e+00
bigcom162        0.000000e+00  0.000000e+00
bigcom164        0.000000e+00  0.000000e+00
bigcom166       -2.883573e-05  1.177971e-01
bigcom167       -3.382271e-05  3.781388e-01
bigcom171        0.000000e+00  0.000000e+00
bigcom173        0.000000e+00  1.665335e-18
bigcom175       -9.928507e-07  6.622520e-01
bigcom176        0.000000e+00  1.665335e-18
bigcom177        0.000000e+00  1.110223e-18
bigcom178        0.000000e+00  0.000000e+00
bigcom180        0.000000e+00  1.110223e-18
bigcom181        0.000000e+00  4.440892e-18
bigcom184        0.000000e+00  0.000000e+00
bigcom186        0.000000e+00  2.289835e-18
bigcom187        0.000000e+00  5.551115e-19
bigcom189        0.000000e+00  8.888889e-03
bigcom194        0.000000e+00  1.110223e-18
bigcom195        0.000000e+00  2.220446e-18
bigcom196        0.000000e+00  2.220446e-18
bigcom204        0.000000e+00  2.220446e-18
bigcom205        0.000000e+00  0.000000e+00
bigcom212        0.000000e+00  0.000000e+00
bigcom214        0.000000e+00  4.440892e-18
bigcom222       -8.607646e-06  6.717785e-01
bigcom223        0.000000e+00  0.000000e+00
bigcom226        0.000000e+00  0.000000e+00
bigcom227        0.000000e+00  3.365364e-18
bigcom229        0.000000e+00  1.387779e-18
bigcom233        0.000000e+00  0.000000e+00
bigcom236        0.000000e+00  1.110223e-18
bigcom237        0.000000e+00  1.110223e-18
bigcom246        0.000000e+00  1.110223e-18
bigcom248       -3.260581e-05  4.229103e-01
bigcom249        0.000000e+00  1.110223e-18
bigcom250        0.000000e+00  0.000000e+00
bigcom254        0.000000e+00  0.000000e+00
bigcom266        0.000000e+00  5.551115e-19
bigcom269        0.000000e+00  2.359224e-18
bigcom272        0.000000e+00  5.551115e-19
bigcom274        6.270560e-05  2.774197e-01
bigcom281        0.000000e+00  0.000000e+00
bigcom291        0.000000e+00  8.113411e-01
bigcom292        0.000000e+00  1.110223e-18
bigcom295        0.000000e+00  0.000000e+00
bigcom299        0.000000e+00  1.110223e-18
bigcom301        0.000000e+00  2.220446e-18
bigcom306        0.000000e+00  2.220446e-18
bigcom309        0.000000e+00  1.110223e-18
bigcom314        0.000000e+00  1.110223e-18
bigcom321        0.000000e+00  2.220446e-18
bigcom341        0.000000e+00  0.000000e+00
bigcom350        0.000000e+00  0.000000e+00
bigcom353        0.000000e+00  3.330669e-18
bigcom359        0.000000e+00  1.110223e-18
bigcom363        0.000000e+00  3.330669e-18
bigcom365        0.000000e+00  1.110223e-18
bigcom385        0.000000e+00  0.000000e+00
bigcom386        0.000000e+00  0.000000e+00
bigcom408        0.000000e+00  0.000000e+00
bigcom412        0.000000e+00  0.000000e+00
bigcom480        0.000000e+00  6.106227e-18
spin_vertex      3.552789e-04  1.112716e+00
membership_s1    1.088630e-03  8.797669e-01
membership_s3    0.000000e+00  8.571429e-03
membership_s4    8.369500e-05  1.684390e-01
membership_s5    5.809471e-05  4.050274e-01
membership_s6    1.920212e-03  7.890791e-01
membership_s7    2.932696e-04  6.237835e-01
membership_s8    0.000000e+00  1.110223e-18
membership_s9    2.330035e-05  1.564401e-01
membership_s11   0.000000e+00  2.103369e-02
membership_s12   0.000000e+00  2.428613e-18
membership_s14   0.000000e+00  0.000000e+00
membership_s15   7.039883e-06  3.462998e-01
membership_s16  -3.468961e-05  2.529864e-01
membership_s17   0.000000e+00  1.665335e-18
membership_s18   0.000000e+00  4.510281e-18
membership_s20   0.000000e+00  6.938894e-20
membership_s21   6.673910e-05  4.251454e-01
membership_s22   7.809945e-05  5.582279e-01
membership_s24   0.000000e+00  2.220446e-18
membership_s25   9.135438e-06  2.664600e-01
membership_s26  -1.074457e-05  1.577220e-01
membership_s27  -4.952602e-05  5.099969e-01
membership_s28  -1.727116e-05  1.668360e-02
membership_s30   1.135496e-04  2.757420e-01
membership_s31   1.918593e-05  1.803515e-01
membership_s32  -9.438056e-06  2.654623e-01
membership_s33  -6.524134e-05  4.208004e-01
membership_s36   7.088462e-04  4.993637e-01
membership_s37  -1.389687e-05  2.971626e-01
V1               1.613791e-02  5.837850e+00
V2               8.579985e-03  5.385266e+00
pdi              9.579045e-05  4.119456e-01
adhesion         8.541291e-03  4.895846e+00
cohesion         7.690608e-03  4.201823e+00
inner            6.030826e-03  4.882236e+00
outer            3.856735e-03  5.017885e+00
ioratio          8.686978e-03  4.760748e+00
comsize          8.606360e-03  5.932285e+00
target           6.247318e-05  4.946864e-01
[1] "Dataset: low_C Model GLM, run: 8 of 10 2015-06-16 10:34:39"
[1] "glmnet variable coefficients"
                     [,1]          [,2]
(Intercept)     -3.000298 -3.138848e+00
graph0           0.000000 -2.006090e-02
graph1           0.000000  0.000000e+00
graph2           0.000000  7.062989e-04
graph3           0.000000  2.211675e-07
graph4           0.000000  0.000000e+00
graph5           0.000000  8.899888e-04
graph6           0.000000  0.000000e+00
graph7           0.000000  1.810863e-03
graph8           0.000000 -2.094693e-01
graph9           0.000000 -1.003060e-07
graph10          0.000000 -2.334522e-09
graph11          0.000000  1.785859e-12
graph12          0.000000  4.977704e-07
graph13          0.000000  2.702799e-12
graph14          0.000000 -4.234837e-09
graph15          0.000000  1.410541e-04
graph16          0.000000  1.279323e-07
graph17          0.000000 -2.404415e-06
graph18          0.000000  4.922765e-05
graph19          0.000000  3.200589e-05
graph20          0.000000 -5.704884e-05
graph21          0.000000  1.323398e-05
graph22          0.000000 -9.345059e-05
graph23          0.000000 -1.746241e-04
graph24          0.000000 -1.814529e-04
graph25          0.000000  6.813485e-04
graph26          0.000000  1.434244e-03
graph27          0.000000 -5.072111e-03
graph28          0.000000 -7.139899e-04
graph29          0.000000 -2.335172e-01
orbit0           0.000000 -2.328037e-02
orbit1           0.000000  0.000000e+00
orbit2           0.000000 -3.824775e-02
orbit3           0.000000  2.027421e-04
orbit4           0.000000  1.004597e-06
orbit5           0.000000  0.000000e+00
orbit6           0.000000  0.000000e+00
orbit7           0.000000  0.000000e+00
orbit8           0.000000  7.818699e-04
orbit9           0.000000  0.000000e+00
orbit10          0.000000  0.000000e+00
orbit11          0.000000  2.727225e-02
orbit12          0.000000  2.677022e-03
orbit13          0.000000 -1.897698e-01
orbit14          0.000000 -1.792010e-01
orbit15          0.000000 -7.337398e-08
orbit16          0.000000  2.527930e-06
orbit17          0.000000 -2.425289e-06
orbit18          0.000000 -5.713875e-08
orbit19          0.000000 -1.652803e-09
orbit20          0.000000  1.113997e-07
orbit21          0.000000  9.421930e-05
orbit22          0.000000  1.907112e-12
orbit23          0.000000  5.578706e-02
orbit24          0.000000  1.841963e-08
orbit25          0.000000  2.343470e-06
orbit26          0.000000 -4.626414e-05
orbit27          0.000000  6.079234e-11
orbit28          0.000000  1.355424e-06
orbit29          0.000000  0.000000e+00
orbit30          0.000000 -6.057416e-05
orbit31          0.000000 -5.764737e-11
orbit32          0.000000  1.859802e-09
orbit33          0.000000  1.225259e-01
orbit34          0.000000  1.707175e-04
orbit35          0.000000  3.877781e-10
orbit36          0.000000  4.436745e-06
orbit37          0.000000  4.923317e-06
orbit38          0.000000 -5.241634e-04
orbit39          0.000000 -2.804394e-07
orbit40          0.000000 -3.068708e-06
orbit41          0.000000  2.927714e-04
orbit42          0.000000  2.489529e-02
orbit43          0.000000  6.976603e-05
orbit44          0.000000  2.796100e-01
orbit45          0.000000  2.878099e-05
orbit46          0.000000  7.240019e-05
orbit47          0.000000 -2.029947e-03
orbit48          0.000000  1.844733e-04
orbit49          0.000000 -4.090554e-05
orbit50          0.000000  5.426525e-05
orbit51          0.000000  1.543934e-04
orbit52          0.000000  1.923149e-07
orbit53          0.000000 -4.548920e-03
orbit54          0.000000 -6.802100e-05
orbit55          0.000000 -2.241859e+00
orbit56          0.000000 -7.178082e-05
orbit57          0.000000 -2.215777e-03
orbit58          0.000000  4.338447e-01
orbit59          0.000000 -3.983863e-04
orbit60          0.000000  1.875789e-03
orbit61          0.000000 -6.609817e-01
orbit62          0.000000  0.000000e+00
orbit63          0.000000  1.276184e-02
orbit64          0.000000  1.244981e-02
orbit65          0.000000  1.109863e-03
orbit66          0.000000  3.778384e-03
orbit67          0.000000  9.956405e-01
orbit68          0.000000 -8.618331e-03
orbit69          0.000000  1.375715e+00
orbit70          0.000000  1.736852e-06
orbit71          0.000000 -3.766767e-01
orbit72          0.000000 -2.083860e-01
AP               0.000000  0.000000e+00
bet              0.000000  2.278363e-05
ecc              0.000000 -2.140132e-02
eccrad           0.000000 -1.040438e-01
close            0.000000  0.000000e+00
constraint       0.000000 -4.098048e-01
coreness         0.000000 -2.609496e-02
knn              0.000000  2.837162e-04
hubscore         0.000000 -6.051409e+01
pagerank         0.000000 -3.932857e+00
trans            0.000000  9.694057e-03
evcent           0.000000 -3.925162e+01
first            0.000000 -1.853572e-03
upto_second      0.000000  0.000000e+00
upto_third       0.000000 -8.062057e-06
upto_fourth      0.000000  0.000000e+00
upto_fifth       0.000000 -1.941486e-08
upto_sixth       0.000000  3.769133e-06
second           0.000000  0.000000e+00
third            0.000000 -1.053417e-05
fourth           0.000000  4.529758e-05
fifth            0.000000 -7.632560e-06
sixth            0.000000  3.219701e-04
ratio1           0.000000  2.773999e-04
ratio2           0.000000  1.819761e-04
ratio3           0.000000 -1.823902e-03
ratio4           0.000000 -1.784479e-03
ratio5           0.000000 -1.733159e-03
ratio6           0.000000 -1.851408e-04
selfinter        0.000000 -1.333432e-02
walktrap_vertex  0.000000 -5.275709e-01
bigcom1          0.000000  5.717447e-01
bigcom2          0.000000 -7.933943e-01
bigcom3          0.000000  4.281172e-01
bigcom4          0.000000  4.957279e-01
bigcom6          0.000000 -6.719671e-01
bigcom8          0.000000  7.844330e-01
bigcom9          0.000000  5.706150e-01
bigcom11         0.000000 -1.280912e+00
bigcom13         0.000000 -1.368551e+00
bigcom15         0.000000  6.611917e-01
bigcom16         0.000000 -1.087015e+00
bigcom21         0.000000  9.445570e-01
bigcom22         0.000000 -1.725854e+00
bigcom24         0.000000 -8.587378e-01
bigcom26         0.000000 -1.541040e+00
bigcom28         0.000000  4.903348e-01
bigcom30         0.000000  7.077684e-01
bigcom31         0.000000 -4.810094e-01
bigcom32         0.000000 -1.228396e+00
bigcom33         0.000000 -1.147073e+00
bigcom34         0.000000 -1.084579e+00
bigcom36         0.000000 -1.165650e+00
bigcom37         0.000000  0.000000e+00
bigcom38         0.000000  7.795930e-01
bigcom39         0.000000 -1.166660e+00
bigcom40         0.000000  8.413400e-01
bigcom43         0.000000  1.425846e+00
bigcom44         0.000000  7.048511e-01
bigcom46         0.000000  8.681143e-01
bigcom47         0.000000  1.012942e+00
bigcom49         0.000000  1.430001e+00
bigcom50         0.000000 -1.106338e+00
bigcom51         0.000000 -9.305915e-01
bigcom52         0.000000 -9.980821e-01
bigcom54         0.000000 -7.374678e-01
bigcom56         0.000000 -9.774081e-01
bigcom62         0.000000 -9.521954e-01
bigcom66         0.000000  1.608176e+00
bigcom68         0.000000 -9.005960e-01
bigcom69         0.000000 -1.115956e+00
bigcom71         0.000000  7.456759e-01
bigcom72         0.000000 -1.121558e+00
bigcom73         0.000000  1.743226e+00
bigcom74         0.000000  1.613687e+00
bigcom75         0.000000 -8.655129e-01
bigcom76         0.000000 -6.998107e-01
bigcom77         0.000000 -8.207274e-01
bigcom79         0.000000 -9.064722e-01
bigcom80         0.000000 -1.029167e+00
bigcom82         0.000000  1.658176e+00
bigcom83         0.000000  1.596754e+00
bigcom84         0.000000  1.976402e+00
bigcom85         0.000000 -1.151674e+00
bigcom87         0.000000 -1.244025e+00
bigcom89         0.000000 -7.260351e-01
bigcom91         0.000000 -6.496734e-01
bigcom92         0.000000 -1.037515e+00
bigcom93         0.000000  1.928441e+00
bigcom96         0.000000 -7.278163e-01
bigcom97         0.000000 -1.205340e+00
bigcom98         0.000000 -9.668380e-01
bigcom99         0.000000 -1.102317e+00
bigcom101        0.000000 -6.346679e-01
bigcom104        0.000000  1.022049e+00
bigcom106        0.000000  1.260262e+00
bigcom109        0.000000 -7.995253e-01
bigcom113        0.000000 -1.271812e+00
bigcom116        0.000000  3.835780e-01
bigcom120        0.000000 -1.180129e+00
bigcom123        0.000000  1.899707e+00
bigcom126        0.000000 -8.812955e-01
bigcom127        0.000000 -1.295866e+00
bigcom137        0.000000 -1.064491e+00
bigcom139        0.000000 -9.907669e-01
bigcom140        0.000000  2.028231e+00
bigcom143        0.000000 -1.109866e+00
bigcom145        0.000000 -1.308937e+00
bigcom146        0.000000 -1.471956e+00
bigcom147        0.000000  1.514441e+00
bigcom149        0.000000 -4.985915e-01
bigcom153        0.000000 -1.105658e+00
bigcom154        0.000000 -1.175410e+00
bigcom156        0.000000 -7.775161e-01
bigcom157        0.000000 -1.516488e+00
bigcom158        0.000000 -5.874582e-01
bigcom160        0.000000  1.596873e+00
bigcom161        0.000000 -9.833041e-01
bigcom162        0.000000 -9.086811e-01
bigcom164        0.000000 -8.778838e-01
bigcom166        0.000000  8.691360e-01
bigcom167        0.000000  7.950693e-01
bigcom171        0.000000 -5.908263e-01
bigcom173        0.000000 -1.015802e+00
bigcom175        0.000000  2.483072e+00
bigcom176        0.000000 -6.985306e-01
bigcom177        0.000000 -1.027176e+00
bigcom178        0.000000 -6.721143e-01
bigcom180        0.000000 -1.220258e+00
bigcom181        0.000000 -8.013345e-01
bigcom184        0.000000 -4.819238e-01
bigcom186        0.000000 -1.024010e+00
bigcom187        0.000000 -5.474550e-01
bigcom189        0.000000 -1.230665e+00
bigcom194        0.000000 -1.085669e+00
bigcom195        0.000000 -6.888532e-01
bigcom196        0.000000 -8.569881e-01
bigcom204        0.000000 -9.571278e-01
bigcom205        0.000000 -1.264571e+00
bigcom212        0.000000 -1.036129e+00
bigcom214        0.000000 -1.008186e+00
bigcom222        0.000000  2.947775e+00
bigcom223        0.000000  0.000000e+00
bigcom226        0.000000 -4.320246e-01
bigcom227        0.000000 -6.039927e-01
bigcom229        0.000000 -1.144111e+00
bigcom233        0.000000 -6.467580e-01
bigcom236        0.000000 -9.753499e-01
bigcom237        0.000000 -7.145562e-01
bigcom246        0.000000 -6.005699e-01
bigcom248        0.000000  1.081741e+00
bigcom249        0.000000 -6.251936e-01
bigcom250        0.000000 -7.253445e-01
bigcom254        0.000000 -7.917614e-01
bigcom266        0.000000 -7.009865e-01
bigcom269        0.000000 -1.294789e+00
bigcom272        0.000000 -9.106319e-01
bigcom274        0.000000  3.433915e+00
bigcom281        0.000000 -1.172277e+00
bigcom291        0.000000  6.528174e+00
bigcom292        0.000000 -6.051259e-01
bigcom295        0.000000 -5.388042e-01
bigcom299        0.000000 -3.709617e-01
bigcom301        0.000000 -1.016776e+00
bigcom306        0.000000 -8.451582e-01
bigcom309        0.000000 -1.263609e+00
bigcom314        0.000000 -3.036713e-01
bigcom321        0.000000 -9.362139e-01
bigcom341        0.000000 -1.187592e+00
bigcom350        0.000000  0.000000e+00
bigcom353        0.000000 -8.695960e-01
bigcom359        0.000000 -3.187999e-01
bigcom363        0.000000  0.000000e+00
bigcom365        0.000000 -1.147734e+00
bigcom385        0.000000 -9.301404e-01
bigcom386        0.000000 -2.574615e+00
bigcom408        0.000000 -1.169019e+00
bigcom412        0.000000 -7.477699e-01
bigcom480        0.000000 -7.973927e-01
spin_vertex      0.000000  6.731530e-01
membership_s1    0.000000  4.789330e-03
membership_s3    0.000000 -2.227550e+00
membership_s4    0.000000 -1.318345e-01
membership_s5    0.000000  1.961545e-01
membership_s6    0.000000  1.052805e-01
membership_s7    0.000000  1.444183e-01
membership_s8    0.000000 -1.547821e+00
membership_s9    0.000000 -1.419523e-01
membership_s11   0.000000  1.897692e-01
membership_s12   0.000000 -1.599745e+00
membership_s14   0.000000 -2.156828e+00
membership_s15   0.000000  1.007276e-01
membership_s16   0.000000  1.859754e-01
membership_s17   0.000000 -1.727762e+00
membership_s18   0.000000 -3.985904e+00
membership_s20   0.000000 -1.507518e+00
membership_s21   0.000000  6.692277e-02
membership_s22   0.000000  5.464337e-01
membership_s24   0.000000 -1.702630e+00
membership_s25   0.000000  7.189333e-01
membership_s26   0.000000  6.165734e-01
membership_s27   0.000000 -4.116628e-02
membership_s28   0.000000 -3.192996e-01
membership_s30   0.000000 -7.967147e-02
membership_s31   0.000000 -2.304511e-01
membership_s32   0.000000 -1.149541e-01
membership_s33   0.000000  1.684947e+00
membership_s36   0.000000  5.539497e-03
membership_s37   0.000000 -9.708636e-02
V1               0.000000  1.988932e-02
V2               0.000000 -4.468768e-01
pdi              0.000000 -1.973459e+03
adhesion         0.000000  1.313417e-05
cohesion         0.000000  0.000000e+00
inner            0.000000  1.534675e-05
outer            0.000000 -1.283372e-05
ioratio          0.000000  5.114515e-01
comsize          0.000000  3.349102e-05
target           0.000000  1.275496e-01
[1] "Dataset: low_C Model GBM, run: 9 of 10 2015-06-16 10:35:39"
Iter   TrainDeviance   ValidDeviance   StepSize   Improve
     1        0.3894             nan     0.0100    0.0001
     2        0.3886             nan     0.0100   -0.0000
     3        0.3876             nan     0.0100    0.0000
     4        0.3866             nan     0.0100    0.0001
     5        0.3856             nan     0.0100   -0.0000
     6        0.3849             nan     0.0100   -0.0000
     7        0.3842             nan     0.0100    0.0000
     8        0.3834             nan     0.0100   -0.0001
     9        0.3828             nan     0.0100   -0.0000
    10        0.3820             nan     0.0100    0.0000
    20        0.3746             nan     0.0100    0.0001
    25        0.3715             nan     0.0100   -0.0000

[1] "GBM variable coefficients"
                            var    rel.inf
V2                           V2 4.41342292
inner                     inner 4.27912566
ioratio                 ioratio 3.04551836
graph17                 graph17 2.91149718
ratio2                   ratio2 2.90239800
fourth                   fourth 2.44950414
ratio3                   ratio3 2.44257765
V1                           V1 2.30341219
walktrap_vertex walktrap_vertex 2.21134340
bet                         bet 2.14745344
pagerank               pagerank 2.08531403
adhesion               adhesion 2.06294708
graph12                 graph12 2.05894454
comsize                 comsize 1.99996364
orbit28                 orbit28 1.97057000
orbit16                 orbit16 1.94623339
orbit52                 orbit52 1.94391290
orbit21                 orbit21 1.93434694
orbit5                   orbit5 1.83494453
outer                     outer 1.81054156
ratio5                   ratio5 1.75049996
graph10                 graph10 1.73512962
close                     close 1.66296214
graph13                 graph13 1.56595663
ratio6                   ratio6 1.51232193
cohesion               cohesion 1.49770240
orbit18                 orbit18 1.46859047
orbit19                 orbit19 1.46732892
graph15                 graph15 1.44440849
graph11                 graph11 1.39609743
ratio4                   ratio4 1.38730024
graph4                   graph4 1.36906851
orbit31                 orbit31 1.34158608
orbit11                 orbit11 1.33075727
graph21                 graph21 1.28426137
sixth                     sixth 1.20230566
orbit29                 orbit29 1.18237181
upto_fifth           upto_fifth 1.13306876
knn                         knn 1.12738271
orbit27                 orbit27 1.06771338
graph20                 graph20 0.99355949
orbit17                 orbit17 0.97525918
orbit24                 orbit24 0.96098091
upto_sixth           upto_sixth 0.92093140
orbit36                 orbit36 0.90184952
graph6                   graph6 0.88092151
orbit4                   orbit4 0.85490199
graph16                 graph16 0.78723868
graph19                 graph19 0.69939528
orbit9                   orbit9 0.69378939
upto_third           upto_third 0.66728638
orbit40                 orbit40 0.60059882
upto_fourth         upto_fourth 0.59385215
hubscore               hubscore 0.58482450
orbit46                 orbit46 0.57225617
orbit10                 orbit10 0.55203406
graph3                   graph3 0.51949212
orbit39                 orbit39 0.47424791
orbit63                 orbit63 0.42776094
orbit25                 orbit25 0.42629336
orbit51                 orbit51 0.42476989
orbit48                 orbit48 0.41227264
graph23                 graph23 0.40494631
fifth                     fifth 0.40463800
orbit32                 orbit32 0.36900006
membership_s22   membership_s22 0.35337532
graph9                   graph9 0.34544897
bigcom4                 bigcom4 0.31553275
bigcom8                 bigcom8 0.30331790
orbit50                 orbit50 0.30162294
ratio1                   ratio1 0.29722111
orbit49                 orbit49 0.29430193
bigcom28               bigcom28 0.29123786
orbit33                 orbit33 0.28766446
spin_vertex         spin_vertex 0.28718161
membership_s6     membership_s6 0.27576625
graph18                 graph18 0.26784159
orbit26                 orbit26 0.26391166
bigcom40               bigcom40 0.25262765
orbit45                 orbit45 0.22902517
orbit64                 orbit64 0.22185316
graph25                 graph25 0.21920024
graph27                 graph27 0.21748805
graph14                 graph14 0.21018180
upto_second         upto_second 0.20968230
orbit20                 orbit20 0.19641420
third                     third 0.18943885
graph1                   graph1 0.18224823
orbit53                 orbit53 0.17044313
graph5                   graph5 0.16911359
membership_s32   membership_s32 0.15505928
orbit56                 orbit56 0.14940707
membership_s21   membership_s21 0.13226934
membership_s1     membership_s1 0.11581292
orbit62                 orbit62 0.11565541
orbit37                 orbit37 0.09878373
bigcom1                 bigcom1 0.09698554
graph0                   graph0 0.00000000
graph2                   graph2 0.00000000
graph7                   graph7 0.00000000
graph8                   graph8 0.00000000
graph22                 graph22 0.00000000
graph24                 graph24 0.00000000
graph26                 graph26 0.00000000
graph28                 graph28 0.00000000
graph29                 graph29 0.00000000
orbit0                   orbit0 0.00000000
orbit1                   orbit1 0.00000000
orbit2                   orbit2 0.00000000
orbit3                   orbit3 0.00000000
orbit6                   orbit6 0.00000000
orbit7                   orbit7 0.00000000
orbit8                   orbit8 0.00000000
orbit12                 orbit12 0.00000000
orbit13                 orbit13 0.00000000
orbit14                 orbit14 0.00000000
orbit15                 orbit15 0.00000000
orbit22                 orbit22 0.00000000
orbit23                 orbit23 0.00000000
orbit30                 orbit30 0.00000000
orbit34                 orbit34 0.00000000
orbit35                 orbit35 0.00000000
orbit38                 orbit38 0.00000000
orbit41                 orbit41 0.00000000
orbit42                 orbit42 0.00000000
orbit43                 orbit43 0.00000000
orbit44                 orbit44 0.00000000
orbit47                 orbit47 0.00000000
orbit54                 orbit54 0.00000000
orbit55                 orbit55 0.00000000
orbit57                 orbit57 0.00000000
orbit58                 orbit58 0.00000000
orbit59                 orbit59 0.00000000
orbit60                 orbit60 0.00000000
orbit61                 orbit61 0.00000000
orbit65                 orbit65 0.00000000
orbit66                 orbit66 0.00000000
orbit67                 orbit67 0.00000000
orbit68                 orbit68 0.00000000
orbit69                 orbit69 0.00000000
orbit70                 orbit70 0.00000000
orbit71                 orbit71 0.00000000
orbit72                 orbit72 0.00000000
AP                           AP 0.00000000
ecc                         ecc 0.00000000
eccrad                   eccrad 0.00000000
constraint           constraint 0.00000000
coreness               coreness 0.00000000
trans                     trans 0.00000000
evcent                   evcent 0.00000000
first                     first 0.00000000
second                   second 0.00000000
selfinter             selfinter 0.00000000
bigcom2                 bigcom2 0.00000000
bigcom3                 bigcom3 0.00000000
bigcom6                 bigcom6 0.00000000
bigcom9                 bigcom9 0.00000000
bigcom11               bigcom11 0.00000000
bigcom13               bigcom13 0.00000000
bigcom15               bigcom15 0.00000000
bigcom16               bigcom16 0.00000000
bigcom21               bigcom21 0.00000000
bigcom22               bigcom22 0.00000000
bigcom24               bigcom24 0.00000000
bigcom26               bigcom26 0.00000000
bigcom30               bigcom30 0.00000000
bigcom31               bigcom31 0.00000000
bigcom32               bigcom32 0.00000000
bigcom33               bigcom33 0.00000000
bigcom34               bigcom34 0.00000000
bigcom36               bigcom36 0.00000000
bigcom37               bigcom37 0.00000000
bigcom38               bigcom38 0.00000000
bigcom39               bigcom39 0.00000000
bigcom43               bigcom43 0.00000000
bigcom44               bigcom44 0.00000000
bigcom46               bigcom46 0.00000000
bigcom47               bigcom47 0.00000000
bigcom49               bigcom49 0.00000000
bigcom50               bigcom50 0.00000000
bigcom51               bigcom51 0.00000000
bigcom52               bigcom52 0.00000000
bigcom54               bigcom54 0.00000000
bigcom56               bigcom56 0.00000000
bigcom62               bigcom62 0.00000000
bigcom66               bigcom66 0.00000000
bigcom68               bigcom68 0.00000000
bigcom69               bigcom69 0.00000000
bigcom71               bigcom71 0.00000000
bigcom72               bigcom72 0.00000000
bigcom73               bigcom73 0.00000000
bigcom74               bigcom74 0.00000000
bigcom75               bigcom75 0.00000000
bigcom76               bigcom76 0.00000000
bigcom77               bigcom77 0.00000000
bigcom79               bigcom79 0.00000000
bigcom80               bigcom80 0.00000000
bigcom82               bigcom82 0.00000000
bigcom83               bigcom83 0.00000000
bigcom84               bigcom84 0.00000000
bigcom85               bigcom85 0.00000000
bigcom87               bigcom87 0.00000000
bigcom89               bigcom89 0.00000000
bigcom91               bigcom91 0.00000000
bigcom92               bigcom92 0.00000000
bigcom93               bigcom93 0.00000000
bigcom96               bigcom96 0.00000000
bigcom97               bigcom97 0.00000000
bigcom98               bigcom98 0.00000000
bigcom99               bigcom99 0.00000000
bigcom101             bigcom101 0.00000000
bigcom104             bigcom104 0.00000000
bigcom106             bigcom106 0.00000000
bigcom109             bigcom109 0.00000000
bigcom113             bigcom113 0.00000000
bigcom116             bigcom116 0.00000000
bigcom120             bigcom120 0.00000000
bigcom123             bigcom123 0.00000000
bigcom126             bigcom126 0.00000000
bigcom127             bigcom127 0.00000000
bigcom137             bigcom137 0.00000000
bigcom139             bigcom139 0.00000000
bigcom140             bigcom140 0.00000000
bigcom143             bigcom143 0.00000000
bigcom145             bigcom145 0.00000000
bigcom146             bigcom146 0.00000000
bigcom147             bigcom147 0.00000000
bigcom149             bigcom149 0.00000000
bigcom153             bigcom153 0.00000000
bigcom154             bigcom154 0.00000000
bigcom156             bigcom156 0.00000000
bigcom157             bigcom157 0.00000000
bigcom158             bigcom158 0.00000000
bigcom160             bigcom160 0.00000000
bigcom161             bigcom161 0.00000000
bigcom162             bigcom162 0.00000000
bigcom164             bigcom164 0.00000000
bigcom166             bigcom166 0.00000000
bigcom167             bigcom167 0.00000000
bigcom171             bigcom171 0.00000000
bigcom173             bigcom173 0.00000000
bigcom175             bigcom175 0.00000000
bigcom176             bigcom176 0.00000000
bigcom177             bigcom177 0.00000000
bigcom178             bigcom178 0.00000000
bigcom180             bigcom180 0.00000000
bigcom181             bigcom181 0.00000000
bigcom184             bigcom184 0.00000000
bigcom186             bigcom186 0.00000000
bigcom187             bigcom187 0.00000000
bigcom189             bigcom189 0.00000000
bigcom194             bigcom194 0.00000000
bigcom195             bigcom195 0.00000000
bigcom196             bigcom196 0.00000000
bigcom204             bigcom204 0.00000000
bigcom205             bigcom205 0.00000000
bigcom212             bigcom212 0.00000000
bigcom214             bigcom214 0.00000000
bigcom222             bigcom222 0.00000000
bigcom223             bigcom223 0.00000000
bigcom226             bigcom226 0.00000000
bigcom227             bigcom227 0.00000000
bigcom229             bigcom229 0.00000000
bigcom233             bigcom233 0.00000000
bigcom236             bigcom236 0.00000000
bigcom237             bigcom237 0.00000000
bigcom246             bigcom246 0.00000000
bigcom248             bigcom248 0.00000000
bigcom249             bigcom249 0.00000000
bigcom250             bigcom250 0.00000000
bigcom254             bigcom254 0.00000000
bigcom266             bigcom266 0.00000000
bigcom269             bigcom269 0.00000000
bigcom272             bigcom272 0.00000000
bigcom274             bigcom274 0.00000000
bigcom281             bigcom281 0.00000000
bigcom291             bigcom291 0.00000000
bigcom292             bigcom292 0.00000000
bigcom295             bigcom295 0.00000000
bigcom299             bigcom299 0.00000000
bigcom301             bigcom301 0.00000000
bigcom306             bigcom306 0.00000000
bigcom309             bigcom309 0.00000000
bigcom314             bigcom314 0.00000000
bigcom321             bigcom321 0.00000000
bigcom341             bigcom341 0.00000000
bigcom350             bigcom350 0.00000000
bigcom353             bigcom353 0.00000000
bigcom359             bigcom359 0.00000000
bigcom363             bigcom363 0.00000000
bigcom365             bigcom365 0.00000000
bigcom385             bigcom385 0.00000000
bigcom386             bigcom386 0.00000000
bigcom408             bigcom408 0.00000000
bigcom412             bigcom412 0.00000000
bigcom480             bigcom480 0.00000000
membership_s3     membership_s3 0.00000000
membership_s4     membership_s4 0.00000000
membership_s5     membership_s5 0.00000000
membership_s7     membership_s7 0.00000000
membership_s8     membership_s8 0.00000000
membership_s9     membership_s9 0.00000000
membership_s11   membership_s11 0.00000000
membership_s12   membership_s12 0.00000000
membership_s14   membership_s14 0.00000000
membership_s15   membership_s15 0.00000000
membership_s16   membership_s16 0.00000000
membership_s17   membership_s17 0.00000000
membership_s18   membership_s18 0.00000000
membership_s20   membership_s20 0.00000000
membership_s24   membership_s24 0.00000000
membership_s25   membership_s25 0.00000000
membership_s26   membership_s26 0.00000000
membership_s27   membership_s27 0.00000000
membership_s28   membership_s28 0.00000000
membership_s30   membership_s30 0.00000000
membership_s31   membership_s31 0.00000000
membership_s33   membership_s33 0.00000000
membership_s36   membership_s36 0.00000000
membership_s37   membership_s37 0.00000000
pdi                         pdi 0.00000000
target                   target 0.00000000
[1] "Dataset: low_C Model RF, run: 9 of 10 2015-06-16 10:35:54"
     |      Out-of-bag   |
Tree |      MSE  %Var(y) |
   1 |  0.08861   190.60 |
   2 |  0.08507   182.99 |
   3 |  0.08328   179.13 |
   4 |  0.07809   167.97 |
   5 |  0.07601   163.50 |
   6 |  0.07331   157.70 |
   7 |  0.07026   151.14 |
   8 |  0.06867   147.71 |
   9 |  0.06683   143.75 |
  10 |  0.06591   141.77 |
  11 |  0.06418   138.05 |
  12 |  0.06292   135.35 |
  13 |  0.06234   134.10 |
  14 |  0.06111   131.44 |
  15 |  0.06029   129.69 |
  16 |  0.05948   127.94 |
  17 |  0.05902   126.95 |
  18 |  0.05863   126.11 |
  19 |  0.05825   125.29 |
  20 |  0.05784   124.43 |
  21 |  0.05772   124.15 |
  22 |  0.05747   123.62 |
  23 |  0.05734   123.34 |
  24 |  0.05724   123.13 |
  25 |  0.05712   122.87 |
  26 |  0.05681   122.20 |
  27 |  0.05656   121.67 |
  28 |  0.05641   121.33 |
  29 |  0.05634   121.18 |
  30 |  0.05609   120.64 |
  31 |  0.05591   120.26 |
  32 |  0.05578   119.98 |
  33 |  0.05561   119.62 |
  34 |  0.05573   119.88 |
  35 |  0.05558   119.56 |
  36 |  0.05548   119.34 |
  37 |  0.05534   119.04 |
  38 |  0.05507   118.45 |
  39 |  0.05499   118.28 |
  40 |  0.05485   117.98 |
  41 |  0.05475   117.76 |
  42 |  0.05464   117.53 |
  43 |   0.0546   117.45 |
  44 |   0.0546   117.46 |
  45 |   0.0545   117.23 |
  46 |  0.05448   117.20 |
  47 |  0.05434   116.89 |
  48 |  0.05429   116.78 |
  49 |  0.05421   116.60 |
  50 |   0.0542   116.59 |
  51 |  0.05403   116.23 |
  52 |  0.05404   116.23 |
  53 |  0.05392   115.99 |
  54 |  0.05379   115.69 |
  55 |  0.05378   115.69 |
  56 |  0.05374   115.59 |
  57 |  0.05372   115.56 |
  58 |  0.05367   115.44 |
  59 |  0.05362   115.35 |
  60 |  0.05362   115.33 |
  61 |   0.0536   115.29 |
  62 |   0.0536   115.30 |
  63 |  0.05354   115.17 |
  64 |   0.0535   115.07 |
  65 |  0.05341   114.89 |
  66 |  0.05341   114.88 |
  67 |  0.05335   114.76 |
  68 |  0.05332   114.69 |
  69 |  0.05327   114.58 |
  70 |  0.05322   114.49 |
  71 |   0.0532   114.44 |
  72 |   0.0532   114.43 |
  73 |  0.05318   114.38 |
  74 |   0.0532   114.44 |
  75 |  0.05318   114.40 |
  76 |  0.05315   114.33 |
  77 |  0.05314   114.30 |
  78 |  0.05311   114.24 |
  79 |   0.0531   114.23 |
  80 |  0.05305   114.11 |
  81 |  0.05302   114.05 |
  82 |  0.05296   113.92 |
  83 |  0.05295   113.91 |
  84 |  0.05291   113.81 |
  85 |  0.05291   113.82 |
  86 |  0.05288   113.74 |
  87 |  0.05288   113.74 |
  88 |  0.05284   113.66 |
  89 |  0.05283   113.64 |
  90 |  0.05284   113.66 |
  91 |  0.05282   113.63 |
  92 |  0.05283   113.65 |
  93 |  0.05276   113.48 |
  94 |  0.05275   113.48 |
  95 |  0.05273   113.43 |
  96 |  0.05277   113.51 |
  97 |  0.05274   113.45 |
  98 |  0.05271   113.37 |
  99 |  0.05269   113.34 |
 100 |  0.05266   113.28 |
[1] "Random Forest variable coefficients"
                      %IncMSE IncNodePurity
graph5           9.167604e-04  7.665310e-01
graph6           8.350331e-03  1.549687e+00
graph7           2.973899e-04  1.970155e-01
graph8           8.726003e-06  1.428571e-02
graph9           1.451245e-02  2.074831e+00
graph10          3.093990e-02  3.128658e+00
graph11          2.657302e-02  2.469018e+00
graph12          1.329955e-02  2.182795e+00
graph13          1.173830e-02  2.408538e+00
graph14          9.501947e-03  1.975721e+00
graph15          7.113891e-03  1.342714e+00
graph16          1.393768e-02  1.948653e+00
graph17          7.430179e-03  1.449978e+00
graph18          2.851007e-03  7.631510e-01
graph19          1.808499e-02  2.315014e+00
graph20          3.368238e-03  9.372935e-01
graph21          6.004426e-03  1.234709e+00
graph22          9.586278e-04  3.424630e-01
graph23          1.336424e-02  1.715487e+00
graph24          6.546698e-04  1.923112e-01
graph25          1.400220e-03  8.775889e-01
graph26          2.140050e-04  2.883088e-01
graph27          6.516926e-05  1.672821e-01
graph28          6.102253e-05  8.362328e-02
graph29          0.000000e+00  5.551115e-19
orbit0           4.229566e-04  3.053120e-01
orbit1           4.728685e-03  1.335120e+00
orbit2           4.118149e-04  5.463940e-01
orbit3           8.992087e-05  1.550188e-01
orbit4           1.194996e-02  1.893242e+00
orbit5           9.329303e-03  1.484209e+00
orbit6           1.551105e-02  1.667548e+00
orbit7           1.525849e-04  2.777404e-01
orbit8           1.486917e-03  8.255232e-01
orbit9           5.682869e-03  1.105789e+00
orbit10          1.192232e-03  5.606838e-01
orbit11          1.146548e-03  7.039670e-01
orbit12          3.092179e-04  2.147664e-01
orbit13          6.811150e-05  6.813917e-02
orbit14          4.401408e-06  3.592547e-02
orbit15          1.081328e-02  1.900863e+00
orbit16          7.827637e-03  2.073513e+00
orbit17          8.140339e-03  1.358505e+00
orbit18          1.482516e-02  3.318014e+00
orbit19          1.875328e-02  2.268152e+00
orbit20          8.815201e-03  1.330705e+00
orbit21          3.658523e-03  1.582964e+00
orbit22          2.003124e-02  2.309349e+00
orbit23          4.389069e-05  2.773688e-01
orbit24          2.004222e-02  2.173486e+00
orbit25          2.373555e-03  7.220121e-01
orbit26          4.010023e-03  9.218945e-01
orbit27          2.030900e-02  2.926985e+00
orbit28          9.902903e-03  2.107933e+00
orbit29          1.330694e-03  5.477390e-01
orbit30          8.731439e-04  6.511492e-01
orbit31          1.730855e-02  1.809469e+00
orbit32          1.026616e-03  5.502308e-01
orbit33          4.355006e-04  6.338683e-01
orbit34          7.578750e-03  1.481207e+00
orbit35          1.275469e-02  2.092528e+00
orbit36          2.941203e-03  1.671049e+00
orbit37          5.999133e-03  1.470992e+00
orbit38          1.345527e-03  1.030316e+00
orbit39          1.183535e-02  1.843861e+00
orbit40          6.396649e-04  4.302147e-01
orbit41          2.960295e-04  2.229055e-01
orbit42          3.322191e-04  1.643781e-01
orbit43          2.738642e-03  7.554337e-01
orbit44          1.432289e-04  2.628616e-01
orbit45          1.880573e-02  2.590856e+00
orbit46          8.191959e-04  5.252610e-01
orbit47          9.170605e-04  3.186767e-01
orbit48          1.433761e-03  6.994740e-01
orbit49          2.309251e-03  9.103792e-01
orbit50          1.275832e-04  3.219356e-01
orbit51          7.230432e-03  1.295758e+00
orbit52          4.699033e-03  8.740352e-01
orbit53          6.065253e-04  4.985962e-01
orbit54          5.427671e-04  2.944026e-01
orbit55          0.000000e+00  3.469447e-19
orbit56          1.508130e-02  1.843543e+00
orbit57          4.220390e-05  8.844387e-02
orbit58          2.777887e-04  1.956412e-01
orbit59          1.653926e-03  3.899225e-01
orbit60          1.883062e-03  5.315882e-01
orbit61          0.000000e+00  3.937822e-18
orbit62          1.541782e-03  6.499281e-01
orbit63          5.111657e-04  8.551381e-01
orbit64          2.422704e-04  1.261886e+00
orbit65          1.775064e-04  2.046819e-01
orbit66         -8.009220e-06  1.001823e-01
orbit67          7.807237e-05  1.630471e-01
orbit68          1.552943e-04  1.760393e-01
orbit69          8.988151e-06  2.766855e-02
orbit70          1.638032e-05  4.136136e-02
orbit71          0.000000e+00  5.551115e-19
orbit72          0.000000e+00  5.551115e-19
AP              -1.865354e-05  1.288742e-01
bet              3.320755e-03  3.734551e+00
ecc              9.216273e-04  3.479031e-01
eccrad           1.103358e-03  3.536461e-01
close            1.735536e-02  1.457558e+00
constraint       1.263844e-03  1.080105e+00
coreness         1.099422e-03  8.930942e-01
knn              8.777908e-03  2.310893e+00
hubscore         1.687823e-02  1.964531e+00
pagerank         9.208535e-03  6.107834e+00
trans            7.824776e-05  4.879793e-01
evcent           1.247428e-02  1.831695e+00
first            7.173109e-05  2.926969e-01
upto_second      1.008463e-02  1.342344e+00
upto_third       1.950057e-02  2.106975e+00
upto_fourth      1.464184e-02  1.724477e+00
upto_fifth       1.343898e-02  1.985993e+00
upto_sixth       1.921937e-02  2.409197e+00
second           1.365541e-02  1.846385e+00
third            1.685765e-02  2.077995e+00
fourth           1.367398e-02  4.558490e+00
fifth            1.074711e-02  2.534308e+00
sixth            1.542910e-02  2.449960e+00
ratio1           1.144571e-02  2.000107e+00
ratio2           1.194600e-02  4.835470e+00
ratio3           1.248521e-02  2.870665e+00
ratio4           2.038064e-02  3.645942e+00
ratio5           4.570671e-03  3.845767e+00
ratio6           1.693461e-02  3.265435e+00
selfinter        1.746844e-05  3.479893e-01
walktrap_vertex  7.365911e-04  7.447307e-01
bigcom1          8.313793e-04  5.006447e-01
bigcom2          0.000000e+00  8.326673e-19
bigcom3          3.198680e-06  2.467642e-01
bigcom4          2.073318e-04  3.283225e-01
bigcom6          0.000000e+00  0.000000e+00
bigcom8          2.293257e-04  8.067612e-01
bigcom9          4.338395e-06  9.470934e-03
bigcom11         0.000000e+00  2.775558e-19
bigcom13         0.000000e+00  8.326673e-19
bigcom15         2.514639e-06  4.156872e-01
bigcom16         0.000000e+00  1.110223e-18
bigcom21         4.562373e-05  2.723848e-01
bigcom22         0.000000e+00  2.222222e-02
bigcom24         0.000000e+00  1.387779e-19
bigcom26         0.000000e+00  1.457168e-18
bigcom28         2.349371e-04  5.010400e-01
bigcom30         1.989454e-04  7.301227e-01
bigcom31         0.000000e+00  5.551115e-19
bigcom32         0.000000e+00  1.110223e-18
bigcom33         0.000000e+00  5.551115e-19
bigcom34         0.000000e+00  5.551115e-19
bigcom36         0.000000e+00  2.775558e-19
bigcom37         0.000000e+00  5.551115e-19
bigcom38        -6.373964e-06  3.053142e-01
bigcom39         0.000000e+00  5.551115e-19
bigcom40         1.321290e-03  7.931295e-01
bigcom43         0.000000e+00  0.000000e+00
bigcom44        -1.953280e-05  1.030717e-01
bigcom46        -2.755958e-05  1.175603e-01
bigcom47        -3.910868e-05  2.594498e-01
bigcom49        -2.564503e-05  5.493358e-01
bigcom50         0.000000e+00  2.775558e-19
bigcom51         0.000000e+00  0.000000e+00
bigcom52         0.000000e+00  2.775558e-19
bigcom54         0.000000e+00  2.775558e-19
bigcom56         0.000000e+00  1.387779e-18
bigcom62         0.000000e+00  0.000000e+00
bigcom66         0.000000e+00  2.775558e-19
bigcom68         0.000000e+00  2.775558e-19
bigcom69         0.000000e+00  2.775558e-19
bigcom71        -4.312240e-05  1.791087e-01
bigcom72         0.000000e+00  2.775558e-19
bigcom73        -3.246039e-05  6.206577e-01
bigcom74        -3.668235e-05  5.056587e-01
bigcom75         0.000000e+00  1.110223e-18
bigcom76         0.000000e+00  0.000000e+00
bigcom77         0.000000e+00  5.551115e-19
bigcom79         0.000000e+00  0.000000e+00
bigcom80         0.000000e+00  2.775558e-19
bigcom82        -1.897378e-06  2.510765e-01
bigcom83        -3.327530e-05  4.756309e-01
bigcom84        -3.056025e-05  6.678762e-01
bigcom85         0.000000e+00  6.245005e-19
bigcom87         0.000000e+00  0.000000e+00
bigcom89         0.000000e+00  1.110223e-18
bigcom91         0.000000e+00  0.000000e+00
bigcom92         0.000000e+00  6.071532e-19
bigcom93         5.357816e-05  4.701845e-01
bigcom96         0.000000e+00  0.000000e+00
bigcom97         0.000000e+00  2.775558e-19
bigcom98         0.000000e+00  2.775558e-19
bigcom99         0.000000e+00  5.551115e-19
bigcom101        0.000000e+00  8.326673e-19
bigcom104       -3.875686e-05  3.210319e-01
bigcom106        3.769157e-05  4.069346e-01
bigcom109        0.000000e+00  2.775558e-19
bigcom113        0.000000e+00  5.204170e-20
bigcom116       -9.688730e-06  1.220764e-01
bigcom120        0.000000e+00  0.000000e+00
bigcom123       -3.013331e-05  6.402003e-01
bigcom126        0.000000e+00  0.000000e+00
bigcom127        0.000000e+00  5.551115e-19
bigcom137        0.000000e+00  5.551115e-19
bigcom139        0.000000e+00  0.000000e+00
bigcom140        9.426095e-07  4.954311e-01
bigcom143        0.000000e+00  0.000000e+00
bigcom145        0.000000e+00  5.551115e-19
bigcom146        0.000000e+00  0.000000e+00
bigcom147       -4.055642e-05  5.188614e-01
bigcom149        0.000000e+00  2.775558e-19
bigcom153        0.000000e+00  7.632783e-19
bigcom154        0.000000e+00  2.220446e-18
bigcom156        0.000000e+00  8.571429e-03
bigcom157        0.000000e+00  2.775558e-19
bigcom158       -1.684120e-05  5.821384e-01
bigcom160        1.521632e-05  5.210702e-01
bigcom161        0.000000e+00  9.714451e-19
bigcom162        0.000000e+00  0.000000e+00
bigcom164        0.000000e+00  1.110223e-18
bigcom166       -8.921603e-06  6.892931e-02
bigcom167       -1.974688e-05  2.391036e-01
bigcom171        0.000000e+00  0.000000e+00
bigcom173        0.000000e+00  0.000000e+00
bigcom175        3.911806e-06  5.801693e-01
bigcom176        0.000000e+00  1.942890e-18
bigcom177        0.000000e+00  0.000000e+00
bigcom178        0.000000e+00  2.775558e-19
bigcom180        0.000000e+00  8.847090e-19
bigcom181        0.000000e+00  5.551115e-19
bigcom184        0.000000e+00  2.775558e-19
bigcom186        0.000000e+00  0.000000e+00
bigcom187        0.000000e+00  0.000000e+00
bigcom189        0.000000e+00  0.000000e+00
bigcom194        0.000000e+00  5.551115e-19
bigcom195        0.000000e+00  0.000000e+00
bigcom196        0.000000e+00  0.000000e+00
bigcom204        0.000000e+00  6.245005e-19
bigcom205        0.000000e+00  2.775558e-19
bigcom212        0.000000e+00  1.387779e-19
bigcom214        0.000000e+00  6.938894e-20
bigcom222       -1.648009e-05  4.934003e-01
bigcom223        0.000000e+00  0.000000e+00
bigcom226        0.000000e+00  0.000000e+00
bigcom227        0.000000e+00  0.000000e+00
bigcom229        0.000000e+00  5.551115e-19
bigcom233        0.000000e+00  2.775558e-19
bigcom236        0.000000e+00  0.000000e+00
bigcom237        0.000000e+00  0.000000e+00
bigcom246        0.000000e+00  5.551115e-19
bigcom248       -3.264044e-06  2.176610e-01
bigcom249        0.000000e+00  0.000000e+00
bigcom250        0.000000e+00  0.000000e+00
bigcom254        0.000000e+00  2.775558e-19
bigcom266        0.000000e+00  2.775558e-19
bigcom269        0.000000e+00  1.110223e-18
bigcom272        0.000000e+00  0.000000e+00
bigcom274        2.953887e-05  2.120762e-01
bigcom281        0.000000e+00  0.000000e+00
bigcom291        0.000000e+00  8.976770e-01
bigcom292        0.000000e+00  5.551115e-19
bigcom295        0.000000e+00  0.000000e+00
bigcom299        0.000000e+00  5.551115e-19
bigcom301        0.000000e+00  0.000000e+00
bigcom306        0.000000e+00  4.163336e-19
bigcom309        0.000000e+00  1.110223e-18
bigcom314        0.000000e+00  8.571429e-03
bigcom321        0.000000e+00  2.775558e-19
bigcom341        0.000000e+00  5.551115e-19
bigcom350        0.000000e+00  0.000000e+00
bigcom353        0.000000e+00  0.000000e+00
bigcom359        0.000000e+00  2.775558e-19
bigcom363        0.000000e+00  8.080808e-04
bigcom365        0.000000e+00  0.000000e+00
bigcom385        0.000000e+00  5.551115e-19
bigcom386        0.000000e+00  0.000000e+00
bigcom408        0.000000e+00  0.000000e+00
bigcom412        0.000000e+00  0.000000e+00
bigcom480        0.000000e+00  1.942890e-18
spin_vertex      9.424016e-04  1.157678e+00
membership_s1    1.380157e-03  8.091434e-01
membership_s3    0.000000e+00  1.665335e-18
membership_s4    1.516885e-04  3.627261e-01
membership_s5    1.212487e-04  3.842290e-01
membership_s6    9.299661e-04  7.875327e-01
membership_s7    4.784529e-06  4.142117e-01
membership_s8    0.000000e+00  8.326673e-19
membership_s9   -1.338239e-05  4.410213e-02
membership_s11  -1.172418e-05  2.769525e-02
membership_s12   0.000000e+00  8.571429e-03
membership_s14   0.000000e+00  3.122502e-19
membership_s15  -1.389827e-04  3.570982e-01
membership_s16  -8.682521e-05  3.805178e-01
membership_s17   0.000000e+00  8.326673e-19
membership_s18   0.000000e+00  1.387779e-18
membership_s20   0.000000e+00  2.775558e-19
membership_s21   8.296317e-05  4.514081e-01
membership_s22   9.810519e-06  5.368399e-01
membership_s24   0.000000e+00  1.665335e-18
membership_s25  -4.329419e-05  2.597963e-01
membership_s26   8.456398e-06  2.103982e-01
membership_s27   1.022697e-04  5.309047e-01
membership_s28   0.000000e+00  7.677125e-03
membership_s30   5.549772e-05  4.285926e-01
membership_s31   4.776535e-05  3.104528e-01
membership_s32  -8.202823e-06  1.980047e-01
membership_s33  -6.399958e-05  4.157096e-01
membership_s36   7.035696e-04  8.226914e-01
membership_s37  -3.963280e-06  2.971509e-01
V1               1.190584e-02  5.770537e+00
V2               8.304285e-03  5.512938e+00
pdi              4.202188e-05  2.000091e-01
adhesion         9.472607e-03  4.659269e+00
cohesion         1.036850e-02  4.964467e+00
inner            5.763061e-03  5.669356e+00
outer            5.578620e-03  5.504089e+00
ioratio          7.745436e-03  4.795130e+00
comsize          6.756808e-03  6.729458e+00
target          -4.984872e-06  3.369436e-01
[1] "Dataset: low_C Model GLM, run: 9 of 10 2015-06-16 10:40:24"
[1] "glmnet variable coefficients"
                     [,1]          [,2]
(Intercept)     -2.968311 -3.420539e+00
graph0           0.000000 -1.667168e-02
graph1           0.000000 -1.202841e-05
graph2           0.000000 -6.915300e-03
graph3           0.000000  0.000000e+00
graph4           0.000000  0.000000e+00
graph5           0.000000 -1.595918e-04
graph6           0.000000 -7.119608e-06
graph7           0.000000  0.000000e+00
graph8           0.000000 -5.698656e-02
graph9           0.000000 -1.491126e-07
graph10          0.000000 -6.601456e-11
graph11          0.000000  0.000000e+00
graph12          0.000000  2.789897e-08
graph13          0.000000  0.000000e+00
graph14          0.000000 -7.150470e-11
graph15          0.000000  1.074594e-04
graph16          0.000000  0.000000e+00
graph17          0.000000  0.000000e+00
graph18          0.000000  4.804245e-05
graph19          0.000000  1.747431e-05
graph20          0.000000 -8.095676e-06
graph21          0.000000 -1.388766e-09
graph22          0.000000 -5.204834e-05
graph23          0.000000 -7.654855e-05
graph24          0.000000 -1.915282e-04
graph25          0.000000  2.774497e-04
graph26          0.000000  8.006835e-04
graph27          0.000000 -1.274274e-03
graph28          0.000000  2.088849e-04
graph29          0.000000 -3.573090e-01
orbit0           0.000000 -1.664204e-02
orbit1           0.000000 -8.213594e-06
orbit2           0.000000 -2.066500e-03
orbit3           0.000000 -7.411150e-03
orbit4           0.000000  0.000000e+00
orbit5           0.000000 -4.615359e-06
orbit6           0.000000  0.000000e+00
orbit7           0.000000  0.000000e+00
orbit8           0.000000 -2.348462e-04
orbit9           0.000000 -8.625447e-07
orbit10          0.000000 -2.057935e-05
orbit11          0.000000  1.561307e-03
orbit12          0.000000  0.000000e+00
orbit13          0.000000  0.000000e+00
orbit14          0.000000 -5.227413e-02
orbit15          0.000000 -1.239446e-07
orbit16          0.000000 -1.646045e-07
orbit17          0.000000 -9.614781e-07
orbit18          0.000000 -4.468442e-08
orbit19          0.000000 -2.930887e-10
orbit20          0.000000  2.746715e-08
orbit21          0.000000  9.408275e-05
orbit22          0.000000  0.000000e+00
orbit23          0.000000  1.007354e-02
orbit24          0.000000  0.000000e+00
orbit25          0.000000  1.787954e-06
orbit26          0.000000 -8.444576e-06
orbit27          0.000000  0.000000e+00
orbit28          0.000000  3.088978e-06
orbit29          0.000000  2.229949e-06
orbit30          0.000000 -3.450786e-06
orbit31          0.000000  0.000000e+00
orbit32          0.000000 -2.012669e-08
orbit33          0.000000  1.301339e-01
orbit34          0.000000  8.074106e-05
orbit35          0.000000 -2.579408e-08
orbit36          0.000000 -5.134920e-07
orbit37          0.000000  2.615461e-06
orbit38          0.000000  0.000000e+00
orbit39          0.000000 -3.051135e-06
orbit40          0.000000  8.551749e-07
orbit41          0.000000 -3.757653e-05
orbit42          0.000000  9.574228e-02
orbit43          0.000000  3.212499e-05
orbit44          0.000000  2.110155e-01
orbit45          0.000000  1.085067e-05
orbit46          0.000000  6.862372e-05
orbit47          0.000000 -1.161632e-03
orbit48          0.000000  1.132620e-04
orbit49          0.000000 -3.052294e-06
orbit50          0.000000  0.000000e+00
orbit51          0.000000  0.000000e+00
orbit52          0.000000 -3.246791e-04
orbit53          0.000000 -2.868172e-03
orbit54          0.000000 -3.906480e-05
orbit55          0.000000 -1.334386e+00
orbit56          0.000000 -7.588488e-06
orbit57          0.000000 -1.249673e-03
orbit58          0.000000  1.919727e-01
orbit59          0.000000 -1.358256e-04
orbit60          0.000000 -2.303193e-05
orbit61          0.000000 -1.573714e+00
orbit62          0.000000  0.000000e+00
orbit63          0.000000  9.370599e-03
orbit64          0.000000  1.272806e-02
orbit65          0.000000  8.691794e-04
orbit66          0.000000  8.671219e-04
orbit67          0.000000  4.789946e-01
orbit68          0.000000 -1.687788e-03
orbit69          0.000000  2.628360e-01
orbit70          0.000000  3.324979e-03
orbit71          0.000000 -3.267947e-01
orbit72          0.000000 -3.375612e-01
AP               0.000000  0.000000e+00
bet              0.000000  1.551447e-05
ecc              0.000000 -1.814169e-02
eccrad           0.000000 -7.645425e-02
close            0.000000  0.000000e+00
constraint       0.000000 -2.826854e-01
coreness         0.000000  1.203914e-03
knn              0.000000  1.080258e-05
hubscore         0.000000 -1.556341e+01
pagerank         0.000000 -1.489067e+00
trans            0.000000  2.354855e-02
evcent           0.000000 -8.913928e+00
first            0.000000 -2.191540e-02
upto_second      0.000000 -2.445133e-06
upto_third       0.000000 -7.307615e-06
upto_fourth      0.000000  0.000000e+00
upto_fifth       0.000000  0.000000e+00
upto_sixth       0.000000  5.473327e-05
second           0.000000 -1.744594e-06
third            0.000000 -6.596284e-06
fourth           0.000000  1.446351e-05
fifth            0.000000 -7.885027e-06
sixth            0.000000  1.107923e-04
ratio1           0.000000  1.226396e-05
ratio2           0.000000 -2.696113e-04
ratio3           0.000000 -1.141840e-03
ratio4           0.000000 -6.754593e-04
ratio5           0.000000 -6.483690e-04
ratio6           0.000000 -5.923503e-05
selfinter        0.000000 -1.156877e-03
walktrap_vertex  0.000000 -4.275239e-01
bigcom1          0.000000  3.052818e-01
bigcom2          0.000000 -5.552711e-01
bigcom3          0.000000  3.696881e-01
bigcom4          0.000000  3.927442e-01
bigcom6          0.000000 -3.189687e-01
bigcom8          0.000000  8.241359e-01
bigcom9          0.000000  2.858841e-01
bigcom11         0.000000 -8.611091e-01
bigcom13         0.000000 -1.008494e+00
bigcom15         0.000000  9.431284e-01
bigcom16         0.000000 -6.166483e-01
bigcom21         0.000000  7.034559e-01
bigcom22         0.000000 -1.397781e+00
bigcom24         0.000000 -3.790043e-01
bigcom26         0.000000 -1.136965e+00
bigcom28         0.000000  6.232801e-01
bigcom30         0.000000  6.248346e-01
bigcom31         0.000000 -2.109418e-01
bigcom32         0.000000 -7.785385e-01
bigcom33         0.000000 -8.872121e-01
bigcom34         0.000000 -4.101065e-01
bigcom36         0.000000 -7.789081e-01
bigcom37         0.000000  0.000000e+00
bigcom38         0.000000  4.952389e-01
bigcom39         0.000000 -8.958533e-01
bigcom40         0.000000  6.036325e-01
bigcom43         0.000000 -6.093081e-01
bigcom44         0.000000  7.385854e-01
bigcom46         0.000000  4.537938e-01
bigcom47         0.000000  7.280607e-01
bigcom49         0.000000  1.821601e+00
bigcom50         0.000000 -6.362512e-01
bigcom51         0.000000 -4.716972e-01
bigcom52         0.000000 -5.275546e-01
bigcom54         0.000000 -3.539380e-01
bigcom56         0.000000 -3.902652e-01
bigcom62         0.000000 -6.144118e-01
bigcom66         0.000000 -5.857955e-01
bigcom68         0.000000 -5.094060e-01
bigcom69         0.000000 -8.054602e-01
bigcom71         0.000000  5.865835e-01
bigcom72         0.000000 -6.778432e-01
bigcom73         0.000000  2.039775e+00
bigcom74         0.000000  1.203848e+00
bigcom75         0.000000 -5.597748e-01
bigcom76         0.000000 -5.184260e-01
bigcom77         0.000000 -3.094074e-01
bigcom79         0.000000 -5.663137e-01
bigcom80         0.000000 -6.671690e-01
bigcom82         0.000000  1.205796e+00
bigcom83         0.000000  1.575145e+00
bigcom84         0.000000  2.564528e+00
bigcom85         0.000000 -7.768550e-01
bigcom87         0.000000 -8.741799e-01
bigcom89         0.000000 -5.233342e-01
bigcom91         0.000000 -3.372630e-01
bigcom92         0.000000 -6.873042e-01
bigcom93         0.000000  1.503917e+00
bigcom96         0.000000 -4.379953e-01
bigcom97         0.000000 -8.923763e-01
bigcom98         0.000000 -5.621838e-01
bigcom99         0.000000 -8.331809e-01
bigcom101        0.000000 -2.970935e-01
bigcom104        0.000000  7.473878e-01
bigcom106        0.000000  1.056749e+00
bigcom109        0.000000 -5.040394e-01
bigcom113        0.000000 -6.537524e-01
bigcom116        0.000000  2.291769e-01
bigcom120        0.000000 -9.059058e-01
bigcom123        0.000000  1.568506e+00
bigcom126        0.000000 -5.300480e-01
bigcom127        0.000000 -9.043307e-01
bigcom137        0.000000 -6.317630e-01
bigcom139        0.000000 -6.013101e-01
bigcom140        0.000000  1.402138e+00
bigcom143        0.000000 -7.304718e-01
bigcom145        0.000000 -9.809043e-01
bigcom146        0.000000 -9.485953e-01
bigcom147        0.000000  1.406455e+00
bigcom149        0.000000 -2.884895e-01
bigcom153        0.000000 -7.018089e-01
bigcom154        0.000000 -7.612335e-01
bigcom156        0.000000 -5.009101e-01
bigcom157        0.000000 -1.124775e+00
bigcom158        0.000000  1.821055e+00
bigcom160        0.000000  1.306092e+00
bigcom161        0.000000 -5.786256e-01
bigcom162        0.000000 -4.921632e-01
bigcom164        0.000000 -5.872866e-01
bigcom166        0.000000  8.667673e-01
bigcom167        0.000000  6.385725e-01
bigcom171        0.000000 -2.652823e-01
bigcom173        0.000000 -6.328970e-01
bigcom175        0.000000  2.204882e+00
bigcom176        0.000000 -1.466600e-01
bigcom177        0.000000 -5.438254e-01
bigcom178        0.000000 -6.069213e-01
bigcom180        0.000000 -6.769271e-01
bigcom181        0.000000 -4.544919e-01
bigcom184        0.000000 -2.390031e-01
bigcom186        0.000000 -6.796573e-01
bigcom187        0.000000 -2.582589e-01
bigcom189        0.000000 -9.289268e-01
bigcom194        0.000000 -6.814088e-01
bigcom195        0.000000 -3.798734e-01
bigcom196        0.000000 -6.690298e-01
bigcom204        0.000000 -6.520738e-01
bigcom205        0.000000 -7.351929e-01
bigcom212        0.000000 -6.578088e-01
bigcom214        0.000000 -4.155340e-01
bigcom222        0.000000  1.984582e+00
bigcom223        0.000000  0.000000e+00
bigcom226        0.000000 -1.823846e-01
bigcom227        0.000000 -2.981940e-01
bigcom229        0.000000 -7.204213e-01
bigcom233        0.000000 -3.512353e-01
bigcom236        0.000000 -5.911569e-01
bigcom237        0.000000 -2.424048e-01
bigcom246        0.000000 -3.734416e-01
bigcom248        0.000000  1.034922e+00
bigcom249        0.000000 -3.761477e-01
bigcom250        0.000000 -5.220376e-01
bigcom254        0.000000 -3.874214e-01
bigcom266        0.000000 -3.919127e-01
bigcom269        0.000000 -8.056783e-01
bigcom272        0.000000 -5.575174e-01
bigcom274        0.000000  1.871112e+00
bigcom281        0.000000 -8.499913e-01
bigcom291        0.000000  5.696990e+00
bigcom292        0.000000 -3.128652e-01
bigcom295        0.000000 -2.463782e-01
bigcom299        0.000000 -4.534200e-01
bigcom301        0.000000 -5.535599e-01
bigcom306        0.000000 -5.152687e-01
bigcom309        0.000000 -9.639872e-01
bigcom314        0.000000 -2.427966e-01
bigcom321        0.000000 -5.480425e-01
bigcom341        0.000000 -8.069191e-01
bigcom350        0.000000  0.000000e+00
bigcom353        0.000000 -5.290762e-01
bigcom359        0.000000 -7.105745e-02
bigcom363        0.000000  0.000000e+00
bigcom365        0.000000 -5.962130e-01
bigcom385        0.000000 -6.856142e-01
bigcom386        0.000000 -1.776328e-01
bigcom408        0.000000 -7.174351e-01
bigcom412        0.000000 -3.961799e-01
bigcom480        0.000000 -4.816269e-01
spin_vertex      0.000000  5.587514e-01
membership_s1    0.000000  5.650987e-02
membership_s3    0.000000 -1.478315e+00
membership_s4    0.000000 -6.229244e-02
membership_s5    0.000000  2.071142e-03
membership_s6    0.000000  9.084873e-02
membership_s7    0.000000  9.042753e-02
membership_s8    0.000000 -9.965060e-01
membership_s9    0.000000 -2.521095e-02
membership_s11   0.000000  1.552377e-01
membership_s12   0.000000 -1.158610e+00
membership_s14   0.000000 -9.636458e-01
membership_s15   0.000000  4.842426e-02
membership_s16   0.000000  2.521692e-01
membership_s17   0.000000 -1.137438e+00
membership_s18   0.000000 -2.355759e+00
membership_s20   0.000000 -9.769655e-01
membership_s21   0.000000  1.767513e-01
membership_s22   0.000000  3.978954e-01
membership_s24   0.000000 -1.266387e+00
membership_s25   0.000000  5.646198e-01
membership_s26   0.000000  7.127484e-01
membership_s27   0.000000 -2.641255e-02
membership_s28   0.000000 -1.996972e-01
membership_s30   0.000000  8.481792e-03
membership_s31   0.000000 -1.034650e-01
membership_s32   0.000000 -4.156772e-03
membership_s33   0.000000  1.180992e+00
membership_s36   0.000000  5.685781e-02
membership_s37   0.000000 -2.636840e-04
V1               0.000000  5.164758e-04
V2               0.000000 -6.167469e-01
pdi              0.000000 -2.093331e+03
[truncated: 110,986 more chars]
