# Supplementary material for: Distinctive Behaviors of Druggable Proteins in Cellular Networks
Source: PLoS Comput Biol. 2015 Dec 23;11(12):e1004597. doi: 10.1371/journal.pcbi.1004597 (PMC4689399; doi:10.1371/journal.pcbi.1004597)
Supplement: S1 File — (ZIP) [file pcbi.1004597.s004.zip › S1_File/direct.20150613.random.ppi.optimised_Target_results_low_CT.txt]

[[1]]
[1] "low_CT"

[1] "Dataset: low_CT Model GBM, run: 1 of 10 2015-06-16 09:40:50"
Iter   TrainDeviance   ValidDeviance   StepSize   Improve
     1        0.1944             nan     0.0100    0.0000

[1] "GBM variable coefficients"
                            var   rel.inf
orbit50                 orbit50 14.771276
sixth                     sixth 14.498515
knn                         knn 13.502828
inner                     inner  8.515976
pagerank               pagerank  6.990900
bigcom72               bigcom72  5.868482
orbit68                 orbit68  5.857257
membership_s15   membership_s15  5.097124
bigcom26               bigcom26  4.587205
ratio3                   ratio3  4.585665
bigcom248             bigcom248  4.369103
V1                           V1  4.286363
V2                           V2  4.118896
ioratio                 ioratio  2.950410
graph0                   graph0  0.000000
graph1                   graph1  0.000000
graph2                   graph2  0.000000
graph3                   graph3  0.000000
graph4                   graph4  0.000000
graph5                   graph5  0.000000
graph6                   graph6  0.000000
graph7                   graph7  0.000000
graph8                   graph8  0.000000
graph9                   graph9  0.000000
graph10                 graph10  0.000000
graph11                 graph11  0.000000
graph12                 graph12  0.000000
graph13                 graph13  0.000000
graph14                 graph14  0.000000
graph15                 graph15  0.000000
graph16                 graph16  0.000000
graph17                 graph17  0.000000
graph18                 graph18  0.000000
graph19                 graph19  0.000000
graph20                 graph20  0.000000
graph21                 graph21  0.000000
graph22                 graph22  0.000000
graph23                 graph23  0.000000
graph24                 graph24  0.000000
graph25                 graph25  0.000000
graph26                 graph26  0.000000
graph27                 graph27  0.000000
graph28                 graph28  0.000000
graph29                 graph29  0.000000
orbit0                   orbit0  0.000000
orbit1                   orbit1  0.000000
orbit2                   orbit2  0.000000
orbit3                   orbit3  0.000000
orbit4                   orbit4  0.000000
orbit5                   orbit5  0.000000
orbit6                   orbit6  0.000000
orbit7                   orbit7  0.000000
orbit8                   orbit8  0.000000
orbit9                   orbit9  0.000000
orbit10                 orbit10  0.000000
orbit11                 orbit11  0.000000
orbit12                 orbit12  0.000000
orbit13                 orbit13  0.000000
orbit14                 orbit14  0.000000
orbit15                 orbit15  0.000000
orbit16                 orbit16  0.000000
orbit17                 orbit17  0.000000
orbit18                 orbit18  0.000000
orbit19                 orbit19  0.000000
orbit20                 orbit20  0.000000
orbit21                 orbit21  0.000000
orbit22                 orbit22  0.000000
orbit23                 orbit23  0.000000
orbit24                 orbit24  0.000000
orbit25                 orbit25  0.000000
orbit26                 orbit26  0.000000
orbit27                 orbit27  0.000000
orbit28                 orbit28  0.000000
orbit29                 orbit29  0.000000
orbit30                 orbit30  0.000000
orbit31                 orbit31  0.000000
orbit32                 orbit32  0.000000
orbit33                 orbit33  0.000000
orbit34                 orbit34  0.000000
orbit35                 orbit35  0.000000
orbit36                 orbit36  0.000000
orbit37                 orbit37  0.000000
orbit38                 orbit38  0.000000
orbit39                 orbit39  0.000000
orbit40                 orbit40  0.000000
orbit41                 orbit41  0.000000
orbit42                 orbit42  0.000000
orbit43                 orbit43  0.000000
orbit44                 orbit44  0.000000
orbit45                 orbit45  0.000000
orbit46                 orbit46  0.000000
orbit47                 orbit47  0.000000
orbit48                 orbit48  0.000000
orbit49                 orbit49  0.000000
orbit51                 orbit51  0.000000
orbit52                 orbit52  0.000000
orbit53                 orbit53  0.000000
orbit54                 orbit54  0.000000
orbit55                 orbit55  0.000000
orbit56                 orbit56  0.000000
orbit57                 orbit57  0.000000
orbit58                 orbit58  0.000000
orbit59                 orbit59  0.000000
orbit60                 orbit60  0.000000
orbit61                 orbit61  0.000000
orbit62                 orbit62  0.000000
orbit63                 orbit63  0.000000
orbit64                 orbit64  0.000000
orbit65                 orbit65  0.000000
orbit66                 orbit66  0.000000
orbit67                 orbit67  0.000000
orbit69                 orbit69  0.000000
orbit70                 orbit70  0.000000
orbit71                 orbit71  0.000000
orbit72                 orbit72  0.000000
AP                           AP  0.000000
bet                         bet  0.000000
ecc                         ecc  0.000000
eccrad                   eccrad  0.000000
close                     close  0.000000
constraint           constraint  0.000000
coreness               coreness  0.000000
hubscore               hubscore  0.000000
trans                     trans  0.000000
evcent                   evcent  0.000000
first                     first  0.000000
upto_second         upto_second  0.000000
upto_third           upto_third  0.000000
upto_fourth         upto_fourth  0.000000
upto_fifth           upto_fifth  0.000000
upto_sixth           upto_sixth  0.000000
second                   second  0.000000
third                     third  0.000000
fourth                   fourth  0.000000
fifth                     fifth  0.000000
ratio1                   ratio1  0.000000
ratio2                   ratio2  0.000000
ratio4                   ratio4  0.000000
ratio5                   ratio5  0.000000
ratio6                   ratio6  0.000000
selfinter             selfinter  0.000000
walktrap_vertex walktrap_vertex  0.000000
bigcom1                 bigcom1  0.000000
bigcom2                 bigcom2  0.000000
bigcom3                 bigcom3  0.000000
bigcom4                 bigcom4  0.000000
bigcom6                 bigcom6  0.000000
bigcom8                 bigcom8  0.000000
bigcom9                 bigcom9  0.000000
bigcom11               bigcom11  0.000000
bigcom13               bigcom13  0.000000
bigcom15               bigcom15  0.000000
bigcom16               bigcom16  0.000000
bigcom21               bigcom21  0.000000
bigcom22               bigcom22  0.000000
bigcom24               bigcom24  0.000000
bigcom28               bigcom28  0.000000
bigcom30               bigcom30  0.000000
bigcom31               bigcom31  0.000000
bigcom32               bigcom32  0.000000
bigcom33               bigcom33  0.000000
bigcom34               bigcom34  0.000000
bigcom36               bigcom36  0.000000
bigcom37               bigcom37  0.000000
bigcom38               bigcom38  0.000000
bigcom39               bigcom39  0.000000
bigcom40               bigcom40  0.000000
bigcom43               bigcom43  0.000000
bigcom44               bigcom44  0.000000
bigcom46               bigcom46  0.000000
bigcom47               bigcom47  0.000000
bigcom49               bigcom49  0.000000
bigcom50               bigcom50  0.000000
bigcom51               bigcom51  0.000000
bigcom52               bigcom52  0.000000
bigcom54               bigcom54  0.000000
bigcom56               bigcom56  0.000000
bigcom62               bigcom62  0.000000
bigcom66               bigcom66  0.000000
bigcom68               bigcom68  0.000000
bigcom69               bigcom69  0.000000
bigcom71               bigcom71  0.000000
bigcom73               bigcom73  0.000000
bigcom74               bigcom74  0.000000
bigcom75               bigcom75  0.000000
bigcom76               bigcom76  0.000000
bigcom77               bigcom77  0.000000
bigcom79               bigcom79  0.000000
bigcom80               bigcom80  0.000000
bigcom82               bigcom82  0.000000
bigcom83               bigcom83  0.000000
bigcom84               bigcom84  0.000000
bigcom85               bigcom85  0.000000
bigcom87               bigcom87  0.000000
bigcom89               bigcom89  0.000000
bigcom91               bigcom91  0.000000
bigcom92               bigcom92  0.000000
bigcom93               bigcom93  0.000000
bigcom96               bigcom96  0.000000
bigcom97               bigcom97  0.000000
bigcom98               bigcom98  0.000000
bigcom99               bigcom99  0.000000
bigcom101             bigcom101  0.000000
bigcom104             bigcom104  0.000000
bigcom106             bigcom106  0.000000
bigcom109             bigcom109  0.000000
bigcom113             bigcom113  0.000000
bigcom116             bigcom116  0.000000
bigcom120             bigcom120  0.000000
bigcom123             bigcom123  0.000000
bigcom126             bigcom126  0.000000
bigcom127             bigcom127  0.000000
bigcom137             bigcom137  0.000000
bigcom139             bigcom139  0.000000
bigcom140             bigcom140  0.000000
bigcom143             bigcom143  0.000000
bigcom145             bigcom145  0.000000
bigcom146             bigcom146  0.000000
bigcom147             bigcom147  0.000000
bigcom149             bigcom149  0.000000
bigcom153             bigcom153  0.000000
bigcom154             bigcom154  0.000000
bigcom156             bigcom156  0.000000
bigcom157             bigcom157  0.000000
bigcom158             bigcom158  0.000000
bigcom160             bigcom160  0.000000
bigcom161             bigcom161  0.000000
bigcom162             bigcom162  0.000000
bigcom164             bigcom164  0.000000
bigcom166             bigcom166  0.000000
bigcom167             bigcom167  0.000000
bigcom171             bigcom171  0.000000
bigcom173             bigcom173  0.000000
bigcom175             bigcom175  0.000000
bigcom176             bigcom176  0.000000
bigcom177             bigcom177  0.000000
bigcom178             bigcom178  0.000000
bigcom180             bigcom180  0.000000
bigcom181             bigcom181  0.000000
bigcom184             bigcom184  0.000000
bigcom186             bigcom186  0.000000
bigcom187             bigcom187  0.000000
bigcom189             bigcom189  0.000000
bigcom194             bigcom194  0.000000
bigcom195             bigcom195  0.000000
bigcom196             bigcom196  0.000000
bigcom204             bigcom204  0.000000
bigcom205             bigcom205  0.000000
bigcom212             bigcom212  0.000000
bigcom214             bigcom214  0.000000
bigcom222             bigcom222  0.000000
bigcom223             bigcom223  0.000000
bigcom226             bigcom226  0.000000
bigcom227             bigcom227  0.000000
bigcom229             bigcom229  0.000000
bigcom233             bigcom233  0.000000
bigcom236             bigcom236  0.000000
bigcom237             bigcom237  0.000000
bigcom246             bigcom246  0.000000
bigcom249             bigcom249  0.000000
bigcom250             bigcom250  0.000000
bigcom254             bigcom254  0.000000
bigcom266             bigcom266  0.000000
bigcom269             bigcom269  0.000000
bigcom272             bigcom272  0.000000
bigcom274             bigcom274  0.000000
bigcom281             bigcom281  0.000000
bigcom291             bigcom291  0.000000
bigcom292             bigcom292  0.000000
bigcom295             bigcom295  0.000000
bigcom299             bigcom299  0.000000
bigcom301             bigcom301  0.000000
bigcom306             bigcom306  0.000000
bigcom309             bigcom309  0.000000
bigcom314             bigcom314  0.000000
bigcom321             bigcom321  0.000000
bigcom341             bigcom341  0.000000
bigcom350             bigcom350  0.000000
bigcom353             bigcom353  0.000000
bigcom359             bigcom359  0.000000
bigcom363             bigcom363  0.000000
bigcom365             bigcom365  0.000000
bigcom385             bigcom385  0.000000
bigcom386             bigcom386  0.000000
bigcom408             bigcom408  0.000000
bigcom412             bigcom412  0.000000
bigcom480             bigcom480  0.000000
spin_vertex         spin_vertex  0.000000
membership_s1     membership_s1  0.000000
membership_s3     membership_s3  0.000000
membership_s4     membership_s4  0.000000
membership_s5     membership_s5  0.000000
membership_s6     membership_s6  0.000000
membership_s7     membership_s7  0.000000
membership_s8     membership_s8  0.000000
membership_s9     membership_s9  0.000000
membership_s11   membership_s11  0.000000
membership_s12   membership_s12  0.000000
membership_s14   membership_s14  0.000000
membership_s16   membership_s16  0.000000
membership_s17   membership_s17  0.000000
membership_s18   membership_s18  0.000000
membership_s20   membership_s20  0.000000
membership_s21   membership_s21  0.000000
membership_s22   membership_s22  0.000000
membership_s24   membership_s24  0.000000
membership_s25   membership_s25  0.000000
membership_s26   membership_s26  0.000000
membership_s27   membership_s27  0.000000
membership_s28   membership_s28  0.000000
membership_s30   membership_s30  0.000000
membership_s31   membership_s31  0.000000
membership_s32   membership_s32  0.000000
membership_s33   membership_s33  0.000000
membership_s36   membership_s36  0.000000
membership_s37   membership_s37  0.000000
pdi                         pdi  0.000000
adhesion               adhesion  0.000000
cohesion               cohesion  0.000000
outer                     outer  0.000000
comsize                 comsize  0.000000
target                   target  0.000000
[1] "Dataset: low_CT Model RF, run: 1 of 10 2015-06-16 09:40:52"
     |      Out-of-bag   |
Tree |      MSE  %Var(y) |
   1 |  0.01457   153.85 |
   2 |  0.01389   146.65 |
   3 |  0.01368   144.40 |
   4 |  0.01471   155.35 |
   5 |  0.01518   160.25 |
   6 |  0.01551   163.79 |
   7 |  0.01481   156.37 |
   8 |  0.01393   147.09 |
   9 |  0.01356   143.14 |
  10 |  0.01312   138.55 |
  11 |  0.01266   133.64 |
  12 |  0.01229   129.78 |
  13 |  0.01234   130.29 |
  14 |  0.01223   129.11 |
  15 |  0.01203   127.04 |
  16 |  0.01181   124.63 |
  17 |  0.01167   123.21 |
  18 |  0.01152   121.62 |
  19 |  0.01159   122.40 |
  20 |  0.01161   122.62 |
  21 |  0.01156   122.06 |
  22 |  0.01154   121.85 |
  23 |   0.0115   121.45 |
  24 |  0.01147   121.05 |
  25 |  0.01138   120.15 |
  26 |  0.01134   119.75 |
  27 |   0.0113   119.35 |
  28 |  0.01129   119.21 |
  29 |  0.01124   118.67 |
  30 |  0.01126   118.88 |
  31 |  0.01123   118.60 |
  32 |   0.0112   118.29 |
  33 |  0.01123   118.57 |
  34 |  0.01125   118.73 |
  35 |  0.01121   118.32 |
  36 |  0.01119   118.10 |
  37 |  0.01114   117.59 |
  38 |  0.01112   117.35 |
  39 |  0.01109   117.12 |
  40 |  0.01108   116.98 |
  41 |  0.01105   116.69 |
  42 |  0.01104   116.58 |
  43 |  0.01104   116.50 |
  44 |  0.01101   116.26 |
  45 |  0.01101   116.19 |
  46 |    0.011   116.09 |
  47 |  0.01098   115.90 |
  48 |  0.01098   115.96 |
  49 |  0.01098   115.89 |
  50 |  0.01096   115.66 |
  51 |  0.01093   115.39 |
  52 |   0.0109   115.09 |
  53 |   0.0109   115.07 |
  54 |  0.01089   114.92 |
  55 |   0.0109   115.12 |
  56 |  0.01091   115.22 |
  57 |  0.01089   115.02 |
  58 |  0.01088   114.84 |
  59 |  0.01089   114.94 |
  60 |  0.01089   114.96 |
  61 |  0.01089   114.97 |
  62 |  0.01087   114.77 |
  63 |  0.01087   114.77 |
  64 |  0.01087   114.73 |
  65 |  0.01085   114.55 |
  66 |  0.01085   114.52 |
  67 |  0.01085   114.58 |
  68 |  0.01083   114.33 |
  69 |  0.01083   114.33 |
  70 |  0.01082   114.19 |
  71 |  0.01081   114.12 |
  72 |  0.01082   114.21 |
  73 |   0.0108   114.07 |
  74 |  0.01081   114.14 |
  75 |  0.01081   114.10 |
  76 |  0.01081   114.18 |
  77 |  0.01084   114.45 |
  78 |  0.01083   114.34 |
  79 |  0.01083   114.32 |
  80 |  0.01082   114.25 |
  81 |  0.01082   114.19 |
  82 |  0.01081   114.10 |
  83 |   0.0108   114.05 |
  84 |  0.01079   113.89 |
  85 |  0.01077   113.69 |
  86 |  0.01076   113.58 |
  87 |  0.01078   113.78 |
  88 |  0.01077   113.74 |
  89 |  0.01078   113.76 |
  90 |  0.01076   113.65 |
  91 |  0.01077   113.69 |
  92 |  0.01077   113.66 |
  93 |  0.01077   113.65 |
  94 |  0.01077   113.73 |
  95 |  0.01078   113.80 |
  96 |  0.01078   113.86 |
  97 |  0.01078   113.83 |
  98 |  0.01077   113.74 |
  99 |  0.01076   113.64 |
 100 |  0.01077   113.71 |
[1] "Random Forest variable coefficients"
                      %IncMSE IncNodePurity
graph5           1.264867e-04  4.265844e-02
graph6           2.162763e-03  2.812823e-01
graph7           3.484877e-05  8.041632e-02
graph8           0.000000e+00  0.000000e+00
graph9           6.114566e-03  3.378414e-01
graph10          2.923771e-03  3.094821e-01
graph11          2.680871e-03  4.272513e-01
graph12          3.750320e-03  3.541431e-01
graph13          2.061337e-03  3.564417e-01
graph14          3.667893e-03  3.246302e-01
graph15          2.435456e-03  2.316772e-01
graph16          3.273423e-03  5.636844e-01
graph17          1.691348e-03  3.676118e-01
graph18          4.090561e-04  7.356201e-02
graph19          2.047323e-03  3.826435e-01
graph20          4.913456e-04  1.571093e-01
graph21          1.148705e-03  1.722822e-01
graph22          1.664476e-04  6.099353e-02
graph23          4.505651e-03  2.402421e-01
graph24          6.678238e-05  5.566100e-02
graph25          1.978508e-04  7.255307e-02
graph26          2.116663e-05  1.120885e-01
graph27         -3.757210e-06  1.496599e-01
graph28          0.000000e+00  0.000000e+00
graph29          0.000000e+00  0.000000e+00
orbit0           1.537070e-04  9.616080e-02
orbit1           4.500077e-03  4.351537e-01
orbit2           1.285964e-04  9.204573e-02
orbit3           2.622253e-05  2.900000e-02
orbit4           2.416440e-03  4.177283e-01
orbit5           3.764185e-03  1.476835e-01
orbit6           1.188255e-03  2.596018e-01
orbit7           4.724160e-05  5.872781e-02
orbit8           2.172781e-04  9.991075e-02
orbit9           1.895052e-03  3.082855e-01
orbit10          3.689046e-04  5.988827e-02
orbit11          2.143692e-05  3.842947e-02
orbit12          1.665400e-04  4.549080e-02
orbit13         -4.068843e-06  2.199293e-02
orbit14          0.000000e+00  0.000000e+00
orbit15          1.976597e-03  5.178489e-01
orbit16          3.261029e-03  1.301202e-01
orbit17          9.043715e-04  1.908974e-01
orbit18          4.910776e-03  5.833574e-01
orbit19          3.860115e-03  4.167068e-01
orbit20          2.483234e-03  2.131845e-01
orbit21          2.788512e-03  1.651888e-01
orbit22          3.296326e-03  2.970244e-01
orbit23          3.462193e-05  2.220225e-02
orbit24          1.744146e-03  4.202327e-01
orbit25          5.146426e-04  6.612657e-02
orbit26         -8.621857e-06  5.840399e-02
orbit27          4.804921e-03  3.739046e-01
orbit28          1.984143e-03  1.272145e-01
orbit29          8.855753e-06  6.491823e-02
orbit30          1.797245e-04  5.836228e-02
orbit31          2.433934e-03  2.903877e-01
orbit32          7.524528e-04  1.687412e-01
orbit33          9.323820e-05  3.231685e-02
orbit34          3.413724e-03  2.416498e-01
orbit35          1.164913e-03  3.897688e-01
orbit36          4.554054e-04  4.082299e-01
orbit37          1.293706e-03  1.955756e-01
orbit38          2.272584e-03  2.206815e-01
orbit39          1.020655e-03  2.853718e-01
orbit40          9.566647e-05  4.709050e-02
orbit41         -8.649089e-06  2.790476e-02
orbit42          0.000000e+00  8.750000e-03
orbit43          9.037308e-05  3.776762e-02
orbit44          0.000000e+00  1.734723e-20
orbit45          4.624909e-03  4.500185e-01
orbit46          2.749667e-05  4.896654e-02
orbit47          1.230783e-04  1.160702e-01
orbit48          0.000000e+00  8.333333e-03
orbit49          4.945396e-04  2.253008e-01
orbit50          5.520699e-04  4.328330e-01
orbit51          2.067079e-03  5.844004e-02
orbit52          5.479933e-04  6.343914e-02
orbit53          2.022176e-04  4.126901e-02
orbit54          4.380450e-06  3.998962e-02
orbit55          0.000000e+00  0.000000e+00
orbit56          1.371055e-03  2.857494e-01
orbit57         -4.336513e-06  1.763889e-02
orbit58          0.000000e+00  1.734723e-19
orbit59          1.785337e-05  3.799090e-02
orbit60          0.000000e+00  8.955510e-19
orbit61          6.504770e-06  4.782769e-03
orbit62          4.928915e-04  9.643241e-02
orbit63          7.844149e-05  7.831976e-02
orbit64          0.000000e+00  2.016616e-19
orbit65          1.946304e-04  1.334523e-01
orbit66         -8.539103e-06  2.207181e-02
orbit67         -7.197749e-06  7.711992e-04
orbit68          3.746847e-05  1.489893e-01
orbit69          0.000000e+00  0.000000e+00
orbit70          0.000000e+00  2.168404e-19
orbit71         -4.349717e-06  1.212145e-02
orbit72          0.000000e+00  0.000000e+00
AP               0.000000e+00  7.638889e-03
bet              2.571692e-03  3.401477e-01
ecc              2.036760e-05  3.424563e-02
eccrad           6.346675e-05  6.111754e-02
close            2.791157e-03  2.535307e-01
constraint       3.984654e-03  2.290208e-01
coreness         7.724484e-04  3.178978e-01
knn              5.377149e-03  5.760752e-01
hubscore         2.440219e-03  3.028009e-01
pagerank         2.155009e-03  1.292887e+00
trans            6.235675e-05  3.920906e-02
evcent           2.000202e-03  4.266683e-01
first            1.768912e-04  3.425710e-02
upto_second      1.647231e-03  2.299269e-01
upto_third       2.180355e-03  3.710014e-01
upto_fourth      2.656669e-03  2.830839e-01
upto_fifth       1.306582e-03  1.956407e-01
upto_sixth       2.276377e-03  3.438979e-01
second           3.037289e-03  2.442255e-01
third            2.391213e-03  3.791443e-01
fourth           3.464857e-03  7.045017e-01
fifth            3.117175e-03  8.757264e-01
sixth            2.286045e-03  4.324910e-01
ratio1           5.338509e-03  5.154750e-01
ratio2           3.327692e-03  8.770597e-01
ratio3           4.224048e-03  8.011920e-01
ratio4           5.515560e-03  5.968957e-01
ratio5           1.506103e-03  1.000449e+00
ratio6           7.048929e-03  5.546660e-01
selfinter        4.464353e-05  1.321360e-01
walktrap_vertex  3.717728e-04  9.213361e-02
bigcom1          0.000000e+00  5.637851e-20
bigcom2          0.000000e+00  0.000000e+00
bigcom3          5.518999e-05  6.309459e-02
bigcom4          1.707770e-03  1.301390e-01
bigcom6          0.000000e+00  0.000000e+00
bigcom8          0.000000e+00  0.000000e+00
bigcom9          0.000000e+00  0.000000e+00
bigcom11         0.000000e+00  0.000000e+00
bigcom13         0.000000e+00  0.000000e+00
bigcom15         0.000000e+00  0.000000e+00
bigcom16         0.000000e+00  0.000000e+00
bigcom21         0.000000e+00  0.000000e+00
bigcom22         0.000000e+00  1.734723e-20
bigcom24         0.000000e+00  0.000000e+00
bigcom26         9.238751e-05  2.961785e-01
bigcom28         0.000000e+00  0.000000e+00
bigcom30        -3.862112e-05  9.220397e-02
bigcom31         0.000000e+00  0.000000e+00
bigcom32         0.000000e+00  0.000000e+00
bigcom33         0.000000e+00  0.000000e+00
bigcom34         0.000000e+00  8.673617e-21
bigcom36         0.000000e+00  0.000000e+00
bigcom37         0.000000e+00  1.734723e-20
bigcom38         0.000000e+00  0.000000e+00
bigcom39         0.000000e+00  0.000000e+00
bigcom40         7.356981e-05  7.261606e-02
bigcom43         0.000000e+00  0.000000e+00
bigcom44         0.000000e+00  0.000000e+00
bigcom46         0.000000e+00  0.000000e+00
bigcom47         0.000000e+00  0.000000e+00
bigcom49         0.000000e+00  0.000000e+00
bigcom50         0.000000e+00  0.000000e+00
bigcom51         0.000000e+00  0.000000e+00
bigcom52         0.000000e+00  0.000000e+00
bigcom54         0.000000e+00  0.000000e+00
bigcom56         0.000000e+00  0.000000e+00
bigcom62         0.000000e+00  0.000000e+00
bigcom66         0.000000e+00  0.000000e+00
bigcom68         0.000000e+00  0.000000e+00
bigcom69         0.000000e+00  0.000000e+00
bigcom71         0.000000e+00  0.000000e+00
bigcom72        -1.100581e-05  3.723460e-01
bigcom73         0.000000e+00  0.000000e+00
bigcom74         0.000000e+00  0.000000e+00
bigcom75         0.000000e+00  0.000000e+00
bigcom76         0.000000e+00  0.000000e+00
bigcom77         0.000000e+00  0.000000e+00
bigcom79         0.000000e+00  0.000000e+00
bigcom80         0.000000e+00  0.000000e+00
bigcom82         0.000000e+00  0.000000e+00
bigcom83         0.000000e+00  0.000000e+00
bigcom84         0.000000e+00  0.000000e+00
bigcom85         0.000000e+00  0.000000e+00
bigcom87         0.000000e+00  0.000000e+00
bigcom89         0.000000e+00  0.000000e+00
bigcom91         0.000000e+00  2.168404e-21
bigcom92         0.000000e+00  0.000000e+00
bigcom93         0.000000e+00  0.000000e+00
bigcom96         0.000000e+00  0.000000e+00
bigcom97         0.000000e+00  0.000000e+00
bigcom98         0.000000e+00  0.000000e+00
bigcom99         0.000000e+00  1.734723e-20
bigcom101        0.000000e+00  0.000000e+00
bigcom104        0.000000e+00  0.000000e+00
bigcom106        0.000000e+00  0.000000e+00
bigcom109        0.000000e+00  0.000000e+00
bigcom113        0.000000e+00  0.000000e+00
bigcom116        0.000000e+00  0.000000e+00
bigcom120        0.000000e+00  0.000000e+00
bigcom123        0.000000e+00  1.734723e-20
bigcom126        0.000000e+00  0.000000e+00
bigcom127        0.000000e+00  0.000000e+00
bigcom137        0.000000e+00  0.000000e+00
bigcom139        0.000000e+00  0.000000e+00
bigcom140        0.000000e+00  0.000000e+00
bigcom143        0.000000e+00  0.000000e+00
bigcom145        0.000000e+00  0.000000e+00
bigcom146        0.000000e+00  0.000000e+00
bigcom147        0.000000e+00  1.734723e-20
bigcom149        0.000000e+00  0.000000e+00
bigcom153        0.000000e+00  0.000000e+00
bigcom154        0.000000e+00  1.734723e-20
bigcom156        0.000000e+00  0.000000e+00
bigcom157        0.000000e+00  0.000000e+00
bigcom158        0.000000e+00  0.000000e+00
bigcom160        0.000000e+00  0.000000e+00
bigcom161        0.000000e+00  0.000000e+00
bigcom162        0.000000e+00  0.000000e+00
bigcom164        0.000000e+00  0.000000e+00
bigcom166        0.000000e+00  0.000000e+00
bigcom167        0.000000e+00  0.000000e+00
bigcom171        0.000000e+00  0.000000e+00
bigcom173        0.000000e+00  0.000000e+00
bigcom175        0.000000e+00  0.000000e+00
bigcom176        0.000000e+00  0.000000e+00
bigcom177        0.000000e+00  0.000000e+00
bigcom178        0.000000e+00  0.000000e+00
bigcom180        0.000000e+00  0.000000e+00
bigcom181        0.000000e+00  0.000000e+00
bigcom184        0.000000e+00  0.000000e+00
bigcom186        0.000000e+00  0.000000e+00
bigcom187        0.000000e+00  0.000000e+00
bigcom189        0.000000e+00  1.387779e-19
bigcom194       -6.647734e-06  4.832216e-01
bigcom195        0.000000e+00  5.724587e-19
bigcom196        0.000000e+00  0.000000e+00
bigcom204        0.000000e+00  0.000000e+00
bigcom205        0.000000e+00  0.000000e+00
bigcom212        0.000000e+00  0.000000e+00
bigcom214        0.000000e+00  0.000000e+00
bigcom222        0.000000e+00  0.000000e+00
bigcom223        0.000000e+00  0.000000e+00
bigcom226        0.000000e+00  0.000000e+00
bigcom227        0.000000e+00  0.000000e+00
bigcom229        0.000000e+00  0.000000e+00
bigcom233        0.000000e+00  0.000000e+00
bigcom236        0.000000e+00  1.734723e-20
bigcom237        0.000000e+00  0.000000e+00
bigcom246        0.000000e+00  0.000000e+00
bigcom248       -3.160381e-05  2.452139e-01
bigcom249       -2.905768e-09  6.648598e-01
bigcom250        0.000000e+00  0.000000e+00
bigcom254        0.000000e+00  0.000000e+00
bigcom266        0.000000e+00  0.000000e+00
bigcom269        0.000000e+00  0.000000e+00
bigcom272        0.000000e+00  0.000000e+00
bigcom274        0.000000e+00  0.000000e+00
bigcom281        0.000000e+00  0.000000e+00
bigcom291        0.000000e+00  0.000000e+00
bigcom292        0.000000e+00  0.000000e+00
bigcom295        0.000000e+00  0.000000e+00
bigcom299        0.000000e+00  0.000000e+00
bigcom301        0.000000e+00  0.000000e+00
bigcom306        0.000000e+00  0.000000e+00
bigcom309        0.000000e+00  0.000000e+00
bigcom314        0.000000e+00  0.000000e+00
bigcom321        0.000000e+00  0.000000e+00
bigcom341        0.000000e+00  0.000000e+00
bigcom350        0.000000e+00  0.000000e+00
bigcom353        0.000000e+00  0.000000e+00
bigcom359        0.000000e+00  0.000000e+00
bigcom363        0.000000e+00  0.000000e+00
bigcom365        0.000000e+00  0.000000e+00
bigcom385        0.000000e+00  0.000000e+00
bigcom386        0.000000e+00  0.000000e+00
bigcom408        0.000000e+00  0.000000e+00
bigcom412        0.000000e+00  0.000000e+00
bigcom480        0.000000e+00  0.000000e+00
spin_vertex      5.095404e-04  2.392185e-01
membership_s1    1.053386e-05  2.597178e-02
membership_s3    0.000000e+00  1.734723e-20
membership_s4   -4.772509e-06  8.613478e-02
membership_s5    6.595794e-05  3.936659e-02
membership_s6    1.094844e-03  1.390750e-01
membership_s7    1.587790e-05  7.317161e-02
membership_s8    0.000000e+00  1.734723e-20
membership_s9    0.000000e+00  0.000000e+00
membership_s11   0.000000e+00  0.000000e+00
membership_s12   0.000000e+00  0.000000e+00
membership_s14   0.000000e+00  8.673617e-21
membership_s15  -4.360536e-05  3.051556e-01
membership_s16   0.000000e+00  0.000000e+00
membership_s17   1.003609e-05  7.158311e-01
membership_s18   0.000000e+00  0.000000e+00
membership_s20   0.000000e+00  8.673617e-21
membership_s21   0.000000e+00  1.734723e-20
membership_s22   0.000000e+00  1.734723e-20
membership_s24  -3.065979e-05  4.414103e-02
membership_s25   0.000000e+00  0.000000e+00
membership_s26   0.000000e+00  0.000000e+00
membership_s27  -2.508645e-05  1.519981e-01
membership_s28   0.000000e+00  0.000000e+00
membership_s30  -1.165804e-05  1.236472e-01
membership_s31   1.382287e-04  7.831361e-02
membership_s32  -1.130745e-05  8.891705e-02
membership_s33   0.000000e+00  0.000000e+00
membership_s36   3.159619e-05  1.025017e-02
membership_s37  -4.606637e-05  5.109126e-02
V1               1.472822e-03  7.646891e-01
V2               4.650510e-03  1.926226e+00
pdi             -4.432624e-06  2.666667e-02
adhesion         5.190936e-03  1.009880e+00
cohesion         4.585117e-03  1.054615e+00
inner            1.930734e-03  5.894055e-01
outer            1.800119e-03  7.752257e-01
ioratio          2.926870e-03  6.679098e-01
comsize          1.270416e-03  5.882022e-01
target           1.577286e-05  9.484555e-02
[1] "Dataset: low_CT Model GLM, run: 1 of 10 2015-06-16 09:42:54"
[1] "glmnet variable coefficients"
                         [,1]          [,2]
(Intercept)     -4.640216e+00 -6.592320e+00
graph0          -1.629832e-39 -8.706699e-03
graph1          -1.537761e-42  7.148390e-06
graph2          -1.067765e-39 -3.531564e-02
graph3          -1.318324e-43  1.743312e-07
graph4          -1.419608e-45 -1.575948e-08
graph5           5.941786e-43  5.060412e-04
graph6          -9.262892e-43 -2.869456e-06
graph7          -1.396158e-41 -2.291649e-04
graph8           1.825491e-39  5.570504e-03
graph9          -2.489333e-45  1.062833e-08
graph10         -6.923417e-47 -6.607284e-10
graph11         -2.067216e-48 -2.878493e-11
graph12         -6.549947e-45 -6.883534e-08
graph13         -5.617705e-44  8.647658e-07
graph14         -4.684850e-46 -4.187698e-09
graph15         -4.555642e-42 -8.081509e-05
graph16         -2.178810e-44 -1.191710e-07
graph17         -3.739982e-44 -5.326353e-07
graph18         -1.038034e-42  3.010119e-05
graph19         -3.032792e-43 -3.424793e-06
graph20          5.105917e-43  1.849269e-05
graph21         -2.946470e-42  2.969743e-06
graph22         -4.158486e-46  2.217185e-05
graph23         -1.902274e-42 -2.626190e-05
graph24         -3.176820e-42  2.534846e-06
graph25         -1.683689e-41 -9.173963e-04
graph26         -2.144293e-42  4.028676e-05
graph27          3.733643e-40  4.554667e-03
graph28          7.724746e-41 -2.018731e-03
graph29         -8.060603e-39 -3.595946e-01
orbit0          -1.629832e-39 -8.681803e-03
orbit1          -1.531645e-42  7.339043e-06
orbit2          -4.516356e-40  7.898114e-03
orbit3          -1.067765e-39 -3.525600e-02
orbit4          -1.288065e-43  5.187112e-07
orbit5          -1.909635e-42 -2.117439e-05
orbit6          -1.419604e-45 -1.538674e-08
orbit7          -2.958532e-40  8.965327e-03
orbit8           5.941786e-43  5.036888e-04
orbit9          -1.149885e-42 -9.168845e-06
orbit10         -1.894371e-42  2.491491e-05
orbit11         -3.971629e-40  1.500656e-02
orbit12         -1.404696e-41 -2.171053e-04
orbit13         -3.143770e-40 -5.123266e-02
orbit14          1.825491e-39  6.379042e-03
orbit15         -2.384054e-45  2.818663e-08
orbit16         -7.770902e-44  2.293989e-08
orbit17         -2.263841e-44 -3.768850e-07
orbit18         -7.570925e-46  4.918042e-09
orbit19         -6.153809e-47 -5.804026e-10
orbit20         -2.264942e-45 -4.008989e-08
orbit21         -1.200692e-42 -1.293561e-06
orbit22         -2.067216e-48 -2.817870e-11
orbit23         -9.549210e-40 -3.366832e-02
orbit24         -7.232575e-45 -5.685975e-08
orbit25         -1.439961e-44 -2.726985e-07
orbit26         -1.638289e-42 -2.016784e-05
orbit27         -8.574376e-44  5.529368e-07
orbit28         -1.194113e-42 -1.728631e-05
orbit29         -5.251804e-44  5.380591e-06
orbit30         -2.446350e-42  2.625349e-05
orbit31         -4.763592e-46 -6.085974e-09
orbit32         -2.326006e-45  1.876682e-08
orbit33          1.348921e-39  1.002308e-01
orbit34         -4.555642e-42 -8.074930e-05
orbit35         -2.313975e-44  4.533939e-08
orbit36         -2.017870e-44  2.828609e-05
orbit37         -6.202023e-44 -9.482468e-07
orbit38         -2.585085e-42  3.354786e-04
orbit39         -5.978070e-44 -6.135723e-07
orbit40         -4.485864e-44 -8.505954e-07
orbit41         -2.783080e-42 -7.783831e-05
orbit42         -2.620498e-39 -2.052093e-02
orbit43         -1.037969e-42  3.009926e-05
orbit44         -5.909396e-39 -2.720680e-01
orbit45         -3.421561e-43 -2.491826e-06
orbit46         -8.083964e-43 -2.958894e-05
orbit47         -3.422920e-41 -1.201655e-03
orbit48         -2.786697e-42 -6.626781e-05
orbit49          5.153607e-43  1.883309e-05
orbit50         -5.762337e-43 -3.115467e-03
orbit51         -4.104805e-42  5.354196e-05
orbit52         -4.377895e-42 -5.673107e-05
orbit53          1.626344e-41  2.444092e-03
orbit54         -3.463681e-46  2.221877e-05
orbit55         -6.244471e-39 -2.099253e-01
orbit56         -2.050946e-42 -2.946386e-05
orbit57          4.676756e-42  1.660158e-04
orbit58         -5.306041e-39 -1.789132e-01
orbit59         -3.469598e-42  8.343673e-06
orbit60          2.415026e-42 -1.272296e-03
orbit61          3.870457e-39  1.062927e-01
orbit62         -2.582758e-41 -1.132969e-03
orbit63          2.559277e-40  3.109809e-03
orbit64         -7.281203e-41 -4.375034e-03
orbit65         -6.847967e-42  1.786063e-05
orbit66          6.741695e-41  7.200254e-04
orbit67          1.555237e-38  3.643753e-01
orbit68          3.760489e-40  4.698986e-03
orbit69         -9.678387e-39 -3.151467e-01
orbit70          6.784741e-41 -2.293130e-03
orbit71          1.963141e-38  5.516969e-01
orbit72         -8.060603e-39 -3.600457e-01
AP              -4.787887e-39 -8.108221e-02
bet             -3.597871e-43 -1.800410e-06
ecc              2.563968e-39  5.420159e-02
eccrad           1.538381e-38  3.243481e-01
close           -4.506195e-38  4.564508e-01
constraint       1.073860e-38  2.313044e-01
coreness        -1.314161e-39 -4.141906e-03
knn              2.437056e-42  7.410552e-05
hubscore        -2.589396e-37 -8.767010e-01
pagerank        -3.210307e-38 -8.469765e-01
trans           -7.295604e-39 -1.807253e-01
evcent          -2.565027e-37 -9.131985e-01
first           -1.629832e-39 -8.532114e-03
upto_second     -1.557593e-42  7.100078e-06
upto_third      -4.077462e-43  8.224328e-06
upto_fourth     -5.887444e-43 -1.919184e-06
upto_fifth      -5.391201e-43  1.688478e-05
upto_sixth       9.156320e-43  6.399657e-05
second          -1.552042e-42  6.927406e-06
third           -4.774387e-43  1.156729e-05
fourth           5.574711e-45 -2.073871e-05
fifth            8.431089e-43  7.402867e-06
sixth            1.138131e-42 -1.189514e-05
ratio1           2.500451e-42  7.312718e-05
ratio2          -9.075052e-42 -5.257505e-04
ratio3           3.620322e-41  4.599317e-04
ratio4          -1.147505e-41 -6.195881e-04
ratio5          -1.091438e-41 -1.415818e-04
ratio6           1.602870e-42  1.078799e-06
selfinter       -1.032339e-39  4.792889e-02
walktrap_vertex -4.164971e-39 -1.973019e-02
bigcom1         -2.981950e-39 -4.265995e-02
bigcom2         -9.670665e-39 -2.263928e-01
bigcom3         -2.234909e-40  1.618736e-01
bigcom4         -2.468707e-39  3.451930e-02
bigcom6         -9.662956e-39 -2.460598e-01
bigcom8         -9.809981e-39 -3.009813e-01
bigcom9         -9.704733e-39 -2.957801e-01
bigcom11        -9.673753e-39 -2.597828e-01
bigcom13        -9.687670e-39 -2.903273e-01
bigcom15        -9.686121e-39 -3.633109e-01
bigcom16        -9.670665e-39 -3.621878e-01
bigcom21        -9.732786e-39 -2.990728e-01
bigcom22        -9.795710e-39 -2.944537e-01
bigcom24        -9.666038e-39 -2.341600e-01
bigcom26         6.544406e-38  9.822292e-01
bigcom28        -9.808393e-39 -2.898466e-01
bigcom30         1.392629e-38  4.338085e-01
bigcom31        -9.662956e-39 -2.855671e-01
bigcom32        -9.675297e-39 -3.665364e-01
bigcom33        -9.662956e-39 -2.426918e-01
bigcom34        -9.667580e-39 -3.329772e-01
bigcom36        -9.675297e-39 -2.887356e-01
bigcom37        -9.664497e-39 -2.051377e-01
bigcom38        -9.676842e-39 -2.662558e-01
bigcom39        -9.676842e-39 -3.110557e-01
bigcom40        -7.621074e-40  1.307552e-01
bigcom43        -9.669123e-39 -2.852575e-01
bigcom44         4.226299e-39 -3.746813e-02
bigcom46        -9.672209e-39 -2.111301e-01
bigcom47        -9.669123e-39 -1.929319e-01
bigcom49        -9.672209e-39 -2.673278e-01
bigcom50        -9.673753e-39 -3.295450e-01
bigcom51        -9.666038e-39 -3.128768e-01
bigcom52        -9.664497e-39 -3.817561e-01
bigcom54        -9.664497e-39 -3.121683e-01
bigcom56        -9.667580e-39 -2.600855e-01
bigcom62        -9.664497e-39 -3.158077e-01
bigcom66        -9.666038e-39 -2.473795e-01
bigcom68        -9.662956e-39 -2.673466e-01
bigcom69        -9.672209e-39 -3.100026e-01
bigcom71        -9.681479e-39 -2.767427e-01
bigcom72         1.588422e-37  1.697294e+00
bigcom73        -9.666038e-39 -2.472008e-01
bigcom74        -9.667580e-39 -3.357376e-01
bigcom75        -9.661416e-39 -1.670091e-01
bigcom76        -9.667580e-39 -2.402095e-01
bigcom77        -9.666038e-39 -3.661188e-01
bigcom79        -9.664497e-39 -3.021120e-01
bigcom80        -9.666038e-39 -2.372890e-01
bigcom82        -9.666038e-39 -2.795172e-01
bigcom83        -9.664497e-39 -1.379312e-01
bigcom84        -9.664497e-39 -2.828424e-01
bigcom85        -9.667580e-39 -4.319011e-01
bigcom87        -9.669123e-39 -2.444110e-01
bigcom89        -9.664497e-39 -2.502852e-01
bigcom91        -9.662956e-39 -1.038387e-01
bigcom92        -9.679933e-39 -2.825241e-01
bigcom93        -9.666038e-39 -1.495282e-01
bigcom96        -9.661416e-39 -3.805203e-01
bigcom97        -9.672209e-39 -3.232305e-01
bigcom98        -9.664497e-39 -2.909011e-01
bigcom99        -9.667580e-39 -1.819394e-01
bigcom101       -9.670665e-39 -5.818722e-01
bigcom104       -9.675297e-39 -3.288440e-01
bigcom106       -9.669123e-39 -2.564722e-01
bigcom109       -9.667580e-39 -2.910973e-01
bigcom113       -9.667580e-39 -4.176652e-01
bigcom116       -9.681479e-39 -2.124118e-01
bigcom120       -9.664497e-39 -3.026588e-01
bigcom123       -9.666038e-39 -2.897124e-01
bigcom126       -9.664497e-39 -2.435678e-01
bigcom127       -9.662956e-39 -2.292065e-01
bigcom137       -9.667580e-39 -2.808915e-01
bigcom139       -9.664497e-39 -2.264428e-01
bigcom140       -9.666038e-39 -2.760643e-01
bigcom143       -9.667580e-39 -2.057382e-01
bigcom145       -9.666038e-39 -1.883808e-01
bigcom146       -9.666038e-39 -1.657775e-01
bigcom147       -9.666038e-39 -3.067447e-01
bigcom149       -9.661416e-39 -1.343600e-01
bigcom153       -9.669123e-39 -2.787496e-01
bigcom154       -9.673753e-39 -3.507661e-01
bigcom156       -9.662956e-39 -3.019011e-01
bigcom157       -9.664497e-39 -2.085177e-01
bigcom158       -9.664497e-39 -2.110641e-01
bigcom160       -9.667580e-39 -2.229588e-01
bigcom161       -9.664497e-39 -3.646732e-01
bigcom162       -9.664497e-39 -3.808186e-01
bigcom164       -9.666038e-39 -2.679943e-01
bigcom166       -9.672209e-39 -2.649444e-01
bigcom167       -9.672209e-39 -2.556745e-01
bigcom171       -9.661416e-39 -3.767094e-01
bigcom173       -9.667580e-39 -3.570288e-01
bigcom175       -9.664497e-39 -1.405065e-01
bigcom176       -9.666038e-39 -4.457536e-01
bigcom177       -9.666038e-39 -3.153444e-01
bigcom178       -9.667580e-39 -3.046514e-01
bigcom180       -9.662956e-39 -2.231450e-01
bigcom181       -9.669123e-39 -3.529952e-01
bigcom184       -9.664497e-39 -9.654857e-02
bigcom186       -9.664497e-39 -3.424535e-01
bigcom187       -9.662956e-39 -2.455719e-01
bigcom189       -9.667580e-39 -1.766713e-01
bigcom194        2.430203e-37  2.026955e+00
bigcom195       -9.666038e-39 -2.912550e-01
bigcom196       -9.662956e-39 -3.262748e-01
bigcom204       -9.670665e-39 -2.111504e-01
bigcom205       -9.664497e-39 -1.975637e-01
bigcom212       -9.664497e-39 -3.076171e-01
bigcom214       -9.669123e-39 -3.280184e-01
bigcom222       -9.664497e-39 -2.419394e-01
bigcom223        0.000000e+00  0.000000e+00
bigcom226       -9.664497e-39 -3.281867e-01
bigcom227       -9.664497e-39 -2.542052e-01
bigcom229       -9.666038e-39 -3.089042e-01
bigcom233       -9.661416e-39 -7.762704e-02
bigcom236       -9.664497e-39 -2.681233e-01
bigcom237       -9.661416e-39 -1.792290e-01
bigcom246       -9.667580e-39 -2.479114e-01
bigcom248        1.347907e-37  1.297699e+00
bigcom249        4.955486e-37  3.196908e+00
bigcom250       -9.664497e-39 -2.462880e-01
bigcom254       -9.667580e-39 -2.748614e-01
bigcom266       -9.662956e-39 -2.755607e-01
bigcom269       -9.672209e-39 -3.701107e-01
bigcom272       -9.664497e-39 -2.771856e-01
bigcom274       -9.678387e-39 -1.815169e-01
bigcom281       -9.662956e-39 -3.472331e-01
bigcom291       -9.661416e-39 -2.885208e-01
bigcom292       -9.664497e-39 -2.924380e-01
bigcom295       -9.661416e-39 -2.229888e-01
bigcom299       -9.664497e-39 -3.077179e-01
bigcom301       -9.666038e-39 -3.906244e-01
bigcom306       -9.666038e-39 -2.452598e-01
bigcom309       -9.670665e-39 -2.995692e-01
bigcom314       -9.662956e-39 -8.312529e-02
bigcom321       -9.673753e-39 -2.847143e-01
bigcom341       -9.664497e-39 -2.388780e-01
bigcom350       -9.662956e-39 -8.794504e-01
bigcom353       -9.664497e-39 -3.650487e-01
bigcom359       -9.664497e-39 -3.252809e-01
bigcom363       -9.664497e-39 -6.833090e-01
bigcom365       -9.662956e-39 -3.197797e-01
bigcom385       -9.666038e-39 -3.688707e-01
bigcom386       -9.662956e-39 -2.121115e-01
bigcom408       -9.672209e-39 -2.585790e-01
bigcom412       -9.666038e-39 -1.951318e-01
bigcom480       -9.664497e-39 -2.611858e-01
spin_vertex      1.514761e-38  2.541717e-01
membership_s1   -6.000339e-39 -1.878590e-01
membership_s3   -9.690768e-39 -3.209301e-01
membership_s4   -4.396208e-39 -8.297683e-02
membership_s5    1.631335e-39  1.205119e-01
membership_s6    7.845293e-40  7.904857e-02
membership_s7   -1.061059e-39 -2.745641e-02
membership_s8   -9.676842e-39 -3.067120e-01
membership_s9   -9.684573e-39 -3.900427e-01
membership_s11  -9.675297e-39 -3.381935e-01
membership_s12  -9.672209e-39 -3.504669e-01
membership_s14  -9.669123e-39 -2.281907e-01
membership_s15   1.925317e-38  3.859357e-01
membership_s16  -9.675297e-39 -3.326981e-01
membership_s17   2.431755e-37  1.985611e+00
membership_s18  -9.729661e-39 -2.949650e-01
membership_s20  -9.669123e-39 -3.668438e-01
membership_s21  -9.859453e-39 -3.827867e-01
membership_s22  -9.686121e-39 -3.271706e-01
membership_s24   4.363548e-38  8.629180e-01
membership_s25  -9.673753e-39 -2.768124e-01
membership_s26  -9.684573e-39 -2.798595e-01
membership_s27  -2.387952e-39 -6.415228e-02
membership_s28  -9.686121e-39 -3.423591e-01
membership_s30   3.612370e-39  1.018351e-01
membership_s31  -4.311848e-39 -5.933962e-02
membership_s32  -1.267677e-39  1.774203e-02
membership_s33  -9.666038e-39 -4.086174e-01
membership_s36   5.717015e-39  1.003179e-01
membership_s37   5.474723e-39  2.330539e-01
V1              -3.183020e-40  1.100600e-02
V2               2.195994e-39 -9.238646e-02
pdi             -2.404855e-35 -4.887535e+02
adhesion         4.662689e-43  2.821952e-06
cohesion        -9.350137e-43 -5.877073e-06
inner           -4.531694e-43 -7.538281e-06
outer           -5.753727e-43 -5.692184e-06
ioratio         -8.353709e-39  1.387273e-01
comsize         -1.761663e-42  2.385508e-06
target          -3.351226e-39 -4.482813e-02
[1] "Dataset: low_CT Model GBM, run: 2 of 10 2015-06-16 09:44:29"
Iter   TrainDeviance   ValidDeviance   StepSize   Improve
     1        0.1858             nan     0.0100    0.0001

[1] "GBM variable coefficients"
                            var   rel.inf
fifth                     fifth 35.142623
knn                         knn 14.964699
adhesion               adhesion 13.910968
bigcom26               bigcom26  5.830824
bigcom72               bigcom72  5.074659
orbit68                 orbit68  5.064878
bigcom194             bigcom194  3.768770
membership_s17   membership_s17  3.759054
bigcom480             bigcom480  3.749375
graph0                   graph0  2.672268
bigcom47               bigcom47  2.512275
pagerank               pagerank  2.463345
ratio3                   ratio3  1.086264
graph1                   graph1  0.000000
graph2                   graph2  0.000000
graph3                   graph3  0.000000
graph4                   graph4  0.000000
graph5                   graph5  0.000000
graph6                   graph6  0.000000
graph7                   graph7  0.000000
graph8                   graph8  0.000000
graph9                   graph9  0.000000
graph10                 graph10  0.000000
graph11                 graph11  0.000000
graph12                 graph12  0.000000
graph13                 graph13  0.000000
graph14                 graph14  0.000000
graph15                 graph15  0.000000
graph16                 graph16  0.000000
graph17                 graph17  0.000000
graph18                 graph18  0.000000
graph19                 graph19  0.000000
graph20                 graph20  0.000000
graph21                 graph21  0.000000
graph22                 graph22  0.000000
graph23                 graph23  0.000000
graph24                 graph24  0.000000
graph25                 graph25  0.000000
graph26                 graph26  0.000000
graph27                 graph27  0.000000
graph28                 graph28  0.000000
graph29                 graph29  0.000000
orbit0                   orbit0  0.000000
orbit1                   orbit1  0.000000
orbit2                   orbit2  0.000000
orbit3                   orbit3  0.000000
orbit4                   orbit4  0.000000
orbit5                   orbit5  0.000000
orbit6                   orbit6  0.000000
orbit7                   orbit7  0.000000
orbit8                   orbit8  0.000000
orbit9                   orbit9  0.000000
orbit10                 orbit10  0.000000
orbit11                 orbit11  0.000000
orbit12                 orbit12  0.000000
orbit13                 orbit13  0.000000
orbit14                 orbit14  0.000000
orbit15                 orbit15  0.000000
orbit16                 orbit16  0.000000
orbit17                 orbit17  0.000000
orbit18                 orbit18  0.000000
orbit19                 orbit19  0.000000
orbit20                 orbit20  0.000000
orbit21                 orbit21  0.000000
orbit22                 orbit22  0.000000
orbit23                 orbit23  0.000000
orbit24                 orbit24  0.000000
orbit25                 orbit25  0.000000
orbit26                 orbit26  0.000000
orbit27                 orbit27  0.000000
orbit28                 orbit28  0.000000
orbit29                 orbit29  0.000000
orbit30                 orbit30  0.000000
orbit31                 orbit31  0.000000
orbit32                 orbit32  0.000000
orbit33                 orbit33  0.000000
orbit34                 orbit34  0.000000
orbit35                 orbit35  0.000000
orbit36                 orbit36  0.000000
orbit37                 orbit37  0.000000
orbit38                 orbit38  0.000000
orbit39                 orbit39  0.000000
orbit40                 orbit40  0.000000
orbit41                 orbit41  0.000000
orbit42                 orbit42  0.000000
orbit43                 orbit43  0.000000
orbit44                 orbit44  0.000000
orbit45                 orbit45  0.000000
orbit46                 orbit46  0.000000
orbit47                 orbit47  0.000000
orbit48                 orbit48  0.000000
orbit49                 orbit49  0.000000
orbit50                 orbit50  0.000000
orbit51                 orbit51  0.000000
orbit52                 orbit52  0.000000
orbit53                 orbit53  0.000000
orbit54                 orbit54  0.000000
orbit55                 orbit55  0.000000
orbit56                 orbit56  0.000000
orbit57                 orbit57  0.000000
orbit58                 orbit58  0.000000
orbit59                 orbit59  0.000000
orbit60                 orbit60  0.000000
orbit61                 orbit61  0.000000
orbit62                 orbit62  0.000000
orbit63                 orbit63  0.000000
orbit64                 orbit64  0.000000
orbit65                 orbit65  0.000000
orbit66                 orbit66  0.000000
orbit67                 orbit67  0.000000
orbit69                 orbit69  0.000000
orbit70                 orbit70  0.000000
orbit71                 orbit71  0.000000
orbit72                 orbit72  0.000000
AP                           AP  0.000000
bet                         bet  0.000000
ecc                         ecc  0.000000
eccrad                   eccrad  0.000000
close                     close  0.000000
constraint           constraint  0.000000
coreness               coreness  0.000000
hubscore               hubscore  0.000000
trans                     trans  0.000000
evcent                   evcent  0.000000
first                     first  0.000000
upto_second         upto_second  0.000000
upto_third           upto_third  0.000000
upto_fourth         upto_fourth  0.000000
upto_fifth           upto_fifth  0.000000
upto_sixth           upto_sixth  0.000000
second                   second  0.000000
third                     third  0.000000
fourth                   fourth  0.000000
sixth                     sixth  0.000000
ratio1                   ratio1  0.000000
ratio2                   ratio2  0.000000
ratio4                   ratio4  0.000000
ratio5                   ratio5  0.000000
ratio6                   ratio6  0.000000
selfinter             selfinter  0.000000
walktrap_vertex walktrap_vertex  0.000000
bigcom1                 bigcom1  0.000000
bigcom2                 bigcom2  0.000000
bigcom3                 bigcom3  0.000000
bigcom4                 bigcom4  0.000000
bigcom6                 bigcom6  0.000000
bigcom8                 bigcom8  0.000000
bigcom9                 bigcom9  0.000000
bigcom11               bigcom11  0.000000
bigcom13               bigcom13  0.000000
bigcom15               bigcom15  0.000000
bigcom16               bigcom16  0.000000
bigcom21               bigcom21  0.000000
bigcom22               bigcom22  0.000000
bigcom24               bigcom24  0.000000
bigcom28               bigcom28  0.000000
bigcom30               bigcom30  0.000000
bigcom31               bigcom31  0.000000
bigcom32               bigcom32  0.000000
bigcom33               bigcom33  0.000000
bigcom34               bigcom34  0.000000
bigcom36               bigcom36  0.000000
bigcom37               bigcom37  0.000000
bigcom38               bigcom38  0.000000
bigcom39               bigcom39  0.000000
bigcom40               bigcom40  0.000000
bigcom43               bigcom43  0.000000
bigcom44               bigcom44  0.000000
bigcom46               bigcom46  0.000000
bigcom49               bigcom49  0.000000
bigcom50               bigcom50  0.000000
bigcom51               bigcom51  0.000000
bigcom52               bigcom52  0.000000
bigcom54               bigcom54  0.000000
bigcom56               bigcom56  0.000000
bigcom62               bigcom62  0.000000
bigcom66               bigcom66  0.000000
bigcom68               bigcom68  0.000000
bigcom69               bigcom69  0.000000
bigcom71               bigcom71  0.000000
bigcom73               bigcom73  0.000000
bigcom74               bigcom74  0.000000
bigcom75               bigcom75  0.000000
bigcom76               bigcom76  0.000000
bigcom77               bigcom77  0.000000
bigcom79               bigcom79  0.000000
bigcom80               bigcom80  0.000000
bigcom82               bigcom82  0.000000
bigcom83               bigcom83  0.000000
bigcom84               bigcom84  0.000000
bigcom85               bigcom85  0.000000
bigcom87               bigcom87  0.000000
bigcom89               bigcom89  0.000000
bigcom91               bigcom91  0.000000
bigcom92               bigcom92  0.000000
bigcom93               bigcom93  0.000000
bigcom96               bigcom96  0.000000
bigcom97               bigcom97  0.000000
bigcom98               bigcom98  0.000000
bigcom99               bigcom99  0.000000
bigcom101             bigcom101  0.000000
bigcom104             bigcom104  0.000000
bigcom106             bigcom106  0.000000
bigcom109             bigcom109  0.000000
bigcom113             bigcom113  0.000000
bigcom116             bigcom116  0.000000
bigcom120             bigcom120  0.000000
bigcom123             bigcom123  0.000000
bigcom126             bigcom126  0.000000
bigcom127             bigcom127  0.000000
bigcom137             bigcom137  0.000000
bigcom139             bigcom139  0.000000
bigcom140             bigcom140  0.000000
bigcom143             bigcom143  0.000000
bigcom145             bigcom145  0.000000
bigcom146             bigcom146  0.000000
bigcom147             bigcom147  0.000000
bigcom149             bigcom149  0.000000
bigcom153             bigcom153  0.000000
bigcom154             bigcom154  0.000000
bigcom156             bigcom156  0.000000
bigcom157             bigcom157  0.000000
bigcom158             bigcom158  0.000000
bigcom160             bigcom160  0.000000
bigcom161             bigcom161  0.000000
bigcom162             bigcom162  0.000000
bigcom164             bigcom164  0.000000
bigcom166             bigcom166  0.000000
bigcom167             bigcom167  0.000000
bigcom171             bigcom171  0.000000
bigcom173             bigcom173  0.000000
bigcom175             bigcom175  0.000000
bigcom176             bigcom176  0.000000
bigcom177             bigcom177  0.000000
bigcom178             bigcom178  0.000000
bigcom180             bigcom180  0.000000
bigcom181             bigcom181  0.000000
bigcom184             bigcom184  0.000000
bigcom186             bigcom186  0.000000
bigcom187             bigcom187  0.000000
bigcom189             bigcom189  0.000000
bigcom195             bigcom195  0.000000
bigcom196             bigcom196  0.000000
bigcom204             bigcom204  0.000000
bigcom205             bigcom205  0.000000
bigcom212             bigcom212  0.000000
bigcom214             bigcom214  0.000000
bigcom222             bigcom222  0.000000
bigcom223             bigcom223  0.000000
bigcom226             bigcom226  0.000000
bigcom227             bigcom227  0.000000
bigcom229             bigcom229  0.000000
bigcom233             bigcom233  0.000000
bigcom236             bigcom236  0.000000
bigcom237             bigcom237  0.000000
bigcom246             bigcom246  0.000000
bigcom248             bigcom248  0.000000
bigcom249             bigcom249  0.000000
bigcom250             bigcom250  0.000000
bigcom254             bigcom254  0.000000
bigcom266             bigcom266  0.000000
bigcom269             bigcom269  0.000000
bigcom272             bigcom272  0.000000
bigcom274             bigcom274  0.000000
bigcom281             bigcom281  0.000000
bigcom291             bigcom291  0.000000
bigcom292             bigcom292  0.000000
bigcom295             bigcom295  0.000000
bigcom299             bigcom299  0.000000
bigcom301             bigcom301  0.000000
bigcom306             bigcom306  0.000000
bigcom309             bigcom309  0.000000
bigcom314             bigcom314  0.000000
bigcom321             bigcom321  0.000000
bigcom341             bigcom341  0.000000
bigcom350             bigcom350  0.000000
bigcom353             bigcom353  0.000000
bigcom359             bigcom359  0.000000
bigcom363             bigcom363  0.000000
bigcom365             bigcom365  0.000000
bigcom385             bigcom385  0.000000
bigcom386             bigcom386  0.000000
bigcom408             bigcom408  0.000000
bigcom412             bigcom412  0.000000
spin_vertex         spin_vertex  0.000000
membership_s1     membership_s1  0.000000
membership_s3     membership_s3  0.000000
membership_s4     membership_s4  0.000000
membership_s5     membership_s5  0.000000
membership_s6     membership_s6  0.000000
membership_s7     membership_s7  0.000000
membership_s8     membership_s8  0.000000
membership_s9     membership_s9  0.000000
membership_s11   membership_s11  0.000000
membership_s12   membership_s12  0.000000
membership_s14   membership_s14  0.000000
membership_s15   membership_s15  0.000000
membership_s16   membership_s16  0.000000
membership_s18   membership_s18  0.000000
membership_s20   membership_s20  0.000000
membership_s21   membership_s21  0.000000
membership_s22   membership_s22  0.000000
membership_s24   membership_s24  0.000000
membership_s25   membership_s25  0.000000
membership_s26   membership_s26  0.000000
membership_s27   membership_s27  0.000000
membership_s28   membership_s28  0.000000
membership_s30   membership_s30  0.000000
membership_s31   membership_s31  0.000000
membership_s32   membership_s32  0.000000
membership_s33   membership_s33  0.000000
membership_s36   membership_s36  0.000000
membership_s37   membership_s37  0.000000
V1                           V1  0.000000
V2                           V2  0.000000
pdi                         pdi  0.000000
cohesion               cohesion  0.000000
inner                     inner  0.000000
outer                     outer  0.000000
ioratio                 ioratio  0.000000
comsize                 comsize  0.000000
target                   target  0.000000
[1] "Dataset: low_CT Model RF, run: 2 of 10 2015-06-16 09:44:31"
     |      Out-of-bag   |
Tree |      MSE  %Var(y) |
   1 |  0.01327   153.09 |
   2 |  0.01291   148.98 |
   3 |   0.0128   147.65 |
   4 |  0.01332   153.64 |
   5 |  0.01327   153.03 |
   6 |   0.0127   146.55 |
   7 |   0.0122   140.68 |
   8 |  0.01183   136.51 |
   9 |  0.01169   134.87 |
  10 |  0.01139   131.37 |
  11 |  0.01118   129.02 |
  12 |  0.01111   128.15 |
  13 |  0.01096   126.47 |
  14 |  0.01114   128.53 |
  15 |  0.01097   126.50 |
  16 |    0.011   126.84 |
  17 |  0.01091   125.81 |
  18 |  0.01079   124.52 |
  19 |  0.01069   123.36 |
  20 |  0.01081   124.74 |
  21 |  0.01073   123.76 |
  22 |  0.01063   122.57 |
  23 |  0.01062   122.46 |
  24 |   0.0106   122.33 |
  25 |  0.01058   122.09 |
  26 |  0.01054   121.53 |
  27 |  0.01047   120.77 |
  28 |  0.01043   120.26 |
  29 |  0.01044   120.38 |
  30 |  0.01042   120.25 |
  31 |   0.0104   119.93 |
  32 |   0.0104   119.98 |
  33 |  0.01044   120.38 |
  34 |  0.01041   120.11 |
  35 |  0.01039   119.87 |
  36 |  0.01037   119.63 |
  37 |  0.01041   120.04 |
  38 |  0.01038   119.78 |
  39 |  0.01034   119.28 |
  40 |  0.01031   118.91 |
  41 |  0.01031   118.87 |
  42 |  0.01032   119.04 |
  43 |  0.01032   119.02 |
  44 |   0.0103   118.85 |
  45 |  0.01025   118.27 |
  46 |  0.01026   118.36 |
  47 |  0.01028   118.57 |
  48 |  0.01025   118.19 |
  49 |  0.01025   118.20 |
  50 |  0.01025   118.19 |
  51 |  0.01023   118.03 |
  52 |  0.01021   117.74 |
  53 |  0.01019   117.49 |
  54 |   0.0102   117.70 |
  55 |  0.01021   117.76 |
  56 |  0.01022   117.92 |
  57 |  0.01023   117.99 |
  58 |  0.01024   118.11 |
  59 |  0.01022   117.84 |
  60 |   0.0102   117.71 |
  61 |   0.0102   117.66 |
  62 |   0.0102   117.68 |
  63 |  0.01021   117.76 |
  64 |  0.01022   117.87 |
  65 |  0.01019   117.60 |
  66 |  0.01019   117.53 |
  67 |  0.01018   117.45 |
  68 |  0.01019   117.52 |
  69 |  0.01018   117.43 |
  70 |  0.01018   117.47 |
  71 |  0.01017   117.33 |
  72 |  0.01018   117.45 |
  73 |  0.01017   117.27 |
  74 |  0.01017   117.30 |
  75 |  0.01015   117.14 |
  76 |  0.01014   117.02 |
  77 |  0.01014   116.94 |
  78 |  0.01012   116.69 |
  79 |   0.0101   116.52 |
  80 |  0.01009   116.35 |
  81 |  0.01008   116.29 |
  82 |  0.01008   116.27 |
  83 |  0.01007   116.19 |
  84 |  0.01006   116.07 |
  85 |  0.01005   115.92 |
  86 |  0.01004   115.86 |
  87 |  0.01004   115.86 |
  88 |  0.01005   115.95 |
  89 |  0.01005   115.93 |
  90 |  0.01004   115.85 |
  91 |  0.01003   115.67 |
  92 |  0.01004   115.84 |
  93 |  0.01003   115.70 |
  94 |  0.01004   115.78 |
  95 |  0.01004   115.82 |
  96 |  0.01003   115.69 |
  97 |  0.01002   115.55 |
  98 |     0.01   115.39 |
  99 |     0.01   115.37 |
 100 |     0.01   115.40 |
[1] "Random Forest variable coefficients"
                      %IncMSE IncNodePurity
graph5           3.645762e-04  1.223812e-01
graph6           1.548308e-03  2.566559e-01
graph7          -4.319654e-06  6.924444e-02
graph8           0.000000e+00  2.059984e-20
graph9           2.954992e-03  2.444086e-01
graph10          2.745098e-03  3.278528e-01
graph11          8.637064e-03  5.108502e-01
graph12          3.096092e-03  3.038408e-01
graph13          3.291348e-03  3.505853e-01
graph14          6.507691e-04  1.616137e-01
graph15          8.487353e-04  1.453416e-01
graph16          3.038422e-03  4.333599e-01
graph17          4.842830e-03  2.797682e-01
graph18          9.123489e-05  8.224113e-03
graph19          3.312106e-03  3.575778e-01
graph20          8.973065e-04  1.608320e-01
graph21          1.485675e-03  1.024977e-01
graph22          1.827832e-04  2.789879e-02
graph23          3.076138e-04  1.996627e-01
graph24          6.869811e-05  8.335561e-02
graph25          2.368526e-04  1.383851e-01
graph26          1.212938e-04  7.644682e-02
graph27          8.500319e-06  6.565236e-02
graph28          1.025641e-06  1.856475e-03
graph29          0.000000e+00  0.000000e+00
orbit0           1.767961e-04  5.328480e-02
orbit1           1.641731e-03  2.687679e-01
orbit2          -7.925786e-07  3.990026e-02
orbit3          -6.139197e-09  3.672712e-02
orbit4           3.010107e-03  2.877757e-01
orbit5           5.762371e-04  1.299884e-01
orbit6           3.619431e-03  4.599580e-01
orbit7          -7.789490e-08  1.857800e-02
orbit8           3.002197e-04  1.357862e-01
orbit9           1.117321e-03  1.164185e-01
orbit10          6.035999e-05  4.819872e-02
orbit11          3.810784e-05  5.657401e-02
orbit12          4.996981e-04  8.522904e-02
orbit13          5.744650e-06  9.758958e-03
orbit14          0.000000e+00  4.336809e-21
orbit15          1.534173e-03  2.795190e-01
orbit16          1.444546e-03  1.671454e-01
orbit17          6.014082e-04  1.664989e-01
orbit18          6.863169e-03  5.146451e-01
orbit19          1.554168e-03  3.746438e-01
orbit20          1.051581e-02  2.119900e-01
orbit21          1.201587e-03  2.162382e-01
orbit22          4.190852e-03  3.305934e-01
orbit23          0.000000e+00  2.541667e-02
orbit24          9.063518e-04  4.006044e-01
orbit25          7.435080e-05  5.472514e-02
orbit26          8.089440e-05  4.764710e-02
orbit27          3.214757e-03  5.324560e-01
orbit28          1.698229e-04  6.081630e-02
orbit29          8.567066e-06  6.326262e-02
orbit30         -2.114764e-05  7.199187e-02
orbit31          2.471836e-03  2.732097e-01
orbit32          1.763741e-04  6.017248e-02
orbit33         -1.126509e-05  1.391361e-01
orbit34          2.796004e-03  1.807978e-01
orbit35          7.096436e-03  3.770852e-01
orbit36          1.802168e-04  2.788424e-01
orbit37          1.568130e-03  2.197681e-01
orbit38          2.051107e-03  3.044043e-01
orbit39          4.651994e-03  2.918155e-01
orbit40          1.212121e-04  1.930702e-02
orbit41          1.946819e-05  9.605714e-03
orbit42          4.368720e-06  2.679870e-02
orbit43          1.197923e-04  3.443832e-02
orbit44          0.000000e+00  2.168404e-21
orbit45          3.892294e-03  3.738059e-01
orbit46          9.948753e-05  1.340291e-01
orbit47          9.403737e-05  1.019943e-01
orbit48          0.000000e+00  2.385245e-20
orbit49          1.301418e-03  1.313788e-01
orbit50          4.879817e-04  2.764459e-01
orbit51          1.630978e-03  7.510465e-02
orbit52          4.487532e-04  5.816106e-02
orbit53          9.290911e-05  4.761145e-02
orbit54          7.255206e-06  2.678666e-02
orbit55          0.000000e+00  5.421011e-21
orbit56          1.138335e-03  1.631534e-01
orbit57          0.000000e+00  2.984127e-02
orbit58          0.000000e+00  0.000000e+00
orbit59          4.293939e-05  5.748181e-02
orbit60         -8.689988e-06  2.388889e-02
orbit61          0.000000e+00  2.168404e-21
orbit62          4.617354e-04  7.113905e-02
orbit63          1.045039e-04  7.666841e-02
orbit64          4.286327e-06  9.648459e-03
orbit65          2.042624e-04  1.154532e-01
orbit66         -1.059990e-06  4.183247e-02
orbit67          0.000000e+00  1.626303e-20
orbit68          5.953534e-08  1.336411e-01
orbit69          0.000000e+00  0.000000e+00
orbit70          0.000000e+00  7.589415e-21
orbit71         -1.316063e-05  2.430008e-02
orbit72          0.000000e+00  1.843144e-20
AP               1.713062e-05  9.166667e-03
bet              6.280857e-04  3.183590e-01
ecc              3.128713e-04  3.344610e-02
eccrad           1.247350e-04  5.526423e-02
close            4.154280e-03  4.069177e-01
constraint       1.281693e-04  2.230635e-01
coreness         1.693560e-03  2.641076e-01
knn              4.667149e-03  6.526206e-01
hubscore         6.059798e-04  2.746944e-01
pagerank         9.844802e-04  1.053356e+00
trans            2.909641e-08  5.832143e-02
evcent           3.631289e-03  3.588741e-01
first            6.201721e-05  3.444014e-02
upto_second      1.993933e-03  1.724591e-01
upto_third       2.070188e-03  2.016521e-01
upto_fourth      3.833345e-03  3.572235e-01
upto_fifth       4.481914e-03  1.577240e-01
upto_sixth       3.003776e-03  4.411228e-01
second           1.926715e-03  3.298593e-01
third            6.679648e-03  4.227869e-01
fourth           1.352406e-02  9.445204e-01
fifth            3.316951e-03  6.536795e-01
sixth            4.303629e-03  4.384837e-01
ratio1           1.812773e-03  4.708548e-01
ratio2           2.385991e-03  9.266616e-01
ratio3           1.024032e-02  7.872509e-01
ratio4           1.805934e-03  3.728013e-01
ratio5           1.534112e-03  8.310255e-01
ratio6           6.345364e-03  4.918126e-01
selfinter        2.661507e-05  1.642500e-01
walktrap_vertex  2.695493e-04  1.182097e-01
bigcom1          8.532423e-06  4.940999e-04
bigcom2          0.000000e+00  0.000000e+00
bigcom3         -3.308552e-05  9.897757e-02
bigcom4          1.885080e-03  1.659628e-01
bigcom6          0.000000e+00  0.000000e+00
bigcom8          0.000000e+00  6.505213e-21
bigcom9          0.000000e+00  0.000000e+00
bigcom11         0.000000e+00  1.084202e-21
bigcom13         0.000000e+00  0.000000e+00
bigcom15         0.000000e+00  0.000000e+00
bigcom16         0.000000e+00  0.000000e+00
bigcom21         0.000000e+00  2.168404e-21
bigcom22         0.000000e+00  8.673617e-21
bigcom24         0.000000e+00  0.000000e+00
bigcom26         2.452650e-05  2.130178e-01
bigcom28         0.000000e+00  1.301043e-20
bigcom30         1.970035e-05  7.672020e-02
bigcom31         0.000000e+00  0.000000e+00
bigcom32         0.000000e+00  0.000000e+00
bigcom33         0.000000e+00  0.000000e+00
bigcom34         0.000000e+00  0.000000e+00
bigcom36         0.000000e+00  0.000000e+00
bigcom37         0.000000e+00  0.000000e+00
bigcom38         0.000000e+00  0.000000e+00
bigcom39         0.000000e+00  0.000000e+00
bigcom40        -1.420346e-05  3.999396e-02
bigcom43         0.000000e+00  0.000000e+00
bigcom44         0.000000e+00  9.757820e-21
bigcom46         0.000000e+00  2.168404e-21
bigcom47        -6.181839e-06  2.671272e-01
bigcom49         0.000000e+00  0.000000e+00
bigcom50         0.000000e+00  0.000000e+00
bigcom51         0.000000e+00  2.168404e-21
bigcom52         0.000000e+00  0.000000e+00
bigcom54         0.000000e+00  0.000000e+00
bigcom56         0.000000e+00  0.000000e+00
bigcom62         0.000000e+00  0.000000e+00
bigcom66         0.000000e+00  0.000000e+00
bigcom68         0.000000e+00  0.000000e+00
bigcom69         0.000000e+00  0.000000e+00
bigcom71         0.000000e+00  0.000000e+00
bigcom72        -2.958091e-05  2.629109e-01
bigcom73         0.000000e+00  0.000000e+00
bigcom74         0.000000e+00  0.000000e+00
bigcom75         0.000000e+00  0.000000e+00
bigcom76         0.000000e+00  0.000000e+00
bigcom77         0.000000e+00  0.000000e+00
bigcom79         0.000000e+00  0.000000e+00
bigcom80         0.000000e+00  0.000000e+00
bigcom82         0.000000e+00  0.000000e+00
bigcom83         0.000000e+00  0.000000e+00
bigcom84         0.000000e+00  0.000000e+00
bigcom85         0.000000e+00  0.000000e+00
bigcom87         0.000000e+00  0.000000e+00
bigcom89         0.000000e+00  0.000000e+00
bigcom91         0.000000e+00  0.000000e+00
bigcom92         0.000000e+00  0.000000e+00
bigcom93         0.000000e+00  0.000000e+00
bigcom96         0.000000e+00  0.000000e+00
bigcom97         0.000000e+00  0.000000e+00
bigcom98         0.000000e+00  1.000000e-03
bigcom99         0.000000e+00  0.000000e+00
bigcom101        0.000000e+00  0.000000e+00
bigcom104        0.000000e+00  0.000000e+00
bigcom106        0.000000e+00  1.084202e-21
bigcom109        0.000000e+00  4.336809e-21
bigcom113        0.000000e+00  0.000000e+00
bigcom116        0.000000e+00  0.000000e+00
bigcom120        0.000000e+00  8.673617e-21
bigcom123        0.000000e+00  0.000000e+00
bigcom126        0.000000e+00  8.673617e-21
bigcom127        0.000000e+00  0.000000e+00
bigcom137        0.000000e+00  0.000000e+00
bigcom139        0.000000e+00  0.000000e+00
bigcom140        0.000000e+00  2.168404e-21
bigcom143        0.000000e+00  0.000000e+00
bigcom145        0.000000e+00  0.000000e+00
bigcom146        0.000000e+00  0.000000e+00
bigcom147        0.000000e+00  0.000000e+00
bigcom149        0.000000e+00  0.000000e+00
bigcom153        0.000000e+00  8.673617e-21
bigcom154        0.000000e+00  0.000000e+00
bigcom156        0.000000e+00  0.000000e+00
bigcom157        0.000000e+00  2.168404e-21
bigcom158        0.000000e+00  0.000000e+00
bigcom160        0.000000e+00  0.000000e+00
bigcom161        0.000000e+00  0.000000e+00
bigcom162        0.000000e+00  0.000000e+00
bigcom164        0.000000e+00  4.336809e-21
bigcom166        0.000000e+00  0.000000e+00
bigcom167        0.000000e+00  0.000000e+00
bigcom171        0.000000e+00  0.000000e+00
bigcom173        0.000000e+00  0.000000e+00
bigcom175        0.000000e+00  0.000000e+00
bigcom176        0.000000e+00  0.000000e+00
bigcom177        0.000000e+00  0.000000e+00
bigcom178        0.000000e+00  0.000000e+00
bigcom180        0.000000e+00  0.000000e+00
bigcom181        0.000000e+00  0.000000e+00
bigcom184        0.000000e+00  0.000000e+00
bigcom186        0.000000e+00  0.000000e+00
bigcom187        0.000000e+00  0.000000e+00
bigcom189        0.000000e+00  0.000000e+00
bigcom194        1.971290e-07  4.553164e-01
bigcom195        0.000000e+00  0.000000e+00
bigcom196        0.000000e+00  0.000000e+00
bigcom204        0.000000e+00  0.000000e+00
bigcom205        0.000000e+00  0.000000e+00
bigcom212        0.000000e+00  0.000000e+00
bigcom214        0.000000e+00  0.000000e+00
bigcom222        0.000000e+00  0.000000e+00
bigcom223        0.000000e+00  0.000000e+00
bigcom226        0.000000e+00  0.000000e+00
bigcom227        0.000000e+00  0.000000e+00
bigcom229        0.000000e+00  0.000000e+00
bigcom233        0.000000e+00  0.000000e+00
bigcom236        0.000000e+00  0.000000e+00
bigcom237        0.000000e+00  0.000000e+00
bigcom246        0.000000e+00  0.000000e+00
bigcom248       -5.340694e-05  1.908735e-01
bigcom249       -4.361099e-06  7.727122e-01
bigcom250        0.000000e+00  1.084202e-21
bigcom254        0.000000e+00  0.000000e+00
bigcom266        0.000000e+00  0.000000e+00
bigcom269        0.000000e+00  0.000000e+00
bigcom272        0.000000e+00  0.000000e+00
bigcom274        0.000000e+00  1.084202e-21
bigcom281        0.000000e+00  0.000000e+00
bigcom291        0.000000e+00  0.000000e+00
bigcom292        0.000000e+00  0.000000e+00
bigcom295        0.000000e+00  8.673617e-21
bigcom299        0.000000e+00  0.000000e+00
bigcom301        0.000000e+00  0.000000e+00
bigcom306        0.000000e+00  0.000000e+00
bigcom309        0.000000e+00  0.000000e+00
bigcom314        0.000000e+00  0.000000e+00
bigcom321        0.000000e+00  0.000000e+00
bigcom341        0.000000e+00  0.000000e+00
bigcom350        0.000000e+00  0.000000e+00
bigcom353        0.000000e+00  0.000000e+00
bigcom359        0.000000e+00  0.000000e+00
bigcom363        0.000000e+00  0.000000e+00
bigcom365        0.000000e+00  0.000000e+00
bigcom385        0.000000e+00  0.000000e+00
bigcom386        0.000000e+00  0.000000e+00
bigcom408        0.000000e+00  9.757820e-21
bigcom412        0.000000e+00  0.000000e+00
bigcom480       -2.682772e-05  4.205679e-01
spin_vertex      1.502020e-04  2.024894e-01
membership_s1   -1.078516e-06  6.271474e-03
membership_s3    0.000000e+00  1.333333e-02
membership_s4    6.559940e-06  6.876382e-02
membership_s5    3.729782e-04  2.932517e-01
membership_s6    9.085057e-04  1.333301e-01
membership_s7   -4.317845e-06  1.194338e-01
membership_s8    0.000000e+00  0.000000e+00
membership_s9    0.000000e+00  3.252607e-21
membership_s11   0.000000e+00  0.000000e+00
membership_s12   0.000000e+00  0.000000e+00
membership_s14   0.000000e+00  0.000000e+00
membership_s15  -9.370558e-06  2.209527e-01
membership_s16   0.000000e+00  0.000000e+00
membership_s17  -1.509471e-05  5.287182e-01
membership_s18   0.000000e+00  5.421011e-21
membership_s20   0.000000e+00  0.000000e+00
membership_s21   0.000000e+00  1.084202e-20
membership_s22   0.000000e+00  0.000000e+00
membership_s24  -2.187762e-05  3.391901e-02
membership_s25   0.000000e+00  0.000000e+00
membership_s26   0.000000e+00  0.000000e+00
membership_s27  -9.582126e-06  8.789598e-02
membership_s28   0.000000e+00  4.336809e-21
membership_s30  -2.990747e-05  1.034592e-01
membership_s31   7.242552e-06  1.211235e-02
membership_s32   1.964244e-06  7.970532e-02
membership_s33   0.000000e+00  0.000000e+00
membership_s36  -2.381393e-05  1.914545e-02
membership_s37  -7.653411e-05  4.931812e-02
V1               1.255040e-03  8.781185e-01
V2               3.306502e-03  1.234556e+00
pdi             -4.344049e-06  1.333333e-02
adhesion         2.908826e-03  7.698591e-01
cohesion         2.858708e-03  8.845915e-01
inner            1.195413e-03  6.003080e-01
outer            8.316713e-04  6.115175e-01
ioratio          1.149388e-03  6.959436e-01
comsize          6.415584e-04  7.247941e-01
target           3.565955e-05  1.858017e-01
[1] "Dataset: low_CT Model GLM, run: 2 of 10 2015-06-16 09:46:44"
[1] "glmnet variable coefficients"
                         [,1]          [,2]
(Intercept)     -4.730440e+00 -6.142276e+00
graph0          -1.213030e-39 -7.457991e-03
graph1          -2.025088e-42 -3.187149e-07
graph2          -8.517720e-40 -3.490696e-02
graph3          -1.709484e-43 -1.226177e-07
graph4          -1.746411e-45 -2.260170e-08
graph5          -2.317276e-42  4.232861e-04
graph6          -1.258286e-42 -9.903826e-06
graph7          -4.901965e-42  4.292480e-05
graph8           2.776862e-39  9.074664e-03
graph9          -3.194302e-45  2.590786e-09
graph10         -8.719902e-47 -9.231919e-10
graph11         -2.447725e-48 -3.698491e-11
graph12         -8.665203e-45 -8.554876e-08
graph13         -7.512787e-44  5.655361e-07
graph14         -6.164008e-46 -8.299563e-09
graph15         -4.794458e-42 -7.715626e-05
graph16         -2.592765e-44 -7.413409e-08
graph17         -4.342387e-44 -4.360519e-07
graph18         -1.514796e-42  1.144289e-05
graph19         -3.787223e-43 -3.562821e-06
graph20          5.856461e-43  3.081953e-05
graph21         -3.076083e-42  2.088308e-05
graph22          1.950436e-43  2.204967e-05
graph23         -2.326723e-42 -2.371672e-05
graph24         -2.545843e-42  5.050928e-05
graph25         -1.682149e-41 -8.527977e-04
graph26          1.217983e-42  1.457250e-05
graph27          3.906577e-40  3.817794e-03
graph28          1.161807e-40 -3.034901e-03
graph29         -7.236099e-39 -3.860946e-01
orbit0          -1.213030e-39 -7.451048e-03
orbit1          -2.021989e-42 -7.496529e-08
orbit2          -3.106892e-40  6.846058e-03
orbit3          -8.517720e-40 -3.486430e-02
orbit4          -1.763895e-43  3.230408e-08
orbit5          -1.808416e-42 -1.145175e-05
orbit6          -1.746408e-45 -2.215893e-08
orbit7          -2.312602e-40  6.302604e-03
orbit8          -2.317276e-42  4.196932e-04
orbit9          -1.546567e-42 -1.452195e-05
orbit10         -2.660174e-42 -7.017915e-06
orbit11         -8.095980e-41  2.296545e-02
orbit12         -5.009423e-42  5.522014e-05
orbit13          1.225743e-40 -4.580650e-02
orbit14          2.776862e-39  9.830104e-03
orbit15         -3.372516e-45  1.273368e-08
orbit16         -7.650453e-44  1.875119e-07
orbit17         -2.228966e-44 -2.733431e-07
orbit18         -1.138061e-45 -4.319167e-09
orbit19         -7.947980e-47 -8.774730e-10
orbit20         -2.091858e-45 -2.325416e-08
orbit21         -1.222942e-42 -4.981045e-06
orbit22         -2.447725e-48 -3.626019e-11
orbit23         -8.441110e-40 -2.826906e-02
orbit24         -1.030865e-44 -9.980593e-08
orbit25         -1.416149e-44 -1.466310e-07
orbit26         -1.632307e-42 -1.905956e-06
orbit27         -1.179065e-43  2.474007e-07
orbit28         -1.120758e-42 -8.490771e-06
orbit29         -8.944280e-44  3.662399e-06
orbit30         -2.031999e-42  6.575696e-05
orbit31         -6.145589e-46 -8.835294e-09
orbit32         -3.364828e-45 -3.039037e-08
orbit33          1.730965e-39  1.106903e-01
orbit34         -4.794458e-42 -7.719663e-05
orbit35         -3.194375e-44 -8.893398e-09
orbit36         -3.333932e-43  1.620450e-05
orbit37         -5.991846e-44 -4.859557e-07
orbit38         -7.558786e-42  1.655058e-04
orbit39         -8.147978e-44 -9.167777e-07
orbit40         -4.024671e-44 -3.009815e-07
orbit41         -2.245162e-42  7.141198e-06
orbit42         -2.142755e-39 -2.244436e-02
orbit43         -1.514750e-42  1.144383e-05
orbit44         -5.726909e-39 -2.394243e-01
orbit45         -4.513040e-43 -3.608096e-06
orbit46         -6.443419e-43 -1.566835e-05
orbit47         -2.917479e-41 -1.186462e-03
orbit48         -2.408609e-42 -2.521780e-05
orbit49          5.911171e-43  3.119626e-05
orbit50         -1.576486e-43 -3.181199e-03
orbit51         -4.364711e-42  6.114146e-05
orbit52         -4.217348e-42 -7.453791e-06
orbit53         -1.008370e-41  6.424576e-04
orbit54          1.951103e-43  2.206947e-05
orbit55         -5.772975e-39 -2.565852e-01
orbit56         -2.491582e-42 -2.777522e-05
orbit57          6.960531e-42  3.065720e-04
orbit58         -4.785491e-39 -1.777234e-01
orbit59         -2.802817e-42  6.013285e-05
orbit60          8.107408e-42 -1.237146e-03
orbit61          4.389707e-39  1.296950e-01
orbit62         -2.756477e-41 -1.104112e-03
orbit63          3.010763e-40  3.625253e-03
orbit64         -5.890914e-41 -3.443515e-03
orbit65         -3.076765e-42 -4.544380e-06
orbit66          8.116928e-41  5.109913e-04
orbit67          1.592624e-38  3.116248e-01
orbit68          3.930513e-40  3.954115e-03
orbit69         -8.847835e-39 -2.996915e-01
orbit70          1.056879e-40 -3.323515e-03
orbit71          2.640251e-38  6.477523e-01
orbit72         -7.236099e-39 -3.865789e-01
AP              -3.770677e-39 -6.625277e-02
bet             -2.919097e-43 -1.903160e-06
ecc              2.911945e-39  5.344227e-02
eccrad           1.747167e-38  3.198746e-01
close           -6.237264e-38  2.735465e-01
constraint       8.154181e-39  1.822381e-01
coreness        -9.344950e-40  8.486881e-04
knn              1.434062e-42  5.862322e-05
hubscore        -3.430395e-37 -2.081254e+00
pagerank        -2.416361e-38 -1.148571e+00
trans           -8.743767e-39 -2.958237e-01
evcent          -3.397629e-37 -2.127430e+00
first           -1.213030e-39 -7.364354e-03
upto_second     -2.071904e-42 -7.212156e-07
upto_third      -6.020848e-43  6.176934e-06
upto_fourth     -7.391391e-43 -3.054805e-06
upto_fifth      -7.609855e-43  8.672727e-06
upto_sixth       7.574844e-43  7.230425e-05
second          -2.068335e-42 -8.550005e-07
third           -7.241505e-43  9.166257e-06
fourth           1.956083e-43 -1.808178e-05
fifth            1.036440e-42  7.092721e-06
sixth            1.397238e-42  6.024110e-07
ratio1           1.484099e-42  5.718779e-05
ratio2          -7.071391e-42 -5.238516e-04
ratio3           1.734004e-41 -1.853099e-04
ratio4          -9.449019e-42 -5.171790e-04
ratio5          -9.996333e-42 -1.487708e-04
ratio6           1.863952e-42  1.653085e-05
selfinter       -2.696867e-40  6.058973e-02
walktrap_vertex -3.092655e-39  5.059015e-03
bigcom1         -2.023837e-39  1.699141e-02
bigcom2         -8.845018e-39 -1.637240e-01
bigcom3          4.408564e-40  1.979919e-01
bigcom4         -3.840781e-39  2.646056e-02
bigcom6         -8.835171e-39 -2.224966e-01
bigcom8         -8.972150e-39 -2.573866e-01
bigcom9         -8.867607e-39 -2.278753e-01
bigcom11        -8.845018e-39 -1.796637e-01
bigcom13        -8.857710e-39 -2.414473e-01
bigcom15        -8.863362e-39 -3.420095e-01
bigcom16        -8.843610e-39 -3.472567e-01
bigcom21        -8.897430e-39 -2.433536e-01
bigcom22        -8.954796e-39 -2.481384e-01
bigcom24        -8.837982e-39 -1.682676e-01
bigcom26         6.627306e-38  1.017631e+00
bigcom28        -8.976500e-39 -2.565998e-01
bigcom30         1.422258e-38  5.304781e-01
bigcom31        -8.836576e-39 -1.578755e-01
bigcom32        -8.845018e-39 -3.932876e-01
bigcom33        -8.837982e-39 -2.839533e-01
bigcom34        -8.840795e-39 -3.202291e-01
bigcom36        -8.847835e-39 -2.379399e-01
bigcom37        -8.837982e-39 -2.016492e-01
bigcom38        -8.850654e-39 -2.393065e-01
bigcom39        -8.849244e-39 -2.728796e-01
bigcom40         8.339853e-41  1.778383e-01
bigcom43        -8.842202e-39 -2.494486e-01
bigcom44         4.690180e-39 -6.003640e-02
bigcom46        -8.847835e-39 -1.936467e-01
bigcom47         1.356173e-37  1.757444e+00
bigcom49        -8.842202e-39 -2.399979e-01
bigcom50        -8.846426e-39 -2.985129e-01
bigcom51        -8.839388e-39 -2.824362e-01
bigcom52        -8.837982e-39 -3.808207e-01
bigcom54        -8.837982e-39 -2.942692e-01
bigcom56        -8.840795e-39 -2.256373e-01
bigcom62        -8.837982e-39 -3.219029e-01
bigcom66        -8.840795e-39 -2.389898e-01
bigcom68        -8.839388e-39 -2.714582e-01
bigcom69        -8.843610e-39 -2.997351e-01
bigcom71        -8.856298e-39 -2.612038e-01
bigcom72         1.596687e-37  1.715825e+00
bigcom73        -8.836576e-39 -2.342148e-01
bigcom74        -8.842202e-39 -3.042784e-01
bigcom75        -8.836576e-39 -2.051540e-01
bigcom76        -8.840795e-39 -2.178275e-01
bigcom77        -8.837982e-39 -3.417666e-01
bigcom79        -8.839388e-39 -2.675551e-01
bigcom80        -8.836576e-39 -2.479098e-01
bigcom82        -8.840795e-39 -2.231853e-01
bigcom83        -8.837982e-39 -1.305446e-01
bigcom84        -8.837982e-39 -2.381555e-01
bigcom85        -8.840795e-39 -4.041987e-01
bigcom87        -8.842202e-39 -2.339991e-01
bigcom89        -8.839388e-39 -2.576023e-01
bigcom91        -8.837982e-39 -2.105767e-01
bigcom92        -8.846426e-39 -2.232094e-01
bigcom93        -8.839388e-39 -1.434864e-01
bigcom96        -8.836576e-39 -3.086674e-01
bigcom97        -8.843610e-39 -3.242553e-01
bigcom98        -8.840795e-39 -2.533234e-01
bigcom99        -8.837982e-39 -2.016445e-01
bigcom101       -8.845018e-39 -5.622938e-01
bigcom104       -8.849244e-39 -2.656418e-01
bigcom106       -8.840795e-39 -2.870234e-01
bigcom109       -8.840795e-39 -2.746059e-01
bigcom113       -8.843610e-39 -3.795458e-01
bigcom116       -8.850654e-39 -2.231196e-01
bigcom120       -8.837982e-39 -3.181134e-01
bigcom123       -8.840795e-39 -1.815180e-01
bigcom126       -8.837982e-39 -2.007711e-01
bigcom127       -8.836576e-39 -2.317919e-01
bigcom137       -8.839388e-39 -2.800498e-01
bigcom139       -8.836576e-39 -2.320362e-01
bigcom140       -8.839388e-39 -2.570089e-01
bigcom143       -8.839388e-39 -2.033967e-01
bigcom145       -8.837982e-39 -1.666623e-01
bigcom146       -8.840795e-39 -1.432455e-01
bigcom147       -8.840795e-39 -2.575453e-01
bigcom149       -8.835171e-39 -1.420932e-01
bigcom153       -8.839388e-39 -3.059776e-01
bigcom154       -8.847835e-39 -3.008806e-01
bigcom156       -8.837982e-39 -2.730606e-01
bigcom157       -8.837982e-39 -2.150888e-01
bigcom158       -8.837982e-39 -2.031792e-01
bigcom160       -8.839388e-39 -2.158773e-01
bigcom161       -8.836576e-39 -3.588905e-01
bigcom162       -8.837982e-39 -3.225708e-01
bigcom164       -8.839388e-39 -2.949084e-01
bigcom166       -8.843610e-39 -1.961647e-01
bigcom167       -8.847835e-39 -2.373080e-01
bigcom171       -8.835171e-39 -3.870721e-01
bigcom173       -8.839388e-39 -3.119868e-01
bigcom175       -8.837982e-39 -1.228244e-01
bigcom176       -8.837982e-39 -2.346475e-01
bigcom177       -8.839388e-39 -2.636570e-01
bigcom178       -8.839388e-39 -3.116308e-01
bigcom180       -8.836576e-39 -2.512944e-01
bigcom181       -8.837982e-39 -2.263689e-01
bigcom184       -8.837982e-39 -6.842693e-02
bigcom186       -8.837982e-39 -3.103754e-01
bigcom187       -8.836576e-39 -2.149879e-01
bigcom189       -8.842202e-39 -1.860688e-01
bigcom194        1.933401e-37  1.917603e+00
bigcom195       -8.836576e-39 -2.434759e-01
bigcom196       -8.836576e-39 -2.848937e-01
bigcom204       -8.846426e-39 -1.701678e-01
bigcom205       -8.839388e-39 -1.863558e-01
bigcom212       -8.839388e-39 -3.328638e-01
bigcom214       -8.839388e-39 -2.978364e-01
bigcom222       -8.837982e-39 -2.023288e-01
bigcom223        0.000000e+00  0.000000e+00
bigcom226       -8.836576e-39 -2.656862e-01
bigcom227       -8.836576e-39 -1.652556e-01
bigcom229       -8.839388e-39 -3.028988e-01
bigcom233       -8.836576e-39 -1.967905e-01
bigcom236       -8.839388e-39 -2.856530e-01
bigcom237       -8.835171e-39 -1.825579e-01
bigcom246       -8.839388e-39 -1.714651e-01
bigcom248        1.356173e-37  1.344198e+00
bigcom249        4.963746e-37  3.291224e+00
bigcom250       -8.837982e-39 -2.285880e-01
bigcom254       -8.837982e-39 -2.360882e-01
bigcom266       -8.836576e-39 -2.537136e-01
bigcom269       -8.843610e-39 -3.519220e-01
bigcom272       -8.839388e-39 -2.694256e-01
bigcom274       -8.854886e-39 -1.486650e-01
bigcom281       -8.837982e-39 -3.071739e-01
bigcom291       -8.835171e-39 -2.404096e-01
bigcom292       -8.836576e-39 -2.246737e-01
bigcom295       -8.835171e-39 -2.201455e-01
bigcom299       -8.837982e-39 -2.968146e-01
bigcom301       -8.839388e-39 -3.653178e-01
bigcom306       -8.839388e-39 -1.960395e-01
bigcom309       -8.842202e-39 -2.712814e-01
bigcom314       -8.836576e-39 -7.621681e-02
bigcom321       -8.845018e-39 -2.550497e-01
bigcom341       -8.837982e-39 -2.256076e-01
bigcom350       -8.835171e-39 -1.161836e+00
bigcom353       -8.837982e-39 -3.171680e-01
bigcom359       -8.837982e-39 -3.043235e-01
bigcom363       -8.839388e-39 -6.274436e-01
bigcom365       -8.836576e-39 -3.419834e-01
bigcom385       -8.840795e-39 -3.529812e-01
bigcom386       -8.836576e-39 -2.172085e-01
bigcom408       -8.842202e-39 -2.075188e-01
bigcom412       -8.839388e-39 -1.612296e-01
bigcom480        1.933401e-37  1.969880e+00
spin_vertex      1.365046e-38  2.323457e-01
membership_s1   -3.562347e-39 -1.617591e-01
membership_s3   -8.857710e-39 -3.422165e-01
membership_s4   -3.415445e-39 -4.379996e-02
membership_s5   -1.965312e-40  1.094652e-01
membership_s6    1.409473e-39  1.429057e-01
membership_s7   -2.999850e-39 -1.509021e-01
membership_s8   -8.849244e-39 -3.030974e-01
membership_s9   -8.854886e-39 -4.063490e-01
membership_s11  -8.846426e-39 -3.506942e-01
membership_s12  -8.843610e-39 -2.819236e-01
membership_s14  -8.842202e-39 -2.418096e-01
membership_s15   1.807549e-38  3.822331e-01
membership_s16  -8.849244e-39 -3.321494e-01
membership_s17   2.440019e-37  2.047507e+00
membership_s18  -8.894581e-39 -4.074950e-01
membership_s20  -8.840795e-39 -3.656892e-01
membership_s21  -9.014369e-39 -3.534779e-01
membership_s22  -8.863362e-39 -3.155709e-01
membership_s24   4.180423e-38  8.270703e-01
membership_s25  -8.849244e-39 -2.666229e-01
membership_s26  -8.853475e-39 -3.162282e-01
membership_s27  -4.082463e-39 -1.139741e-01
membership_s28  -8.854886e-39 -3.152573e-01
membership_s30   3.404220e-39  1.277633e-01
membership_s31  -6.228569e-39 -1.580807e-01
membership_s32  -3.665103e-39 -7.909331e-02
membership_s33  -8.842202e-39 -4.386166e-01
membership_s36   6.609383e-39  1.300118e-01
membership_s37   6.309588e-39  2.654540e-01
V1               2.688394e-40  2.491103e-02
V2               1.273846e-38  2.551418e-01
pdi             -1.997052e-35 -4.084512e+02
adhesion         4.900706e-43  5.958214e-06
cohesion        -9.810744e-43 -1.196849e-05
inner           -4.479175e-43 -6.739226e-06
outer           -5.936445e-43 -7.455454e-06
ioratio         -1.035187e-38 -8.254073e-02
comsize         -1.968361e-42 -2.461009e-05
target           3.891501e-39  1.140818e-01
[1] "Dataset: low_CT Model GBM, run: 3 of 10 2015-06-16 09:48:19"
Iter   TrainDeviance   ValidDeviance   StepSize   Improve
     1        0.1860             nan     0.0100    0.0000

[1] "GBM variable coefficients"
                            var   rel.inf
V2                           V2 17.295363
upto_third           upto_third 16.635528
ratio5                   ratio5 15.671308
V1                           V1 11.441548
orbit36                 orbit36 10.181729
membership_s15   membership_s15  7.224664
orbit30                 orbit30  6.159317
bigcom480             bigcom480  4.843562
graph2                   graph2  4.831222
ratio3                   ratio3  4.417597
orbit33                 orbit33  1.298163
graph0                   graph0  0.000000
graph1                   graph1  0.000000
graph3                   graph3  0.000000
graph4                   graph4  0.000000
graph5                   graph5  0.000000
graph6                   graph6  0.000000
graph7                   graph7  0.000000
graph8                   graph8  0.000000
graph9                   graph9  0.000000
graph10                 graph10  0.000000
graph11                 graph11  0.000000
graph12                 graph12  0.000000
graph13                 graph13  0.000000
graph14                 graph14  0.000000
graph15                 graph15  0.000000
graph16                 graph16  0.000000
graph17                 graph17  0.000000
graph18                 graph18  0.000000
graph19                 graph19  0.000000
graph20                 graph20  0.000000
graph21                 graph21  0.000000
graph22                 graph22  0.000000
graph23                 graph23  0.000000
graph24                 graph24  0.000000
graph25                 graph25  0.000000
graph26                 graph26  0.000000
graph27                 graph27  0.000000
graph28                 graph28  0.000000
graph29                 graph29  0.000000
orbit0                   orbit0  0.000000
orbit1                   orbit1  0.000000
orbit2                   orbit2  0.000000
orbit3                   orbit3  0.000000
orbit4                   orbit4  0.000000
orbit5                   orbit5  0.000000
orbit6                   orbit6  0.000000
orbit7                   orbit7  0.000000
orbit8                   orbit8  0.000000
orbit9                   orbit9  0.000000
orbit10                 orbit10  0.000000
orbit11                 orbit11  0.000000
orbit12                 orbit12  0.000000
orbit13                 orbit13  0.000000
orbit14                 orbit14  0.000000
orbit15                 orbit15  0.000000
orbit16                 orbit16  0.000000
orbit17                 orbit17  0.000000
orbit18                 orbit18  0.000000
orbit19                 orbit19  0.000000
orbit20                 orbit20  0.000000
orbit21                 orbit21  0.000000
orbit22                 orbit22  0.000000
orbit23                 orbit23  0.000000
orbit24                 orbit24  0.000000
orbit25                 orbit25  0.000000
orbit26                 orbit26  0.000000
orbit27                 orbit27  0.000000
orbit28                 orbit28  0.000000
orbit29                 orbit29  0.000000
orbit31                 orbit31  0.000000
orbit32                 orbit32  0.000000
orbit34                 orbit34  0.000000
orbit35                 orbit35  0.000000
orbit37                 orbit37  0.000000
orbit38                 orbit38  0.000000
orbit39                 orbit39  0.000000
orbit40                 orbit40  0.000000
orbit41                 orbit41  0.000000
orbit42                 orbit42  0.000000
orbit43                 orbit43  0.000000
orbit44                 orbit44  0.000000
orbit45                 orbit45  0.000000
orbit46                 orbit46  0.000000
orbit47                 orbit47  0.000000
orbit48                 orbit48  0.000000
orbit49                 orbit49  0.000000
orbit50                 orbit50  0.000000
orbit51                 orbit51  0.000000
orbit52                 orbit52  0.000000
orbit53                 orbit53  0.000000
orbit54                 orbit54  0.000000
orbit55                 orbit55  0.000000
orbit56                 orbit56  0.000000
orbit57                 orbit57  0.000000
orbit58                 orbit58  0.000000
orbit59                 orbit59  0.000000
orbit60                 orbit60  0.000000
orbit61                 orbit61  0.000000
orbit62                 orbit62  0.000000
orbit63                 orbit63  0.000000
orbit64                 orbit64  0.000000
orbit65                 orbit65  0.000000
orbit66                 orbit66  0.000000
orbit67                 orbit67  0.000000
orbit68                 orbit68  0.000000
orbit69                 orbit69  0.000000
orbit70                 orbit70  0.000000
orbit71                 orbit71  0.000000
orbit72                 orbit72  0.000000
AP                           AP  0.000000
bet                         bet  0.000000
ecc                         ecc  0.000000
eccrad                   eccrad  0.000000
close                     close  0.000000
constraint           constraint  0.000000
coreness               coreness  0.000000
knn                         knn  0.000000
hubscore               hubscore  0.000000
pagerank               pagerank  0.000000
trans                     trans  0.000000
evcent                   evcent  0.000000
first                     first  0.000000
upto_second         upto_second  0.000000
upto_fourth         upto_fourth  0.000000
upto_fifth           upto_fifth  0.000000
upto_sixth           upto_sixth  0.000000
second                   second  0.000000
third                     third  0.000000
fourth                   fourth  0.000000
fifth                     fifth  0.000000
sixth                     sixth  0.000000
ratio1                   ratio1  0.000000
ratio2                   ratio2  0.000000
ratio4                   ratio4  0.000000
ratio6                   ratio6  0.000000
selfinter             selfinter  0.000000
walktrap_vertex walktrap_vertex  0.000000
bigcom1                 bigcom1  0.000000
bigcom2                 bigcom2  0.000000
bigcom3                 bigcom3  0.000000
bigcom4                 bigcom4  0.000000
bigcom6                 bigcom6  0.000000
bigcom8                 bigcom8  0.000000
bigcom9                 bigcom9  0.000000
bigcom11               bigcom11  0.000000
bigcom13               bigcom13  0.000000
bigcom15               bigcom15  0.000000
bigcom16               bigcom16  0.000000
bigcom21               bigcom21  0.000000
bigcom22               bigcom22  0.000000
bigcom24               bigcom24  0.000000
bigcom26               bigcom26  0.000000
bigcom28               bigcom28  0.000000
bigcom30               bigcom30  0.000000
bigcom31               bigcom31  0.000000
bigcom32               bigcom32  0.000000
bigcom33               bigcom33  0.000000
bigcom34               bigcom34  0.000000
bigcom36               bigcom36  0.000000
bigcom37               bigcom37  0.000000
bigcom38               bigcom38  0.000000
bigcom39               bigcom39  0.000000
bigcom40               bigcom40  0.000000
bigcom43               bigcom43  0.000000
bigcom44               bigcom44  0.000000
bigcom46               bigcom46  0.000000
bigcom47               bigcom47  0.000000
bigcom49               bigcom49  0.000000
bigcom50               bigcom50  0.000000
bigcom51               bigcom51  0.000000
bigcom52               bigcom52  0.000000
bigcom54               bigcom54  0.000000
bigcom56               bigcom56  0.000000
bigcom62               bigcom62  0.000000
bigcom66               bigcom66  0.000000
bigcom68               bigcom68  0.000000
bigcom69               bigcom69  0.000000
bigcom71               bigcom71  0.000000
bigcom72               bigcom72  0.000000
bigcom73               bigcom73  0.000000
bigcom74               bigcom74  0.000000
bigcom75               bigcom75  0.000000
bigcom76               bigcom76  0.000000
bigcom77               bigcom77  0.000000
bigcom79               bigcom79  0.000000
bigcom80               bigcom80  0.000000
bigcom82               bigcom82  0.000000
bigcom83               bigcom83  0.000000
bigcom84               bigcom84  0.000000
bigcom85               bigcom85  0.000000
bigcom87               bigcom87  0.000000
bigcom89               bigcom89  0.000000
bigcom91               bigcom91  0.000000
bigcom92               bigcom92  0.000000
bigcom93               bigcom93  0.000000
bigcom96               bigcom96  0.000000
bigcom97               bigcom97  0.000000
bigcom98               bigcom98  0.000000
bigcom99               bigcom99  0.000000
bigcom101             bigcom101  0.000000
bigcom104             bigcom104  0.000000
bigcom106             bigcom106  0.000000
bigcom109             bigcom109  0.000000
bigcom113             bigcom113  0.000000
bigcom116             bigcom116  0.000000
bigcom120             bigcom120  0.000000
bigcom123             bigcom123  0.000000
bigcom126             bigcom126  0.000000
bigcom127             bigcom127  0.000000
bigcom137             bigcom137  0.000000
bigcom139             bigcom139  0.000000
bigcom140             bigcom140  0.000000
bigcom143             bigcom143  0.000000
bigcom145             bigcom145  0.000000
bigcom146             bigcom146  0.000000
bigcom147             bigcom147  0.000000
bigcom149             bigcom149  0.000000
bigcom153             bigcom153  0.000000
bigcom154             bigcom154  0.000000
bigcom156             bigcom156  0.000000
bigcom157             bigcom157  0.000000
bigcom158             bigcom158  0.000000
bigcom160             bigcom160  0.000000
bigcom161             bigcom161  0.000000
bigcom162             bigcom162  0.000000
bigcom164             bigcom164  0.000000
bigcom166             bigcom166  0.000000
bigcom167             bigcom167  0.000000
bigcom171             bigcom171  0.000000
bigcom173             bigcom173  0.000000
bigcom175             bigcom175  0.000000
bigcom176             bigcom176  0.000000
bigcom177             bigcom177  0.000000
bigcom178             bigcom178  0.000000
bigcom180             bigcom180  0.000000
bigcom181             bigcom181  0.000000
bigcom184             bigcom184  0.000000
bigcom186             bigcom186  0.000000
bigcom187             bigcom187  0.000000
bigcom189             bigcom189  0.000000
bigcom194             bigcom194  0.000000
bigcom195             bigcom195  0.000000
bigcom196             bigcom196  0.000000
bigcom204             bigcom204  0.000000
bigcom205             bigcom205  0.000000
bigcom212             bigcom212  0.000000
bigcom214             bigcom214  0.000000
bigcom222             bigcom222  0.000000
bigcom223             bigcom223  0.000000
bigcom226             bigcom226  0.000000
bigcom227             bigcom227  0.000000
bigcom229             bigcom229  0.000000
bigcom233             bigcom233  0.000000
bigcom236             bigcom236  0.000000
bigcom237             bigcom237  0.000000
bigcom246             bigcom246  0.000000
bigcom248             bigcom248  0.000000
bigcom249             bigcom249  0.000000
bigcom250             bigcom250  0.000000
bigcom254             bigcom254  0.000000
bigcom266             bigcom266  0.000000
bigcom269             bigcom269  0.000000
bigcom272             bigcom272  0.000000
bigcom274             bigcom274  0.000000
bigcom281             bigcom281  0.000000
bigcom291             bigcom291  0.000000
bigcom292             bigcom292  0.000000
bigcom295             bigcom295  0.000000
bigcom299             bigcom299  0.000000
bigcom301             bigcom301  0.000000
bigcom306             bigcom306  0.000000
bigcom309             bigcom309  0.000000
bigcom314             bigcom314  0.000000
bigcom321             bigcom321  0.000000
bigcom341             bigcom341  0.000000
bigcom350             bigcom350  0.000000
bigcom353             bigcom353  0.000000
bigcom359             bigcom359  0.000000
bigcom363             bigcom363  0.000000
bigcom365             bigcom365  0.000000
bigcom385             bigcom385  0.000000
bigcom386             bigcom386  0.000000
bigcom408             bigcom408  0.000000
bigcom412             bigcom412  0.000000
spin_vertex         spin_vertex  0.000000
membership_s1     membership_s1  0.000000
membership_s3     membership_s3  0.000000
membership_s4     membership_s4  0.000000
membership_s5     membership_s5  0.000000
membership_s6     membership_s6  0.000000
membership_s7     membership_s7  0.000000
membership_s8     membership_s8  0.000000
membership_s9     membership_s9  0.000000
membership_s11   membership_s11  0.000000
membership_s12   membership_s12  0.000000
membership_s14   membership_s14  0.000000
membership_s16   membership_s16  0.000000
membership_s17   membership_s17  0.000000
membership_s18   membership_s18  0.000000
membership_s20   membership_s20  0.000000
membership_s21   membership_s21  0.000000
membership_s22   membership_s22  0.000000
membership_s24   membership_s24  0.000000
membership_s25   membership_s25  0.000000
membership_s26   membership_s26  0.000000
membership_s27   membership_s27  0.000000
membership_s28   membership_s28  0.000000
membership_s30   membership_s30  0.000000
membership_s31   membership_s31  0.000000
membership_s32   membership_s32  0.000000
membership_s33   membership_s33  0.000000
membership_s36   membership_s36  0.000000
membership_s37   membership_s37  0.000000
pdi                         pdi  0.000000
adhesion               adhesion  0.000000
cohesion               cohesion  0.000000
inner                     inner  0.000000
outer                     outer  0.000000
ioratio                 ioratio  0.000000
comsize                 comsize  0.000000
target                   target  0.000000
[1] "Dataset: low_CT Model RF, run: 3 of 10 2015-06-16 09:48:20"
     |      Out-of-bag   |
Tree |      MSE  %Var(y) |
   1 |  0.01697   195.52 |
   2 |  0.01495   172.22 |
   3 |  0.01535   176.88 |
   4 |  0.01537   177.13 |
   5 |  0.01449   166.88 |
   6 |  0.01382   159.19 |
   7 |   0.0137   157.87 |
   8 |  0.01293   148.91 |
   9 |  0.01266   145.90 |
  10 |  0.01227   141.38 |
  11 |  0.01201   138.39 |
  12 |  0.01175   135.37 |
  13 |  0.01168   134.54 |
  14 |  0.01146   132.00 |
  15 |  0.01146   132.06 |
  16 |  0.01129   130.12 |
  17 |  0.01117   128.68 |
  18 |  0.01108   127.62 |
  19 |  0.01098   126.46 |
  20 |  0.01093   125.92 |
  21 |   0.0108   124.44 |
  22 |  0.01078   124.16 |
  23 |  0.01073   123.67 |
  24 |  0.01073   123.61 |
  25 |  0.01074   123.77 |
  26 |  0.01074   123.73 |
  27 |  0.01067   122.88 |
  28 |  0.01059   121.95 |
  29 |  0.01052   121.24 |
  30 |  0.01046   120.52 |
  31 |   0.0105   120.97 |
  32 |   0.0105   120.94 |
  33 |  0.01048   120.76 |
  34 |  0.01041   119.92 |
  35 |   0.0104   119.84 |
  36 |  0.01038   119.54 |
  37 |  0.01038   119.57 |
  38 |  0.01039   119.75 |
  39 |   0.0104   119.76 |
  40 |  0.01035   119.20 |
  41 |  0.01033   119.06 |
  42 |   0.0103   118.66 |
  43 |  0.01029   118.60 |
  44 |  0.01027   118.31 |
  45 |  0.01025   118.12 |
  46 |  0.01023   117.89 |
  47 |  0.01021   117.63 |
  48 |  0.01021   117.60 |
  49 |   0.0102   117.52 |
  50 |  0.01018   117.32 |
  51 |  0.01018   117.34 |
  52 |  0.01017   117.19 |
  53 |  0.01014   116.80 |
  54 |  0.01014   116.87 |
  55 |  0.01015   116.97 |
  56 |  0.01016   117.09 |
  57 |  0.01017   117.16 |
  58 |  0.01017   117.12 |
  59 |  0.01017   117.12 |
  60 |  0.01016   117.11 |
  61 |  0.01017   117.11 |
  62 |  0.01017   117.16 |
  63 |  0.01018   117.34 |
  64 |  0.01017   117.17 |
  65 |  0.01016   117.09 |
  66 |  0.01016   117.08 |
  67 |  0.01017   117.14 |
  68 |  0.01016   117.02 |
  69 |  0.01015   116.93 |
  70 |  0.01014   116.87 |
  71 |  0.01015   116.94 |
  72 |  0.01016   117.03 |
  73 |  0.01015   116.94 |
  74 |  0.01015   116.90 |
  75 |  0.01014   116.82 |
  76 |  0.01013   116.74 |
  77 |  0.01012   116.64 |
  78 |  0.01012   116.55 |
  79 |   0.0101   116.40 |
  80 |  0.01009   116.20 |
  81 |  0.01007   116.06 |
  82 |  0.01006   115.94 |
  83 |  0.01006   115.87 |
  84 |  0.01006   115.91 |
  85 |  0.01007   116.00 |
  86 |  0.01008   116.10 |
  87 |  0.01008   116.08 |
  88 |  0.01007   116.02 |
  89 |  0.01008   116.10 |
  90 |  0.01007   116.06 |
  91 |  0.01008   116.13 |
  92 |  0.01009   116.29 |
  93 |  0.01009   116.22 |
  94 |  0.01009   116.25 |
  95 |  0.01007   116.05 |
  96 |  0.01008   116.10 |
  97 |  0.01008   116.13 |
  98 |  0.01008   116.10 |
  99 |  0.01007   116.03 |
 100 |  0.01006   115.95 |
[1] "Random Forest variable coefficients"
                      %IncMSE IncNodePurity
graph5           3.963570e-04  8.246676e-02
graph6           1.645778e-03  2.657109e-01
graph7           1.720131e-04  1.082919e-01
graph8           0.000000e+00  0.000000e+00
graph9           4.431346e-03  2.774989e-01
graph10          1.180035e-03  3.391722e-01
graph11          4.651114e-03  3.280179e-01
graph12          2.169641e-03  1.988474e-01
graph13          2.008063e-03  4.312356e-01
graph14          3.744664e-03  4.441187e-01
graph15          3.733726e-03  1.425379e-01
graph16          1.369354e-03  4.131241e-01
graph17          2.357792e-03  2.022625e-01
graph18          2.785464e-04  2.861979e-02
graph19          1.239000e-03  3.128476e-01
graph20          6.169539e-04  1.477024e-01
graph21          3.756850e-04  1.445672e-01
graph22          4.297379e-05  2.137530e-02
graph23          2.724773e-03  1.538711e-01
graph24          1.608631e-04  5.076298e-02
graph25          2.441663e-05  5.250093e-02
graph26          1.748530e-04  1.206590e-01
graph27          7.586221e-06  9.850954e-02
graph28          0.000000e+00  0.000000e+00
graph29          0.000000e+00  0.000000e+00
orbit0           3.817244e-04  7.948167e-02
orbit1           1.380941e-03  1.796521e-01
orbit2           1.740171e-05  5.812368e-02
orbit3          -1.548520e-05  6.401330e-02
orbit4           7.269287e-04  2.033152e-01
orbit5           2.186257e-03  1.727174e-01
orbit6           2.150128e-03  2.279951e-01
orbit7           3.890534e-06  6.598539e-02
orbit8           2.968106e-04  1.050229e-01
orbit9           2.331465e-04  1.296209e-01
orbit10          2.507603e-04  7.471053e-02
orbit11          1.364472e-04  1.184874e-01
orbit12          2.634049e-05  3.246732e-02
orbit13         -5.025997e-06  3.225179e-02
orbit14          0.000000e+00  0.000000e+00
orbit15          4.398423e-03  3.564529e-01
orbit16          5.628537e-03  1.534520e-01
orbit17          1.060846e-03  8.492710e-02
orbit18          2.510502e-03  6.341919e-01
orbit19          5.106632e-03  3.422567e-01
orbit20          7.849977e-03  2.296672e-01
orbit21          1.269463e-04  9.002092e-02
orbit22          3.658660e-03  2.824842e-01
orbit23         -1.731502e-05  4.489355e-02
orbit24          1.855303e-03  3.006543e-01
orbit25          2.093349e-04  7.108641e-02
orbit26          3.389199e-05  6.594376e-02
orbit27          3.752431e-03  4.060011e-01
orbit28          3.324739e-03  1.686317e-01
orbit29          5.237526e-05  3.289447e-02
orbit30          6.313683e-07  1.115737e-01
orbit31          5.871916e-03  2.363540e-01
orbit32          6.070049e-04  1.171197e-01
orbit33          1.781624e-04  1.074828e-01
orbit34          6.674708e-04  1.182154e-01
orbit35          1.271450e-03  4.610607e-01
orbit36          5.893489e-04  3.435147e-01
orbit37          1.453373e-03  1.364964e-01
orbit38          1.492508e-03  3.201607e-01
orbit39          1.404877e-03  2.207386e-01
orbit40          5.682307e-04  1.235673e-02
orbit41         -4.342162e-06  9.880952e-03
orbit42          6.096463e-20  4.905983e-02
orbit43          9.682688e-04  8.485829e-02
orbit44          0.000000e+00  0.000000e+00
orbit45          1.233784e-03  2.809186e-01
orbit46          4.197215e-04  2.945688e-03
orbit47          3.482869e-04  2.617215e-02
orbit48          0.000000e+00  0.000000e+00
orbit49          2.636146e-04  1.669214e-01
orbit50          4.092791e-04  2.673935e-01
orbit51          3.493429e-04  1.081546e-01
orbit52         -8.664691e-06  6.796974e-02
orbit53          8.491798e-05  7.317617e-02
orbit54          8.966362e-05  3.999929e-02
orbit55          0.000000e+00  0.000000e+00
orbit56          2.352212e-03  1.915427e-01
orbit57          2.567394e-05  4.106809e-03
orbit58          0.000000e+00  0.000000e+00
orbit59          8.193704e-05  1.030296e-02
orbit60          0.000000e+00  0.000000e+00
orbit61          0.000000e+00  0.000000e+00
orbit62          8.375790e-04  7.414355e-02
orbit63          0.000000e+00  1.222222e-02
orbit64         -4.425463e-06  4.093703e-02
orbit65          1.295313e-04  1.247563e-01
orbit66         -1.559693e-07  1.107409e-02
orbit67          0.000000e+00  0.000000e+00
orbit68          8.217198e-06  1.349515e-01
orbit69          0.000000e+00  0.000000e+00
orbit70         -8.665511e-06  2.727273e-02
orbit71          8.718728e-06  3.486324e-02
orbit72          0.000000e+00  0.000000e+00
AP               0.000000e+00  4.291631e-02
bet              2.048981e-03  2.378333e-01
ecc             -3.022229e-05  5.076821e-02
eccrad           5.634074e-05  1.841916e-02
close            2.890674e-03  2.573930e-01
constraint       2.830302e-03  1.660315e-01
coreness         1.275375e-04  3.470167e-01
knn              4.767779e-03  5.016478e-01
hubscore         7.342058e-04  2.641299e-01
pagerank         2.788956e-03  1.111492e+00
trans            9.390729e-08  3.112698e-02
evcent           2.685371e-03  2.746188e-01
first            1.968162e-05  7.357406e-02
upto_second      5.889820e-04  2.415837e-01
upto_third       2.945547e-03  3.400692e-01
upto_fourth      2.238462e-03  2.493644e-01
upto_fifth       3.048117e-03  2.574733e-01
upto_sixth       1.647334e-03  2.844778e-01
second           9.956266e-04  1.840638e-01
third            1.921235e-03  3.517396e-01
fourth           4.391616e-03  5.052241e-01
fifth            6.327898e-04  3.523655e-01
sixth            2.940340e-03  1.618289e-01
ratio1           2.857426e-03  4.640405e-01
ratio2           1.850318e-03  7.707890e-01
ratio3           3.601281e-03  6.006966e-01
ratio4           6.331334e-03  2.654121e-01
ratio5           5.932911e-04  9.749292e-01
ratio6           2.578240e-03  3.739480e-01
selfinter        2.407907e-05  1.196357e-01
walktrap_vertex  3.513482e-04  1.588949e-01
bigcom1         -1.416278e-05  3.323544e-02
bigcom2          0.000000e+00  0.000000e+00
bigcom3         -1.564116e-06  1.214138e-01
bigcom4          2.488471e-03  2.739965e-01
bigcom6          0.000000e+00  0.000000e+00
bigcom8          0.000000e+00  0.000000e+00
bigcom9          0.000000e+00  0.000000e+00
bigcom11         0.000000e+00  0.000000e+00
bigcom13         0.000000e+00  0.000000e+00
bigcom15         0.000000e+00  0.000000e+00
bigcom16         0.000000e+00  0.000000e+00
bigcom21         0.000000e+00  0.000000e+00
bigcom22         0.000000e+00  0.000000e+00
bigcom24         0.000000e+00  0.000000e+00
bigcom26        -4.181434e-05  1.252157e-01
bigcom28         0.000000e+00  0.000000e+00
bigcom30        -5.008481e-05  8.647696e-02
bigcom31         0.000000e+00  0.000000e+00
bigcom32         0.000000e+00  0.000000e+00
bigcom33         0.000000e+00  0.000000e+00
bigcom34         0.000000e+00  0.000000e+00
bigcom36         0.000000e+00  0.000000e+00
bigcom37         0.000000e+00  0.000000e+00
bigcom38         0.000000e+00  0.000000e+00
bigcom39         0.000000e+00  0.000000e+00
bigcom40         3.355881e-05  4.449268e-02
bigcom43         0.000000e+00  0.000000e+00
bigcom44         0.000000e+00  0.000000e+00
bigcom46         0.000000e+00  0.000000e+00
bigcom47         3.171673e-05  3.326975e-01
bigcom49         0.000000e+00  0.000000e+00
bigcom50         0.000000e+00  0.000000e+00
bigcom51         0.000000e+00  0.000000e+00
bigcom52         0.000000e+00  0.000000e+00
bigcom54         0.000000e+00  0.000000e+00
bigcom56         0.000000e+00  0.000000e+00
bigcom62         0.000000e+00  0.000000e+00
bigcom66         0.000000e+00  0.000000e+00
bigcom68         0.000000e+00  8.673617e-21
bigcom69         0.000000e+00  0.000000e+00
bigcom71         0.000000e+00  0.000000e+00
bigcom72         0.000000e+00  0.000000e+00
bigcom73         0.000000e+00  0.000000e+00
bigcom74         0.000000e+00  0.000000e+00
bigcom75         0.000000e+00  0.000000e+00
bigcom76         0.000000e+00  0.000000e+00
bigcom77         0.000000e+00  0.000000e+00
bigcom79         0.000000e+00  1.387779e-19
bigcom80         0.000000e+00  0.000000e+00
bigcom82         0.000000e+00  0.000000e+00
bigcom83         0.000000e+00  5.421011e-22
bigcom84         0.000000e+00  0.000000e+00
bigcom85         0.000000e+00  0.000000e+00
bigcom87         0.000000e+00  0.000000e+00
bigcom89         0.000000e+00  0.000000e+00
bigcom91         0.000000e+00  0.000000e+00
bigcom92         0.000000e+00  0.000000e+00
bigcom93         0.000000e+00  0.000000e+00
bigcom96         0.000000e+00  0.000000e+00
bigcom97         0.000000e+00  0.000000e+00
bigcom98         0.000000e+00  0.000000e+00
bigcom99         0.000000e+00  0.000000e+00
bigcom101        0.000000e+00  4.336809e-21
bigcom104        0.000000e+00  0.000000e+00
bigcom106        0.000000e+00  0.000000e+00
bigcom109        0.000000e+00  0.000000e+00
bigcom113        0.000000e+00  0.000000e+00
bigcom116        0.000000e+00  0.000000e+00
bigcom120        0.000000e+00  0.000000e+00
bigcom123        0.000000e+00  0.000000e+00
bigcom126        0.000000e+00  0.000000e+00
bigcom127        0.000000e+00  0.000000e+00
bigcom137        0.000000e+00  0.000000e+00
bigcom139        0.000000e+00  0.000000e+00
bigcom140        0.000000e+00  0.000000e+00
bigcom143        0.000000e+00  0.000000e+00
bigcom145        0.000000e+00  0.000000e+00
bigcom146        0.000000e+00  0.000000e+00
bigcom147        0.000000e+00  0.000000e+00
bigcom149        0.000000e+00  0.000000e+00
bigcom153        0.000000e+00  0.000000e+00
bigcom154        0.000000e+00  0.000000e+00
bigcom156        0.000000e+00  0.000000e+00
bigcom157        0.000000e+00  0.000000e+00
bigcom158        0.000000e+00  0.000000e+00
bigcom160        0.000000e+00  0.000000e+00
bigcom161        0.000000e+00  0.000000e+00
bigcom162        0.000000e+00  0.000000e+00
bigcom164        0.000000e+00  0.000000e+00
bigcom166        0.000000e+00  0.000000e+00
bigcom167        0.000000e+00  0.000000e+00
bigcom171        0.000000e+00  0.000000e+00
bigcom173        0.000000e+00  0.000000e+00
bigcom175        0.000000e+00  0.000000e+00
bigcom176        0.000000e+00  0.000000e+00
bigcom177        0.000000e+00  0.000000e+00
bigcom178        0.000000e+00  0.000000e+00
bigcom180        0.000000e+00  0.000000e+00
bigcom181        0.000000e+00  0.000000e+00
bigcom184        0.000000e+00  0.000000e+00
bigcom186        0.000000e+00  0.000000e+00
bigcom187        0.000000e+00  0.000000e+00
bigcom189        0.000000e+00  0.000000e+00
bigcom194        1.403110e-05  4.383791e-01
bigcom195        0.000000e+00  0.000000e+00
bigcom196        0.000000e+00  0.000000e+00
bigcom204        0.000000e+00  0.000000e+00
bigcom205        0.000000e+00  0.000000e+00
bigcom212        0.000000e+00  0.000000e+00
bigcom214        0.000000e+00  0.000000e+00
bigcom222        0.000000e+00  0.000000e+00
bigcom223        0.000000e+00  0.000000e+00
bigcom226        0.000000e+00  0.000000e+00
bigcom227        0.000000e+00  0.000000e+00
bigcom229        0.000000e+00  0.000000e+00
bigcom233        0.000000e+00  0.000000e+00
bigcom236        0.000000e+00  0.000000e+00
bigcom237        0.000000e+00  0.000000e+00
bigcom246        0.000000e+00  8.673617e-21
bigcom248       -2.149113e-05  2.495402e-01
bigcom249       -8.588289e-06  6.452139e-01
bigcom250        0.000000e+00  0.000000e+00
bigcom254        0.000000e+00  0.000000e+00
bigcom266        0.000000e+00  0.000000e+00
bigcom269        0.000000e+00  0.000000e+00
bigcom272        0.000000e+00  0.000000e+00
bigcom274        0.000000e+00  0.000000e+00
bigcom281        0.000000e+00  0.000000e+00
bigcom291        0.000000e+00  0.000000e+00
bigcom292        0.000000e+00  0.000000e+00
bigcom295        0.000000e+00  0.000000e+00
bigcom299        0.000000e+00  0.000000e+00
bigcom301        0.000000e+00  0.000000e+00
bigcom306        0.000000e+00  0.000000e+00
bigcom309        0.000000e+00  0.000000e+00
bigcom314        0.000000e+00  0.000000e+00
bigcom321        0.000000e+00  0.000000e+00
bigcom341        0.000000e+00  0.000000e+00
bigcom350        0.000000e+00  0.000000e+00
bigcom353        0.000000e+00  0.000000e+00
bigcom359        0.000000e+00  0.000000e+00
bigcom363        0.000000e+00  0.000000e+00
bigcom365        0.000000e+00  0.000000e+00
bigcom385        0.000000e+00  0.000000e+00
bigcom386        0.000000e+00  0.000000e+00
bigcom408        0.000000e+00  0.000000e+00
bigcom412        0.000000e+00  0.000000e+00
bigcom480       -5.429437e-06  5.015421e-01
spin_vertex      3.085595e-04  1.818080e-01
membership_s1    0.000000e+00  6.589004e-05
membership_s3    0.000000e+00  0.000000e+00
membership_s4   -8.312037e-06  4.918563e-02
membership_s5    1.542589e-04  1.226854e-01
membership_s6    6.372209e-04  1.390256e-01
membership_s7   -2.585594e-06  3.456643e-02
membership_s8    0.000000e+00  0.000000e+00
membership_s9    0.000000e+00  0.000000e+00
membership_s11   0.000000e+00  0.000000e+00
membership_s12   0.000000e+00  0.000000e+00
membership_s14   0.000000e+00  0.000000e+00
membership_s15   1.275381e-05  2.086770e-01
membership_s16   0.000000e+00  0.000000e+00
membership_s17  -9.150393e-05  2.004073e-01
membership_s18   0.000000e+00  0.000000e+00
membership_s20   0.000000e+00  0.000000e+00
membership_s21   0.000000e+00  0.000000e+00
membership_s22   0.000000e+00  0.000000e+00
membership_s24   0.000000e+00  0.000000e+00
membership_s25   0.000000e+00  0.000000e+00
membership_s26   0.000000e+00  0.000000e+00
membership_s27  -2.681195e-05  1.296280e-01
membership_s28   0.000000e+00  0.000000e+00
membership_s30   3.283239e-06  1.116248e-01
membership_s31   1.662039e-05  3.708178e-02
membership_s32   7.050199e-05  8.916804e-02
membership_s33   0.000000e+00  0.000000e+00
membership_s36  -7.033669e-06  1.430569e-02
membership_s37  -3.126475e-05  4.279978e-02
V1               1.805105e-03  7.303016e-01
V2               3.230049e-03  1.469889e+00
pdi             -4.368720e-06  3.232143e-02
adhesion         3.914409e-03  7.830405e-01
cohesion         4.762984e-03  8.757335e-01
inner            1.152986e-03  5.693990e-01
outer            5.099468e-04  5.944967e-01
ioratio          2.155364e-03  8.186286e-01
comsize          5.097605e-04  6.704446e-01
target           1.991053e-05  7.367917e-02
[1] "Dataset: low_CT Model GLM, run: 3 of 10 2015-06-16 09:50:08"
[1] "glmnet variable coefficients"
                         [,1]          [,2]
(Intercept)     -4.729156e+00 -4.722103e+00
graph0          -1.378557e-39 -1.247384e-04
graph1          -4.732790e-43 -4.014174e-08
graph2          -5.943080e-40 -5.234239e-05
graph3          -8.016908e-44 -7.093662e-09
graph4          -2.103755e-46 -1.706895e-11
graph5          -2.094561e-41 -1.837460e-06
graph6          -5.451520e-43 -4.840440e-08
graph7          -3.058762e-41 -2.740912e-06
graph8           2.448760e-39  2.283629e-04
graph9          -1.609494e-45 -1.419696e-10
graph10         -2.547161e-47 -2.234272e-12
graph11         -2.223673e-49 -1.730226e-14
graph12         -4.201755e-45 -3.755149e-10
graph13         -3.459362e-44 -3.028741e-09
graph14         -1.603926e-46 -1.399988e-11
graph15         -4.316047e-42 -3.893981e-07
graph16         -1.648695e-44 -1.474214e-09
graph17         -2.804691e-44 -2.520174e-09
graph18         -8.007897e-43 -7.077374e-08
graph19         -1.991853e-43 -1.779293e-08
graph20         -8.093044e-43 -7.235053e-08
graph21         -2.890296e-42 -2.586450e-07
graph22         -9.764533e-43 -8.845196e-08
graph23         -1.390870e-42 -1.253662e-07
graph24         -2.998194e-42 -2.670450e-07
graph25         -2.483351e-41 -2.230233e-06
graph26         -7.366245e-42 -6.484071e-07
graph27          3.929609e-40  3.657511e-05
graph28          9.605914e-41  9.004078e-06
graph29         -7.245327e-39 -6.685648e-04
orbit0          -1.378557e-39 -1.247347e-04
orbit1          -4.678112e-43 -3.964011e-08
orbit2          -3.439017e-40 -3.068244e-05
orbit3          -5.943080e-40 -5.233723e-05
orbit4          -6.911674e-44 -6.057202e-09
orbit5          -1.808589e-42 -1.641028e-07
orbit6          -2.103733e-46 -1.705836e-11
orbit7          -1.660552e-40 -1.436627e-05
orbit8          -2.094561e-41 -1.837240e-06
orbit9          -5.999740e-43 -5.326832e-08
orbit10         -1.517071e-42 -1.346817e-07
orbit11          1.673491e-40  1.783129e-05
orbit12         -3.105264e-41 -2.783389e-06
orbit13          1.892282e-40  2.029489e-05
orbit14          2.448760e-39  2.283682e-04
orbit15         -1.238750e-45 -1.070273e-10
orbit16         -7.231129e-44 -6.516237e-09
orbit17         -2.247561e-44 -2.037498e-09
orbit18         -6.094465e-46 -5.462047e-11
orbit19         -1.425658e-47 -1.208279e-12
orbit20         -2.091308e-45 -1.904983e-10
orbit21         -1.090595e-42 -9.836391e-08
orbit22         -2.223673e-49 -1.728226e-14
orbit23         -6.817044e-40 -6.143799e-05
orbit24         -4.115966e-45 -3.664119e-10
orbit25         -1.239957e-44 -1.117027e-09
orbit26         -1.418321e-42 -1.273295e-07
orbit27         -4.686760e-44 -4.097661e-09
orbit28         -1.121924e-42 -1.019495e-07
orbit29         -2.448334e-44 -1.920297e-09
orbit30         -2.251587e-42 -2.009045e-07
orbit31         -1.084182e-46 -9.239694e-12
orbit32         -1.933269e-45 -1.732900e-10
orbit33          2.904668e-39  2.716457e-04
orbit34         -4.316047e-42 -3.893647e-07
orbit35         -9.950198e-45 -8.637195e-10
orbit36         -1.782771e-43 -1.453499e-08
orbit37         -7.104854e-44 -6.438596e-09
orbit38          1.605602e-42  2.045708e-07
orbit39         -3.418999e-44 -3.057254e-09
orbit40         -4.334328e-44 -3.907673e-09
orbit41         -2.267461e-42 -2.007588e-07
orbit42         -2.155558e-39 -1.945323e-04
orbit43         -8.007176e-43 -7.075534e-08
orbit44         -5.307304e-39 -4.848706e-04
orbit45         -2.067909e-43 -1.844543e-08
orbit46         -8.088373e-43 -7.260770e-08
orbit47         -3.749618e-41 -3.392033e-06
orbit48         -2.251519e-42 -2.015337e-07
orbit49         -8.174475e-43 -7.307871e-08
orbit50         -3.085366e-42 -1.938761e-07
orbit51         -4.492883e-42 -4.024924e-07
orbit52         -3.644068e-42 -3.260431e-07
orbit53         -5.247177e-42 -3.008168e-07
orbit54         -9.764102e-43 -8.844108e-08
orbit55         -5.678621e-39 -5.195344e-04
orbit56         -1.526275e-42 -1.378525e-07
orbit57          5.706891e-42  5.379125e-07
orbit58         -4.980815e-39 -4.557865e-04
orbit59         -3.303498e-42 -2.947536e-07
orbit60          8.548993e-42  8.942510e-07
orbit61          5.083351e-39  4.754138e-04
orbit62         -2.971257e-41 -2.672997e-06
orbit63         -6.887911e-41 -6.056463e-06
orbit64         -5.814882e-41 -5.173096e-06
orbit65         -1.417741e-41 -1.270961e-06
orbit66          7.359546e-41  6.875439e-06
orbit67          1.733278e-38  1.606786e-03
orbit68          3.952154e-40  3.678478e-05
orbit69         -8.859122e-39 -8.136573e-04
orbit70          8.650106e-41  8.123105e-06
orbit71          2.038530e-38  1.883377e-03
orbit72         -7.245327e-39 -6.685778e-04
AP              -3.865347e-39 -3.562249e-04
bet             -3.896302e-43 -3.576865e-08
ecc              6.986121e-40  6.210947e-05
eccrad           4.191673e-39  3.726543e-04
close           -2.730083e-39 -1.597773e-04
constraint       9.540671e-39  8.708521e-04
coreness        -1.073975e-39 -9.689296e-05
knn              5.065611e-42  4.674086e-07
hubscore        -1.194610e-37 -1.047895e-02
pagerank        -2.414071e-38 -2.234740e-03
trans           -6.310207e-39 -5.773708e-04
evcent          -1.180083e-37 -1.035087e-02
first           -1.378557e-39 -1.247242e-04
upto_second     -3.902477e-43 -3.260299e-08
upto_third      -6.911161e-44 -5.362450e-09
upto_fourth      1.009254e-43  1.008858e-08
upto_fifth       4.498227e-43  4.225637e-08
upto_sixth       1.297872e-42  1.204116e-07
second          -3.849773e-43 -3.212429e-08
third           -7.061207e-44 -5.288882e-09
fourth           3.063253e-43  2.722821e-08
fifth           -5.918319e-44 -6.561523e-09
sixth           -4.213986e-43 -3.996395e-08
ratio1           5.197758e-42  4.794135e-07
ratio2          -8.651094e-42 -8.099374e-07
ratio3           4.912660e-42  4.394593e-07
ratio4          -1.441359e-41 -1.334984e-06
ratio5          -1.035210e-41 -9.550687e-07
ratio6          -2.216377e-43 -2.166056e-08
selfinter       -2.150793e-39 -1.974725e-04
walktrap_vertex -2.881114e-39 -2.598792e-04
bigcom1         -2.088231e-39 -1.895790e-04
bigcom2         -8.854886e-39 -8.171981e-04
bigcom3          6.054936e-40  5.778891e-05
bigcom4         -1.388704e-39 -1.236526e-04
bigcom6         -8.847835e-39 -8.179125e-04
bigcom8         -8.983757e-39 -8.262066e-04
bigcom9         -8.884624e-39 -8.188609e-04
bigcom11        -8.859122e-39 -8.155536e-04
bigcom13        -8.870438e-39 -8.163842e-04
bigcom15        -8.869022e-39 -8.181402e-04
bigcom16        -8.853475e-39 -8.182588e-04
bigcom21        -8.907416e-39 -8.204562e-04
bigcom22        -8.967806e-39 -8.260495e-04
bigcom24        -8.850654e-39 -8.174135e-04
bigcom26         2.868946e-38  2.649894e-03
bigcom28        -8.991027e-39 -8.263706e-04
bigcom30         1.856437e-38  1.717097e-03
bigcom31        -8.847835e-39 -8.137049e-04
bigcom32        -8.859122e-39 -8.196732e-04
bigcom33        -8.849244e-39 -8.129612e-04
bigcom34        -8.850654e-39 -8.168705e-04
bigcom36        -8.857710e-39 -8.181032e-04
bigcom37        -8.849244e-39 -8.175453e-04
bigcom38        -8.861949e-39 -8.175544e-04
bigcom39        -8.861949e-39 -8.173884e-04
bigcom40        -1.187143e-40 -7.119151e-06
bigcom43        -8.852064e-39 -8.176119e-04
bigcom44        -8.953353e-39 -8.243434e-04
bigcom46        -8.860535e-39 -8.163554e-04
bigcom47         1.175674e-37  1.085949e-02
bigcom49        -8.854886e-39 -8.174454e-04
bigcom50        -8.859122e-39 -8.181628e-04
bigcom51        -8.850654e-39 -8.158339e-04
bigcom52        -8.849244e-39 -8.192324e-04
bigcom54        -8.850654e-39 -8.181757e-04
bigcom56        -8.852064e-39 -8.173255e-04
bigcom62        -8.847835e-39 -8.179814e-04
bigcom66        -8.850654e-39 -8.175176e-04
bigcom68        -8.850654e-39 -8.190074e-04
bigcom69        -8.856298e-39 -8.180961e-04
bigcom71        -8.866191e-39 -8.172840e-04
bigcom72        -8.849244e-39 -8.137206e-04
bigcom73        -8.849244e-39 -8.148685e-04
bigcom74        -8.849244e-39 -8.126815e-04
bigcom75        -8.846426e-39 -8.176616e-04
bigcom76        -8.852064e-39 -8.169764e-04
bigcom77        -8.849244e-39 -8.178012e-04
bigcom79        -8.850654e-39 -8.183674e-04
bigcom80        -8.849244e-39 -8.180331e-04
bigcom82        -8.853475e-39 -8.186017e-04
bigcom83        -8.847835e-39 -8.179842e-04
bigcom84        -8.847835e-39 -8.113587e-04
bigcom85        -8.853475e-39 -8.175839e-04
bigcom87        -8.852064e-39 -8.174725e-04
bigcom89        -8.850654e-39 -8.162257e-04
bigcom91        -8.849244e-39 -8.163055e-04
bigcom92        -8.861949e-39 -8.186269e-04
bigcom93        -8.847835e-39 -8.172048e-04
bigcom96        -8.847835e-39 -8.187915e-04
bigcom97        -8.854886e-39 -8.165879e-04
bigcom98        -8.852064e-39 -8.185959e-04
bigcom99        -8.852064e-39 -8.172050e-04
bigcom101       -8.856298e-39 -8.160991e-04
bigcom104       -8.857710e-39 -8.165060e-04
bigcom106       -8.853475e-39 -8.183563e-04
bigcom109       -8.852064e-39 -8.142134e-04
bigcom113       -8.854886e-39 -8.197647e-04
bigcom116       -8.863362e-39 -8.160949e-04
bigcom120       -8.849244e-39 -8.173651e-04
bigcom123       -8.850654e-39 -8.159940e-04
bigcom126       -8.849244e-39 -8.183971e-04
bigcom127       -8.847835e-39 -8.172396e-04
bigcom137       -8.850654e-39 -8.169235e-04
bigcom139       -8.849244e-39 -8.182784e-04
bigcom140       -8.847835e-39 -8.166711e-04
bigcom143       -8.852064e-39 -8.185084e-04
bigcom145       -8.850654e-39 -8.124903e-04
bigcom146       -8.852064e-39 -8.117010e-04
bigcom147       -8.850654e-39 -8.163775e-04
bigcom149        0.000000e+00  0.000000e+00
bigcom153       -8.853475e-39 -8.181463e-04
bigcom154       -8.860535e-39 -8.180411e-04
bigcom156       -8.849244e-39 -8.180870e-04
bigcom157       -8.847835e-39 -8.170519e-04
bigcom158       -8.847835e-39 -8.183168e-04
bigcom160       -8.849244e-39 -8.131356e-04
bigcom161       -8.847835e-39 -8.185012e-04
bigcom162       -8.847835e-39 -8.193885e-04
bigcom164       -8.849244e-39 -8.172096e-04
bigcom166       -8.854886e-39 -8.182108e-04
bigcom167       -8.857710e-39 -8.171761e-04
bigcom171        0.000000e+00  0.000000e+00
bigcom173       -8.852064e-39 -8.173989e-04
bigcom175        0.000000e+00  0.000000e+00
bigcom176       -8.849244e-39 -8.170193e-04
bigcom177       -8.850654e-39 -8.168807e-04
bigcom178       -8.849244e-39 -8.174956e-04
bigcom180       -8.849244e-39 -8.142859e-04
bigcom181       -8.853475e-39 -8.171210e-04
bigcom184       -8.849244e-39 -8.103410e-04
bigcom186       -8.849244e-39 -8.163925e-04
bigcom187       -8.849244e-39 -8.150680e-04
bigcom189       -8.853475e-39 -8.170843e-04
bigcom194        2.438355e-37  2.251844e-02
bigcom195       -8.850654e-39 -8.187419e-04
bigcom196       -8.846426e-39 -8.196306e-04
bigcom204       -8.854886e-39 -8.145292e-04
bigcom205       -8.849244e-39 -8.171176e-04
bigcom212       -8.850654e-39 -8.147332e-04
bigcom214       -8.852064e-39 -8.177365e-04
bigcom222       -8.849244e-39 -8.113107e-04
bigcom223        0.000000e+00  0.000000e+00
bigcom226       -8.847835e-39 -8.145145e-04
bigcom227       -8.849244e-39 -8.152904e-04
bigcom229       -8.849244e-39 -8.190852e-04
bigcom233       -8.846426e-39 -8.191397e-04
bigcom236       -8.850654e-39 -8.182766e-04
bigcom237       -8.846426e-39 -8.171995e-04
bigcom246       -8.850654e-39 -8.173481e-04
bigcom248        1.356063e-37  1.252334e-02
bigcom249        4.963635e-37  4.583920e-02
bigcom250       -8.849244e-39 -8.170277e-04
bigcom254       -8.852064e-39 -8.165822e-04
bigcom266       -8.847835e-39 -8.172561e-04
bigcom269       -8.854886e-39 -8.201251e-04
bigcom272       -8.850654e-39 -8.180329e-04
bigcom274       -8.867607e-39 -8.148243e-04
bigcom281       -8.849244e-39 -8.167042e-04
bigcom291       -8.846426e-39 -8.187026e-04
bigcom292       -8.849244e-39 -8.163183e-04
bigcom295       -8.846426e-39 -8.168344e-04
bigcom299       -8.849244e-39 -8.168144e-04
bigcom301       -8.852064e-39 -8.180882e-04
bigcom306       -8.849244e-39 -8.138653e-04
bigcom309       -8.853475e-39 -8.163265e-04
bigcom314       -8.846426e-39 -8.181394e-04
bigcom321       -8.857710e-39 -8.175788e-04
bigcom341       -8.849244e-39 -8.106711e-04
bigcom350       -8.847835e-39 -8.260111e-04
bigcom353       -8.849244e-39 -8.178948e-04
bigcom359       -8.849244e-39 -8.162692e-04
bigcom363       -8.849244e-39 -8.183497e-04
bigcom365       -8.847835e-39 -8.166833e-04
bigcom385       -8.852064e-39 -8.181937e-04
bigcom386       -8.847835e-39 -8.126132e-04
bigcom408       -8.854886e-39 -8.164309e-04
bigcom412       -8.852064e-39 -8.159365e-04
bigcom480        2.438355e-37  2.251792e-02
spin_vertex      1.507211e-38  1.378977e-03
membership_s1   -5.105972e-39 -4.728776e-04
membership_s3   -8.867607e-39 -8.195090e-04
membership_s4   -3.458446e-39 -3.179038e-04
membership_s5    2.127987e-39  1.981709e-04
membership_s6    3.142819e-39  2.895713e-04
membership_s7    3.140002e-39  2.895635e-04
membership_s8   -8.860535e-39 -8.186418e-04
membership_s9   -8.866191e-39 -8.209944e-04
membership_s11  -8.859122e-39 -8.193136e-04
membership_s12  -8.856298e-39 -8.187131e-04
membership_s14  -8.852064e-39 -8.186668e-04
membership_s15   1.878702e-38  1.733666e-03
membership_s16  -8.860535e-39 -8.181284e-04
membership_s17   1.175674e-37  1.085808e-02
membership_s18  -8.908845e-39 -8.216783e-04
membership_s20  -8.853475e-39 -8.203730e-04
membership_s21  -9.039303e-39 -8.353649e-04
membership_s22  -8.867607e-39 -8.207569e-04
membership_s24  -8.871855e-39 -8.198410e-04
membership_s25  -8.859122e-39 -8.192573e-04
membership_s26  -8.870438e-39 -8.192887e-04
membership_s27  -1.516300e-39 -1.396839e-04
membership_s28  -8.863362e-39 -8.199900e-04
membership_s30   3.713983e-40  3.527619e-05
membership_s31  -3.378199e-39 -3.128840e-04
membership_s32  -7.195889e-40 -6.663171e-05
membership_s33  -8.853475e-39 -8.202704e-04
membership_s36   3.896187e-39  3.594467e-04
membership_s37   6.528140e-39  6.027004e-04
V1              -4.510020e-39 -4.176650e-04
V2               5.215865e-40  4.063984e-05
pdi             -2.023751e-35 -1.864898e+00
adhesion         6.813796e-43  6.253644e-08
cohesion        -1.363939e-42 -1.251808e-07
inner           -5.622634e-43 -5.161344e-08
outer           -8.172136e-43 -7.497773e-08
ioratio         -1.742981e-38 -1.599112e-03
comsize         -2.918479e-42 -2.678887e-07
target           3.960924e-39  3.658855e-04
[1] "Dataset: low_CT Model GBM, run: 4 of 10 2015-06-16 09:50:08"
Iter   TrainDeviance   ValidDeviance   StepSize   Improve
     1        0.1864             nan     0.0100    0.0001

[1] "GBM variable coefficients"
                            var   rel.inf
V2                           V2 21.734700
inner                     inner 13.670837
graph11                 graph11 12.211190
comsize                 comsize  9.361551
ratio2                   ratio2  8.140793
graph27                 graph27  6.250013
graph1                   graph1  5.933523
orbit18                 orbit18  5.932386
orbit36                 orbit36  5.853509
membership_s17   membership_s17  4.602475
adhesion               adhesion  2.896407
pagerank               pagerank  1.810564
coreness               coreness  1.602051
graph0                   graph0  0.000000
graph2                   graph2  0.000000
graph3                   graph3  0.000000
graph4                   graph4  0.000000
graph5                   graph5  0.000000
graph6                   graph6  0.000000
graph7                   graph7  0.000000
graph8                   graph8  0.000000
graph9                   graph9  0.000000
graph10                 graph10  0.000000
graph12                 graph12  0.000000
graph13                 graph13  0.000000
graph14                 graph14  0.000000
graph15                 graph15  0.000000
graph16                 graph16  0.000000
graph17                 graph17  0.000000
graph18                 graph18  0.000000
graph19                 graph19  0.000000
graph20                 graph20  0.000000
graph21                 graph21  0.000000
graph22                 graph22  0.000000
graph23                 graph23  0.000000
graph24                 graph24  0.000000
graph25                 graph25  0.000000
graph26                 graph26  0.000000
graph28                 graph28  0.000000
graph29                 graph29  0.000000
orbit0                   orbit0  0.000000
orbit1                   orbit1  0.000000
orbit2                   orbit2  0.000000
orbit3                   orbit3  0.000000
orbit4                   orbit4  0.000000
orbit5                   orbit5  0.000000
orbit6                   orbit6  0.000000
orbit7                   orbit7  0.000000
orbit8                   orbit8  0.000000
orbit9                   orbit9  0.000000
orbit10                 orbit10  0.000000
orbit11                 orbit11  0.000000
orbit12                 orbit12  0.000000
orbit13                 orbit13  0.000000
orbit14                 orbit14  0.000000
orbit15                 orbit15  0.000000
orbit16                 orbit16  0.000000
orbit17                 orbit17  0.000000
orbit19                 orbit19  0.000000
orbit20                 orbit20  0.000000
orbit21                 orbit21  0.000000
orbit22                 orbit22  0.000000
orbit23                 orbit23  0.000000
orbit24                 orbit24  0.000000
orbit25                 orbit25  0.000000
orbit26                 orbit26  0.000000
orbit27                 orbit27  0.000000
orbit28                 orbit28  0.000000
orbit29                 orbit29  0.000000
orbit30                 orbit30  0.000000
orbit31                 orbit31  0.000000
orbit32                 orbit32  0.000000
orbit33                 orbit33  0.000000
orbit34                 orbit34  0.000000
orbit35                 orbit35  0.000000
orbit37                 orbit37  0.000000
orbit38                 orbit38  0.000000
orbit39                 orbit39  0.000000
orbit40                 orbit40  0.000000
orbit41                 orbit41  0.000000
orbit42                 orbit42  0.000000
orbit43                 orbit43  0.000000
orbit44                 orbit44  0.000000
orbit45                 orbit45  0.000000
orbit46                 orbit46  0.000000
orbit47                 orbit47  0.000000
orbit48                 orbit48  0.000000
orbit49                 orbit49  0.000000
orbit50                 orbit50  0.000000
orbit51                 orbit51  0.000000
orbit52                 orbit52  0.000000
orbit53                 orbit53  0.000000
orbit54                 orbit54  0.000000
orbit55                 orbit55  0.000000
orbit56                 orbit56  0.000000
orbit57                 orbit57  0.000000
orbit58                 orbit58  0.000000
orbit59                 orbit59  0.000000
orbit60                 orbit60  0.000000
orbit61                 orbit61  0.000000
orbit62                 orbit62  0.000000
orbit63                 orbit63  0.000000
orbit64                 orbit64  0.000000
orbit65                 orbit65  0.000000
orbit66                 orbit66  0.000000
orbit67                 orbit67  0.000000
orbit68                 orbit68  0.000000
orbit69                 orbit69  0.000000
orbit70                 orbit70  0.000000
orbit71                 orbit71  0.000000
orbit72                 orbit72  0.000000
AP                           AP  0.000000
bet                         bet  0.000000
ecc                         ecc  0.000000
eccrad                   eccrad  0.000000
close                     close  0.000000
constraint           constraint  0.000000
knn                         knn  0.000000
hubscore               hubscore  0.000000
trans                     trans  0.000000
evcent                   evcent  0.000000
first                     first  0.000000
upto_second         upto_second  0.000000
upto_third           upto_third  0.000000
upto_fourth         upto_fourth  0.000000
upto_fifth           upto_fifth  0.000000
upto_sixth           upto_sixth  0.000000
second                   second  0.000000
third                     third  0.000000
fourth                   fourth  0.000000
fifth                     fifth  0.000000
sixth                     sixth  0.000000
ratio1                   ratio1  0.000000
ratio3                   ratio3  0.000000
ratio4                   ratio4  0.000000
ratio5                   ratio5  0.000000
ratio6                   ratio6  0.000000
selfinter             selfinter  0.000000
walktrap_vertex walktrap_vertex  0.000000
bigcom1                 bigcom1  0.000000
bigcom2                 bigcom2  0.000000
bigcom3                 bigcom3  0.000000
bigcom4                 bigcom4  0.000000
bigcom6                 bigcom6  0.000000
bigcom8                 bigcom8  0.000000
bigcom9                 bigcom9  0.000000
bigcom11               bigcom11  0.000000
bigcom13               bigcom13  0.000000
bigcom15               bigcom15  0.000000
bigcom16               bigcom16  0.000000
bigcom21               bigcom21  0.000000
bigcom22               bigcom22  0.000000
bigcom24               bigcom24  0.000000
bigcom26               bigcom26  0.000000
bigcom28               bigcom28  0.000000
bigcom30               bigcom30  0.000000
bigcom31               bigcom31  0.000000
bigcom32               bigcom32  0.000000
bigcom33               bigcom33  0.000000
bigcom34               bigcom34  0.000000
bigcom36               bigcom36  0.000000
bigcom37               bigcom37  0.000000
bigcom38               bigcom38  0.000000
bigcom39               bigcom39  0.000000
bigcom40               bigcom40  0.000000
bigcom43               bigcom43  0.000000
bigcom44               bigcom44  0.000000
bigcom46               bigcom46  0.000000
bigcom47               bigcom47  0.000000
bigcom49               bigcom49  0.000000
bigcom50               bigcom50  0.000000
bigcom51               bigcom51  0.000000
bigcom52               bigcom52  0.000000
bigcom54               bigcom54  0.000000
bigcom56               bigcom56  0.000000
bigcom62               bigcom62  0.000000
bigcom66               bigcom66  0.000000
bigcom68               bigcom68  0.000000
bigcom69               bigcom69  0.000000
bigcom71               bigcom71  0.000000
bigcom72               bigcom72  0.000000
bigcom73               bigcom73  0.000000
bigcom74               bigcom74  0.000000
bigcom75               bigcom75  0.000000
bigcom76               bigcom76  0.000000
bigcom77               bigcom77  0.000000
bigcom79               bigcom79  0.000000
bigcom80               bigcom80  0.000000
bigcom82               bigcom82  0.000000
bigcom83               bigcom83  0.000000
bigcom84               bigcom84  0.000000
bigcom85               bigcom85  0.000000
bigcom87               bigcom87  0.000000
bigcom89               bigcom89  0.000000
bigcom91               bigcom91  0.000000
bigcom92               bigcom92  0.000000
bigcom93               bigcom93  0.000000
bigcom96               bigcom96  0.000000
bigcom97               bigcom97  0.000000
bigcom98               bigcom98  0.000000
bigcom99               bigcom99  0.000000
bigcom101             bigcom101  0.000000
bigcom104             bigcom104  0.000000
bigcom106             bigcom106  0.000000
bigcom109             bigcom109  0.000000
bigcom113             bigcom113  0.000000
bigcom116             bigcom116  0.000000
bigcom120             bigcom120  0.000000
bigcom123             bigcom123  0.000000
bigcom126             bigcom126  0.000000
bigcom127             bigcom127  0.000000
bigcom137             bigcom137  0.000000
bigcom139             bigcom139  0.000000
bigcom140             bigcom140  0.000000
bigcom143             bigcom143  0.000000
bigcom145             bigcom145  0.000000
bigcom146             bigcom146  0.000000
bigcom147             bigcom147  0.000000
bigcom149             bigcom149  0.000000
bigcom153             bigcom153  0.000000
bigcom154             bigcom154  0.000000
bigcom156             bigcom156  0.000000
bigcom157             bigcom157  0.000000
bigcom158             bigcom158  0.000000
bigcom160             bigcom160  0.000000
bigcom161             bigcom161  0.000000
bigcom162             bigcom162  0.000000
bigcom164             bigcom164  0.000000
bigcom166             bigcom166  0.000000
bigcom167             bigcom167  0.000000
bigcom171             bigcom171  0.000000
bigcom173             bigcom173  0.000000
bigcom175             bigcom175  0.000000
bigcom176             bigcom176  0.000000
bigcom177             bigcom177  0.000000
bigcom178             bigcom178  0.000000
bigcom180             bigcom180  0.000000
bigcom181             bigcom181  0.000000
bigcom184             bigcom184  0.000000
bigcom186             bigcom186  0.000000
bigcom187             bigcom187  0.000000
bigcom189             bigcom189  0.000000
bigcom194             bigcom194  0.000000
bigcom195             bigcom195  0.000000
bigcom196             bigcom196  0.000000
bigcom204             bigcom204  0.000000
bigcom205             bigcom205  0.000000
bigcom212             bigcom212  0.000000
bigcom214             bigcom214  0.000000
bigcom222             bigcom222  0.000000
bigcom223             bigcom223  0.000000
bigcom226             bigcom226  0.000000
bigcom227             bigcom227  0.000000
bigcom229             bigcom229  0.000000
bigcom233             bigcom233  0.000000
bigcom236             bigcom236  0.000000
bigcom237             bigcom237  0.000000
bigcom246             bigcom246  0.000000
bigcom248             bigcom248  0.000000
bigcom249             bigcom249  0.000000
bigcom250             bigcom250  0.000000
bigcom254             bigcom254  0.000000
bigcom266             bigcom266  0.000000
bigcom269             bigcom269  0.000000
bigcom272             bigcom272  0.000000
bigcom274             bigcom274  0.000000
bigcom281             bigcom281  0.000000
bigcom291             bigcom291  0.000000
bigcom292             bigcom292  0.000000
bigcom295             bigcom295  0.000000
bigcom299             bigcom299  0.000000
bigcom301             bigcom301  0.000000
bigcom306             bigcom306  0.000000
bigcom309             bigcom309  0.000000
bigcom314             bigcom314  0.000000
bigcom321             bigcom321  0.000000
bigcom341             bigcom341  0.000000
bigcom350             bigcom350  0.000000
bigcom353             bigcom353  0.000000
bigcom359             bigcom359  0.000000
bigcom363             bigcom363  0.000000
bigcom365             bigcom365  0.000000
bigcom385             bigcom385  0.000000
bigcom386             bigcom386  0.000000
bigcom408             bigcom408  0.000000
bigcom412             bigcom412  0.000000
bigcom480             bigcom480  0.000000
spin_vertex         spin_vertex  0.000000
membership_s1     membership_s1  0.000000
membership_s3     membership_s3  0.000000
membership_s4     membership_s4  0.000000
membership_s5     membership_s5  0.000000
membership_s6     membership_s6  0.000000
membership_s7     membership_s7  0.000000
membership_s8     membership_s8  0.000000
membership_s9     membership_s9  0.000000
membership_s11   membership_s11  0.000000
membership_s12   membership_s12  0.000000
membership_s14   membership_s14  0.000000
membership_s15   membership_s15  0.000000
membership_s16   membership_s16  0.000000
membership_s18   membership_s18  0.000000
membership_s20   membership_s20  0.000000
membership_s21   membership_s21  0.000000
membership_s22   membership_s22  0.000000
membership_s24   membership_s24  0.000000
membership_s25   membership_s25  0.000000
membership_s26   membership_s26  0.000000
membership_s27   membership_s27  0.000000
membership_s28   membership_s28  0.000000
membership_s30   membership_s30  0.000000
membership_s31   membership_s31  0.000000
membership_s32   membership_s32  0.000000
membership_s33   membership_s33  0.000000
membership_s36   membership_s36  0.000000
membership_s37   membership_s37  0.000000
V1                           V1  0.000000
pdi                         pdi  0.000000
cohesion               cohesion  0.000000
outer                     outer  0.000000
ioratio                 ioratio  0.000000
target                   target  0.000000
[1] "Dataset: low_CT Model RF, run: 4 of 10 2015-06-16 09:50:10"
     |      Out-of-bag   |
Tree |      MSE  %Var(y) |
   1 |  0.01232   141.46 |
   2 |  0.01396   160.25 |
   3 |  0.01264   145.06 |
   4 |  0.01337   153.48 |
   5 |  0.01373   157.63 |
   6 |   0.0127   145.82 |
   7 |    0.012   137.73 |
   8 |  0.01192   136.87 |
   9 |  0.01157   132.77 |
  10 |  0.01149   131.95 |
  11 |  0.01127   129.33 |
  12 |  0.01123   128.93 |
  13 |  0.01127   129.39 |
  14 |   0.0111   127.38 |
  15 |    0.011   126.22 |
  16 |  0.01092   125.39 |
  17 |  0.01075   123.42 |
  18 |  0.01052   120.81 |
  19 |  0.01049   120.46 |
  20 |  0.01043   119.74 |
  21 |  0.01047   120.23 |
  22 |  0.01047   120.14 |
  23 |   0.0104   119.41 |
  24 |  0.01036   118.94 |
  25 |   0.0104   119.34 |
  26 |  0.01041   119.50 |
  27 |  0.01037   119.09 |
  28 |  0.01037   119.01 |
  29 |  0.01032   118.41 |
  30 |  0.01035   118.75 |
  31 |  0.01031   118.33 |
  32 |  0.01026   117.82 |
  33 |  0.01028   118.02 |
  34 |  0.01024   117.60 |
  35 |  0.01024   117.59 |
  36 |  0.01023   117.47 |
  37 |  0.01022   117.30 |
  38 |  0.01021   117.15 |
  39 |  0.01014   116.35 |
  40 |  0.01011   116.07 |
  41 |  0.01009   115.84 |
  42 |  0.01007   115.57 |
  43 |  0.01004   115.27 |
  44 |  0.01002   115.08 |
  45 |  0.01003   115.12 |
  46 |  0.01002   114.98 |
  47 | 0.009995   114.73 |
  48 |     0.01   114.81 |
  49 | 0.009988   114.65 |
  50 | 0.009989   114.66 |
  51 | 0.009994   114.72 |
  52 | 0.009998   114.77 |
  53 | 0.009995   114.74 |
  54 | 0.009989   114.67 |
  55 | 0.009973   114.48 |
  56 | 0.009968   114.42 |
  57 | 0.009949   114.21 |
  58 | 0.009962   114.35 |
  59 | 0.009954   114.26 |
  60 | 0.009949   114.20 |
  61 | 0.009942   114.13 |
  62 | 0.009935   114.05 |
  63 | 0.009941   114.11 |
  64 | 0.009947   114.18 |
  65 | 0.009942   114.13 |
  66 | 0.009941   114.11 |
  67 | 0.009947   114.19 |
  68 | 0.009964   114.37 |
  69 | 0.009977   114.52 |
  70 | 0.009976   114.52 |
  71 | 0.009977   114.53 |
  72 |  0.00997   114.44 |
  73 | 0.009963   114.37 |
  74 | 0.009951   114.23 |
  75 | 0.009934   114.04 |
  76 | 0.009924   113.92 |
  77 | 0.009938   114.08 |
  78 | 0.009949   114.21 |
  79 | 0.009948   114.20 |
  80 | 0.009957   114.29 |
  81 | 0.009927   113.95 |
  82 |  0.00992   113.87 |
  83 | 0.009916   113.82 |
  84 | 0.009916   113.83 |
  85 | 0.009916   113.83 |
  86 | 0.009922   113.90 |
  87 | 0.009921   113.89 |
  88 | 0.009927   113.95 |
  89 | 0.009927   113.96 |
  90 | 0.009916   113.82 |
  91 | 0.009907   113.72 |
  92 | 0.009924   113.92 |
  93 |  0.00992   113.88 |
  94 | 0.009921   113.88 |
  95 | 0.009924   113.92 |
  96 | 0.009931   114.00 |
  97 | 0.009925   113.93 |
  98 | 0.009921   113.89 |
  99 | 0.009924   113.92 |
 100 | 0.009903   113.67 |
[1] "Random Forest variable coefficients"
                      %IncMSE IncNodePurity
graph5           2.077042e-04  1.111681e-01
graph6           2.696566e-03  2.830125e-01
graph7           4.863455e-05  7.782464e-02
graph8           0.000000e+00  4.878910e-21
graph9           2.870007e-03  1.646460e-01
graph10          1.488308e-03  3.119926e-01
graph11          8.467233e-03  2.585354e-01
graph12          3.181617e-03  3.390315e-01
graph13          2.709769e-03  3.710229e-01
graph14          2.167635e-03  3.791375e-01
graph15          2.854794e-03  1.986529e-01
graph16          2.501776e-03  3.573920e-01
graph17          1.759612e-03  1.971316e-01
graph18          7.156814e-05  6.845714e-02
graph19          1.234412e-03  2.927566e-01
graph20          7.311045e-05  8.558288e-02
graph21          2.496223e-03  1.839656e-01
graph22          2.525012e-05  3.752564e-02
graph23          1.036463e-03  2.082482e-01
graph24          1.835043e-04  7.242002e-02
graph25          9.817640e-07  6.382136e-02
graph26          1.378785e-04  1.529440e-01
graph27          8.735138e-06  7.149113e-02
graph28          0.000000e+00  1.301043e-20
graph29          0.000000e+00  2.168404e-21
orbit0           3.938902e-04  8.891896e-02
orbit1           4.736989e-03  3.725289e-01
orbit2           8.310982e-06  6.344684e-02
orbit3           8.890489e-06  3.448960e-02
orbit4           1.523184e-03  1.531881e-01
orbit5           3.758935e-03  1.167117e-01
orbit6           1.808548e-03  2.803558e-01
orbit7          -4.385965e-06  6.569441e-02
orbit8           6.660807e-04  7.482709e-02
orbit9           7.142489e-04  1.868986e-01
orbit10          6.666010e-04  5.176715e-02
orbit11          9.709398e-07  2.258868e-02
orbit12          6.123461e-05  4.103304e-02
orbit13         -4.397537e-06  8.333333e-03
orbit14          0.000000e+00  4.336809e-21
orbit15          1.497491e-03  2.790821e-01
orbit16          2.650102e-03  2.257679e-01
orbit17          3.155800e-04  2.015380e-01
orbit18          2.042298e-03  4.503731e-01
orbit19          1.107962e-03  3.097821e-01
orbit20          5.551161e-03  1.885717e-01
orbit21          3.202444e-03  9.285062e-02
orbit22          8.128808e-03  3.774592e-01
orbit23          6.946034e-05  6.696341e-02
orbit24          7.982985e-04  2.374420e-01
orbit25          2.387954e-06  1.118238e-02
orbit26          8.069463e-05  2.481575e-02
orbit27          3.717574e-03  2.825477e-01
orbit28          1.120810e-03  9.929792e-02
orbit29          5.173808e-05  6.292444e-02
orbit30          6.149272e-05  1.304951e-01
orbit31          4.162828e-03  2.322865e-01
orbit32          2.650602e-04  1.066391e-01
orbit33          2.287097e-04  1.733147e-01
orbit34          4.194699e-03  1.983293e-01
orbit35          3.287266e-03  3.337768e-01
orbit36          4.754251e-05  4.473704e-01
orbit37          1.028342e-03  1.158179e-01
orbit38          7.077381e-04  2.913127e-01
orbit39          1.771936e-03  2.741035e-01
orbit40          1.317973e-04  8.585475e-02
orbit41          4.315926e-06  1.883137e-02
orbit42          0.000000e+00  1.779365e-02
orbit43          1.420633e-04  7.414391e-02
orbit44          0.000000e+00  0.000000e+00
orbit45          3.180923e-03  3.555535e-01
orbit46         -8.850944e-08  3.690476e-02
orbit47          2.280147e-04  5.752958e-02
orbit48         -4.436557e-06  8.571429e-03
orbit49          1.718539e-04  1.682865e-01
orbit50          4.831672e-04  3.437770e-01
orbit51          1.209521e-03  1.321499e-01
orbit52          5.127673e-04  4.610578e-02
orbit53          4.748936e-04  9.486540e-02
orbit54          9.430587e-05  4.240585e-02
orbit55          0.000000e+00  0.000000e+00
orbit56          1.110862e-03  1.479670e-01
orbit57          1.716738e-05  4.223147e-03
orbit58          0.000000e+00  4.336809e-21
orbit59          4.718902e-05  7.043184e-02
orbit60          0.000000e+00  1.517883e-20
orbit61          0.000000e+00  0.000000e+00
orbit62          7.734773e-05  8.345030e-02
orbit63          3.721158e-05  4.791809e-02
orbit64          0.000000e+00  5.421011e-21
orbit65          4.327735e-05  7.374862e-02
orbit66          3.434269e-06  2.146143e-02
orbit67         -9.265190e-06  9.422039e-03
orbit68          1.990362e-05  1.386893e-01
orbit69          0.000000e+00  0.000000e+00
orbit70          0.000000e+00  4.336809e-21
orbit71          9.003675e-06  2.315677e-02
orbit72          0.000000e+00  1.084202e-21
AP              -4.317789e-06  2.541667e-02
bet              1.200964e-03  2.914258e-01
ecc              9.042747e-05  1.389812e-02
eccrad           8.510614e-05  3.076079e-03
close            1.146474e-03  1.430718e-01
constraint       2.388671e-03  4.290193e-01
coreness         7.629177e-04  2.771469e-01
knn              2.243016e-03  4.223575e-01
hubscore         1.964584e-03  2.768230e-01
pagerank         1.188021e-03  1.005116e+00
trans            2.108852e-04  4.805739e-02
evcent           3.010741e-03  2.666755e-01
first            1.943149e-04  7.166137e-02
upto_second      4.578486e-03  1.253955e-01
upto_third       1.822726e-03  2.573173e-01
upto_fourth      5.750702e-04  1.834585e-01
upto_fifth       3.378432e-04  2.453695e-01
upto_sixth       1.408791e-03  2.387125e-01
second           1.473726e-03  2.542584e-01
third            1.439739e-03  3.283380e-01
fourth           1.598280e-03  6.320716e-01
fifth            2.848949e-03  5.851277e-01
sixth            1.080388e-03  3.749804e-01
ratio1           3.884180e-03  2.939270e-01
ratio2           3.925649e-03  8.098388e-01
ratio3           3.155838e-03  9.409796e-01
ratio4           3.111485e-03  4.164662e-01
ratio5           1.111931e-03  7.859733e-01
ratio6           4.142761e-03  4.118110e-01
selfinter        3.054357e-05  9.385395e-02
walktrap_vertex  3.068156e-04  1.822622e-01
bigcom1          0.000000e+00  0.000000e+00
bigcom2          0.000000e+00  1.387779e-19
bigcom3          3.619999e-06  4.401612e-02
bigcom4          2.296837e-03  1.120903e-01
bigcom6          0.000000e+00  0.000000e+00
bigcom8          0.000000e+00  8.673617e-21
bigcom9          0.000000e+00  4.336809e-21
bigcom11         0.000000e+00  0.000000e+00
bigcom13         0.000000e+00  0.000000e+00
bigcom15         0.000000e+00  0.000000e+00
bigcom16         0.000000e+00  0.000000e+00
bigcom21         0.000000e+00  4.336809e-21
bigcom22         0.000000e+00  0.000000e+00
bigcom24         0.000000e+00  0.000000e+00
bigcom26        -4.603742e-05  1.175956e-01
bigcom28         0.000000e+00  2.168404e-21
bigcom30        -7.755201e-05  1.650985e-01
bigcom31         0.000000e+00  0.000000e+00
bigcom32         0.000000e+00  0.000000e+00
bigcom33         0.000000e+00  6.938894e-20
bigcom34         0.000000e+00  0.000000e+00
bigcom36         0.000000e+00  4.336809e-21
bigcom37         0.000000e+00  0.000000e+00
bigcom38         0.000000e+00  3.469447e-20
bigcom39         0.000000e+00  0.000000e+00
bigcom40         1.236166e-04  8.779251e-02
bigcom43         0.000000e+00  0.000000e+00
bigcom44         0.000000e+00  2.775558e-19
bigcom46         0.000000e+00  0.000000e+00
bigcom47        -9.418597e-06  2.409350e-01
bigcom49         0.000000e+00  0.000000e+00
bigcom50         0.000000e+00  0.000000e+00
bigcom51         0.000000e+00  0.000000e+00
bigcom52         0.000000e+00  2.775558e-19
bigcom54         0.000000e+00  0.000000e+00
bigcom56         0.000000e+00  0.000000e+00
bigcom62         0.000000e+00  0.000000e+00
bigcom66         0.000000e+00  0.000000e+00
bigcom68         0.000000e+00  0.000000e+00
bigcom69         0.000000e+00  0.000000e+00
bigcom71         0.000000e+00  0.000000e+00
bigcom72        -1.249445e-05  2.870269e-01
bigcom73         0.000000e+00  4.336809e-21
bigcom74         0.000000e+00  0.000000e+00
bigcom75         0.000000e+00  0.000000e+00
bigcom76         0.000000e+00  0.000000e+00
bigcom77         0.000000e+00  0.000000e+00
bigcom79         0.000000e+00  0.000000e+00
bigcom80         0.000000e+00  0.000000e+00
bigcom82         0.000000e+00  0.000000e+00
bigcom83         0.000000e+00  0.000000e+00
bigcom84         0.000000e+00  0.000000e+00
bigcom85         0.000000e+00  0.000000e+00
bigcom87         0.000000e+00  0.000000e+00
bigcom89         0.000000e+00  0.000000e+00
bigcom91         0.000000e+00  0.000000e+00
bigcom92         0.000000e+00  0.000000e+00
bigcom93         0.000000e+00  0.000000e+00
bigcom96         0.000000e+00  0.000000e+00
bigcom97         0.000000e+00  0.000000e+00
bigcom98         0.000000e+00  0.000000e+00
bigcom99         0.000000e+00  0.000000e+00
bigcom101        0.000000e+00  0.000000e+00
bigcom104        0.000000e+00  0.000000e+00
bigcom106        0.000000e+00  0.000000e+00
bigcom109        0.000000e+00  5.421011e-22
bigcom113        0.000000e+00  0.000000e+00
bigcom116        0.000000e+00  1.387779e-19
bigcom120        0.000000e+00  0.000000e+00
bigcom123        0.000000e+00  1.387779e-19
bigcom126        0.000000e+00  0.000000e+00
bigcom127        0.000000e+00  0.000000e+00
bigcom137        0.000000e+00  0.000000e+00
bigcom139        0.000000e+00  0.000000e+00
bigcom140        0.000000e+00  0.000000e+00
bigcom143        0.000000e+00  0.000000e+00
bigcom145        0.000000e+00  0.000000e+00
bigcom146        0.000000e+00  0.000000e+00
bigcom147        0.000000e+00  0.000000e+00
bigcom149        0.000000e+00  0.000000e+00
bigcom153        0.000000e+00  0.000000e+00
bigcom154        0.000000e+00  4.336809e-21
bigcom156        0.000000e+00  0.000000e+00
bigcom157        0.000000e+00  0.000000e+00
bigcom158        0.000000e+00  0.000000e+00
bigcom160        0.000000e+00  0.000000e+00
bigcom161        0.000000e+00  0.000000e+00
bigcom162        0.000000e+00  6.938894e-20
bigcom164        0.000000e+00  0.000000e+00
bigcom166        0.000000e+00  0.000000e+00
bigcom167        0.000000e+00  0.000000e+00
bigcom171        0.000000e+00  0.000000e+00
bigcom173        0.000000e+00  0.000000e+00
bigcom175        0.000000e+00  0.000000e+00
bigcom176        0.000000e+00  2.168404e-21
bigcom177        0.000000e+00  0.000000e+00
bigcom178        0.000000e+00  3.469447e-20
bigcom180        0.000000e+00  0.000000e+00
bigcom181        0.000000e+00  0.000000e+00
bigcom184        0.000000e+00  0.000000e+00
bigcom186        0.000000e+00  4.336809e-21
bigcom187        0.000000e+00  0.000000e+00
bigcom189        0.000000e+00  0.000000e+00
bigcom194       -1.403224e-05  3.263831e-01
bigcom195        0.000000e+00  0.000000e+00
bigcom196        0.000000e+00  0.000000e+00
bigcom204        0.000000e+00  0.000000e+00
bigcom205        0.000000e+00  0.000000e+00
bigcom212        0.000000e+00  0.000000e+00
bigcom214        0.000000e+00  0.000000e+00
bigcom222        0.000000e+00  0.000000e+00
bigcom223        0.000000e+00  0.000000e+00
bigcom226        0.000000e+00  0.000000e+00
bigcom227        0.000000e+00  0.000000e+00
bigcom229        0.000000e+00  0.000000e+00
bigcom233        0.000000e+00  0.000000e+00
bigcom236        0.000000e+00  0.000000e+00
bigcom237        0.000000e+00  0.000000e+00
bigcom246        0.000000e+00  0.000000e+00
bigcom248       -2.883914e-05  3.179760e-01
bigcom249       -9.036594e-09  6.730884e-01
bigcom250        0.000000e+00  0.000000e+00
bigcom254        0.000000e+00  1.387779e-19
bigcom266        0.000000e+00  0.000000e+00
bigcom269        0.000000e+00  0.000000e+00
bigcom272        0.000000e+00  4.336809e-21
bigcom274        0.000000e+00  0.000000e+00
bigcom281        0.000000e+00  0.000000e+00
bigcom291        0.000000e+00  0.000000e+00
bigcom292        0.000000e+00  0.000000e+00
bigcom295        0.000000e+00  0.000000e+00
bigcom299        0.000000e+00  0.000000e+00
bigcom301        0.000000e+00  1.084202e-21
bigcom306        0.000000e+00  0.000000e+00
bigcom309        0.000000e+00  0.000000e+00
bigcom314        0.000000e+00  1.387779e-19
bigcom321        0.000000e+00  0.000000e+00
bigcom341        0.000000e+00  0.000000e+00
bigcom350        0.000000e+00  0.000000e+00
bigcom353        0.000000e+00  0.000000e+00
bigcom359        0.000000e+00  0.000000e+00
bigcom363        0.000000e+00  0.000000e+00
bigcom365        0.000000e+00  1.387779e-19
bigcom385        0.000000e+00  0.000000e+00
bigcom386        0.000000e+00  0.000000e+00
bigcom408        0.000000e+00  0.000000e+00
bigcom412        0.000000e+00  0.000000e+00
bigcom480       -3.695977e-06  4.468728e-01
spin_vertex      3.401991e-04  1.898336e-01
membership_s1    3.820882e-06  2.093878e-03
membership_s3    0.000000e+00  0.000000e+00
membership_s4   -9.343903e-06  4.541347e-02
membership_s5    1.080281e-04  1.151963e-01
membership_s6    6.111702e-04  1.241281e-01
membership_s7    3.883565e-05  1.702436e-01
membership_s8    0.000000e+00  0.000000e+00
membership_s9    0.000000e+00  0.000000e+00
membership_s11   0.000000e+00  0.000000e+00
membership_s12   0.000000e+00  0.000000e+00
membership_s14   0.000000e+00  0.000000e+00
membership_s15   1.086971e-05  1.897254e-01
membership_s16   0.000000e+00  4.336809e-21
membership_s17   4.763203e-05  9.546862e-01
membership_s18   0.000000e+00  5.963112e-21
membership_s20   0.000000e+00  0.000000e+00
membership_s21   0.000000e+00  1.084202e-21
membership_s22   0.000000e+00  4.336809e-21
membership_s24  -4.417347e-05  7.454534e-02
membership_s25   0.000000e+00  0.000000e+00
membership_s26   0.000000e+00  0.000000e+00
membership_s27  -1.691488e-05  8.515230e-02
membership_s28   0.000000e+00  1.084202e-21
membership_s30   3.947432e-05  1.045108e-01
membership_s31   2.427809e-04  6.997552e-02
membership_s32   4.004150e-05  1.404941e-01
membership_s33   0.000000e+00  0.000000e+00
membership_s36  -1.650364e-05  2.749115e-02
membership_s37  -3.903774e-05  4.621263e-02
V1               1.438128e-03  7.632423e-01
V2               1.842311e-03  1.046304e+00
pdi             -3.089316e-20  1.847042e-05
adhesion         5.953080e-03  6.873985e-01
cohesion         6.300207e-03  1.065037e+00
inner            1.788864e-03  7.322573e-01
outer            1.073176e-03  6.219842e-01
ioratio          4.032207e-03  9.107341e-01
comsize          5.799745e-04  5.726560e-01
target          -2.489585e-05  1.219066e-01
[1] "Dataset: low_CT Model GLM, run: 4 of 10 2015-06-16 09:52:18"
[1] "glmnet variable coefficients"
                         [,1]          [,2]
(Intercept)     -4.725455e+00 -6.334361e+00
graph0          -8.763124e-40 -5.351370e-03
graph1          -2.341725e-43  6.015423e-06
graph2          -4.155239e-40 -3.370342e-02
graph3          -5.570524e-44  4.809418e-07
graph4          -2.082595e-46 -1.683369e-08
graph5           3.268921e-42  2.538296e-04
graph6          -4.936452e-43 -3.515056e-06
graph7          -3.090406e-42 -2.070162e-04
graph8           2.610800e-39  8.568309e-03
graph9          -9.783787e-46  2.115627e-08
graph10         -2.225566e-47 -6.877937e-10
graph11         -2.715443e-49 -3.086886e-11
graph12         -3.746377e-45 -5.573730e-08
graph13         -2.651873e-44  8.322149e-07
graph14         -1.660024e-46 -4.110886e-09
graph15         -3.703219e-42 -6.760365e-05
graph16         -1.145118e-44 -8.847176e-08
graph17         -2.556215e-44 -6.174194e-07
graph18         -8.314820e-43  2.891339e-05
graph19         -1.668354e-43 -2.674334e-06
graph20          5.714720e-43  2.372980e-05
graph21         -2.375973e-42 -2.329977e-06
graph22          1.673895e-43  1.981205e-05
graph23         -1.249550e-42 -2.532115e-05
graph24         -2.407176e-42 -3.676661e-06
graph25         -1.406498e-41 -9.719722e-04
graph26          1.054100e-42  2.603247e-05
graph27          4.630000e-40  4.841981e-03
graph28          1.138707e-40 -2.286533e-03
graph29         -7.271987e-39 -3.836307e-01
orbit0          -8.763124e-40 -5.346991e-03
orbit1          -2.315080e-43  6.197909e-06
orbit2          -1.654550e-40  6.952190e-03
orbit3          -4.155239e-40 -3.362890e-02
orbit4          -4.274382e-44  9.100381e-07
orbit5          -1.653130e-42 -2.371904e-05
orbit6          -2.082587e-46 -1.647581e-08
orbit7          -5.416043e-41  8.005153e-03
orbit8           3.268921e-42  2.528851e-04
orbit9          -5.258636e-43 -1.011591e-05
orbit10         -1.491676e-42  2.590369e-05
orbit11          2.822666e-40  1.660502e-02
orbit12         -3.181061e-42 -1.928243e-04
orbit13          1.559662e-40 -5.341235e-02
orbit14          2.610800e-39  9.421776e-03
orbit15         -4.727308e-46  4.104384e-08
orbit16         -5.646885e-44  2.179220e-08
orbit17         -2.016752e-44 -3.394156e-07
orbit18         -3.884720e-46 -1.500303e-10
orbit19         -1.263850e-47 -5.644140e-10
orbit20         -2.090120e-45 -4.236588e-08
orbit21         -1.012607e-42 -2.171380e-06
orbit22         -2.715442e-49 -3.030531e-11
orbit23         -5.703593e-40 -2.549964e-02
orbit24         -3.460907e-45 -4.033039e-08
orbit25         -1.269215e-44 -2.586501e-07
orbit26         -1.412299e-42 -2.108189e-05
orbit27         -3.204446e-44  6.733508e-07
orbit28         -1.050652e-42 -1.827525e-05
orbit29         -1.773147e-44  4.960365e-06
orbit30         -1.733829e-42  3.123974e-05
orbit31         -1.124112e-46 -6.045151e-09
orbit32         -2.026762e-45  2.112441e-08
orbit33          2.800869e-39  1.223264e-01
orbit34         -3.703219e-42 -6.756322e-05
orbit35         -4.516842e-45  1.043743e-07
orbit36          1.435815e-43  2.982088e-05
orbit37         -5.684183e-44 -9.665636e-07
orbit38         -2.713264e-42  9.953970e-05
orbit39         -3.184090e-44 -8.489177e-07
orbit40         -3.907066e-44 -8.554252e-07
orbit41         -2.157943e-42 -6.841118e-05
orbit42         -2.102356e-39 -4.357598e-02
orbit43         -8.314043e-43  2.891895e-05
orbit44         -5.329912e-39 -2.666695e-01
orbit45         -1.774741e-43 -1.789147e-06
orbit46         -5.933578e-43 -2.605481e-05
orbit47         -2.665563e-41 -1.121528e-03
orbit48         -2.259974e-42 -5.466485e-05
orbit49          5.775252e-43  2.417874e-05
orbit50         -1.904848e-43 -2.445112e-03
orbit51         -3.223451e-42  4.316950e-05
orbit52         -3.617109e-42 -6.324007e-05
orbit53          2.840613e-41  2.308555e-03
orbit54          1.674556e-43  1.986847e-05
orbit55         -5.879586e-39 -2.117831e-01
orbit56         -1.377239e-42 -2.839914e-05
orbit57          6.199409e-42  1.822197e-04
orbit58         -5.007178e-39 -1.776037e-01
orbit59         -2.662854e-42  1.071113e-06
orbit60          1.366318e-41 -1.257952e-03
orbit61          5.686180e-39  1.330281e-01
orbit62         -2.362323e-41 -1.218209e-03
orbit63          2.666648e-40  2.537277e-03
orbit64         -5.020743e-41 -4.068738e-03
orbit65         -3.308738e-42  1.070031e-05
orbit66          9.081075e-41  5.683179e-04
orbit67          1.881421e-38  4.260852e-01
orbit68          4.662970e-40  4.985134e-03
orbit69         -8.894581e-39 -3.376223e-01
orbit70          1.034289e-40 -2.573012e-03
orbit71          2.109655e-38  5.260480e-01
orbit72         -7.271987e-39 -3.841530e-01
AP              -3.759796e-39 -5.711851e-02
bet             -3.017135e-43 -6.598429e-06
ecc              9.745587e-40  3.825541e-02
eccrad           5.847352e-39  2.290874e-01
close           -3.799115e-39  4.773725e-01
constraint       7.014053e-39  1.553325e-01
coreness        -6.469313e-40  2.600740e-03
knn              4.854727e-42  8.025065e-05
hubscore        -9.059523e-38 -3.685394e-01
pagerank        -2.187375e-38 -8.051044e-01
trans           -5.520011e-39 -1.578964e-01
evcent          -8.969815e-38 -4.179477e-01
first           -8.763124e-40 -5.328572e-03
upto_second     -2.207612e-43  6.230828e-06
upto_third      -5.679041e-45  7.425004e-06
upto_fourth     -7.751943e-44  7.671721e-07
upto_fifth      -6.109376e-44  1.253588e-05
upto_sixth       1.047947e-42  5.660667e-05
second          -2.173732e-43  6.104803e-06
third            9.774533e-45  1.047471e-05
fourth          -1.058178e-43 -1.493866e-05
fifth            1.136298e-43  1.928747e-06
sixth            3.638001e-43 -6.819373e-06
ratio1           4.913220e-42  7.940646e-05
ratio2          -1.301172e-41 -6.263499e-04
ratio3           7.085290e-42  8.174561e-05
ratio4          -1.201441e-41 -6.067367e-04
ratio5          -1.018421e-41 -1.220141e-04
ratio6           6.324455e-43 -3.352086e-06
selfinter       -3.019188e-40  4.709825e-02
walktrap_vertex -2.905116e-39 -2.982450e-02
bigcom1         -4.487743e-39 -1.120023e-01
bigcom2         -8.887467e-39 -2.454421e-01
bigcom3          1.438071e-40  1.723609e-01
bigcom4         -1.428800e-39  5.788710e-02
bigcom6         -8.878944e-39 -2.102822e-01
bigcom8         -9.009983e-39 -2.673519e-01
bigcom9         -8.917425e-39 -2.924251e-01
bigcom11        -8.893158e-39 -2.111861e-01
bigcom13        -8.903134e-39 -2.728861e-01
bigcom15        -8.907416e-39 -3.279235e-01
bigcom16        -8.884624e-39 -3.623534e-01
bigcom21        -8.937509e-39 -2.845135e-01
bigcom22        -8.995394e-39 -2.805873e-01
bigcom24        -8.883204e-39 -1.976004e-01
bigcom26         3.165296e-38  6.214870e-01
bigcom28        -9.021688e-39 -2.771364e-01
bigcom30         1.648034e-38  4.353477e-01
bigcom31        -8.880364e-39 -2.519143e-01
bigcom32        -8.894581e-39 -3.476530e-01
bigcom33        -8.881783e-39 -2.365503e-01
bigcom34        -8.884624e-39 -2.837370e-01
bigcom36        -8.891734e-39 -2.674846e-01
bigcom37        -8.881783e-39 -1.891429e-01
bigcom38        -8.894581e-39 -2.231302e-01
bigcom39        -8.896006e-39 -2.777171e-01
bigcom40         2.349876e-40  1.597221e-01
bigcom43        -8.883204e-39 -2.733704e-01
bigcom44         5.410635e-39  3.549637e-02
bigcom46        -8.893158e-39 -1.753954e-01
bigcom47         1.355743e-37  1.721685e+00
bigcom49        -8.888889e-39 -2.282008e-01
bigcom50        -8.891734e-39 -2.965661e-01
bigcom51        -8.881783e-39 -2.641438e-01
bigcom52        -8.880364e-39 -3.500288e-01
bigcom54        -8.883204e-39 -2.563506e-01
bigcom56        -8.883204e-39 -2.184273e-01
bigcom62        -8.880364e-39 -2.837236e-01
bigcom66        -8.884624e-39 -2.267599e-01
bigcom68        -8.883204e-39 -2.307764e-01
bigcom69        -8.890311e-39 -2.957729e-01
bigcom71        -8.898856e-39 -2.441123e-01
bigcom72         1.596257e-37  1.747354e+00
bigcom73        -8.883204e-39 -2.188638e-01
bigcom74        -8.884624e-39 -3.215569e-01
bigcom75        -8.880364e-39 -1.824450e-01
bigcom76        -8.883204e-39 -2.098704e-01
bigcom77        -8.883204e-39 -3.651794e-01
bigcom79        -8.883204e-39 -2.737507e-01
bigcom80        -8.883204e-39 -1.916240e-01
bigcom82        -8.884624e-39 -2.625044e-01
bigcom83        -8.881783e-39 -1.290174e-01
bigcom84        -8.881783e-39 -2.984521e-01
bigcom85        -8.887467e-39 -3.689830e-01
bigcom87        -8.884624e-39 -1.993935e-01
bigcom89        -8.883204e-39 -2.430151e-01
bigcom91        -8.881783e-39 -2.051194e-01
bigcom92        -8.894581e-39 -2.742939e-01
bigcom93        -8.883204e-39 -1.485496e-01
bigcom96        -8.880364e-39 -2.969751e-01
bigcom97        -8.886045e-39 -2.985857e-01
bigcom98        -8.884624e-39 -2.663509e-01
bigcom99        -8.884624e-39 -1.755972e-01
bigcom101       -8.887467e-39 -6.399656e-01
bigcom104       -8.893158e-39 -3.053630e-01
bigcom106       -8.886045e-39 -2.181370e-01
bigcom109       -8.884624e-39 -2.684187e-01
bigcom113       -8.887467e-39 -2.742196e-01
bigcom116       -8.896006e-39 -2.009993e-01
bigcom120       -8.881783e-39 -2.880759e-01
bigcom123       -8.884624e-39 -2.691230e-01
bigcom126       -8.878944e-39 -2.747986e-01
bigcom127       -8.878944e-39 -2.890194e-01
bigcom137       -8.883204e-39 -2.684281e-01
bigcom139       -8.881783e-39 -1.995330e-01
bigcom140       -8.883204e-39 -2.619576e-01
bigcom143       -8.883204e-39 -1.737549e-01
bigcom145       -8.883204e-39 -1.744240e-01
bigcom146       -8.884624e-39 -1.441565e-01
bigcom147       -8.881783e-39 -1.849642e-01
bigcom149       -8.878944e-39 -1.125093e-01
bigcom153       -8.887467e-39 -2.357493e-01
bigcom154       -8.891734e-39 -3.124603e-01
bigcom156       -8.881783e-39 -2.898507e-01
bigcom157       -8.880364e-39 -1.578470e-01
bigcom158       -8.880364e-39 -2.232498e-01
bigcom160       -8.883204e-39 -1.611402e-01
bigcom161       -8.881783e-39 -3.300017e-01
bigcom162       -8.881783e-39 -3.231900e-01
bigcom164       -8.883204e-39 -2.418001e-01
bigcom166       -8.886045e-39 -2.708018e-01
bigcom167       -8.891734e-39 -2.349939e-01
bigcom171       -8.878944e-39 -3.368697e-01
bigcom173       -8.883204e-39 -3.478431e-01
bigcom175       -8.881783e-39 -1.292043e-01
bigcom176       -8.883204e-39 -4.210149e-01
bigcom177       -8.883204e-39 -2.597050e-01
bigcom178       -8.884624e-39 -2.836590e-01
bigcom180       -8.881783e-39 -2.173831e-01
bigcom181       -8.884624e-39 -3.853128e-01
bigcom184       -8.881783e-39 -8.323214e-02
bigcom186       -8.878944e-39 -4.646502e-01
bigcom187       -8.881783e-39 -2.009341e-01
bigcom189       -8.886045e-39 -1.910429e-01
bigcom194        1.932971e-37  1.776719e+00
bigcom195       -8.883204e-39 -2.675079e-01
bigcom196       -8.880364e-39 -3.029721e-01
bigcom204       -8.887467e-39 -1.764197e-01
bigcom205       -8.883204e-39 -1.624069e-01
bigcom212       -8.881783e-39 -3.896083e-01
bigcom214       -8.886045e-39 -2.863276e-01
bigcom222       -8.881783e-39 -2.113599e-01
bigcom223        0.000000e+00  0.000000e+00
bigcom226       -8.880364e-39 -3.478417e-01
bigcom227       -8.880364e-39 -2.667833e-01
bigcom229       -8.883204e-39 -2.826831e-01
bigcom233       -8.880364e-39 -1.491063e-01
bigcom236       -8.881783e-39 -2.690996e-01
bigcom237       -8.878944e-39 -1.480307e-01
bigcom246       -8.884624e-39 -2.399685e-01
bigcom248        1.596257e-37  1.654512e+00
bigcom249        4.963316e-37  3.240807e+00
bigcom250       -8.881783e-39 -2.530140e-01
bigcom254       -8.883204e-39 -2.533727e-01
bigcom266       -8.880364e-39 -2.467888e-01
bigcom269       -8.887467e-39 -3.158016e-01
bigcom272       -8.883204e-39 -2.816294e-01
bigcom274       -8.900281e-39 -1.596074e-01
bigcom281       -8.881783e-39 -2.727772e-01
bigcom291       -8.878944e-39 -2.653918e-01
bigcom292       -8.881783e-39 -2.711202e-01
bigcom295       -8.878944e-39 -1.896097e-01
bigcom299       -8.881783e-39 -2.836668e-01
bigcom301       -8.884624e-39 -3.267975e-01
bigcom306       -8.881783e-39 -2.333193e-01
bigcom309       -8.886045e-39 -2.862682e-01
bigcom314       -8.880364e-39 -6.987549e-02
bigcom321       -8.891734e-39 -2.749553e-01
bigcom341       -8.880364e-39 -2.790784e-01
bigcom350       -8.880364e-39 -8.362677e-01
bigcom353       -8.881783e-39 -3.458530e-01
bigcom359       -8.881783e-39 -3.273559e-01
bigcom363       -8.881783e-39 -6.808170e-01
bigcom365       -8.880364e-39 -3.105867e-01
bigcom385       -8.884624e-39 -3.618848e-01
bigcom386       -8.880364e-39 -2.003697e-01
bigcom408       -8.888889e-39 -2.399050e-01
bigcom412       -8.883204e-39 -1.793011e-01
bigcom480        2.438036e-37  2.099388e+00
spin_vertex      1.308372e-38  3.447896e-01
membership_s1   -5.275762e-39 -2.099143e-01
membership_s3   -8.900281e-39 -2.549175e-01
membership_s4   -5.025517e-39 -1.104837e-01
membership_s5   -3.037328e-40  5.442527e-02
membership_s6    2.993820e-39  9.728002e-02
membership_s7    3.631096e-39  5.570456e-02
membership_s8   -8.891734e-39 -2.586232e-01
membership_s9   -8.897430e-39 -3.096552e-01
membership_s11  -8.890311e-39 -2.611896e-01
membership_s12  -8.890311e-39 -2.999709e-01
membership_s14  -8.886045e-39 -2.000800e-01
membership_s15   9.657706e-39  1.995868e-01
membership_s16  -8.888889e-39 -2.700597e-01
membership_s17   2.800360e-37  2.293188e+00
membership_s18  -8.940386e-39 -3.807772e-01
membership_s20  -8.886045e-39 -2.971995e-01
membership_s21  -9.070295e-39 -3.430319e-01
membership_s22  -8.904561e-39 -2.590666e-01
membership_s24   4.442055e-38  9.420971e-01
membership_s25  -8.891734e-39 -2.473720e-01
membership_s26  -8.901707e-39 -2.134696e-01
membership_s27  -4.144589e-39 -1.117189e-01
membership_s28  -8.900281e-39 -2.950048e-01
membership_s30   3.272595e-39  1.235633e-01
membership_s31  -3.289496e-39 -4.033962e-03
membership_s32  -6.109600e-40  5.573574e-02
membership_s33  -8.884624e-39 -3.025027e-01
membership_s36   4.026145e-39  8.941907e-02
membership_s37   5.410635e-39  2.745833e-01
V1              -4.217625e-39  1.063975e-02
V2               1.120166e-39 -1.701110e-01
pdi             -1.994575e-35 -3.256250e+02
adhesion         6.669685e-43  3.918361e-06
cohesion        -1.334403e-42 -7.873395e-06
inner           -6.116492e-43 -8.706909e-06
outer           -8.355779e-43 -6.716359e-06
ioratio         -1.477682e-38  1.276681e-01
comsize         -2.588049e-42  8.772610e-07
target           3.382079e-39  7.582388e-02
[1] "Dataset: low_CT Model GBM, run: 5 of 10 2015-06-16 09:53:50"
Iter   TrainDeviance   ValidDeviance   StepSize   Improve
     1        0.1911             nan     0.0100    0.0001

[1] "GBM variable coefficients"
                            var    rel.inf
knn                         knn 18.2076011
ratio2                   ratio2 13.4929465
graph21                 graph21 11.9731231
graph13                 graph13 11.2248029
hubscore               hubscore  9.0920904
outer                     outer  7.4083699
ratio1                   ratio1  5.8426917
orbit32                 orbit32  5.3488252
membership_s17   membership_s17  4.2477857
graph8                   graph8  4.2396482
V2                           V2  4.2315340
bigcom26               bigcom26  3.6913407
orbit18                 orbit18  0.9992405
graph0                   graph0  0.0000000
graph1                   graph1  0.0000000
graph2                   graph2  0.0000000
graph3                   graph3  0.0000000
graph4                   graph4  0.0000000
graph5                   graph5  0.0000000
graph6                   graph6  0.0000000
graph7                   graph7  0.0000000
graph9                   graph9  0.0000000
graph10                 graph10  0.0000000
graph11                 graph11  0.0000000
graph12                 graph12  0.0000000
graph14                 graph14  0.0000000
graph15                 graph15  0.0000000
graph16                 graph16  0.0000000
graph17                 graph17  0.0000000
graph18                 graph18  0.0000000
graph19                 graph19  0.0000000
graph20                 graph20  0.0000000
graph22                 graph22  0.0000000
graph23                 graph23  0.0000000
graph24                 graph24  0.0000000
graph25                 graph25  0.0000000
graph26                 graph26  0.0000000
graph27                 graph27  0.0000000
graph28                 graph28  0.0000000
graph29                 graph29  0.0000000
orbit0                   orbit0  0.0000000
orbit1                   orbit1  0.0000000
orbit2                   orbit2  0.0000000
orbit3                   orbit3  0.0000000
orbit4                   orbit4  0.0000000
orbit5                   orbit5  0.0000000
orbit6                   orbit6  0.0000000
orbit7                   orbit7  0.0000000
orbit8                   orbit8  0.0000000
orbit9                   orbit9  0.0000000
orbit10                 orbit10  0.0000000
orbit11                 orbit11  0.0000000
orbit12                 orbit12  0.0000000
orbit13                 orbit13  0.0000000
orbit14                 orbit14  0.0000000
orbit15                 orbit15  0.0000000
orbit16                 orbit16  0.0000000
orbit17                 orbit17  0.0000000
orbit19                 orbit19  0.0000000
orbit20                 orbit20  0.0000000
orbit21                 orbit21  0.0000000
orbit22                 orbit22  0.0000000
orbit23                 orbit23  0.0000000
orbit24                 orbit24  0.0000000
orbit25                 orbit25  0.0000000
orbit26                 orbit26  0.0000000
orbit27                 orbit27  0.0000000
orbit28                 orbit28  0.0000000
orbit29                 orbit29  0.0000000
orbit30                 orbit30  0.0000000
orbit31                 orbit31  0.0000000
orbit33                 orbit33  0.0000000
orbit34                 orbit34  0.0000000
orbit35                 orbit35  0.0000000
orbit36                 orbit36  0.0000000
orbit37                 orbit37  0.0000000
orbit38                 orbit38  0.0000000
orbit39                 orbit39  0.0000000
orbit40                 orbit40  0.0000000
orbit41                 orbit41  0.0000000
orbit42                 orbit42  0.0000000
orbit43                 orbit43  0.0000000
orbit44                 orbit44  0.0000000
orbit45                 orbit45  0.0000000
orbit46                 orbit46  0.0000000
orbit47                 orbit47  0.0000000
orbit48                 orbit48  0.0000000
orbit49                 orbit49  0.0000000
orbit50                 orbit50  0.0000000
orbit51                 orbit51  0.0000000
orbit52                 orbit52  0.0000000
orbit53                 orbit53  0.0000000
orbit54                 orbit54  0.0000000
orbit55                 orbit55  0.0000000
orbit56                 orbit56  0.0000000
orbit57                 orbit57  0.0000000
orbit58                 orbit58  0.0000000
orbit59                 orbit59  0.0000000
orbit60                 orbit60  0.0000000
orbit61                 orbit61  0.0000000
orbit62                 orbit62  0.0000000
orbit63                 orbit63  0.0000000
orbit64                 orbit64  0.0000000
orbit65                 orbit65  0.0000000
orbit66                 orbit66  0.0000000
orbit67                 orbit67  0.0000000
orbit68                 orbit68  0.0000000
orbit69                 orbit69  0.0000000
orbit70                 orbit70  0.0000000
orbit71                 orbit71  0.0000000
orbit72                 orbit72  0.0000000
AP                           AP  0.0000000
bet                         bet  0.0000000
ecc                         ecc  0.0000000
eccrad                   eccrad  0.0000000
close                     close  0.0000000
constraint           constraint  0.0000000
coreness               coreness  0.0000000
pagerank               pagerank  0.0000000
trans                     trans  0.0000000
evcent                   evcent  0.0000000
first                     first  0.0000000
upto_second         upto_second  0.0000000
upto_third           upto_third  0.0000000
upto_fourth         upto_fourth  0.0000000
upto_fifth           upto_fifth  0.0000000
upto_sixth           upto_sixth  0.0000000
second                   second  0.0000000
third                     third  0.0000000
fourth                   fourth  0.0000000
fifth                     fifth  0.0000000
sixth                     sixth  0.0000000
ratio3                   ratio3  0.0000000
ratio4                   ratio4  0.0000000
ratio5                   ratio5  0.0000000
ratio6                   ratio6  0.0000000
selfinter             selfinter  0.0000000
walktrap_vertex walktrap_vertex  0.0000000
bigcom1                 bigcom1  0.0000000
bigcom2                 bigcom2  0.0000000
bigcom3                 bigcom3  0.0000000
bigcom4                 bigcom4  0.0000000
bigcom6                 bigcom6  0.0000000
bigcom8                 bigcom8  0.0000000
bigcom9                 bigcom9  0.0000000
bigcom11               bigcom11  0.0000000
bigcom13               bigcom13  0.0000000
bigcom15               bigcom15  0.0000000
bigcom16               bigcom16  0.0000000
bigcom21               bigcom21  0.0000000
bigcom22               bigcom22  0.0000000
bigcom24               bigcom24  0.0000000
bigcom28               bigcom28  0.0000000
bigcom30               bigcom30  0.0000000
bigcom31               bigcom31  0.0000000
bigcom32               bigcom32  0.0000000
bigcom33               bigcom33  0.0000000
bigcom34               bigcom34  0.0000000
bigcom36               bigcom36  0.0000000
bigcom37               bigcom37  0.0000000
bigcom38               bigcom38  0.0000000
bigcom39               bigcom39  0.0000000
bigcom40               bigcom40  0.0000000
bigcom43               bigcom43  0.0000000
bigcom44               bigcom44  0.0000000
bigcom46               bigcom46  0.0000000
bigcom47               bigcom47  0.0000000
bigcom49               bigcom49  0.0000000
bigcom50               bigcom50  0.0000000
bigcom51               bigcom51  0.0000000
bigcom52               bigcom52  0.0000000
bigcom54               bigcom54  0.0000000
bigcom56               bigcom56  0.0000000
bigcom62               bigcom62  0.0000000
bigcom66               bigcom66  0.0000000
bigcom68               bigcom68  0.0000000
bigcom69               bigcom69  0.0000000
bigcom71               bigcom71  0.0000000
bigcom72               bigcom72  0.0000000
bigcom73               bigcom73  0.0000000
bigcom74               bigcom74  0.0000000
bigcom75               bigcom75  0.0000000
bigcom76               bigcom76  0.0000000
bigcom77               bigcom77  0.0000000
bigcom79               bigcom79  0.0000000
bigcom80               bigcom80  0.0000000
bigcom82               bigcom82  0.0000000
bigcom83               bigcom83  0.0000000
bigcom84               bigcom84  0.0000000
bigcom85               bigcom85  0.0000000
bigcom87               bigcom87  0.0000000
bigcom89               bigcom89  0.0000000
bigcom91               bigcom91  0.0000000
bigcom92               bigcom92  0.0000000
bigcom93               bigcom93  0.0000000
bigcom96               bigcom96  0.0000000
bigcom97               bigcom97  0.0000000
bigcom98               bigcom98  0.0000000
bigcom99               bigcom99  0.0000000
bigcom101             bigcom101  0.0000000
bigcom104             bigcom104  0.0000000
bigcom106             bigcom106  0.0000000
bigcom109             bigcom109  0.0000000
bigcom113             bigcom113  0.0000000
bigcom116             bigcom116  0.0000000
bigcom120             bigcom120  0.0000000
bigcom123             bigcom123  0.0000000
bigcom126             bigcom126  0.0000000
bigcom127             bigcom127  0.0000000
bigcom137             bigcom137  0.0000000
bigcom139             bigcom139  0.0000000
bigcom140             bigcom140  0.0000000
bigcom143             bigcom143  0.0000000
bigcom145             bigcom145  0.0000000
bigcom146             bigcom146  0.0000000
bigcom147             bigcom147  0.0000000
bigcom149             bigcom149  0.0000000
bigcom153             bigcom153  0.0000000
bigcom154             bigcom154  0.0000000
bigcom156             bigcom156  0.0000000
bigcom157             bigcom157  0.0000000
bigcom158             bigcom158  0.0000000
bigcom160             bigcom160  0.0000000
bigcom161             bigcom161  0.0000000
bigcom162             bigcom162  0.0000000
bigcom164             bigcom164  0.0000000
bigcom166             bigcom166  0.0000000
bigcom167             bigcom167  0.0000000
bigcom171             bigcom171  0.0000000
bigcom173             bigcom173  0.0000000
bigcom175             bigcom175  0.0000000
bigcom176             bigcom176  0.0000000
bigcom177             bigcom177  0.0000000
bigcom178             bigcom178  0.0000000
bigcom180             bigcom180  0.0000000
bigcom181             bigcom181  0.0000000
bigcom184             bigcom184  0.0000000
bigcom186             bigcom186  0.0000000
bigcom187             bigcom187  0.0000000
bigcom189             bigcom189  0.0000000
bigcom194             bigcom194  0.0000000
bigcom195             bigcom195  0.0000000
bigcom196             bigcom196  0.0000000
bigcom204             bigcom204  0.0000000
bigcom205             bigcom205  0.0000000
bigcom212             bigcom212  0.0000000
bigcom214             bigcom214  0.0000000
bigcom222             bigcom222  0.0000000
bigcom223             bigcom223  0.0000000
bigcom226             bigcom226  0.0000000
bigcom227             bigcom227  0.0000000
bigcom229             bigcom229  0.0000000
bigcom233             bigcom233  0.0000000
bigcom236             bigcom236  0.0000000
bigcom237             bigcom237  0.0000000
bigcom246             bigcom246  0.0000000
bigcom248             bigcom248  0.0000000
bigcom249             bigcom249  0.0000000
bigcom250             bigcom250  0.0000000
bigcom254             bigcom254  0.0000000
bigcom266             bigcom266  0.0000000
bigcom269             bigcom269  0.0000000
bigcom272             bigcom272  0.0000000
bigcom274             bigcom274  0.0000000
bigcom281             bigcom281  0.0000000
bigcom291             bigcom291  0.0000000
bigcom292             bigcom292  0.0000000
bigcom295             bigcom295  0.0000000
bigcom299             bigcom299  0.0000000
bigcom301             bigcom301  0.0000000
bigcom306             bigcom306  0.0000000
bigcom309             bigcom309  0.0000000
bigcom314             bigcom314  0.0000000
bigcom321             bigcom321  0.0000000
bigcom341             bigcom341  0.0000000
bigcom350             bigcom350  0.0000000
bigcom353             bigcom353  0.0000000
bigcom359             bigcom359  0.0000000
bigcom363             bigcom363  0.0000000
bigcom365             bigcom365  0.0000000
bigcom385             bigcom385  0.0000000
bigcom386             bigcom386  0.0000000
bigcom408             bigcom408  0.0000000
bigcom412             bigcom412  0.0000000
bigcom480             bigcom480  0.0000000
spin_vertex         spin_vertex  0.0000000
membership_s1     membership_s1  0.0000000
membership_s3     membership_s3  0.0000000
membership_s4     membership_s4  0.0000000
membership_s5     membership_s5  0.0000000
membership_s6     membership_s6  0.0000000
membership_s7     membership_s7  0.0000000
membership_s8     membership_s8  0.0000000
membership_s9     membership_s9  0.0000000
membership_s11   membership_s11  0.0000000
membership_s12   membership_s12  0.0000000
membership_s14   membership_s14  0.0000000
membership_s15   membership_s15  0.0000000
membership_s16   membership_s16  0.0000000
membership_s18   membership_s18  0.0000000
membership_s20   membership_s20  0.0000000
membership_s21   membership_s21  0.0000000
membership_s22   membership_s22  0.0000000
membership_s24   membership_s24  0.0000000
membership_s25   membership_s25  0.0000000
membership_s26   membership_s26  0.0000000
membership_s27   membership_s27  0.0000000
membership_s28   membership_s28  0.0000000
membership_s30   membership_s30  0.0000000
membership_s31   membership_s31  0.0000000
membership_s32   membership_s32  0.0000000
membership_s33   membership_s33  0.0000000
membership_s36   membership_s36  0.0000000
membership_s37   membership_s37  0.0000000
V1                           V1  0.0000000
pdi                         pdi  0.0000000
adhesion               adhesion  0.0000000
cohesion               cohesion  0.0000000
inner                     inner  0.0000000
ioratio                 ioratio  0.0000000
comsize                 comsize  0.0000000
target                   target  0.0000000
[1] "Dataset: low_CT Model RF, run: 5 of 10 2015-06-16 09:53:52"
     |      Out-of-bag   |
Tree |      MSE  %Var(y) |
   1 |  0.01518   165.68 |
   2 |  0.01597   174.25 |
   3 |  0.01694   184.83 |
   4 |  0.01604   174.98 |
   5 |  0.01558   170.04 |
   6 |  0.01508   164.55 |
   7 |  0.01425   155.50 |
   8 |  0.01363   148.76 |
   9 |   0.0136   148.43 |
  10 |  0.01314   143.36 |
  11 |  0.01262   137.65 |
  12 |  0.01226   133.76 |
  13 |  0.01205   131.51 |
  14 |  0.01203   131.30 |
  15 |  0.01194   130.30 |
  16 |  0.01176   128.36 |
  17 |  0.01166   127.20 |
  18 |  0.01145   124.92 |
  19 |  0.01138   124.14 |
  20 |  0.01143   124.73 |
  21 |  0.01132   123.48 |
  22 |  0.01128   123.13 |
  23 |  0.01121   122.27 |
  24 |  0.01123   122.57 |
  25 |  0.01119   122.12 |
  26 |  0.01121   122.35 |
  27 |   0.0112   122.21 |
  28 |  0.01124   122.59 |
  29 |  0.01118   121.98 |
  30 |  0.01107   120.82 |
  31 |  0.01105   120.54 |
  32 |    0.011   120.00 |
  33 |  0.01096   119.61 |
  34 |  0.01096   119.62 |
  35 |  0.01093   119.24 |
  36 |  0.01093   119.24 |
  37 |   0.0109   118.97 |
  38 |  0.01088   118.74 |
  39 |  0.01084   118.30 |
  40 |  0.01083   118.14 |
  41 |  0.01081   117.99 |
  42 |  0.01081   117.97 |
  43 |   0.0108   117.87 |
  44 |  0.01081   117.91 |
  45 |  0.01079   117.71 |
  46 |   0.0108   117.85 |
  47 |  0.01078   117.58 |
  48 |  0.01077   117.55 |
  49 |  0.01078   117.61 |
  50 |  0.01077   117.55 |
  51 |  0.01079   117.70 |
  52 |  0.01083   118.13 |
  53 |   0.0108   117.84 |
  54 |  0.01079   117.74 |
  55 |   0.0108   117.83 |
  56 |  0.01079   117.74 |
  57 |  0.01078   117.65 |
  58 |  0.01079   117.77 |
  59 |   0.0108   117.84 |
  60 |  0.01077   117.55 |
  61 |  0.01076   117.43 |
  62 |  0.01075   117.33 |
  63 |  0.01074   117.16 |
  64 |  0.01073   117.10 |
  65 |  0.01072   116.97 |
  66 |  0.01071   116.85 |
  67 |  0.01069   116.68 |
  68 |   0.0107   116.70 |
  69 |  0.01068   116.57 |
  70 |  0.01068   116.49 |
  71 |  0.01068   116.53 |
  72 |  0.01069   116.69 |
  73 |  0.01069   116.64 |
  74 |  0.01069   116.63 |
  75 |  0.01067   116.41 |
  76 |  0.01067   116.38 |
  77 |  0.01066   116.33 |
  78 |  0.01067   116.39 |
  79 |  0.01066   116.28 |
  80 |  0.01068   116.50 |
  81 |  0.01067   116.41 |
  82 |  0.01067   116.42 |
  83 |  0.01065   116.25 |
  84 |  0.01065   116.18 |
  85 |  0.01065   116.20 |
  86 |  0.01066   116.31 |
  87 |  0.01065   116.24 |
  88 |  0.01064   116.12 |
  89 |  0.01064   116.10 |
  90 |  0.01063   115.97 |
  91 |  0.01063   116.00 |
  92 |  0.01063   115.94 |
  93 |  0.01064   116.06 |
  94 |  0.01063   116.02 |
  95 |  0.01063   116.03 |
  96 |  0.01063   115.97 |
  97 |  0.01063   116.01 |
  98 |  0.01062   115.91 |
  99 |  0.01062   115.88 |
 100 |  0.01062   115.86 |
[1] "Random Forest variable coefficients"
                      %IncMSE IncNodePurity
graph5           2.441607e-04  1.638031e-01
graph6           3.662588e-03  2.905944e-01
graph7           2.699788e-05  1.169974e-01
graph8           4.385965e-06  2.769231e-02
graph9           7.125448e-03  2.344414e-01
graph10          1.966694e-03  4.638044e-01
graph11          6.388344e-03  2.831125e-01
graph12          1.113926e-03  2.368762e-01
graph13          3.516157e-03  4.710127e-01
graph14          1.662529e-03  1.845089e-01
graph15          9.574593e-04  1.180458e-01
graph16          2.256307e-03  3.125344e-01
graph17          1.456012e-03  3.019512e-01
graph18          3.805961e-04  9.984773e-02
graph19          2.692028e-03  4.790926e-01
graph20          1.805268e-03  2.349968e-01
graph21          1.554059e-03  1.575030e-01
graph22          2.355698e-04  4.210362e-02
graph23          8.386909e-04  1.288926e-01
graph24          8.136732e-05  2.510424e-02
graph25          1.177410e-04  1.514449e-01
graph26          2.238392e-04  1.158039e-01
graph27          8.427591e-06  1.531025e-01
graph28          0.000000e+00  8.750000e-03
graph29          0.000000e+00  0.000000e+00
orbit0           4.382122e-04  3.973196e-02
orbit1           4.804918e-04  2.056481e-01
orbit2           1.152678e-04  8.790135e-02
orbit3           2.166053e-05  3.568063e-02
orbit4           5.785850e-03  4.487011e-01
orbit5           1.052184e-03  2.722737e-01
orbit6           2.102168e-03  3.367038e-01
orbit7           4.851874e-04  6.460434e-02
orbit8           8.083388e-05  1.206240e-01
orbit9           6.816329e-04  2.486562e-01
orbit10          2.274795e-04  1.510916e-01
orbit11          3.457746e-05  5.092408e-02
orbit12          4.518865e-05  4.570313e-02
orbit13         -4.393673e-06  1.000451e-02
orbit14          0.000000e+00  1.084202e-21
orbit15          6.842514e-03  3.836260e-01
orbit16          5.009779e-03  2.612105e-01
orbit17          2.395339e-03  2.015674e-01
orbit18          4.448498e-03  3.691690e-01
orbit19          1.562606e-03  3.781777e-01
orbit20          5.811529e-03  1.913500e-01
orbit21          4.602165e-04  1.507131e-01
orbit22          1.808541e-03  3.813054e-01
orbit23          9.420334e-04  1.356029e-02
orbit24          6.120213e-04  2.666856e-01
orbit25          8.935539e-05  5.725466e-02
orbit26          3.689550e-05  3.553350e-02
orbit27          3.233056e-03  3.252783e-01
orbit28          1.834180e-03  1.666195e-01
orbit29          1.858735e-04  7.089751e-02
orbit30          1.576401e-04  1.225364e-01
orbit31          4.231092e-03  3.027207e-01
orbit32          3.967092e-04  1.459499e-01
orbit33          1.226300e-04  5.344270e-02
orbit34          7.496143e-04  1.397928e-01
orbit35          3.908791e-03  4.014702e-01
orbit36          3.536722e-04  1.287309e-01
orbit37          1.123590e-03  2.849739e-01
orbit38          8.445538e-04  1.879030e-01
orbit39          1.116509e-03  2.879402e-01
orbit40          9.635839e-05  5.338244e-02
orbit41          0.000000e+00  8.333333e-03
orbit42          0.000000e+00  9.880952e-03
orbit43          2.323204e-04  3.782096e-02
orbit44          0.000000e+00  1.734723e-20
orbit45          1.789588e-03  6.525761e-01
orbit46          2.422450e-04  2.673769e-02
orbit47          9.843296e-04  2.623223e-02
orbit48         -4.271679e-06  8.333333e-03
orbit49          8.227912e-04  1.210847e-01
orbit50         -1.490440e-05  2.059735e-01
orbit51          2.354083e-04  1.162045e-01
orbit52          7.903409e-04  5.136974e-02
orbit53          3.715852e-05  8.331420e-02
orbit54          1.706949e-04  6.021089e-02
orbit55          0.000000e+00  3.469447e-20
orbit56          1.635490e-03  2.275182e-01
orbit57          0.000000e+00  1.953732e-18
orbit58          0.000000e+00  5.551115e-19
orbit59          6.477388e-05  3.851041e-02
orbit60          0.000000e+00  4.369335e-19
orbit61          0.000000e+00  0.000000e+00
orbit62          3.391726e-04  1.693489e-01
orbit63          1.371895e-04  9.113923e-02
orbit64          0.000000e+00  2.786400e-19
orbit65          1.496727e-04  1.282878e-01
orbit66          1.287117e-05  2.406654e-02
orbit67          0.000000e+00  0.000000e+00
orbit68          7.715299e-06  1.178975e-01
orbit69          0.000000e+00  0.000000e+00
orbit70          0.000000e+00  1.225148e-19
orbit71          0.000000e+00  2.786400e-19
orbit72          0.000000e+00  0.000000e+00
AP              -4.319654e-06  1.500000e-02
bet              2.923382e-04  2.137204e-01
ecc              5.524184e-06  4.090861e-02
eccrad          -1.751500e-05  8.796134e-02
close            1.284784e-03  2.151131e-01
constraint       3.328350e-03  2.056482e-01
coreness         3.095587e-03  2.432462e-01
knn              4.032110e-03  5.555437e-01
hubscore         1.449804e-03  2.187176e-01
pagerank         1.662395e-03  1.174174e+00
trans            2.193380e-05  3.433333e-02
evcent           5.856334e-03  3.845577e-01
first            8.448340e-04  6.696574e-02
upto_second      3.785501e-03  1.813018e-01
upto_third       3.634134e-03  3.288658e-01
upto_fourth      2.408379e-03  1.589567e-01
upto_fifth       1.813656e-03  2.547908e-01
upto_sixth       1.952234e-03  3.639951e-01
second           1.125022e-03  1.934301e-01
third            2.926561e-03  3.052685e-01
fourth           5.702241e-03  6.244605e-01
fifth            1.995234e-03  7.874378e-01
sixth            1.614418e-03  3.326536e-01
ratio1           2.523998e-03  3.913363e-01
ratio2           1.373900e-03  7.802376e-01
ratio3           1.599705e-03  7.121452e-01
ratio4           4.343231e-03  5.509244e-01
ratio5           9.826355e-04  7.501406e-01
ratio6           6.052858e-03  4.817367e-01
selfinter       -3.377132e-06  1.267409e-01
walktrap_vertex  1.758125e-04  9.841957e-02
bigcom1         -9.050128e-06  1.894907e-02
bigcom2          0.000000e+00  0.000000e+00
bigcom3          2.088607e-05  9.048263e-02
bigcom4          1.893328e-03  1.240913e-01
bigcom6          0.000000e+00  0.000000e+00
bigcom8          0.000000e+00  0.000000e+00
bigcom9          0.000000e+00  0.000000e+00
bigcom11         0.000000e+00  0.000000e+00
bigcom13         0.000000e+00  0.000000e+00
bigcom15         0.000000e+00  0.000000e+00
bigcom16         0.000000e+00  0.000000e+00
bigcom21         0.000000e+00  0.000000e+00
bigcom22         0.000000e+00  0.000000e+00
bigcom24         0.000000e+00  0.000000e+00
bigcom26         8.014685e-05  3.733382e-01
bigcom28         0.000000e+00  1.734723e-20
bigcom30        -2.949649e-06  1.106169e-01
bigcom31         0.000000e+00  2.775558e-19
bigcom32         0.000000e+00  0.000000e+00
bigcom33         0.000000e+00  2.775558e-19
bigcom34         0.000000e+00  0.000000e+00
bigcom36         0.000000e+00  2.775558e-19
bigcom37         0.000000e+00  0.000000e+00
bigcom38         0.000000e+00  0.000000e+00
bigcom39         0.000000e+00  0.000000e+00
bigcom40         4.368720e-06  4.532540e-02
bigcom43         0.000000e+00  8.326673e-19
bigcom44         0.000000e+00  1.084202e-21
bigcom46         0.000000e+00  0.000000e+00
bigcom47         1.030199e-05  2.830060e-01
bigcom49         0.000000e+00  0.000000e+00
bigcom50         0.000000e+00  0.000000e+00
bigcom51         0.000000e+00  0.000000e+00
bigcom52         0.000000e+00  2.775558e-19
bigcom54         0.000000e+00  0.000000e+00
bigcom56         0.000000e+00  0.000000e+00
bigcom62         0.000000e+00  0.000000e+00
bigcom66         0.000000e+00  0.000000e+00
bigcom68         0.000000e+00  2.775558e-19
bigcom69         0.000000e+00  0.000000e+00
bigcom71         0.000000e+00  2.775558e-19
bigcom72        -2.872609e-05  3.304344e-01
bigcom73         0.000000e+00  0.000000e+00
bigcom74         0.000000e+00  0.000000e+00
bigcom75         0.000000e+00  5.551115e-19
bigcom76         0.000000e+00  0.000000e+00
bigcom77         0.000000e+00  5.551115e-19
bigcom79         0.000000e+00  2.775558e-19
bigcom80         0.000000e+00  0.000000e+00
bigcom82         0.000000e+00  5.551115e-19
bigcom83         0.000000e+00  0.000000e+00
bigcom84         0.000000e+00  0.000000e+00
bigcom85         0.000000e+00  0.000000e+00
bigcom87         0.000000e+00  2.775558e-19
bigcom89         0.000000e+00  0.000000e+00
bigcom91         0.000000e+00  0.000000e+00
bigcom92         0.000000e+00  0.000000e+00
bigcom93         0.000000e+00  2.775558e-19
bigcom96         0.000000e+00  5.551115e-19
bigcom97         0.000000e+00  0.000000e+00
bigcom98         0.000000e+00  0.000000e+00
bigcom99         0.000000e+00  3.469447e-20
bigcom101        0.000000e+00  2.775558e-19
bigcom104        0.000000e+00  0.000000e+00
bigcom106        0.000000e+00  2.775558e-19
bigcom109        0.000000e+00  0.000000e+00
bigcom113        0.000000e+00  0.000000e+00
bigcom116        0.000000e+00  0.000000e+00
bigcom120        0.000000e+00  1.734723e-20
bigcom123        0.000000e+00  0.000000e+00
bigcom126        0.000000e+00  0.000000e+00
bigcom127        0.000000e+00  1.110223e-18
bigcom137        0.000000e+00  0.000000e+00
bigcom139        0.000000e+00  5.551115e-19
bigcom140        0.000000e+00  0.000000e+00
bigcom143        0.000000e+00  0.000000e+00
bigcom145        0.000000e+00  0.000000e+00
bigcom146        0.000000e+00  0.000000e+00
bigcom147        0.000000e+00  0.000000e+00
bigcom149        0.000000e+00  0.000000e+00
bigcom153        0.000000e+00  0.000000e+00
bigcom154        0.000000e+00  2.775558e-19
bigcom156        0.000000e+00  2.775558e-19
bigcom157        0.000000e+00  0.000000e+00
bigcom158        0.000000e+00  5.551115e-19
bigcom160        0.000000e+00  0.000000e+00
bigcom161        0.000000e+00  2.775558e-19
bigcom162        0.000000e+00  0.000000e+00
bigcom164        0.000000e+00  0.000000e+00
bigcom166        0.000000e+00  0.000000e+00
bigcom167        0.000000e+00  0.000000e+00
bigcom171        0.000000e+00  0.000000e+00
bigcom173        0.000000e+00  0.000000e+00
bigcom175        0.000000e+00  1.144917e-18
bigcom176        0.000000e+00  5.551115e-19
bigcom177        0.000000e+00  5.551115e-19
bigcom178        0.000000e+00  0.000000e+00
bigcom180        0.000000e+00  0.000000e+00
bigcom181        0.000000e+00  0.000000e+00
bigcom184        0.000000e+00  0.000000e+00
bigcom186        0.000000e+00  0.000000e+00
bigcom187        0.000000e+00  8.326673e-19
bigcom189        0.000000e+00  0.000000e+00
bigcom194        0.000000e+00  0.000000e+00
bigcom195        0.000000e+00  0.000000e+00
bigcom196        0.000000e+00  0.000000e+00
bigcom204        0.000000e+00  0.000000e+00
bigcom205        0.000000e+00  0.000000e+00
bigcom212        0.000000e+00  5.551115e-19
bigcom214        0.000000e+00  0.000000e+00
bigcom222        0.000000e+00  0.000000e+00
bigcom223        0.000000e+00  0.000000e+00
bigcom226        0.000000e+00  0.000000e+00
bigcom227        0.000000e+00  0.000000e+00
bigcom229        0.000000e+00  2.775558e-19
bigcom233        0.000000e+00  0.000000e+00
bigcom236        0.000000e+00  2.775558e-19
bigcom237        0.000000e+00  5.551115e-19
bigcom246        0.000000e+00  0.000000e+00
bigcom248        8.257792e-06  2.287018e-01
bigcom249       -1.743995e-05  7.155243e-01
bigcom250        0.000000e+00  1.387779e-18
bigcom254        0.000000e+00  0.000000e+00
bigcom266        0.000000e+00  2.775558e-19
bigcom269        0.000000e+00  0.000000e+00
bigcom272        0.000000e+00  2.775558e-19
bigcom274        0.000000e+00  0.000000e+00
bigcom281        0.000000e+00  5.551115e-19
bigcom291        0.000000e+00  0.000000e+00
bigcom292        0.000000e+00  5.551115e-19
bigcom295        0.000000e+00  2.775558e-19
bigcom299        0.000000e+00  8.326673e-19
bigcom301        0.000000e+00  2.775558e-19
bigcom306        0.000000e+00  5.551115e-19
bigcom309        0.000000e+00  0.000000e+00
bigcom314        0.000000e+00  0.000000e+00
bigcom321        0.000000e+00  0.000000e+00
bigcom341        0.000000e+00  0.000000e+00
bigcom350        0.000000e+00  0.000000e+00
bigcom353        0.000000e+00  0.000000e+00
bigcom359        0.000000e+00  0.000000e+00
bigcom363        0.000000e+00  2.775558e-19
bigcom365        0.000000e+00  5.551115e-19
bigcom385        0.000000e+00  0.000000e+00
bigcom386        0.000000e+00  5.551115e-19
bigcom408        0.000000e+00  0.000000e+00
bigcom412        0.000000e+00  0.000000e+00
bigcom480       -2.291754e-05  3.751520e-01
spin_vertex      3.893281e-04  3.110175e-01
membership_s1   -5.133119e-08  1.749254e-02
membership_s3    0.000000e+00  0.000000e+00
membership_s4   -1.487647e-05  1.293295e-02
membership_s5    8.751855e-05  7.521775e-02
membership_s6    4.623839e-04  1.209125e-01
membership_s7    1.463951e-05  8.956793e-02
membership_s8    0.000000e+00  0.000000e+00
membership_s9    0.000000e+00  0.000000e+00
membership_s11   0.000000e+00  0.000000e+00
membership_s12   0.000000e+00  5.551115e-19
membership_s14   0.000000e+00  8.673617e-21
membership_s15   8.536726e-05  3.055465e-01
membership_s16   0.000000e+00  3.469447e-20
membership_s17  -1.075752e-04  6.058749e-01
membership_s18   0.000000e+00  1.084202e-21
membership_s20   0.000000e+00  0.000000e+00
membership_s21   0.000000e+00  6.071532e-20
membership_s22   0.000000e+00  3.469447e-20
membership_s24  -1.406293e-05  8.302970e-02
membership_s25   0.000000e+00  0.000000e+00
membership_s26   0.000000e+00  0.000000e+00
membership_s27  -1.451462e-05  1.810908e-01
membership_s28   0.000000e+00  0.000000e+00
membership_s30   1.086545e-05  9.468351e-02
membership_s31   7.016362e-06  1.600216e-02
membership_s32   2.502501e-05  1.118820e-01
membership_s33   0.000000e+00  0.000000e+00
membership_s36   8.774490e-05  2.984371e-02
membership_s37  -4.675590e-05  2.110816e-02
V1               9.725971e-04  8.312196e-01
V2               3.424271e-03  1.787837e+00
pdi              0.000000e+00  7.619048e-03
adhesion         5.033399e-03  8.379707e-01
cohesion         3.046329e-03  9.232590e-01
inner            1.508709e-03  6.460953e-01
outer            8.508637e-04  6.469172e-01
ioratio          1.330088e-03  7.080931e-01
comsize          5.184056e-04  5.976404e-01
target          -3.860413e-05  1.102185e-01
[1] "Dataset: low_CT Model GLM, run: 5 of 10 2015-06-16 09:56:04"
[1] "glmnet variable coefficients"
                         [,1]          [,2]
(Intercept)     -4.673795e+00 -6.839766e+00
graph0          -1.301841e-39 -8.271488e-03
graph1          -1.121329e-42  1.198693e-05
graph2          -7.172617e-40 -3.142727e-02
graph3          -1.113679e-43  3.816301e-07
graph4          -1.111886e-45 -1.601157e-08
graph5           3.196634e-42  2.691039e-04
graph6          -8.160146e-43 -2.594550e-06
graph7          -8.717142e-42 -3.426289e-04
graph8           2.228282e-39  1.261204e-03
graph9          -2.042275e-45  1.672235e-08
graph10         -5.675662e-47 -6.153320e-10
graph11         -1.627314e-48 -3.044258e-11
graph12         -5.825955e-45 -5.985367e-08
graph13         -4.976121e-44  6.434138e-07
graph14         -3.904197e-46 -3.945051e-09
graph15         -4.193170e-42 -7.565640e-05
graph16         -1.896045e-44 -9.177381e-08
graph17         -3.330609e-44 -5.309976e-07
graph18         -9.622241e-43  2.923600e-05
graph19         -2.915411e-43 -4.244285e-06
graph20          6.084068e-43  2.308558e-05
graph21         -2.748804e-42 -5.661688e-06
graph22          9.739328e-44  2.642687e-05
graph23         -1.849029e-42 -3.067219e-05
graph24         -2.845080e-42 -1.667381e-06
graph25         -1.587064e-41 -7.178317e-04
graph26         -1.043447e-42  2.123067e-04
graph27          4.620977e-40  6.879671e-03
graph28          9.757808e-41 -9.982329e-04
graph29         -7.653947e-39 -3.753409e-01
orbit0          -1.301841e-39 -8.260175e-03
orbit1          -1.117774e-42  1.213988e-05
orbit2          -2.693898e-40  9.675505e-03
orbit3          -7.172617e-40 -3.140258e-02
orbit4          -1.071822e-43  7.417197e-07
orbit5          -1.753929e-42 -2.051689e-05
orbit6          -1.111884e-45 -1.563484e-08
orbit7          -7.375656e-41  1.338180e-02
orbit8           3.196634e-42  2.662755e-04
orbit9          -1.010029e-42 -8.334718e-06
orbit10         -1.716302e-42  2.289034e-05
orbit11          6.736849e-41  2.300684e-02
orbit12         -8.803186e-42 -3.297027e-04
orbit13         -9.607778e-41 -6.359170e-02
orbit14          2.228282e-39  1.866180e-03
orbit15         -1.858831e-45  3.572642e-08
orbit16         -6.697715e-44 -1.035448e-08
orbit17         -2.169238e-44 -3.782276e-07
orbit18         -6.455040e-46  2.321866e-09
orbit19         -4.874034e-47 -5.118497e-10
orbit20         -2.187355e-45 -4.039316e-08
orbit21         -1.050741e-42 -2.729417e-06
orbit22         -1.627314e-48 -2.983558e-11
orbit23         -5.740122e-40 -2.456612e-02
orbit24         -6.361149e-45 -4.211228e-08
orbit25         -1.317925e-44 -2.755653e-07
orbit26         -1.536597e-42 -2.280236e-05
orbit27         -7.723940e-44  4.135278e-07
orbit28         -1.122421e-42 -1.650421e-05
orbit29         -4.050920e-44  4.214157e-06
orbit30         -2.175531e-42  1.868287e-05
orbit31         -3.857291e-46 -6.025965e-09
orbit32         -2.189161e-45  2.395020e-08
orbit33          2.488506e-39  1.351861e-01
orbit34         -4.193170e-42 -7.560905e-05
orbit35         -1.847193e-44  1.018939e-07
orbit36         -2.248348e-44  2.736059e-05
orbit37         -6.081600e-44 -1.017919e-06
orbit38          3.768360e-43  2.878473e-04
orbit39         -5.280947e-44 -5.131263e-07
orbit40         -4.085120e-44 -9.413544e-07
orbit41         -2.663119e-42 -8.429104e-05
orbit42         -2.471794e-39 -4.976205e-02
orbit43         -9.621476e-43  2.924725e-05
orbit44         -5.676767e-39 -2.842833e-01
orbit45         -3.348756e-43 -3.632256e-06
orbit46         -7.261681e-43 -2.948144e-05
orbit47         -2.966595e-41 -1.413055e-03
orbit48         -2.537618e-42 -5.560124e-05
orbit49          6.154327e-43  2.352608e-05
orbit50         -6.770773e-42 -2.816227e-03
orbit51         -3.863935e-42  4.391982e-05
orbit52         -4.023554e-42 -6.957628e-05
orbit53          2.347210e-41  2.048319e-03
orbit54          9.745356e-44  2.642325e-05
orbit55         -6.751484e-39 -2.672269e-01
orbit56         -1.997770e-42 -3.370128e-05
orbit57          4.249789e-42  1.245443e-04
orbit58         -5.261820e-39 -1.978775e-01
orbit59         -3.114582e-42  5.548034e-07
orbit60          5.119376e-42 -5.577399e-04
orbit61          3.961119e-39  1.297359e-01
orbit62         -2.481679e-41 -8.530108e-04
orbit63          3.013504e-40  3.279033e-03
orbit64         -6.648921e-41 -4.398540e-03
orbit65         -5.623667e-42  2.137919e-04
orbit66          7.689181e-41  1.231923e-03
orbit67          1.584141e-38  3.438121e-01
orbit68          4.655251e-40  7.004410e-03
orbit69         -9.360259e-39 -3.353645e-01
orbit70          8.709043e-41 -1.296348e-03
orbit71          2.141112e-38  5.765300e-01
orbit72         -7.653947e-39 -3.755080e-01
AP              -4.032820e-39 -5.028187e-02
bet             -3.336998e-43 -3.938794e-06
ecc              2.180415e-39  5.594037e-02
eccrad           1.308249e-38  3.347691e-01
close           -3.603688e-38  5.285431e-01
constraint       1.006724e-38  2.506190e-01
coreness        -1.034157e-39 -3.198088e-04
knn              2.981801e-42  8.216249e-05
hubscore        -2.223345e-37 -7.035765e-01
pagerank        -2.556328e-38 -8.970273e-01
trans           -6.533341e-39 -1.456364e-01
evcent          -2.201860e-37 -7.527824e-01
first           -1.301841e-39 -8.150789e-03
upto_second     -1.138511e-42  1.259839e-05
upto_third      -2.956802e-43  9.395792e-06
upto_fourth     -5.348855e-43 -2.536967e-06
upto_fifth      -5.641256e-43  1.424430e-05
upto_sixth       9.055626e-43  7.009346e-05
second          -1.133921e-42  1.241425e-05
third           -3.452203e-43  1.280902e-05
fourth          -1.721762e-43 -2.436079e-05
fifth            7.490743e-43  7.696063e-06
sixth            1.092026e-42 -8.410687e-06
ratio1           3.039515e-42  8.132052e-05
ratio2          -1.012744e-41 -5.259812e-04
ratio3           1.624134e-41  4.397561e-05
ratio4          -1.056359e-41 -6.903489e-04
ratio5          -2.902818e-40 -1.328689e-02
ratio6           1.567660e-42  2.512985e-06
selfinter       -7.506781e-40  3.673033e-02
walktrap_vertex -5.228822e-39 -9.100856e-02
bigcom1         -2.501606e-39 -2.603659e-02
bigcom2         -9.355774e-39 -2.437671e-01
bigcom3         -6.480594e-40  1.433779e-01
bigcom4         -2.115567e-39  5.503789e-02
bigcom6         -9.346819e-39 -2.329127e-01
bigcom8         -9.484517e-39 -2.854197e-01
bigcom9         -9.382745e-39 -2.822608e-01
bigcom11        -9.360259e-39 -2.269645e-01
bigcom13        -9.369240e-39 -2.616487e-01
bigcom15        -9.372238e-39 -3.295907e-01
bigcom16        -9.354280e-39 -3.281503e-01
bigcom21        -9.408360e-39 -3.031786e-01
bigcom22        -9.463069e-39 -2.763194e-01
bigcom24        -9.346819e-39 -2.519397e-01
bigcom26         7.511878e-38  1.106027e+00
bigcom28        -9.496816e-39 -2.812742e-01
bigcom30         1.539343e-38  4.508395e-01
bigcom31        -9.345328e-39 -2.097126e-01
bigcom32        -9.358763e-39 -3.380579e-01
bigcom33        -9.348310e-39 -2.399439e-01
bigcom34        -9.351294e-39 -3.238675e-01
bigcom36        -9.357269e-39 -2.735362e-01
bigcom37        -9.346819e-39 -1.867042e-01
bigcom38        -9.361754e-39 -2.290891e-01
bigcom39        -9.363251e-39 -3.096735e-01
bigcom40        -6.839632e-39 -8.132674e-02
bigcom43        -9.352787e-39 -2.684947e-01
bigcom44         4.546092e-39  2.645606e-03
bigcom46        -9.357269e-39 -1.839745e-01
bigcom47         1.170682e-37  1.585216e+00
bigcom49        -9.354280e-39 -2.424961e-01
bigcom50        -9.358763e-39 -3.004070e-01
bigcom51        -9.349802e-39 -3.008716e-01
bigcom52        -9.348310e-39 -3.368601e-01
bigcom54        -9.349802e-39 -2.481419e-01
bigcom56        -9.348310e-39 -2.814522e-01
bigcom62        -9.348310e-39 -2.844039e-01
bigcom66        -9.351294e-39 -2.402848e-01
bigcom68        -9.349802e-39 -2.380293e-01
bigcom69        -9.357269e-39 -2.814236e-01
bigcom71        -9.361754e-39 -2.562318e-01
bigcom72         1.591586e-37  1.775674e+00
bigcom73        -9.349802e-39 -2.585597e-01
bigcom74        -9.351294e-39 -3.145168e-01
bigcom75        -9.346819e-39 -1.950457e-01
bigcom76        -9.351294e-39 -2.231748e-01
bigcom77        -9.349802e-39 -3.389181e-01
bigcom79        -9.349802e-39 -2.657919e-01
bigcom80        -9.349802e-39 -2.128734e-01
bigcom82        -9.351294e-39 -2.601073e-01
bigcom83        -9.348310e-39 -1.224084e-01
bigcom84        -9.346819e-39 -3.777671e-01
bigcom85        -9.354280e-39 -4.418801e-01
bigcom87        -9.351294e-39 -2.574780e-01
bigcom89        -9.348310e-39 -2.248808e-01
bigcom91        -9.348310e-39 -1.932188e-01
bigcom92        -9.361754e-39 -2.529081e-01
bigcom93        -9.349802e-39 -1.489460e-01
bigcom96        -9.346819e-39 -2.761988e-01
bigcom97        -9.355774e-39 -2.939363e-01
bigcom98        -9.351294e-39 -2.573134e-01
bigcom99        -9.351294e-39 -1.870783e-01
bigcom101       -9.355774e-39 -5.770304e-01
bigcom104       -9.358763e-39 -3.114290e-01
bigcom106       -9.352787e-39 -2.467178e-01
bigcom109       -9.351294e-39 -2.779708e-01
bigcom113       -9.354280e-39 -3.490142e-01
bigcom116       -9.366244e-39 -2.175683e-01
bigcom120       -9.346819e-39 -2.676421e-01
bigcom123       -9.351294e-39 -2.907804e-01
bigcom126       -9.346819e-39 -2.272703e-01
bigcom127       -9.346819e-39 -2.328907e-01
bigcom137       -9.351294e-39 -2.659573e-01
bigcom139       -9.346819e-39 -2.377218e-01
bigcom140       -9.349802e-39 -2.708643e-01
bigcom143       -9.349802e-39 -1.898218e-01
bigcom145       -9.349802e-39 -1.777061e-01
bigcom146       -9.351294e-39 -1.476157e-01
bigcom147       -9.351294e-39 -2.554995e-01
bigcom149       -9.345328e-39 -1.452287e-01
bigcom153       -9.354280e-39 -2.439056e-01
bigcom154       -9.361754e-39 -3.146608e-01
bigcom156       -9.346819e-39 -2.807777e-01
bigcom157       -9.346819e-39 -2.606320e-01
bigcom158       -9.346819e-39 -1.520268e-01
bigcom160       -9.351294e-39 -2.104941e-01
bigcom161       -9.346819e-39 -3.718565e-01
bigcom162       -9.348310e-39 -3.613980e-01
bigcom164       -9.346819e-39 -2.386228e-01
bigcom166       -9.355774e-39 -2.781696e-01
bigcom167       -9.357269e-39 -2.367716e-01
bigcom171       -9.345328e-39 -3.170001e-01
bigcom173       -9.351294e-39 -3.625991e-01
bigcom175       -9.348310e-39 -1.308669e-01
bigcom176       -9.349802e-39 -3.947004e-01
bigcom177       -9.349802e-39 -2.957523e-01
bigcom178       -9.351294e-39 -2.600975e-01
bigcom180       -9.348310e-39 -2.488136e-01
bigcom181       -9.352787e-39 -3.146438e-01
bigcom184       -9.348310e-39 -9.472911e-02
bigcom186       -9.348310e-39 -3.685096e-01
bigcom187       -9.348310e-39 -1.921946e-01
bigcom189       -9.349802e-39 -2.367011e-01
bigcom194       -9.349802e-39 -3.578764e-01
bigcom195       -9.349802e-39 -2.585191e-01
bigcom196       -9.346819e-39 -3.141977e-01
bigcom204       -9.354280e-39 -1.849436e-01
bigcom205       -9.349802e-39 -2.117738e-01
bigcom212       -9.348310e-39 -4.157716e-01
bigcom214       -9.352787e-39 -3.037528e-01
bigcom222       -9.346819e-39 -2.692641e-01
bigcom223        0.000000e+00  0.000000e+00
bigcom226       -9.348310e-39 -3.173587e-01
bigcom227       -9.348310e-39 -2.397919e-01
bigcom229       -9.349802e-39 -2.907553e-01
bigcom233       -9.346819e-39 -1.673725e-01
bigcom236       -9.348310e-39 -2.744724e-01
bigcom237       -9.345328e-39 -1.578224e-01
bigcom246       -9.351294e-39 -2.281685e-01
bigcom248        1.591586e-37  1.455984e+00
bigcom249        4.958648e-37  3.243305e+00
bigcom250       -9.346819e-39 -2.362520e-01
bigcom254       -9.351294e-39 -2.334761e-01
bigcom266       -9.345328e-39 -2.703995e-01
bigcom269       -9.355774e-39 -3.365338e-01
bigcom272       -9.349802e-39 -2.784346e-01
bigcom274       -9.367742e-39 -1.892134e-01
bigcom281       -9.348310e-39 -3.342058e-01
bigcom291        0.000000e+00  0.000000e+00
bigcom292       -9.348310e-39 -2.621415e-01
bigcom295       -9.345328e-39 -2.054851e-01
bigcom299       -9.348310e-39 -2.769430e-01
bigcom301       -9.348310e-39 -3.509171e-01
bigcom306       -9.348310e-39 -2.413255e-01
bigcom309       -9.351294e-39 -2.950726e-01
bigcom314       -9.346819e-39 -7.778623e-02
bigcom321       -9.357269e-39 -2.747230e-01
bigcom341       -9.345328e-39 -3.651164e-02
bigcom350       -9.346819e-39 -8.896310e-01
bigcom353       -9.348310e-39 -3.493073e-01
bigcom359       -9.346819e-39 -3.205442e-01
bigcom363       -9.349802e-39 -5.929653e-01
bigcom365       -9.346819e-39 -3.512357e-01
bigcom385       -9.351294e-39 -3.446712e-01
bigcom386       -9.346819e-39 -1.887339e-01
bigcom408       -9.351294e-39 -2.771202e-01
bigcom412       -9.351294e-39 -1.803972e-01
bigcom480        1.928301e-37  1.845720e+00
spin_vertex      1.447472e-38  2.814597e-01
membership_s1   -4.148864e-39 -1.656386e-01
membership_s3   -9.372238e-39 -3.012969e-01
membership_s4   -7.251523e-39 -1.675991e-01
membership_s5    1.739610e-39  1.108108e-01
membership_s6    1.235757e-39  8.497764e-02
membership_s7    2.364886e-39  9.121140e-02
membership_s8   -9.358763e-39 -3.030328e-01
membership_s9   -9.364747e-39 -3.804228e-01
membership_s11  -9.358763e-39 -3.447778e-01
membership_s12  -9.355774e-39 -3.513828e-01
membership_s14  -9.351294e-39 -2.040049e-01
membership_s15   1.779369e-38  3.617605e-01
membership_s16  -9.358763e-39 -3.518034e-01
membership_s17   2.154323e-37  1.901226e+00
membership_s18  -9.409871e-39 -3.669286e-01
membership_s20  -9.352787e-39 -3.552052e-01
membership_s21  -9.533907e-39 -3.705012e-01
membership_s22  -9.375237e-39 -3.185523e-01
membership_s24   3.669861e-38  7.826498e-01
membership_s25  -9.357269e-39 -2.762430e-01
membership_s26  -9.364747e-39 -3.104109e-01
membership_s27  -1.826480e-39 -3.037035e-02
membership_s28  -9.364747e-39 -3.254434e-01
membership_s30   2.589954e-39  8.032831e-02
membership_s31  -3.764851e-39 -4.735231e-02
membership_s32  -9.827548e-40  3.420021e-02
membership_s33  -9.352787e-39 -4.111482e-01
membership_s36   4.624516e-39  8.392457e-02
membership_s37   4.739772e-39  2.283652e-01
V1              -1.100819e-39  1.802850e-02
V2               1.457663e-39 -9.742129e-02
pdi             -2.305978e-35 -4.205216e+02
adhesion         4.916740e-43  2.377674e-06
cohesion        -9.843736e-43 -4.886141e-06
inner           -4.897813e-43 -7.374211e-06
outer           -6.206382e-43 -5.090628e-06
ioratio         -8.713064e-39  1.583524e-01
comsize         -1.765871e-42  5.651834e-06
target           3.783250e-39  1.036591e-01
[1] "Dataset: low_CT Model GBM, run: 6 of 10 2015-06-16 09:57:38"
Iter   TrainDeviance   ValidDeviance   StepSize   Improve
     1        0.1844             nan     0.0100    0.0000

[1] "GBM variable coefficients"
                            var    rel.inf
fifth                     fifth 39.7599766
orbit39                 orbit39 19.3057451
ratio5                   ratio5 11.0908881
fourth                   fourth  9.0346934
orbit30                 orbit30  5.7668816
membership_s17   membership_s17  5.7295585
bigcom26               bigcom26  4.2623021
adhesion               adhesion  2.4712389
pagerank               pagerank  1.7900921
knn                         knn  0.7886236
graph0                   graph0  0.0000000
graph1                   graph1  0.0000000
graph2                   graph2  0.0000000
graph3                   graph3  0.0000000
graph4                   graph4  0.0000000
graph5                   graph5  0.0000000
graph6                   graph6  0.0000000
graph7                   graph7  0.0000000
graph8                   graph8  0.0000000
graph9                   graph9  0.0000000
graph10                 graph10  0.0000000
graph11                 graph11  0.0000000
graph12                 graph12  0.0000000
graph13                 graph13  0.0000000
graph14                 graph14  0.0000000
graph15                 graph15  0.0000000
graph16                 graph16  0.0000000
graph17                 graph17  0.0000000
graph18                 graph18  0.0000000
graph19                 graph19  0.0000000
graph20                 graph20  0.0000000
graph21                 graph21  0.0000000
graph22                 graph22  0.0000000
graph23                 graph23  0.0000000
graph24                 graph24  0.0000000
graph25                 graph25  0.0000000
graph26                 graph26  0.0000000
graph27                 graph27  0.0000000
graph28                 graph28  0.0000000
graph29                 graph29  0.0000000
orbit0                   orbit0  0.0000000
orbit1                   orbit1  0.0000000
orbit2                   orbit2  0.0000000
orbit3                   orbit3  0.0000000
orbit4                   orbit4  0.0000000
orbit5                   orbit5  0.0000000
orbit6                   orbit6  0.0000000
orbit7                   orbit7  0.0000000
orbit8                   orbit8  0.0000000
orbit9                   orbit9  0.0000000
orbit10                 orbit10  0.0000000
orbit11                 orbit11  0.0000000
orbit12                 orbit12  0.0000000
orbit13                 orbit13  0.0000000
orbit14                 orbit14  0.0000000
orbit15                 orbit15  0.0000000
orbit16                 orbit16  0.0000000
orbit17                 orbit17  0.0000000
orbit18                 orbit18  0.0000000
orbit19                 orbit19  0.0000000
orbit20                 orbit20  0.0000000
orbit21                 orbit21  0.0000000
orbit22                 orbit22  0.0000000
orbit23                 orbit23  0.0000000
orbit24                 orbit24  0.0000000
orbit25                 orbit25  0.0000000
orbit26                 orbit26  0.0000000
orbit27                 orbit27  0.0000000
orbit28                 orbit28  0.0000000
orbit29                 orbit29  0.0000000
orbit31                 orbit31  0.0000000
orbit32                 orbit32  0.0000000
orbit33                 orbit33  0.0000000
orbit34                 orbit34  0.0000000
orbit35                 orbit35  0.0000000
orbit36                 orbit36  0.0000000
orbit37                 orbit37  0.0000000
orbit38                 orbit38  0.0000000
orbit40                 orbit40  0.0000000
orbit41                 orbit41  0.0000000
orbit42                 orbit42  0.0000000
orbit43                 orbit43  0.0000000
orbit44                 orbit44  0.0000000
orbit45                 orbit45  0.0000000
orbit46                 orbit46  0.0000000
orbit47                 orbit47  0.0000000
orbit48                 orbit48  0.0000000
orbit49                 orbit49  0.0000000
orbit50                 orbit50  0.0000000
orbit51                 orbit51  0.0000000
orbit52                 orbit52  0.0000000
orbit53                 orbit53  0.0000000
orbit54                 orbit54  0.0000000
orbit55                 orbit55  0.0000000
orbit56                 orbit56  0.0000000
orbit57                 orbit57  0.0000000
orbit58                 orbit58  0.0000000
orbit59                 orbit59  0.0000000
orbit60                 orbit60  0.0000000
orbit61                 orbit61  0.0000000
orbit62                 orbit62  0.0000000
orbit63                 orbit63  0.0000000
orbit64                 orbit64  0.0000000
orbit65                 orbit65  0.0000000
orbit66                 orbit66  0.0000000
orbit67                 orbit67  0.0000000
orbit68                 orbit68  0.0000000
orbit69                 orbit69  0.0000000
orbit70                 orbit70  0.0000000
orbit71                 orbit71  0.0000000
orbit72                 orbit72  0.0000000
AP                           AP  0.0000000
bet                         bet  0.0000000
ecc                         ecc  0.0000000
eccrad                   eccrad  0.0000000
close                     close  0.0000000
constraint           constraint  0.0000000
coreness               coreness  0.0000000
hubscore               hubscore  0.0000000
trans                     trans  0.0000000
evcent                   evcent  0.0000000
first                     first  0.0000000
upto_second         upto_second  0.0000000
upto_third           upto_third  0.0000000
upto_fourth         upto_fourth  0.0000000
upto_fifth           upto_fifth  0.0000000
upto_sixth           upto_sixth  0.0000000
second                   second  0.0000000
third                     third  0.0000000
sixth                     sixth  0.0000000
ratio1                   ratio1  0.0000000
ratio2                   ratio2  0.0000000
ratio3                   ratio3  0.0000000
ratio4                   ratio4  0.0000000
ratio6                   ratio6  0.0000000
selfinter             selfinter  0.0000000
walktrap_vertex walktrap_vertex  0.0000000
bigcom1                 bigcom1  0.0000000
bigcom2                 bigcom2  0.0000000
bigcom3                 bigcom3  0.0000000
bigcom4                 bigcom4  0.0000000
bigcom6                 bigcom6  0.0000000
bigcom8                 bigcom8  0.0000000
bigcom9                 bigcom9  0.0000000
bigcom11               bigcom11  0.0000000
bigcom13               bigcom13  0.0000000
bigcom15               bigcom15  0.0000000
bigcom16               bigcom16  0.0000000
bigcom21               bigcom21  0.0000000
bigcom22               bigcom22  0.0000000
bigcom24               bigcom24  0.0000000
bigcom28               bigcom28  0.0000000
bigcom30               bigcom30  0.0000000
bigcom31               bigcom31  0.0000000
bigcom32               bigcom32  0.0000000
bigcom33               bigcom33  0.0000000
bigcom34               bigcom34  0.0000000
bigcom36               bigcom36  0.0000000
bigcom37               bigcom37  0.0000000
bigcom38               bigcom38  0.0000000
bigcom39               bigcom39  0.0000000
bigcom40               bigcom40  0.0000000
bigcom43               bigcom43  0.0000000
bigcom44               bigcom44  0.0000000
bigcom46               bigcom46  0.0000000
bigcom47               bigcom47  0.0000000
bigcom49               bigcom49  0.0000000
bigcom50               bigcom50  0.0000000
bigcom51               bigcom51  0.0000000
bigcom52               bigcom52  0.0000000
bigcom54               bigcom54  0.0000000
bigcom56               bigcom56  0.0000000
bigcom62               bigcom62  0.0000000
bigcom66               bigcom66  0.0000000
bigcom68               bigcom68  0.0000000
bigcom69               bigcom69  0.0000000
bigcom71               bigcom71  0.0000000
bigcom72               bigcom72  0.0000000
bigcom73               bigcom73  0.0000000
bigcom74               bigcom74  0.0000000
bigcom75               bigcom75  0.0000000
bigcom76               bigcom76  0.0000000
bigcom77               bigcom77  0.0000000
bigcom79               bigcom79  0.0000000
bigcom80               bigcom80  0.0000000
bigcom82               bigcom82  0.0000000
bigcom83               bigcom83  0.0000000
bigcom84               bigcom84  0.0000000
bigcom85               bigcom85  0.0000000
bigcom87               bigcom87  0.0000000
bigcom89               bigcom89  0.0000000
bigcom91               bigcom91  0.0000000
bigcom92               bigcom92  0.0000000
bigcom93               bigcom93  0.0000000
bigcom96               bigcom96  0.0000000
bigcom97               bigcom97  0.0000000
bigcom98               bigcom98  0.0000000
bigcom99               bigcom99  0.0000000
bigcom101             bigcom101  0.0000000
bigcom104             bigcom104  0.0000000
bigcom106             bigcom106  0.0000000
bigcom109             bigcom109  0.0000000
bigcom113             bigcom113  0.0000000
bigcom116             bigcom116  0.0000000
bigcom120             bigcom120  0.0000000
bigcom123             bigcom123  0.0000000
bigcom126             bigcom126  0.0000000
bigcom127             bigcom127  0.0000000
bigcom137             bigcom137  0.0000000
bigcom139             bigcom139  0.0000000
bigcom140             bigcom140  0.0000000
bigcom143             bigcom143  0.0000000
bigcom145             bigcom145  0.0000000
bigcom146             bigcom146  0.0000000
bigcom147             bigcom147  0.0000000
bigcom149             bigcom149  0.0000000
bigcom153             bigcom153  0.0000000
bigcom154             bigcom154  0.0000000
bigcom156             bigcom156  0.0000000
bigcom157             bigcom157  0.0000000
bigcom158             bigcom158  0.0000000
bigcom160             bigcom160  0.0000000
bigcom161             bigcom161  0.0000000
bigcom162             bigcom162  0.0000000
bigcom164             bigcom164  0.0000000
bigcom166             bigcom166  0.0000000
bigcom167             bigcom167  0.0000000
bigcom171             bigcom171  0.0000000
bigcom173             bigcom173  0.0000000
bigcom175             bigcom175  0.0000000
bigcom176             bigcom176  0.0000000
bigcom177             bigcom177  0.0000000
bigcom178             bigcom178  0.0000000
bigcom180             bigcom180  0.0000000
bigcom181             bigcom181  0.0000000
bigcom184             bigcom184  0.0000000
bigcom186             bigcom186  0.0000000
bigcom187             bigcom187  0.0000000
bigcom189             bigcom189  0.0000000
bigcom194             bigcom194  0.0000000
bigcom195             bigcom195  0.0000000
bigcom196             bigcom196  0.0000000
bigcom204             bigcom204  0.0000000
bigcom205             bigcom205  0.0000000
bigcom212             bigcom212  0.0000000
bigcom214             bigcom214  0.0000000
bigcom222             bigcom222  0.0000000
bigcom223             bigcom223  0.0000000
bigcom226             bigcom226  0.0000000
bigcom227             bigcom227  0.0000000
bigcom229             bigcom229  0.0000000
bigcom233             bigcom233  0.0000000
bigcom236             bigcom236  0.0000000
bigcom237             bigcom237  0.0000000
bigcom246             bigcom246  0.0000000
bigcom248             bigcom248  0.0000000
bigcom249             bigcom249  0.0000000
bigcom250             bigcom250  0.0000000
bigcom254             bigcom254  0.0000000
bigcom266             bigcom266  0.0000000
bigcom269             bigcom269  0.0000000
bigcom272             bigcom272  0.0000000
bigcom274             bigcom274  0.0000000
bigcom281             bigcom281  0.0000000
bigcom291             bigcom291  0.0000000
bigcom292             bigcom292  0.0000000
bigcom295             bigcom295  0.0000000
bigcom299             bigcom299  0.0000000
bigcom301             bigcom301  0.0000000
bigcom306             bigcom306  0.0000000
bigcom309             bigcom309  0.0000000
bigcom314             bigcom314  0.0000000
bigcom321             bigcom321  0.0000000
bigcom341             bigcom341  0.0000000
bigcom350             bigcom350  0.0000000
bigcom353             bigcom353  0.0000000
bigcom359             bigcom359  0.0000000
bigcom363             bigcom363  0.0000000
bigcom365             bigcom365  0.0000000
bigcom385             bigcom385  0.0000000
bigcom386             bigcom386  0.0000000
bigcom408             bigcom408  0.0000000
bigcom412             bigcom412  0.0000000
bigcom480             bigcom480  0.0000000
spin_vertex         spin_vertex  0.0000000
membership_s1     membership_s1  0.0000000
membership_s3     membership_s3  0.0000000
membership_s4     membership_s4  0.0000000
membership_s5     membership_s5  0.0000000
membership_s6     membership_s6  0.0000000
membership_s7     membership_s7  0.0000000
membership_s8     membership_s8  0.0000000
membership_s9     membership_s9  0.0000000
membership_s11   membership_s11  0.0000000
membership_s12   membership_s12  0.0000000
membership_s14   membership_s14  0.0000000
membership_s15   membership_s15  0.0000000
membership_s16   membership_s16  0.0000000
membership_s18   membership_s18  0.0000000
membership_s20   membership_s20  0.0000000
membership_s21   membership_s21  0.0000000
membership_s22   membership_s22  0.0000000
membership_s24   membership_s24  0.0000000
membership_s25   membership_s25  0.0000000
membership_s26   membership_s26  0.0000000
membership_s27   membership_s27  0.0000000
membership_s28   membership_s28  0.0000000
membership_s30   membership_s30  0.0000000
membership_s31   membership_s31  0.0000000
membership_s32   membership_s32  0.0000000
membership_s33   membership_s33  0.0000000
membership_s36   membership_s36  0.0000000
membership_s37   membership_s37  0.0000000
V1                           V1  0.0000000
V2                           V2  0.0000000
pdi                         pdi  0.0000000
cohesion               cohesion  0.0000000
inner                     inner  0.0000000
outer                     outer  0.0000000
ioratio                 ioratio  0.0000000
comsize                 comsize  0.0000000
target                   target  0.0000000
[1] "Dataset: low_CT Model RF, run: 6 of 10 2015-06-16 09:57:40"
     |      Out-of-bag   |
Tree |      MSE  %Var(y) |
   1 |  0.01424   167.07 |
   2 |  0.01472   172.64 |
   3 |  0.01417   166.18 |
   4 |  0.01374   161.20 |
   5 |  0.01352   158.55 |
   6 |   0.0127   148.99 |
   7 |    0.012   140.76 |
   8 |  0.01162   136.29 |
   9 |  0.01157   135.68 |
  10 |  0.01151   135.01 |
  11 |  0.01129   132.47 |
  12 |  0.01132   132.74 |
  13 |  0.01121   131.50 |
  14 |  0.01126   132.03 |
  15 |  0.01121   131.45 |
  16 |  0.01095   128.46 |
  17 |  0.01095   128.40 |
  18 |  0.01083   127.01 |
  19 |  0.01073   125.86 |
  20 |  0.01063   124.68 |
  21 |  0.01061   124.48 |
  22 |  0.01058   124.12 |
  23 |  0.01052   123.35 |
  24 |  0.01048   122.88 |
  25 |  0.01044   122.50 |
  26 |  0.01043   122.37 |
  27 |  0.01044   122.43 |
  28 |  0.01038   121.69 |
  29 |  0.01037   121.60 |
  30 |  0.01035   121.40 |
  31 |  0.01031   120.96 |
  32 |  0.01028   120.59 |
  33 |  0.01027   120.41 |
  34 |  0.01025   120.22 |
  35 |   0.0102   119.64 |
  36 |  0.01024   120.07 |
  37 |  0.01018   119.37 |
  38 |  0.01016   119.18 |
  39 |  0.01017   119.32 |
  40 |  0.01018   119.41 |
  41 |  0.01016   119.12 |
  42 |  0.01014   118.98 |
  43 |  0.01014   118.87 |
  44 |  0.01013   118.84 |
  45 |  0.01011   118.55 |
  46 |  0.01011   118.63 |
  47 |  0.01012   118.69 |
  48 |  0.01013   118.78 |
  49 |  0.01011   118.61 |
  50 |   0.0101   118.48 |
  51 |  0.01013   118.77 |
  52 |  0.01012   118.69 |
  53 |  0.01012   118.66 |
  54 |   0.0101   118.49 |
  55 |  0.01007   118.15 |
  56 |  0.01007   118.07 |
  57 |  0.01005   117.85 |
  58 |  0.01005   117.88 |
  59 |  0.01006   117.99 |
  60 |  0.01007   118.08 |
  61 |  0.01005   117.86 |
  62 |  0.01005   117.89 |
  63 |  0.01005   117.89 |
  64 |  0.01005   117.83 |
  65 |  0.01003   117.69 |
  66 |  0.01003   117.66 |
  67 |  0.01003   117.68 |
  68 |  0.01002   117.54 |
  69 |     0.01   117.34 |
  70 | 0.009984   117.10 |
  71 | 0.009965   116.88 |
  72 | 0.009955   116.76 |
  73 |  0.00995   116.70 |
  74 |  0.00995   116.70 |
  75 | 0.009944   116.63 |
  76 | 0.009944   116.63 |
  77 | 0.009934   116.51 |
  78 | 0.009928   116.44 |
  79 |  0.00992   116.35 |
  80 | 0.009909   116.22 |
  81 |  0.00992   116.34 |
  82 | 0.009922   116.37 |
  83 | 0.009924   116.39 |
  84 | 0.009917   116.32 |
  85 | 0.009921   116.36 |
  86 | 0.009923   116.38 |
  87 | 0.009909   116.22 |
  88 | 0.009926   116.42 |
  89 | 0.009917   116.31 |
  90 | 0.009921   116.36 |
  91 | 0.009917   116.32 |
  92 | 0.009915   116.29 |
  93 | 0.009921   116.35 |
  94 | 0.009918   116.33 |
  95 | 0.009916   116.31 |
  96 | 0.009919   116.34 |
  97 | 0.009915   116.29 |
  98 | 0.009903   116.15 |
  99 | 0.009905   116.17 |
 100 | 0.009901   116.12 |
[1] "Random Forest variable coefficients"
                      %IncMSE IncNodePurity
graph5           3.466320e-04  1.678586e-01
graph6           1.982604e-03  3.633592e-01
graph7           7.218227e-04  7.396152e-02
graph8          -2.710321e-07  8.432921e-03
graph9           2.799886e-03  3.163250e-01
graph10          1.957619e-03  3.374633e-01
graph11          5.310896e-03  3.212428e-01
graph12          1.245261e-03  2.786504e-01
graph13          3.068317e-03  2.855612e-01
graph14          3.386969e-03  2.406712e-01
graph15          8.624870e-04  1.784232e-01
graph16          3.086892e-03  5.632322e-01
graph17          2.376782e-03  2.351925e-01
graph18          3.568236e-04  7.464207e-02
graph19          2.896383e-03  3.417536e-01
graph20          4.587405e-04  2.069276e-01
graph21          4.404716e-04  1.209263e-01
graph22          7.812730e-05  6.663159e-02
graph23          9.304548e-04  1.835272e-01
graph24          6.613813e-05  5.355779e-02
graph25          2.274134e-04  1.737216e-01
graph26          2.705253e-05  1.636375e-01
graph27          1.307590e-05  7.754319e-02
graph28          0.000000e+00  1.648851e-02
graph29          0.000000e+00  2.775558e-19
orbit0           2.709678e-04  2.193492e-02
orbit1           3.952627e-03  2.518188e-01
orbit2           1.109579e-04  4.851290e-02
orbit3          -9.092209e-06  8.501686e-02
orbit4           1.279956e-03  2.214182e-01
orbit5           3.073043e-03  1.286483e-01
orbit6           2.887021e-03  4.009758e-01
orbit7           5.668461e-05  3.542882e-02
orbit8           6.843832e-04  2.168848e-01
orbit9           1.885161e-03  2.496952e-01
orbit10          3.560573e-04  1.828179e-02
orbit11          4.370629e-06  1.935616e-02
orbit12          5.487291e-04  4.645619e-02
orbit13         -3.523064e-06  3.334993e-03
orbit14          0.000000e+00  1.908196e-19
orbit15          2.921842e-03  3.752297e-01
orbit16          1.820503e-03  1.128225e-01
orbit17          4.427341e-04  1.486344e-01
orbit18          6.369678e-03  4.699277e-01
orbit19          3.433370e-03  3.173625e-01
orbit20          3.230175e-03  2.289035e-01
orbit21          1.859318e-03  1.679127e-01
orbit22          5.269987e-03  2.765561e-01
orbit23          8.659678e-05  1.369451e-03
orbit24          1.832079e-03  3.869324e-01
orbit25          4.990574e-04  8.142660e-03
orbit26          1.943883e-04  4.001657e-02
orbit27          3.583318e-03  3.196278e-01
orbit28          1.179230e-03  1.203229e-01
orbit29          1.745324e-04  5.070484e-02
orbit30          2.836029e-06  1.082364e-01
orbit31          5.864857e-03  2.813091e-01
orbit32          1.225507e-03  1.101898e-01
orbit33          2.764739e-04  4.725350e-02
orbit34          1.756085e-03  8.533375e-02
orbit35          2.070403e-03  4.146500e-01
orbit36          4.520942e-04  2.509955e-01
orbit37          6.960034e-04  1.660300e-01
orbit38          2.101784e-03  1.448172e-01
orbit39          1.826411e-03  3.613630e-01
orbit40          9.785963e-05  8.773280e-02
orbit41          4.353505e-06  9.894737e-03
orbit42          0.000000e+00  8.391725e-19
orbit43          3.358251e-04  6.383381e-02
orbit44          0.000000e+00  1.196959e-18
orbit45          1.424869e-03  3.746777e-01
orbit46         -3.377262e-06  5.499470e-02
orbit47          1.849556e-04  5.049501e-02
orbit48          0.000000e+00  9.000000e-03
orbit49          1.155910e-03  1.348916e-01
orbit50          2.382979e-04  1.770351e-01
orbit51          2.780521e-04  1.436569e-01
orbit52          3.099865e-04  8.388657e-02
orbit53          9.426355e-05  1.327688e-01
orbit54          1.968144e-04  2.138595e-02
orbit55          0.000000e+00  1.118897e-18
orbit56          1.330735e-03  1.506219e-01
orbit57          3.496422e-05  1.366549e-02
orbit58          0.000000e+00  1.691355e-19
orbit59          1.291433e-05  4.562972e-02
orbit60         -4.380201e-06  1.875000e-02
orbit61          0.000000e+00  2.927346e-19
orbit62          4.123139e-04  1.031049e-01
orbit63          7.789717e-05  6.546260e-02
orbit64         -4.347826e-06  1.500000e-02
orbit65          4.425462e-04  1.352411e-01
orbit66          4.321521e-06  1.907030e-02
orbit67          0.000000e+00  4.149825e-03
orbit68          1.305603e-05  7.601422e-02
orbit69          0.000000e+00  8.673617e-21
orbit70          0.000000e+00  4.662069e-19
orbit71         -4.465641e-06  8.106104e-02
orbit72          0.000000e+00  7.632783e-19
AP               0.000000e+00  6.071532e-20
bet              9.900168e-04  3.648477e-01
ecc             -1.769277e-05  7.931390e-02
eccrad          -1.629828e-07  7.246370e-02
close            4.394513e-03  2.984437e-01
constraint       1.732570e-03  2.820435e-01
coreness         1.433267e-03  3.702968e-01
knn              7.451556e-03  5.112150e-01
hubscore         5.675141e-04  1.902437e-01
pagerank         2.341993e-03  1.023416e+00
trans           -1.273885e-05  1.298701e-03
evcent           3.737193e-04  1.365217e-01
first            1.809321e-04  3.385895e-02
upto_second      2.973041e-03  2.350593e-01
upto_third       6.679437e-04  2.297516e-01
upto_fourth      3.397728e-03  2.796915e-01
upto_fifth       3.025864e-03  1.646313e-01
upto_sixth       2.464745e-03  2.423139e-01
second           3.390194e-03  3.358842e-01
third            1.438026e-03  2.781646e-01
fourth           2.248845e-03  7.931547e-01
fifth            2.321524e-03  7.301721e-01
sixth            1.904776e-03  4.111406e-01
ratio1           5.030072e-03  5.400170e-01
ratio2           4.295518e-03  7.373317e-01
ratio3           3.310876e-03  5.637479e-01
ratio4           3.322221e-03  6.151837e-01
ratio5           1.498443e-03  7.033918e-01
ratio6           3.985530e-03  4.982715e-01
selfinter       -8.610280e-06  4.085078e-02
walktrap_vertex  4.822023e-04  4.975174e-02
bigcom1          0.000000e+00  3.707971e-19
bigcom2          0.000000e+00  4.163336e-19
bigcom3          1.058676e-05  3.449477e-02
bigcom4          9.203379e-04  1.425891e-01
bigcom6          0.000000e+00  0.000000e+00
bigcom8          0.000000e+00  3.122502e-19
bigcom9          0.000000e+00  4.336809e-20
bigcom11         0.000000e+00  1.669671e-19
bigcom13         0.000000e+00  5.551115e-19
bigcom15         0.000000e+00  4.336809e-19
bigcom16         0.000000e+00  7.112366e-19
bigcom21         0.000000e+00  8.673617e-21
bigcom22         0.000000e+00  1.051676e-19
bigcom24         0.000000e+00  0.000000e+00
bigcom26         1.482160e-04  3.006756e-01
bigcom28         0.000000e+00  1.973248e-19
bigcom30        -3.145185e-05  8.828865e-02
bigcom31         0.000000e+00  1.249001e-18
bigcom32         0.000000e+00  9.714451e-19
bigcom33         0.000000e+00  2.775558e-19
bigcom34         0.000000e+00  6.938894e-19
bigcom36         0.000000e+00  4.597017e-19
bigcom37         0.000000e+00  5.551115e-19
bigcom38         0.000000e+00  0.000000e+00
bigcom39         0.000000e+00  1.734723e-20
bigcom40         2.104709e-05  5.481316e-02
bigcom43         0.000000e+00  2.775558e-19
bigcom44         0.000000e+00  6.505213e-21
bigcom46         0.000000e+00  6.938894e-19
bigcom47         6.402187e-05  2.656631e-01
bigcom49         0.000000e+00  7.112366e-19
bigcom50         0.000000e+00  5.551115e-19
bigcom51         0.000000e+00  0.000000e+00
bigcom52         0.000000e+00  1.665335e-18
bigcom54         0.000000e+00  0.000000e+00
bigcom56         0.000000e+00  4.163336e-19
bigcom62         0.000000e+00  4.163336e-19
bigcom66         0.000000e+00  2.775558e-19
bigcom68         0.000000e+00  2.862294e-19
bigcom69         0.000000e+00  1.526557e-18
bigcom71         0.000000e+00  9.887924e-19
bigcom72        -2.609855e-05  2.801172e-01
bigcom73         0.000000e+00  1.110223e-18
bigcom74         0.000000e+00  1.387779e-19
bigcom75         0.000000e+00  2.775558e-19
bigcom76         0.000000e+00  8.326673e-19
bigcom77         0.000000e+00  5.616167e-19
bigcom79         0.000000e+00  5.724587e-19
bigcom80         0.000000e+00  2.775558e-19
bigcom82         0.000000e+00  4.510281e-19
bigcom83         0.000000e+00  2.775558e-19
bigcom84         0.000000e+00  1.387779e-19
bigcom85         0.000000e+00  7.025630e-19
bigcom87         0.000000e+00  4.336809e-19
bigcom89         0.000000e+00  0.000000e+00
bigcom91         0.000000e+00  2.775558e-19
bigcom92         0.000000e+00  2.775558e-19
bigcom93         0.000000e+00  7.459311e-19
bigcom96         0.000000e+00  1.249001e-18
bigcom97         0.000000e+00  2.602085e-20
bigcom98         0.000000e+00  2.775558e-19
bigcom99         0.000000e+00  0.000000e+00
bigcom101        0.000000e+00  5.637851e-19
bigcom104        0.000000e+00  8.847090e-19
bigcom106        0.000000e+00  1.561251e-19
bigcom109        0.000000e+00  0.000000e+00
bigcom113        0.000000e+00  2.797242e-19
bigcom116        0.000000e+00  2.775558e-19
bigcom120        0.000000e+00  8.673617e-20
bigcom123        0.000000e+00  2.602085e-20
bigcom126        0.000000e+00  1.387779e-19
bigcom127        0.000000e+00  5.551115e-19
bigcom137        0.000000e+00  6.938894e-19
bigcom139        0.000000e+00  2.949030e-19
bigcom140        0.000000e+00  0.000000e+00
bigcom143        0.000000e+00  0.000000e+00
bigcom145        0.000000e+00  2.775558e-19
bigcom146        0.000000e+00  2.775558e-19
bigcom147        0.000000e+00  4.163336e-19
bigcom149        0.000000e+00  0.000000e+00
bigcom153        0.000000e+00  5.724587e-19
bigcom154        0.000000e+00  1.561251e-19
bigcom156        0.000000e+00  2.775558e-19
bigcom157        0.000000e+00  2.775558e-19
bigcom158        0.000000e+00  5.724587e-19
bigcom160        0.000000e+00  9.714451e-19
bigcom161        0.000000e+00  0.000000e+00
bigcom162        0.000000e+00  2.775558e-19
bigcom164        0.000000e+00  1.387779e-19
bigcom166        0.000000e+00  2.775558e-19
bigcom167        0.000000e+00  1.561251e-19
bigcom171        0.000000e+00  2.775558e-19
bigcom173        0.000000e+00  2.775558e-19
bigcom175        0.000000e+00  1.127570e-18
bigcom176        0.000000e+00  4.336809e-19
bigcom177        0.000000e+00  2.775558e-19
bigcom178        0.000000e+00  9.714451e-19
bigcom180        0.000000e+00  0.000000e+00
bigcom181        0.000000e+00  1.821460e-19
bigcom184        0.000000e+00  0.000000e+00
bigcom186        0.000000e+00  1.387779e-19
bigcom187        0.000000e+00  0.000000e+00
bigcom189        0.000000e+00  1.110223e-18
bigcom194        7.489424e-06  3.790308e-01
bigcom195        0.000000e+00  0.000000e+00
bigcom196        0.000000e+00  0.000000e+00
bigcom204        0.000000e+00  1.387779e-19
bigcom205        0.000000e+00  2.775558e-19
bigcom212        0.000000e+00  1.006140e-18
bigcom214        0.000000e+00  1.665335e-18
bigcom222        0.000000e+00  4.163336e-19
bigcom223        0.000000e+00  0.000000e+00
bigcom226        0.000000e+00  5.551115e-19
bigcom227        0.000000e+00  4.250073e-19
bigcom229        0.000000e+00  5.551115e-19
bigcom233        0.000000e+00  2.775558e-19
bigcom236        0.000000e+00  1.249001e-18
bigcom237        0.000000e+00  0.000000e+00
bigcom246        0.000000e+00  1.266348e-18
bigcom248       -7.559311e-07  4.507157e-01
bigcom249        0.000000e+00  9.941032e-01
bigcom250        0.000000e+00  8.673617e-21
bigcom254        0.000000e+00  6.938894e-19
bigcom266        0.000000e+00  4.336809e-19
bigcom269        0.000000e+00  1.561251e-19
bigcom272        0.000000e+00  5.551115e-19
bigcom274        0.000000e+00  4.250073e-19
bigcom281        0.000000e+00  1.387779e-19
bigcom291        0.000000e+00  0.000000e+00
bigcom292        0.000000e+00  0.000000e+00
bigcom295        0.000000e+00  0.000000e+00
bigcom299        0.000000e+00  1.543904e-18
bigcom301        0.000000e+00  8.413409e-19
bigcom306        0.000000e+00  8.326673e-19
bigcom309        0.000000e+00  0.000000e+00
bigcom314        0.000000e+00  1.387779e-19
bigcom321        0.000000e+00  1.734723e-20
bigcom341        0.000000e+00  0.000000e+00
bigcom350        0.000000e+00  0.000000e+00
bigcom353        0.000000e+00  1.387779e-19
bigcom359        0.000000e+00  9.887924e-19
bigcom363        0.000000e+00  1.526557e-18
bigcom365        0.000000e+00  5.551115e-19
bigcom385        0.000000e+00  4.163336e-19
bigcom386        0.000000e+00  6.938894e-19
bigcom408        0.000000e+00  0.000000e+00
bigcom412        0.000000e+00  1.561251e-19
bigcom480       -6.706146e-06  3.999174e-01
spin_vertex      1.508519e-04  1.928225e-01
membership_s1    9.019256e-06  3.027080e-02
membership_s3    0.000000e+00  2.602085e-20
membership_s4   -3.681571e-07  3.612787e-02
membership_s5   -2.531284e-05  1.936449e-02
membership_s6    5.357541e-04  1.327475e-01
membership_s7   -3.152635e-06  5.608284e-02
membership_s8    0.000000e+00  0.000000e+00
membership_s9    0.000000e+00  5.551115e-19
membership_s11   0.000000e+00  7.003946e-19
membership_s12   0.000000e+00  2.775558e-19
membership_s14   0.000000e+00  1.127570e-18
membership_s15   2.764497e-05  5.653491e-02
membership_s16   0.000000e+00  2.775558e-19
membership_s17  -8.156055e-05  6.500038e-01
membership_s18   0.000000e+00  4.336809e-20
membership_s20   0.000000e+00  9.714451e-19
membership_s21   0.000000e+00  7.914676e-20
membership_s22   0.000000e+00  0.000000e+00
membership_s24  -2.146281e-05  4.152102e-02
membership_s25   0.000000e+00  4.250073e-19
membership_s26   0.000000e+00  4.336809e-19
membership_s27  -3.444791e-06  1.091609e-01
membership_s28   0.000000e+00  7.459311e-19
membership_s30  -1.827879e-06  8.204855e-02
membership_s31   6.104781e-05  1.608112e-02
membership_s32   6.797457e-06  2.052886e-02
membership_s33   0.000000e+00  2.775558e-19
membership_s36   2.117085e-05  2.932528e-02
membership_s37   1.963089e-05  1.676722e-02
V1               2.262595e-03  6.553586e-01
V2               2.014079e-03  1.328504e+00
pdi              0.000000e+00  3.196581e-02
adhesion         2.727862e-03  7.115418e-01
cohesion         2.291449e-03  9.537166e-01
inner            1.335203e-03  4.311895e-01
outer            1.037106e-03  8.371414e-01
ioratio          1.503343e-03  7.908180e-01
comsize          3.647069e-04  4.478754e-01
target           4.994223e-07  1.544027e-02
[1] "Dataset: low_CT Model GLM, run: 6 of 10 2015-06-16 10:00:21"
[1] "glmnet variable coefficients"
                         [,1]          [,2]
(Intercept)     -4.747345e+00 -4.743684e+00
graph0          -9.650082e-40 -6.141910e-05
graph1          -8.547181e-43 -5.299621e-08
graph2          -5.826416e-40 -3.671003e-05
graph3          -8.479058e-44 -5.322867e-09
graph4          -8.440279e-46 -5.275012e-11
graph5           9.039414e-42  6.227158e-07
graph6          -6.284688e-43 -3.959213e-08
graph7          -2.547803e-42 -1.334461e-07
graph8           2.662842e-39  1.728493e-04
graph9          -1.517338e-45 -9.479231e-11
graph10         -4.607835e-47 -2.900040e-12
graph11         -1.220021e-48 -7.628119e-14
graph12         -4.590532e-45 -2.903417e-10
graph13         -3.573251e-44 -2.232689e-09
graph14         -3.112487e-46 -1.957686e-11
graph15         -3.749523e-42 -2.387081e-07
graph16         -1.575134e-44 -9.925688e-10
graph17         -2.770028e-44 -1.755983e-09
graph18         -8.210876e-43 -5.167091e-08
graph19         -2.049744e-43 -1.295666e-08
graph20          7.230082e-43  4.768123e-08
graph21         -2.339957e-42 -1.479848e-07
graph22          1.971761e-43  1.338878e-08
graph23         -1.349904e-42 -8.576853e-08
graph24         -2.379294e-42 -1.499368e-07
graph25         -1.249647e-41 -7.861153e-07
graph26          1.865339e-42  1.326318e-07
graph27          4.292446e-40  2.785728e-05
graph28          1.282847e-40  8.319332e-06
graph29         -7.115862e-39 -4.615032e-04
orbit0          -9.650082e-40 -6.141777e-05
orbit1          -8.517602e-43 -5.280394e-08
orbit2          -2.266673e-40 -1.423665e-05
orbit3          -5.826416e-40 -3.670820e-05
orbit4          -7.791981e-44 -4.867958e-09
orbit5          -1.581694e-42 -1.009546e-07
orbit6          -8.440262e-46 -5.274445e-11
orbit7          -1.240363e-40 -7.642023e-06
orbit8           9.039414e-42  6.227900e-07
orbit9          -7.494368e-43 -4.720573e-08
orbit10         -1.477790e-42 -9.311423e-08
orbit11         -7.869401e-41 -4.112484e-06
orbit12         -2.680150e-42 -1.418607e-07
orbit13          3.273998e-40  2.227386e-05
orbit14          2.662842e-39  1.728504e-04
orbit15         -1.224481e-45 -7.539121e-11
orbit16         -5.773251e-44 -3.663335e-09
orbit17         -1.977984e-44 -1.262887e-09
orbit18         -6.346118e-46 -4.031698e-11
orbit19         -3.756650e-47 -2.350874e-12
orbit20         -2.027807e-45 -1.298745e-10
orbit21         -9.738476e-43 -6.190642e-08
orbit22         -1.220021e-48 -7.627083e-14
orbit23         -6.441345e-40 -4.111124e-05
orbit24         -4.742860e-45 -2.990987e-10
orbit25         -1.201966e-44 -7.654351e-10
orbit26         -1.389211e-42 -8.821938e-08
orbit27         -5.183828e-44 -3.238854e-09
orbit28         -1.021258e-42 -6.530434e-08
orbit29         -2.552147e-44 -1.499757e-09
orbit30         -2.046827e-42 -1.296822e-07
orbit31         -2.954044e-46 -1.852570e-11
orbit32         -1.994243e-45 -1.264789e-10
orbit33          1.767865e-39  1.158748e-04
orbit34         -3.749523e-42 -2.386938e-07
orbit35         -1.404830e-44 -8.742150e-10
orbit36          1.041157e-44  1.438395e-09
orbit37         -5.373317e-44 -3.422581e-09
orbit38          1.965222e-42  1.498578e-07
orbit39         -4.039603e-44 -2.551940e-09
orbit40         -3.740503e-44 -2.378911e-09
orbit41         -2.108058e-42 -1.326728e-07
orbit42         -2.084116e-39 -1.331527e-04
orbit43         -8.210247e-43 -5.166159e-08
orbit44         -5.379568e-39 -3.457033e-04
orbit45         -2.285217e-43 -1.443734e-08
orbit46         -6.008732e-43 -3.806742e-08
orbit47         -2.658769e-41 -1.693288e-06
orbit48         -2.314229e-42 -1.467339e-07
orbit49          7.308016e-43  4.819529e-08
orbit50         -2.757660e-42 -1.546437e-07
orbit51         -3.209166e-42 -2.025967e-07
orbit52         -3.511638e-42 -2.227633e-07
orbit53          2.800362e-41  1.888199e-06
orbit54          1.972365e-43  1.339511e-08
orbit55         -6.353114e-39 -4.092388e-04
orbit56         -1.479200e-42 -9.411168e-08
orbit57          4.966768e-42  3.256308e-07
orbit58         -4.782055e-39 -3.083236e-04
orbit59         -2.633899e-42 -1.662055e-07
orbit60          1.349180e-41  9.133812e-07
orbit61          5.358730e-39  3.491883e-04
orbit62         -2.101932e-41 -1.334531e-06
orbit63          2.664189e-40  1.734442e-05
orbit64         -5.360542e-41 -3.402106e-06
orbit65         -2.567009e-42 -1.518770e-07
orbit66          9.342797e-41  6.072535e-06
orbit67          1.695443e-38  1.099238e-03
orbit68          4.313254e-40  2.799216e-05
orbit69         -8.698047e-39 -5.606049e-04
orbit70          1.164689e-40  7.554840e-06
orbit71          2.732523e-38  1.768369e-03
orbit72         -7.115862e-39 -4.615130e-04
AP              -3.475821e-39 -2.249833e-04
bet             -2.780442e-43 -1.789803e-08
ecc              2.250596e-39  1.439602e-04
eccrad           1.350358e-38  8.637573e-04
close           -2.440113e-38 -1.521769e-03
constraint       6.845029e-39  4.388427e-04
coreness        -9.374251e-40 -5.975205e-05
knn              3.151133e-42  2.052510e-07
hubscore        -1.602104e-37 -1.004277e-02
pagerank        -2.380496e-38 -1.545722e-03
trans           -5.632172e-39 -3.623220e-04
evcent          -1.586972e-37 -9.948104e-03
first           -9.650082e-40 -6.141350e-05
upto_second     -8.809050e-43 -5.469506e-08
upto_third      -2.009057e-43 -1.238980e-08
upto_fourth     -3.577978e-43 -2.267609e-08
upto_fifth      -2.661902e-43 -1.664772e-08
upto_sixth       8.787480e-43  5.746899e-08
second          -8.776239e-43 -5.448477e-08
third           -2.257999e-43 -1.389411e-08
fourth          -9.782247e-44 -6.948105e-09
fifth            5.260329e-43  3.339119e-08
sixth            6.652665e-43  4.223962e-08
ratio1           3.195359e-42  2.080436e-07
ratio2          -1.283130e-41 -8.364267e-07
ratio3           5.211328e-42  3.275381e-07
ratio4          -1.025313e-41 -6.690612e-07
ratio5          -9.843411e-42 -6.387781e-07
ratio6           9.770773e-43  6.237527e-08
selfinter       -3.846317e-39 -2.486447e-04
walktrap_vertex -1.578706e-39 -9.957867e-05
bigcom1         -4.331513e-39 -2.789083e-04
bigcom2         -8.696660e-39 -5.619030e-04
bigcom3          1.767795e-40  1.221986e-05
bigcom4         -1.454998e-39 -9.206843e-05
bigcom6         -8.689733e-39 -5.631131e-04
bigcom8         -8.824697e-39 -5.697151e-04
bigcom9         -8.720296e-39 -5.638647e-04
bigcom11        -8.702210e-39 -5.622846e-04
bigcom13        -8.711940e-39 -5.625219e-04
bigcom15        -8.713331e-39 -5.633712e-04
bigcom16        -8.696660e-39 -5.634970e-04
bigcom21        -8.746866e-39 -5.659621e-04
bigcom22        -8.799073e-39 -5.687239e-04
bigcom24        -8.692503e-39 -5.626009e-04
bigcom26         6.374738e-38  4.126148e-03
bigcom28        -8.821843e-39 -5.695017e-04
bigcom30         1.732064e-38  1.122556e-03
bigcom31        -8.689733e-39 -5.609930e-04
bigcom32        -8.703599e-39 -5.644342e-04
bigcom33        -8.691118e-39 -5.605835e-04
bigcom34        -8.692503e-39 -5.612199e-04
bigcom36        -8.700822e-39 -5.631977e-04
bigcom37        -8.689733e-39 -5.626162e-04
bigcom38        -8.703599e-39 -5.631982e-04
bigcom39        -8.703599e-39 -5.631018e-04
bigcom40         1.291297e-40  1.013866e-05
bigcom43        -8.693888e-39 -5.622386e-04
bigcom44         5.210614e-39  3.372740e-04
bigcom46        -8.700822e-39 -5.622318e-04
bigcom47         1.357645e-37  8.788094e-03
bigcom49        -8.698047e-39 -5.628977e-04
bigcom50        -8.699435e-39 -5.631614e-04
bigcom51        -8.692503e-39 -5.621260e-04
bigcom52        -8.691118e-39 -5.639833e-04
bigcom54        -8.692503e-39 -5.632096e-04
bigcom56        -8.692503e-39 -5.624987e-04
bigcom62        -8.691118e-39 -5.636647e-04
bigcom66        -8.693888e-39 -5.628429e-04
bigcom68        -8.692503e-39 -5.634736e-04
bigcom69        -8.696660e-39 -5.634451e-04
bigcom71        -8.709158e-39 -5.623832e-04
bigcom72         1.598159e-37  1.034542e-02
bigcom73        -8.692503e-39 -5.622727e-04
bigcom74        -8.695274e-39 -5.619069e-04
bigcom75        -8.689733e-39 -5.628067e-04
bigcom76        -8.693888e-39 -5.627537e-04
bigcom77        -8.692503e-39 -5.632372e-04
bigcom79        -8.692503e-39 -5.632386e-04
bigcom80        -8.691118e-39 -5.637106e-04
bigcom82        -8.695274e-39 -5.633440e-04
bigcom83        -8.691118e-39 -5.630264e-04
bigcom84        -8.691118e-39 -5.605036e-04
bigcom85        -8.696660e-39 -5.630301e-04
bigcom87        -8.695274e-39 -5.629251e-04
bigcom89        -8.691118e-39 -5.615705e-04
bigcom91        -8.691118e-39 -5.623734e-04
bigcom92        -8.700822e-39 -5.634510e-04
bigcom93        -8.692503e-39 -5.620202e-04
bigcom96        -8.689733e-39 -5.635744e-04
bigcom97        -8.696660e-39 -5.635026e-04
bigcom98        -8.693888e-39 -5.634749e-04
bigcom99        -8.692503e-39 -5.628376e-04
bigcom101       -8.695274e-39 -5.630818e-04
bigcom104       -8.700822e-39 -5.620149e-04
bigcom106       -8.693888e-39 -5.634466e-04
bigcom109       -8.692503e-39 -5.617806e-04
bigcom113       -8.696660e-39 -5.637205e-04
bigcom116       -8.706377e-39 -5.626242e-04
bigcom120       -8.691118e-39 -5.630489e-04
bigcom123       -8.693888e-39 -5.614550e-04
bigcom126       -8.691118e-39 -5.632427e-04
bigcom127       -8.689733e-39 -5.628910e-04
bigcom137       -8.693888e-39 -5.630052e-04
bigcom139       -8.691118e-39 -5.631089e-04
bigcom140       -8.692503e-39 -5.612194e-04
bigcom143       -8.693888e-39 -5.634992e-04
bigcom145       -8.691118e-39 -5.590026e-04
bigcom146       -8.692503e-39 -5.597616e-04
bigcom147       -8.693888e-39 -5.628211e-04
bigcom149       -8.688349e-39 -5.607796e-04
bigcom153       -8.696660e-39 -5.636745e-04
bigcom154       -8.702210e-39 -5.633914e-04
bigcom156       -8.691118e-39 -5.631325e-04
bigcom157       -8.691118e-39 -5.627915e-04
bigcom158       -8.691118e-39 -5.632225e-04
bigcom160       -8.692503e-39 -5.627208e-04
bigcom161       -8.691118e-39 -5.627021e-04
bigcom162       -8.691118e-39 -5.634700e-04
bigcom164       -8.692503e-39 -5.631610e-04
bigcom166       -8.696660e-39 -5.621856e-04
bigcom167       -8.702210e-39 -5.631695e-04
bigcom171       -8.688349e-39 -5.641589e-04
bigcom173       -8.693888e-39 -5.623828e-04
bigcom175       -8.691118e-39 -5.615211e-04
bigcom176       -8.692503e-39 -5.628938e-04
bigcom177       -8.691118e-39 -5.620581e-04
bigcom178       -8.693888e-39 -5.633090e-04
bigcom180       -8.691118e-39 -5.608758e-04
bigcom181       -8.695274e-39 -5.622910e-04
bigcom184       -8.691118e-39 -5.582588e-04
bigcom186       -8.689733e-39 -5.626920e-04
bigcom187       -8.689733e-39 -5.600191e-04
bigcom189       -8.693888e-39 -5.628410e-04
bigcom194        1.934873e-37  1.252474e-02
bigcom195       -8.692503e-39 -5.634327e-04
bigcom196       -8.689733e-39 -5.631549e-04
bigcom204       -8.698047e-39 -5.613653e-04
bigcom205       -8.691118e-39 -5.630082e-04
bigcom212       -8.692503e-39 -5.614691e-04
bigcom214       -8.692503e-39 -5.632034e-04
bigcom222       -8.691118e-39 -5.598350e-04
bigcom223        0.000000e+00  0.000000e+00
bigcom226       -8.691118e-39 -5.614952e-04
bigcom227       -8.689733e-39 -5.607175e-04
bigcom229       -8.692503e-39 -5.622143e-04
bigcom233       -8.689733e-39 -5.628241e-04
bigcom236       -8.692503e-39 -5.630925e-04
bigcom237       -8.688349e-39 -5.628074e-04
bigcom246       -8.693888e-39 -5.619673e-04
bigcom248        2.439937e-37  1.579430e-02
bigcom249        1.001574e-36  6.483144e-02
bigcom250       -8.691118e-39 -5.619457e-04
bigcom254       -8.692503e-39 -5.619612e-04
bigcom266       -8.689733e-39 -5.628027e-04
bigcom269       -8.696660e-39 -5.640758e-04
bigcom272       -8.691118e-39 -5.636214e-04
bigcom274       -8.709158e-39 -5.628063e-04
bigcom281       -8.691118e-39 -5.625456e-04
bigcom291       -8.688349e-39 -5.633976e-04
bigcom292       -8.689733e-39 -5.616177e-04
bigcom295       -8.688349e-39 -5.628020e-04
bigcom299       -8.689733e-39 -5.632337e-04
bigcom301       -8.692503e-39 -5.633731e-04
bigcom306       -8.691118e-39 -5.632304e-04
bigcom309       -8.696660e-39 -5.627811e-04
bigcom314       -8.689733e-39 -5.628761e-04
bigcom321       -8.698047e-39 -5.624240e-04
bigcom341       -8.691118e-39 -5.596248e-04
bigcom350       -8.688349e-39 -5.683272e-04
bigcom353       -8.688349e-39 -5.631183e-04
bigcom359       -8.689733e-39 -5.629977e-04
bigcom363       -8.692503e-39 -5.653791e-04
bigcom365       -8.689733e-39 -5.627636e-04
bigcom385       -8.693888e-39 -5.633032e-04
bigcom386       -8.688349e-39 -5.628374e-04
bigcom408       -8.698047e-39 -5.629240e-04
bigcom412       -8.693888e-39 -5.613836e-04
bigcom480        2.439937e-37  1.579335e-02
spin_vertex      1.314997e-38  8.450193e-04
membership_s1   -3.445224e-39 -2.238227e-04
membership_s3   -8.713331e-39 -5.647480e-04
membership_s4   -3.250992e-39 -2.098714e-04
membership_s5    2.241755e-42  1.043491e-06
membership_s6    4.184899e-40  2.822447e-05
membership_s7    3.526770e-39  2.280252e-04
membership_s8   -8.696660e-39 -5.628156e-04
membership_s9   -8.709158e-39 -5.655526e-04
membership_s11  -8.700822e-39 -5.643977e-04
membership_s12  -8.698047e-39 -5.628569e-04
membership_s14  -8.693888e-39 -5.637131e-04
membership_s15   1.002096e-38  6.480074e-04
membership_s16  -8.700822e-39 -5.636903e-04
membership_s17   2.441494e-37  1.580289e-02
membership_s18  -8.751076e-39 -5.669072e-04
membership_s20  -8.693888e-39 -5.643846e-04
membership_s21  -8.873508e-39 -5.747286e-04
membership_s22  -8.716116e-39 -5.648997e-04
membership_s24   3.954534e-38  2.559057e-03
membership_s25  -8.700822e-39 -5.637287e-04
membership_s26  -8.711940e-39 -5.648852e-04
membership_s27  -1.247682e-39 -8.080451e-05
membership_s28  -8.709158e-39 -5.647083e-04
membership_s30   3.389046e-39  2.195419e-04
membership_s31  -3.262336e-39 -2.117404e-04
membership_s32  -3.227988e-39 -2.093139e-04
membership_s33  -8.695274e-39 -5.651483e-04
membership_s36   2.744912e-39  1.771677e-04
membership_s37   5.210614e-39  3.371033e-04
V1              -1.893996e-39 -1.256631e-04
V2               8.321503e-40  4.924970e-05
pdi             -1.878317e-35 -1.215332e+00
adhesion         4.978339e-43  3.215200e-08
cohesion        -9.956175e-43 -6.430032e-08
inner           -4.282483e-43 -2.765418e-08
outer           -6.445534e-43 -4.162806e-08
ioratio         -1.381770e-38 -8.928847e-04
comsize         -1.951128e-42 -1.260253e-07
target          -2.516706e-39 -1.626393e-04
[1] "Dataset: low_CT Model GBM, run: 7 of 10 2015-06-16 10:00:22"
Iter   TrainDeviance   ValidDeviance   StepSize   Improve
     1        0.1962             nan     0.0100   -0.0001

[1] "GBM variable coefficients"
                            var   rel.inf
fifth                     fifth 50.122752
pagerank               pagerank 10.919766
cohesion               cohesion 10.687417
ratio5                   ratio5  6.361147
orbit18                 orbit18  4.562253
fourth                   fourth  4.096717
bigcom480             bigcom480  3.686810
orbit53                 orbit53  2.983569
bigcom47               bigcom47  2.914959
ioratio                 ioratio  1.758796
bigcom26               bigcom26  0.985192
bigcom30               bigcom30  0.920622
graph0                   graph0  0.000000
graph1                   graph1  0.000000
graph2                   graph2  0.000000
graph3                   graph3  0.000000
graph4                   graph4  0.000000
graph5                   graph5  0.000000
graph6                   graph6  0.000000
graph7                   graph7  0.000000
graph8                   graph8  0.000000
graph9                   graph9  0.000000
graph10                 graph10  0.000000
graph11                 graph11  0.000000
graph12                 graph12  0.000000
graph13                 graph13  0.000000
graph14                 graph14  0.000000
graph15                 graph15  0.000000
graph16                 graph16  0.000000
graph17                 graph17  0.000000
graph18                 graph18  0.000000
graph19                 graph19  0.000000
graph20                 graph20  0.000000
graph21                 graph21  0.000000
graph22                 graph22  0.000000
graph23                 graph23  0.000000
graph24                 graph24  0.000000
graph25                 graph25  0.000000
graph26                 graph26  0.000000
graph27                 graph27  0.000000
graph28                 graph28  0.000000
graph29                 graph29  0.000000
orbit0                   orbit0  0.000000
orbit1                   orbit1  0.000000
orbit2                   orbit2  0.000000
orbit3                   orbit3  0.000000
orbit4                   orbit4  0.000000
orbit5                   orbit5  0.000000
orbit6                   orbit6  0.000000
orbit7                   orbit7  0.000000
orbit8                   orbit8  0.000000
orbit9                   orbit9  0.000000
orbit10                 orbit10  0.000000
orbit11                 orbit11  0.000000
orbit12                 orbit12  0.000000
orbit13                 orbit13  0.000000
orbit14                 orbit14  0.000000
orbit15                 orbit15  0.000000
orbit16                 orbit16  0.000000
orbit17                 orbit17  0.000000
orbit19                 orbit19  0.000000
orbit20                 orbit20  0.000000
orbit21                 orbit21  0.000000
orbit22                 orbit22  0.000000
orbit23                 orbit23  0.000000
orbit24                 orbit24  0.000000
orbit25                 orbit25  0.000000
orbit26                 orbit26  0.000000
orbit27                 orbit27  0.000000
orbit28                 orbit28  0.000000
orbit29                 orbit29  0.000000
orbit30                 orbit30  0.000000
orbit31                 orbit31  0.000000
orbit32                 orbit32  0.000000
orbit33                 orbit33  0.000000
orbit34                 orbit34  0.000000
orbit35                 orbit35  0.000000
orbit36                 orbit36  0.000000
orbit37                 orbit37  0.000000
orbit38                 orbit38  0.000000
orbit39                 orbit39  0.000000
orbit40                 orbit40  0.000000
orbit41                 orbit41  0.000000
orbit42                 orbit42  0.000000
orbit43                 orbit43  0.000000
orbit44                 orbit44  0.000000
orbit45                 orbit45  0.000000
orbit46                 orbit46  0.000000
orbit47                 orbit47  0.000000
orbit48                 orbit48  0.000000
orbit49                 orbit49  0.000000
orbit50                 orbit50  0.000000
orbit51                 orbit51  0.000000
orbit52                 orbit52  0.000000
orbit54                 orbit54  0.000000
orbit55                 orbit55  0.000000
orbit56                 orbit56  0.000000
orbit57                 orbit57  0.000000
orbit58                 orbit58  0.000000
orbit59                 orbit59  0.000000
orbit60                 orbit60  0.000000
orbit61                 orbit61  0.000000
orbit62                 orbit62  0.000000
orbit63                 orbit63  0.000000
orbit64                 orbit64  0.000000
orbit65                 orbit65  0.000000
orbit66                 orbit66  0.000000
orbit67                 orbit67  0.000000
orbit68                 orbit68  0.000000
orbit69                 orbit69  0.000000
orbit70                 orbit70  0.000000
orbit71                 orbit71  0.000000
orbit72                 orbit72  0.000000
AP                           AP  0.000000
bet                         bet  0.000000
ecc                         ecc  0.000000
eccrad                   eccrad  0.000000
close                     close  0.000000
constraint           constraint  0.000000
coreness               coreness  0.000000
knn                         knn  0.000000
hubscore               hubscore  0.000000
trans                     trans  0.000000
evcent                   evcent  0.000000
first                     first  0.000000
upto_second         upto_second  0.000000
upto_third           upto_third  0.000000
upto_fourth         upto_fourth  0.000000
upto_fifth           upto_fifth  0.000000
upto_sixth           upto_sixth  0.000000
second                   second  0.000000
third                     third  0.000000
sixth                     sixth  0.000000
ratio1                   ratio1  0.000000
ratio2                   ratio2  0.000000
ratio3                   ratio3  0.000000
ratio4                   ratio4  0.000000
ratio6                   ratio6  0.000000
selfinter             selfinter  0.000000
walktrap_vertex walktrap_vertex  0.000000
bigcom1                 bigcom1  0.000000
bigcom2                 bigcom2  0.000000
bigcom3                 bigcom3  0.000000
bigcom4                 bigcom4  0.000000
bigcom6                 bigcom6  0.000000
bigcom8                 bigcom8  0.000000
bigcom9                 bigcom9  0.000000
bigcom11               bigcom11  0.000000
bigcom13               bigcom13  0.000000
bigcom15               bigcom15  0.000000
bigcom16               bigcom16  0.000000
bigcom21               bigcom21  0.000000
bigcom22               bigcom22  0.000000
bigcom24               bigcom24  0.000000
bigcom28               bigcom28  0.000000
bigcom31               bigcom31  0.000000
bigcom32               bigcom32  0.000000
bigcom33               bigcom33  0.000000
bigcom34               bigcom34  0.000000
bigcom36               bigcom36  0.000000
bigcom37               bigcom37  0.000000
bigcom38               bigcom38  0.000000
bigcom39               bigcom39  0.000000
bigcom40               bigcom40  0.000000
bigcom43               bigcom43  0.000000
bigcom44               bigcom44  0.000000
bigcom46               bigcom46  0.000000
bigcom49               bigcom49  0.000000
bigcom50               bigcom50  0.000000
bigcom51               bigcom51  0.000000
bigcom52               bigcom52  0.000000
bigcom54               bigcom54  0.000000
bigcom56               bigcom56  0.000000
bigcom62               bigcom62  0.000000
bigcom66               bigcom66  0.000000
bigcom68               bigcom68  0.000000
bigcom69               bigcom69  0.000000
bigcom71               bigcom71  0.000000
bigcom72               bigcom72  0.000000
bigcom73               bigcom73  0.000000
bigcom74               bigcom74  0.000000
bigcom75               bigcom75  0.000000
bigcom76               bigcom76  0.000000
bigcom77               bigcom77  0.000000
bigcom79               bigcom79  0.000000
bigcom80               bigcom80  0.000000
bigcom82               bigcom82  0.000000
bigcom83               bigcom83  0.000000
bigcom84               bigcom84  0.000000
bigcom85               bigcom85  0.000000
bigcom87               bigcom87  0.000000
bigcom89               bigcom89  0.000000
bigcom91               bigcom91  0.000000
bigcom92               bigcom92  0.000000
bigcom93               bigcom93  0.000000
bigcom96               bigcom96  0.000000
bigcom97               bigcom97  0.000000
bigcom98               bigcom98  0.000000
bigcom99               bigcom99  0.000000
bigcom101             bigcom101  0.000000
bigcom104             bigcom104  0.000000
bigcom106             bigcom106  0.000000
bigcom109             bigcom109  0.000000
bigcom113             bigcom113  0.000000
bigcom116             bigcom116  0.000000
bigcom120             bigcom120  0.000000
bigcom123             bigcom123  0.000000
bigcom126             bigcom126  0.000000
bigcom127             bigcom127  0.000000
bigcom137             bigcom137  0.000000
bigcom139             bigcom139  0.000000
bigcom140             bigcom140  0.000000
bigcom143             bigcom143  0.000000
bigcom145             bigcom145  0.000000
bigcom146             bigcom146  0.000000
bigcom147             bigcom147  0.000000
bigcom149             bigcom149  0.000000
bigcom153             bigcom153  0.000000
bigcom154             bigcom154  0.000000
bigcom156             bigcom156  0.000000
bigcom157             bigcom157  0.000000
bigcom158             bigcom158  0.000000
bigcom160             bigcom160  0.000000
bigcom161             bigcom161  0.000000
bigcom162             bigcom162  0.000000
bigcom164             bigcom164  0.000000
bigcom166             bigcom166  0.000000
bigcom167             bigcom167  0.000000
bigcom171             bigcom171  0.000000
bigcom173             bigcom173  0.000000
bigcom175             bigcom175  0.000000
bigcom176             bigcom176  0.000000
bigcom177             bigcom177  0.000000
bigcom178             bigcom178  0.000000
bigcom180             bigcom180  0.000000
bigcom181             bigcom181  0.000000
bigcom184             bigcom184  0.000000
bigcom186             bigcom186  0.000000
bigcom187             bigcom187  0.000000
bigcom189             bigcom189  0.000000
bigcom194             bigcom194  0.000000
bigcom195             bigcom195  0.000000
bigcom196             bigcom196  0.000000
bigcom204             bigcom204  0.000000
bigcom205             bigcom205  0.000000
bigcom212             bigcom212  0.000000
bigcom214             bigcom214  0.000000
bigcom222             bigcom222  0.000000
bigcom223             bigcom223  0.000000
bigcom226             bigcom226  0.000000
bigcom227             bigcom227  0.000000
bigcom229             bigcom229  0.000000
bigcom233             bigcom233  0.000000
bigcom236             bigcom236  0.000000
bigcom237             bigcom237  0.000000
bigcom246             bigcom246  0.000000
bigcom248             bigcom248  0.000000
bigcom249             bigcom249  0.000000
bigcom250             bigcom250  0.000000
bigcom254             bigcom254  0.000000
bigcom266             bigcom266  0.000000
bigcom269             bigcom269  0.000000
bigcom272             bigcom272  0.000000
bigcom274             bigcom274  0.000000
bigcom281             bigcom281  0.000000
bigcom291             bigcom291  0.000000
bigcom292             bigcom292  0.000000
bigcom295             bigcom295  0.000000
bigcom299             bigcom299  0.000000
bigcom301             bigcom301  0.000000
bigcom306             bigcom306  0.000000
bigcom309             bigcom309  0.000000
bigcom314             bigcom314  0.000000
bigcom321             bigcom321  0.000000
bigcom341             bigcom341  0.000000
bigcom350             bigcom350  0.000000
bigcom353             bigcom353  0.000000
bigcom359             bigcom359  0.000000
bigcom363             bigcom363  0.000000
bigcom365             bigcom365  0.000000
bigcom385             bigcom385  0.000000
bigcom386             bigcom386  0.000000
bigcom408             bigcom408  0.000000
bigcom412             bigcom412  0.000000
spin_vertex         spin_vertex  0.000000
membership_s1     membership_s1  0.000000
membership_s3     membership_s3  0.000000
membership_s4     membership_s4  0.000000
membership_s5     membership_s5  0.000000
membership_s6     membership_s6  0.000000
membership_s7     membership_s7  0.000000
membership_s8     membership_s8  0.000000
membership_s9     membership_s9  0.000000
membership_s11   membership_s11  0.000000
membership_s12   membership_s12  0.000000
membership_s14   membership_s14  0.000000
membership_s15   membership_s15  0.000000
membership_s16   membership_s16  0.000000
membership_s17   membership_s17  0.000000
membership_s18   membership_s18  0.000000
membership_s20   membership_s20  0.000000
membership_s21   membership_s21  0.000000
membership_s22   membership_s22  0.000000
membership_s24   membership_s24  0.000000
membership_s25   membership_s25  0.000000
membership_s26   membership_s26  0.000000
membership_s27   membership_s27  0.000000
membership_s28   membership_s28  0.000000
membership_s30   membership_s30  0.000000
membership_s31   membership_s31  0.000000
membership_s32   membership_s32  0.000000
membership_s33   membership_s33  0.000000
membership_s36   membership_s36  0.000000
membership_s37   membership_s37  0.000000
V1                           V1  0.000000
V2                           V2  0.000000
pdi                         pdi  0.000000
adhesion               adhesion  0.000000
inner                     inner  0.000000
outer                     outer  0.000000
comsize                 comsize  0.000000
target                   target  0.000000
[1] "Dataset: low_CT Model RF, run: 7 of 10 2015-06-16 10:00:23"
     |      Out-of-bag   |
Tree |      MSE  %Var(y) |
   1 |  0.01642   170.04 |
   2 |  0.01678   173.76 |
   3 |  0.01662   172.17 |
   4 |  0.01605   166.30 |
   5 |  0.01614   167.21 |
   6 |  0.01623   168.13 |
   7 |  0.01528   158.32 |
   8 |  0.01444   149.54 |
   9 |    0.014   145.06 |
  10 |  0.01362   141.05 |
  11 |  0.01313   136.01 |
  12 |  0.01278   132.35 |
  13 |  0.01259   130.43 |
  14 |  0.01238   128.21 |
  15 |  0.01226   127.03 |
  16 |  0.01217   126.09 |
  17 |  0.01212   125.59 |
  18 |  0.01204   124.69 |
  19 |  0.01206   124.89 |
  20 |  0.01208   125.09 |
  21 |  0.01197   123.96 |
  22 |  0.01192   123.44 |
  23 |  0.01188   123.11 |
  24 |  0.01183   122.53 |
  25 |  0.01184   122.63 |
  26 |  0.01182   122.46 |
  27 |  0.01177   121.87 |
  28 |  0.01173   121.50 |
  29 |  0.01171   121.28 |
  30 |  0.01167   120.89 |
  31 |  0.01166   120.78 |
  32 |  0.01161   120.21 |
  33 |  0.01155   119.61 |
  34 |  0.01153   119.39 |
  35 |  0.01148   118.92 |
  36 |  0.01148   118.87 |
  37 |   0.0114   118.11 |
  38 |  0.01141   118.14 |
  39 |  0.01137   117.76 |
  40 |  0.01136   117.67 |
  41 |  0.01138   117.83 |
  42 |  0.01135   117.61 |
  43 |  0.01132   117.23 |
  44 |   0.0113   117.03 |
  45 |  0.01125   116.49 |
  46 |  0.01125   116.48 |
  47 |  0.01124   116.42 |
  48 |  0.01123   116.31 |
  49 |  0.01121   116.13 |
  50 |  0.01119   115.96 |
  51 |  0.01119   115.91 |
  52 |  0.01119   115.86 |
  53 |  0.01118   115.81 |
  54 |  0.01117   115.72 |
  55 |  0.01116   115.64 |
  56 |  0.01116   115.64 |
  57 |  0.01118   115.78 |
  58 |  0.01116   115.56 |
  59 |  0.01118   115.76 |
  60 |  0.01115   115.51 |
  61 |  0.01114   115.37 |
  62 |  0.01111   115.09 |
  63 |  0.01108   114.79 |
  64 |  0.01108   114.79 |
  65 |  0.01109   114.88 |
  66 |  0.01109   114.85 |
  67 |   0.0111   115.01 |
  68 |   0.0111   115.00 |
  69 |  0.01111   115.03 |
  70 |   0.0111   115.00 |
  71 |  0.01111   115.03 |
  72 |  0.01112   115.17 |
  73 |  0.01112   115.15 |
  74 |  0.01111   115.07 |
  75 |  0.01109   114.91 |
  76 |   0.0111   114.97 |
  77 |  0.01111   115.06 |
  78 |  0.01109   114.84 |
  79 |   0.0111   114.98 |
  80 |   0.0111   114.94 |
  81 |  0.01112   115.14 |
  82 |  0.01112   115.18 |
  83 |  0.01111   115.08 |
  84 |  0.01111   115.12 |
  85 |  0.01111   115.07 |
  86 |  0.01111   115.07 |
  87 |  0.01111   115.09 |
  88 |  0.01111   115.09 |
  89 |  0.01111   115.12 |
  90 |  0.01112   115.22 |
  91 |  0.01112   115.23 |
  92 |  0.01111   115.13 |
  93 |  0.01111   115.09 |
  94 |   0.0111   114.99 |
  95 |   0.0111   114.97 |
  96 |  0.01111   115.05 |
  97 |  0.01111   115.10 |
  98 |   0.0111   114.95 |
  99 |  0.01109   114.86 |
 100 |  0.01108   114.75 |
[1] "Random Forest variable coefficients"
                      %IncMSE IncNodePurity
graph5           8.685323e-05  8.321380e-02
graph6           1.741976e-03  3.399276e-01
graph7           5.346410e-04  7.871713e-02
graph8           8.710801e-06  9.763356e-03
graph9           2.494242e-03  4.483293e-01
graph10          1.855364e-03  3.945728e-01
graph11          6.189196e-03  4.265247e-01
graph12          1.887267e-03  4.372325e-01
graph13          6.865267e-03  5.040716e-01
graph14          2.228292e-03  3.355443e-01
graph15          1.030339e-03  1.843733e-01
graph16          2.811833e-03  4.110733e-01
graph17          2.443273e-03  2.212995e-01
graph18          5.324186e-04  5.319943e-02
graph19          3.757467e-03  4.295886e-01
graph20          5.607508e-04  1.221759e-01
graph21          9.086588e-04  1.856558e-01
graph22          1.659250e-04  3.014802e-02
graph23          4.810563e-04  1.533154e-01
graph24          7.454437e-05  8.641992e-02
graph25          7.295890e-04  1.083420e-01
graph26          1.691515e-04  7.865275e-02
graph27          1.757671e-05  9.218877e-02
graph28          0.000000e+00  1.734723e-20
graph29          0.000000e+00  0.000000e+00
orbit0           1.481153e-04  7.703367e-02
orbit1           2.896789e-03  1.936310e-01
orbit2           1.334151e-04  5.021021e-02
orbit3           1.669863e-05  5.197919e-02
orbit4           2.771604e-03  3.523435e-01
orbit5           2.128198e-03  1.371741e-01
orbit6           5.648225e-03  3.812926e-01
orbit7           8.466306e-05  9.367286e-02
orbit8           3.937544e-04  1.414972e-01
orbit9           1.206494e-03  2.541251e-01
orbit10          8.191648e-08  3.350838e-04
orbit11          5.249621e-05  1.285384e-01
orbit12         -4.418913e-06  1.822660e-02
orbit13          0.000000e+00  8.673617e-20
orbit14         -4.351610e-06  1.293869e-02
orbit15          5.018875e-03  4.651604e-01
orbit16          3.111942e-03  1.476416e-01
orbit17          1.658216e-03  1.026097e-01
orbit18          2.504868e-03  7.858288e-01
orbit19          2.468094e-03  3.889605e-01
orbit20          1.355796e-02  1.904017e-01
orbit21          1.394558e-03  1.535714e-01
orbit22          5.763132e-03  3.024005e-01
orbit23          5.183203e-05  3.977619e-02
orbit24          1.999125e-03  1.635031e-01
orbit25          8.319597e-05  4.715285e-02
orbit26         -8.550663e-06  2.763158e-02
orbit27          3.820068e-03  2.931968e-01
orbit28          8.177879e-04  8.941201e-02
orbit29          4.080159e-04  1.183671e-01
orbit30          3.475467e-04  1.309192e-01
orbit31          4.052569e-03  2.441103e-01
orbit32          1.050429e-03  1.982921e-01
orbit33          4.875854e-04  8.384593e-02
orbit34          9.020347e-04  1.956419e-01
orbit35          4.606860e-03  4.603314e-01
orbit36          2.654215e-04  4.453316e-01
orbit37          9.276461e-04  2.742035e-01
orbit38          1.157918e-03  3.002686e-01
orbit39          1.832219e-03  2.907672e-01
orbit40          5.744778e-05  3.174029e-02
orbit41         -1.287565e-05  3.833333e-02
orbit42          4.347826e-06  8.348683e-05
orbit43          2.843837e-04  3.644424e-02
orbit44          0.000000e+00  0.000000e+00
orbit45          3.961058e-03  4.789444e-01
orbit46          0.000000e+00  5.395238e-02
orbit47          1.316577e-05  4.129231e-02
orbit48          0.000000e+00  3.935654e-19
orbit49          5.184253e-04  1.165276e-01
orbit50          4.904291e-04  3.439170e-01
orbit51          2.815166e-03  1.632433e-01
orbit52          5.319107e-04  7.621373e-02
orbit53          8.984176e-05  1.305525e-01
orbit54          3.523578e-04  5.110443e-02
orbit55          0.000000e+00  0.000000e+00
orbit56          3.667538e-04  1.380737e-01
orbit57         -2.362265e-06  1.735781e-02
orbit58          0.000000e+00  3.686287e-20
orbit59          9.318592e-05  5.930738e-02
orbit60          0.000000e+00  5.529431e-20
orbit61          0.000000e+00  8.673617e-20
orbit62          2.820926e-04  4.906786e-02
orbit63          1.121360e-04  4.107935e-02
orbit64          0.000000e+00  9.913043e-03
orbit65          2.616515e-04  4.229828e-02
orbit66         -8.990055e-08  1.862142e-02
orbit67         -3.596123e-06  1.995837e-02
orbit68          9.701267e-06  1.072399e-01
orbit69          0.000000e+00  2.168404e-21
orbit70          0.000000e+00  3.252607e-21
orbit71          8.645880e-06  1.598926e-02
orbit72          0.000000e+00  3.469447e-20
AP               1.979337e-05  3.733333e-02
bet              1.809540e-03  4.384192e-01
ecc              2.380044e-04  1.090468e-01
eccrad           5.496568e-05  6.908861e-02
close            1.150924e-03  3.350501e-01
constraint       2.734989e-03  2.032727e-01
coreness         1.803926e-03  2.933158e-01
knn              1.388055e-03  7.287553e-01
hubscore         1.376537e-03  3.609192e-01
pagerank         2.161497e-03  1.370710e+00
trans           -4.171951e-06  1.774510e-02
evcent           1.279988e-03  2.473205e-01
first            3.551541e-04  4.338214e-02
upto_second      1.660648e-03  1.863396e-01
upto_third       3.505070e-03  2.998046e-01
upto_fourth      1.212372e-03  3.316444e-01
upto_fifth       1.099560e-03  2.968969e-01
upto_sixth       1.113995e-03  3.642732e-01
second           2.109639e-03  3.399307e-01
third            5.950516e-03  3.660440e-01
fourth           4.746296e-03  6.910490e-01
fifth            1.181985e-03  9.074635e-01
sixth            1.516666e-03  4.064673e-01
ratio1           3.229793e-03  5.696949e-01
ratio2           1.896723e-03  6.543165e-01
ratio3           3.791824e-03  7.876059e-01
ratio4           2.425935e-03  4.022020e-01
ratio5           6.220387e-04  8.853437e-01
ratio6           4.942414e-03  5.755520e-01
selfinter        8.500254e-05  6.917897e-02
walktrap_vertex  2.437326e-04  1.584497e-01
bigcom1         -1.291990e-05  9.833333e-03
bigcom2          0.000000e+00  0.000000e+00
bigcom3          2.073169e-05  7.625805e-02
bigcom4          2.062868e-03  1.225984e-01
bigcom6          0.000000e+00  0.000000e+00
bigcom8          0.000000e+00  1.734723e-20
bigcom9          0.000000e+00  1.192622e-20
bigcom11         0.000000e+00  0.000000e+00
bigcom13         0.000000e+00  0.000000e+00
bigcom15         0.000000e+00  0.000000e+00
bigcom16         0.000000e+00  0.000000e+00
bigcom21         0.000000e+00  0.000000e+00
bigcom22         0.000000e+00  4.336809e-20
bigcom24         0.000000e+00  0.000000e+00
bigcom26         1.047197e-04  2.849832e-01
bigcom28         0.000000e+00  0.000000e+00
bigcom30        -5.497545e-05  1.299595e-01
bigcom31         0.000000e+00  0.000000e+00
bigcom32         0.000000e+00  0.000000e+00
bigcom33         0.000000e+00  0.000000e+00
bigcom34         0.000000e+00  0.000000e+00
bigcom36         0.000000e+00  0.000000e+00
bigcom37         0.000000e+00  0.000000e+00
bigcom38         0.000000e+00  1.734723e-20
bigcom39         0.000000e+00  3.469447e-20
bigcom40         2.940074e-05  9.032150e-02
bigcom43         0.000000e+00  0.000000e+00
bigcom44         0.000000e+00  2.168404e-21
bigcom46         0.000000e+00  0.000000e+00
bigcom47         3.525735e-05  3.576394e-01
bigcom49         0.000000e+00  1.387779e-19
bigcom50         0.000000e+00  0.000000e+00
bigcom51         0.000000e+00  1.387779e-19
bigcom52         0.000000e+00  0.000000e+00
bigcom54         0.000000e+00  0.000000e+00
bigcom56         0.000000e+00  0.000000e+00
bigcom62         0.000000e+00  2.168404e-21
bigcom66         0.000000e+00  3.469447e-20
bigcom68         0.000000e+00  0.000000e+00
bigcom69         0.000000e+00  1.734723e-20
bigcom71         0.000000e+00  0.000000e+00
bigcom72        -2.389153e-05  3.535395e-01
bigcom73         0.000000e+00  0.000000e+00
bigcom74         0.000000e+00  1.734723e-20
bigcom75         0.000000e+00  0.000000e+00
bigcom76         0.000000e+00  0.000000e+00
bigcom77         0.000000e+00  0.000000e+00
bigcom79         0.000000e+00  8.673617e-20
bigcom80         0.000000e+00  0.000000e+00
bigcom82         0.000000e+00  0.000000e+00
bigcom83         0.000000e+00  0.000000e+00
bigcom84         0.000000e+00  0.000000e+00
bigcom85         0.000000e+00  0.000000e+00
bigcom87         0.000000e+00  0.000000e+00
bigcom89         0.000000e+00  3.469447e-20
bigcom91         0.000000e+00  0.000000e+00
bigcom92         0.000000e+00  0.000000e+00
bigcom93         0.000000e+00  0.000000e+00
bigcom96         0.000000e+00  0.000000e+00
bigcom97         0.000000e+00  0.000000e+00
bigcom98         0.000000e+00  0.000000e+00
bigcom99         0.000000e+00  1.734723e-20
bigcom101        0.000000e+00  1.734723e-20
bigcom104        0.000000e+00  0.000000e+00
bigcom106        0.000000e+00  6.938894e-20
bigcom109        0.000000e+00  2.775558e-19
bigcom113        0.000000e+00  0.000000e+00
bigcom116        0.000000e+00  0.000000e+00
bigcom120        0.000000e+00  0.000000e+00
bigcom123        0.000000e+00  0.000000e+00
bigcom126        0.000000e+00  0.000000e+00
bigcom127        0.000000e+00  0.000000e+00
bigcom137        0.000000e+00  0.000000e+00
bigcom139        0.000000e+00  0.000000e+00
bigcom140        0.000000e+00  0.000000e+00
bigcom143        0.000000e+00  0.000000e+00
bigcom145        0.000000e+00  0.000000e+00
bigcom146        0.000000e+00  0.000000e+00
bigcom147        0.000000e+00  0.000000e+00
bigcom149        0.000000e+00  0.000000e+00
bigcom153        0.000000e+00  0.000000e+00
bigcom154        0.000000e+00  1.593777e-19
bigcom156        0.000000e+00  0.000000e+00
bigcom157        0.000000e+00  0.000000e+00
bigcom158        0.000000e+00  0.000000e+00
bigcom160        0.000000e+00  0.000000e+00
bigcom161        0.000000e+00  0.000000e+00
bigcom162        0.000000e+00  0.000000e+00
bigcom164        0.000000e+00  0.000000e+00
bigcom166        0.000000e+00  0.000000e+00
bigcom167        0.000000e+00  0.000000e+00
bigcom171        0.000000e+00  0.000000e+00
bigcom173        0.000000e+00  0.000000e+00
bigcom175        0.000000e+00  0.000000e+00
bigcom176        0.000000e+00  3.252607e-21
bigcom177        0.000000e+00  0.000000e+00
bigcom178        0.000000e+00  0.000000e+00
bigcom180        0.000000e+00  1.387779e-19
bigcom181        0.000000e+00  0.000000e+00
bigcom184        0.000000e+00  0.000000e+00
bigcom186        0.000000e+00  0.000000e+00
bigcom187        0.000000e+00  0.000000e+00
bigcom189        0.000000e+00  0.000000e+00
bigcom194       -1.821461e-06  4.907169e-01
bigcom195        0.000000e+00  0.000000e+00
bigcom196        0.000000e+00  0.000000e+00
bigcom204        0.000000e+00  2.168404e-21
bigcom205        0.000000e+00  0.000000e+00
bigcom212        0.000000e+00  2.168404e-21
bigcom214        0.000000e+00  0.000000e+00
bigcom222        0.000000e+00  0.000000e+00
bigcom223        0.000000e+00  0.000000e+00
bigcom226        0.000000e+00  0.000000e+00
bigcom227        0.000000e+00  0.000000e+00
bigcom229        0.000000e+00  0.000000e+00
bigcom233        0.000000e+00  0.000000e+00
bigcom236        0.000000e+00  0.000000e+00
bigcom237        0.000000e+00  0.000000e+00
bigcom246        0.000000e+00  0.000000e+00
bigcom248       -4.528804e-05  3.489359e-01
bigcom249       -4.323390e-06  5.664102e-01
bigcom250        0.000000e+00  0.000000e+00
bigcom254        0.000000e+00  0.000000e+00
bigcom266        0.000000e+00  0.000000e+00
bigcom269        0.000000e+00  0.000000e+00
bigcom272        0.000000e+00  0.000000e+00
bigcom274        0.000000e+00  0.000000e+00
bigcom281        0.000000e+00  0.000000e+00
bigcom291        0.000000e+00  0.000000e+00
bigcom292        0.000000e+00  0.000000e+00
bigcom295        0.000000e+00  0.000000e+00
bigcom299        0.000000e+00  0.000000e+00
bigcom301        0.000000e+00  0.000000e+00
bigcom306        0.000000e+00  0.000000e+00
bigcom309        0.000000e+00  0.000000e+00
bigcom314        0.000000e+00  6.938894e-20
bigcom321        0.000000e+00  1.734723e-20
bigcom341        0.000000e+00  1.734723e-20
bigcom350        0.000000e+00  2.168404e-21
bigcom353        0.000000e+00  1.387779e-19
bigcom359        0.000000e+00  0.000000e+00
bigcom363        0.000000e+00  0.000000e+00
bigcom365        0.000000e+00  0.000000e+00
bigcom385        0.000000e+00  1.387779e-19
bigcom386        0.000000e+00  0.000000e+00
bigcom408        0.000000e+00  0.000000e+00
bigcom412        0.000000e+00  0.000000e+00
bigcom480       -2.649742e-06  2.442177e-01
spin_vertex      3.048822e-04  2.326023e-01
membership_s1   -8.635579e-06  9.789729e-03
membership_s3    0.000000e+00  0.000000e+00
membership_s4    1.988051e-05  5.224194e-02
membership_s5    2.085684e-05  1.130843e-01
membership_s6    8.414556e-04  1.426821e-01
membership_s7    2.211375e-05  8.586758e-02
membership_s8    0.000000e+00  0.000000e+00
membership_s9    0.000000e+00  0.000000e+00
membership_s11   0.000000e+00  0.000000e+00
membership_s12   0.000000e+00  3.469447e-20
membership_s14   0.000000e+00  1.040834e-19
membership_s15   5.858820e-06  2.267942e-01
membership_s16   0.000000e+00  1.387779e-19
membership_s17  -3.365069e-05  3.620156e-01
membership_s18   0.000000e+00  6.938894e-20
membership_s20   0.000000e+00  0.000000e+00
membership_s21   0.000000e+00  0.000000e+00
membership_s22   0.000000e+00  2.385245e-20
membership_s24  -2.009777e-05  6.226831e-02
membership_s25   0.000000e+00  2.168404e-21
membership_s26   0.000000e+00  0.000000e+00
membership_s27   4.042850e-05  1.120500e-01
membership_s28   0.000000e+00  1.734723e-20
membership_s30   3.183052e-05  8.462511e-02
membership_s31   5.434615e-05  3.443749e-02
membership_s32   2.903218e-05  7.456663e-02
membership_s33   0.000000e+00  0.000000e+00
membership_s36  -1.252554e-05  2.465775e-02
membership_s37  -5.289692e-05  2.615778e-02
V1               1.098854e-03  8.522931e-01
V2               3.661051e-03  1.811852e+00
pdi              0.000000e+00  3.686287e-20
adhesion         6.054261e-03  7.543710e-01
cohesion         6.073910e-03  9.204251e-01
inner            1.850264e-03  6.760408e-01
outer            1.426231e-03  9.067420e-01
ioratio          2.182770e-03  7.832099e-01
comsize          7.186764e-04  5.789942e-01
target           8.350677e-06  7.265506e-02
[1] "Dataset: low_CT Model GLM, run: 7 of 10 2015-06-16 10:02:32"
[1] "glmnet variable coefficients"
                         [,1]          [,2]
(Intercept)     -4.620785e+00 -6.729880e+00
graph0          -1.456524e-39 -1.091936e-02
graph1          -1.005774e-42  6.767412e-06
graph2          -8.593850e-40 -3.648160e-02
graph3          -1.049104e-43  2.899023e-07
graph4          -8.876925e-46 -1.433960e-08
graph5          -1.379763e-42  4.301345e-04
graph6          -8.078191e-43 -3.755671e-06
graph7          -1.223426e-41 -2.299372e-04
graph8           2.157931e-39  1.455256e-02
graph9          -2.022414e-45  1.110902e-08
graph10         -4.983875e-47 -6.207262e-10
graph11         -1.257114e-48 -2.628183e-11
graph12         -5.686953e-45 -6.738210e-08
graph13         -4.827918e-44  9.112987e-07
graph14         -3.519839e-46 -3.699091e-09
graph15         -4.596770e-42 -8.079710e-05
graph16         -1.893368e-44 -1.095328e-07
graph17         -3.411050e-44 -6.030927e-07
graph18         -1.103938e-42  2.947307e-05
graph19         -2.668367e-43 -3.221617e-06
graph20          4.732994e-43  2.382638e-05
graph21         -3.028112e-42 -1.407218e-06
graph22          1.773442e-44  2.193691e-05
graph23         -1.786199e-42 -2.952605e-05
graph24         -3.187065e-42 -5.149565e-07
graph25         -1.824650e-41 -9.323495e-04
graph26         -1.438315e-42  9.061732e-05
graph27          3.673343e-40  4.473877e-03
graph28          9.615952e-41 -2.664600e-03
graph29         -8.217241e-39 -3.789957e-01
orbit0          -1.456524e-39 -1.088135e-02
orbit1          -1.000938e-42  6.956457e-06
orbit2          -3.514471e-40  7.331760e-03
orbit3          -8.593850e-40 -3.640338e-02
orbit4          -9.730138e-44  6.556290e-07
orbit5          -1.879344e-42 -2.098083e-05
orbit6          -8.876904e-46 -1.398017e-08
orbit7          -1.611604e-40  1.120913e-02
orbit8          -1.379763e-42  4.283005e-04
orbit9          -9.487313e-43 -1.073920e-05
orbit10         -1.968402e-42  2.528718e-05
orbit11         -3.266925e-41  1.559105e-02
orbit12         -1.233793e-41 -2.173607e-04
orbit13         -2.133293e-40 -5.399432e-02
orbit14          2.157931e-39  1.538053e-02
orbit15         -1.742826e-45  2.894719e-08
orbit16         -7.282288e-44  1.164160e-07
orbit17         -2.302646e-44 -3.801099e-07
orbit18         -5.798938e-46  3.453410e-09
orbit19         -4.099247e-47 -5.156679e-10
orbit20         -2.295389e-45 -4.144469e-08
orbit21         -1.161743e-42 -7.806677e-07
orbit22         -1.257114e-48 -2.567793e-11
orbit23         -7.112147e-40 -2.212264e-02
orbit24         -6.017098e-45 -5.351088e-08
orbit25         -1.403683e-44 -2.688433e-07
orbit26         -1.678172e-42 -2.656038e-05
orbit27         -6.653063e-44  8.113351e-07
orbit28         -1.192739e-42 -1.780520e-05
orbit29         -5.598350e-44  4.980695e-06
orbit30         -2.361991e-42  2.771369e-05
orbit31         -3.239005e-46 -5.665141e-09
orbit32         -2.444646e-45  2.246240e-08
orbit33          2.543769e-39  1.267469e-01
orbit34         -4.596770e-42 -8.074538e-05
orbit35         -1.652582e-44  6.481832e-08
orbit36         -4.782049e-44  2.465416e-05
orbit37         -6.528198e-44 -9.416605e-07
orbit38         -1.886797e-42  3.788440e-04
orbit39         -5.159770e-44 -7.721657e-07
orbit40         -4.429051e-44 -8.975422e-07
orbit41         -2.818141e-42 -6.981895e-05
orbit42         -2.673611e-39 -4.143189e-02
orbit43         -1.103872e-42  2.948693e-05
orbit44         -5.871176e-39 -2.511637e-01
orbit45         -2.965276e-43 -2.385180e-06
orbit46         -7.947877e-43 -2.890854e-05
orbit47         -3.342293e-41 -1.192789e-03
orbit48         -2.722846e-42 -4.209554e-05
orbit49          4.784355e-43  2.430046e-05
orbit50         -6.814532e-42 -3.829890e-03
orbit51         -4.266177e-42  4.533158e-05
orbit52         -4.367342e-42 -5.877727e-05
orbit53          1.776768e-41  2.715242e-03
orbit54          1.780118e-44  2.199137e-05
orbit55         -6.390912e-39 -2.282817e-01
orbit56         -1.927833e-42 -3.319007e-05
orbit57          4.549324e-42  1.920113e-04
orbit58         -5.300964e-39 -1.770584e-01
orbit59         -3.478350e-42  4.663460e-06
orbit60          3.933038e-43 -1.174260e-03
orbit61          4.286254e-39  1.371546e-01
orbit62         -2.758460e-41 -1.149430e-03
orbit63          3.241456e-40  3.626619e-03
orbit64         -7.479365e-41 -4.047355e-03
orbit65         -6.042587e-42  9.913866e-05
orbit66          6.583184e-41  4.699276e-04
orbit67          1.664895e-38  3.637365e-01
orbit68          3.698612e-40  4.615445e-03
orbit69         -9.864899e-39 -3.584025e-01
orbit70          8.597013e-41 -2.970439e-03
orbit71          2.101824e-38  5.730924e-01
orbit72         -8.217241e-39 -3.794782e-01
AP              -1.016098e-38 -2.451229e-01
bet             -5.146796e-43 -4.903488e-06
ecc              1.938697e-39  6.082212e-02
eccrad           1.163218e-38  3.638387e-01
close           -2.422571e-38  5.627363e-01
constraint       1.021538e-38  2.199644e-01
coreness        -1.091978e-39 -6.498581e-04
knn              3.893556e-42  7.378450e-05
hubscore        -1.986435e-37 -7.341410e-01
pagerank        -2.696343e-38 -9.776218e-01
trans           -7.167086e-39 -1.823652e-01
evcent          -1.967044e-37 -7.802910e-01
first           -1.456524e-39 -1.078270e-02
upto_second     -1.005085e-42  6.840773e-06
upto_third      -1.988784e-43  9.506906e-06
upto_fourth     -3.041338e-43 -1.113884e-07
upto_fifth      -3.372101e-43  1.488853e-05
upto_sixth       1.108652e-42  7.613791e-05
second          -1.000018e-42  6.654102e-06
third           -2.126136e-43  1.352097e-05
fourth          -1.872606e-44 -2.096313e-05
fifth            4.200456e-43  3.798758e-06
sixth            7.894233e-43 -7.939650e-06
ratio1           3.968108e-42  7.277455e-05
ratio2          -9.719331e-42 -4.600055e-04
ratio3           1.102095e-41  1.031988e-05
ratio4          -1.209189e-41 -5.939226e-04
ratio5          -1.102364e-41 -1.216230e-04
ratio6           1.381253e-42  1.445585e-05
selfinter       -1.137589e-39  4.477475e-02
walktrap_vertex -3.432096e-39 -2.089210e-02
bigcom1         -3.025066e-39 -3.932861e-02
bigcom2         -9.853856e-39 -2.434899e-01
bigcom3         -6.767170e-40  1.485560e-01
bigcom4         -2.622523e-39  2.472676e-02
bigcom6         -9.850705e-39 -2.517982e-01
bigcom8         -1.000100e-38 -3.040941e-01
bigcom9         -9.894999e-39 -2.981528e-01
bigcom11        -9.863320e-39 -2.356407e-01
bigcom13        -9.874385e-39 -2.725617e-01
bigcom15        -9.880719e-39 -3.588415e-01
bigcom16        -9.857009e-39 -3.547208e-01
bigcom21        -9.917296e-39 -2.662343e-01
bigcom22        -9.983176e-39 -2.831091e-01
bigcom24        -9.852280e-39 -2.212204e-01
bigcom26         6.525633e-38  9.807630e-01
bigcom28        -1.000587e-38 -2.992349e-01
bigcom30         1.831619e-38  5.491892e-01
bigcom31        -9.849131e-39 -3.078171e-01
bigcom32        -9.866479e-39 -3.636605e-01
bigcom33        -9.849131e-39 -3.123792e-01
bigcom34        -9.852280e-39 -2.800969e-01
bigcom36        -9.860163e-39 -2.731631e-01
bigcom37        -9.852280e-39 -1.985108e-01
bigcom38        -9.866479e-39 -2.650992e-01
bigcom39        -9.864899e-39 -2.881646e-01
bigcom40        -1.071597e-39  1.228804e-01
bigcom43        -9.857009e-39 -2.859178e-01
bigcom44         3.847966e-39 -3.371876e-02
bigcom46        -9.863320e-39 -2.009938e-01
bigcom47         1.346032e-37  1.704009e+00
bigcom49        -9.858586e-39 -2.541077e-01
bigcom50        -9.861742e-39 -3.352205e-01
bigcom51        -9.853856e-39 -3.211303e-01
bigcom52        -9.850705e-39 -3.869962e-01
bigcom54        -9.853856e-39 -2.854138e-01
bigcom56        -9.855432e-39 -2.806126e-01
bigcom62        -9.852280e-39 -3.115926e-01
bigcom66        -9.852280e-39 -2.611412e-01
bigcom68        -9.850705e-39 -2.802989e-01
bigcom69        -9.861742e-39 -3.084802e-01
bigcom71        -9.869640e-39 -2.792605e-01
bigcom72         1.923263e-37  1.897617e+00
bigcom73        -9.853856e-39 -2.582610e-01
bigcom74        -9.857009e-39 -3.386695e-01
bigcom75        -9.850705e-39 -2.066128e-01
bigcom76        -9.850705e-39 -2.621144e-01
bigcom77        -9.852280e-39 -3.483177e-01
bigcom79        -9.852280e-39 -2.921811e-01
bigcom80        -9.853856e-39 -2.296743e-01
bigcom82        -9.857009e-39 -2.477954e-01
bigcom83        -9.852280e-39 -1.376480e-01
bigcom84        -9.852280e-39 -2.617221e-01
bigcom85        -9.858586e-39 -4.255629e-01
bigcom87        -9.857009e-39 -2.541844e-01
bigcom89        -9.853856e-39 -2.437089e-01
bigcom91        -9.852280e-39 -2.128337e-01
bigcom92        -9.864899e-39 -2.935691e-01
bigcom93        -9.853856e-39 -1.531121e-01
bigcom96        -9.850705e-39 -3.127075e-01
bigcom97        -9.860163e-39 -3.271856e-01
bigcom98        -9.855432e-39 -2.681201e-01
bigcom99        -9.855432e-39 -1.843842e-01
bigcom101       -9.858586e-39 -5.958150e-01
bigcom104       -9.861742e-39 -3.154069e-01
bigcom106       -9.855432e-39 -2.668714e-01
bigcom109       -9.855432e-39 -3.054419e-01
bigcom113       -9.857009e-39 -3.730286e-01
bigcom116       -9.864899e-39 -2.110795e-01
bigcom120       -9.852280e-39 -3.213131e-01
bigcom123       -9.855432e-39 -2.885176e-01
bigcom126       -9.852280e-39 -2.504117e-01
bigcom127       -9.850705e-39 -2.384670e-01
bigcom137       -9.855432e-39 -2.794399e-01
bigcom139       -9.852280e-39 -2.369671e-01
bigcom140       -9.852280e-39 -3.046444e-01
bigcom143       -9.855432e-39 -2.056402e-01
bigcom145       -9.850705e-39 -1.686412e-01
bigcom146       -9.853856e-39 -1.499988e-01
bigcom147       -9.855432e-39 -2.798333e-01
bigcom149       -9.849131e-39 -1.341325e-01
bigcom153       -9.858586e-39 -2.662688e-01
bigcom154       -9.864899e-39 -3.449831e-01
bigcom156       -9.852280e-39 -3.062676e-01
bigcom157       -9.852280e-39 -2.211764e-01
bigcom158       -9.852280e-39 -2.061494e-01
bigcom160       -9.855432e-39 -2.230544e-01
bigcom161       -9.852280e-39 -3.792241e-01
bigcom162       -9.852280e-39 -3.786899e-01
bigcom164       -9.852280e-39 -2.827808e-01
bigcom166       -9.860163e-39 -2.827230e-01
bigcom167       -9.863320e-39 -2.682917e-01
bigcom171       -9.849131e-39 -3.650777e-01
bigcom173       -9.853856e-39 -3.324125e-01
bigcom175       -9.852280e-39 -1.372389e-01
bigcom176       -9.853856e-39 -4.361871e-01
bigcom177       -9.852280e-39 -3.131441e-01
bigcom178       -9.855432e-39 -2.991299e-01
bigcom180       -9.852280e-39 -2.607068e-01
bigcom181       -9.855432e-39 -3.893842e-01
bigcom184       -9.849131e-39 -1.046725e-01
bigcom186       -9.852280e-39 -3.363931e-01
bigcom187       -9.852280e-39 -1.781499e-01
bigcom189       -9.857009e-39 -1.999773e-01
bigcom194        2.428329e-37  1.960771e+00
bigcom195       -9.853856e-39 -2.915848e-01
bigcom196       -9.849131e-39 -2.507150e-01
bigcom204       -9.861742e-39 -2.028207e-01
bigcom205       -9.853856e-39 -2.085293e-01
bigcom212       -9.853856e-39 -4.106523e-01
bigcom214       -9.857009e-39 -3.311475e-01
bigcom222       -9.852280e-39 -2.463995e-01
bigcom223        0.000000e+00  0.000000e+00
bigcom226       -9.852280e-39 -3.401553e-01
bigcom227       -9.852280e-39 -2.565829e-01
bigcom229       -9.852280e-39 -3.014041e-01
bigcom233       -9.850705e-39 -1.810035e-01
bigcom236       -9.853856e-39 -2.790066e-01
bigcom237       -9.849131e-39 -1.720618e-01
bigcom246       -9.853856e-39 -2.511826e-01
bigcom248        1.586547e-37  1.462654e+00
bigcom249        4.953613e-37  3.205358e+00
bigcom250       -9.850705e-39 -2.500432e-01
bigcom254       -9.853856e-39 -2.692618e-01
bigcom266       -9.850705e-39 -2.572863e-01
bigcom269       -9.857009e-39 -3.465258e-01
bigcom272       -9.852280e-39 -3.111219e-01
bigcom274       -9.869640e-39 -2.031969e-01
bigcom281       -9.850705e-39 -1.867717e-01
bigcom291       -9.849131e-39 -2.897143e-01
bigcom292       -9.850705e-39 -3.060545e-01
bigcom295       -9.849131e-39 -2.236572e-01
bigcom299       -9.850705e-39 -2.617789e-01
bigcom301       -9.855432e-39 -3.829668e-01
bigcom306       -9.853856e-39 -2.469068e-01
bigcom309       -9.858586e-39 -2.895328e-01
bigcom314       -9.850705e-39 -8.130376e-02
bigcom321       -9.863320e-39 -2.969614e-01
bigcom341       -9.852280e-39 -2.623648e-01
bigcom350       -9.850705e-39 -9.457775e-01
bigcom353       -9.852280e-39 -3.630375e-01
bigcom359       -9.852280e-39 -3.360496e-01
bigcom363       -9.852280e-39 -6.682576e-01
bigcom365       -9.850705e-39 -3.485130e-01
bigcom385       -9.853856e-39 -3.735148e-01
bigcom386       -9.850705e-39 -2.096889e-01
bigcom408       -9.860163e-39 -2.538484e-01
bigcom412       -9.852280e-39 -1.618032e-01
bigcom480        1.923263e-37  1.816993e+00
spin_vertex      1.525255e-38  2.668646e-01
membership_s1   -4.834794e-39 -1.729993e-01
membership_s3   -9.879134e-39 -3.124073e-01
membership_s4   -4.558503e-39 -8.014175e-02
membership_s5    1.298734e-39  1.118128e-01
membership_s6    1.818619e-39  7.760295e-02
membership_s7    2.226580e-39  3.435265e-02
membership_s8   -9.864899e-39 -3.058678e-01
membership_s9   -9.872803e-39 -3.838789e-01
membership_s11  -9.858586e-39 -3.213043e-01
membership_s12  -9.860163e-39 -3.231700e-01
membership_s14  -9.855432e-39 -2.018059e-01
membership_s15   1.752237e-38  3.591716e-01
membership_s16  -9.864899e-39 -3.336266e-01
membership_s17   1.346032e-37  1.489126e+00
membership_s18  -9.914105e-39 -3.861432e-01
membership_s20  -9.857009e-39 -3.551421e-01
membership_s21  -1.005486e-38 -3.873857e-01
membership_s22  -9.877551e-39 -3.072804e-01
membership_s24   4.640266e-38  8.691470e-01
membership_s25  -9.863320e-39 -2.848676e-01
membership_s26  -9.871221e-39 -2.602907e-01
membership_s27  -2.364582e-39 -3.891866e-02
membership_s28  -9.872803e-39 -3.323940e-01
membership_s30   3.710887e-39  1.114403e-01
membership_s31  -4.335187e-39 -4.607525e-02
membership_s32  -4.353247e-39 -8.041643e-02
membership_s33  -9.855432e-39 -3.985612e-01
membership_s36   5.619700e-39  9.437938e-02
membership_s37   4.230303e-39  2.407007e-01
V1              -2.540146e-39  2.277253e-03
V2               2.525472e-39 -1.272692e-01
pdi             -4.360135e-35 -9.302003e+02
adhesion         6.203031e-43  3.573538e-06
cohesion        -1.241611e-42 -7.259062e-06
inner           -5.834764e-43 -7.944150e-06
outer           -7.812654e-43 -6.385641e-06
ioratio         -1.319518e-38  1.054530e-01
comsize         -2.371890e-42 -1.294330e-06
target           2.692539e-39  6.393200e-02
[1] "Dataset: low_CT Model GBM, run: 8 of 10 2015-06-16 10:04:02"
Iter   TrainDeviance   ValidDeviance   StepSize   Improve
     1        0.1814             nan     0.0100    0.0000

[1] "GBM variable coefficients"
                            var   rel.inf
fifth                     fifth 26.733623
graph16                 graph16 25.010544
graph23                 graph23 14.095604
ratio2                   ratio2  9.927214
bigcom30               bigcom30  5.620257
bigcom480             bigcom480  4.302711
fourth                   fourth  3.523901
graph1                   graph1  3.083413
bigcom248             bigcom248  2.335565
ratio6                   ratio6  2.328732
V2                           V2  1.966167
outer                     outer  1.072269
graph0                   graph0  0.000000
graph2                   graph2  0.000000
graph3                   graph3  0.000000
graph4                   graph4  0.000000
graph5                   graph5  0.000000
graph6                   graph6  0.000000
graph7                   graph7  0.000000
graph8                   graph8  0.000000
graph9                   graph9  0.000000
graph10                 graph10  0.000000
graph11                 graph11  0.000000
graph12                 graph12  0.000000
graph13                 graph13  0.000000
graph14                 graph14  0.000000
graph15                 graph15  0.000000
graph17                 graph17  0.000000
graph18                 graph18  0.000000
graph19                 graph19  0.000000
graph20                 graph20  0.000000
graph21                 graph21  0.000000
graph22                 graph22  0.000000
graph24                 graph24  0.000000
graph25                 graph25  0.000000
graph26                 graph26  0.000000
graph27                 graph27  0.000000
graph28                 graph28  0.000000
graph29                 graph29  0.000000
orbit0                   orbit0  0.000000
orbit1                   orbit1  0.000000
orbit2                   orbit2  0.000000
orbit3                   orbit3  0.000000
orbit4                   orbit4  0.000000
orbit5                   orbit5  0.000000
orbit6                   orbit6  0.000000
orbit7                   orbit7  0.000000
orbit8                   orbit8  0.000000
orbit9                   orbit9  0.000000
orbit10                 orbit10  0.000000
orbit11                 orbit11  0.000000
orbit12                 orbit12  0.000000
orbit13                 orbit13  0.000000
orbit14                 orbit14  0.000000
orbit15                 orbit15  0.000000
orbit16                 orbit16  0.000000
orbit17                 orbit17  0.000000
orbit18                 orbit18  0.000000
orbit19                 orbit19  0.000000
orbit20                 orbit20  0.000000
orbit21                 orbit21  0.000000
orbit22                 orbit22  0.000000
orbit23                 orbit23  0.000000
orbit24                 orbit24  0.000000
orbit25                 orbit25  0.000000
orbit26                 orbit26  0.000000
orbit27                 orbit27  0.000000
orbit28                 orbit28  0.000000
orbit29                 orbit29  0.000000
orbit30                 orbit30  0.000000
orbit31                 orbit31  0.000000
orbit32                 orbit32  0.000000
orbit33                 orbit33  0.000000
orbit34                 orbit34  0.000000
orbit35                 orbit35  0.000000
orbit36                 orbit36  0.000000
orbit37                 orbit37  0.000000
orbit38                 orbit38  0.000000
orbit39                 orbit39  0.000000
orbit40                 orbit40  0.000000
orbit41                 orbit41  0.000000
orbit42                 orbit42  0.000000
orbit43                 orbit43  0.000000
orbit44                 orbit44  0.000000
orbit45                 orbit45  0.000000
orbit46                 orbit46  0.000000
orbit47                 orbit47  0.000000
orbit48                 orbit48  0.000000
orbit49                 orbit49  0.000000
orbit50                 orbit50  0.000000
orbit51                 orbit51  0.000000
orbit52                 orbit52  0.000000
orbit53                 orbit53  0.000000
orbit54                 orbit54  0.000000
orbit55                 orbit55  0.000000
orbit56                 orbit56  0.000000
orbit57                 orbit57  0.000000
orbit58                 orbit58  0.000000
orbit59                 orbit59  0.000000
orbit60                 orbit60  0.000000
orbit61                 orbit61  0.000000
orbit62                 orbit62  0.000000
orbit63                 orbit63  0.000000
orbit64                 orbit64  0.000000
orbit65                 orbit65  0.000000
orbit66                 orbit66  0.000000
orbit67                 orbit67  0.000000
orbit68                 orbit68  0.000000
orbit69                 orbit69  0.000000
orbit70                 orbit70  0.000000
orbit71                 orbit71  0.000000
orbit72                 orbit72  0.000000
AP                           AP  0.000000
bet                         bet  0.000000
ecc                         ecc  0.000000
eccrad                   eccrad  0.000000
close                     close  0.000000
constraint           constraint  0.000000
coreness               coreness  0.000000
knn                         knn  0.000000
hubscore               hubscore  0.000000
pagerank               pagerank  0.000000
trans                     trans  0.000000
evcent                   evcent  0.000000
first                     first  0.000000
upto_second         upto_second  0.000000
upto_third           upto_third  0.000000
upto_fourth         upto_fourth  0.000000
upto_fifth           upto_fifth  0.000000
upto_sixth           upto_sixth  0.000000
second                   second  0.000000
third                     third  0.000000
sixth                     sixth  0.000000
ratio1                   ratio1  0.000000
ratio3                   ratio3  0.000000
ratio4                   ratio4  0.000000
ratio5                   ratio5  0.000000
selfinter             selfinter  0.000000
walktrap_vertex walktrap_vertex  0.000000
bigcom1                 bigcom1  0.000000
bigcom2                 bigcom2  0.000000
bigcom3                 bigcom3  0.000000
bigcom4                 bigcom4  0.000000
bigcom6                 bigcom6  0.000000
bigcom8                 bigcom8  0.000000
bigcom9                 bigcom9  0.000000
bigcom11               bigcom11  0.000000
bigcom13               bigcom13  0.000000
bigcom15               bigcom15  0.000000
bigcom16               bigcom16  0.000000
bigcom21               bigcom21  0.000000
bigcom22               bigcom22  0.000000
bigcom24               bigcom24  0.000000
bigcom26               bigcom26  0.000000
bigcom28               bigcom28  0.000000
bigcom31               bigcom31  0.000000
bigcom32               bigcom32  0.000000
bigcom33               bigcom33  0.000000
bigcom34               bigcom34  0.000000
bigcom36               bigcom36  0.000000
bigcom37               bigcom37  0.000000
bigcom38               bigcom38  0.000000
bigcom39               bigcom39  0.000000
bigcom40               bigcom40  0.000000
bigcom43               bigcom43  0.000000
bigcom44               bigcom44  0.000000
bigcom46               bigcom46  0.000000
bigcom47               bigcom47  0.000000
bigcom49               bigcom49  0.000000
bigcom50               bigcom50  0.000000
bigcom51               bigcom51  0.000000
bigcom52               bigcom52  0.000000
bigcom54               bigcom54  0.000000
bigcom56               bigcom56  0.000000
bigcom62               bigcom62  0.000000
bigcom66               bigcom66  0.000000
bigcom68               bigcom68  0.000000
bigcom69               bigcom69  0.000000
bigcom71               bigcom71  0.000000
bigcom72               bigcom72  0.000000
bigcom73               bigcom73  0.000000
bigcom74               bigcom74  0.000000
bigcom75               bigcom75  0.000000
bigcom76               bigcom76  0.000000
bigcom77               bigcom77  0.000000
bigcom79               bigcom79  0.000000
bigcom80               bigcom80  0.000000
bigcom82               bigcom82  0.000000
bigcom83               bigcom83  0.000000
bigcom84               bigcom84  0.000000
bigcom85               bigcom85  0.000000
bigcom87               bigcom87  0.000000
bigcom89               bigcom89  0.000000
bigcom91               bigcom91  0.000000
bigcom92               bigcom92  0.000000
bigcom93               bigcom93  0.000000
bigcom96               bigcom96  0.000000
bigcom97               bigcom97  0.000000
bigcom98               bigcom98  0.000000
bigcom99               bigcom99  0.000000
bigcom101             bigcom101  0.000000
bigcom104             bigcom104  0.000000
bigcom106             bigcom106  0.000000
bigcom109             bigcom109  0.000000
bigcom113             bigcom113  0.000000
bigcom116             bigcom116  0.000000
bigcom120             bigcom120  0.000000
bigcom123             bigcom123  0.000000
bigcom126             bigcom126  0.000000
bigcom127             bigcom127  0.000000
bigcom137             bigcom137  0.000000
bigcom139             bigcom139  0.000000
bigcom140             bigcom140  0.000000
bigcom143             bigcom143  0.000000
bigcom145             bigcom145  0.000000
bigcom146             bigcom146  0.000000
bigcom147             bigcom147  0.000000
bigcom149             bigcom149  0.000000
bigcom153             bigcom153  0.000000
bigcom154             bigcom154  0.000000
bigcom156             bigcom156  0.000000
bigcom157             bigcom157  0.000000
bigcom158             bigcom158  0.000000
bigcom160             bigcom160  0.000000
bigcom161             bigcom161  0.000000
bigcom162             bigcom162  0.000000
bigcom164             bigcom164  0.000000
bigcom166             bigcom166  0.000000
bigcom167             bigcom167  0.000000
bigcom171             bigcom171  0.000000
bigcom173             bigcom173  0.000000
bigcom175             bigcom175  0.000000
bigcom176             bigcom176  0.000000
bigcom177             bigcom177  0.000000
bigcom178             bigcom178  0.000000
bigcom180             bigcom180  0.000000
bigcom181             bigcom181  0.000000
bigcom184             bigcom184  0.000000
bigcom186             bigcom186  0.000000
bigcom187             bigcom187  0.000000
bigcom189             bigcom189  0.000000
bigcom194             bigcom194  0.000000
bigcom195             bigcom195  0.000000
bigcom196             bigcom196  0.000000
bigcom204             bigcom204  0.000000
bigcom205             bigcom205  0.000000
bigcom212             bigcom212  0.000000
bigcom214             bigcom214  0.000000
bigcom222             bigcom222  0.000000
bigcom223             bigcom223  0.000000
bigcom226             bigcom226  0.000000
bigcom227             bigcom227  0.000000
bigcom229             bigcom229  0.000000
bigcom233             bigcom233  0.000000
bigcom236             bigcom236  0.000000
bigcom237             bigcom237  0.000000
bigcom246             bigcom246  0.000000
bigcom249             bigcom249  0.000000
bigcom250             bigcom250  0.000000
bigcom254             bigcom254  0.000000
bigcom266             bigcom266  0.000000
bigcom269             bigcom269  0.000000
bigcom272             bigcom272  0.000000
bigcom274             bigcom274  0.000000
bigcom281             bigcom281  0.000000
bigcom291             bigcom291  0.000000
bigcom292             bigcom292  0.000000
bigcom295             bigcom295  0.000000
bigcom299             bigcom299  0.000000
bigcom301             bigcom301  0.000000
bigcom306             bigcom306  0.000000
bigcom309             bigcom309  0.000000
bigcom314             bigcom314  0.000000
bigcom321             bigcom321  0.000000
bigcom341             bigcom341  0.000000
bigcom350             bigcom350  0.000000
bigcom353             bigcom353  0.000000
bigcom359             bigcom359  0.000000
bigcom363             bigcom363  0.000000
bigcom365             bigcom365  0.000000
bigcom385             bigcom385  0.000000
bigcom386             bigcom386  0.000000
bigcom408             bigcom408  0.000000
bigcom412             bigcom412  0.000000
spin_vertex         spin_vertex  0.000000
membership_s1     membership_s1  0.000000
membership_s3     membership_s3  0.000000
membership_s4     membership_s4  0.000000
membership_s5     membership_s5  0.000000
membership_s6     membership_s6  0.000000
membership_s7     membership_s7  0.000000
membership_s8     membership_s8  0.000000
membership_s9     membership_s9  0.000000
membership_s11   membership_s11  0.000000
membership_s12   membership_s12  0.000000
membership_s14   membership_s14  0.000000
membership_s15   membership_s15  0.000000
membership_s16   membership_s16  0.000000
membership_s17   membership_s17  0.000000
membership_s18   membership_s18  0.000000
membership_s20   membership_s20  0.000000
membership_s21   membership_s21  0.000000
membership_s22   membership_s22  0.000000
membership_s24   membership_s24  0.000000
membership_s25   membership_s25  0.000000
membership_s26   membership_s26  0.000000
membership_s27   membership_s27  0.000000
membership_s28   membership_s28  0.000000
membership_s30   membership_s30  0.000000
membership_s31   membership_s31  0.000000
membership_s32   membership_s32  0.000000
membership_s33   membership_s33  0.000000
membership_s36   membership_s36  0.000000
membership_s37   membership_s37  0.000000
V1                           V1  0.000000
pdi                         pdi  0.000000
adhesion               adhesion  0.000000
cohesion               cohesion  0.000000
inner                     inner  0.000000
ioratio                 ioratio  0.000000
comsize                 comsize  0.000000
target                   target  0.000000
[1] "Dataset: low_CT Model RF, run: 8 of 10 2015-06-16 10:04:04"
     |      Out-of-bag   |
Tree |      MSE  %Var(y) |
   1 |  0.01288   156.06 |
   2 |  0.01526   184.87 |
   3 |  0.01603   194.12 |
   4 |  0.01514   183.44 |
   5 |   0.0142   171.97 |
   6 |   0.0128   154.99 |
   7 |  0.01206   146.02 |
   8 |  0.01124   136.09 |
   9 |  0.01089   131.85 |
  10 |  0.01094   132.55 |
  11 |   0.0108   130.79 |
  12 |  0.01055   127.82 |
  13 |  0.01076   130.31 |
  14 |  0.01063   128.76 |
  15 |  0.01037   125.60 |
  16 |  0.01025   124.12 |
  17 |  0.01019   123.44 |
  18 |  0.01014   122.77 |
  19 |  0.01012   122.56 |
  20 |  0.01008   122.14 |
  21 |  0.01008   122.10 |
  22 | 0.009991   121.02 |
  23 | 0.009954   120.57 |
  24 | 0.009898   119.89 |
  25 | 0.009898   119.88 |
  26 |  0.00988   119.68 |
  27 | 0.009806   118.77 |
  28 | 0.009774   118.39 |
  29 | 0.009783   118.50 |
  30 | 0.009756   118.17 |
  31 | 0.009741   117.99 |
  32 | 0.009708   117.59 |
  33 | 0.009726   117.81 |
  34 | 0.009749   118.08 |
  35 | 0.009742   118.00 |
  36 | 0.009747   118.06 |
  37 | 0.009736   117.92 |
  38 | 0.009731   117.87 |
  39 | 0.009715   117.67 |
  40 | 0.009694   117.41 |
  41 | 0.009677   117.21 |
  42 | 0.009688   117.34 |
  43 | 0.009674   117.17 |
  44 | 0.009652   116.90 |
  45 | 0.009653   116.92 |
  46 | 0.009661   117.02 |
  47 | 0.009641   116.78 |
  48 | 0.009632   116.67 |
  49 | 0.009665   117.07 |
  50 | 0.009684   117.29 |
  51 | 0.009653   116.92 |
  52 | 0.009655   116.94 |
  53 | 0.009661   117.02 |
  54 | 0.009653   116.92 |
  55 | 0.009696   117.44 |
  56 | 0.009695   117.43 |
  57 | 0.009688   117.34 |
  58 | 0.009708   117.59 |
  59 |   0.0097   117.49 |
  60 | 0.009697   117.46 |
  61 | 0.009706   117.56 |
  62 | 0.009715   117.67 |
  63 | 0.009699   117.48 |
  64 | 0.009696   117.44 |
  65 | 0.009675   117.19 |
  66 | 0.009664   117.06 |
  67 | 0.009659   116.99 |
  68 | 0.009647   116.85 |
  69 | 0.009639   116.75 |
  70 | 0.009634   116.69 |
  71 | 0.009624   116.56 |
  72 | 0.009629   116.63 |
  73 | 0.009637   116.73 |
  74 | 0.009619   116.51 |
  75 | 0.009603   116.31 |
  76 | 0.009595   116.22 |
  77 | 0.009609   116.39 |
  78 | 0.009596   116.23 |
  79 | 0.009598   116.25 |
  80 | 0.009581   116.05 |
  81 | 0.009592   116.18 |
  82 | 0.009573   115.96 |
  83 | 0.009564   115.84 |
  84 |  0.00956   115.79 |
  85 | 0.009561   115.80 |
  86 | 0.009591   116.17 |
  87 | 0.009582   116.06 |
  88 | 0.009582   116.06 |
  89 |  0.00959   116.15 |
  90 | 0.009575   115.98 |
  91 | 0.009558   115.77 |
  92 | 0.009562   115.82 |
  93 | 0.009565   115.85 |
  94 | 0.009564   115.84 |
  95 |  0.00955   115.67 |
  96 | 0.009545   115.62 |
  97 | 0.009534   115.48 |
  98 | 0.009541   115.56 |
  99 | 0.009543   115.58 |
 100 | 0.009537   115.51 |
[1] "Random Forest variable coefficients"
                      %IncMSE IncNodePurity
graph5           3.709500e-04  1.086393e-01
graph6           2.002216e-03  2.357082e-01
graph7           7.035375e-05  7.390677e-02
graph8           0.000000e+00  6.938894e-20
graph9           7.816394e-03  3.455421e-01
graph10          1.420828e-03  2.526126e-01
graph11          4.553790e-03  3.245383e-01
graph12          1.118769e-03  1.730345e-01
graph13          3.865978e-03  2.374415e-01
graph14          8.087791e-04  2.477155e-01
graph15          6.435793e-04  6.415571e-02
graph16          2.371945e-03  3.816167e-01
graph17          2.310282e-03  2.821253e-01
graph18          3.827310e-04  5.673713e-02
graph19          3.943773e-03  3.112760e-01
graph20          1.793901e-03  1.630442e-01
graph21          2.296585e-03  1.788670e-01
graph22          1.972226e-04  2.064758e-02
graph23          2.802708e-03  2.202567e-01
graph24          2.094166e-06  3.817466e-02
graph25          4.747937e-04  1.907515e-01
graph26          1.506918e-04  2.080292e-01
graph27          0.000000e+00  0.000000e+00
graph28          0.000000e+00  1.387779e-19
graph29          0.000000e+00  0.000000e+00
orbit0           1.753777e-04  5.798570e-02
orbit1           2.333549e-03  2.113347e-01
orbit2           1.080790e-04  5.725961e-02
orbit3          -3.528638e-07  1.256828e-04
orbit4           1.658104e-03  2.810794e-01
orbit5           1.859187e-03  1.273087e-01
orbit6           4.561952e-03  2.886037e-01
orbit7           1.370185e-04  4.133254e-02
orbit8           2.329562e-04  1.481181e-01
orbit9           6.766245e-04  1.792967e-01
orbit10          1.005039e-04  8.823808e-02
orbit11          9.512766e-05  6.585210e-02
orbit12         -4.334634e-06  1.500000e-02
orbit13         -4.297379e-06  8.571429e-03
orbit14          0.000000e+00  0.000000e+00
orbit15          5.499182e-03  2.306435e-01
orbit16          1.522851e-02  2.602414e-01
orbit17          1.342997e-03  1.436860e-01
orbit18          2.716169e-03  7.357470e-01
orbit19          1.907826e-03  2.578041e-01
orbit20          9.527343e-03  2.598190e-01
orbit21          1.441232e-03  1.366070e-01
orbit22          3.839520e-03  3.706580e-01
orbit23          2.826263e-04  3.390159e-02
orbit24          1.035233e-03  2.637448e-01
orbit25          0.000000e+00  5.377643e-19
orbit26         -4.364729e-06  1.546019e-02
orbit27          1.899839e-03  2.752502e-01
orbit28          1.947280e-03  9.308720e-02
orbit29          8.218044e-04  1.284227e-01
orbit30          2.316152e-04  1.545562e-01
orbit31          2.123237e-03  1.934823e-01
orbit32          7.009643e-04  6.540216e-02
orbit33          7.930463e-05  1.211164e-01
orbit34          1.978338e-03  7.409825e-02
orbit35          3.132720e-03  4.086273e-01
orbit36          5.544855e-04  3.586723e-01
orbit37          2.825218e-03  2.385275e-01
orbit38          2.144962e-03  2.959712e-01
orbit39          2.518439e-03  2.934544e-01
orbit40          6.374841e-05  1.706573e-02
orbit41         -4.391744e-06  8.571429e-03
orbit42          0.000000e+00  6.938894e-20
orbit43          4.699199e-04  6.511057e-02
orbit44          0.000000e+00  0.000000e+00
orbit45          4.870874e-03  3.925210e-01
orbit46          2.579536e-05  1.100000e-02
orbit47         -2.604094e-05  1.075611e-01
orbit48          0.000000e+00  8.500145e-19
orbit49          1.016784e-03  1.891519e-01
orbit50          5.862935e-04  5.817366e-02
orbit51          1.871084e-04  1.419022e-01
orbit52          1.687550e-05  4.756349e-02
orbit53          1.856134e-04  9.079528e-02
orbit54          1.767706e-05  6.852485e-02
orbit55          0.000000e+00  0.000000e+00
orbit56          3.229939e-03  1.983690e-01
orbit57          0.000000e+00  0.000000e+00
orbit58          0.000000e+00  0.000000e+00
orbit59          2.643634e-04  3.666294e-02
orbit60          0.000000e+00  0.000000e+00
orbit61          0.000000e+00  0.000000e+00
orbit62          3.587394e-04  6.812713e-02
orbit63          6.055468e-05  5.082115e-02
orbit64          0.000000e+00  2.775558e-19
orbit65          2.079041e-04  7.585109e-02
orbit66          0.000000e+00  1.387779e-19
orbit67          0.000000e+00  0.000000e+00
orbit68         -8.669267e-06  3.758199e-04
orbit69          0.000000e+00  0.000000e+00
orbit70          0.000000e+00  6.938894e-20
orbit71          0.000000e+00  0.000000e+00
orbit72          0.000000e+00  0.000000e+00
AP               0.000000e+00  4.368939e-02
bet              1.777587e-03  4.257490e-01
ecc             -1.221251e-05  4.384210e-02
eccrad           3.044177e-05  2.538829e-02
close            6.873940e-04  1.811097e-01
constraint       3.891186e-03  2.441058e-01
coreness         2.723595e-03  1.990727e-01
knn              2.194558e-03  6.003783e-01
hubscore         2.295909e-03  3.026462e-01
pagerank         2.312010e-03  1.220588e+00
trans            1.352814e-06  1.327152e-04
evcent           9.941526e-04  2.750629e-01
first            4.107272e-05  7.817797e-02
upto_second      3.469035e-03  1.989784e-01
upto_third       9.185793e-04  2.354934e-01
upto_fourth      3.362630e-03  1.513146e-01
upto_fifth       1.328228e-03  2.012325e-01
upto_sixth       4.392534e-05  1.401529e-01
second           1.692245e-03  2.676430e-01
third            2.310251e-04  1.838265e-01
fourth           8.913387e-04  4.656178e-01
fifth            2.221196e-03  7.140301e-01
sixth            1.052822e-03  2.139064e-01
ratio1           5.495584e-03  4.378875e-01
ratio2           2.122893e-03  8.110182e-01
ratio3           1.220489e-03  3.728153e-01
ratio4           2.034828e-03  4.033015e-01
ratio5           1.019188e-03  7.931124e-01
ratio6           2.242630e-03  3.370864e-01
selfinter       -2.202206e-06  9.686187e-02
walktrap_vertex  1.533602e-05  1.208053e-01
bigcom1          8.433729e-06  1.336266e-02
bigcom2          0.000000e+00  0.000000e+00
bigcom3          0.000000e+00  0.000000e+00
bigcom4          1.194456e-03  1.556273e-01
bigcom6          0.000000e+00  0.000000e+00
bigcom8          0.000000e+00  0.000000e+00
bigcom9          0.000000e+00  0.000000e+00
bigcom11         0.000000e+00  0.000000e+00
bigcom13         0.000000e+00  1.474515e-19
bigcom15         0.000000e+00  0.000000e+00
bigcom16         0.000000e+00  1.387779e-19
bigcom21         0.000000e+00  0.000000e+00
bigcom22         0.000000e+00  0.000000e+00
bigcom24         0.000000e+00  6.938894e-20
bigcom26        -1.794856e-05  2.670892e-01
bigcom28         0.000000e+00  0.000000e+00
bigcom30        -5.088125e-05  7.174985e-02
bigcom31         0.000000e+00  0.000000e+00
bigcom32         0.000000e+00  0.000000e+00
bigcom33         0.000000e+00  0.000000e+00
bigcom34         0.000000e+00  0.000000e+00
bigcom36         0.000000e+00  0.000000e+00
bigcom37         0.000000e+00  0.000000e+00
bigcom38         0.000000e+00  0.000000e+00
bigcom39         0.000000e+00  0.000000e+00
bigcom40         2.303807e-05  4.670596e-02
bigcom43         0.000000e+00  0.000000e+00
bigcom44         0.000000e+00  2.775558e-19
bigcom46         0.000000e+00  0.000000e+00
bigcom47         3.837711e-05  2.446931e-01
bigcom49         0.000000e+00  0.000000e+00
bigcom50         0.000000e+00  0.000000e+00
bigcom51         0.000000e+00  0.000000e+00
bigcom52         0.000000e+00  0.000000e+00
bigcom54         0.000000e+00  1.387779e-19
bigcom56         0.000000e+00  0.000000e+00
bigcom62         0.000000e+00  0.000000e+00
bigcom66         0.000000e+00  0.000000e+00
bigcom68         0.000000e+00  0.000000e+00
bigcom69         0.000000e+00  0.000000e+00
bigcom71         0.000000e+00  6.938894e-20
bigcom72        -2.169557e-05  2.925143e-01
bigcom73         0.000000e+00  0.000000e+00
bigcom74         0.000000e+00  0.000000e+00
bigcom75         0.000000e+00  0.000000e+00
bigcom76         0.000000e+00  0.000000e+00
bigcom77         0.000000e+00  0.000000e+00
bigcom79         0.000000e+00  0.000000e+00
bigcom80         0.000000e+00  6.938894e-20
bigcom82         0.000000e+00  0.000000e+00
bigcom83         0.000000e+00  0.000000e+00
bigcom84         0.000000e+00  1.387779e-19
bigcom85         0.000000e+00  0.000000e+00
bigcom87         0.000000e+00  0.000000e+00
bigcom89         0.000000e+00  0.000000e+00
bigcom91         0.000000e+00  0.000000e+00
bigcom92         0.000000e+00  0.000000e+00
bigcom93         0.000000e+00  0.000000e+00
bigcom96         0.000000e+00  0.000000e+00
bigcom97         0.000000e+00  0.000000e+00
bigcom98         0.000000e+00  0.000000e+00
bigcom99         0.000000e+00  1.387779e-19
bigcom101        0.000000e+00  0.000000e+00
bigcom104        0.000000e+00  6.938894e-20
bigcom106        0.000000e+00  0.000000e+00
bigcom109        0.000000e+00  0.000000e+00
bigcom113        0.000000e+00  0.000000e+00
bigcom116        0.000000e+00  0.000000e+00
bigcom120        0.000000e+00  0.000000e+00
bigcom123        0.000000e+00  0.000000e+00
bigcom126        0.000000e+00  0.000000e+00
bigcom127        0.000000e+00  0.000000e+00
bigcom137        0.000000e+00  0.000000e+00
bigcom139        0.000000e+00  6.938894e-20
bigcom140        0.000000e+00  0.000000e+00
bigcom143        0.000000e+00  0.000000e+00
bigcom145        0.000000e+00  0.000000e+00
bigcom146        0.000000e+00  0.000000e+00
bigcom147        0.000000e+00  2.081668e-19
bigcom149        0.000000e+00  0.000000e+00
bigcom153        0.000000e+00  0.000000e+00
bigcom154        0.000000e+00  0.000000e+00
bigcom156        0.000000e+00  0.000000e+00
bigcom157        0.000000e+00  0.000000e+00
bigcom158        0.000000e+00  0.000000e+00
bigcom160        0.000000e+00  1.387779e-19
bigcom161        0.000000e+00  0.000000e+00
bigcom162        0.000000e+00  0.000000e+00
bigcom164        0.000000e+00  0.000000e+00
bigcom166        0.000000e+00  1.387779e-19
bigcom167        0.000000e+00  0.000000e+00
bigcom171        0.000000e+00  0.000000e+00
bigcom173        0.000000e+00  0.000000e+00
bigcom175        0.000000e+00  0.000000e+00
bigcom176        0.000000e+00  1.387779e-19
bigcom177        0.000000e+00  6.938894e-20
bigcom178        0.000000e+00  0.000000e+00
bigcom180        0.000000e+00  0.000000e+00
bigcom181        0.000000e+00  6.938894e-20
bigcom184        0.000000e+00  0.000000e+00
bigcom186        0.000000e+00  0.000000e+00
bigcom187        0.000000e+00  0.000000e+00
bigcom189        0.000000e+00  6.938894e-20
bigcom194        3.962724e-06  4.114067e-01
bigcom195        0.000000e+00  0.000000e+00
bigcom196        0.000000e+00  0.000000e+00
bigcom204        0.000000e+00  0.000000e+00
bigcom205        0.000000e+00  0.000000e+00
bigcom212        0.000000e+00  0.000000e+00
bigcom214        0.000000e+00  6.938894e-20
bigcom222        0.000000e+00  0.000000e+00
bigcom223        0.000000e+00  0.000000e+00
bigcom226        0.000000e+00  0.000000e+00
bigcom227        0.000000e+00  0.000000e+00
bigcom229        0.000000e+00  0.000000e+00
bigcom233        0.000000e+00  0.000000e+00
bigcom236        0.000000e+00  0.000000e+00
bigcom237        0.000000e+00  0.000000e+00
bigcom246        0.000000e+00  6.938894e-20
bigcom248       -4.554005e-05  2.967263e-01
bigcom249       -5.478201e-10  7.641655e-01
bigcom250        0.000000e+00  0.000000e+00
bigcom254        0.000000e+00  0.000000e+00
bigcom266        0.000000e+00  0.000000e+00
bigcom269        0.000000e+00  6.938894e-20
bigcom272        0.000000e+00  0.000000e+00
bigcom274        0.000000e+00  0.000000e+00
bigcom281        0.000000e+00  0.000000e+00
bigcom291        0.000000e+00  0.000000e+00
bigcom292        0.000000e+00  0.000000e+00
bigcom295        0.000000e+00  0.000000e+00
bigcom299        0.000000e+00  0.000000e+00
bigcom301        0.000000e+00  0.000000e+00
bigcom306        0.000000e+00  0.000000e+00
bigcom309        0.000000e+00  0.000000e+00
bigcom314        0.000000e+00  0.000000e+00
bigcom321        0.000000e+00  0.000000e+00
bigcom341        0.000000e+00  0.000000e+00
bigcom350        0.000000e+00  0.000000e+00
bigcom353        0.000000e+00  0.000000e+00
bigcom359        0.000000e+00  0.000000e+00
bigcom363        0.000000e+00  1.387779e-19
bigcom365        0.000000e+00  0.000000e+00
bigcom385        0.000000e+00  0.000000e+00
bigcom386        0.000000e+00  0.000000e+00
bigcom408        0.000000e+00  0.000000e+00
bigcom412        0.000000e+00  0.000000e+00
bigcom480        8.245322e-06  2.880428e-01
spin_vertex      3.308235e-04  2.808259e-01
membership_s1    1.743992e-05  9.558034e-04
membership_s3    0.000000e+00  0.000000e+00
membership_s4   -1.293998e-05  4.427500e-02
membership_s5    3.726425e-05  8.458767e-02
membership_s6    4.145833e-05  4.055293e-02
membership_s7   -3.458186e-06  1.154970e-02
membership_s8    0.000000e+00  6.938894e-20
membership_s9    0.000000e+00  0.000000e+00
membership_s11   0.000000e+00  5.551115e-19
membership_s12   0.000000e+00  0.000000e+00
membership_s14   0.000000e+00  0.000000e+00
membership_s15   7.113660e-05  3.880827e-01
membership_s16   0.000000e+00  0.000000e+00
membership_s17  -2.234006e-05  6.672097e-01
membership_s18   0.000000e+00  0.000000e+00
membership_s20   0.000000e+00  1.387779e-19
membership_s21   0.000000e+00  8.673617e-21
membership_s22   0.000000e+00  0.000000e+00
membership_s24  -2.481524e-05  4.019827e-02
membership_s25   0.000000e+00  6.938894e-20
membership_s26   0.000000e+00  0.000000e+00
membership_s27  -4.639943e-05  9.811309e-02
membership_s28   0.000000e+00  0.000000e+00
membership_s30   2.139275e-05  8.286793e-02
membership_s31   1.702783e-04  1.140376e-01
membership_s32   1.007079e-05  3.561686e-02
membership_s33   0.000000e+00  0.000000e+00
membership_s36   5.613134e-06  7.593329e-02
membership_s37   1.329767e-05  8.717516e-03
V1               1.464664e-03  7.033614e-01
V2               2.678664e-03  1.493001e+00
pdi              4.470273e-06  7.660446e-02
adhesion         4.063751e-03  6.635955e-01
cohesion         4.067138e-03  6.116786e-01
inner            1.693969e-03  4.848576e-01
outer            1.044107e-03  6.323327e-01
ioratio          1.801393e-03  3.835207e-01
comsize          6.462099e-04  7.051607e-01
target          -3.308071e-05  7.651233e-02
[1] "Dataset: low_CT Model GLM, run: 8 of 10 2015-06-16 10:06:03"
[1] "glmnet variable coefficients"
                         [,1]          [,2]
(Intercept)     -4.780093e+00 -6.594984e+00
graph0          -1.840124e-39 -1.264385e-02
graph1          -1.105184e-42  1.021258e-05
graph2          -2.126738e-39 -3.697107e-02
graph3          -1.315707e-43  1.029707e-07
graph4          -7.103751e-46 -7.709566e-09
graph5          -2.046110e-41 -1.877895e-04
graph6          -8.376861e-43 -2.633450e-06
graph7          -3.977280e-41 -2.105353e-04
graph8          -4.868042e-39 -6.524072e-02
graph9          -2.838487e-45  2.951796e-09
graph10         -4.348763e-47 -3.357992e-10
graph11         -9.600729e-49 -1.470882e-11
graph12         -5.465168e-45 -4.875902e-08
graph13         -7.637628e-44  2.737021e-07
graph14         -2.841184e-46 -7.788357e-10
graph15         -4.485316e-42 -5.793202e-05
graph16         -2.001138e-44 -2.503317e-07
graph17         -3.183156e-44 -4.643596e-07
graph18         -1.382682e-42  2.069468e-05
graph19         -2.990853e-43 -3.309216e-06
graph20          5.153481e-43  3.919096e-05
graph21         -3.603018e-42 -1.948583e-05
graph22         -1.212252e-43  3.270844e-05
graph23         -1.736310e-42 -2.520025e-05
graph24         -4.612731e-42 -6.370843e-06
graph25         -2.515602e-41 -6.617872e-04
graph26         -1.160828e-41  2.335858e-04
graph27         -2.295449e-40 -3.447201e-03
graph28         -1.476295e-40 -3.004419e-03
graph29         -8.417508e-39 -1.906364e-02
orbit0          -1.840124e-39 -1.258909e-02
orbit1          -1.097910e-42  1.035225e-05
orbit2          -4.890073e-40  5.630507e-03
orbit3          -2.126738e-39 -3.693819e-02
orbit4          -1.300700e-43  4.501013e-07
orbit5          -1.782248e-42 -2.197143e-05
orbit6          -7.103712e-46 -7.470162e-09
orbit7          -2.841199e-40  9.829632e-03
orbit8          -2.046110e-41 -1.870563e-04
orbit9          -9.156686e-43 -9.167157e-06
orbit10         -2.401379e-42  2.760878e-05
orbit11         -3.149200e-40  2.188238e-02
orbit12         -3.937868e-41 -1.911459e-04
orbit13         -2.965767e-39 -7.066789e-02
orbit14         -4.868042e-39 -6.523493e-02
orbit15         -2.926992e-45  1.545799e-08
orbit16         -7.865908e-44  6.169926e-08
orbit17         -2.070801e-44 -3.143987e-07
orbit18         -5.240249e-46  2.076665e-08
orbit19         -3.558866e-47 -3.331687e-10
orbit20         -1.983917e-45 -4.054366e-08
orbit21         -1.101689e-42  7.370495e-07
orbit22         -9.600729e-49 -1.427637e-11
orbit23         -8.575836e-40 -1.840689e-02
orbit24         -5.833488e-45 -3.624916e-08
orbit25         -1.307770e-44 -2.079549e-07
orbit26         -1.760263e-42 -3.418069e-05
orbit27         -9.700431e-44  5.347282e-07
orbit28         -1.090230e-42 -1.619787e-05
orbit29         -1.631907e-43  1.309370e-06
orbit30         -2.093663e-42  3.968297e-05
orbit31         -2.618749e-46 -3.720892e-09
orbit32         -1.989452e-45  5.944626e-08
orbit33          1.891140e-39  1.235494e-01
orbit34         -4.485316e-42 -5.784470e-05
orbit35         -2.047579e-44 -2.617218e-07
orbit36         -2.120793e-43  3.224967e-05
orbit37         -5.970403e-44 -8.552914e-07
orbit38         -5.474647e-42  4.967665e-04
orbit39         -4.410316e-44 -5.171415e-07
orbit40         -4.468534e-44 -7.568231e-07
orbit41         -4.434996e-42 -8.038696e-05
orbit42         -1.910832e-39  2.374425e-02
orbit43         -1.382634e-42  2.071529e-05
orbit44         -5.142639e-39 -2.400986e-01
orbit45         -3.129220e-43 -3.051880e-06
orbit46         -1.212308e-42 -1.908941e-05
orbit47         -2.650274e-41 -1.022365e-03
orbit48         -3.774345e-42 -5.570120e-05
orbit49          5.297442e-43  4.016767e-05
orbit50         -8.018163e-41 -6.735863e-03
orbit51         -4.727193e-42  1.483574e-05
orbit52         -5.464498e-42 -7.914062e-05
orbit53         -5.483078e-42  2.702682e-03
orbit54         -1.211588e-43  3.266708e-05
orbit55         -5.542762e-39 -1.113059e-01
orbit56         -1.729986e-42 -2.532117e-05
orbit57         -6.827108e-42 -6.802597e-05
orbit58         -4.507350e-39 -9.798278e-02
orbit59         -4.779216e-42 -3.469616e-06
orbit60         -6.051617e-41 -8.346621e-04
orbit61         -6.106305e-39 -7.293995e-02
orbit62         -3.216488e-41 -8.291735e-04
orbit63          2.032521e-40  2.879276e-03
orbit64         -1.347166e-40 -2.897072e-03
orbit65         -1.169515e-41  3.804061e-04
orbit66         -6.408796e-41 -1.097419e-03
orbit67         -5.978508e-39 -3.204077e-02
orbit68         -2.295433e-40 -3.442908e-03
orbit69         -8.425610e-39 -1.532755e-01
orbit70         -1.477853e-40 -3.036092e-03
orbit71         -4.288609e-39 -1.468575e-02
orbit72         -8.417508e-39 -1.900708e-02
AP              -3.219383e-39 -2.466695e-02
bet             -2.668029e-43 -1.433390e-06
ecc              1.689483e-39  4.601630e-02
eccrad           1.013690e-38  2.751682e-01
close           -4.004265e-38  5.365820e-01
constraint       1.104035e-38  2.021095e-01
coreness        -1.781050e-39 -1.579301e-02
knn              3.479561e-42  8.268437e-05
hubscore        -2.264890e-37 -1.005241e+00
pagerank        -2.299482e-38 -7.967563e-01
trans           -7.856848e-39 -1.337248e-01
evcent          -2.237026e-37 -1.020830e+00
first           -1.840124e-39 -1.255080e-02
upto_second     -1.062173e-42  1.080557e-05
upto_third      -3.518425e-43  9.033576e-06
upto_fourth     -5.874207e-43 -1.598982e-06
upto_fifth      -7.153851e-43  1.347324e-05
upto_sixth       6.241057e-43  5.789481e-05
second          -1.055543e-42  1.063117e-05
third           -4.353396e-43  1.246446e-05
fourth          -1.191453e-43 -2.208880e-05
fifth            8.054496e-43  5.701638e-06
sixth            1.324347e-42 -7.346250e-06
ratio1           3.570837e-42  8.187968e-05
ratio2          -6.357970e-42 -4.179651e-04
ratio3           1.556506e-41  5.445306e-05
ratio4          -8.798671e-42 -8.747825e-04
ratio5          -9.283519e-42 -1.310579e-04
ratio6           1.830988e-42  6.478457e-07
selfinter       -3.594205e-39 -3.476576e-02
walktrap_vertex -6.437361e-39 -1.149245e-01
bigcom1         -3.922936e-39 -1.894894e-02
bigcom2         -8.420207e-39 -2.326041e-01
bigcom3         -8.547641e-39 -2.437570e-01
bigcom4         -6.703293e-39 -9.392555e-02
bigcom6         -8.412116e-39 -2.118184e-01
bigcom8         -8.535140e-39 -2.368418e-01
bigcom9         -8.447291e-39 -2.491091e-01
bigcom11        -8.420207e-39 -1.917009e-01
bigcom13        -8.436436e-39 -2.398099e-01
bigcom15        -8.435082e-39 -3.124750e-01
bigcom16        -8.417508e-39 -2.413233e-01
bigcom21        -8.470449e-39 -2.471345e-01
bigcom22        -8.522676e-39 -2.607324e-01
bigcom24        -8.414811e-39 -2.265451e-01
bigcom26         6.402768e-38  1.075779e+00
bigcom28        -8.539303e-39 -2.524430e-01
bigcom30         1.900318e-38  5.869567e-01
bigcom31        -8.412116e-39 -2.217042e-01
bigcom32        -8.424259e-39 -1.762709e-01
bigcom33        -8.413463e-39 -2.114366e-01
bigcom34        -8.416160e-39 -2.549878e-01
bigcom36        -8.417508e-39 -2.400328e-01
bigcom37        -8.412116e-39 -1.709560e-01
bigcom38        -8.426962e-39 -2.152079e-01
bigcom39        -8.424259e-39 -2.396289e-01
bigcom40         5.046479e-40  2.097859e-01
bigcom43        -8.417508e-39 -2.267623e-01
bigcom44         5.884240e-39  9.335439e-02
bigcom46        -8.422908e-39 -1.752793e-01
bigcom47         1.180043e-37  1.609063e+00
bigcom49        -8.418858e-39 -2.108061e-01
bigcom50        -8.418858e-39 -2.693066e-01
bigcom51        -8.414811e-39 -2.553279e-01
bigcom52        -8.412116e-39 -3.339096e-01
bigcom54        -8.413463e-39 -2.441377e-01
bigcom56        -8.414811e-39 -2.396778e-01
bigcom62        -8.413463e-39 -2.656389e-01
bigcom66        -8.416160e-39 -2.231329e-01
bigcom68        -8.414811e-39 -2.291599e-01
bigcom69        -8.421557e-39 -2.532126e-01
bigcom71        -8.426962e-39 -2.160370e-01
bigcom72         1.600945e-37  1.863454e+00
bigcom73        -8.414811e-39 -2.140078e-01
bigcom74        -8.417508e-39 -2.838949e-01
bigcom75        -8.412116e-39 -1.960238e-01
bigcom76        -8.416160e-39 -1.901780e-01
bigcom77        -8.414811e-39 -2.803611e-01
bigcom79        -8.414811e-39 -2.645067e-01
bigcom80        -8.414811e-39 -1.973377e-01
bigcom82        -8.417508e-39 -2.346191e-01
bigcom83        -8.412116e-39 -1.050201e-01
bigcom84        -8.413463e-39 -2.468628e-01
bigcom85        -8.416160e-39 -2.798958e-01
bigcom87        -8.416160e-39 -2.493652e-01
bigcom89        -8.413463e-39 -2.308760e-01
bigcom91        -8.412116e-39 -1.966900e-01
bigcom92        -8.425610e-39 -2.262176e-01
bigcom93        -8.413463e-39 -1.362704e-01
bigcom96        -8.412116e-39 -2.571297e-01
bigcom97        -8.416160e-39 -2.931154e-01
bigcom98        -8.414811e-39 -2.173275e-01
bigcom99        -8.414811e-39 -1.570787e-01
bigcom101       -8.417508e-39 -4.927528e-01
bigcom104       -8.421557e-39 -2.657252e-01
bigcom106       -8.417508e-39 -2.073437e-01
bigcom109       -8.413463e-39 -2.331617e-01
bigcom113       -8.414811e-39 -3.181070e-01
bigcom116       -8.429667e-39 -2.057080e-01
bigcom120       -8.412116e-39 -2.585477e-01
bigcom123       -8.413463e-39 -1.715547e-01
bigcom126       -8.413463e-39 -2.461131e-01
bigcom127       -8.412116e-39 -1.920297e-01
bigcom137       -8.416160e-39 -2.321579e-01
bigcom139       -8.412116e-39 -2.241823e-01
bigcom140       -8.414811e-39 -2.035738e-01
bigcom143       -8.414811e-39 -2.063973e-01
bigcom145       -8.414811e-39 -1.623528e-01
bigcom146       -8.416160e-39 -1.336633e-01
bigcom147       -8.414811e-39 -2.230337e-01
bigcom149       -8.410769e-39 -7.386026e-02
bigcom153       -8.417508e-39 -2.069858e-01
bigcom154       -8.425610e-39 -2.619695e-01
bigcom156       -8.412116e-39 -2.662035e-01
bigcom157       -8.413463e-39 -1.695089e-01
bigcom158       -8.413463e-39 -1.738357e-01
bigcom160       -8.416160e-39 -2.016538e-01
bigcom161       -8.413463e-39 -3.141696e-01
bigcom162       -8.410769e-39 -4.441941e-01
bigcom164       -8.414811e-39 -2.146768e-01
bigcom166       -8.417508e-39 -2.065916e-01
bigcom167       -8.424259e-39 -2.261937e-01
bigcom171       -8.410769e-39 -3.094126e-01
bigcom173       -8.416160e-39 -3.070319e-01
bigcom175       -8.413463e-39 -1.215925e-01
bigcom176       -8.414811e-39 -3.672162e-01
bigcom177       -8.414811e-39 -2.200608e-01
bigcom178       -8.414811e-39 -2.575901e-01
bigcom180       -8.412116e-39 -1.841545e-01
bigcom181       -8.417508e-39 -2.292117e-01
bigcom184       -8.413463e-39 -7.527444e-02
bigcom186       -8.413463e-39 -3.092554e-01
bigcom187       -8.413463e-39 -1.943894e-01
bigcom189       -8.417508e-39 -1.551669e-01
bigcom194        1.937659e-37  1.940750e+00
bigcom195       -8.413463e-39 -2.450115e-01
bigcom196       -8.412116e-39 -3.097472e-01
bigcom204       -8.421557e-39 -1.836238e-01
bigcom205       -8.414811e-39 -1.741111e-01
bigcom212       -8.414811e-39 -2.939617e-01
bigcom214       -8.416160e-39 -2.874328e-01
bigcom222       -8.413463e-39 -2.168805e-01
bigcom223        0.000000e+00  0.000000e+00
bigcom226       -8.413463e-39 -2.888835e-01
bigcom227       -8.413463e-39 -2.216711e-01
bigcom229       -8.414811e-39 -2.419454e-01
bigcom233       -8.412116e-39 -1.731198e-01
bigcom236       -8.414811e-39 -2.361536e-01
bigcom237       -8.410769e-39 -8.658084e-02
bigcom246       -8.414811e-39 -2.237779e-01
bigcom248        1.360432e-37  1.382714e+00
bigcom249        4.968002e-37  3.260087e+00
bigcom250       -8.413463e-39 -1.296779e-01
bigcom254       -8.416160e-39 -2.006882e-01
bigcom266       -8.412116e-39 -2.166519e-01
bigcom269       -8.420207e-39 -2.870313e-01
bigcom272       -8.414811e-39 -2.425814e-01
bigcom274       -8.432373e-39 -1.737289e-01
bigcom281       -8.413463e-39 -2.507172e-01
bigcom291       -8.410769e-39 -2.437152e-01
bigcom292       -8.413463e-39 -2.716995e-01
bigcom295        0.000000e+00  0.000000e+00
bigcom299       -8.412116e-39 -2.504558e-01
bigcom301       -8.416160e-39 -2.347329e-01
bigcom306       -8.414811e-39 -2.004429e-01
bigcom309       -8.417508e-39 -2.372652e-01
bigcom314       -8.410769e-39 -2.431177e-02
bigcom321       -8.420207e-39 -2.542412e-01
bigcom341       -8.413463e-39 -2.155296e-01
bigcom350       -8.412116e-39 -2.046063e-02
bigcom353       -8.413463e-39 -2.525797e-01
bigcom359       -8.412116e-39 -2.795791e-01
bigcom363       -8.414811e-39 -5.996776e-01
bigcom365       -8.412116e-39 -2.435384e-01
bigcom385       -8.414811e-39 -3.310386e-01
bigcom386       -8.412116e-39 -1.339913e-01
bigcom408       -8.418858e-39 -1.696156e-01
bigcom412       -8.416160e-39 -1.720364e-01
bigcom480        1.937659e-37  1.978458e+00
spin_vertex      1.634236e-38  3.533514e-01
membership_s1   -3.086542e-39 -1.170535e-01
membership_s3   -8.435082e-39 -2.778727e-01
membership_s4   -4.626475e-39 -1.041894e-01
membership_s5   -1.982413e-39  1.973832e-02
membership_s6    8.686262e-40  1.263222e-02
membership_s7    9.049359e-40 -1.510673e-02
membership_s8   -8.422908e-39 -2.638038e-01
membership_s9   -8.431020e-39 -3.435300e-01
membership_s11  -8.421557e-39 -3.142468e-01
membership_s12  -8.421557e-39 -3.053414e-01
membership_s14  -8.417508e-39 -1.944609e-01
membership_s15   2.052670e-38  4.222540e-01
membership_s16  -8.422908e-39 -3.003669e-01
membership_s17   2.444289e-37  2.050075e+00
membership_s18  -8.469083e-39 -3.591708e-01
membership_s20  -8.414811e-39 -3.638767e-01
membership_s21  -8.586767e-39 -3.480716e-01
membership_s22  -8.433727e-39 -3.085173e-01
membership_s24   3.982452e-38  8.568982e-01
membership_s25  -8.421557e-39 -2.418621e-01
membership_s26  -8.432373e-39 -2.687484e-01
membership_s27  -1.089988e-39  5.455853e-03
membership_s28  -8.429667e-39 -2.863412e-01
membership_s30   3.741604e-39  1.357049e-01
membership_s31  -2.985869e-39 -6.188739e-03
membership_s32  -1.619837e-40  7.234947e-02
membership_s33  -8.417508e-39 -3.837197e-01
membership_s36   1.883824e-39  2.936689e-02
membership_s37   5.884240e-39  2.805950e-01
V1              -2.419916e-39 -1.308461e-02
V2               8.225653e-40 -1.403500e-01
pdi             -1.789823e-35 -3.450723e+02
adhesion         5.168502e-43  2.407530e-06
cohesion        -1.034703e-42 -4.926923e-06
inner           -4.582991e-43 -5.528755e-06
outer           -6.399927e-43 -3.748299e-06
ioratio         -1.253427e-38  6.978773e-02
comsize         -2.013402e-42  2.601269e-06
target           4.490253e-39  1.173237e-01
[1] "Dataset: low_CT Model GBM, run: 9 of 10 2015-06-16 10:07:37"
Iter   TrainDeviance   ValidDeviance   StepSize   Improve
     1        0.1899             nan     0.0100   -0.0000

[1] "GBM variable coefficients"
                            var   rel.inf
fifth                     fifth 28.448501
V2                           V2 22.176719
graph2                   graph2  6.870139
ratio1                   ratio1  6.470112
graph3                   graph3  6.046949
orbit16                 orbit16  5.650646
bigcom47               bigcom47  5.099712
graph9                   graph9  4.948596
adhesion               adhesion  4.633516
bigcom480             bigcom480  4.133070
bigcom248             bigcom248  4.119012
bigcom26               bigcom26  1.403027
graph0                   graph0  0.000000
graph1                   graph1  0.000000
graph4                   graph4  0.000000
graph5                   graph5  0.000000
graph6                   graph6  0.000000
graph7                   graph7  0.000000
graph8                   graph8  0.000000
graph10                 graph10  0.000000
graph11                 graph11  0.000000
graph12                 graph12  0.000000
graph13                 graph13  0.000000
graph14                 graph14  0.000000
graph15                 graph15  0.000000
graph16                 graph16  0.000000
graph17                 graph17  0.000000
graph18                 graph18  0.000000
graph19                 graph19  0.000000
graph20                 graph20  0.000000
graph21                 graph21  0.000000
graph22                 graph22  0.000000
graph23                 graph23  0.000000
graph24                 graph24  0.000000
graph25                 graph25  0.000000
graph26                 graph26  0.000000
graph27                 graph27  0.000000
graph28                 graph28  0.000000
graph29                 graph29  0.000000
orbit0                   orbit0  0.000000
orbit1                   orbit1  0.000000
orbit2                   orbit2  0.000000
orbit3                   orbit3  0.000000
orbit4                   orbit4  0.000000
orbit5                   orbit5  0.000000
orbit6                   orbit6  0.000000
orbit7                   orbit7  0.000000
orbit8                   orbit8  0.000000
orbit9                   orbit9  0.000000
orbit10                 orbit10  0.000000
orbit11                 orbit11  0.000000
orbit12                 orbit12  0.000000
orbit13                 orbit13  0.000000
orbit14                 orbit14  0.000000
orbit15                 orbit15  0.000000
orbit17                 orbit17  0.000000
orbit18                 orbit18  0.000000
orbit19                 orbit19  0.000000
orbit20                 orbit20  0.000000
orbit21                 orbit21  0.000000
orbit22                 orbit22  0.000000
orbit23                 orbit23  0.000000
orbit24                 orbit24  0.000000
orbit25                 orbit25  0.000000
orbit26                 orbit26  0.000000
orbit27                 orbit27  0.000000
orbit28                 orbit28  0.000000
orbit29                 orbit29  0.000000
orbit30                 orbit30  0.000000
orbit31                 orbit31  0.000000
orbit32                 orbit32  0.000000
orbit33                 orbit33  0.000000
orbit34                 orbit34  0.000000
orbit35                 orbit35  0.000000
orbit36                 orbit36  0.000000
orbit37                 orbit37  0.000000
orbit38                 orbit38  0.000000
orbit39                 orbit39  0.000000
orbit40                 orbit40  0.000000
orbit41                 orbit41  0.000000
orbit42                 orbit42  0.000000
orbit43                 orbit43  0.000000
orbit44                 orbit44  0.000000
orbit45                 orbit45  0.000000
orbit46                 orbit46  0.000000
orbit47                 orbit47  0.000000
orbit48                 orbit48  0.000000
orbit49                 orbit49  0.000000
orbit50                 orbit50  0.000000
orbit51                 orbit51  0.000000
orbit52                 orbit52  0.000000
orbit53                 orbit53  0.000000
orbit54                 orbit54  0.000000
orbit55                 orbit55  0.000000
orbit56                 orbit56  0.000000
orbit57                 orbit57  0.000000
orbit58                 orbit58  0.000000
orbit59                 orbit59  0.000000
orbit60                 orbit60  0.000000
orbit61                 orbit61  0.000000
orbit62                 orbit62  0.000000
orbit63                 orbit63  0.000000
orbit64                 orbit64  0.000000
orbit65                 orbit65  0.000000
orbit66                 orbit66  0.000000
orbit67                 orbit67  0.000000
orbit68                 orbit68  0.000000
orbit69                 orbit69  0.000000
orbit70                 orbit70  0.000000
orbit71                 orbit71  0.000000
orbit72                 orbit72  0.000000
AP                           AP  0.000000
bet                         bet  0.000000
ecc                         ecc  0.000000
eccrad                   eccrad  0.000000
close                     close  0.000000
constraint           constraint  0.000000
coreness               coreness  0.000000
knn                         knn  0.000000
hubscore               hubscore  0.000000
pagerank               pagerank  0.000000
trans                     trans  0.000000
evcent                   evcent  0.000000
first                     first  0.000000
upto_second         upto_second  0.000000
upto_third           upto_third  0.000000
upto_fourth         upto_fourth  0.000000
upto_fifth           upto_fifth  0.000000
upto_sixth           upto_sixth  0.000000
second                   second  0.000000
third                     third  0.000000
fourth                   fourth  0.000000
sixth                     sixth  0.000000
ratio2                   ratio2  0.000000
ratio3                   ratio3  0.000000
ratio4                   ratio4  0.000000
ratio5                   ratio5  0.000000
ratio6                   ratio6  0.000000
selfinter             selfinter  0.000000
walktrap_vertex walktrap_vertex  0.000000
bigcom1                 bigcom1  0.000000
bigcom2                 bigcom2  0.000000
bigcom3                 bigcom3  0.000000
bigcom4                 bigcom4  0.000000
bigcom6                 bigcom6  0.000000
bigcom8                 bigcom8  0.000000
bigcom9                 bigcom9  0.000000
bigcom11               bigcom11  0.000000
bigcom13               bigcom13  0.000000
bigcom15               bigcom15  0.000000
bigcom16               bigcom16  0.000000
bigcom21               bigcom21  0.000000
bigcom22               bigcom22  0.000000
bigcom24               bigcom24  0.000000
bigcom28               bigcom28  0.000000
bigcom30               bigcom30  0.000000
bigcom31               bigcom31  0.000000
bigcom32               bigcom32  0.000000
bigcom33               bigcom33  0.000000
bigcom34               bigcom34  0.000000
bigcom36               bigcom36  0.000000
bigcom37               bigcom37  0.000000
bigcom38               bigcom38  0.000000
bigcom39               bigcom39  0.000000
bigcom40               bigcom40  0.000000
bigcom43               bigcom43  0.000000
bigcom44               bigcom44  0.000000
bigcom46               bigcom46  0.000000
bigcom49               bigcom49  0.000000
bigcom50               bigcom50  0.000000
bigcom51               bigcom51  0.000000
bigcom52               bigcom52  0.000000
bigcom54               bigcom54  0.000000
bigcom56               bigcom56  0.000000
bigcom62               bigcom62  0.000000
bigcom66               bigcom66  0.000000
bigcom68               bigcom68  0.000000
bigcom69               bigcom69  0.000000
bigcom71               bigcom71  0.000000
bigcom72               bigcom72  0.000000
bigcom73               bigcom73  0.000000
bigcom74               bigcom74  0.000000
bigcom75               bigcom75  0.000000
bigcom76               bigcom76  0.000000
bigcom77               bigcom77  0.000000
bigcom79               bigcom79  0.000000
bigcom80               bigcom80  0.000000
bigcom82               bigcom82  0.000000
bigcom83               bigcom83  0.000000
bigcom84               bigcom84  0.000000
bigcom85               bigcom85  0.000000
bigcom87               bigcom87  0.000000
bigcom89               bigcom89  0.000000
bigcom91               bigcom91  0.000000
bigcom92               bigcom92  0.000000
bigcom93               bigcom93  0.000000
bigcom96               bigcom96  0.000000
bigcom97               bigcom97  0.000000
bigcom98               bigcom98  0.000000
bigcom99               bigcom99  0.000000
bigcom101             bigcom101  0.000000
bigcom104             bigcom104  0.000000
bigcom106             bigcom106  0.000000
bigcom109             bigcom109  0.000000
bigcom113             bigcom113  0.000000
bigcom116             bigcom116  0.000000
bigcom120             bigcom120  0.000000
bigcom123             bigcom123  0.000000
bigcom126             bigcom126  0.000000
bigcom127             bigcom127  0.000000
bigcom137             bigcom137  0.000000
bigcom139             bigcom139  0.000000
bigcom140             bigcom140  0.000000
bigcom143             bigcom143  0.000000
bigcom145             bigcom145  0.000000
bigcom146             bigcom146  0.000000
bigcom147             bigcom147  0.000000
bigcom149             bigcom149  0.000000
bigcom153             bigcom153  0.000000
bigcom154             bigcom154  0.000000
bigcom156             bigcom156  0.000000
bigcom157             bigcom157  0.000000
bigcom158             bigcom158  0.000000
bigcom160             bigcom160  0.000000
bigcom161             bigcom161  0.000000
bigcom162             bigcom162  0.000000
bigcom164             bigcom164  0.000000
bigcom166             bigcom166  0.000000
bigcom167             bigcom167  0.000000
bigcom171             bigcom171  0.000000
bigcom173             bigcom173  0.000000
bigcom175             bigcom175  0.000000
bigcom176             bigcom176  0.000000
bigcom177             bigcom177  0.000000
bigcom178             bigcom178  0.000000
bigcom180             bigcom180  0.000000
bigcom181             bigcom181  0.000000
bigcom184             bigcom184  0.000000
bigcom186             bigcom186  0.000000
bigcom187             bigcom187  0.000000
bigcom189             bigcom189  0.000000
bigcom194             bigcom194  0.000000
bigcom195             bigcom195  0.000000
bigcom196             bigcom196  0.000000
bigcom204             bigcom204  0.000000
bigcom205             bigcom205  0.000000
bigcom212             bigcom212  0.000000
bigcom214             bigcom214  0.000000
bigcom222             bigcom222  0.000000
bigcom223             bigcom223  0.000000
bigcom226             bigcom226  0.000000
bigcom227             bigcom227  0.000000
bigcom229             bigcom229  0.000000
bigcom233             bigcom233  0.000000
bigcom236             bigcom236  0.000000
bigcom237             bigcom237  0.000000
bigcom246             bigcom246  0.000000
bigcom249             bigcom249  0.000000
bigcom250             bigcom250  0.000000
bigcom254             bigcom254  0.000000
bigcom266             bigcom266  0.000000
bigcom269             bigcom269  0.000000
bigcom272             bigcom272  0.000000
bigcom274             bigcom274  0.000000
bigcom281             bigcom281  0.000000
bigcom291             bigcom291  0.000000
bigcom292             bigcom292  0.000000
bigcom295             bigcom295  0.000000
bigcom299             bigcom299  0.000000
bigcom301             bigcom301  0.000000
bigcom306             bigcom306  0.000000
bigcom309             bigcom309  0.000000
bigcom314             bigcom314  0.000000
bigcom321             bigcom321  0.000000
bigcom341             bigcom341  0.000000
bigcom350             bigcom350  0.000000
bigcom353             bigcom353  0.000000
bigcom359             bigcom359  0.000000
bigcom363             bigcom363  0.000000
bigcom365             bigcom365  0.000000
bigcom385             bigcom385  0.000000
bigcom386             bigcom386  0.000000
bigcom408             bigcom408  0.000000
bigcom412             bigcom412  0.000000
spin_vertex         spin_vertex  0.000000
membership_s1     membership_s1  0.000000
membership_s3     membership_s3  0.000000
membership_s4     membership_s4  0.000000
membership_s5     membership_s5  0.000000
membership_s6     membership_s6  0.000000
membership_s7     membership_s7  0.000000
membership_s8     membership_s8  0.000000
membership_s9     membership_s9  0.000000
membership_s11   membership_s11  0.000000
membership_s12   membership_s12  0.000000
membership_s14   membership_s14  0.000000
membership_s15   membership_s15  0.000000
membership_s16   membership_s16  0.000000
membership_s17   membership_s17  0.000000
membership_s18   membership_s18  0.000000
membership_s20   membership_s20  0.000000
membership_s21   membership_s21  0.000000
membership_s22   membership_s22  0.000000
membership_s24   membership_s24  0.000000
membership_s25   membership_s25  0.000000
membership_s26   membership_s26  0.000000
membership_s27   membership_s27  0.000000
membership_s28   membership_s28  0.000000
membership_s30   membership_s30  0.000000
membership_s31   membership_s31  0.000000
membership_s32   membership_s32  0.000000
membership_s33   membership_s33  0.000000
membership_s36   membership_s36  0.000000
membership_s37   membership_s37  0.000000
V1                           V1  0.000000
pdi                         pdi  0.000000
cohesion               cohesion  0.000000
inner                     inner  0.000000
outer                     outer  0.000000
ioratio                 ioratio  0.000000
comsize                 comsize  0.000000
target                   target  0.000000
[1] "Dataset: low_CT Model RF, run: 9 of 10 2015-06-16 10:07:38"
     |      Out-of-bag   |
Tree |      MSE  %Var(y) |
   1 |   0.0159   175.63 |
   2 |   0.0152   167.95 |
   3 |   0.0155   171.24 |
   4 |  0.01441   159.23 |
   5 |  0.01417   156.50 |
   6 |  0.01383   152.79 |
   7 |  0.01413   156.05 |
   8 |  0.01361   150.38 |
   9 |   0.0133   146.87 |
  10 |  0.01307   144.40 |
  11 |  0.01269   140.22 |
  12 |  0.01231   135.94 |
  13 |  0.01211   133.78 |
  14 |  0.01202   132.82 |
  15 |  0.01184   130.74 |
  16 |  0.01166   128.79 |
  17 |   0.0116   128.15 |
  18 |  0.01148   126.79 |
  19 |  0.01137   125.59 |
  20 |  0.01129   124.76 |
  21 |  0.01117   123.36 |
  22 |  0.01101   121.57 |
  23 |  0.01093   120.73 |
  24 |   0.0109   120.46 |
  25 |  0.01085   119.86 |
  26 |  0.01085   119.88 |
  27 |  0.01086   120.01 |
  28 |  0.01083   119.60 |
  29 |  0.01084   119.74 |
  30 |  0.01084   119.72 |
  31 |  0.01082   119.55 |
  32 |  0.01079   119.24 |
  33 |  0.01077   118.93 |
  34 |  0.01071   118.34 |
  35 |  0.01071   118.33 |
  36 |   0.0107   118.16 |
  37 |  0.01069   118.12 |
  38 |  0.01069   118.07 |
  39 |  0.01067   117.84 |
  40 |  0.01062   117.33 |
  41 |  0.01062   117.27 |
  42 |  0.01062   117.29 |
  43 |  0.01064   117.56 |
  44 |  0.01063   117.47 |
  45 |  0.01064   117.50 |
  46 |  0.01065   117.69 |
  47 |  0.01067   117.89 |
  48 |  0.01067   117.87 |
  49 |  0.01064   117.48 |
  50 |   0.0106   117.14 |
  51 |  0.01057   116.78 |
  52 |  0.01058   116.92 |
  53 |  0.01054   116.47 |
  54 |  0.01054   116.42 |
  55 |  0.01055   116.52 |
  56 |  0.01054   116.43 |
  57 |  0.01053   116.34 |
  58 |  0.01053   116.33 |
  59 |  0.01051   116.15 |
  60 |  0.01052   116.19 |
  61 |   0.0105   116.03 |
  62 |   0.0105   116.02 |
  63 |   0.0105   115.98 |
  64 |  0.01051   116.07 |
  65 |   0.0105   116.03 |
  66 |  0.01048   115.79 |
  67 |  0.01049   115.90 |
  68 |  0.01051   116.08 |
  69 |  0.01049   115.89 |
  70 |  0.01049   115.82 |
  71 |  0.01048   115.79 |
  72 |  0.01048   115.81 |
  73 |   0.0105   115.97 |
  74 |   0.0105   115.97 |
  75 |  0.01049   115.89 |
  76 |  0.01051   116.05 |
  77 |   0.0105   116.03 |
  78 |  0.01049   115.86 |
  79 |  0.01048   115.74 |
  80 |  0.01047   115.68 |
  81 |  0.01047   115.63 |
  82 |  0.01049   115.90 |
  83 |   0.0105   116.03 |
  84 |  0.01051   116.05 |
  85 |  0.01052   116.21 |
  86 |  0.01051   116.13 |
  87 |  0.01051   116.07 |
  88 |   0.0105   115.96 |
  89 |   0.0105   115.99 |
  90 |  0.01051   116.07 |
  91 |   0.0105   115.97 |
  92 |   0.0105   115.95 |
  93 |   0.0105   115.96 |
  94 |  0.01049   115.91 |
  95 |  0.01049   115.92 |
  96 |  0.01049   115.88 |
  97 |   0.0105   115.97 |
  98 |  0.01049   115.89 |
  99 |  0.01049   115.86 |
 100 |   0.0105   115.96 |
[1] "Random Forest variable coefficients"
                      %IncMSE IncNodePurity
graph5           5.481601e-04  9.409077e-02
graph6           2.069904e-03  2.772166e-01
graph7           2.994746e-05  1.686076e-02
graph8           2.584700e-05  2.544500e-03
graph9           4.612712e-03  3.311739e-01
graph10          1.911719e-03  3.622539e-01
graph11          3.755783e-03  4.563539e-01
graph12          1.843083e-03  5.362377e-01
graph13          1.731743e-03  2.729994e-01
graph14          5.713346e-03  2.899074e-01
graph15          5.837538e-04  1.505152e-01
graph16          2.251855e-03  3.251804e-01
graph17          2.402154e-03  3.784622e-01
graph18          3.576210e-04  6.613956e-02
graph19          2.924016e-03  3.756906e-01
graph20          3.613095e-04  9.129893e-02
graph21          1.723477e-03  9.219005e-02
graph22          3.817627e-06  2.256098e-03
graph23          1.423582e-03  2.346584e-01
graph24          1.747928e-04  5.436402e-02
graph25          3.193484e-04  1.083696e-01
graph26          1.120841e-05  2.504348e-02
graph27         -6.242756e-06  1.427863e-01
graph28          0.000000e+00  6.938894e-20
graph29          0.000000e+00  0.000000e+00
orbit0           4.494561e-05  3.249359e-02
orbit1           3.863714e-03  3.790885e-01
orbit2           4.100800e-05  4.497797e-02
orbit3          -2.336483e-08  3.190432e-03
orbit4           2.071639e-03  2.157741e-01
orbit5           3.584062e-04  1.110775e-01
orbit6           2.964111e-03  2.746058e-01
orbit7           2.037135e-04  5.561081e-02
orbit8           4.509082e-05  4.533067e-02
orbit9           1.265761e-03  1.812999e-01
orbit10          1.393180e-04  6.931511e-02
orbit11          5.545352e-05  1.038563e-01
orbit12          9.984466e-05  6.564286e-02
orbit13          1.529552e-05  9.832851e-03
orbit14          0.000000e+00  0.000000e+00
orbit15          6.672408e-03  3.679021e-01
orbit16          2.448956e-03  2.209114e-01
orbit17          2.111886e-04  1.573526e-01
orbit18          2.908835e-03  6.325302e-01
orbit19          2.053637e-03  4.356990e-01
orbit20          2.371459e-03  1.181560e-01
orbit21          1.255872e-03  8.656433e-02
orbit22          5.440512e-03  5.211445e-01
orbit23          2.203860e-04  3.284986e-02
orbit24          1.665619e-03  3.510198e-01
orbit25          7.372977e-06  2.416667e-02
orbit26         -1.318878e-05  6.279040e-02
orbit27          4.729911e-03  2.116075e-01
orbit28          1.145235e-03  9.217472e-02
orbit29          3.139156e-04  6.869163e-02
orbit30         -2.162578e-05  6.405355e-02
orbit31          7.530804e-03  3.389343e-01
orbit32          6.512023e-04  1.948098e-01
orbit33         -3.192008e-05  9.965351e-02
orbit34          2.938470e-03  1.504728e-01
orbit35          1.991694e-03  3.800805e-01
orbit36          9.269126e-04  1.592391e-01
orbit37          3.311355e-04  4.187791e-02
orbit38          9.877085e-04  1.950602e-01
orbit39          2.590458e-03  2.602278e-01
orbit40          1.257594e-04  3.156664e-02
orbit41          0.000000e+00  2.231288e-18
orbit42          0.000000e+00  3.090909e-02
orbit43          5.080303e-04  9.922813e-02
orbit44          0.000000e+00  0.000000e+00
orbit45          4.364583e-03  4.448662e-01
orbit46          8.260946e-05  3.648712e-02
orbit47          2.276070e-04  3.650178e-02
orbit48          0.000000e+00  1.561251e-19
orbit49          1.696372e-04  1.515886e-01
orbit50          1.566335e-04  1.761549e-01
orbit51          1.653786e-03  1.620274e-01
orbit52          5.147065e-04  5.060631e-02
orbit53          1.300554e-04  1.168520e-01
orbit54          4.837291e-05  3.318903e-02
orbit55          0.000000e+00  0.000000e+00
orbit56          2.548865e-03  2.137071e-01
orbit57          0.000000e+00  8.673617e-20
orbit58          0.000000e+00  0.000000e+00
orbit59          0.000000e+00  1.821460e-19
orbit60          0.000000e+00  8.333333e-03
orbit61          0.000000e+00  0.000000e+00
orbit62          1.898453e-05  1.964160e-02
orbit63          2.619437e-05  2.109376e-02
orbit64         -4.319654e-06  1.333333e-02
orbit65          0.000000e+00  6.071532e-20
orbit66          6.620928e-06  3.341725e-02
orbit67          1.283697e-05  4.653380e-03
orbit68          1.550067e-05  2.241834e-01
orbit69          0.000000e+00  0.000000e+00
orbit70          0.000000e+00  0.000000e+00
orbit71         -4.395604e-06  1.221412e-02
orbit72          0.000000e+00  0.000000e+00
AP               5.159071e-05  1.494077e-02
bet              1.118903e-03  3.374419e-01
ecc              2.770644e-05  8.726019e-02
eccrad          -5.099394e-06  6.545451e-02
close            2.752427e-03  2.299504e-01
constraint       4.989253e-03  2.573244e-01
coreness         2.931242e-03  3.227732e-01
knn              3.926424e-03  5.624850e-01
hubscore         2.660558e-03  3.664959e-01
pagerank         1.861773e-03  1.185841e+00
trans            1.405709e-05  3.275871e-02
evcent           1.122313e-03  3.038217e-01
first            8.530767e-04  5.573630e-02
upto_second      5.215325e-03  2.059586e-01
upto_third       3.825574e-03  2.764805e-01
upto_fourth      2.020142e-03  2.301979e-01
upto_fifth       2.959799e-03  2.998898e-01
upto_sixth       1.758102e-03  2.874996e-01
second           2.382330e-03  2.235683e-01
third            1.686503e-03  2.253123e-01
fourth           6.911679e-03  6.442519e-01
fifth            3.840282e-03  8.295717e-01
sixth            2.391062e-03  3.345195e-01
ratio1           2.543514e-03  4.744806e-01
ratio2           2.335747e-03  7.545150e-01
ratio3           5.499294e-03  6.656674e-01
ratio4           3.572125e-03  4.954004e-01
ratio5           2.563365e-04  6.935274e-01
ratio6           5.474391e-03  5.319893e-01
selfinter        5.323905e-05  1.181989e-01
walktrap_vertex  2.867246e-04  1.019091e-01
bigcom1          5.093995e-06  5.563623e-03
bigcom2          0.000000e+00  0.000000e+00
bigcom3         -1.910324e-05  1.226256e-01
bigcom4          4.425658e-05  5.116977e-02
bigcom6          0.000000e+00  2.775558e-19
bigcom8          0.000000e+00  0.000000e+00
bigcom9          0.000000e+00  8.673617e-21
bigcom11         0.000000e+00  6.938894e-20
bigcom13         0.000000e+00  0.000000e+00
bigcom15         0.000000e+00  0.000000e+00
bigcom16         0.000000e+00  0.000000e+00
bigcom21         0.000000e+00  0.000000e+00
bigcom22         0.000000e+00  0.000000e+00
bigcom24         0.000000e+00  0.000000e+00
bigcom26         9.850264e-05  2.678724e-01
bigcom28         0.000000e+00  0.000000e+00
bigcom30         0.000000e+00  0.000000e+00
bigcom31         0.000000e+00  0.000000e+00
bigcom32         0.000000e+00  1.387779e-19
bigcom33         0.000000e+00  6.938894e-20
bigcom34         0.000000e+00  0.000000e+00
bigcom36         0.000000e+00  6.938894e-20
bigcom37         0.000000e+00  0.000000e+00
bigcom38         0.000000e+00  0.000000e+00
bigcom39         0.000000e+00  0.000000e+00
bigcom40         2.412588e-05  3.046609e-02
bigcom43         0.000000e+00  0.000000e+00
bigcom44         0.000000e+00  0.000000e+00
bigcom46         0.000000e+00  0.000000e+00
bigcom47         6.022491e-05  2.973855e-01
bigcom49         0.000000e+00  0.000000e+00
bigcom50         0.000000e+00  0.000000e+00
bigcom51         0.000000e+00  0.000000e+00
bigcom52         0.000000e+00  0.000000e+00
bigcom54         0.000000e+00  0.000000e+00
bigcom56         0.000000e+00  0.000000e+00
bigcom62         0.000000e+00  0.000000e+00
bigcom66         0.000000e+00  0.000000e+00
bigcom68         0.000000e+00  0.000000e+00
bigcom69         0.000000e+00  0.000000e+00
bigcom71         0.000000e+00  0.000000e+00
bigcom72        -2.714519e-05  3.665848e-01
bigcom73         0.000000e+00  0.000000e+00
bigcom74         0.000000e+00  0.000000e+00
bigcom75         0.000000e+00  0.000000e+00
bigcom76         0.000000e+00  0.000000e+00
bigcom77         0.000000e+00  0.000000e+00
bigcom79         0.000000e+00  0.000000e+00
bigcom80         0.000000e+00  0.000000e+00
bigcom82         0.000000e+00  0.000000e+00
bigcom83         0.000000e+00  0.000000e+00
bigcom84         0.000000e+00  0.000000e+00
bigcom85         0.000000e+00  0.000000e+00
bigcom87         0.000000e+00  1.387779e-19
bigcom89         0.000000e+00  0.000000e+00
bigcom91         0.000000e+00  0.000000e+00
bigcom92         0.000000e+00  1.387779e-19
bigcom93         0.000000e+00  0.000000e+00
bigcom96         0.000000e+00  0.000000e+00
bigcom97         0.000000e+00  0.000000e+00
bigcom98         0.000000e+00  0.000000e+00
bigcom99         0.000000e+00  0.000000e+00
bigcom101        0.000000e+00  0.000000e+00
bigcom104        0.000000e+00  0.000000e+00
bigcom106        0.000000e+00  0.000000e+00
bigcom109        0.000000e+00  0.000000e+00
bigcom113        0.000000e+00  0.000000e+00
bigcom116        0.000000e+00  0.000000e+00
bigcom120        0.000000e+00  6.938894e-20
bigcom123        0.000000e+00  0.000000e+00
bigcom126        0.000000e+00  0.000000e+00
bigcom127        0.000000e+00  0.000000e+00
bigcom137        0.000000e+00  0.000000e+00
bigcom139        0.000000e+00  0.000000e+00
bigcom140        0.000000e+00  0.000000e+00
bigcom143        0.000000e+00  0.000000e+00
bigcom145        0.000000e+00  0.000000e+00
bigcom146        0.000000e+00  0.000000e+00
bigcom147        0.000000e+00  0.000000e+00
bigcom149        0.000000e+00  0.000000e+00
bigcom153        0.000000e+00  0.000000e+00
bigcom154        0.000000e+00  0.000000e+00
bigcom156        0.000000e+00  0.000000e+00
bigcom157        0.000000e+00  0.000000e+00
bigcom158        0.000000e+00  0.000000e+00
bigcom160        0.000000e+00  0.000000e+00
bigcom161        0.000000e+00  0.000000e+00
bigcom162        0.000000e+00  0.000000e+00
bigcom164        0.000000e+00  0.000000e+00
bigcom166        0.000000e+00  0.000000e+00
bigcom167        0.000000e+00  0.000000e+00
bigcom171        0.000000e+00  0.000000e+00
bigcom173        0.000000e+00  0.000000e+00
bigcom175        0.000000e+00  0.000000e+00
bigcom176        0.000000e+00  5.551115e-19
bigcom177        0.000000e+00  0.000000e+00
bigcom178        0.000000e+00  0.000000e+00
bigcom180        0.000000e+00  0.000000e+00
bigcom181        0.000000e+00  2.775558e-19
bigcom184        0.000000e+00  0.000000e+00
bigcom186        0.000000e+00  6.938894e-20
bigcom187        0.000000e+00  0.000000e+00
bigcom189        0.000000e+00  0.000000e+00
bigcom194        8.640575e-06  3.872212e-01
bigcom195        0.000000e+00  0.000000e+00
bigcom196        0.000000e+00  0.000000e+00
bigcom204        0.000000e+00  1.387779e-19
bigcom205        0.000000e+00  0.000000e+00
bigcom212        0.000000e+00  0.000000e+00
bigcom214        0.000000e+00  0.000000e+00
bigcom222        0.000000e+00  0.000000e+00
bigcom223        0.000000e+00  0.000000e+00
bigcom226        0.000000e+00  0.000000e+00
bigcom227        0.000000e+00  0.000000e+00
bigcom229        0.000000e+00  0.000000e+00
bigcom233        0.000000e+00  0.000000e+00
bigcom236        0.000000e+00  0.000000e+00
bigcom237        0.000000e+00  0.000000e+00
bigcom246        0.000000e+00  2.775558e-19
bigcom248       -4.628400e-06  3.209717e-01
bigcom249        0.000000e+00  0.000000e+00
bigcom250        0.000000e+00  0.000000e+00
bigcom254        0.000000e+00  6.938894e-20
bigcom266        0.000000e+00  0.000000e+00
bigcom269        0.000000e+00  0.000000e+00
bigcom272        0.000000e+00  0.000000e+00
bigcom274        0.000000e+00  0.000000e+00
bigcom281        0.000000e+00  0.000000e+00
bigcom291        0.000000e+00  0.000000e+00
bigcom292        0.000000e+00  0.000000e+00
bigcom295        0.000000e+00  0.000000e+00
bigcom299        0.000000e+00  6.938894e-20
bigcom301        0.000000e+00  0.000000e+00
bigcom306        0.000000e+00  0.000000e+00
bigcom309        0.000000e+00  0.000000e+00
bigcom314        0.000000e+00  0.000000e+00
bigcom321        0.000000e+00  0.000000e+00
bigcom341        0.000000e+00  0.000000e+00
bigcom350        0.000000e+00  0.000000e+00
bigcom353        0.000000e+00  0.000000e+00
bigcom359        0.000000e+00  0.000000e+00
bigcom363        0.000000e+00  0.000000e+00
bigcom365        0.000000e+00  0.000000e+00
bigcom385        0.000000e+00  0.000000e+00
bigcom386        0.000000e+00  0.000000e+00
bigcom408        0.000000e+00  0.000000e+00
bigcom412        0.000000e+00  0.000000e+00
bigcom480       -1.292687e-05  2.873784e-01
spin_vertex      6.179784e-04  2.860199e-01
membership_s1   -7.732546e-07  1.713088e-02
membership_s3    0.000000e+00  0.000000e+00
membership_s4    3.863783e-06  7.090610e-02
membership_s5    9.998301e-05  1.195095e-01
membership_s6    6.000684e-04  1.147855e-01
membership_s7    2.616470e-05  1.099474e-01
membership_s8    0.000000e+00  0.000000e+00
membership_s9    0.000000e+00  0.000000e+00
membership_s11   0.000000e+00  0.000000e+00
membership_s12   0.000000e+00  0.000000e+00
membership_s14   0.000000e+00  0.000000e+00
membership_s15   4.104229e-05  2.472485e-01
membership_s16   0.000000e+00  0.000000e+00
membership_s17  -5.041206e-05  7.457650e-01
membership_s18   0.000000e+00  0.000000e+00
membership_s20   0.000000e+00  0.000000e+00
membership_s21   0.000000e+00  0.000000e+00
membership_s22   0.000000e+00  0.000000e+00
membership_s24   3.141672e-05  9.496100e-02
membership_s25   0.000000e+00  6.938894e-20
membership_s26   0.000000e+00  0.000000e+00
membership_s27  -1.643219e-05  5.860513e-02
membership_s28   0.000000e+00  0.000000e+00
membership_s30  -7.407022e-06  1.515915e-01
membership_s31   7.797729e-05  4.569492e-02
membership_s32  -1.610265e-05  7.269016e-02
membership_s33   0.000000e+00  0.000000e+00
membership_s36  -2.815414e-06  2.352192e-02
membership_s37   0.000000e+00  0.000000e+00
V1               2.178313e-03  6.186221e-01
V2               1.997838e-03  1.370396e+00
pdi             -8.519520e-06  1.689927e-02
adhesion         8.489710e-03  8.400080e-01
cohesion         7.319808e-03  8.787484e-01
inner            7.572868e-04  6.457835e-01
outer            6.639274e-04  5.577545e-01
ioratio          1.401519e-03  7.392423e-01
comsize          1.279129e-03  7.779171e-01
target          -4.997340e-05  1.070667e-01
[1] "Dataset: low_CT Model GLM, run: 9 of 10 2015-06-16 10:09:33"
[1] "glmnet variable coefficients"
                         [,1]          [,2]
(Intercept)     -4.686346e+00 -6.966803e+00
graph0          -1.770371e-39 -1.039215e-02
graph1          -5.663520e-43  1.245026e-05
graph2          -1.210330e-39 -3.514677e-02
graph3          -1.130174e-43  2.662483e-07
graph4          -3.199084e-46 -1.656430e-08
graph5          -1.273917e-41  5.002732e-04
graph6          -6.715703e-43 -2.467792e-06
graph7          -1.528678e-41 -2.477317e-04
graph8           2.610376e-39  1.909825e-02
graph9          -2.129782e-45  1.818339e-08
graph10         -3.301101e-47 -6.268851e-10
graph11         -4.193032e-49 -3.292201e-11
graph12         -5.257172e-45 -6.018891e-08
graph13         -5.862230e-44  8.077956e-07
graph14         -2.026995e-46 -4.413696e-09
graph15         -5.244540e-42 -9.297246e-05
graph16         -1.552417e-44  1.218648e-08
graph17         -2.980139e-44 -5.210289e-07
graph18         -1.000421e-42  3.558843e-05
graph19         -2.856428e-43 -4.832183e-06
graph20         -1.464317e-43  1.611283e-06
graph21         -3.480586e-42  1.442042e-06
graph22          8.694593e-44  3.530678e-05
graph23         -1.811464e-42 -3.917314e-05
graph24         -4.141234e-42 -5.746147e-05
graph25         -1.939495e-41 -6.303661e-04
graph26         -6.628014e-42 -3.403836e-04
graph27          4.266173e-40  5.226311e-03
graph28          1.039906e-40 -2.352146e-03
graph29         -7.559401e-39 -4.258266e-01
orbit0          -1.770371e-39 -1.037996e-02
orbit1          -5.588540e-43  1.271621e-05
orbit2          -4.625623e-40  9.203073e-03
orbit3          -1.210330e-39 -3.503115e-02
orbit4          -1.064216e-43  6.216963e-07
orbit5          -1.937692e-42 -2.094701e-05
orbit6          -3.199053e-46 -1.606883e-08
orbit7          -2.327326e-40  1.494799e-02
orbit8          -1.273917e-41  4.982998e-04
orbit9          -7.554896e-43 -8.686811e-06
orbit10         -1.799033e-42  2.639458e-05
orbit11         -5.516287e-40  2.261256e-03
orbit12         -1.548360e-41 -2.406598e-04
orbit13         -2.583241e-41 -2.443593e-02
orbit14          2.610376e-39  2.001155e-02
orbit15         -1.859356e-45  3.817003e-08
orbit16         -8.865244e-44 -2.003332e-07
orbit17         -2.414166e-44 -3.962244e-07
orbit18         -1.038933e-45  8.600846e-10
orbit19         -1.915853e-47 -4.985420e-10
orbit20         -2.185591e-45 -4.223863e-08
orbit21         -1.206047e-42  3.069764e-06
orbit22         -4.193032e-49 -3.214226e-11
orbit23         -7.763168e-40 -2.348211e-02
orbit24         -5.433719e-45 -4.574036e-08
orbit25         -1.412273e-44 -2.656232e-07
orbit26         -1.748803e-42 -2.308911e-05
orbit27         -8.537398e-44  5.602806e-07
orbit28         -1.233437e-42 -1.848764e-05
orbit29         -6.787760e-44  5.023590e-06
orbit30         -2.901715e-42 -5.691105e-06
orbit31         -1.508430e-46 -6.115908e-09
orbit32         -2.142877e-45  1.457908e-08
orbit33          1.414539e-39  1.181787e-01
orbit34         -5.244540e-42 -9.294361e-05
orbit35         -1.019100e-44  1.875151e-07
orbit36         -4.255442e-43  1.896682e-05
orbit37         -6.554954e-44 -6.198879e-07
orbit38         -1.855365e-41 -3.361360e-04
orbit39         -3.899660e-44 -5.518979e-07
orbit40         -4.398471e-44 -8.796397e-07
orbit41         -2.444597e-42 -7.690378e-05
orbit42         -2.311394e-39 -2.078136e-02
orbit43         -1.000353e-42  3.562302e-05
orbit44         -5.466020e-39 -2.330538e-01
orbit45         -3.042824e-43 -3.730173e-06
orbit46         -1.053602e-42 -3.934508e-05
orbit47         -4.362514e-41 -1.674679e-03
orbit48         -2.399850e-42 -6.166760e-05
orbit49         -1.466782e-43  1.886034e-06
orbit50         -1.108293e-41 -1.091123e-03
orbit51         -5.073188e-42  6.014058e-05
orbit52         -4.734595e-42 -6.592451e-05
orbit53          1.456596e-41  3.229790e-03
orbit54          8.701788e-44  3.542783e-05
orbit55         -6.005550e-39 -2.464250e-01
orbit56         -1.966566e-42 -4.337082e-05
orbit57          5.769589e-42  2.115522e-04
orbit58         -5.146042e-39 -1.598784e-01
orbit59         -4.549035e-42 -5.754247e-05
orbit60          7.162651e-42 -1.064976e-03
orbit61          5.081729e-39  1.226474e-01
orbit62         -2.969619e-41 -8.280532e-04
orbit63          2.570270e-40  6.303278e-03
orbit64         -6.051039e-41 -3.951052e-03
orbit65         -1.378858e-41 -5.203907e-04
orbit66          8.009849e-41  1.122229e-03
orbit67          1.686587e-38  3.810091e-01
orbit68          4.294968e-40  5.340096e-03
orbit69         -9.244662e-39 -3.968325e-01
orbit70          9.382034e-41 -2.647714e-03
orbit71          2.130922e-38  5.413349e-01
orbit72         -7.559401e-39 -4.265029e-01
AP              -4.316221e-39 -4.897959e-02
bet             -3.265407e-43 -2.925019e-06
ecc              2.072037e-39  6.287887e-02
eccrad           1.243222e-38  3.761154e-01
close           -2.853617e-38  6.615034e-01
constraint       1.173482e-38  2.726886e-01
coreness        -1.429933e-39 -2.397882e-03
knn              4.958694e-42  8.751255e-05
hubscore        -1.733147e-37 -7.149073e-01
pagerank        -2.524807e-38 -1.134178e+00
trans           -7.908241e-39 -1.591162e-01
evcent          -1.713810e-37 -7.714618e-01
first           -1.770371e-39 -1.019917e-02
upto_second     -5.150086e-43  1.315175e-05
upto_third      -2.329170e-43  1.183304e-05
upto_fourth     -4.792808e-43 -2.102771e-06
upto_fifth      -5.833132e-43  1.542243e-05
upto_sixth       8.426998e-43  6.981454e-05
second          -5.082122e-43  1.291016e-05
third           -3.034063e-43  1.638383e-05
fourth          -2.162899e-43 -2.895971e-05
fifth            6.496296e-43  7.284391e-06
sixth            1.189222e-42 -7.881425e-06
ratio1           5.051218e-42  8.582658e-05
ratio2          -1.086273e-41 -4.761838e-04
ratio3           1.460172e-41  2.994282e-05
ratio4          -1.152263e-41 -9.939558e-04
ratio5          -1.035717e-41 -1.467266e-04
ratio6           1.704886e-42  4.008672e-06
selfinter       -5.405426e-40  7.141417e-02
walktrap_vertex -4.674109e-39 -8.114822e-03
bigcom1         -2.414023e-39 -2.943438e-02
bigcom2         -9.240211e-39 -2.542381e-01
bigcom3         -2.947547e-40  1.935392e-01
bigcom4         -2.974173e-39  3.870533e-02
bigcom6         -9.231322e-39 -2.069778e-01
bigcom8         -9.377159e-39 -2.951862e-01
bigcom9         -9.268474e-39 -2.461027e-01
bigcom11        -9.243178e-39 -2.598534e-01
bigcom13        -9.253577e-39 -2.509773e-01
bigcom15        -9.256553e-39 -2.283393e-01
bigcom16        -9.235765e-39 -3.330802e-01
bigcom21        -9.284915e-39 -3.275855e-01
bigcom22        -9.351268e-39 -2.981328e-01
bigcom24        -9.234283e-39 -2.060780e-01
bigcom26         6.071599e-38  1.027910e+00
bigcom28        -9.366481e-39 -2.610004e-01
bigcom30        -9.284915e-39 -3.189233e-01
bigcom31        -9.231322e-39 -2.357395e-01
bigcom32        -9.244662e-39 -4.182917e-01
bigcom33        -9.232803e-39 -2.651291e-01
bigcom34        -9.234283e-39 -3.250018e-01
bigcom36        -9.240211e-39 -3.005832e-01
bigcom37        -9.232803e-39 -1.930891e-01
bigcom38        -9.244662e-39 -2.319577e-01
bigcom39        -9.246147e-39 -2.854438e-01
bigcom40        -3.551502e-39  3.842336e-02
bigcom43        -9.235765e-39 -3.022131e-01
bigcom44         3.768767e-39  7.842362e-03
bigcom46        -9.243178e-39 -2.026257e-01
bigcom47         1.171845e-37  1.651454e+00
bigcom49        -9.237247e-39 -2.759654e-01
bigcom50        -9.240211e-39 -3.173431e-01
bigcom51        -9.231322e-39 -3.061481e-01
bigcom52        -9.232803e-39 -3.507962e-01
bigcom54        -9.232803e-39 -2.045145e-01
bigcom56        -9.235765e-39 -2.441013e-01
bigcom62        -9.232803e-39 -2.931264e-01
bigcom66        -9.234283e-39 -2.538642e-01
bigcom68        -9.234283e-39 -2.563451e-01
bigcom69        -9.241695e-39 -2.828705e-01
bigcom71        -9.250604e-39 -2.612844e-01
bigcom72         2.434530e-37  2.071018e+00
bigcom73        -9.232803e-39 -2.718932e-01
bigcom74        -9.237247e-39 -2.822251e-01
bigcom75        -9.231322e-39 -1.999314e-01
bigcom76        -9.235765e-39 -2.137220e-01
bigcom77        -9.232803e-39 -3.645047e-01
bigcom79        -9.231322e-39 -2.654603e-01
bigcom80        -9.234283e-39 -2.345667e-01
bigcom82        -9.235765e-39 -3.062050e-01
bigcom83        -9.232803e-39 -1.283988e-01
bigcom84        -9.231322e-39 -2.001243e-01
bigcom85        -9.238729e-39 -4.132189e-01
bigcom87        -9.234283e-39 -2.525638e-01
bigcom89        -9.234283e-39 -2.654728e-01
bigcom91        -9.231322e-39 -2.563100e-01
bigcom92        -9.247632e-39 -2.490402e-01
bigcom93        -9.234283e-39 -1.411466e-01
bigcom96        -9.231322e-39 -2.942885e-01
bigcom97        -9.240211e-39 -3.077429e-01
bigcom98        -9.234283e-39 -2.755933e-01
[truncated: 116,014 more chars]
