# Supplementary material for: Distinctive Behaviors of Druggable Proteins in Cellular Networks
Source: PLoS Comput Biol. 2015 Dec 23;11(12):e1004597. doi: 10.1371/journal.pcbi.1004597 (PMC4689399; doi:10.1371/journal.pcbi.1004597)
Supplement: S1 File — (ZIP) [file pcbi.1004597.s004.zip › S1_File/direct.20150613.random.ppi.optimised_Target_results_low_targets.txt]

[[1]]
[1] "low_targets"

[1] "Dataset: low_targets Model GBM, run: 1 of 10 2015-06-16 08:48:44"
Iter   TrainDeviance   ValidDeviance   StepSize   Improve
     1        0.2161             nan     0.0100    0.0109
     2        0.2025             nan     0.0100    0.0063
     3        0.1921             nan     0.0100    0.0057
     4        0.1835             nan     0.0100    0.0049
     5        0.1762             nan     0.0100    0.0035
     6        0.1698             nan     0.0100    0.0029
     7        0.1641             nan     0.0100    0.0030
     8        0.1590             nan     0.0100    0.0025
     9        0.1543             nan     0.0100    0.0023
    10        0.1501             nan     0.0100    0.0022
    20        0.1195             nan     0.0100    0.0012
    40        0.0856             nan     0.0100    0.0007
    49        0.0754             nan     0.0100    0.0005

[1] "GBM variable coefficients"
                            var      rel.inf
target                   target 1.000000e+02
graph1                   graph1 5.721045e-25
graph16                 graph16 1.440964e-25
graph3                   graph3 6.978819e-26
V1                           V1 5.438685e-26
third                     third 4.494658e-26
ioratio                 ioratio 3.803197e-26
V2                           V2 3.786872e-26
graph2                   graph2 3.760035e-26
graph25                 graph25 3.104701e-26
graph15                 graph15 3.046761e-26
graph7                   graph7 2.965903e-26
graph21                 graph21 2.428986e-26
graph20                 graph20 1.837110e-26
adhesion               adhesion 1.575055e-26
orbit21                 orbit21 1.548023e-26
graph0                   graph0 1.342297e-26
graph12                 graph12 1.154567e-26
graph18                 graph18 4.924801e-27
pagerank               pagerank 3.984938e-27
orbit15                 orbit15 4.129756e-28
orbit4                   orbit4 1.796848e-28
fourth                   fourth 1.388859e-28
graph23                 graph23 1.002899e-28
graph9                   graph9 8.013961e-29
ratio3                   ratio3 8.013065e-29
graph6                   graph6 6.342427e-29
graph4                   graph4 6.236923e-29
ratio2                   ratio2 4.319182e-29
fifth                     fifth 3.857781e-29
orbit19                 orbit19 3.646762e-29
orbit37                 orbit37 2.858640e-29
orbit1                   orbit1 2.762175e-29
knn                         knn 2.552999e-29
graph11                 graph11 2.136554e-29
ratio5                   ratio5 2.028820e-29
orbit16                 orbit16 1.466764e-29
constraint           constraint 1.405477e-29
orbit31                 orbit31 1.311888e-29
graph10                 graph10 1.031076e-29
orbit45                 orbit45 9.425087e-30
graph17                 graph17 8.740132e-30
sixth                     sixth 7.967184e-30
ratio6                   ratio6 7.662179e-30
orbit24                 orbit24 7.654630e-30
cohesion               cohesion 7.459701e-30
orbit9                   orbit9 7.114607e-30
orbit36                 orbit36 5.088120e-30
outer                     outer 4.859345e-30
ratio4                   ratio4 3.945890e-30
hubscore               hubscore 3.789453e-30
orbit6                   orbit6 1.983871e-30
graph14                 graph14 1.598917e-30
graph13                 graph13 1.516248e-30
upto_third           upto_third 1.078274e-30
orbit18                 orbit18 9.318449e-31
upto_second         upto_second 9.053280e-31
orbit5                   orbit5 7.981146e-31
coreness               coreness 7.588301e-31
orbit20                 orbit20 6.872032e-31
inner                     inner 6.123312e-31
orbit2                   orbit2 5.508996e-31
graph19                 graph19 5.387755e-31
orbit56                 orbit56 5.309776e-31
comsize                 comsize 4.653134e-31
walktrap_vertex walktrap_vertex 4.207299e-31
evcent                   evcent 4.106187e-31
graph5                   graph5 4.072806e-31
orbit46                 orbit46 4.052640e-31
orbit57                 orbit57 4.038498e-31
orbit17                 orbit17 3.673039e-31
upto_fifth           upto_fifth 2.778658e-31
membership_s36   membership_s36 2.720770e-31
orbit52                 orbit52 2.197358e-31
close                     close 2.167256e-31
orbit53                 orbit53 2.086772e-31
graph22                 graph22 2.026218e-31
orbit35                 orbit35 1.966182e-31
orbit27                 orbit27 1.509009e-31
orbit28                 orbit28 1.030595e-31
orbit7                   orbit7 8.281564e-32
orbit64                 orbit64 3.231379e-32
graph8                   graph8 0.000000e+00
graph24                 graph24 0.000000e+00
graph26                 graph26 0.000000e+00
graph27                 graph27 0.000000e+00
graph28                 graph28 0.000000e+00
graph29                 graph29 0.000000e+00
orbit0                   orbit0 0.000000e+00
orbit3                   orbit3 0.000000e+00
orbit8                   orbit8 0.000000e+00
orbit10                 orbit10 0.000000e+00
orbit11                 orbit11 0.000000e+00
orbit12                 orbit12 0.000000e+00
orbit13                 orbit13 0.000000e+00
orbit14                 orbit14 0.000000e+00
orbit22                 orbit22 0.000000e+00
orbit23                 orbit23 0.000000e+00
orbit25                 orbit25 0.000000e+00
orbit26                 orbit26 0.000000e+00
orbit29                 orbit29 0.000000e+00
orbit30                 orbit30 0.000000e+00
orbit32                 orbit32 0.000000e+00
orbit33                 orbit33 0.000000e+00
orbit34                 orbit34 0.000000e+00
orbit38                 orbit38 0.000000e+00
orbit39                 orbit39 0.000000e+00
orbit40                 orbit40 0.000000e+00
orbit41                 orbit41 0.000000e+00
orbit42                 orbit42 0.000000e+00
orbit43                 orbit43 0.000000e+00
orbit44                 orbit44 0.000000e+00
orbit47                 orbit47 0.000000e+00
orbit48                 orbit48 0.000000e+00
orbit49                 orbit49 0.000000e+00
orbit50                 orbit50 0.000000e+00
orbit51                 orbit51 0.000000e+00
orbit54                 orbit54 0.000000e+00
orbit55                 orbit55 0.000000e+00
orbit58                 orbit58 0.000000e+00
orbit59                 orbit59 0.000000e+00
orbit60                 orbit60 0.000000e+00
orbit61                 orbit61 0.000000e+00
orbit62                 orbit62 0.000000e+00
orbit63                 orbit63 0.000000e+00
orbit65                 orbit65 0.000000e+00
orbit66                 orbit66 0.000000e+00
orbit67                 orbit67 0.000000e+00
orbit68                 orbit68 0.000000e+00
orbit69                 orbit69 0.000000e+00
orbit70                 orbit70 0.000000e+00
orbit71                 orbit71 0.000000e+00
orbit72                 orbit72 0.000000e+00
AP                           AP 0.000000e+00
bet                         bet 0.000000e+00
ecc                         ecc 0.000000e+00
eccrad                   eccrad 0.000000e+00
trans                     trans 0.000000e+00
first                     first 0.000000e+00
upto_fourth         upto_fourth 0.000000e+00
upto_sixth           upto_sixth 0.000000e+00
second                   second 0.000000e+00
ratio1                   ratio1 0.000000e+00
selfinter             selfinter 0.000000e+00
bigcom1                 bigcom1 0.000000e+00
bigcom2                 bigcom2 0.000000e+00
bigcom3                 bigcom3 0.000000e+00
bigcom4                 bigcom4 0.000000e+00
bigcom6                 bigcom6 0.000000e+00
bigcom8                 bigcom8 0.000000e+00
bigcom9                 bigcom9 0.000000e+00
bigcom11               bigcom11 0.000000e+00
bigcom13               bigcom13 0.000000e+00
bigcom15               bigcom15 0.000000e+00
bigcom16               bigcom16 0.000000e+00
bigcom21               bigcom21 0.000000e+00
bigcom22               bigcom22 0.000000e+00
bigcom24               bigcom24 0.000000e+00
bigcom26               bigcom26 0.000000e+00
bigcom28               bigcom28 0.000000e+00
bigcom30               bigcom30 0.000000e+00
bigcom31               bigcom31 0.000000e+00
bigcom32               bigcom32 0.000000e+00
bigcom33               bigcom33 0.000000e+00
bigcom34               bigcom34 0.000000e+00
bigcom36               bigcom36 0.000000e+00
bigcom37               bigcom37 0.000000e+00
bigcom38               bigcom38 0.000000e+00
bigcom39               bigcom39 0.000000e+00
bigcom40               bigcom40 0.000000e+00
bigcom43               bigcom43 0.000000e+00
bigcom44               bigcom44 0.000000e+00
bigcom46               bigcom46 0.000000e+00
bigcom47               bigcom47 0.000000e+00
bigcom49               bigcom49 0.000000e+00
bigcom50               bigcom50 0.000000e+00
bigcom51               bigcom51 0.000000e+00
bigcom52               bigcom52 0.000000e+00
bigcom54               bigcom54 0.000000e+00
bigcom56               bigcom56 0.000000e+00
bigcom62               bigcom62 0.000000e+00
bigcom66               bigcom66 0.000000e+00
bigcom68               bigcom68 0.000000e+00
bigcom69               bigcom69 0.000000e+00
bigcom71               bigcom71 0.000000e+00
bigcom72               bigcom72 0.000000e+00
bigcom73               bigcom73 0.000000e+00
bigcom74               bigcom74 0.000000e+00
bigcom75               bigcom75 0.000000e+00
bigcom76               bigcom76 0.000000e+00
bigcom77               bigcom77 0.000000e+00
bigcom79               bigcom79 0.000000e+00
bigcom80               bigcom80 0.000000e+00
bigcom82               bigcom82 0.000000e+00
bigcom83               bigcom83 0.000000e+00
bigcom84               bigcom84 0.000000e+00
bigcom85               bigcom85 0.000000e+00
bigcom87               bigcom87 0.000000e+00
bigcom89               bigcom89 0.000000e+00
bigcom91               bigcom91 0.000000e+00
bigcom92               bigcom92 0.000000e+00
bigcom93               bigcom93 0.000000e+00
bigcom96               bigcom96 0.000000e+00
bigcom97               bigcom97 0.000000e+00
bigcom98               bigcom98 0.000000e+00
bigcom99               bigcom99 0.000000e+00
bigcom101             bigcom101 0.000000e+00
bigcom104             bigcom104 0.000000e+00
bigcom106             bigcom106 0.000000e+00
bigcom109             bigcom109 0.000000e+00
bigcom113             bigcom113 0.000000e+00
bigcom116             bigcom116 0.000000e+00
bigcom120             bigcom120 0.000000e+00
bigcom123             bigcom123 0.000000e+00
bigcom126             bigcom126 0.000000e+00
bigcom127             bigcom127 0.000000e+00
bigcom137             bigcom137 0.000000e+00
bigcom139             bigcom139 0.000000e+00
bigcom140             bigcom140 0.000000e+00
bigcom143             bigcom143 0.000000e+00
bigcom145             bigcom145 0.000000e+00
bigcom146             bigcom146 0.000000e+00
bigcom147             bigcom147 0.000000e+00
bigcom149             bigcom149 0.000000e+00
bigcom153             bigcom153 0.000000e+00
bigcom154             bigcom154 0.000000e+00
bigcom156             bigcom156 0.000000e+00
bigcom157             bigcom157 0.000000e+00
bigcom158             bigcom158 0.000000e+00
bigcom160             bigcom160 0.000000e+00
bigcom161             bigcom161 0.000000e+00
bigcom162             bigcom162 0.000000e+00
bigcom164             bigcom164 0.000000e+00
bigcom166             bigcom166 0.000000e+00
bigcom167             bigcom167 0.000000e+00
bigcom171             bigcom171 0.000000e+00
bigcom173             bigcom173 0.000000e+00
bigcom175             bigcom175 0.000000e+00
bigcom176             bigcom176 0.000000e+00
bigcom177             bigcom177 0.000000e+00
bigcom178             bigcom178 0.000000e+00
bigcom180             bigcom180 0.000000e+00
bigcom181             bigcom181 0.000000e+00
bigcom184             bigcom184 0.000000e+00
bigcom186             bigcom186 0.000000e+00
bigcom187             bigcom187 0.000000e+00
bigcom189             bigcom189 0.000000e+00
bigcom194             bigcom194 0.000000e+00
bigcom195             bigcom195 0.000000e+00
bigcom196             bigcom196 0.000000e+00
bigcom204             bigcom204 0.000000e+00
bigcom205             bigcom205 0.000000e+00
bigcom212             bigcom212 0.000000e+00
bigcom214             bigcom214 0.000000e+00
bigcom222             bigcom222 0.000000e+00
bigcom223             bigcom223 0.000000e+00
bigcom226             bigcom226 0.000000e+00
bigcom227             bigcom227 0.000000e+00
bigcom229             bigcom229 0.000000e+00
bigcom233             bigcom233 0.000000e+00
bigcom236             bigcom236 0.000000e+00
bigcom237             bigcom237 0.000000e+00
bigcom246             bigcom246 0.000000e+00
bigcom248             bigcom248 0.000000e+00
bigcom249             bigcom249 0.000000e+00
bigcom250             bigcom250 0.000000e+00
bigcom254             bigcom254 0.000000e+00
bigcom266             bigcom266 0.000000e+00
bigcom269             bigcom269 0.000000e+00
bigcom272             bigcom272 0.000000e+00
bigcom274             bigcom274 0.000000e+00
bigcom281             bigcom281 0.000000e+00
bigcom291             bigcom291 0.000000e+00
bigcom292             bigcom292 0.000000e+00
bigcom295             bigcom295 0.000000e+00
bigcom299             bigcom299 0.000000e+00
bigcom301             bigcom301 0.000000e+00
bigcom306             bigcom306 0.000000e+00
bigcom309             bigcom309 0.000000e+00
bigcom314             bigcom314 0.000000e+00
bigcom321             bigcom321 0.000000e+00
bigcom341             bigcom341 0.000000e+00
bigcom350             bigcom350 0.000000e+00
bigcom353             bigcom353 0.000000e+00
bigcom359             bigcom359 0.000000e+00
bigcom363             bigcom363 0.000000e+00
bigcom365             bigcom365 0.000000e+00
bigcom385             bigcom385 0.000000e+00
bigcom386             bigcom386 0.000000e+00
bigcom408             bigcom408 0.000000e+00
bigcom412             bigcom412 0.000000e+00
bigcom480             bigcom480 0.000000e+00
spin_vertex         spin_vertex 0.000000e+00
membership_s1     membership_s1 0.000000e+00
membership_s3     membership_s3 0.000000e+00
membership_s4     membership_s4 0.000000e+00
membership_s5     membership_s5 0.000000e+00
membership_s6     membership_s6 0.000000e+00
membership_s7     membership_s7 0.000000e+00
membership_s8     membership_s8 0.000000e+00
membership_s9     membership_s9 0.000000e+00
membership_s11   membership_s11 0.000000e+00
membership_s12   membership_s12 0.000000e+00
membership_s14   membership_s14 0.000000e+00
membership_s15   membership_s15 0.000000e+00
membership_s16   membership_s16 0.000000e+00
membership_s17   membership_s17 0.000000e+00
membership_s18   membership_s18 0.000000e+00
membership_s20   membership_s20 0.000000e+00
membership_s21   membership_s21 0.000000e+00
membership_s22   membership_s22 0.000000e+00
membership_s24   membership_s24 0.000000e+00
membership_s25   membership_s25 0.000000e+00
membership_s26   membership_s26 0.000000e+00
membership_s27   membership_s27 0.000000e+00
membership_s28   membership_s28 0.000000e+00
membership_s30   membership_s30 0.000000e+00
membership_s31   membership_s31 0.000000e+00
membership_s32   membership_s32 0.000000e+00
membership_s33   membership_s33 0.000000e+00
membership_s37   membership_s37 0.000000e+00
pdi                         pdi 0.000000e+00
[1] "Dataset: low_targets Model RF, run: 1 of 10 2015-06-16 08:49:17"
     |      Out-of-bag   |
Tree |      MSE  %Var(y) |
   1 | 0.001349     5.47 |
   2 | 0.0005544     2.25 |
   3 | 0.0004408     1.79 |
   4 | 0.0003637     1.48 |
   5 | 0.0002074     0.84 |
   6 | 0.0001755     0.71 |
   7 | 8.977e-05     0.36 |
   8 | 0.0002581     1.05 |
   9 | 0.0001418     0.58 |
  10 | 0.0001449     0.59 |
  11 | 0.0001529     0.62 |
  12 | 0.0001529     0.62 |
  13 | 0.0001518     0.62 |
  14 | 0.0001533     0.62 |
  15 | 0.0001977     0.80 |
  16 | 0.0001798     0.73 |
  17 | 0.0002018     0.82 |
  18 | 0.0002163     0.88 |
  19 | 0.000202     0.82 |
  20 | 0.0001993     0.81 |
  21 | 0.0001911     0.78 |
  22 | 0.0001681     0.68 |
  23 | 0.0001748     0.71 |
  24 | 0.0001652     0.67 |
  25 | 0.0001654     0.67 |
  26 | 0.0001647     0.67 |
  27 | 0.0001527     0.62 |
  28 | 0.0001488     0.60 |
  29 | 0.0001341     0.54 |
  30 | 0.0001516     0.62 |
  31 | 0.0001563     0.63 |
  32 | 0.0001459     0.59 |
  33 | 0.0001521     0.62 |
  34 | 0.0001429     0.58 |
  35 | 0.0001364     0.55 |
  36 | 0.0001266     0.51 |
  37 | 0.0001247     0.51 |
  38 | 0.0001331     0.54 |
  39 | 0.0001275     0.52 |
  40 | 0.0001188     0.48 |
  41 | 0.0001156     0.47 |
  42 | 0.0001174     0.48 |
  43 | 0.0001119     0.45 |
  44 | 0.0001167     0.47 |
  45 | 0.000114     0.46 |
  46 | 0.0001095     0.44 |
  47 | 0.000105     0.43 |
  48 | 0.0001029     0.42 |
  49 | 0.0001119     0.45 |
  50 | 0.0001063     0.43 |
  51 | 0.0001012     0.41 |
  52 | 9.886e-05     0.40 |
  53 | 0.0001036     0.42 |
  54 | 0.0001029     0.42 |
  55 | 0.0001004     0.41 |
  56 | 9.781e-05     0.40 |
  57 | 9.673e-05     0.39 |
  58 | 9.422e-05     0.38 |
  59 | 9.18e-05     0.37 |
  60 | 8.937e-05     0.36 |
  61 | 8.727e-05     0.35 |
  62 | 8.874e-05     0.36 |
  63 | 8.641e-05     0.35 |
  64 | 8.341e-05     0.34 |
  65 | 8.129e-05     0.33 |
  66 | 8.186e-05     0.33 |
  67 | 7.938e-05     0.32 |
  68 | 7.785e-05     0.32 |
  69 | 7.692e-05     0.31 |
  70 | 7.795e-05     0.32 |
  71 | 7.594e-05     0.31 |
  72 | 8.022e-05     0.33 |
  73 | 7.943e-05     0.32 |
  74 | 7.884e-05     0.32 |
  75 | 7.619e-05     0.31 |
  76 | 7.498e-05     0.30 |
  77 | 7.347e-05     0.30 |
  78 | 7.886e-05     0.32 |
  79 | 7.802e-05     0.32 |
  80 | 7.833e-05     0.32 |
  81 | 8.697e-05     0.35 |
  82 | 8.552e-05     0.35 |
  83 | 8.343e-05     0.34 |
  84 | 8.509e-05     0.35 |
  85 | 8.721e-05     0.35 |
  86 | 8.94e-05     0.36 |
  87 | 8.723e-05     0.35 |
  88 | 8.435e-05     0.34 |
  89 | 8.804e-05     0.36 |
  90 | 8.942e-05     0.36 |
  91 | 8.909e-05     0.36 |
  92 | 9.066e-05     0.37 |
  93 | 8.851e-05     0.36 |
  94 | 8.651e-05     0.35 |
  95 | 8.546e-05     0.35 |
  96 | 8.436e-05     0.34 |
  97 | 8.222e-05     0.33 |
  98 | 8.066e-05     0.33 |
  99 | 7.935e-05     0.32 |
 100 | 7.839e-05     0.32 |
[1] "Random Forest variable coefficients"
                      %IncMSE IncNodePurity
graph5          -8.395632e-36  2.679238e-14
graph6          -5.218950e-35  1.696154e-02
graph7           5.971147e-05  3.148239e-02
graph8           0.000000e+00  2.220446e-17
graph9          -4.340278e-06  2.952343e-02
graph10         -6.102989e-36  5.460592e-02
graph11         -2.547180e-07  5.744578e-02
graph12         -2.429504e-35  1.789127e-02
graph13         -8.879759e-36  1.806786e-14
graph14          0.000000e+00  1.025846e-14
graph15          3.444366e-05  3.685624e-02
graph16          4.695378e-05  2.753702e-01
graph17         -4.862337e-35  1.827885e-14
graph18          1.436343e-36  3.557155e-15
graph19          3.842795e-04  1.405318e-02
graph20          3.030303e-05  2.642092e-02
graph21         -7.383335e-36  2.222222e-02
graph22         -1.253487e-36  3.109512e-02
graph23          1.407850e-04  8.899974e-03
graph24          1.700560e-05  8.937536e-02
graph25          0.000000e+00  1.596986e-16
graph26          0.000000e+00  2.348816e-17
graph27          0.000000e+00  4.440892e-18
graph28          3.730125e-05  6.493699e-03
graph29          0.000000e+00  0.000000e+00
orbit0           0.000000e+00  3.836931e-15
orbit1           0.000000e+00  8.966335e-15
orbit2           3.331338e-36  3.836931e-15
orbit3          -8.729812e-06  1.333333e-02
orbit4          -4.356030e-36  6.666667e-03
orbit5           0.000000e+00  9.961164e-15
orbit6          -1.730115e-36  8.888889e-03
orbit7           0.000000e+00  1.421085e-16
orbit8           0.000000e+00  2.775558e-16
orbit9           0.000000e+00  9.336325e-15
orbit10          0.000000e+00  9.994089e-16
orbit11          0.000000e+00  8.881784e-18
orbit12          8.194017e-36  3.783640e-15
orbit13          8.868428e-06  3.883719e-01
orbit14          0.000000e+00  0.000000e+00
orbit15         -4.567289e-06  5.576836e-02
orbit16         -5.803951e-37  8.832952e-15
orbit17          2.613240e-05  1.854390e-02
orbit18          4.380201e-06  6.349701e-02
orbit19         -1.568617e-34  8.958251e-15
orbit20          8.624407e-06  1.333333e-02
orbit21         -4.291845e-06  2.505345e-02
orbit22          0.000000e+00  2.739632e-02
orbit23          0.000000e+00  0.000000e+00
orbit24          4.329004e-06  1.428571e-02
orbit25         -4.340278e-06  4.060606e-02
orbit26         -9.137709e-36  4.352074e-16
orbit27          2.183406e-04  2.773386e-02
orbit28          0.000000e+00  6.635865e-02
orbit29         -1.279863e-05  2.000000e-02
orbit30          1.636506e-05  4.370137e-02
orbit31         -4.248520e-36  1.636364e-02
orbit32          4.266212e-06  3.157895e-02
orbit33          1.293661e-05  7.906393e-03
orbit34          8.345923e-05  5.469562e-02
orbit35          8.522698e-37  1.500000e-02
orbit36         -8.003865e-36  2.849277e-14
orbit37          1.321789e-05  1.876845e-01
orbit38          7.241104e-06  1.519277e-02
orbit39          5.240175e-05  7.823337e-03
orbit40          4.999614e-05  4.697742e-02
orbit41         -4.330879e-06  2.332947e-02
orbit42          2.149332e-05  1.702184e-03
orbit43          0.000000e+00  1.296740e-15
orbit44          0.000000e+00  0.000000e+00
orbit45          4.330879e-06  3.817708e-02
orbit46          3.609041e-04  4.540362e-02
orbit47         -4.379922e-06  7.609538e-02
orbit48          1.001742e-04  6.208203e-03
orbit49          0.000000e+00  9.095042e-15
orbit50          0.000000e+00  4.440892e-18
orbit51         -7.530152e-36  9.507609e-03
orbit52          5.132592e-05  9.844119e-03
orbit53          9.309460e-06  1.379404e-02
orbit54          1.174488e-04  2.660581e-02
orbit55          0.000000e+00  6.378987e-02
orbit56         -7.209720e-36  9.452032e-03
orbit57         -1.031139e-05  3.164561e-02
orbit58          0.000000e+00  7.105427e-17
orbit59          1.254729e-04  3.834071e-02
orbit60          0.000000e+00  8.250473e-02
orbit61          1.308670e-05  3.978150e-02
orbit62          0.000000e+00  1.134117e-02
orbit63          0.000000e+00  3.553581e-17
orbit64         -4.330879e-06  1.874847e-02
orbit65          2.580645e-05  5.397769e-03
orbit66          2.138580e-05  3.361067e-02
orbit67          0.000000e+00  0.000000e+00
orbit68         -5.218950e-35  2.664535e-17
orbit69          4.278990e-06  1.257880e-02
orbit70          5.541225e-05  7.382192e-03
orbit71          0.000000e+00  8.536342e-02
orbit72          0.000000e+00  4.440892e-18
AP               0.000000e+00  0.000000e+00
bet             -6.243014e-36  1.566584e-02
ecc              9.600482e-37  1.222134e-14
eccrad           4.330879e-06  8.571429e-03
close           -8.017268e-36  9.504269e-03
constraint      -4.771682e-36  1.408206e-02
coreness         2.598528e-05  1.544715e-03
knn              6.372726e-05  7.458688e-02
hubscore         4.945691e-04  7.263464e-02
pagerank        -1.744931e-05  6.342182e-02
trans            4.205214e-06  2.000000e-02
evcent           3.798883e-05  3.591209e-02
first           -2.397009e-36  3.552714e-15
upto_second     -7.378997e-36  1.894508e-02
upto_third      -1.125954e-35  2.849653e-02
upto_fourth     -2.230426e-34  1.333333e-02
upto_fifth      -5.988903e-36  2.743583e-14
upto_sixth      -1.245046e-36  1.009415e-14
second          -3.890768e-36  4.007478e-14
third            0.000000e+00  3.109665e-16
fourth          -7.867629e-37  3.557571e-16
fifth           -1.272849e-35  4.710759e-02
sixth           -1.523813e-35  2.843059e-14
ratio1          -4.395604e-06  4.337121e-02
ratio2          -8.557980e-06  3.545455e-02
ratio3           8.338483e-06  9.508273e-02
ratio4           2.848945e-05  7.999297e-02
ratio5           1.093827e-04  9.798565e-02
ratio6           1.239359e-04  4.748419e-02
selfinter        0.000000e+00  0.000000e+00
walktrap_vertex  1.739890e-05  6.155844e-02
bigcom1          0.000000e+00  1.040834e-19
bigcom2          0.000000e+00  0.000000e+00
bigcom3          0.000000e+00  7.105427e-17
bigcom4          0.000000e+00  1.376850e-16
bigcom6          0.000000e+00  0.000000e+00
bigcom8          0.000000e+00  0.000000e+00
bigcom9          0.000000e+00  0.000000e+00
bigcom11         0.000000e+00  0.000000e+00
bigcom13         0.000000e+00  0.000000e+00
bigcom15         0.000000e+00  0.000000e+00
bigcom16         0.000000e+00  0.000000e+00
bigcom21         0.000000e+00  1.537910e-02
bigcom22         0.000000e+00  4.342328e-03
bigcom24         0.000000e+00  1.332268e-17
bigcom26         0.000000e+00  5.204170e-20
bigcom28         0.000000e+00  4.436105e-03
bigcom30         0.000000e+00  1.201815e-02
bigcom31         0.000000e+00  8.881784e-18
bigcom32         0.000000e+00  0.000000e+00
bigcom33         0.000000e+00  0.000000e+00
bigcom34         0.000000e+00  0.000000e+00
bigcom36         0.000000e+00  0.000000e+00
bigcom37         0.000000e+00  0.000000e+00
bigcom38         0.000000e+00  0.000000e+00
bigcom39         0.000000e+00  0.000000e+00
bigcom40         0.000000e+00  9.066667e-03
bigcom43         0.000000e+00  0.000000e+00
bigcom44         0.000000e+00  0.000000e+00
bigcom46         0.000000e+00  0.000000e+00
bigcom47         0.000000e+00  3.552714e-17
bigcom49         0.000000e+00  0.000000e+00
bigcom50         0.000000e+00  0.000000e+00
bigcom51         0.000000e+00  0.000000e+00
bigcom52         0.000000e+00  8.881784e-18
bigcom54         0.000000e+00  0.000000e+00
bigcom56        -4.462294e-06  6.834924e-02
bigcom62         0.000000e+00  0.000000e+00
bigcom66         0.000000e+00  3.795982e-02
bigcom68         0.000000e+00  0.000000e+00
bigcom69         0.000000e+00  0.000000e+00
bigcom71         0.000000e+00  0.000000e+00
bigcom72         0.000000e+00  0.000000e+00
bigcom73         0.000000e+00  8.881784e-18
bigcom74         0.000000e+00  8.881784e-18
bigcom75         0.000000e+00  1.776357e-17
bigcom76         0.000000e+00  0.000000e+00
bigcom77         0.000000e+00  4.440892e-18
bigcom79         0.000000e+00  4.440892e-18
bigcom80         0.000000e+00  0.000000e+00
bigcom82         0.000000e+00  0.000000e+00
bigcom83         5.223949e-35  4.440892e-18
bigcom84         0.000000e+00  0.000000e+00
bigcom85         0.000000e+00  0.000000e+00
bigcom87         0.000000e+00  0.000000e+00
bigcom89         0.000000e+00  0.000000e+00
bigcom91         0.000000e+00  8.881784e-18
bigcom92         0.000000e+00  0.000000e+00
bigcom93         0.000000e+00  0.000000e+00
bigcom96         0.000000e+00  1.332268e-17
bigcom97         0.000000e+00  3.356081e-02
bigcom98         0.000000e+00  0.000000e+00
bigcom99         0.000000e+00  0.000000e+00
bigcom101        0.000000e+00  0.000000e+00
bigcom104        0.000000e+00  0.000000e+00
bigcom106        2.166535e-05  8.037172e-02
bigcom109        0.000000e+00  0.000000e+00
bigcom113        4.299226e-06  6.046306e-02
bigcom116        4.397537e-06  3.048863e-02
bigcom120        0.000000e+00  1.332268e-17
bigcom123        0.000000e+00  0.000000e+00
bigcom126        0.000000e+00  1.137397e-01
bigcom127        0.000000e+00  1.776357e-17
bigcom137        0.000000e+00  0.000000e+00
bigcom139        0.000000e+00  8.881784e-18
bigcom140        0.000000e+00  8.881784e-18
bigcom143       -1.900960e-06  2.513945e-02
bigcom145        0.000000e+00  0.000000e+00
bigcom146        0.000000e+00  0.000000e+00
bigcom147        0.000000e+00  0.000000e+00
bigcom149        0.000000e+00  0.000000e+00
bigcom153        0.000000e+00  0.000000e+00
bigcom154        0.000000e+00  0.000000e+00
bigcom156        0.000000e+00  0.000000e+00
bigcom157        0.000000e+00  0.000000e+00
bigcom158        0.000000e+00  0.000000e+00
bigcom160        0.000000e+00  0.000000e+00
bigcom161       -4.205214e-06  1.440732e-01
bigcom162        0.000000e+00  4.440892e-18
bigcom164        0.000000e+00  2.496752e-01
bigcom166        0.000000e+00  0.000000e+00
bigcom167        0.000000e+00  0.000000e+00
bigcom171        0.000000e+00  1.332268e-17
bigcom173        0.000000e+00  0.000000e+00
bigcom175        0.000000e+00  4.440892e-18
bigcom176        0.000000e+00  0.000000e+00
bigcom177        0.000000e+00  0.000000e+00
bigcom178        0.000000e+00  0.000000e+00
bigcom180        0.000000e+00  4.440892e-18
bigcom181        0.000000e+00  0.000000e+00
bigcom184        0.000000e+00  1.776357e-17
bigcom186        0.000000e+00  0.000000e+00
bigcom187        0.000000e+00  8.881784e-18
bigcom189        0.000000e+00  0.000000e+00
bigcom194        0.000000e+00  0.000000e+00
bigcom195        0.000000e+00  0.000000e+00
bigcom196        0.000000e+00  8.881784e-18
bigcom204       -6.991741e-08  2.796794e-02
bigcom205        0.000000e+00  1.332268e-17
bigcom212        0.000000e+00  0.000000e+00
bigcom214        0.000000e+00  0.000000e+00
bigcom222        0.000000e+00  8.881784e-18
bigcom223        0.000000e+00  0.000000e+00
bigcom226        0.000000e+00  0.000000e+00
bigcom227        0.000000e+00  4.440892e-18
bigcom229        0.000000e+00  0.000000e+00
bigcom233        0.000000e+00  4.440892e-18
bigcom236        0.000000e+00  0.000000e+00
bigcom237        0.000000e+00  0.000000e+00
bigcom246        0.000000e+00  0.000000e+00
bigcom248        0.000000e+00  0.000000e+00
bigcom249        0.000000e+00  1.332268e-17
bigcom250        4.251701e-06  8.707279e-02
bigcom254        0.000000e+00  8.881784e-18
bigcom266        0.000000e+00  0.000000e+00
bigcom269        0.000000e+00  0.000000e+00
bigcom272        0.000000e+00  0.000000e+00
bigcom274        0.000000e+00  0.000000e+00
bigcom281        0.000000e+00  8.881784e-18
bigcom291        0.000000e+00  4.440892e-18
bigcom292        0.000000e+00  4.440892e-18
bigcom295        0.000000e+00  0.000000e+00
bigcom299        0.000000e+00  1.776357e-17
bigcom301        0.000000e+00  8.881784e-18
bigcom306        0.000000e+00  0.000000e+00
bigcom309        0.000000e+00  0.000000e+00
bigcom314        0.000000e+00  0.000000e+00
bigcom321        0.000000e+00  0.000000e+00
bigcom341        0.000000e+00  8.881784e-18
bigcom350       -5.173725e-35  5.231205e-02
bigcom353        0.000000e+00  8.881784e-18
bigcom359        0.000000e+00  0.000000e+00
bigcom363        0.000000e+00  0.000000e+00
bigcom365        0.000000e+00  8.881784e-18
bigcom385        0.000000e+00  1.674114e-02
bigcom386        0.000000e+00  0.000000e+00
bigcom408        0.000000e+00  0.000000e+00
bigcom412        0.000000e+00  0.000000e+00
bigcom480        0.000000e+00  6.207119e-02
spin_vertex      1.339536e-35  4.123478e-02
membership_s1    4.544361e-06  3.733333e-02
membership_s3    0.000000e+00  0.000000e+00
membership_s4    1.732352e-05  9.594740e-03
membership_s5    4.329004e-06  3.551192e-02
membership_s6    8.924587e-06  1.428571e-02
membership_s7   -4.277160e-06  9.333333e-03
membership_s8    0.000000e+00  0.000000e+00
membership_s9    0.000000e+00  0.000000e+00
membership_s11   0.000000e+00  0.000000e+00
membership_s12   0.000000e+00  0.000000e+00
membership_s14   0.000000e+00  0.000000e+00
membership_s15   0.000000e+00  0.000000e+00
membership_s16   0.000000e+00  0.000000e+00
membership_s17   0.000000e+00  0.000000e+00
membership_s18   0.000000e+00  7.105427e-17
membership_s20   0.000000e+00  0.000000e+00
membership_s21   0.000000e+00  0.000000e+00
membership_s22   0.000000e+00  0.000000e+00
membership_s24   0.000000e+00  0.000000e+00
membership_s25   0.000000e+00  0.000000e+00
membership_s26   0.000000e+00  0.000000e+00
membership_s27   0.000000e+00  0.000000e+00
membership_s28   0.000000e+00  0.000000e+00
membership_s30   0.000000e+00  0.000000e+00
membership_s31   0.000000e+00  0.000000e+00
membership_s32  -4.330879e-06  3.011289e-03
membership_s33   0.000000e+00  4.440892e-18
membership_s36   0.000000e+00  5.684342e-16
membership_s37   0.000000e+00  0.000000e+00
V1               1.747196e-05  4.654345e-02
V2               2.156082e-05  8.595677e-02
pdi              0.000000e+00  1.332268e-17
adhesion        -5.244032e-36  1.747935e-14
cohesion        -4.065287e-36  6.036768e-15
inner           -4.277160e-06  3.770410e-02
outer           -8.671807e-07  7.035137e-02
ioratio          0.000000e+00  2.611001e-02
comsize          8.554320e-06  5.796067e-04
target           4.886220e-02  1.509736e+02
[1] "Dataset: low_targets Model GLM, run: 1 of 10 2015-06-16 08:50:06"
[1] "glmnet variable coefficients"
                     [,1]      [,2]
(Intercept)     -3.651556 -6.139294
graph0           0.000000  0.000000
graph1           0.000000  0.000000
graph2           0.000000  0.000000
graph3           0.000000  0.000000
graph4           0.000000  0.000000
graph5           0.000000  0.000000
graph6           0.000000  0.000000
graph7           0.000000  0.000000
graph8           0.000000  0.000000
graph9           0.000000  0.000000
graph10          0.000000  0.000000
graph11          0.000000  0.000000
graph12          0.000000  0.000000
graph13          0.000000  0.000000
graph14          0.000000  0.000000
graph15          0.000000  0.000000
graph16          0.000000  0.000000
graph17          0.000000  0.000000
graph18          0.000000  0.000000
graph19          0.000000  0.000000
graph20          0.000000  0.000000
graph21          0.000000  0.000000
graph22          0.000000  0.000000
graph23          0.000000  0.000000
graph24          0.000000  0.000000
graph25          0.000000  0.000000
graph26          0.000000  0.000000
graph27          0.000000  0.000000
graph28          0.000000  0.000000
graph29          0.000000  0.000000
orbit0           0.000000  0.000000
orbit1           0.000000  0.000000
orbit2           0.000000  0.000000
orbit3           0.000000  0.000000
orbit4           0.000000  0.000000
orbit5           0.000000  0.000000
orbit6           0.000000  0.000000
orbit7           0.000000  0.000000
orbit8           0.000000  0.000000
orbit9           0.000000  0.000000
orbit10          0.000000  0.000000
orbit11          0.000000  0.000000
orbit12          0.000000  0.000000
orbit13          0.000000  0.000000
orbit14          0.000000  0.000000
orbit15          0.000000  0.000000
orbit16          0.000000  0.000000
orbit17          0.000000  0.000000
orbit18          0.000000  0.000000
orbit19          0.000000  0.000000
orbit20          0.000000  0.000000
orbit21          0.000000  0.000000
orbit22          0.000000  0.000000
orbit23          0.000000  0.000000
orbit24          0.000000  0.000000
orbit25          0.000000  0.000000
orbit26          0.000000  0.000000
orbit27          0.000000  0.000000
orbit28          0.000000  0.000000
orbit29          0.000000  0.000000
orbit30          0.000000  0.000000
orbit31          0.000000  0.000000
orbit32          0.000000  0.000000
orbit33          0.000000  0.000000
orbit34          0.000000  0.000000
orbit35          0.000000  0.000000
orbit36          0.000000  0.000000
orbit37          0.000000  0.000000
orbit38          0.000000  0.000000
orbit39          0.000000  0.000000
orbit40          0.000000  0.000000
orbit41          0.000000  0.000000
orbit42          0.000000  0.000000
orbit43          0.000000  0.000000
orbit44          0.000000  0.000000
orbit45          0.000000  0.000000
orbit46          0.000000  0.000000
orbit47          0.000000  0.000000
orbit48          0.000000  0.000000
orbit49          0.000000  0.000000
orbit50          0.000000  0.000000
orbit51          0.000000  0.000000
orbit52          0.000000  0.000000
orbit53          0.000000  0.000000
orbit54          0.000000  0.000000
orbit55          0.000000  0.000000
orbit56          0.000000  0.000000
orbit57          0.000000  0.000000
orbit58          0.000000  0.000000
orbit59          0.000000  0.000000
orbit60          0.000000  0.000000
orbit61          0.000000  0.000000
orbit62          0.000000  0.000000
orbit63          0.000000  0.000000
orbit64          0.000000  0.000000
orbit65          0.000000  0.000000
orbit66          0.000000  0.000000
orbit67          0.000000  0.000000
orbit68          0.000000  0.000000
orbit69          0.000000  0.000000
orbit70          0.000000  0.000000
orbit71          0.000000  0.000000
orbit72          0.000000  0.000000
AP               0.000000  0.000000
bet              0.000000  0.000000
ecc              0.000000  0.000000
eccrad           0.000000  0.000000
close            0.000000  0.000000
constraint       0.000000  0.000000
coreness         0.000000  0.000000
knn              0.000000  0.000000
hubscore         0.000000  0.000000
pagerank         0.000000  0.000000
trans            0.000000  0.000000
evcent           0.000000  0.000000
first            0.000000  0.000000
upto_second      0.000000  0.000000
upto_third       0.000000  0.000000
upto_fourth      0.000000  0.000000
upto_fifth       0.000000  0.000000
upto_sixth       0.000000  0.000000
second           0.000000  0.000000
third            0.000000  0.000000
fourth           0.000000  0.000000
fifth            0.000000  0.000000
sixth            0.000000  0.000000
ratio1           0.000000  0.000000
ratio2           0.000000  0.000000
ratio3           0.000000  0.000000
ratio4           0.000000  0.000000
ratio5           0.000000  0.000000
ratio6           0.000000  0.000000
selfinter        0.000000  0.000000
walktrap_vertex  0.000000  0.000000
bigcom1          0.000000  0.000000
bigcom2          0.000000  0.000000
bigcom3          0.000000  0.000000
bigcom4          0.000000  0.000000
bigcom6          0.000000  0.000000
bigcom8          0.000000  0.000000
bigcom9          0.000000  0.000000
bigcom11         0.000000  0.000000
bigcom13         0.000000  0.000000
bigcom15         0.000000  0.000000
bigcom16         0.000000  0.000000
bigcom21         0.000000  0.000000
bigcom22         0.000000  0.000000
bigcom24         0.000000  0.000000
bigcom26         0.000000  0.000000
bigcom28         0.000000  0.000000
bigcom30         0.000000  0.000000
bigcom31         0.000000  0.000000
bigcom32         0.000000  0.000000
bigcom33         0.000000  0.000000
bigcom34         0.000000  0.000000
bigcom36         0.000000  0.000000
bigcom37         0.000000  0.000000
bigcom38         0.000000  0.000000
bigcom39         0.000000  0.000000
bigcom40         0.000000  0.000000
bigcom43         0.000000  0.000000
bigcom44         0.000000  0.000000
bigcom46         0.000000  0.000000
bigcom47         0.000000  0.000000
bigcom49         0.000000  0.000000
bigcom50         0.000000  0.000000
bigcom51         0.000000  0.000000
bigcom52         0.000000  0.000000
bigcom54         0.000000  0.000000
bigcom56         0.000000  0.000000
bigcom62         0.000000  0.000000
bigcom66         0.000000  0.000000
bigcom68         0.000000  0.000000
bigcom69         0.000000  0.000000
bigcom71         0.000000  0.000000
bigcom72         0.000000  0.000000
bigcom73         0.000000  0.000000
bigcom74         0.000000  0.000000
bigcom75         0.000000  0.000000
bigcom76         0.000000  0.000000
bigcom77         0.000000  0.000000
bigcom79         0.000000  0.000000
bigcom80         0.000000  0.000000
bigcom82         0.000000  0.000000
bigcom83         0.000000  0.000000
bigcom84         0.000000  0.000000
bigcom85         0.000000  0.000000
bigcom87         0.000000  0.000000
bigcom89         0.000000  0.000000
bigcom91         0.000000  0.000000
bigcom92         0.000000  0.000000
bigcom93         0.000000  0.000000
bigcom96         0.000000  0.000000
bigcom97         0.000000  0.000000
bigcom98         0.000000  0.000000
bigcom99         0.000000  0.000000
bigcom101        0.000000  0.000000
bigcom104        0.000000  0.000000
bigcom106        0.000000  0.000000
bigcom109        0.000000  0.000000
bigcom113        0.000000  0.000000
bigcom116        0.000000  0.000000
bigcom120        0.000000  0.000000
bigcom123        0.000000  0.000000
bigcom126        0.000000  0.000000
bigcom127        0.000000  0.000000
bigcom137        0.000000  0.000000
bigcom139        0.000000  0.000000
bigcom140        0.000000  0.000000
bigcom143        0.000000  0.000000
bigcom145        0.000000  0.000000
bigcom146        0.000000  0.000000
bigcom147        0.000000  0.000000
bigcom149        0.000000  0.000000
bigcom153        0.000000  0.000000
bigcom154        0.000000  0.000000
bigcom156        0.000000  0.000000
bigcom157        0.000000  0.000000
bigcom158        0.000000  0.000000
bigcom160        0.000000  0.000000
bigcom161        0.000000  0.000000
bigcom162        0.000000  0.000000
bigcom164        0.000000  0.000000
bigcom166        0.000000  0.000000
bigcom167        0.000000  0.000000
bigcom171        0.000000  0.000000
bigcom173        0.000000  0.000000
bigcom175        0.000000  0.000000
bigcom176        0.000000  0.000000
bigcom177        0.000000  0.000000
bigcom178        0.000000  0.000000
bigcom180        0.000000  0.000000
bigcom181        0.000000  0.000000
bigcom184        0.000000  0.000000
bigcom186        0.000000  0.000000
bigcom187        0.000000  0.000000
bigcom189        0.000000  0.000000
bigcom194        0.000000  0.000000
bigcom195        0.000000  0.000000
bigcom196        0.000000  0.000000
bigcom204        0.000000  0.000000
bigcom205        0.000000  0.000000
bigcom212        0.000000  0.000000
bigcom214        0.000000  0.000000
bigcom222        0.000000  0.000000
bigcom223        0.000000  0.000000
bigcom226        0.000000  0.000000
bigcom227        0.000000  0.000000
bigcom229        0.000000  0.000000
bigcom233        0.000000  0.000000
bigcom236        0.000000  0.000000
bigcom237        0.000000  0.000000
bigcom246        0.000000  0.000000
bigcom248        0.000000  0.000000
bigcom249        0.000000  0.000000
bigcom250        0.000000  0.000000
bigcom254        0.000000  0.000000
bigcom266        0.000000  0.000000
bigcom269        0.000000  0.000000
bigcom272        0.000000  0.000000
bigcom274        0.000000  0.000000
bigcom281        0.000000  0.000000
bigcom291        0.000000  0.000000
bigcom292        0.000000  0.000000
bigcom295        0.000000  0.000000
bigcom299        0.000000  0.000000
bigcom301        0.000000  0.000000
bigcom306        0.000000  0.000000
bigcom309        0.000000  0.000000
bigcom314        0.000000  0.000000
bigcom321        0.000000  0.000000
bigcom341        0.000000  0.000000
bigcom350        0.000000  0.000000
bigcom353        0.000000  0.000000
bigcom359        0.000000  0.000000
bigcom363        0.000000  0.000000
bigcom365        0.000000  0.000000
bigcom385        0.000000  0.000000
bigcom386        0.000000  0.000000
bigcom408        0.000000  0.000000
bigcom412        0.000000  0.000000
bigcom480        0.000000  0.000000
spin_vertex      0.000000  0.000000
membership_s1    0.000000  0.000000
membership_s3    0.000000  0.000000
membership_s4    0.000000  0.000000
membership_s5    0.000000  0.000000
membership_s6    0.000000  0.000000
membership_s7    0.000000  0.000000
membership_s8    0.000000  0.000000
membership_s9    0.000000  0.000000
membership_s11   0.000000  0.000000
membership_s12   0.000000  0.000000
membership_s14   0.000000  0.000000
membership_s15   0.000000  0.000000
membership_s16   0.000000  0.000000
membership_s17   0.000000  0.000000
membership_s18   0.000000  0.000000
membership_s20   0.000000  0.000000
membership_s21   0.000000  0.000000
membership_s22   0.000000  0.000000
membership_s24   0.000000  0.000000
membership_s25   0.000000  0.000000
membership_s26   0.000000  0.000000
membership_s27   0.000000  0.000000
membership_s28   0.000000  0.000000
membership_s30   0.000000  0.000000
membership_s31   0.000000  0.000000
membership_s32   0.000000  0.000000
membership_s33   0.000000  0.000000
membership_s36   0.000000  0.000000
membership_s37   0.000000  0.000000
V1               0.000000  0.000000
V2               0.000000  0.000000
pdi              0.000000  0.000000
adhesion         0.000000  0.000000
cohesion         0.000000  0.000000
inner            0.000000  0.000000
outer            0.000000  0.000000
ioratio          0.000000  0.000000
comsize          0.000000  0.000000
target           0.000000  8.215024
[1] "Dataset: low_targets Model GBM, run: 2 of 10 2015-06-16 08:50:13"
Iter   TrainDeviance   ValidDeviance   StepSize   Improve
     1        0.2240             nan     0.0100    0.0084
     2        0.2102             nan     0.0100    0.0062
     3        0.1995             nan     0.0100    0.0054
     4        0.1906             nan     0.0100    0.0052
     5        0.1831             nan     0.0100    0.0041
     6        0.1765             nan     0.0100    0.0031
     7        0.1707             nan     0.0100    0.0030
     8        0.1654             nan     0.0100    0.0025
     9        0.1606             nan     0.0100    0.0023
    10        0.1561             nan     0.0100    0.0024
    20        0.1244             nan     0.0100    0.0012
    40        0.0892             nan     0.0100    0.0006
    49        0.0785             nan     0.0100    0.0005

[1] "GBM variable coefficients"
                            var      rel.inf
target                   target 1.000000e+02
graph1                   graph1 1.011264e-24
graph0                   graph0 2.756748e-25
graph2                   graph2 1.302372e-25
graph3                   graph3 7.758211e-26
orbit45                 orbit45 6.723991e-26
ratio2                   ratio2 6.404257e-26
graph9                   graph9 3.730384e-26
V2                           V2 1.906813e-26
orbit19                 orbit19 1.862626e-26
fifth                     fifth 1.468560e-26
orbit18                 orbit18 1.369033e-26
ratio5                   ratio5 1.135536e-26
orbit20                 orbit20 5.315073e-28
graph20                 graph20 4.265148e-28
orbit56                 orbit56 2.763823e-28
orbit24                 orbit24 2.013217e-28
graph23                 graph23 1.829958e-28
third                     third 1.600270e-28
V1                           V1 7.427818e-29
graph4                   graph4 6.097420e-29
close                     close 3.082966e-29
graph6                   graph6 3.003376e-29
orbit39                 orbit39 2.570372e-29
ratio3                   ratio3 2.223426e-29
ratio6                   ratio6 1.775176e-29
sixth                     sixth 1.767427e-29
fourth                   fourth 1.713193e-29
orbit5                   orbit5 1.365040e-29
orbit1                   orbit1 1.167193e-29
pagerank               pagerank 1.130292e-29
knn                         knn 1.121877e-29
orbit4                   orbit4 1.067816e-29
ratio4                   ratio4 1.047589e-29
graph11                 graph11 9.320489e-30
ioratio                 ioratio 5.286381e-30
orbit27                 orbit27 5.267179e-30
orbit28                 orbit28 5.235406e-30
upto_fourth         upto_fourth 5.226065e-30
graph17                 graph17 4.829563e-30
ratio1                   ratio1 4.572485e-30
graph13                 graph13 2.946084e-30
constraint           constraint 2.896843e-30
orbit36                 orbit36 2.854411e-30
orbit17                 orbit17 2.315510e-30
cohesion               cohesion 2.079165e-30
graph12                 graph12 1.457706e-30
adhesion               adhesion 1.383981e-30
graph19                 graph19 1.183613e-30
inner                     inner 1.170862e-30
graph18                 graph18 1.122823e-30
orbit16                 orbit16 8.934387e-31
graph16                 graph16 8.815086e-31
hubscore               hubscore 8.610826e-31
upto_third           upto_third 8.332178e-31
graph10                 graph10 8.178427e-31
comsize                 comsize 7.734505e-31
orbit38                 orbit38 6.822740e-31
upto_second         upto_second 6.623207e-31
bet                         bet 6.150433e-31
orbit35                 orbit35 5.324306e-31
orbit21                 orbit21 4.231346e-31
outer                     outer 2.879259e-31
orbit48                 orbit48 2.726344e-31
orbit29                 orbit29 2.475219e-31
orbit52                 orbit52 1.922624e-31
orbit9                   orbit9 1.091697e-31
orbit50                 orbit50 7.358913e-32
orbit26                 orbit26 3.567288e-32
upto_fifth           upto_fifth 2.891818e-32
graph5                   graph5 0.000000e+00
graph7                   graph7 0.000000e+00
graph8                   graph8 0.000000e+00
graph14                 graph14 0.000000e+00
graph15                 graph15 0.000000e+00
graph21                 graph21 0.000000e+00
graph22                 graph22 0.000000e+00
graph24                 graph24 0.000000e+00
graph25                 graph25 0.000000e+00
graph26                 graph26 0.000000e+00
graph27                 graph27 0.000000e+00
graph28                 graph28 0.000000e+00
graph29                 graph29 0.000000e+00
orbit0                   orbit0 0.000000e+00
orbit2                   orbit2 0.000000e+00
orbit3                   orbit3 0.000000e+00
orbit6                   orbit6 0.000000e+00
orbit7                   orbit7 0.000000e+00
orbit8                   orbit8 0.000000e+00
orbit10                 orbit10 0.000000e+00
orbit11                 orbit11 0.000000e+00
orbit12                 orbit12 0.000000e+00
orbit13                 orbit13 0.000000e+00
orbit14                 orbit14 0.000000e+00
orbit15                 orbit15 0.000000e+00
orbit22                 orbit22 0.000000e+00
orbit23                 orbit23 0.000000e+00
orbit25                 orbit25 0.000000e+00
orbit30                 orbit30 0.000000e+00
orbit31                 orbit31 0.000000e+00
orbit32                 orbit32 0.000000e+00
orbit33                 orbit33 0.000000e+00
orbit34                 orbit34 0.000000e+00
orbit37                 orbit37 0.000000e+00
orbit40                 orbit40 0.000000e+00
orbit41                 orbit41 0.000000e+00
orbit42                 orbit42 0.000000e+00
orbit43                 orbit43 0.000000e+00
orbit44                 orbit44 0.000000e+00
orbit46                 orbit46 0.000000e+00
orbit47                 orbit47 0.000000e+00
orbit49                 orbit49 0.000000e+00
orbit51                 orbit51 0.000000e+00
orbit53                 orbit53 0.000000e+00
orbit54                 orbit54 0.000000e+00
orbit55                 orbit55 0.000000e+00
orbit57                 orbit57 0.000000e+00
orbit58                 orbit58 0.000000e+00
orbit59                 orbit59 0.000000e+00
orbit60                 orbit60 0.000000e+00
orbit61                 orbit61 0.000000e+00
orbit62                 orbit62 0.000000e+00
orbit63                 orbit63 0.000000e+00
orbit64                 orbit64 0.000000e+00
orbit65                 orbit65 0.000000e+00
orbit66                 orbit66 0.000000e+00
orbit67                 orbit67 0.000000e+00
orbit68                 orbit68 0.000000e+00
orbit69                 orbit69 0.000000e+00
orbit70                 orbit70 0.000000e+00
orbit71                 orbit71 0.000000e+00
orbit72                 orbit72 0.000000e+00
AP                           AP 0.000000e+00
ecc                         ecc 0.000000e+00
eccrad                   eccrad 0.000000e+00
coreness               coreness 0.000000e+00
trans                     trans 0.000000e+00
evcent                   evcent 0.000000e+00
first                     first 0.000000e+00
upto_sixth           upto_sixth 0.000000e+00
second                   second 0.000000e+00
selfinter             selfinter 0.000000e+00
walktrap_vertex walktrap_vertex 0.000000e+00
bigcom1                 bigcom1 0.000000e+00
bigcom2                 bigcom2 0.000000e+00
bigcom3                 bigcom3 0.000000e+00
bigcom4                 bigcom4 0.000000e+00
bigcom6                 bigcom6 0.000000e+00
bigcom8                 bigcom8 0.000000e+00
bigcom9                 bigcom9 0.000000e+00
bigcom11               bigcom11 0.000000e+00
bigcom13               bigcom13 0.000000e+00
bigcom15               bigcom15 0.000000e+00
bigcom16               bigcom16 0.000000e+00
bigcom21               bigcom21 0.000000e+00
bigcom22               bigcom22 0.000000e+00
bigcom24               bigcom24 0.000000e+00
bigcom26               bigcom26 0.000000e+00
bigcom28               bigcom28 0.000000e+00
bigcom30               bigcom30 0.000000e+00
bigcom31               bigcom31 0.000000e+00
bigcom32               bigcom32 0.000000e+00
bigcom33               bigcom33 0.000000e+00
bigcom34               bigcom34 0.000000e+00
bigcom36               bigcom36 0.000000e+00
bigcom37               bigcom37 0.000000e+00
bigcom38               bigcom38 0.000000e+00
bigcom39               bigcom39 0.000000e+00
bigcom40               bigcom40 0.000000e+00
bigcom43               bigcom43 0.000000e+00
bigcom44               bigcom44 0.000000e+00
bigcom46               bigcom46 0.000000e+00
bigcom47               bigcom47 0.000000e+00
bigcom49               bigcom49 0.000000e+00
bigcom50               bigcom50 0.000000e+00
bigcom51               bigcom51 0.000000e+00
bigcom52               bigcom52 0.000000e+00
bigcom54               bigcom54 0.000000e+00
bigcom56               bigcom56 0.000000e+00
bigcom62               bigcom62 0.000000e+00
bigcom66               bigcom66 0.000000e+00
bigcom68               bigcom68 0.000000e+00
bigcom69               bigcom69 0.000000e+00
bigcom71               bigcom71 0.000000e+00
bigcom72               bigcom72 0.000000e+00
bigcom73               bigcom73 0.000000e+00
bigcom74               bigcom74 0.000000e+00
bigcom75               bigcom75 0.000000e+00
bigcom76               bigcom76 0.000000e+00
bigcom77               bigcom77 0.000000e+00
bigcom79               bigcom79 0.000000e+00
bigcom80               bigcom80 0.000000e+00
bigcom82               bigcom82 0.000000e+00
bigcom83               bigcom83 0.000000e+00
bigcom84               bigcom84 0.000000e+00
bigcom85               bigcom85 0.000000e+00
bigcom87               bigcom87 0.000000e+00
bigcom89               bigcom89 0.000000e+00
bigcom91               bigcom91 0.000000e+00
bigcom92               bigcom92 0.000000e+00
bigcom93               bigcom93 0.000000e+00
bigcom96               bigcom96 0.000000e+00
bigcom97               bigcom97 0.000000e+00
bigcom98               bigcom98 0.000000e+00
bigcom99               bigcom99 0.000000e+00
bigcom101             bigcom101 0.000000e+00
bigcom104             bigcom104 0.000000e+00
bigcom106             bigcom106 0.000000e+00
bigcom109             bigcom109 0.000000e+00
bigcom113             bigcom113 0.000000e+00
bigcom116             bigcom116 0.000000e+00
bigcom120             bigcom120 0.000000e+00
bigcom123             bigcom123 0.000000e+00
bigcom126             bigcom126 0.000000e+00
bigcom127             bigcom127 0.000000e+00
bigcom137             bigcom137 0.000000e+00
bigcom139             bigcom139 0.000000e+00
bigcom140             bigcom140 0.000000e+00
bigcom143             bigcom143 0.000000e+00
bigcom145             bigcom145 0.000000e+00
bigcom146             bigcom146 0.000000e+00
bigcom147             bigcom147 0.000000e+00
bigcom149             bigcom149 0.000000e+00
bigcom153             bigcom153 0.000000e+00
bigcom154             bigcom154 0.000000e+00
bigcom156             bigcom156 0.000000e+00
bigcom157             bigcom157 0.000000e+00
bigcom158             bigcom158 0.000000e+00
bigcom160             bigcom160 0.000000e+00
bigcom161             bigcom161 0.000000e+00
bigcom162             bigcom162 0.000000e+00
bigcom164             bigcom164 0.000000e+00
bigcom166             bigcom166 0.000000e+00
bigcom167             bigcom167 0.000000e+00
bigcom171             bigcom171 0.000000e+00
bigcom173             bigcom173 0.000000e+00
bigcom175             bigcom175 0.000000e+00
bigcom176             bigcom176 0.000000e+00
bigcom177             bigcom177 0.000000e+00
bigcom178             bigcom178 0.000000e+00
bigcom180             bigcom180 0.000000e+00
bigcom181             bigcom181 0.000000e+00
bigcom184             bigcom184 0.000000e+00
bigcom186             bigcom186 0.000000e+00
bigcom187             bigcom187 0.000000e+00
bigcom189             bigcom189 0.000000e+00
bigcom194             bigcom194 0.000000e+00
bigcom195             bigcom195 0.000000e+00
bigcom196             bigcom196 0.000000e+00
bigcom204             bigcom204 0.000000e+00
bigcom205             bigcom205 0.000000e+00
bigcom212             bigcom212 0.000000e+00
bigcom214             bigcom214 0.000000e+00
bigcom222             bigcom222 0.000000e+00
bigcom223             bigcom223 0.000000e+00
bigcom226             bigcom226 0.000000e+00
bigcom227             bigcom227 0.000000e+00
bigcom229             bigcom229 0.000000e+00
bigcom233             bigcom233 0.000000e+00
bigcom236             bigcom236 0.000000e+00
bigcom237             bigcom237 0.000000e+00
bigcom246             bigcom246 0.000000e+00
bigcom248             bigcom248 0.000000e+00
bigcom249             bigcom249 0.000000e+00
bigcom250             bigcom250 0.000000e+00
bigcom254             bigcom254 0.000000e+00
bigcom266             bigcom266 0.000000e+00
bigcom269             bigcom269 0.000000e+00
bigcom272             bigcom272 0.000000e+00
bigcom274             bigcom274 0.000000e+00
bigcom281             bigcom281 0.000000e+00
bigcom291             bigcom291 0.000000e+00
bigcom292             bigcom292 0.000000e+00
bigcom295             bigcom295 0.000000e+00
bigcom299             bigcom299 0.000000e+00
bigcom301             bigcom301 0.000000e+00
bigcom306             bigcom306 0.000000e+00
bigcom309             bigcom309 0.000000e+00
bigcom314             bigcom314 0.000000e+00
bigcom321             bigcom321 0.000000e+00
bigcom341             bigcom341 0.000000e+00
bigcom350             bigcom350 0.000000e+00
bigcom353             bigcom353 0.000000e+00
bigcom359             bigcom359 0.000000e+00
bigcom363             bigcom363 0.000000e+00
bigcom365             bigcom365 0.000000e+00
bigcom385             bigcom385 0.000000e+00
bigcom386             bigcom386 0.000000e+00
bigcom408             bigcom408 0.000000e+00
bigcom412             bigcom412 0.000000e+00
bigcom480             bigcom480 0.000000e+00
spin_vertex         spin_vertex 0.000000e+00
membership_s1     membership_s1 0.000000e+00
membership_s3     membership_s3 0.000000e+00
membership_s4     membership_s4 0.000000e+00
membership_s5     membership_s5 0.000000e+00
membership_s6     membership_s6 0.000000e+00
membership_s7     membership_s7 0.000000e+00
membership_s8     membership_s8 0.000000e+00
membership_s9     membership_s9 0.000000e+00
membership_s11   membership_s11 0.000000e+00
membership_s12   membership_s12 0.000000e+00
membership_s14   membership_s14 0.000000e+00
membership_s15   membership_s15 0.000000e+00
membership_s16   membership_s16 0.000000e+00
membership_s17   membership_s17 0.000000e+00
membership_s18   membership_s18 0.000000e+00
membership_s20   membership_s20 0.000000e+00
membership_s21   membership_s21 0.000000e+00
membership_s22   membership_s22 0.000000e+00
membership_s24   membership_s24 0.000000e+00
membership_s25   membership_s25 0.000000e+00
membership_s26   membership_s26 0.000000e+00
membership_s27   membership_s27 0.000000e+00
membership_s28   membership_s28 0.000000e+00
membership_s30   membership_s30 0.000000e+00
membership_s31   membership_s31 0.000000e+00
membership_s32   membership_s32 0.000000e+00
membership_s33   membership_s33 0.000000e+00
membership_s36   membership_s36 0.000000e+00
membership_s37   membership_s37 0.000000e+00
pdi                         pdi 0.000000e+00
[1] "Dataset: low_targets Model RF, run: 2 of 10 2015-06-16 08:50:46"
     |      Out-of-bag   |
Tree |      MSE  %Var(y) |
   1 | 0.003212    12.51 |
   2 | 0.001463     5.70 |
   3 | 0.001113     4.33 |
   4 | 0.001144     4.46 |
   5 | 0.001239     4.82 |
   6 | 0.0009591     3.73 |
   7 | 0.0008662     3.37 |
   8 | 0.0005855     2.28 |
   9 | 0.0005921     2.31 |
  10 | 0.0004648     1.81 |
  11 | 0.0004395     1.71 |
  12 | 0.0003818     1.49 |
  13 | 0.000358     1.39 |
  14 | 0.0003193     1.24 |
  15 | 0.0003334     1.30 |
  16 | 0.0003411     1.33 |
  17 | 0.0003322     1.29 |
  18 | 0.0003071     1.20 |
  19 | 0.0002629     1.02 |
  20 | 0.0002462     0.96 |
  21 | 0.000229     0.89 |
  22 | 0.000208     0.81 |
  23 | 0.000179     0.70 |
  24 | 0.0001883     0.73 |
  25 | 0.0001911     0.74 |
  26 | 0.0001866     0.73 |
  27 | 0.0001888     0.74 |
  28 | 0.0001706     0.66 |
  29 | 0.0001722     0.67 |
  30 | 0.0001687     0.66 |
  31 | 0.0001811     0.71 |
  32 | 0.0001956     0.76 |
  33 | 0.0001843     0.72 |
  34 | 0.0001829     0.71 |
  35 | 0.0001651     0.64 |
  36 | 0.0001587     0.62 |
  37 | 0.0001499     0.58 |
  38 | 0.0001443     0.56 |
  39 | 0.0001434     0.56 |
  40 | 0.0001381     0.54 |
  41 | 0.0001385     0.54 |
  42 | 0.0001417     0.55 |
  43 | 0.0001349     0.53 |
  44 | 0.0001317     0.51 |
  45 | 0.0001218     0.47 |
  46 | 0.0001173     0.46 |
  47 | 0.0001173     0.46 |
  48 | 0.0001188     0.46 |
  49 | 0.0001153     0.45 |
  50 | 0.0001119     0.44 |
  51 | 0.0001052     0.41 |
  52 | 0.0001091     0.42 |
  53 | 0.0001095     0.43 |
  54 | 0.0001074     0.42 |
  55 | 0.0001017     0.40 |
  56 | 9.926e-05     0.39 |
  57 | 0.0001065     0.41 |
  58 | 0.0001023     0.40 |
  59 | 9.787e-05     0.38 |
  60 | 9.636e-05     0.38 |
  61 | 9.658e-05     0.38 |
  62 | 9.461e-05     0.37 |
  63 | 9.079e-05     0.35 |
  64 | 8.884e-05     0.35 |
  65 | 8.645e-05     0.34 |
  66 | 8.255e-05     0.32 |
  67 | 8.052e-05     0.31 |
  68 | 7.91e-05     0.31 |
  69 | 7.965e-05     0.31 |
  70 | 8.095e-05     0.32 |
  71 | 7.953e-05     0.31 |
  72 | 8.139e-05     0.32 |
  73 | 7.939e-05     0.31 |
  74 | 7.807e-05     0.30 |
  75 | 7.843e-05     0.31 |
  76 |  7.7e-05     0.30 |
  77 | 7.544e-05     0.29 |
  78 | 7.397e-05     0.29 |
  79 | 7.311e-05     0.28 |
  80 | 7.96e-05     0.31 |
  81 | 7.994e-05     0.31 |
  82 | 7.837e-05     0.31 |
  83 | 8.154e-05     0.32 |
  84 | 8.079e-05     0.31 |
  85 | 7.918e-05     0.31 |
  86 | 8.123e-05     0.32 |
  87 | 7.991e-05     0.31 |
  88 | 7.921e-05     0.31 |
  89 | 7.784e-05     0.30 |
  90 | 7.559e-05     0.29 |
  91 | 7.329e-05     0.29 |
  92 | 7.165e-05     0.28 |
  93 | 7.024e-05     0.27 |
  94 | 6.811e-05     0.27 |
  95 | 6.693e-05     0.26 |
  96 | 6.579e-05     0.26 |
  97 | 6.641e-05     0.26 |
  98 | 6.536e-05     0.25 |
  99 | 6.863e-05     0.27 |
 100 |  6.9e-05     0.27 |
[1] "Random Forest variable coefficients"
                      %IncMSE IncNodePurity
graph5           5.752212e-05  2.971829e-03
graph6           3.481288e-05  4.285714e-02
graph7           0.000000e+00  5.773160e-16
graph8           0.000000e+00  0.000000e+00
graph9           4.382121e-06  3.214286e-02
graph10          4.304778e-06  1.471805e-02
graph11         -4.424779e-06  3.214286e-02
graph12         -6.181552e-36  2.400000e-02
graph13         -1.733627e-36  5.900358e-15
graph14         -2.077369e-36  7.313690e-15
graph15          1.040763e-04  1.858315e-02
graph16          4.304778e-06  1.455165e-01
graph17         -5.925149e-36  1.333333e-02
graph18          4.391744e-06  3.041667e-02
graph19          1.225878e-37  4.726263e-15
graph20         -1.087050e-36  2.896017e-15
graph21          5.361702e-04  1.804390e-02
graph22          7.875265e-05  8.630618e-02
graph23         -4.255319e-06  2.222222e-02
graph24         -2.130809e-36  1.500000e-02
graph25         -2.091121e-36  1.297296e-15
graph26          1.724138e-05  9.796823e-03
graph27          0.000000e+00  0.000000e+00
graph28          1.315789e-05  1.733656e-02
graph29          0.000000e+00  0.000000e+00
orbit0          -6.251410e-37  1.887431e-15
orbit1           4.315824e-06  4.060606e-02
orbit2          -3.032533e-37  2.666667e-02
orbit3           4.286689e-06  2.930527e-02
orbit4           4.323390e-06  1.714286e-02
orbit5          -2.214109e-36  4.804247e-15
orbit6           8.594757e-06  1.875000e-02
orbit7          -1.103764e-37  2.084999e-15
orbit8          -4.692364e-37  3.648228e-15
orbit9           4.327131e-06  1.875000e-02
orbit10         -1.354485e-36  3.305724e-15
orbit11         -4.395604e-06  8.623581e-03
orbit12          0.000000e+00  2.610825e-02
orbit13         -1.472506e-05  2.227649e-01
orbit14          0.000000e+00  0.000000e+00
orbit15          7.730012e-21  4.869841e-02
orbit16          7.679386e-06  1.159420e-02
orbit17         -1.863123e-36  3.548620e-15
orbit18          2.612072e-04  2.161473e-01
orbit19          1.748048e-05  6.968750e-02
orbit20          4.284490e-06  1.875000e-02
orbit21          0.000000e+00  1.557182e-02
orbit22         -6.781236e-36  6.239488e-15
orbit23          0.000000e+00  0.000000e+00
orbit24          4.798886e-06  5.286298e-02
orbit25         -4.475613e-36  1.159073e-15
orbit26         -4.382121e-06  1.428571e-02
orbit27         -5.838426e-37  5.616401e-15
orbit28         -1.252070e-36  2.866735e-15
orbit29         -4.351610e-06  2.574172e-02
orbit30          9.229700e-38  1.731948e-15
orbit31         -2.724272e-36  1.500000e-02
orbit32          8.594859e-05  1.632323e-02
orbit33          8.567145e-06  5.377303e-02
orbit34         -1.222457e-36  3.000000e-02
orbit35         -1.868025e-36  4.905590e-15
orbit36          2.156102e-05  6.996799e-03
orbit37          8.750052e-06  1.707452e-01
orbit38         -1.652651e-37  5.884182e-16
orbit39          2.059202e-04  1.931407e-02
orbit40          0.000000e+00  1.882938e-15
orbit41         -4.286327e-06  5.570502e-02
orbit42          0.000000e+00  1.421085e-16
orbit43         -4.882261e-37  2.404812e-15
orbit44          0.000000e+00  8.673617e-21
orbit45         -1.195185e-36  5.365161e-15
orbit46          9.669792e-04  3.011493e-02
orbit47          2.300083e-05  7.784259e-02
orbit48          4.336513e-05  4.323642e-03
orbit49         -1.063423e-37  1.893939e-02
orbit50          0.000000e+00  2.250000e-02
orbit51         -1.851856e-37  2.852163e-15
orbit52          2.884201e-04  1.923339e-02
orbit53         -4.290004e-06  6.286224e-02
orbit54         -4.264392e-06  3.667647e-02
orbit55          2.390810e-35  1.946150e-01
orbit56         -4.395604e-06  1.714286e-02
orbit57          1.393770e-05  5.027986e-02
orbit58          0.000000e+00  0.000000e+00
orbit59          4.327131e-06  2.545455e-02
orbit60          0.000000e+00  2.091244e-02
orbit61         -2.416870e-39  3.083240e-02
orbit62          1.724881e-05  4.074074e-02
orbit63         -4.264392e-06  2.930919e-02
orbit64          8.688097e-06  2.939898e-02
orbit65          6.070142e-05  4.506835e-02
orbit66          2.183406e-05  4.792797e-03
orbit67          0.000000e+00  0.000000e+00
orbit68          0.000000e+00  3.469447e-20
orbit69          0.000000e+00  0.000000e+00
orbit70          0.000000e+00  2.842171e-16
orbit71          0.000000e+00  3.112579e-02
orbit72          0.000000e+00  0.000000e+00
AP               0.000000e+00  0.000000e+00
bet             -2.411213e-36  7.521796e-15
ecc              4.264392e-06  1.316133e-02
eccrad           0.000000e+00  5.728751e-16
close            2.172609e-05  4.483333e-02
constraint       2.821391e-06  9.945834e-02
coreness         7.340674e-05  8.307250e-03
knn             -2.972950e-36  3.379085e-15
hubscore         2.638298e-04  5.144279e-02
pagerank        -4.554623e-06  8.767544e-02
trans            8.077196e-08  1.406383e-02
evcent          -4.286327e-06  8.888889e-03
first            0.000000e+00  9.425880e-16
upto_second     -7.001782e-36  7.751039e-15
upto_third       8.609557e-06  4.945455e-02
upto_fourth      2.620087e-05  3.336806e-02
upto_fifth       3.017799e-05  6.814286e-02
upto_sixth      -7.309743e-36  3.536711e-15
second          -4.327131e-06  3.555133e-02
third           -7.442036e-37  6.283906e-15
fourth           8.654262e-06  2.000000e-02
fifth            2.168257e-05  6.059846e-02
sixth           -4.503534e-36  3.909711e-15
ratio1           7.895911e-05  2.031221e-02
ratio2           9.032524e-05  4.938390e-02
ratio3          -1.054393e-35  8.439143e-15
ratio4           2.591793e-05  3.807692e-02
ratio5           1.754915e-05  6.162002e-02
ratio6           4.347826e-06  6.255952e-02
selfinter        0.000000e+00  8.673617e-21
walktrap_vertex  1.299078e-05  9.374633e-02
bigcom1          0.000000e+00  8.673617e-21
bigcom2          0.000000e+00  0.000000e+00
bigcom3          0.000000e+00  0.000000e+00
bigcom4          0.000000e+00  0.000000e+00
bigcom6          0.000000e+00  0.000000e+00
bigcom8          0.000000e+00  1.429543e-03
bigcom9          0.000000e+00  0.000000e+00
bigcom11         0.000000e+00  0.000000e+00
bigcom13         0.000000e+00  0.000000e+00
bigcom15         0.000000e+00  0.000000e+00
bigcom16         0.000000e+00  0.000000e+00
bigcom21         0.000000e+00  0.000000e+00
bigcom22         0.000000e+00  0.000000e+00
bigcom24         0.000000e+00  0.000000e+00
bigcom26         0.000000e+00  0.000000e+00
bigcom28         4.450879e-06  3.279442e-03
bigcom30         0.000000e+00  0.000000e+00
bigcom31         0.000000e+00  0.000000e+00
bigcom32         0.000000e+00  0.000000e+00
bigcom33         0.000000e+00  0.000000e+00
bigcom34         0.000000e+00  0.000000e+00
bigcom36         0.000000e+00  0.000000e+00
bigcom37         0.000000e+00  0.000000e+00
bigcom38        -1.372801e-06  2.267199e-02
bigcom39         0.000000e+00  0.000000e+00
bigcom40         0.000000e+00  8.673617e-21
bigcom43         0.000000e+00  0.000000e+00
bigcom44         0.000000e+00  0.000000e+00
bigcom46         0.000000e+00  0.000000e+00
bigcom47         1.413084e-05  3.008654e-01
bigcom49         0.000000e+00  0.000000e+00
bigcom50         0.000000e+00  0.000000e+00
bigcom51         0.000000e+00  0.000000e+00
bigcom52         0.000000e+00  0.000000e+00
bigcom54         0.000000e+00  0.000000e+00
bigcom56        -4.400300e-06  1.298999e-01
bigcom62         0.000000e+00  0.000000e+00
bigcom66         3.830006e-21  7.832723e-02
bigcom68         0.000000e+00  0.000000e+00
bigcom69         0.000000e+00  0.000000e+00
bigcom71         0.000000e+00  5.805235e-03
bigcom72         0.000000e+00  0.000000e+00
bigcom73         0.000000e+00  0.000000e+00
bigcom74         0.000000e+00  0.000000e+00
bigcom75         0.000000e+00  0.000000e+00
bigcom76         0.000000e+00  0.000000e+00
bigcom77         0.000000e+00  3.469447e-20
bigcom79         0.000000e+00  0.000000e+00
bigcom80         0.000000e+00  0.000000e+00
bigcom82         0.000000e+00  0.000000e+00
bigcom83         0.000000e+00  0.000000e+00
bigcom84         0.000000e+00  0.000000e+00
bigcom85         0.000000e+00  0.000000e+00
bigcom87         0.000000e+00  0.000000e+00
bigcom89         0.000000e+00  0.000000e+00
bigcom91         0.000000e+00  0.000000e+00
bigcom92         0.000000e+00  0.000000e+00
bigcom93         0.000000e+00  0.000000e+00
bigcom96         0.000000e+00  0.000000e+00
bigcom97         0.000000e+00  0.000000e+00
bigcom98         0.000000e+00  0.000000e+00
bigcom99         0.000000e+00  0.000000e+00
bigcom101        0.000000e+00  0.000000e+00
bigcom104        0.000000e+00  0.000000e+00
bigcom106        0.000000e+00  5.472412e-02
bigcom109        0.000000e+00  0.000000e+00
bigcom113        0.000000e+00  1.312796e-02
bigcom116       -4.351532e-06  3.918491e-02
bigcom120        0.000000e+00  0.000000e+00
bigcom123        0.000000e+00  0.000000e+00
bigcom126        0.000000e+00  0.000000e+00
bigcom127        0.000000e+00  0.000000e+00
bigcom137        0.000000e+00  0.000000e+00
bigcom139        0.000000e+00  7.457229e-02
bigcom140        0.000000e+00  0.000000e+00
bigcom143       -4.286327e-06  7.085442e-02
bigcom145        0.000000e+00  0.000000e+00
bigcom146        0.000000e+00  0.000000e+00
bigcom147        0.000000e+00  0.000000e+00
bigcom149        0.000000e+00  0.000000e+00
bigcom153        0.000000e+00  0.000000e+00
bigcom154        0.000000e+00  0.000000e+00
bigcom156        0.000000e+00  0.000000e+00
bigcom157        0.000000e+00  0.000000e+00
bigcom158        0.000000e+00  0.000000e+00
bigcom160        0.000000e+00  0.000000e+00
bigcom161        0.000000e+00  5.476497e-02
bigcom162        0.000000e+00  0.000000e+00
bigcom164        0.000000e+00  0.000000e+00
bigcom166        0.000000e+00  0.000000e+00
bigcom167        0.000000e+00  0.000000e+00
bigcom171        0.000000e+00  0.000000e+00
bigcom173        0.000000e+00  0.000000e+00
bigcom175        0.000000e+00  0.000000e+00
bigcom176        0.000000e+00  0.000000e+00
bigcom177        0.000000e+00  0.000000e+00
bigcom178        0.000000e+00  0.000000e+00
bigcom180        0.000000e+00  0.000000e+00
bigcom181        0.000000e+00  0.000000e+00
bigcom184        0.000000e+00  0.000000e+00
bigcom186        0.000000e+00  0.000000e+00
bigcom187        0.000000e+00  0.000000e+00
bigcom189        0.000000e+00  0.000000e+00
bigcom194        0.000000e+00  0.000000e+00
bigcom195        0.000000e+00  0.000000e+00
bigcom196        0.000000e+00  0.000000e+00
bigcom204        0.000000e+00  1.466378e-02
bigcom205        0.000000e+00  0.000000e+00
bigcom212        0.000000e+00  0.000000e+00
bigcom214        0.000000e+00  0.000000e+00
bigcom222        0.000000e+00  0.000000e+00
bigcom223        0.000000e+00  0.000000e+00
bigcom226        0.000000e+00  0.000000e+00
bigcom227        0.000000e+00  0.000000e+00
bigcom229        0.000000e+00  0.000000e+00
bigcom233        0.000000e+00  0.000000e+00
bigcom236        0.000000e+00  0.000000e+00
bigcom237        0.000000e+00  0.000000e+00
bigcom246        0.000000e+00  0.000000e+00
bigcom248        0.000000e+00  0.000000e+00
bigcom249        0.000000e+00  0.000000e+00
bigcom250       -4.336513e-06  1.023632e-01
bigcom254        0.000000e+00  0.000000e+00
bigcom266        0.000000e+00  0.000000e+00
bigcom269        0.000000e+00  0.000000e+00
bigcom272        0.000000e+00  0.000000e+00
bigcom274        0.000000e+00  0.000000e+00
bigcom281        0.000000e+00  0.000000e+00
bigcom291        0.000000e+00  0.000000e+00
bigcom292        0.000000e+00  0.000000e+00
bigcom295        0.000000e+00  0.000000e+00
bigcom299        0.000000e+00  0.000000e+00
bigcom301        0.000000e+00  0.000000e+00
bigcom306        0.000000e+00  0.000000e+00
bigcom309        0.000000e+00  0.000000e+00
bigcom314        0.000000e+00  0.000000e+00
bigcom321        0.000000e+00  0.000000e+00
bigcom341        0.000000e+00  0.000000e+00
bigcom350        0.000000e+00  4.716641e-02
bigcom353        0.000000e+00  0.000000e+00
bigcom359        0.000000e+00  0.000000e+00
bigcom363        0.000000e+00  0.000000e+00
bigcom365        0.000000e+00  0.000000e+00
bigcom385       -9.645726e-22  6.119436e-02
bigcom386        0.000000e+00  0.000000e+00
bigcom408        0.000000e+00  0.000000e+00
bigcom412        0.000000e+00  0.000000e+00
bigcom480        4.347826e-06  4.557346e-02
spin_vertex      1.842192e-06  8.200701e-02
membership_s1    7.943508e-38  1.111004e-16
membership_s3    0.000000e+00  0.000000e+00
membership_s4    0.000000e+00  1.820766e-16
membership_s5    0.000000e+00  1.870130e-02
membership_s6    0.000000e+00  5.773246e-16
membership_s7    0.000000e+00  0.000000e+00
membership_s8    0.000000e+00  0.000000e+00
membership_s9    0.000000e+00  0.000000e+00
membership_s11   0.000000e+00  0.000000e+00
membership_s12   0.000000e+00  0.000000e+00
membership_s14   0.000000e+00  0.000000e+00
membership_s15   0.000000e+00  8.673617e-21
membership_s16  -6.316170e-06  8.212501e-03
membership_s17   0.000000e+00  0.000000e+00
membership_s18   0.000000e+00  2.842171e-16
membership_s20   0.000000e+00  0.000000e+00
membership_s21   0.000000e+00  0.000000e+00
membership_s22   0.000000e+00  0.000000e+00
membership_s24   0.000000e+00  0.000000e+00
membership_s25   0.000000e+00  0.000000e+00
membership_s26   0.000000e+00  0.000000e+00
membership_s27   0.000000e+00  1.734723e-20
membership_s28   0.000000e+00  0.000000e+00
membership_s30   1.624506e-39  5.773507e-16
membership_s31   0.000000e+00  0.000000e+00
membership_s32   0.000000e+00  0.000000e+00
membership_s33   0.000000e+00  0.000000e+00
membership_s36  -8.779730e-39  7.216883e-16
membership_s37   0.000000e+00  0.000000e+00
V1               4.319654e-06  7.074281e-02
V2              -2.477168e-36  3.081762e-02
pdi              0.000000e+00  8.673617e-21
adhesion         2.552760e-05  5.050407e-02
cohesion         4.319654e-06  6.326660e-02
inner           -7.047888e-37  5.696901e-15
outer            2.409734e-05  8.732315e-02
ioratio         -1.283720e-05  3.293993e-02
comsize          4.271908e-06  7.144631e-02
target           5.062897e-02  1.578834e+02
[1] "Dataset: low_targets Model GLM, run: 2 of 10 2015-06-16 08:51:49"
[1] "glmnet variable coefficients"
                     [,1]      [,2]
(Intercept)     -3.608473 -6.098233
graph0           0.000000  0.000000
graph1           0.000000  0.000000
graph2           0.000000  0.000000
graph3           0.000000  0.000000
graph4           0.000000  0.000000
graph5           0.000000  0.000000
graph6           0.000000  0.000000
graph7           0.000000  0.000000
graph8           0.000000  0.000000
graph9           0.000000  0.000000
graph10          0.000000  0.000000
graph11          0.000000  0.000000
graph12          0.000000  0.000000
graph13          0.000000  0.000000
graph14          0.000000  0.000000
graph15          0.000000  0.000000
graph16          0.000000  0.000000
graph17          0.000000  0.000000
graph18          0.000000  0.000000
graph19          0.000000  0.000000
graph20          0.000000  0.000000
graph21          0.000000  0.000000
graph22          0.000000  0.000000
graph23          0.000000  0.000000
graph24          0.000000  0.000000
graph25          0.000000  0.000000
graph26          0.000000  0.000000
graph27          0.000000  0.000000
graph28          0.000000  0.000000
graph29          0.000000  0.000000
orbit0           0.000000  0.000000
orbit1           0.000000  0.000000
orbit2           0.000000  0.000000
orbit3           0.000000  0.000000
orbit4           0.000000  0.000000
orbit5           0.000000  0.000000
orbit6           0.000000  0.000000
orbit7           0.000000  0.000000
orbit8           0.000000  0.000000
orbit9           0.000000  0.000000
orbit10          0.000000  0.000000
orbit11          0.000000  0.000000
orbit12          0.000000  0.000000
orbit13          0.000000  0.000000
orbit14          0.000000  0.000000
orbit15          0.000000  0.000000
orbit16          0.000000  0.000000
orbit17          0.000000  0.000000
orbit18          0.000000  0.000000
orbit19          0.000000  0.000000
orbit20          0.000000  0.000000
orbit21          0.000000  0.000000
orbit22          0.000000  0.000000
orbit23          0.000000  0.000000
orbit24          0.000000  0.000000
orbit25          0.000000  0.000000
orbit26          0.000000  0.000000
orbit27          0.000000  0.000000
orbit28          0.000000  0.000000
orbit29          0.000000  0.000000
orbit30          0.000000  0.000000
orbit31          0.000000  0.000000
orbit32          0.000000  0.000000
orbit33          0.000000  0.000000
orbit34          0.000000  0.000000
orbit35          0.000000  0.000000
orbit36          0.000000  0.000000
orbit37          0.000000  0.000000
orbit38          0.000000  0.000000
orbit39          0.000000  0.000000
orbit40          0.000000  0.000000
orbit41          0.000000  0.000000
orbit42          0.000000  0.000000
orbit43          0.000000  0.000000
orbit44          0.000000  0.000000
orbit45          0.000000  0.000000
orbit46          0.000000  0.000000
orbit47          0.000000  0.000000
orbit48          0.000000  0.000000
orbit49          0.000000  0.000000
orbit50          0.000000  0.000000
orbit51          0.000000  0.000000
orbit52          0.000000  0.000000
orbit53          0.000000  0.000000
orbit54          0.000000  0.000000
orbit55          0.000000  0.000000
orbit56          0.000000  0.000000
orbit57          0.000000  0.000000
orbit58          0.000000  0.000000
orbit59          0.000000  0.000000
orbit60          0.000000  0.000000
orbit61          0.000000  0.000000
orbit62          0.000000  0.000000
orbit63          0.000000  0.000000
orbit64          0.000000  0.000000
orbit65          0.000000  0.000000
orbit66          0.000000  0.000000
orbit67          0.000000  0.000000
orbit68          0.000000  0.000000
orbit69          0.000000  0.000000
orbit70          0.000000  0.000000
orbit71          0.000000  0.000000
orbit72          0.000000  0.000000
AP               0.000000  0.000000
bet              0.000000  0.000000
ecc              0.000000  0.000000
eccrad           0.000000  0.000000
close            0.000000  0.000000
constraint       0.000000  0.000000
coreness         0.000000  0.000000
knn              0.000000  0.000000
hubscore         0.000000  0.000000
pagerank         0.000000  0.000000
trans            0.000000  0.000000
evcent           0.000000  0.000000
first            0.000000  0.000000
upto_second      0.000000  0.000000
upto_third       0.000000  0.000000
upto_fourth      0.000000  0.000000
upto_fifth       0.000000  0.000000
upto_sixth       0.000000  0.000000
second           0.000000  0.000000
third            0.000000  0.000000
fourth           0.000000  0.000000
fifth            0.000000  0.000000
sixth            0.000000  0.000000
ratio1           0.000000  0.000000
ratio2           0.000000  0.000000
ratio3           0.000000  0.000000
ratio4           0.000000  0.000000
ratio5           0.000000  0.000000
ratio6           0.000000  0.000000
selfinter        0.000000  0.000000
walktrap_vertex  0.000000  0.000000
bigcom1          0.000000  0.000000
bigcom2          0.000000  0.000000
bigcom3          0.000000  0.000000
bigcom4          0.000000  0.000000
bigcom6          0.000000  0.000000
bigcom8          0.000000  0.000000
bigcom9          0.000000  0.000000
bigcom11         0.000000  0.000000
bigcom13         0.000000  0.000000
bigcom15         0.000000  0.000000
bigcom16         0.000000  0.000000
bigcom21         0.000000  0.000000
bigcom22         0.000000  0.000000
bigcom24         0.000000  0.000000
bigcom26         0.000000  0.000000
bigcom28         0.000000  0.000000
bigcom30         0.000000  0.000000
bigcom31         0.000000  0.000000
bigcom32         0.000000  0.000000
bigcom33         0.000000  0.000000
bigcom34         0.000000  0.000000
bigcom36         0.000000  0.000000
bigcom37         0.000000  0.000000
bigcom38         0.000000  0.000000
bigcom39         0.000000  0.000000
bigcom40         0.000000  0.000000
bigcom43         0.000000  0.000000
bigcom44         0.000000  0.000000
bigcom46         0.000000  0.000000
bigcom47         0.000000  0.000000
bigcom49         0.000000  0.000000
bigcom50         0.000000  0.000000
bigcom51         0.000000  0.000000
bigcom52         0.000000  0.000000
bigcom54         0.000000  0.000000
bigcom56         0.000000  0.000000
bigcom62         0.000000  0.000000
bigcom66         0.000000  0.000000
bigcom68         0.000000  0.000000
bigcom69         0.000000  0.000000
bigcom71         0.000000  0.000000
bigcom72         0.000000  0.000000
bigcom73         0.000000  0.000000
bigcom74         0.000000  0.000000
bigcom75         0.000000  0.000000
bigcom76         0.000000  0.000000
bigcom77         0.000000  0.000000
bigcom79         0.000000  0.000000
bigcom80         0.000000  0.000000
bigcom82         0.000000  0.000000
bigcom83         0.000000  0.000000
bigcom84         0.000000  0.000000
bigcom85         0.000000  0.000000
bigcom87         0.000000  0.000000
bigcom89         0.000000  0.000000
bigcom91         0.000000  0.000000
bigcom92         0.000000  0.000000
bigcom93         0.000000  0.000000
bigcom96         0.000000  0.000000
bigcom97         0.000000  0.000000
bigcom98         0.000000  0.000000
bigcom99         0.000000  0.000000
bigcom101        0.000000  0.000000
bigcom104        0.000000  0.000000
bigcom106        0.000000  0.000000
bigcom109        0.000000  0.000000
bigcom113        0.000000  0.000000
bigcom116        0.000000  0.000000
bigcom120        0.000000  0.000000
bigcom123        0.000000  0.000000
bigcom126        0.000000  0.000000
bigcom127        0.000000  0.000000
bigcom137        0.000000  0.000000
bigcom139        0.000000  0.000000
bigcom140        0.000000  0.000000
bigcom143        0.000000  0.000000
bigcom145        0.000000  0.000000
bigcom146        0.000000  0.000000
bigcom147        0.000000  0.000000
bigcom149        0.000000  0.000000
bigcom153        0.000000  0.000000
bigcom154        0.000000  0.000000
bigcom156        0.000000  0.000000
bigcom157        0.000000  0.000000
bigcom158        0.000000  0.000000
bigcom160        0.000000  0.000000
bigcom161        0.000000  0.000000
bigcom162        0.000000  0.000000
bigcom164        0.000000  0.000000
bigcom166        0.000000  0.000000
bigcom167        0.000000  0.000000
bigcom171        0.000000  0.000000
bigcom173        0.000000  0.000000
bigcom175        0.000000  0.000000
bigcom176        0.000000  0.000000
bigcom177        0.000000  0.000000
bigcom178        0.000000  0.000000
bigcom180        0.000000  0.000000
bigcom181        0.000000  0.000000
bigcom184        0.000000  0.000000
bigcom186        0.000000  0.000000
bigcom187        0.000000  0.000000
bigcom189        0.000000  0.000000
bigcom194        0.000000  0.000000
bigcom195        0.000000  0.000000
bigcom196        0.000000  0.000000
bigcom204        0.000000  0.000000
bigcom205        0.000000  0.000000
bigcom212        0.000000  0.000000
bigcom214        0.000000  0.000000
bigcom222        0.000000  0.000000
bigcom223        0.000000  0.000000
bigcom226        0.000000  0.000000
bigcom227        0.000000  0.000000
bigcom229        0.000000  0.000000
bigcom233        0.000000  0.000000
bigcom236        0.000000  0.000000
bigcom237        0.000000  0.000000
bigcom246        0.000000  0.000000
bigcom248        0.000000  0.000000
bigcom249        0.000000  0.000000
bigcom250        0.000000  0.000000
bigcom254        0.000000  0.000000
bigcom266        0.000000  0.000000
bigcom269        0.000000  0.000000
bigcom272        0.000000  0.000000
bigcom274        0.000000  0.000000
bigcom281        0.000000  0.000000
bigcom291        0.000000  0.000000
bigcom292        0.000000  0.000000
bigcom295        0.000000  0.000000
bigcom299        0.000000  0.000000
bigcom301        0.000000  0.000000
bigcom306        0.000000  0.000000
bigcom309        0.000000  0.000000
bigcom314        0.000000  0.000000
bigcom321        0.000000  0.000000
bigcom341        0.000000  0.000000
bigcom350        0.000000  0.000000
bigcom353        0.000000  0.000000
bigcom359        0.000000  0.000000
bigcom363        0.000000  0.000000
bigcom365        0.000000  0.000000
bigcom385        0.000000  0.000000
bigcom386        0.000000  0.000000
bigcom408        0.000000  0.000000
bigcom412        0.000000  0.000000
bigcom480        0.000000  0.000000
spin_vertex      0.000000  0.000000
membership_s1    0.000000  0.000000
membership_s3    0.000000  0.000000
membership_s4    0.000000  0.000000
membership_s5    0.000000  0.000000
membership_s6    0.000000  0.000000
membership_s7    0.000000  0.000000
membership_s8    0.000000  0.000000
membership_s9    0.000000  0.000000
membership_s11   0.000000  0.000000
membership_s12   0.000000  0.000000
membership_s14   0.000000  0.000000
membership_s15   0.000000  0.000000
membership_s16   0.000000  0.000000
membership_s17   0.000000  0.000000
membership_s18   0.000000  0.000000
membership_s20   0.000000  0.000000
membership_s21   0.000000  0.000000
membership_s22   0.000000  0.000000
membership_s24   0.000000  0.000000
membership_s25   0.000000  0.000000
membership_s26   0.000000  0.000000
membership_s27   0.000000  0.000000
membership_s28   0.000000  0.000000
membership_s30   0.000000  0.000000
membership_s31   0.000000  0.000000
membership_s32   0.000000  0.000000
membership_s33   0.000000  0.000000
membership_s36   0.000000  0.000000
membership_s37   0.000000  0.000000
V1               0.000000  0.000000
V2               0.000000  0.000000
pdi              0.000000  0.000000
adhesion         0.000000  0.000000
cohesion         0.000000  0.000000
inner            0.000000  0.000000
outer            0.000000  0.000000
ioratio          0.000000  0.000000
comsize          0.000000  0.000000
target           0.000000  8.177978
[1] "Dataset: low_targets Model GBM, run: 3 of 10 2015-06-16 08:51:56"
Iter   TrainDeviance   ValidDeviance   StepSize   Improve
     1        0.2254             nan     0.0100    0.0101
     2        0.2116             nan     0.0100    0.0066
     3        0.2009             nan     0.0100    0.0057
     4        0.1920             nan     0.0100    0.0051
     5        0.1844             nan     0.0100    0.0036
     6        0.1778             nan     0.0100    0.0029
     7        0.1719             nan     0.0100    0.0028
     8        0.1666             nan     0.0100    0.0025
     9        0.1618             nan     0.0100    0.0025
    10        0.1573             nan     0.0100    0.0020
    20        0.1254             nan     0.0100    0.0013
    40        0.0899             nan     0.0100    0.0007
    49        0.0791             nan     0.0100    0.0006

[1] "GBM variable coefficients"
                            var      rel.inf
target                   target 1.000000e+02
graph1                   graph1 5.204166e-25
graph3                   graph3 1.840970e-25
graph15                 graph15 1.374659e-25
graph4                   graph4 9.831495e-26
graph0                   graph0 8.919139e-26
orbit5                   orbit5 3.861743e-26
graph18                 graph18 3.454224e-26
orbit37                 orbit37 8.245214e-27
ratio5                   ratio5 7.862642e-27
ratio6                   ratio6 7.204475e-27
graph10                 graph10 5.046611e-27
orbit53                 orbit53 3.748036e-27
upto_fourth         upto_fourth 1.961166e-28
graph11                 graph11 1.092691e-28
graph13                 graph13 8.840003e-29
V2                           V2 7.694833e-29
V1                           V1 7.582071e-29
graph9                   graph9 7.038985e-29
graph6                   graph6 6.540617e-29
orbit28                 orbit28 6.475750e-29
fifth                     fifth 6.422334e-29
orbit31                 orbit31 5.156973e-29
inner                     inner 3.843919e-29
ratio4                   ratio4 3.525424e-29
orbit9                   orbit9 3.402976e-29
orbit24                 orbit24 3.093265e-29
ratio2                   ratio2 2.427862e-29
orbit4                   orbit4 2.290081e-29
graph14                 graph14 2.282750e-29
orbit18                 orbit18 2.204291e-29
constraint           constraint 2.018278e-29
ratio3                   ratio3 1.922070e-29
adhesion               adhesion 1.870214e-29
orbit16                 orbit16 9.514131e-30
sixth                     sixth 8.985924e-30
cohesion               cohesion 8.781308e-30
graph17                 graph17 6.877542e-30
pagerank               pagerank 5.346265e-30
fourth                   fourth 4.802456e-30
orbit1                   orbit1 3.932180e-30
graph5                   graph5 2.302637e-30
orbit7                   orbit7 1.497354e-30
graph23                 graph23 1.384829e-30
graph12                 graph12 1.224462e-30
comsize                 comsize 1.105865e-30
orbit51                 orbit51 1.013320e-30
orbit39                 orbit39 1.010467e-30
graph21                 graph21 8.684231e-31
third                     third 8.307661e-31
ioratio                 ioratio 7.823794e-31
graph20                 graph20 7.584413e-31
membership_s36   membership_s36 7.415871e-31
outer                     outer 6.761162e-31
knn                         knn 6.451664e-31
orbit10                 orbit10 5.265584e-31
ratio1                   ratio1 5.229267e-31
orbit35                 orbit35 5.116912e-31
orbit17                 orbit17 5.031327e-31
orbit15                 orbit15 5.008120e-31
upto_fifth           upto_fifth 4.626677e-31
orbit21                 orbit21 4.458595e-31
second                   second 4.396483e-31
hubscore               hubscore 4.097553e-31
upto_second         upto_second 2.687790e-31
orbit27                 orbit27 1.901013e-31
orbit36                 orbit36 1.856435e-31
orbit19                 orbit19 1.492689e-31
upto_third           upto_third 1.486435e-31
graph19                 graph19 9.132526e-32
graph2                   graph2 5.846837e-32
upto_sixth           upto_sixth 4.072104e-32
graph7                   graph7 3.563978e-32
graph8                   graph8 0.000000e+00
graph16                 graph16 0.000000e+00
graph22                 graph22 0.000000e+00
graph24                 graph24 0.000000e+00
graph25                 graph25 0.000000e+00
graph26                 graph26 0.000000e+00
graph27                 graph27 0.000000e+00
graph28                 graph28 0.000000e+00
graph29                 graph29 0.000000e+00
orbit0                   orbit0 0.000000e+00
orbit2                   orbit2 0.000000e+00
orbit3                   orbit3 0.000000e+00
orbit6                   orbit6 0.000000e+00
orbit8                   orbit8 0.000000e+00
orbit11                 orbit11 0.000000e+00
orbit12                 orbit12 0.000000e+00
orbit13                 orbit13 0.000000e+00
orbit14                 orbit14 0.000000e+00
orbit20                 orbit20 0.000000e+00
orbit22                 orbit22 0.000000e+00
orbit23                 orbit23 0.000000e+00
orbit25                 orbit25 0.000000e+00
orbit26                 orbit26 0.000000e+00
orbit29                 orbit29 0.000000e+00
orbit30                 orbit30 0.000000e+00
orbit32                 orbit32 0.000000e+00
orbit33                 orbit33 0.000000e+00
orbit34                 orbit34 0.000000e+00
orbit38                 orbit38 0.000000e+00
orbit40                 orbit40 0.000000e+00
orbit41                 orbit41 0.000000e+00
orbit42                 orbit42 0.000000e+00
orbit43                 orbit43 0.000000e+00
orbit44                 orbit44 0.000000e+00
orbit45                 orbit45 0.000000e+00
orbit46                 orbit46 0.000000e+00
orbit47                 orbit47 0.000000e+00
orbit48                 orbit48 0.000000e+00
orbit49                 orbit49 0.000000e+00
orbit50                 orbit50 0.000000e+00
orbit52                 orbit52 0.000000e+00
orbit54                 orbit54 0.000000e+00
orbit55                 orbit55 0.000000e+00
orbit56                 orbit56 0.000000e+00
orbit57                 orbit57 0.000000e+00
orbit58                 orbit58 0.000000e+00
orbit59                 orbit59 0.000000e+00
orbit60                 orbit60 0.000000e+00
orbit61                 orbit61 0.000000e+00
orbit62                 orbit62 0.000000e+00
orbit63                 orbit63 0.000000e+00
orbit64                 orbit64 0.000000e+00
orbit65                 orbit65 0.000000e+00
orbit66                 orbit66 0.000000e+00
orbit67                 orbit67 0.000000e+00
orbit68                 orbit68 0.000000e+00
orbit69                 orbit69 0.000000e+00
orbit70                 orbit70 0.000000e+00
orbit71                 orbit71 0.000000e+00
orbit72                 orbit72 0.000000e+00
AP                           AP 0.000000e+00
bet                         bet 0.000000e+00
ecc                         ecc 0.000000e+00
eccrad                   eccrad 0.000000e+00
close                     close 0.000000e+00
coreness               coreness 0.000000e+00
trans                     trans 0.000000e+00
evcent                   evcent 0.000000e+00
first                     first 0.000000e+00
selfinter             selfinter 0.000000e+00
walktrap_vertex walktrap_vertex 0.000000e+00
bigcom1                 bigcom1 0.000000e+00
bigcom2                 bigcom2 0.000000e+00
bigcom3                 bigcom3 0.000000e+00
bigcom4                 bigcom4 0.000000e+00
bigcom6                 bigcom6 0.000000e+00
bigcom8                 bigcom8 0.000000e+00
bigcom9                 bigcom9 0.000000e+00
bigcom11               bigcom11 0.000000e+00
bigcom13               bigcom13 0.000000e+00
bigcom15               bigcom15 0.000000e+00
bigcom16               bigcom16 0.000000e+00
bigcom21               bigcom21 0.000000e+00
bigcom22               bigcom22 0.000000e+00
bigcom24               bigcom24 0.000000e+00
bigcom26               bigcom26 0.000000e+00
bigcom28               bigcom28 0.000000e+00
bigcom30               bigcom30 0.000000e+00
bigcom31               bigcom31 0.000000e+00
bigcom32               bigcom32 0.000000e+00
bigcom33               bigcom33 0.000000e+00
bigcom34               bigcom34 0.000000e+00
bigcom36               bigcom36 0.000000e+00
bigcom37               bigcom37 0.000000e+00
bigcom38               bigcom38 0.000000e+00
bigcom39               bigcom39 0.000000e+00
bigcom40               bigcom40 0.000000e+00
bigcom43               bigcom43 0.000000e+00
bigcom44               bigcom44 0.000000e+00
bigcom46               bigcom46 0.000000e+00
bigcom47               bigcom47 0.000000e+00
bigcom49               bigcom49 0.000000e+00
bigcom50               bigcom50 0.000000e+00
bigcom51               bigcom51 0.000000e+00
bigcom52               bigcom52 0.000000e+00
bigcom54               bigcom54 0.000000e+00
bigcom56               bigcom56 0.000000e+00
bigcom62               bigcom62 0.000000e+00
bigcom66               bigcom66 0.000000e+00
bigcom68               bigcom68 0.000000e+00
bigcom69               bigcom69 0.000000e+00
bigcom71               bigcom71 0.000000e+00
bigcom72               bigcom72 0.000000e+00
bigcom73               bigcom73 0.000000e+00
bigcom74               bigcom74 0.000000e+00
bigcom75               bigcom75 0.000000e+00
bigcom76               bigcom76 0.000000e+00
bigcom77               bigcom77 0.000000e+00
bigcom79               bigcom79 0.000000e+00
bigcom80               bigcom80 0.000000e+00
bigcom82               bigcom82 0.000000e+00
bigcom83               bigcom83 0.000000e+00
bigcom84               bigcom84 0.000000e+00
bigcom85               bigcom85 0.000000e+00
bigcom87               bigcom87 0.000000e+00
bigcom89               bigcom89 0.000000e+00
bigcom91               bigcom91 0.000000e+00
bigcom92               bigcom92 0.000000e+00
bigcom93               bigcom93 0.000000e+00
bigcom96               bigcom96 0.000000e+00
bigcom97               bigcom97 0.000000e+00
bigcom98               bigcom98 0.000000e+00
bigcom99               bigcom99 0.000000e+00
bigcom101             bigcom101 0.000000e+00
bigcom104             bigcom104 0.000000e+00
bigcom106             bigcom106 0.000000e+00
bigcom109             bigcom109 0.000000e+00
bigcom113             bigcom113 0.000000e+00
bigcom116             bigcom116 0.000000e+00
bigcom120             bigcom120 0.000000e+00
bigcom123             bigcom123 0.000000e+00
bigcom126             bigcom126 0.000000e+00
bigcom127             bigcom127 0.000000e+00
bigcom137             bigcom137 0.000000e+00
bigcom139             bigcom139 0.000000e+00
bigcom140             bigcom140 0.000000e+00
bigcom143             bigcom143 0.000000e+00
bigcom145             bigcom145 0.000000e+00
bigcom146             bigcom146 0.000000e+00
bigcom147             bigcom147 0.000000e+00
bigcom149             bigcom149 0.000000e+00
bigcom153             bigcom153 0.000000e+00
bigcom154             bigcom154 0.000000e+00
bigcom156             bigcom156 0.000000e+00
bigcom157             bigcom157 0.000000e+00
bigcom158             bigcom158 0.000000e+00
bigcom160             bigcom160 0.000000e+00
bigcom161             bigcom161 0.000000e+00
bigcom162             bigcom162 0.000000e+00
bigcom164             bigcom164 0.000000e+00
bigcom166             bigcom166 0.000000e+00
bigcom167             bigcom167 0.000000e+00
bigcom171             bigcom171 0.000000e+00
bigcom173             bigcom173 0.000000e+00
bigcom175             bigcom175 0.000000e+00
bigcom176             bigcom176 0.000000e+00
bigcom177             bigcom177 0.000000e+00
bigcom178             bigcom178 0.000000e+00
bigcom180             bigcom180 0.000000e+00
bigcom181             bigcom181 0.000000e+00
bigcom184             bigcom184 0.000000e+00
bigcom186             bigcom186 0.000000e+00
bigcom187             bigcom187 0.000000e+00
bigcom189             bigcom189 0.000000e+00
bigcom194             bigcom194 0.000000e+00
bigcom195             bigcom195 0.000000e+00
bigcom196             bigcom196 0.000000e+00
bigcom204             bigcom204 0.000000e+00
bigcom205             bigcom205 0.000000e+00
bigcom212             bigcom212 0.000000e+00
bigcom214             bigcom214 0.000000e+00
bigcom222             bigcom222 0.000000e+00
bigcom223             bigcom223 0.000000e+00
bigcom226             bigcom226 0.000000e+00
bigcom227             bigcom227 0.000000e+00
bigcom229             bigcom229 0.000000e+00
bigcom233             bigcom233 0.000000e+00
bigcom236             bigcom236 0.000000e+00
bigcom237             bigcom237 0.000000e+00
bigcom246             bigcom246 0.000000e+00
bigcom248             bigcom248 0.000000e+00
bigcom249             bigcom249 0.000000e+00
bigcom250             bigcom250 0.000000e+00
bigcom254             bigcom254 0.000000e+00
bigcom266             bigcom266 0.000000e+00
bigcom269             bigcom269 0.000000e+00
bigcom272             bigcom272 0.000000e+00
bigcom274             bigcom274 0.000000e+00
bigcom281             bigcom281 0.000000e+00
bigcom291             bigcom291 0.000000e+00
bigcom292             bigcom292 0.000000e+00
bigcom295             bigcom295 0.000000e+00
bigcom299             bigcom299 0.000000e+00
bigcom301             bigcom301 0.000000e+00
bigcom306             bigcom306 0.000000e+00
bigcom309             bigcom309 0.000000e+00
bigcom314             bigcom314 0.000000e+00
bigcom321             bigcom321 0.000000e+00
bigcom341             bigcom341 0.000000e+00
bigcom350             bigcom350 0.000000e+00
bigcom353             bigcom353 0.000000e+00
bigcom359             bigcom359 0.000000e+00
bigcom363             bigcom363 0.000000e+00
bigcom365             bigcom365 0.000000e+00
bigcom385             bigcom385 0.000000e+00
bigcom386             bigcom386 0.000000e+00
bigcom408             bigcom408 0.000000e+00
bigcom412             bigcom412 0.000000e+00
bigcom480             bigcom480 0.000000e+00
spin_vertex         spin_vertex 0.000000e+00
membership_s1     membership_s1 0.000000e+00
membership_s3     membership_s3 0.000000e+00
membership_s4     membership_s4 0.000000e+00
membership_s5     membership_s5 0.000000e+00
membership_s6     membership_s6 0.000000e+00
membership_s7     membership_s7 0.000000e+00
membership_s8     membership_s8 0.000000e+00
membership_s9     membership_s9 0.000000e+00
membership_s11   membership_s11 0.000000e+00
membership_s12   membership_s12 0.000000e+00
membership_s14   membership_s14 0.000000e+00
membership_s15   membership_s15 0.000000e+00
membership_s16   membership_s16 0.000000e+00
membership_s17   membership_s17 0.000000e+00
membership_s18   membership_s18 0.000000e+00
membership_s20   membership_s20 0.000000e+00
membership_s21   membership_s21 0.000000e+00
membership_s22   membership_s22 0.000000e+00
membership_s24   membership_s24 0.000000e+00
membership_s25   membership_s25 0.000000e+00
membership_s26   membership_s26 0.000000e+00
membership_s27   membership_s27 0.000000e+00
membership_s28   membership_s28 0.000000e+00
membership_s30   membership_s30 0.000000e+00
membership_s31   membership_s31 0.000000e+00
membership_s32   membership_s32 0.000000e+00
membership_s33   membership_s33 0.000000e+00
membership_s37   membership_s37 0.000000e+00
pdi                         pdi 0.000000e+00
[1] "Dataset: low_targets Model RF, run: 3 of 10 2015-06-16 08:52:26"
     |      Out-of-bag   |
Tree |      MSE  %Var(y) |
   1 | 4.819e-31     0.00 |
   2 | 9.469e-05     0.37 |
   3 | 0.0004427     1.71 |
   4 | 0.0002258     0.87 |
   5 | 0.0002099     0.81 |
   6 | 0.0004122     1.59 |
   7 | 0.0002531     0.98 |
   8 | 0.0003866     1.49 |
   9 | 0.0003969     1.53 |
  10 | 0.0003468     1.34 |
  11 | 0.000359     1.39 |
  12 | 0.0003996     1.54 |
  13 | 0.0003433     1.33 |
  14 | 0.0003081     1.19 |
  15 | 0.000289     1.12 |
  16 | 0.0002359     0.91 |
  17 | 0.0002186     0.84 |
  18 | 0.0001917     0.74 |
  19 | 0.0001684     0.65 |
  20 | 0.0001803     0.70 |
  21 | 0.0001751     0.68 |
  22 | 0.0002009     0.78 |
  23 | 0.0002224     0.86 |
  24 | 0.0002112     0.82 |
  25 | 0.0001941     0.75 |
  26 | 0.0001764     0.68 |
  27 | 0.0001601     0.62 |
  28 | 0.0001462     0.56 |
  29 | 0.0001386     0.54 |
  30 | 0.0001306     0.50 |
  31 | 0.000145     0.56 |
  32 | 0.0001323     0.51 |
  33 | 0.0001285     0.50 |
  34 | 0.0001246     0.48 |
  35 | 0.000119     0.46 |
  36 | 0.0001246     0.48 |
  37 | 0.0001428     0.55 |
  38 | 0.0001441     0.56 |
  39 | 0.0001584     0.61 |
  40 | 0.0001497     0.58 |
  41 | 0.000148     0.57 |
  42 | 0.0001443     0.56 |
  43 | 0.0001439     0.56 |
  44 | 0.0001456     0.56 |
  45 | 0.0001394     0.54 |
  46 | 0.0001391     0.54 |
  47 | 0.0001332     0.51 |
  48 | 0.0001317     0.51 |
  49 | 0.0001341     0.52 |
  50 | 0.0001361     0.53 |
  51 | 0.0001298     0.50 |
  52 | 0.0001345     0.52 |
  53 | 0.0001379     0.53 |
  54 | 0.0001348     0.52 |
  55 | 0.0001361     0.53 |
  56 | 0.0001306     0.50 |
  57 | 0.0001271     0.49 |
  58 | 0.0001217     0.47 |
  59 | 0.0001189     0.46 |
  60 | 0.0001179     0.46 |
  61 | 0.0001147     0.44 |
  62 | 0.0001158     0.45 |
  63 | 0.0001156     0.45 |
  64 | 0.0001129     0.44 |
  65 | 0.0001086     0.42 |
  66 | 0.0001036     0.40 |
  67 | 0.0001009     0.39 |
  68 | 0.0001039     0.40 |
  69 | 0.0001029     0.40 |
  70 | 0.000103     0.40 |
  71 | 0.0001007     0.39 |
  72 | 0.0001033     0.40 |
  73 | 0.0001001     0.39 |
  74 | 9.729e-05     0.38 |
  75 | 9.584e-05     0.37 |
  76 | 9.697e-05     0.37 |
  77 | 9.323e-05     0.36 |
  78 | 9.043e-05     0.35 |
  79 | 8.815e-05     0.34 |
  80 | 8.83e-05     0.34 |
  81 | 8.928e-05     0.34 |
  82 | 8.662e-05     0.33 |
  83 | 8.869e-05     0.34 |
  84 | 8.99e-05     0.35 |
  85 | 8.78e-05     0.34 |
  86 | 8.951e-05     0.35 |
  87 | 8.918e-05     0.34 |
  88 | 8.714e-05     0.34 |
  89 | 8.866e-05     0.34 |
  90 | 8.73e-05     0.34 |
  91 | 9.005e-05     0.35 |
  92 | 9.354e-05     0.36 |
  93 | 9.149e-05     0.35 |
  94 | 8.964e-05     0.35 |
  95 | 8.908e-05     0.34 |
  96 | 8.823e-05     0.34 |
  97 | 8.724e-05     0.34 |
  98 | 8.505e-05     0.33 |
  99 | 8.345e-05     0.32 |
 100 | 8.179e-05     0.32 |
[1] "Random Forest variable coefficients"
                      %IncMSE IncNodePurity
graph5           2.188184e-05  9.444444e-03
graph6          -7.538881e-34  8.622929e-15
graph7           0.000000e+00  1.723430e-15
graph8           0.000000e+00  1.734723e-20
graph9           4.645161e-04  5.230331e-02
graph10          3.030180e-06  2.674286e-02
graph11         -1.920066e-33  2.848577e-02
graph12         -5.692225e-07  1.593836e-02
graph13          7.695705e-05  7.390839e-02
graph14          7.739433e-06  6.644300e-02
graph15         -1.980319e-33  1.714286e-02
graph16          1.092739e-04  2.709975e-01
graph17          8.823017e-35  2.181818e-02
graph18         -2.944847e-38  4.978656e-18
graph19         -2.263954e-37  6.879879e-15
graph20         -1.908671e-37  1.500000e-02
graph21          5.771177e-05  5.727961e-02
graph22          1.231131e-06  2.860114e-02
graph23          4.266212e-06  8.571429e-03
graph24         -2.215398e-38  1.111090e-17
graph25         -2.323893e-36  9.662410e-18
graph26          3.868723e-05  4.217129e-02
graph27          1.579640e-04  2.674306e-02
graph28          0.000000e+00  0.000000e+00
graph29          0.000000e+00  0.000000e+00
orbit0           0.000000e+00  2.706169e-18
orbit1           3.985828e-05  6.852169e-03
orbit2           0.000000e+00  4.041906e-18
orbit3          -4.631983e-38  1.471046e-17
orbit4           7.173258e-06  3.265686e-02
orbit5          -7.932064e-34  6.039110e-15
orbit6           2.123864e-05  3.589286e-02
orbit7           0.000000e+00  2.914335e-16
orbit8          -9.644012e-34  3.445803e-15
orbit9           1.181155e-04  5.673145e-02
orbit10         -8.752735e-06  4.221612e-04
orbit11          0.000000e+00  1.333333e-02
orbit12          2.559727e-05  1.101043e-02
orbit13         -1.701614e-05  2.330609e-01
orbit14          0.000000e+00  0.000000e+00
orbit15          1.078455e-03  3.013675e-02
orbit16          2.995615e-05  4.849179e-02
orbit17          6.204414e-05  7.216106e-02
orbit18          3.441414e-05  1.938366e-02
orbit19         -8.499788e-06  8.216040e-02
orbit20         -1.097717e-06  3.942555e-03
orbit21         -7.529627e-34  3.460704e-15
orbit22         -3.268148e-33  1.245167e-14
orbit23          0.000000e+00  0.000000e+00
orbit24         -2.051168e-33  1.364667e-14
orbit25          4.892249e-04  9.523617e-03
orbit26          3.836317e-04  6.206608e-03
orbit27          4.007711e-05  7.657567e-02
orbit28          1.032035e-04  4.675488e-02
orbit29          0.000000e+00  2.515349e-19
orbit30          0.000000e+00  8.881784e-18
orbit31          4.308488e-06  4.419427e-02
orbit32          8.628128e-06  2.545455e-02
orbit33         -4.280822e-06  9.309778e-03
orbit34         -4.892830e-34  5.470424e-15
orbit35          1.762683e-04  4.722427e-02
orbit36         -4.026156e-34  1.089639e-02
orbit37          1.256781e-04  3.681797e-01
orbit38          0.000000e+00  1.056447e-17
orbit39          5.767272e-05  1.269523e-02
orbit40          4.344049e-06  3.333333e-02
orbit41         -1.038125e-40  4.579670e-18
orbit42          0.000000e+00  8.333333e-03
orbit43          0.000000e+00  3.460583e-15
orbit44          0.000000e+00  1.421085e-16
orbit45         -8.732199e-34  1.894435e-02
orbit46          1.720717e-04  8.191274e-02
orbit47          4.428698e-06  3.988765e-03
orbit48          1.038961e-04  1.318015e-02
orbit49          0.000000e+00  1.714286e-02
orbit50          8.655340e-05  3.825006e-02
orbit51         -4.539901e-34  2.729345e-15
orbit52         -1.352819e-34  3.482631e-15
orbit53          8.951407e-05  9.187393e-03
orbit54          8.107058e-04  6.112726e-02
orbit55          4.268032e-06  8.536745e-02
orbit56          1.157161e-04  5.106651e-02
orbit57          2.552846e-05  4.896113e-02
orbit58          0.000000e+00  0.000000e+00
orbit59          8.302854e-04  6.721421e-03
orbit60          1.555464e-06  6.444760e-02
orbit61          1.278772e-05  1.628488e-02
orbit62          0.000000e+00  0.000000e+00
orbit63          8.752735e-06  1.836571e-02
orbit64          7.598189e-36  1.714286e-02
orbit65         -4.376368e-06  2.079223e-02
orbit66          0.000000e+00  1.500000e-02
orbit67          0.000000e+00  0.000000e+00
orbit68          0.000000e+00  2.359224e-18
orbit69          0.000000e+00  0.000000e+00
orbit70          0.000000e+00  0.000000e+00
orbit71          0.000000e+00  6.273943e-02
orbit72          0.000000e+00  0.000000e+00
AP               0.000000e+00  1.636364e-02
bet              3.002679e-05  3.070686e-02
ecc              0.000000e+00  1.428571e-02
eccrad           0.000000e+00  3.469447e-20
close            1.840319e-04  5.648176e-02
constraint      -7.391825e-34  5.263903e-02
coreness        -5.177231e-41  1.750709e-15
knn              6.037139e-04  6.087793e-02
hubscore        -3.077772e-34  9.694684e-15
pagerank         6.661305e-05  1.200423e-01
trans            1.874192e-05  5.970390e-02
evcent          -3.362046e-33  4.725428e-02
first            5.152852e-41  1.843456e-15
upto_second     -9.258007e-34  9.042923e-15
upto_third       8.654262e-06  6.329837e-02
upto_fourth     -2.216818e-33  4.185614e-02
upto_fifth       1.240035e-04  4.844516e-02
upto_sixth      -1.750547e-07  4.400011e-02
second           3.718162e-04  3.368087e-02
third            2.150538e-05  3.448276e-02
fourth           1.004697e-05  6.625813e-02
fifth           -1.435688e-05  8.939912e-02
sixth            1.022991e-05  5.242857e-02
ratio1          -1.787430e-33  5.112011e-03
ratio2          -1.293026e-33  3.559025e-02
ratio3           3.821656e-05  6.297901e-02
ratio4           8.574778e-06  2.833333e-02
ratio5           1.510396e-34  4.599408e-02
ratio6           1.279318e-05  2.833333e-02
selfinter       -1.027930e-38  2.775558e-19
walktrap_vertex -5.975971e-34  3.354539e-15
bigcom1          0.000000e+00  0.000000e+00
bigcom2          0.000000e+00  0.000000e+00
bigcom3          0.000000e+00  0.000000e+00
bigcom4          1.015638e-38  5.152129e-18
bigcom6          0.000000e+00  0.000000e+00
bigcom8          3.053754e-05  4.836241e-02
bigcom9          0.000000e+00  0.000000e+00
bigcom11         0.000000e+00  0.000000e+00
bigcom13         0.000000e+00  0.000000e+00
bigcom15         0.000000e+00  0.000000e+00
bigcom16         0.000000e+00  0.000000e+00
bigcom21         0.000000e+00  0.000000e+00
bigcom22         0.000000e+00  6.389342e-03
bigcom24         0.000000e+00  0.000000e+00
bigcom26         0.000000e+00  0.000000e+00
bigcom28         0.000000e+00  0.000000e+00
bigcom30         0.000000e+00  2.842171e-16
bigcom31         0.000000e+00  0.000000e+00
bigcom32         0.000000e+00  0.000000e+00
bigcom33         0.000000e+00  0.000000e+00
bigcom34         0.000000e+00  0.000000e+00
bigcom36         0.000000e+00  0.000000e+00
bigcom37         0.000000e+00  0.000000e+00
bigcom38         0.000000e+00  0.000000e+00
bigcom39         0.000000e+00  0.000000e+00
bigcom40         0.000000e+00  0.000000e+00
bigcom43         0.000000e+00  0.000000e+00
bigcom44         0.000000e+00  0.000000e+00
bigcom46         0.000000e+00  0.000000e+00
bigcom47         2.589259e-05  2.197519e-01
bigcom49         0.000000e+00  0.000000e+00
bigcom50         0.000000e+00  0.000000e+00
bigcom51         0.000000e+00  0.000000e+00
bigcom52         0.000000e+00  0.000000e+00
bigcom54         0.000000e+00  0.000000e+00
bigcom56        -4.317789e-06  7.043113e-02
bigcom62         0.000000e+00  0.000000e+00
bigcom66         0.000000e+00  0.000000e+00
bigcom68         0.000000e+00  0.000000e+00
bigcom69         0.000000e+00  0.000000e+00
bigcom71         3.968598e-06  2.958072e-02
bigcom72         0.000000e+00  0.000000e+00
bigcom73         0.000000e+00  0.000000e+00
bigcom74         0.000000e+00  0.000000e+00
bigcom75         0.000000e+00  0.000000e+00
bigcom76         0.000000e+00  1.110223e-18
bigcom77         0.000000e+00  0.000000e+00
bigcom79         0.000000e+00  0.000000e+00
bigcom80         0.000000e+00  0.000000e+00
bigcom82         0.000000e+00  0.000000e+00
bigcom83         0.000000e+00  0.000000e+00
bigcom84         0.000000e+00  0.000000e+00
bigcom85         0.000000e+00  1.387779e-19
bigcom87         0.000000e+00  0.000000e+00
bigcom89         0.000000e+00  0.000000e+00
bigcom91         0.000000e+00  0.000000e+00
bigcom92         0.000000e+00  0.000000e+00
bigcom93         0.000000e+00  0.000000e+00
bigcom96         0.000000e+00  0.000000e+00
bigcom97         4.338395e-06  2.060125e-02
bigcom98         0.000000e+00  0.000000e+00
bigcom99         0.000000e+00  0.000000e+00
bigcom101        0.000000e+00  0.000000e+00
bigcom104        0.000000e+00  0.000000e+00
bigcom106        0.000000e+00  6.997859e-03
bigcom109        0.000000e+00  0.000000e+00
bigcom113        1.736159e-05  6.699570e-02
bigcom116        0.000000e+00  6.109200e-03
bigcom120        2.426426e-36  1.110223e-18
bigcom123        0.000000e+00  0.000000e+00
bigcom126       -8.525149e-06  1.258373e-01
bigcom127        0.000000e+00  0.000000e+00
bigcom137        0.000000e+00  0.000000e+00
bigcom139        8.568980e-07  1.410377e-01
bigcom140        0.000000e+00  0.000000e+00
bigcom143       -1.065644e-06  7.296751e-02
bigcom145        0.000000e+00  0.000000e+00
bigcom146        0.000000e+00  0.000000e+00
bigcom147        0.000000e+00  0.000000e+00
bigcom149        0.000000e+00  0.000000e+00
bigcom153        0.000000e+00  0.000000e+00
bigcom154        0.000000e+00  0.000000e+00
bigcom156        0.000000e+00  0.000000e+00
bigcom157        0.000000e+00  0.000000e+00
bigcom158        0.000000e+00  0.000000e+00
bigcom160        0.000000e+00  0.000000e+00
bigcom161        0.000000e+00  2.322404e-01
bigcom162        0.000000e+00  0.000000e+00
bigcom164       -4.342162e-06  8.554145e-02
bigcom166        0.000000e+00  0.000000e+00
bigcom167        0.000000e+00  0.000000e+00
bigcom171        0.000000e+00  0.000000e+00
bigcom173        0.000000e+00  0.000000e+00
bigcom175        0.000000e+00  0.000000e+00
bigcom176        0.000000e+00  0.000000e+00
bigcom177        0.000000e+00  0.000000e+00
bigcom178        0.000000e+00  0.000000e+00
bigcom180        0.000000e+00  0.000000e+00
bigcom181        0.000000e+00  0.000000e+00
bigcom184        0.000000e+00  0.000000e+00
bigcom186        0.000000e+00  0.000000e+00
bigcom187        0.000000e+00  0.000000e+00
bigcom189        0.000000e+00  0.000000e+00
bigcom194        0.000000e+00  0.000000e+00
bigcom195        0.000000e+00  0.000000e+00
bigcom196        0.000000e+00  0.000000e+00
bigcom204        0.000000e+00  0.000000e+00
bigcom205        0.000000e+00  1.110223e-18
bigcom212        0.000000e+00  0.000000e+00
bigcom214        0.000000e+00  0.000000e+00
bigcom222        0.000000e+00  0.000000e+00
bigcom223        0.000000e+00  0.000000e+00
bigcom226        0.000000e+00  0.000000e+00
bigcom227        0.000000e+00  0.000000e+00
bigcom229        0.000000e+00  0.000000e+00
bigcom233        0.000000e+00  0.000000e+00
bigcom236        0.000000e+00  1.110223e-18
bigcom237        0.000000e+00  0.000000e+00
bigcom246        0.000000e+00  0.000000e+00
bigcom248        0.000000e+00  0.000000e+00
bigcom249        0.000000e+00  0.000000e+00
bigcom250        0.000000e+00  1.510047e-01
bigcom254        0.000000e+00  0.000000e+00
bigcom266        0.000000e+00  0.000000e+00
bigcom269        0.000000e+00  0.000000e+00
bigcom272        0.000000e+00  0.000000e+00
bigcom274        0.000000e+00  0.000000e+00
bigcom281        0.000000e+00  0.000000e+00
bigcom291        0.000000e+00  0.000000e+00
bigcom292        0.000000e+00  0.000000e+00
bigcom295        0.000000e+00  0.000000e+00
bigcom299        0.000000e+00  0.000000e+00
bigcom301        0.000000e+00  0.000000e+00
bigcom306        0.000000e+00  0.000000e+00
bigcom309        0.000000e+00  0.000000e+00
bigcom314        0.000000e+00  0.000000e+00
bigcom321        0.000000e+00  0.000000e+00
bigcom341        0.000000e+00  0.000000e+00
bigcom350       -4.314064e-06  5.661811e-02
bigcom353        0.000000e+00  0.000000e+00
bigcom359        0.000000e+00  0.000000e+00
bigcom363        0.000000e+00  0.000000e+00
bigcom365        0.000000e+00  0.000000e+00
bigcom385       -1.431229e-06  6.116457e-02
bigcom386        0.000000e+00  0.000000e+00
bigcom408        0.000000e+00  0.000000e+00
bigcom412        0.000000e+00  0.000000e+00
bigcom480        4.299226e-06  4.873097e-03
spin_vertex     -4.376368e-06  1.714286e-02
membership_s1    0.000000e+00  1.500000e-02
membership_s3    0.000000e+00  0.000000e+00
membership_s4    0.000000e+00  0.000000e+00
membership_s5    0.000000e+00  0.000000e+00
membership_s6    0.000000e+00  9.540979e-19
membership_s7    0.000000e+00  0.000000e+00
membership_s8    0.000000e+00  0.000000e+00
membership_s9    0.000000e+00  0.000000e+00
membership_s11   0.000000e+00  0.000000e+00
membership_s12   0.000000e+00  0.000000e+00
membership_s14   0.000000e+00  1.387779e-19
membership_s15   0.000000e+00  1.387779e-19
membership_s16   0.000000e+00  2.284180e-02
membership_s17   0.000000e+00  0.000000e+00
membership_s18   0.000000e+00  0.000000e+00
membership_s20   0.000000e+00  0.000000e+00
membership_s21   0.000000e+00  0.000000e+00
membership_s22   0.000000e+00  0.000000e+00
membership_s24  -7.186981e-36  1.110223e-18
membership_s25   0.000000e+00  0.000000e+00
membership_s26   0.000000e+00  0.000000e+00
membership_s27   0.000000e+00  0.000000e+00
membership_s28   0.000000e+00  0.000000e+00
membership_s30   0.000000e+00  1.561251e-19
membership_s31   0.000000e+00  0.000000e+00
membership_s32   0.000000e+00  0.000000e+00
membership_s33   0.000000e+00  0.000000e+00
membership_s36   0.000000e+00  1.734723e-19
membership_s37   0.000000e+00  0.000000e+00
V1               5.567135e-04  4.471153e-03
V2               1.209917e-04  1.205624e-01
pdi              0.000000e+00  1.110223e-18
adhesion        -1.065644e-06  5.454545e-03
cohesion        -3.282140e-06  4.446149e-02
inner           -4.754105e-34  2.797563e-02
outer            2.963304e-05  8.586593e-02
ioratio          8.561644e-06  1.846154e-02
comsize          1.493307e-04  5.522603e-02
target           5.130972e-02  1.570507e+02
[1] "Dataset: low_targets Model GLM, run: 3 of 10 2015-06-16 08:53:20"
[1] "glmnet variable coefficients"
                     [,1]      [,2]
(Intercept)     -3.600406 -6.097144
graph0           0.000000  0.000000
graph1           0.000000  0.000000
graph2           0.000000  0.000000
graph3           0.000000  0.000000
graph4           0.000000  0.000000
graph5           0.000000  0.000000
graph6           0.000000  0.000000
graph7           0.000000  0.000000
graph8           0.000000  0.000000
graph9           0.000000  0.000000
graph10          0.000000  0.000000
graph11          0.000000  0.000000
graph12          0.000000  0.000000
graph13          0.000000  0.000000
graph14          0.000000  0.000000
graph15          0.000000  0.000000
graph16          0.000000  0.000000
graph17          0.000000  0.000000
graph18          0.000000  0.000000
graph19          0.000000  0.000000
graph20          0.000000  0.000000
graph21          0.000000  0.000000
graph22          0.000000  0.000000
graph23          0.000000  0.000000
graph24          0.000000  0.000000
graph25          0.000000  0.000000
graph26          0.000000  0.000000
graph27          0.000000  0.000000
graph28          0.000000  0.000000
graph29          0.000000  0.000000
orbit0           0.000000  0.000000
orbit1           0.000000  0.000000
orbit2           0.000000  0.000000
orbit3           0.000000  0.000000
orbit4           0.000000  0.000000
orbit5           0.000000  0.000000
orbit6           0.000000  0.000000
orbit7           0.000000  0.000000
orbit8           0.000000  0.000000
orbit9           0.000000  0.000000
orbit10          0.000000  0.000000
orbit11          0.000000  0.000000
orbit12          0.000000  0.000000
orbit13          0.000000  0.000000
orbit14          0.000000  0.000000
orbit15          0.000000  0.000000
orbit16          0.000000  0.000000
orbit17          0.000000  0.000000
orbit18          0.000000  0.000000
orbit19          0.000000  0.000000
orbit20          0.000000  0.000000
orbit21          0.000000  0.000000
orbit22          0.000000  0.000000
orbit23          0.000000  0.000000
orbit24          0.000000  0.000000
orbit25          0.000000  0.000000
orbit26          0.000000  0.000000
orbit27          0.000000  0.000000
orbit28          0.000000  0.000000
orbit29          0.000000  0.000000
orbit30          0.000000  0.000000
orbit31          0.000000  0.000000
orbit32          0.000000  0.000000
orbit33          0.000000  0.000000
orbit34          0.000000  0.000000
orbit35          0.000000  0.000000
orbit36          0.000000  0.000000
orbit37          0.000000  0.000000
orbit38          0.000000  0.000000
orbit39          0.000000  0.000000
orbit40          0.000000  0.000000
orbit41          0.000000  0.000000
orbit42          0.000000  0.000000
orbit43          0.000000  0.000000
orbit44          0.000000  0.000000
orbit45          0.000000  0.000000
orbit46          0.000000  0.000000
orbit47          0.000000  0.000000
orbit48          0.000000  0.000000
orbit49          0.000000  0.000000
orbit50          0.000000  0.000000
orbit51          0.000000  0.000000
orbit52          0.000000  0.000000
orbit53          0.000000  0.000000
orbit54          0.000000  0.000000
orbit55          0.000000  0.000000
orbit56          0.000000  0.000000
orbit57          0.000000  0.000000
orbit58          0.000000  0.000000
orbit59          0.000000  0.000000
orbit60          0.000000  0.000000
orbit61          0.000000  0.000000
orbit62          0.000000  0.000000
orbit63          0.000000  0.000000
orbit64          0.000000  0.000000
orbit65          0.000000  0.000000
orbit66          0.000000  0.000000
orbit67          0.000000  0.000000
orbit68          0.000000  0.000000
orbit69          0.000000  0.000000
orbit70          0.000000  0.000000
orbit71          0.000000  0.000000
orbit72          0.000000  0.000000
AP               0.000000  0.000000
bet              0.000000  0.000000
ecc              0.000000  0.000000
eccrad           0.000000  0.000000
close            0.000000  0.000000
constraint       0.000000  0.000000
coreness         0.000000  0.000000
knn              0.000000  0.000000
hubscore         0.000000  0.000000
pagerank         0.000000  0.000000
trans            0.000000  0.000000
evcent           0.000000  0.000000
first            0.000000  0.000000
upto_second      0.000000  0.000000
upto_third       0.000000  0.000000
upto_fourth      0.000000  0.000000
upto_fifth       0.000000  0.000000
upto_sixth       0.000000  0.000000
second           0.000000  0.000000
third            0.000000  0.000000
fourth           0.000000  0.000000
fifth            0.000000  0.000000
sixth            0.000000  0.000000
ratio1           0.000000  0.000000
ratio2           0.000000  0.000000
ratio3           0.000000  0.000000
ratio4           0.000000  0.000000
ratio5           0.000000  0.000000
ratio6           0.000000  0.000000
selfinter        0.000000  0.000000
walktrap_vertex  0.000000  0.000000
bigcom1          0.000000  0.000000
bigcom2          0.000000  0.000000
bigcom3          0.000000  0.000000
bigcom4          0.000000  0.000000
bigcom6          0.000000  0.000000
bigcom8          0.000000  0.000000
bigcom9          0.000000  0.000000
bigcom11         0.000000  0.000000
bigcom13         0.000000  0.000000
bigcom15         0.000000  0.000000
bigcom16         0.000000  0.000000
bigcom21         0.000000  0.000000
bigcom22         0.000000  0.000000
bigcom24         0.000000  0.000000
bigcom26         0.000000  0.000000
bigcom28         0.000000  0.000000
bigcom30         0.000000  0.000000
bigcom31         0.000000  0.000000
bigcom32         0.000000  0.000000
bigcom33         0.000000  0.000000
bigcom34         0.000000  0.000000
bigcom36         0.000000  0.000000
bigcom37         0.000000  0.000000
bigcom38         0.000000  0.000000
bigcom39         0.000000  0.000000
bigcom40         0.000000  0.000000
bigcom43         0.000000  0.000000
bigcom44         0.000000  0.000000
bigcom46         0.000000  0.000000
bigcom47         0.000000  0.000000
bigcom49         0.000000  0.000000
bigcom50         0.000000  0.000000
bigcom51         0.000000  0.000000
bigcom52         0.000000  0.000000
bigcom54         0.000000  0.000000
bigcom56         0.000000  0.000000
bigcom62         0.000000  0.000000
bigcom66         0.000000  0.000000
bigcom68         0.000000  0.000000
bigcom69         0.000000  0.000000
bigcom71         0.000000  0.000000
bigcom72         0.000000  0.000000
bigcom73         0.000000  0.000000
bigcom74         0.000000  0.000000
bigcom75         0.000000  0.000000
bigcom76         0.000000  0.000000
bigcom77         0.000000  0.000000
bigcom79         0.000000  0.000000
bigcom80         0.000000  0.000000
bigcom82         0.000000  0.000000
bigcom83         0.000000  0.000000
bigcom84         0.000000  0.000000
bigcom85         0.000000  0.000000
bigcom87         0.000000  0.000000
bigcom89         0.000000  0.000000
bigcom91         0.000000  0.000000
bigcom92         0.000000  0.000000
bigcom93         0.000000  0.000000
bigcom96         0.000000  0.000000
bigcom97         0.000000  0.000000
bigcom98         0.000000  0.000000
bigcom99         0.000000  0.000000
bigcom101        0.000000  0.000000
bigcom104        0.000000  0.000000
bigcom106        0.000000  0.000000
bigcom109        0.000000  0.000000
bigcom113        0.000000  0.000000
bigcom116        0.000000  0.000000
bigcom120        0.000000  0.000000
bigcom123        0.000000  0.000000
bigcom126        0.000000  0.000000
bigcom127        0.000000  0.000000
bigcom137        0.000000  0.000000
bigcom139        0.000000  0.000000
bigcom140        0.000000  0.000000
bigcom143        0.000000  0.000000
bigcom145        0.000000  0.000000
bigcom146        0.000000  0.000000
bigcom147        0.000000  0.000000
bigcom149        0.000000  0.000000
bigcom153        0.000000  0.000000
bigcom154        0.000000  0.000000
bigcom156        0.000000  0.000000
bigcom157        0.000000  0.000000
bigcom158        0.000000  0.000000
bigcom160        0.000000  0.000000
bigcom161        0.000000  0.000000
bigcom162        0.000000  0.000000
bigcom164        0.000000  0.000000
bigcom166        0.000000  0.000000
bigcom167        0.000000  0.000000
bigcom171        0.000000  0.000000
bigcom173        0.000000  0.000000
bigcom175        0.000000  0.000000
bigcom176        0.000000  0.000000
bigcom177        0.000000  0.000000
bigcom178        0.000000  0.000000
bigcom180        0.000000  0.000000
bigcom181        0.000000  0.000000
bigcom184        0.000000  0.000000
bigcom186        0.000000  0.000000
bigcom187        0.000000  0.000000
bigcom189        0.000000  0.000000
bigcom194        0.000000  0.000000
bigcom195        0.000000  0.000000
bigcom196        0.000000  0.000000
bigcom204        0.000000  0.000000
bigcom205        0.000000  0.000000
bigcom212        0.000000  0.000000
bigcom214        0.000000  0.000000
bigcom222        0.000000  0.000000
bigcom223        0.000000  0.000000
bigcom226        0.000000  0.000000
bigcom227        0.000000  0.000000
bigcom229        0.000000  0.000000
bigcom233        0.000000  0.000000
bigcom236        0.000000  0.000000
bigcom237        0.000000  0.000000
bigcom246        0.000000  0.000000
bigcom248        0.000000  0.000000
bigcom249        0.000000  0.000000
bigcom250        0.000000  0.000000
bigcom254        0.000000  0.000000
bigcom266        0.000000  0.000000
bigcom269        0.000000  0.000000
bigcom272        0.000000  0.000000
bigcom274        0.000000  0.000000
bigcom281        0.000000  0.000000
bigcom291        0.000000  0.000000
bigcom292        0.000000  0.000000
bigcom295        0.000000  0.000000
bigcom299        0.000000  0.000000
bigcom301        0.000000  0.000000
bigcom306        0.000000  0.000000
bigcom309        0.000000  0.000000
bigcom314        0.000000  0.000000
bigcom321        0.000000  0.000000
bigcom341        0.000000  0.000000
bigcom350        0.000000  0.000000
bigcom353        0.000000  0.000000
bigcom359        0.000000  0.000000
bigcom363        0.000000  0.000000
bigcom365        0.000000  0.000000
bigcom385        0.000000  0.000000
bigcom386        0.000000  0.000000
bigcom408        0.000000  0.000000
bigcom412        0.000000  0.000000
bigcom480        0.000000  0.000000
spin_vertex      0.000000  0.000000
membership_s1    0.000000  0.000000
membership_s3    0.000000  0.000000
membership_s4    0.000000  0.000000
membership_s5    0.000000  0.000000
membership_s6    0.000000  0.000000
membership_s7    0.000000  0.000000
membership_s8    0.000000  0.000000
membership_s9    0.000000  0.000000
membership_s11   0.000000  0.000000
membership_s12   0.000000  0.000000
membership_s14   0.000000  0.000000
membership_s15   0.000000  0.000000
membership_s16   0.000000  0.000000
membership_s17   0.000000  0.000000
membership_s18   0.000000  0.000000
membership_s20   0.000000  0.000000
membership_s21   0.000000  0.000000
membership_s22   0.000000  0.000000
membership_s24   0.000000  0.000000
membership_s25   0.000000  0.000000
membership_s26   0.000000  0.000000
membership_s27   0.000000  0.000000
membership_s28   0.000000  0.000000
membership_s30   0.000000  0.000000
membership_s31   0.000000  0.000000
membership_s32   0.000000  0.000000
membership_s33   0.000000  0.000000
membership_s36   0.000000  0.000000
membership_s37   0.000000  0.000000
V1               0.000000  0.000000
V2               0.000000  0.000000
pdi              0.000000  0.000000
adhesion         0.000000  0.000000
cohesion         0.000000  0.000000
inner            0.000000  0.000000
outer            0.000000  0.000000
ioratio          0.000000  0.000000
comsize          0.000000  0.000000
target           0.000000  8.185170
[1] "Dataset: low_targets Model GBM, run: 4 of 10 2015-06-16 08:53:26"
Iter   TrainDeviance   ValidDeviance   StepSize   Improve
     1        0.2145             nan     0.0100    0.0099
     2        0.2010             nan     0.0100    0.0062
     3        0.1906             nan     0.0100    0.0050
     4        0.1820             nan     0.0100    0.0042
     5        0.1748             nan     0.0100    0.0037
     6        0.1684             nan     0.0100    0.0033
     7        0.1628             nan     0.0100    0.0025
     8        0.1577             nan     0.0100    0.0027
     9        0.1531             nan     0.0100    0.0022
    10        0.1488             nan     0.0100    0.0022
    20        0.1185             nan     0.0100    0.0012
    40        0.0849             nan     0.0100    0.0006
    49        0.0747             nan     0.0100    0.0005

[1] "GBM variable coefficients"
                            var      rel.inf
target                   target 1.000000e+02
graph1                   graph1 6.862907e-25
graph0                   graph0 2.749911e-25
graph3                   graph3 1.500825e-25
graph21                 graph21 5.176946e-26
orbit27                 orbit27 3.827278e-26
graph2                   graph2 2.425740e-26
graph19                 graph19 2.307041e-26
graph7                   graph7 1.779135e-26
graph5                   graph5 9.341115e-27
V2                           V2 3.670216e-27
graph23                 graph23 2.546292e-27
orbit56                 orbit56 1.432842e-27
third                     third 1.397681e-27
orbit24                 orbit24 2.963278e-28
ratio2                   ratio2 2.950211e-28
graph17                 graph17 2.919972e-28
orbit39                 orbit39 1.916655e-28
fifth                     fifth 1.188104e-28
graph12                 graph12 1.084002e-28
orbit36                 orbit36 7.337325e-29
graph4                   graph4 7.275887e-29
pagerank               pagerank 6.158950e-29
orbit45                 orbit45 5.132614e-29
graph15                 graph15 4.558814e-29
V1                           V1 4.543502e-29
ratio3                   ratio3 2.838599e-29
ratio6                   ratio6 2.619584e-29
adhesion               adhesion 2.109811e-29
ratio4                   ratio4 1.984971e-29
close                     close 1.866846e-29
orbit19                 orbit19 1.857754e-29
graph9                   graph9 1.718215e-29
orbit18                 orbit18 1.596712e-29
fourth                   fourth 1.463916e-29
graph11                 graph11 1.203719e-29
graph16                 graph16 1.180799e-29
sixth                     sixth 1.074890e-29
upto_third           upto_third 8.194013e-30
ratio5                   ratio5 8.138569e-30
graph20                 graph20 5.679890e-30
ioratio                 ioratio 5.673967e-30
graph13                 graph13 5.614035e-30
knn                         knn 4.160592e-30
evcent                   evcent 3.955040e-30
hubscore               hubscore 3.494239e-30
constraint           constraint 3.399955e-30
graph14                 graph14 2.151554e-30
graph10                 graph10 2.093129e-30
comsize                 comsize 1.496237e-30
graph6                   graph6 1.481008e-30
cohesion               cohesion 1.368313e-30
orbit5                   orbit5 1.341647e-30
inner                     inner 1.335446e-30
orbit35                 orbit35 1.264450e-30
graph22                 graph22 1.241301e-30
orbit9                   orbit9 1.106431e-30
orbit16                 orbit16 7.630195e-31
upto_second         upto_second 7.481680e-31
orbit20                 orbit20 7.131956e-31
graph18                 graph18 6.241502e-31
orbit17                 orbit17 4.772913e-31
orbit1                   orbit1 3.076915e-31
graph26                 graph26 2.598335e-31
orbit62                 orbit62 2.392902e-31
orbit37                 orbit37 2.227155e-31
orbit28                 orbit28 2.019927e-31
ratio1                   ratio1 1.394078e-31
upto_sixth           upto_sixth 1.210855e-31
orbit6                   orbit6 1.150798e-31
ecc                         ecc 1.014236e-31
orbit31                 orbit31 7.942836e-32
upto_fourth         upto_fourth 4.650331e-32
orbit21                 orbit21 2.306627e-32
graph8                   graph8 0.000000e+00
graph24                 graph24 0.000000e+00
graph25                 graph25 0.000000e+00
graph27                 graph27 0.000000e+00
graph28                 graph28 0.000000e+00
graph29                 graph29 0.000000e+00
orbit0                   orbit0 0.000000e+00
orbit2                   orbit2 0.000000e+00
orbit3                   orbit3 0.000000e+00
orbit4                   orbit4 0.000000e+00
orbit7                   orbit7 0.000000e+00
orbit8                   orbit8 0.000000e+00
orbit10                 orbit10 0.000000e+00
orbit11                 orbit11 0.000000e+00
orbit12                 orbit12 0.000000e+00
orbit13                 orbit13 0.000000e+00
orbit14                 orbit14 0.000000e+00
orbit15                 orbit15 0.000000e+00
orbit22                 orbit22 0.000000e+00
orbit23                 orbit23 0.000000e+00
orbit25                 orbit25 0.000000e+00
orbit26                 orbit26 0.000000e+00
orbit29                 orbit29 0.000000e+00
orbit30                 orbit30 0.000000e+00
orbit32                 orbit32 0.000000e+00
orbit33                 orbit33 0.000000e+00
orbit34                 orbit34 0.000000e+00
orbit38                 orbit38 0.000000e+00
orbit40                 orbit40 0.000000e+00
orbit41                 orbit41 0.000000e+00
orbit42                 orbit42 0.000000e+00
orbit43                 orbit43 0.000000e+00
orbit44                 orbit44 0.000000e+00
orbit46                 orbit46 0.000000e+00
orbit47                 orbit47 0.000000e+00
orbit48                 orbit48 0.000000e+00
orbit49                 orbit49 0.000000e+00
orbit50                 orbit50 0.000000e+00
orbit51                 orbit51 0.000000e+00
orbit52                 orbit52 0.000000e+00
orbit53                 orbit53 0.000000e+00
orbit54                 orbit54 0.000000e+00
orbit55                 orbit55 0.000000e+00
orbit57                 orbit57 0.000000e+00
orbit58                 orbit58 0.000000e+00
orbit59                 orbit59 0.000000e+00
orbit60                 orbit60 0.000000e+00
orbit61                 orbit61 0.000000e+00
orbit63                 orbit63 0.000000e+00
orbit64                 orbit64 0.000000e+00
orbit65                 orbit65 0.000000e+00
orbit66                 orbit66 0.000000e+00
orbit67                 orbit67 0.000000e+00
orbit68                 orbit68 0.000000e+00
orbit69                 orbit69 0.000000e+00
orbit70                 orbit70 0.000000e+00
orbit71                 orbit71 0.000000e+00
orbit72                 orbit72 0.000000e+00
AP                           AP 0.000000e+00
bet                         bet 0.000000e+00
eccrad                   eccrad 0.000000e+00
coreness               coreness 0.000000e+00
trans                     trans 0.000000e+00
first                     first 0.000000e+00
upto_fifth           upto_fifth 0.000000e+00
second                   second 0.000000e+00
selfinter             selfinter 0.000000e+00
walktrap_vertex walktrap_vertex 0.000000e+00
bigcom1                 bigcom1 0.000000e+00
bigcom2                 bigcom2 0.000000e+00
bigcom3                 bigcom3 0.000000e+00
bigcom4                 bigcom4 0.000000e+00
bigcom6                 bigcom6 0.000000e+00
bigcom8                 bigcom8 0.000000e+00
bigcom9                 bigcom9 0.000000e+00
bigcom11               bigcom11 0.000000e+00
bigcom13               bigcom13 0.000000e+00
bigcom15               bigcom15 0.000000e+00
bigcom16               bigcom16 0.000000e+00
bigcom21               bigcom21 0.000000e+00
bigcom22               bigcom22 0.000000e+00
bigcom24               bigcom24 0.000000e+00
bigcom26               bigcom26 0.000000e+00
bigcom28               bigcom28 0.000000e+00
bigcom30               bigcom30 0.000000e+00
bigcom31               bigcom31 0.000000e+00
bigcom32               bigcom32 0.000000e+00
bigcom33               bigcom33 0.000000e+00
bigcom34               bigcom34 0.000000e+00
bigcom36               bigcom36 0.000000e+00
bigcom37               bigcom37 0.000000e+00
bigcom38               bigcom38 0.000000e+00
bigcom39               bigcom39 0.000000e+00
bigcom40               bigcom40 0.000000e+00
bigcom43               bigcom43 0.000000e+00
bigcom44               bigcom44 0.000000e+00
bigcom46               bigcom46 0.000000e+00
bigcom47               bigcom47 0.000000e+00
bigcom49               bigcom49 0.000000e+00
bigcom50               bigcom50 0.000000e+00
bigcom51               bigcom51 0.000000e+00
bigcom52               bigcom52 0.000000e+00
bigcom54               bigcom54 0.000000e+00
bigcom56               bigcom56 0.000000e+00
bigcom62               bigcom62 0.000000e+00
bigcom66               bigcom66 0.000000e+00
bigcom68               bigcom68 0.000000e+00
bigcom69               bigcom69 0.000000e+00
bigcom71               bigcom71 0.000000e+00
bigcom72               bigcom72 0.000000e+00
bigcom73               bigcom73 0.000000e+00
bigcom74               bigcom74 0.000000e+00
bigcom75               bigcom75 0.000000e+00
bigcom76               bigcom76 0.000000e+00
bigcom77               bigcom77 0.000000e+00
bigcom79               bigcom79 0.000000e+00
bigcom80               bigcom80 0.000000e+00
bigcom82               bigcom82 0.000000e+00
bigcom83               bigcom83 0.000000e+00
bigcom84               bigcom84 0.000000e+00
bigcom85               bigcom85 0.000000e+00
bigcom87               bigcom87 0.000000e+00
bigcom89               bigcom89 0.000000e+00
bigcom91               bigcom91 0.000000e+00
bigcom92               bigcom92 0.000000e+00
bigcom93               bigcom93 0.000000e+00
bigcom96               bigcom96 0.000000e+00
bigcom97               bigcom97 0.000000e+00
bigcom98               bigcom98 0.000000e+00
bigcom99               bigcom99 0.000000e+00
bigcom101             bigcom101 0.000000e+00
bigcom104             bigcom104 0.000000e+00
bigcom106             bigcom106 0.000000e+00
bigcom109             bigcom109 0.000000e+00
bigcom113             bigcom113 0.000000e+00
bigcom116             bigcom116 0.000000e+00
bigcom120             bigcom120 0.000000e+00
bigcom123             bigcom123 0.000000e+00
bigcom126             bigcom126 0.000000e+00
bigcom127             bigcom127 0.000000e+00
bigcom137             bigcom137 0.000000e+00
bigcom139             bigcom139 0.000000e+00
bigcom140             bigcom140 0.000000e+00
bigcom143             bigcom143 0.000000e+00
bigcom145             bigcom145 0.000000e+00
bigcom146             bigcom146 0.000000e+00
bigcom147             bigcom147 0.000000e+00
bigcom149             bigcom149 0.000000e+00
bigcom153             bigcom153 0.000000e+00
bigcom154             bigcom154 0.000000e+00
bigcom156             bigcom156 0.000000e+00
bigcom157             bigcom157 0.000000e+00
bigcom158             bigcom158 0.000000e+00
bigcom160             bigcom160 0.000000e+00
bigcom161             bigcom161 0.000000e+00
bigcom162             bigcom162 0.000000e+00
bigcom164             bigcom164 0.000000e+00
bigcom166             bigcom166 0.000000e+00
bigcom167             bigcom167 0.000000e+00
bigcom171             bigcom171 0.000000e+00
bigcom173             bigcom173 0.000000e+00
bigcom175             bigcom175 0.000000e+00
bigcom176             bigcom176 0.000000e+00
bigcom177             bigcom177 0.000000e+00
bigcom178             bigcom178 0.000000e+00
bigcom180             bigcom180 0.000000e+00
bigcom181             bigcom181 0.000000e+00
bigcom184             bigcom184 0.000000e+00
bigcom186             bigcom186 0.000000e+00
bigcom187             bigcom187 0.000000e+00
bigcom189             bigcom189 0.000000e+00
bigcom194             bigcom194 0.000000e+00
bigcom195             bigcom195 0.000000e+00
bigcom196             bigcom196 0.000000e+00
bigcom204             bigcom204 0.000000e+00
bigcom205             bigcom205 0.000000e+00
bigcom212             bigcom212 0.000000e+00
bigcom214             bigcom214 0.000000e+00
bigcom222             bigcom222 0.000000e+00
bigcom223             bigcom223 0.000000e+00
bigcom226             bigcom226 0.000000e+00
bigcom227             bigcom227 0.000000e+00
bigcom229             bigcom229 0.000000e+00
bigcom233             bigcom233 0.000000e+00
bigcom236             bigcom236 0.000000e+00
bigcom237             bigcom237 0.000000e+00
bigcom246             bigcom246 0.000000e+00
bigcom248             bigcom248 0.000000e+00
bigcom249             bigcom249 0.000000e+00
bigcom250             bigcom250 0.000000e+00
bigcom254             bigcom254 0.000000e+00
bigcom266             bigcom266 0.000000e+00
bigcom269             bigcom269 0.000000e+00
bigcom272             bigcom272 0.000000e+00
bigcom274             bigcom274 0.000000e+00
bigcom281             bigcom281 0.000000e+00
bigcom291             bigcom291 0.000000e+00
bigcom292             bigcom292 0.000000e+00
bigcom295             bigcom295 0.000000e+00
bigcom299             bigcom299 0.000000e+00
bigcom301             bigcom301 0.000000e+00
bigcom306             bigcom306 0.000000e+00
bigcom309             bigcom309 0.000000e+00
bigcom314             bigcom314 0.000000e+00
bigcom321             bigcom321 0.000000e+00
bigcom341             bigcom341 0.000000e+00
bigcom350             bigcom350 0.000000e+00
bigcom353             bigcom353 0.000000e+00
bigcom359             bigcom359 0.000000e+00
bigcom363             bigcom363 0.000000e+00
bigcom365             bigcom365 0.000000e+00
bigcom385             bigcom385 0.000000e+00
bigcom386             bigcom386 0.000000e+00
bigcom408             bigcom408 0.000000e+00
bigcom412             bigcom412 0.000000e+00
bigcom480             bigcom480 0.000000e+00
spin_vertex         spin_vertex 0.000000e+00
membership_s1     membership_s1 0.000000e+00
membership_s3     membership_s3 0.000000e+00
membership_s4     membership_s4 0.000000e+00
membership_s5     membership_s5 0.000000e+00
membership_s6     membership_s6 0.000000e+00
membership_s7     membership_s7 0.000000e+00
membership_s8     membership_s8 0.000000e+00
membership_s9     membership_s9 0.000000e+00
membership_s11   membership_s11 0.000000e+00
membership_s12   membership_s12 0.000000e+00
membership_s14   membership_s14 0.000000e+00
membership_s15   membership_s15 0.000000e+00
membership_s16   membership_s16 0.000000e+00
membership_s17   membership_s17 0.000000e+00
membership_s18   membership_s18 0.000000e+00
membership_s20   membership_s20 0.000000e+00
membership_s21   membership_s21 0.000000e+00
membership_s22   membership_s22 0.000000e+00
membership_s24   membership_s24 0.000000e+00
membership_s25   membership_s25 0.000000e+00
membership_s26   membership_s26 0.000000e+00
membership_s27   membership_s27 0.000000e+00
membership_s28   membership_s28 0.000000e+00
membership_s30   membership_s30 0.000000e+00
membership_s31   membership_s31 0.000000e+00
membership_s32   membership_s32 0.000000e+00
membership_s33   membership_s33 0.000000e+00
membership_s36   membership_s36 0.000000e+00
membership_s37   membership_s37 0.000000e+00
pdi                         pdi 0.000000e+00
outer                     outer 0.000000e+00
[1] "Dataset: low_targets Model RF, run: 4 of 10 2015-06-16 08:53:58"
     |      Out-of-bag   |
Tree |      MSE  %Var(y) |
   1 | 0.0004413     1.81 |
   2 | 0.0002685     1.10 |
   3 | 0.0006641     2.72 |
   4 | 0.0003069     1.26 |
   5 | 0.0008164     3.34 |
   6 | 0.0006332     2.59 |
   7 | 0.0004616     1.89 |
   8 | 0.0002788     1.14 |
   9 | 0.0002651     1.08 |
  10 | 0.0001374     0.56 |
  11 | 0.0001642     0.67 |
  12 | 0.0001894     0.77 |
  13 | 0.0001862     0.76 |
  14 | 0.0001738     0.71 |
  15 | 0.0001526     0.62 |
  16 | 0.0001661     0.68 |
  17 | 0.0001451     0.59 |
  18 | 0.0001465     0.60 |
  19 | 0.0001325     0.54 |
  20 | 0.0001239     0.51 |
  21 | 0.0001047     0.43 |
  22 | 9.994e-05     0.41 |
  23 | 9.46e-05     0.39 |
  24 | 0.0001097     0.45 |
  25 | 0.0001062     0.43 |
  26 | 0.000123     0.50 |
  27 | 0.0001162     0.48 |
  28 | 0.0001089     0.45 |
  29 | 0.0001013     0.41 |
  30 | 0.0001077     0.44 |
  31 | 9.994e-05     0.41 |
  32 | 9.545e-05     0.39 |
  33 | 0.0001096     0.45 |
  34 | 0.0001038     0.42 |
  35 | 9.944e-05     0.41 |
  36 | 9.599e-05     0.39 |
  37 | 8.916e-05     0.36 |
  38 | 8.35e-05     0.34 |
  39 | 8.09e-05     0.33 |
  40 | 7.987e-05     0.33 |
  41 | 7.749e-05     0.32 |
  42 | 8.783e-05     0.36 |
  43 | 8.322e-05     0.34 |
  44 | 7.871e-05     0.32 |
  45 | 7.974e-05     0.33 |
  46 | 7.739e-05     0.32 |
  47 | 7.274e-05     0.30 |
  48 | 7.445e-05     0.30 |
  49 | 7.116e-05     0.29 |
  50 | 6.884e-05     0.28 |
  51 | 6.609e-05     0.27 |
  52 | 6.407e-05     0.26 |
  53 | 6.129e-05     0.25 |
  54 | 5.86e-05     0.24 |
  55 | 6.37e-05     0.26 |
  56 | 6.078e-05     0.25 |
  57 | 5.879e-05     0.24 |
  58 | 5.609e-05     0.23 |
  59 | 5.891e-05     0.24 |
  60 | 6.286e-05     0.26 |
  61 | 6.126e-05     0.25 |
  62 | 6.117e-05     0.25 |
  63 | 5.956e-05     0.24 |
  64 | 5.776e-05     0.24 |
  65 | 5.635e-05     0.23 |
  66 | 5.485e-05     0.22 |
  67 | 6.352e-05     0.26 |
  68 | 6.189e-05     0.25 |
  69 | 6.025e-05     0.25 |
  70 | 5.837e-05     0.24 |
  71 | 5.956e-05     0.24 |
  72 | 5.926e-05     0.24 |
  73 | 6.376e-05     0.26 |
  74 | 6.233e-05     0.25 |
  75 | 6.137e-05     0.25 |
  76 | 6.414e-05     0.26 |
  77 | 6.379e-05     0.26 |
  78 | 6.209e-05     0.25 |
  79 | 6.047e-05     0.25 |
  80 | 6.128e-05     0.25 |
  81 | 6.058e-05     0.25 |
  82 | 6.554e-05     0.27 |
  83 | 6.381e-05     0.26 |
  84 | 6.474e-05     0.26 |
  85 | 6.771e-05     0.28 |
  86 | 6.645e-05     0.27 |
  87 | 6.866e-05     0.28 |
  88 |  6.7e-05     0.27 |
  89 | 6.574e-05     0.27 |
  90 | 6.622e-05     0.27 |
  91 | 6.515e-05     0.27 |
  92 | 6.354e-05     0.26 |
  93 | 6.247e-05     0.26 |
  94 | 6.299e-05     0.26 |
  95 | 6.385e-05     0.26 |
  96 | 6.226e-05     0.25 |
  97 | 6.178e-05     0.25 |
  98 | 6.09e-05     0.25 |
  99 | 6.087e-05     0.25 |
 100 | 6.014e-05     0.25 |
[1] "Random Forest variable coefficients"
                      %IncMSE IncNodePurity
graph5          -5.634295e-35  6.170325e-16
graph6           3.221281e-04  8.736633e-02
graph7           8.756014e-06  2.970862e-02
graph8           0.000000e+00  5.684342e-16
graph9          -2.136449e-34  9.676860e-15
graph10          0.000000e+00  1.508929e-02
graph11          4.329004e-06  1.714286e-02
graph12          8.488964e-06  1.333333e-02
graph13         -1.291173e-34  7.612487e-16
graph14          1.074600e-34  3.000000e-02
graph15         -8.484184e-35  1.195026e-14
graph16          8.545285e-06  3.903646e-01
graph17          1.056946e-04  4.455152e-02
graph18         -1.020946e-34  3.942940e-16
graph19         -1.018644e-33  1.233428e-14
graph20         -3.068032e-36  6.294392e-15
graph21         -1.367054e-34  6.330709e-15
graph22          6.812680e-05  3.811661e-02
graph23         -1.185365e-34  1.600000e-02
graph24          5.032538e-04  2.768347e-02
graph25          1.885702e-39  1.435223e-16
graph26          1.578129e-04  5.288186e-02
graph27         -1.747587e-36  5.699347e-16
graph28          2.571009e-05  5.954283e-03
graph29          0.000000e+00  0.000000e+00
orbit0           0.000000e+00  0.000000e+00
orbit1           4.376368e-06  1.333333e-02
orbit2           3.904555e-05  2.653846e-02
orbit3           4.376368e-06  2.059755e-02
orbit4           1.653162e-04  3.418376e-02
orbit5           3.774490e-04  2.196208e-02
orbit6           4.338395e-06  1.333333e-02
orbit7           4.291019e-37  4.974059e-16
orbit8           2.083986e-04  1.440140e-02
orbit9           9.233295e-05  2.189312e-02
orbit10         -2.399990e-34  2.656492e-02
orbit11         -4.345937e-06  1.500000e-02
orbit12          0.000000e+00  4.449566e-18
orbit13          0.000000e+00  5.204170e-20
orbit14          0.000000e+00  2.229120e-18
orbit15          3.500610e-05  5.507407e-02
orbit16          4.334634e-06  2.250000e-02
orbit17          7.217242e-04  1.414971e-01
orbit18          5.805394e-05  3.183089e-02
orbit19          3.894418e-05  2.571429e-02
orbit20          1.299085e-05  5.298199e-02
orbit21          4.314064e-06  8.571429e-03
orbit22         -6.254275e-35  5.138335e-02
orbit23          0.000000e+00  2.602085e-20
orbit24          8.695693e-06  8.015746e-02
orbit25         -1.338852e-33  6.371847e-15
orbit26          6.135770e-04  2.832434e-02
orbit27          1.679366e-04  6.501415e-02
orbit28         -2.389383e-06  8.963741e-02
orbit29          4.141501e-06  7.365963e-03
orbit30         -1.622799e-34  6.683543e-15
orbit31         -8.628128e-06  2.100000e-02
orbit32         -2.142323e-34  1.986711e-02
orbit33          5.300950e-06  1.626870e-02
orbit34         -8.868345e-35  1.714286e-02
orbit35          3.533751e-35  1.376184e-14
orbit36          7.234505e-05  4.783441e-02
orbit37          4.015583e-05  4.242678e-01
orbit38          8.242950e-05  4.174698e-03
orbit39          3.080986e-05  1.914894e-02
orbit40         -3.087959e-35  1.475709e-14
orbit41          0.000000e+00  2.859084e-16
orbit42          0.000000e+00  8.166667e-03
orbit43         -2.313314e-34  1.753299e-14
orbit44          0.000000e+00  0.000000e+00
orbit45          1.446256e-04  1.043066e-01
orbit46          3.158806e-04  2.893130e-02
orbit47          8.701157e-05  8.663729e-02
orbit48          2.103167e-04  1.318415e-02
orbit49          1.472499e-04  4.459179e-03
orbit50         -4.401408e-06  1.734951e-02
orbit51          9.095940e-05  3.351113e-02
orbit52         -4.334634e-06  1.428571e-02
orbit53         -4.304778e-06  1.600000e-02
orbit54          1.708769e-04  3.290962e-02
orbit55          0.000000e+00  0.000000e+00
orbit56          4.370629e-06  7.755852e-02
orbit57         -4.362869e-06  4.997076e-02
orbit58          0.000000e+00  0.000000e+00
orbit59          1.163865e-03  5.551910e-02
orbit60          0.000000e+00  1.090909e-03
orbit61          0.000000e+00  0.000000e+00
orbit62         -4.835122e-07  6.242148e-02
orbit63         -1.962227e-06  4.247340e-03
orbit64          1.885702e-39  1.734723e-18
orbit65          2.601532e-05  9.518620e-03
orbit66         -5.887121e-34  2.930989e-16
orbit67          0.000000e+00  0.000000e+00
orbit68          0.000000e+00  3.469447e-20
orbit69          0.000000e+00  0.000000e+00
orbit70         -2.200704e-06  1.086759e-02
orbit71          0.000000e+00  5.794520e-02
orbit72          0.000000e+00  0.000000e+00
AP              -8.478729e-37  2.842171e-16
bet              1.773166e-05  4.160185e-02
ecc             -1.287018e-05  3.939373e-02
eccrad           0.000000e+00  8.559820e-16
close            5.228758e-07  2.925528e-02
constraint      -2.216312e-06  1.264228e-01
coreness        -1.896300e-36  5.555556e-04
knn              1.096525e-03  4.414683e-02
hubscore        -1.480619e-07  2.347781e-04
pagerank         3.612146e-05  1.055975e-01
trans            7.275877e-06  3.000000e-03
evcent           4.155283e-04  5.139462e-02
first            0.000000e+00  3.469447e-20
upto_second     -3.447856e-33  7.479243e-15
upto_third       3.059827e-05  3.754708e-02
upto_fourth      4.314064e-06  3.782717e-02
upto_fifth       5.293307e-05  5.585722e-02
upto_sixth      -8.703220e-06  3.117455e-02
second           4.711016e-05  5.614856e-02
third            8.669267e-06  1.875000e-02
fourth           6.038021e-05  8.996005e-02
fifth            1.715103e-05  3.477273e-02
sixth            0.000000e+00  1.333333e-03
ratio1           1.121368e-03  7.894301e-03
ratio2           5.775286e-04  4.368452e-02
ratio3           4.357298e-06  4.163016e-02
ratio4           4.401408e-06  1.500000e-02
ratio5           3.576822e-05  9.777898e-02
ratio6           4.327131e-06  7.240735e-02
selfinter        0.000000e+00  1.040834e-19
walktrap_vertex  1.693755e-05  4.674242e-02
bigcom1          0.000000e+00  0.000000e+00
bigcom2          0.000000e+00  0.000000e+00
bigcom3          0.000000e+00  1.095703e-03
bigcom4          0.000000e+00  1.810010e-16
bigcom6          0.000000e+00  0.000000e+00
bigcom8          0.000000e+00  0.000000e+00
bigcom9          0.000000e+00  0.000000e+00
bigcom11         0.000000e+00  0.000000e+00
bigcom13         0.000000e+00  3.469447e-20
bigcom15         0.000000e+00  0.000000e+00
bigcom16         0.000000e+00  0.000000e+00
bigcom21         0.000000e+00  0.000000e+00
bigcom22         4.314064e-06  1.887366e-02
bigcom24         0.000000e+00  0.000000e+00
bigcom26         0.000000e+00  0.000000e+00
bigcom28        -1.529459e-35  5.684342e-16
bigcom30         0.000000e+00  1.734723e-20
bigcom31         0.000000e+00  0.000000e+00
bigcom32         0.000000e+00  0.000000e+00
bigcom33         0.000000e+00  0.000000e+00
bigcom34         0.000000e+00  0.000000e+00
bigcom36         0.000000e+00  0.000000e+00
bigcom37         0.000000e+00  4.440892e-18
bigcom38         4.306632e-06  8.847370e-03
bigcom39         0.000000e+00  0.000000e+00
bigcom40         0.000000e+00  2.286585e-02
bigcom43         0.000000e+00  0.000000e+00
bigcom44         0.000000e+00  2.861600e-16
bigcom46         0.000000e+00  0.000000e+00
bigcom47         1.653886e-05  1.149543e-01
bigcom49         0.000000e+00  0.000000e+00
bigcom50         0.000000e+00  0.000000e+00
bigcom51         0.000000e+00  0.000000e+00
bigcom52         0.000000e+00  0.000000e+00
bigcom54         0.000000e+00  0.000000e+00
bigcom56         4.312204e-06  5.060436e-02
bigcom62         0.000000e+00  0.000000e+00
bigcom66        -2.587322e-06  1.145036e-01
bigcom68         0.000000e+00  0.000000e+00
bigcom69         0.000000e+00  0.000000e+00
bigcom71         1.300060e-05  2.474623e-02
bigcom72         0.000000e+00  0.000000e+00
bigcom73         0.000000e+00  0.000000e+00
bigcom74         0.000000e+00  0.000000e+00
bigcom75         0.000000e+00  0.000000e+00
bigcom76         0.000000e+00  0.000000e+00
bigcom77         1.392733e-35  4.440892e-18
bigcom79         0.000000e+00  0.000000e+00
bigcom80         0.000000e+00  0.000000e+00
bigcom82         0.000000e+00  0.000000e+00
bigcom83         0.000000e+00  0.000000e+00
bigcom84         0.000000e+00  0.000000e+00
bigcom85         0.000000e+00  0.000000e+00
bigcom87         0.000000e+00  0.000000e+00
bigcom89         0.000000e+00  0.000000e+00
bigcom91         0.000000e+00  0.000000e+00
bigcom92         0.000000e+00  0.000000e+00
bigcom93         0.000000e+00  0.000000e+00
bigcom96         0.000000e+00  0.000000e+00
bigcom97         0.000000e+00  1.050830e-02
bigcom98         0.000000e+00  0.000000e+00
bigcom99         0.000000e+00  3.469447e-20
bigcom101        0.000000e+00  0.000000e+00
bigcom104        0.000000e+00  0.000000e+00
bigcom106        3.390274e-06  1.310345e-02
bigcom109        0.000000e+00  0.000000e+00
bigcom113        4.337013e-06  1.597171e-02
bigcom116        8.708552e-06  3.517373e-02
bigcom120        0.000000e+00  0.000000e+00
bigcom123        0.000000e+00  0.000000e+00
bigcom126        0.000000e+00  1.168276e-01
bigcom127        0.000000e+00  0.000000e+00
bigcom137        0.000000e+00  4.440892e-18
bigcom139        3.038115e-20  9.811697e-02
bigcom140        0.000000e+00  0.000000e+00
bigcom143        0.000000e+00  0.000000e+00
bigcom145        0.000000e+00  0.000000e+00
bigcom146        0.000000e+00  0.000000e+00
bigcom147        0.000000e+00  0.000000e+00
bigcom149        0.000000e+00  0.000000e+00
bigcom153        0.000000e+00  0.000000e+00
bigcom154        0.000000e+00  0.000000e+00
bigcom156        0.000000e+00  0.000000e+00
bigcom157        0.000000e+00  0.000000e+00
bigcom158        0.000000e+00  0.000000e+00
bigcom160        0.000000e+00  4.440892e-18
bigcom161        0.000000e+00  0.000000e+00
bigcom162        0.000000e+00  0.000000e+00
bigcom164       -1.316654e-05  8.612035e-02
bigcom166        0.000000e+00  0.000000e+00
bigcom167        0.000000e+00  0.000000e+00
bigcom171        0.000000e+00  0.000000e+00
bigcom173        0.000000e+00  0.000000e+00
bigcom175        0.000000e+00  0.000000e+00
bigcom176        0.000000e+00  0.000000e+00
bigcom177        0.000000e+00  0.000000e+00
bigcom178        0.000000e+00  0.000000e+00
bigcom180        0.000000e+00  0.000000e+00
bigcom181       -1.421824e-35  4.440892e-18
bigcom184        0.000000e+00  0.000000e+00
bigcom186        0.000000e+00  0.000000e+00
bigcom187        0.000000e+00  0.000000e+00
bigcom189        0.000000e+00  0.000000e+00
bigcom194        0.000000e+00  0.000000e+00
bigcom195        0.000000e+00  0.000000e+00
bigcom196        0.000000e+00  0.000000e+00
bigcom204       -9.222903e-07  5.060373e-02
bigcom205        0.000000e+00  1.734723e-20
bigcom212        0.000000e+00  0.000000e+00
bigcom214        0.000000e+00  0.000000e+00
bigcom222        0.000000e+00  4.440892e-18
bigcom223        0.000000e+00  0.000000e+00
bigcom226        0.000000e+00  0.000000e+00
bigcom227        0.000000e+00  0.000000e+00
bigcom229        0.000000e+00  0.000000e+00
bigcom233        0.000000e+00  0.000000e+00
bigcom236        0.000000e+00  0.000000e+00
bigcom237        0.000000e+00  0.000000e+00
bigcom246        0.000000e+00  0.000000e+00
bigcom248        0.000000e+00  3.469447e-20
bigcom249        0.000000e+00  0.000000e+00
bigcom250       -1.058328e-05  2.422044e-01
bigcom254        0.000000e+00  0.000000e+00
bigcom266        0.000000e+00  0.000000e+00
bigcom269        0.000000e+00  0.000000e+00
bigcom272        0.000000e+00  4.440892e-18
bigcom274        0.000000e+00  0.000000e+00
bigcom281        0.000000e+00  0.000000e+00
bigcom291        0.000000e+00  0.000000e+00
bigcom292        0.000000e+00  0.000000e+00
bigcom295        0.000000e+00  0.000000e+00
bigcom299        0.000000e+00  0.000000e+00
bigcom301        0.000000e+00  0.000000e+00
bigcom306        0.000000e+00  0.000000e+00
bigcom309        0.000000e+00  3.469447e-20
bigcom314        0.000000e+00  4.440892e-18
bigcom321        0.000000e+00  0.000000e+00
bigcom341        0.000000e+00  0.000000e+00
bigcom350        0.000000e+00  8.359904e-02
bigcom353        0.000000e+00  0.000000e+00
bigcom359        0.000000e+00  0.000000e+00
bigcom363        0.000000e+00  0.000000e+00
bigcom365        0.000000e+00  0.000000e+00
bigcom385        1.103753e-06  2.943133e-02
bigcom386        0.000000e+00  0.000000e+00
bigcom408        0.000000e+00  0.000000e+00
bigcom412        0.000000e+00  0.000000e+00
bigcom480        4.108655e-06  8.406211e-02
spin_vertex      0.000000e+00  3.562602e-16
membership_s1    4.238411e-06  1.426225e-02
membership_s3    0.000000e+00  0.000000e+00
membership_s4    0.000000e+00  0.000000e+00
membership_s5    0.000000e+00  0.000000e+00
membership_s6    3.912363e-06  6.666667e-03
membership_s7    0.000000e+00  0.000000e+00
membership_s8    0.000000e+00  0.000000e+00
membership_s9    0.000000e+00  0.000000e+00
membership_s11   0.000000e+00  0.000000e+00
membership_s12   0.000000e+00  0.000000e+00
membership_s14   0.000000e+00  0.000000e+00
membership_s15   0.000000e+00  2.842171e-16
membership_s16  -1.296652e-05  2.064698e-02
membership_s17   0.000000e+00  0.000000e+00
membership_s18  -2.711497e-07  2.072890e-03
membership_s20   0.000000e+00  0.000000e+00
membership_s21   2.970951e-05  4.315618e-03
membership_s22   0.000000e+00  0.000000e+00
membership_s24   0.000000e+00  0.000000e+00
membership_s25   0.000000e+00  0.000000e+00
membership_s26   0.000000e+00  0.000000e+00
membership_s27   0.000000e+00  1.734723e-20
membership_s28   0.000000e+00  0.000000e+00
membership_s30   0.000000e+00  2.602085e-19
membership_s31   0.000000e+00  0.000000e+00
membership_s32   4.951585e-06  1.862170e-02
membership_s33   0.000000e+00  0.000000e+00
membership_s36   0.000000e+00  2.602085e-20
membership_s37   0.000000e+00  0.000000e+00
V1               5.178735e-05  7.266105e-02
V2               5.015833e-05  1.241689e-01
pdi              4.312204e-06  1.875000e-02
adhesion         2.646286e-05  2.319147e-02
cohesion         1.027785e-05  8.111073e-02
inner            1.287545e-05  3.430556e-02
outer            2.710017e-05  3.795028e-02
ioratio          2.947200e-05  9.537955e-02
comsize          4.173494e-05  1.671142e-01
target           4.899757e-02  1.442021e+02
[1] "Dataset: low_targets Model GLM, run: 4 of 10 2015-06-16 08:54:37"
[1] "glmnet variable coefficients"
                     [,1]      [,2]
(Intercept)     -3.660454 -6.145389
graph0           0.000000  0.000000
graph1           0.000000  0.000000
graph2           0.000000  0.000000
graph3           0.000000  0.000000
graph4           0.000000  0.000000
graph5           0.000000  0.000000
graph6           0.000000  0.000000
graph7           0.000000  0.000000
graph8           0.000000  0.000000
graph9           0.000000  0.000000
graph10          0.000000  0.000000
graph11          0.000000  0.000000
graph12          0.000000  0.000000
graph13          0.000000  0.000000
graph14          0.000000  0.000000
graph15          0.000000  0.000000
graph16          0.000000  0.000000
graph17          0.000000  0.000000
graph18          0.000000  0.000000
graph19          0.000000  0.000000
graph20          0.000000  0.000000
graph21          0.000000  0.000000
graph22          0.000000  0.000000
graph23          0.000000  0.000000
graph24          0.000000  0.000000
graph25          0.000000  0.000000
graph26          0.000000  0.000000
graph27          0.000000  0.000000
graph28          0.000000  0.000000
graph29          0.000000  0.000000
orbit0           0.000000  0.000000
orbit1           0.000000  0.000000
orbit2           0.000000  0.000000
orbit3           0.000000  0.000000
orbit4           0.000000  0.000000
orbit5           0.000000  0.000000
orbit6           0.000000  0.000000
orbit7           0.000000  0.000000
orbit8           0.000000  0.000000
orbit9           0.000000  0.000000
orbit10          0.000000  0.000000
orbit11          0.000000  0.000000
orbit12          0.000000  0.000000
orbit13          0.000000  0.000000
orbit14          0.000000  0.000000
orbit15          0.000000  0.000000
orbit16          0.000000  0.000000
orbit17          0.000000  0.000000
orbit18          0.000000  0.000000
orbit19          0.000000  0.000000
orbit20          0.000000  0.000000
orbit21          0.000000  0.000000
orbit22          0.000000  0.000000
orbit23          0.000000  0.000000
orbit24          0.000000  0.000000
orbit25          0.000000  0.000000
orbit26          0.000000  0.000000
orbit27          0.000000  0.000000
orbit28          0.000000  0.000000
orbit29          0.000000  0.000000
orbit30          0.000000  0.000000
orbit31          0.000000  0.000000
orbit32          0.000000  0.000000
orbit33          0.000000  0.000000
orbit34          0.000000  0.000000
orbit35          0.000000  0.000000
orbit36          0.000000  0.000000
orbit37          0.000000  0.000000
orbit38          0.000000  0.000000
orbit39          0.000000  0.000000
orbit40          0.000000  0.000000
orbit41          0.000000  0.000000
orbit42          0.000000  0.000000
orbit43          0.000000  0.000000
orbit44          0.000000  0.000000
orbit45          0.000000  0.000000
orbit46          0.000000  0.000000
orbit47          0.000000  0.000000
orbit48          0.000000  0.000000
orbit49          0.000000  0.000000
orbit50          0.000000  0.000000
orbit51          0.000000  0.000000
orbit52          0.000000  0.000000
orbit53          0.000000  0.000000
orbit54          0.000000  0.000000
orbit55          0.000000  0.000000
orbit56          0.000000  0.000000
orbit57          0.000000  0.000000
orbit58          0.000000  0.000000
orbit59          0.000000  0.000000
orbit60          0.000000  0.000000
orbit61          0.000000  0.000000
orbit62          0.000000  0.000000
orbit63          0.000000  0.000000
orbit64          0.000000  0.000000
orbit65          0.000000  0.000000
orbit66          0.000000  0.000000
orbit67          0.000000  0.000000
orbit68          0.000000  0.000000
orbit69          0.000000  0.000000
orbit70          0.000000  0.000000
orbit71          0.000000  0.000000
orbit72          0.000000  0.000000
AP               0.000000  0.000000
bet              0.000000  0.000000
ecc              0.000000  0.000000
eccrad           0.000000  0.000000
close            0.000000  0.000000
constraint       0.000000  0.000000
coreness         0.000000  0.000000
knn              0.000000  0.000000
hubscore         0.000000  0.000000
pagerank         0.000000  0.000000
trans            0.000000  0.000000
evcent           0.000000  0.000000
first            0.000000  0.000000
upto_second      0.000000  0.000000
upto_third       0.000000  0.000000
upto_fourth      0.000000  0.000000
upto_fifth       0.000000  0.000000
upto_sixth       0.000000  0.000000
second           0.000000  0.000000
third            0.000000  0.000000
fourth           0.000000  0.000000
fifth            0.000000  0.000000
sixth            0.000000  0.000000
ratio1           0.000000  0.000000
ratio2           0.000000  0.000000
ratio3           0.000000  0.000000
ratio4           0.000000  0.000000
ratio5           0.000000  0.000000
ratio6           0.000000  0.000000
selfinter        0.000000  0.000000
walktrap_vertex  0.000000  0.000000
bigcom1          0.000000  0.000000
bigcom2          0.000000  0.000000
bigcom3          0.000000  0.000000
bigcom4          0.000000  0.000000
bigcom6          0.000000  0.000000
bigcom8          0.000000  0.000000
bigcom9          0.000000  0.000000
bigcom11         0.000000  0.000000
bigcom13         0.000000  0.000000
bigcom15         0.000000  0.000000
bigcom16         0.000000  0.000000
bigcom21         0.000000  0.000000
bigcom22         0.000000  0.000000
bigcom24         0.000000  0.000000
bigcom26         0.000000  0.000000
bigcom28         0.000000  0.000000
bigcom30         0.000000  0.000000
bigcom31         0.000000  0.000000
bigcom32         0.000000  0.000000
bigcom33         0.000000  0.000000
bigcom34         0.000000  0.000000
bigcom36         0.000000  0.000000
bigcom37         0.000000  0.000000
bigcom38         0.000000  0.000000
bigcom39         0.000000  0.000000
bigcom40         0.000000  0.000000
bigcom43         0.000000  0.000000
bigcom44         0.000000  0.000000
bigcom46         0.000000  0.000000
bigcom47         0.000000  0.000000
bigcom49         0.000000  0.000000
bigcom50         0.000000  0.000000
bigcom51         0.000000  0.000000
bigcom52         0.000000  0.000000
bigcom54         0.000000  0.000000
bigcom56         0.000000  0.000000
bigcom62         0.000000  0.000000
bigcom66         0.000000  0.000000
bigcom68         0.000000  0.000000
bigcom69         0.000000  0.000000
bigcom71         0.000000  0.000000
bigcom72         0.000000  0.000000
bigcom73         0.000000  0.000000
bigcom74         0.000000  0.000000
bigcom75         0.000000  0.000000
bigcom76         0.000000  0.000000
bigcom77         0.000000  0.000000
bigcom79         0.000000  0.000000
bigcom80         0.000000  0.000000
bigcom82         0.000000  0.000000
bigcom83         0.000000  0.000000
bigcom84         0.000000  0.000000
bigcom85         0.000000  0.000000
bigcom87         0.000000  0.000000
bigcom89         0.000000  0.000000
bigcom91         0.000000  0.000000
bigcom92         0.000000  0.000000
bigcom93         0.000000  0.000000
bigcom96         0.000000  0.000000
bigcom97         0.000000  0.000000
bigcom98         0.000000  0.000000
bigcom99         0.000000  0.000000
bigcom101        0.000000  0.000000
bigcom104        0.000000  0.000000
bigcom106        0.000000  0.000000
bigcom109        0.000000  0.000000
bigcom113        0.000000  0.000000
bigcom116        0.000000  0.000000
bigcom120        0.000000  0.000000
bigcom123        0.000000  0.000000
bigcom126        0.000000  0.000000
bigcom127        0.000000  0.000000
bigcom137        0.000000  0.000000
bigcom139        0.000000  0.000000
bigcom140        0.000000  0.000000
bigcom143        0.000000  0.000000
bigcom145        0.000000  0.000000
bigcom146        0.000000  0.000000
bigcom147        0.000000  0.000000
bigcom149        0.000000  0.000000
bigcom153        0.000000  0.000000
bigcom154        0.000000  0.000000
bigcom156        0.000000  0.000000
bigcom157        0.000000  0.000000
bigcom158        0.000000  0.000000
bigcom160        0.000000  0.000000
bigcom161        0.000000  0.000000
bigcom162        0.000000  0.000000
bigcom164        0.000000  0.000000
bigcom166        0.000000  0.000000
bigcom167        0.000000  0.000000
bigcom171        0.000000  0.000000
bigcom173        0.000000  0.000000
bigcom175        0.000000  0.000000
bigcom176        0.000000  0.000000
bigcom177        0.000000  0.000000
bigcom178        0.000000  0.000000
bigcom180        0.000000  0.000000
bigcom181        0.000000  0.000000
bigcom184        0.000000  0.000000
bigcom186        0.000000  0.000000
bigcom187        0.000000  0.000000
bigcom189        0.000000  0.000000
bigcom194        0.000000  0.000000
bigcom195        0.000000  0.000000
bigcom196        0.000000  0.000000
bigcom204        0.000000  0.000000
bigcom205        0.000000  0.000000
bigcom212        0.000000  0.000000
bigcom214        0.000000  0.000000
bigcom222        0.000000  0.000000
bigcom223        0.000000  0.000000
bigcom226        0.000000  0.000000
bigcom227        0.000000  0.000000
bigcom229        0.000000  0.000000
bigcom233        0.000000  0.000000
bigcom236        0.000000  0.000000
bigcom237        0.000000  0.000000
bigcom246        0.000000  0.000000
bigcom248        0.000000  0.000000
bigcom249        0.000000  0.000000
bigcom250        0.000000  0.000000
bigcom254        0.000000  0.000000
bigcom266        0.000000  0.000000
bigcom269        0.000000  0.000000
bigcom272        0.000000  0.000000
bigcom274        0.000000  0.000000
bigcom281        0.000000  0.000000
bigcom291        0.000000  0.000000
bigcom292        0.000000  0.000000
bigcom295        0.000000  0.000000
bigcom299        0.000000  0.000000
bigcom301        0.000000  0.000000
bigcom306        0.000000  0.000000
bigcom309        0.000000  0.000000
bigcom314        0.000000  0.000000
bigcom321        0.000000  0.000000
bigcom341        0.000000  0.000000
bigcom350        0.000000  0.000000
bigcom353        0.000000  0.000000
bigcom359        0.000000  0.000000
bigcom363        0.000000  0.000000
bigcom365        0.000000  0.000000
bigcom385        0.000000  0.000000
bigcom386        0.000000  0.000000
bigcom408        0.000000  0.000000
bigcom412        0.000000  0.000000
bigcom480        0.000000  0.000000
spin_vertex      0.000000  0.000000
membership_s1    0.000000  0.000000
membership_s3    0.000000  0.000000
membership_s4    0.000000  0.000000
membership_s5    0.000000  0.000000
membership_s6    0.000000  0.000000
membership_s7    0.000000  0.000000
membership_s8    0.000000  0.000000
membership_s9    0.000000  0.000000
membership_s11   0.000000  0.000000
membership_s12   0.000000  0.000000
membership_s14   0.000000  0.000000
membership_s15   0.000000  0.000000
membership_s16   0.000000  0.000000
membership_s17   0.000000  0.000000
membership_s18   0.000000  0.000000
membership_s20   0.000000  0.000000
membership_s21   0.000000  0.000000
membership_s22   0.000000  0.000000
membership_s24   0.000000  0.000000
membership_s25   0.000000  0.000000
membership_s26   0.000000  0.000000
membership_s27   0.000000  0.000000
membership_s28   0.000000  0.000000
membership_s30   0.000000  0.000000
membership_s31   0.000000  0.000000
membership_s32   0.000000  0.000000
membership_s33   0.000000  0.000000
membership_s36   0.000000  0.000000
membership_s37   0.000000  0.000000
V1               0.000000  0.000000
V2               0.000000  0.000000
pdi              0.000000  0.000000
adhesion         0.000000  0.000000
cohesion         0.000000  0.000000
inner            0.000000  0.000000
outer            0.000000  0.000000
ioratio          0.000000  0.000000
comsize          0.000000  0.000000
target           0.000000  8.217572
[1] "Dataset: low_targets Model GBM, run: 5 of 10 2015-06-16 08:54:44"
Iter   TrainDeviance   ValidDeviance   StepSize   Improve
     1        0.2206             nan     0.0100    0.0093
     2        0.2069             nan     0.0100    0.0063
     3        0.1963             nan     0.0100    0.0055
     4        0.1876             nan     0.0100    0.0041
     5        0.1801             nan     0.0100    0.0038
     6        0.1736             nan     0.0100    0.0034
     7        0.1679             nan     0.0100    0.0029
     8        0.1626             nan     0.0100    0.0028
     9        0.1579             nan     0.0100    0.0025
    10        0.1535             nan     0.0100    0.0023
    20        0.1223             nan     0.0100    0.0012
    40        0.0877             nan     0.0100    0.0006
    49        0.0771             nan     0.0100    0.0005

[1] "GBM variable coefficients"
                            var      rel.inf
target                   target 1.000000e+02
graph1                   graph1 7.633593e-25
graph3                   graph3 3.007827e-25
graph0                   graph0 1.416042e-25
bet                         bet 6.610665e-26
ratio4                   ratio4 5.695378e-26
graph2                   graph2 4.726303e-26
graph20                 graph20 3.677277e-26
membership_s1     membership_s1 2.991357e-26
V1                           V1 2.573498e-26
graph15                 graph15 1.727979e-26
graph5                   graph5 1.720045e-26
graph18                 graph18 2.098612e-27
fifth                     fifth 4.266722e-28
ioratio                 ioratio 4.123194e-28
orbit5                   orbit5 2.990825e-28
graph4                   graph4 1.952774e-28
orbit29                 orbit29 1.920953e-28
graph24                 graph24 6.695379e-29
ratio6                   ratio6 6.603888e-29
constraint           constraint 5.879123e-29
graph10                 graph10 5.738189e-29
orbit59                 orbit59 4.829440e-29
orbit46                 orbit46 4.356755e-29
ratio3                   ratio3 4.251960e-29
orbit20                 orbit20 4.090526e-29
graph16                 graph16 3.736644e-29
graph23                 graph23 2.985096e-29
graph7                   graph7 2.621669e-29
graph13                 graph13 2.202514e-29
fourth                   fourth 1.994460e-29
upto_third           upto_third 1.938547e-29
pagerank               pagerank 1.593055e-29
graph12                 graph12 1.224292e-29
graph9                   graph9 1.209445e-29
orbit24                 orbit24 1.156458e-29
orbit52                 orbit52 1.070556e-29
comsize                 comsize 1.033957e-29
orbit32                 orbit32 9.435360e-30
graph21                 graph21 8.418890e-30
adhesion               adhesion 8.391100e-30
cohesion               cohesion 7.853223e-30
graph6                   graph6 6.482742e-30
V2                           V2 6.131646e-30
graph11                 graph11 5.216233e-30
orbit18                 orbit18 5.059489e-30
orbit6                   orbit6 4.669667e-30
outer                     outer 3.495899e-30
orbit26                 orbit26 2.837281e-30
sixth                     sixth 2.624933e-30
inner                     inner 2.336561e-30
orbit45                 orbit45 2.336383e-30
ratio2                   ratio2 2.149326e-30
ratio5                   ratio5 1.755308e-30
orbit27                 orbit27 1.446455e-30
orbit15                 orbit15 1.390624e-30
orbit49                 orbit49 1.016111e-30
orbit30                 orbit30 1.013005e-30
graph22                 graph22 8.513569e-31
orbit21                 orbit21 7.340719e-31
close                     close 6.871819e-31
second                   second 6.758972e-31
orbit57                 orbit57 6.314624e-31
graph14                 graph14 5.520759e-31
upto_fourth         upto_fourth 5.230872e-31
graph19                 graph19 4.529076e-31
orbit19                 orbit19 4.516097e-31
orbit48                 orbit48 4.230350e-31
orbit16                 orbit16 4.007370e-31
orbit41                 orbit41 3.930420e-31
orbit47                 orbit47 3.312699e-31
ratio1                   ratio1 3.264165e-31
orbit39                 orbit39 2.462570e-31
upto_second         upto_second 2.126878e-31
orbit50                 orbit50 2.028957e-31
orbit64                 orbit64 1.885612e-31
graph27                 graph27 1.086458e-31
orbit31                 orbit31 8.373274e-32
orbit56                 orbit56 7.252862e-32
orbit35                 orbit35 6.756468e-32
knn                         knn 3.952272e-32
orbit10                 orbit10 2.533055e-32
graph8                   graph8 0.000000e+00
graph17                 graph17 0.000000e+00
graph25                 graph25 0.000000e+00
graph26                 graph26 0.000000e+00
graph28                 graph28 0.000000e+00
graph29                 graph29 0.000000e+00
orbit0                   orbit0 0.000000e+00
orbit1                   orbit1 0.000000e+00
orbit2                   orbit2 0.000000e+00
orbit3                   orbit3 0.000000e+00
orbit4                   orbit4 0.000000e+00
orbit7                   orbit7 0.000000e+00
orbit8                   orbit8 0.000000e+00
orbit9                   orbit9 0.000000e+00
orbit11                 orbit11 0.000000e+00
orbit12                 orbit12 0.000000e+00
orbit13                 orbit13 0.000000e+00
orbit14                 orbit14 0.000000e+00
orbit17                 orbit17 0.000000e+00
orbit22                 orbit22 0.000000e+00
orbit23                 orbit23 0.000000e+00
orbit25                 orbit25 0.000000e+00
orbit28                 orbit28 0.000000e+00
orbit33                 orbit33 0.000000e+00
orbit34                 orbit34 0.000000e+00
orbit36                 orbit36 0.000000e+00
orbit37                 orbit37 0.000000e+00
orbit38                 orbit38 0.000000e+00
orbit40                 orbit40 0.000000e+00
orbit42                 orbit42 0.000000e+00
orbit43                 orbit43 0.000000e+00
orbit44                 orbit44 0.000000e+00
orbit51                 orbit51 0.000000e+00
orbit53                 orbit53 0.000000e+00
orbit54                 orbit54 0.000000e+00
orbit55                 orbit55 0.000000e+00
orbit58                 orbit58 0.000000e+00
orbit60                 orbit60 0.000000e+00
orbit61                 orbit61 0.000000e+00
orbit62                 orbit62 0.000000e+00
orbit63                 orbit63 0.000000e+00
orbit65                 orbit65 0.000000e+00
orbit66                 orbit66 0.000000e+00
orbit67                 orbit67 0.000000e+00
orbit68                 orbit68 0.000000e+00
orbit69                 orbit69 0.000000e+00
orbit70                 orbit70 0.000000e+00
orbit71                 orbit71 0.000000e+00
orbit72                 orbit72 0.000000e+00
AP                           AP 0.000000e+00
ecc                         ecc 0.000000e+00
eccrad                   eccrad 0.000000e+00
coreness               coreness 0.000000e+00
hubscore               hubscore 0.000000e+00
trans                     trans 0.000000e+00
evcent                   evcent 0.000000e+00
first                     first 0.000000e+00
upto_fifth           upto_fifth 0.000000e+00
upto_sixth           upto_sixth 0.000000e+00
third                     third 0.000000e+00
selfinter             selfinter 0.000000e+00
walktrap_vertex walktrap_vertex 0.000000e+00
bigcom1                 bigcom1 0.000000e+00
bigcom2                 bigcom2 0.000000e+00
bigcom3                 bigcom3 0.000000e+00
bigcom4                 bigcom4 0.000000e+00
bigcom6                 bigcom6 0.000000e+00
bigcom8                 bigcom8 0.000000e+00
bigcom9                 bigcom9 0.000000e+00
bigcom11               bigcom11 0.000000e+00
bigcom13               bigcom13 0.000000e+00
bigcom15               bigcom15 0.000000e+00
bigcom16               bigcom16 0.000000e+00
bigcom21               bigcom21 0.000000e+00
bigcom22               bigcom22 0.000000e+00
bigcom24               bigcom24 0.000000e+00
bigcom26               bigcom26 0.000000e+00
bigcom28               bigcom28 0.000000e+00
bigcom30               bigcom30 0.000000e+00
bigcom31               bigcom31 0.000000e+00
bigcom32               bigcom32 0.000000e+00
bigcom33               bigcom33 0.000000e+00
bigcom34               bigcom34 0.000000e+00
bigcom36               bigcom36 0.000000e+00
bigcom37               bigcom37 0.000000e+00
bigcom38               bigcom38 0.000000e+00
bigcom39               bigcom39 0.000000e+00
bigcom40               bigcom40 0.000000e+00
bigcom43               bigcom43 0.000000e+00
bigcom44               bigcom44 0.000000e+00
bigcom46               bigcom46 0.000000e+00
bigcom47               bigcom47 0.000000e+00
bigcom49               bigcom49 0.000000e+00
bigcom50               bigcom50 0.000000e+00
bigcom51               bigcom51 0.000000e+00
bigcom52               bigcom52 0.000000e+00
bigcom54               bigcom54 0.000000e+00
bigcom56               bigcom56 0.000000e+00
bigcom62               bigcom62 0.000000e+00
bigcom66               bigcom66 0.000000e+00
bigcom68               bigcom68 0.000000e+00
bigcom69               bigcom69 0.000000e+00
bigcom71               bigcom71 0.000000e+00
bigcom72               bigcom72 0.000000e+00
bigcom73               bigcom73 0.000000e+00
bigcom74               bigcom74 0.000000e+00
bigcom75               bigcom75 0.000000e+00
bigcom76               bigcom76 0.000000e+00
bigcom77               bigcom77 0.000000e+00
bigcom79               bigcom79 0.000000e+00
bigcom80               bigcom80 0.000000e+00
bigcom82               bigcom82 0.000000e+00
bigcom83               bigcom83 0.000000e+00
bigcom84               bigcom84 0.000000e+00
bigcom85               bigcom85 0.000000e+00
bigcom87               bigcom87 0.000000e+00
bigcom89               bigcom89 0.000000e+00
bigcom91               bigcom91 0.000000e+00
bigcom92               bigcom92 0.000000e+00
bigcom93               bigcom93 0.000000e+00
bigcom96               bigcom96 0.000000e+00
bigcom97               bigcom97 0.000000e+00
bigcom98               bigcom98 0.000000e+00
bigcom99               bigcom99 0.000000e+00
bigcom101             bigcom101 0.000000e+00
bigcom104             bigcom104 0.000000e+00
bigcom106             bigcom106 0.000000e+00
bigcom109             bigcom109 0.000000e+00
bigcom113             bigcom113 0.000000e+00
bigcom116             bigcom116 0.000000e+00
bigcom120             bigcom120 0.000000e+00
bigcom123             bigcom123 0.000000e+00
bigcom126             bigcom126 0.000000e+00
bigcom127             bigcom127 0.000000e+00
bigcom137             bigcom137 0.000000e+00
bigcom139             bigcom139 0.000000e+00
bigcom140             bigcom140 0.000000e+00
bigcom143             bigcom143 0.000000e+00
bigcom145             bigcom145 0.000000e+00
bigcom146             bigcom146 0.000000e+00
bigcom147             bigcom147 0.000000e+00
bigcom149             bigcom149 0.000000e+00
bigcom153             bigcom153 0.000000e+00
bigcom154             bigcom154 0.000000e+00
bigcom156             bigcom156 0.000000e+00
bigcom157             bigcom157 0.000000e+00
bigcom158             bigcom158 0.000000e+00
bigcom160             bigcom160 0.000000e+00
bigcom161             bigcom161 0.000000e+00
bigcom162             bigcom162 0.000000e+00
bigcom164             bigcom164 0.000000e+00
bigcom166             bigcom166 0.000000e+00
bigcom167             bigcom167 0.000000e+00
bigcom171             bigcom171 0.000000e+00
bigcom173             bigcom173 0.000000e+00
bigcom175             bigcom175 0.000000e+00
bigcom176             bigcom176 0.000000e+00
bigcom177             bigcom177 0.000000e+00
bigcom178             bigcom178 0.000000e+00
bigcom180             bigcom180 0.000000e+00
bigcom181             bigcom181 0.000000e+00
bigcom184             bigcom184 0.000000e+00
bigcom186             bigcom186 0.000000e+00
bigcom187             bigcom187 0.000000e+00
bigcom189             bigcom189 0.000000e+00
bigcom194             bigcom194 0.000000e+00
bigcom195             bigcom195 0.000000e+00
bigcom196             bigcom196 0.000000e+00
bigcom204             bigcom204 0.000000e+00
bigcom205             bigcom205 0.000000e+00
bigcom212             bigcom212 0.000000e+00
bigcom214             bigcom214 0.000000e+00
bigcom222             bigcom222 0.000000e+00
bigcom223             bigcom223 0.000000e+00
bigcom226             bigcom226 0.000000e+00
bigcom227             bigcom227 0.000000e+00
bigcom229             bigcom229 0.000000e+00
bigcom233             bigcom233 0.000000e+00
bigcom236             bigcom236 0.000000e+00
bigcom237             bigcom237 0.000000e+00
bigcom246             bigcom246 0.000000e+00
bigcom248             bigcom248 0.000000e+00
bigcom249             bigcom249 0.000000e+00
bigcom250             bigcom250 0.000000e+00
bigcom254             bigcom254 0.000000e+00
bigcom266             bigcom266 0.000000e+00
bigcom269             bigcom269 0.000000e+00
bigcom272             bigcom272 0.000000e+00
bigcom274             bigcom274 0.000000e+00
bigcom281             bigcom281 0.000000e+00
bigcom291             bigcom291 0.000000e+00
bigcom292             bigcom292 0.000000e+00
bigcom295             bigcom295 0.000000e+00
bigcom299             bigcom299 0.000000e+00
bigcom301             bigcom301 0.000000e+00
bigcom306             bigcom306 0.000000e+00
bigcom309             bigcom309 0.000000e+00
bigcom314             bigcom314 0.000000e+00
bigcom321             bigcom321 0.000000e+00
bigcom341             bigcom341 0.000000e+00
bigcom350             bigcom350 0.000000e+00
bigcom353             bigcom353 0.000000e+00
bigcom359             bigcom359 0.000000e+00
bigcom363             bigcom363 0.000000e+00
bigcom365             bigcom365 0.000000e+00
bigcom385             bigcom385 0.000000e+00
bigcom386             bigcom386 0.000000e+00
bigcom408             bigcom408 0.000000e+00
bigcom412             bigcom412 0.000000e+00
bigcom480             bigcom480 0.000000e+00
spin_vertex         spin_vertex 0.000000e+00
membership_s3     membership_s3 0.000000e+00
membership_s4     membership_s4 0.000000e+00
membership_s5     membership_s5 0.000000e+00
membership_s6     membership_s6 0.000000e+00
membership_s7     membership_s7 0.000000e+00
membership_s8     membership_s8 0.000000e+00
membership_s9     membership_s9 0.000000e+00
membership_s11   membership_s11 0.000000e+00
membership_s12   membership_s12 0.000000e+00
membership_s14   membership_s14 0.000000e+00
membership_s15   membership_s15 0.000000e+00
membership_s16   membership_s16 0.000000e+00
membership_s17   membership_s17 0.000000e+00
membership_s18   membership_s18 0.000000e+00
membership_s20   membership_s20 0.000000e+00
membership_s21   membership_s21 0.000000e+00
membership_s22   membership_s22 0.000000e+00
membership_s24   membership_s24 0.000000e+00
membership_s25   membership_s25 0.000000e+00
membership_s26   membership_s26 0.000000e+00
membership_s27   membership_s27 0.000000e+00
membership_s28   membership_s28 0.000000e+00
membership_s30   membership_s30 0.000000e+00
membership_s31   membership_s31 0.000000e+00
membership_s32   membership_s32 0.000000e+00
membership_s33   membership_s33 0.000000e+00
membership_s36   membership_s36 0.000000e+00
membership_s37   membership_s37 0.000000e+00
pdi                         pdi 0.000000e+00
[1] "Dataset: low_targets Model RF, run: 5 of 10 2015-06-16 08:55:14"
     |      Out-of-bag   |
Tree |      MSE  %Var(y) |
   1 | 0.002328     9.22 |
   2 | 0.002245     8.90 |
   3 | 0.001248     4.95 |
   4 |  0.00101     4.00 |
   5 | 0.0006876     2.72 |
   6 | 0.0004281     1.70 |
   7 | 0.0003261     1.29 |
   8 | 0.0003711     1.47 |
   9 | 0.0002375     0.94 |
  10 | 0.0002054     0.81 |
  11 | 0.0003115     1.23 |
  12 | 0.000308     1.22 |
  13 | 0.0002113     0.84 |
  14 | 0.0001832     0.73 |
  15 | 0.0001551     0.61 |
  16 | 0.0001361     0.54 |
  17 | 0.0001343     0.53 |
  18 | 0.000167     0.66 |
  19 | 0.0001476     0.58 |
  20 | 0.0001357     0.54 |
  21 | 0.0001198     0.47 |
  22 | 0.000107     0.42 |
  23 | 0.0001009     0.40 |
  24 | 9.725e-05     0.39 |
  25 | 9.254e-05     0.37 |
  26 | 8.698e-05     0.34 |
  27 | 7.843e-05     0.31 |
  28 | 9.697e-05     0.38 |
  29 | 0.0001045     0.41 |
  30 | 9.686e-05     0.38 |
  31 | 9.551e-05     0.38 |
  32 | 9.437e-05     0.37 |
  33 | 8.959e-05     0.35 |
  34 | 9.041e-05     0.36 |
  35 | 8.696e-05     0.34 |
  36 | 8.622e-05     0.34 |
  37 | 8.662e-05     0.34 |
  38 | 8.258e-05     0.33 |
  39 | 9.384e-05     0.37 |
  40 | 9.363e-05     0.37 |
  41 | 9.595e-05     0.38 |
  42 | 8.928e-05     0.35 |
  43 | 8.852e-05     0.35 |
  44 | 8.527e-05     0.34 |
  45 | 8.171e-05     0.32 |
  46 | 8.236e-05     0.33 |
  47 | 8.534e-05     0.34 |
  48 | 8.301e-05     0.33 |
  49 | 8.545e-05     0.34 |
  50 | 8.628e-05     0.34 |
  51 | 8.167e-05     0.32 |
  52 | 9.146e-05     0.36 |
  53 | 9.418e-05     0.37 |
  54 | 8.846e-05     0.35 |
  55 | 8.473e-05     0.34 |
  56 | 8.214e-05     0.33 |
  57 | 8.356e-05     0.33 |
  58 | 8.299e-05     0.33 |
  59 | 8.144e-05     0.32 |
  60 | 8.245e-05     0.33 |
  61 | 8.875e-05     0.35 |
  62 | 8.54e-05     0.34 |
  63 | 8.488e-05     0.34 |
  64 | 8.216e-05     0.33 |
  65 | 8.037e-05     0.32 |
  66 | 8.078e-05     0.32 |
  67 | 7.887e-05     0.31 |
  68 | 8.558e-05     0.34 |
  69 | 8.38e-05     0.33 |
  70 | 8.113e-05     0.32 |
  71 | 8.318e-05     0.33 |
  72 | 8.35e-05     0.33 |
  73 | 8.031e-05     0.32 |
  74 | 8.371e-05     0.33 |
  75 | 8.494e-05     0.34 |
  76 | 8.448e-05     0.33 |
  77 | 8.489e-05     0.34 |
  78 | 8.261e-05     0.33 |
  79 | 8.123e-05     0.32 |
  80 | 8.064e-05     0.32 |
  81 | 8.167e-05     0.32 |
  82 | 8.127e-05     0.32 |
  83 | 8.184e-05     0.32 |
  84 | 7.978e-05     0.32 |
  85 | 8.356e-05     0.33 |
  86 | 8.191e-05     0.32 |
  87 | 8.436e-05     0.33 |
  88 | 8.499e-05     0.34 |
  89 | 8.485e-05     0.34 |
  90 | 8.498e-05     0.34 |
  91 | 8.503e-05     0.34 |
  92 | 8.722e-05     0.35 |
  93 | 8.501e-05     0.34 |
  94 | 8.441e-05     0.33 |
  95 | 8.447e-05     0.33 |
  96 | 8.367e-05     0.33 |
  97 | 8.288e-05     0.33 |
  98 | 8.156e-05     0.32 |
  99 | 8.054e-05     0.32 |
 100 | 7.821e-05     0.31 |
[1] "Random Forest variable coefficients"
                      %IncMSE IncNodePurity
graph5          -5.571168e-36  1.050874e-03
graph6           8.643042e-06  1.428571e-02
graph7           8.624407e-06  1.656498e-02
graph8           0.000000e+00  6.938894e-20
graph9           0.000000e+00  8.683479e-15
graph10          1.388369e-35  9.548949e-03
graph11         -4.357298e-06  3.814286e-02
graph12          1.504868e-04  5.300656e-02
graph13          5.319149e-05  7.578947e-02
graph14          2.635046e-05  4.666667e-02
graph15          1.676434e-36  7.949240e-15
graph16          7.434576e-05  5.280970e-01
graph17          1.657315e-05  3.272727e-02
graph18          0.000000e+00  0.000000e+00
graph19          4.387889e-06  3.239750e-02
graph20          7.429593e-35  7.989286e-15
graph21          0.000000e+00  1.040834e-19
graph22          0.000000e+00  3.563122e-17
graph23         -5.529792e-36  1.890830e-02
graph24          1.640139e-05  7.239231e-02
graph25          0.000000e+00  4.601805e-15
graph26          3.048780e-05  1.686314e-02
graph27          0.000000e+00  0.000000e+00
graph28          1.554798e-20  1.473915e-02
graph29          0.000000e+00  0.000000e+00
orbit0           0.000000e+00  8.333333e-03
orbit1           0.000000e+00  7.155734e-17
orbit2           1.562776e-35  7.941434e-15
orbit3           0.000000e+00  9.237403e-16
orbit4           0.000000e+00  2.853866e-02
orbit5           1.314021e-05  2.960485e-02
orbit6           8.752735e-06  5.220160e-02
orbit7           0.000000e+00  1.942890e-18
orbit8           1.326233e-05  2.833333e-02
orbit9           0.000000e+00  2.866647e-02
orbit10          0.000000e+00  5.204170e-19
orbit11          0.000000e+00  4.336809e-20
orbit12          0.000000e+00  2.540677e-02
orbit13          9.949215e-06  2.826811e-01
orbit14          0.000000e+00  0.000000e+00
orbit15          0.000000e+00  7.182709e-16
orbit16          1.767739e-04  1.762288e-02
orbit17          0.000000e+00  4.939058e-02
orbit18          1.323015e-04  4.957344e-02
orbit19          4.363002e-06  3.589286e-02
orbit20          8.968868e-36  1.581854e-14
orbit21          4.526166e-35  1.714286e-02
orbit22          3.814601e-35  4.754276e-02
orbit23          0.000000e+00  0.000000e+00
orbit24          3.059441e-05  3.684211e-02
orbit25         -3.191103e-35  7.966978e-15
orbit26          0.000000e+00  3.552887e-16
orbit27          8.183121e-04  8.400745e-02
orbit28          4.302926e-06  4.261323e-02
orbit29          0.000000e+00  3.469447e-20
orbit30          1.955671e-04  9.602144e-03
orbit31         -1.638385e-33  8.385792e-15
orbit32         -2.141856e-35  7.984811e-15
orbit33          0.000000e+00  1.734723e-20
orbit34         -4.472272e-06  3.296720e-02
orbit35          5.699255e-05  5.774350e-02
orbit36          4.334634e-06  2.181818e-02
orbit37          6.024096e-05  1.965116e-01
orbit38          0.000000e+00  7.820454e-15
orbit39          0.000000e+00  3.796054e-02
orbit40         -4.295813e-35  7.798241e-15
orbit41         -8.605852e-06  4.570845e-02
orbit42          3.916227e-36  1.144917e-18
orbit43          4.321521e-06  9.097370e-03
orbit44          0.000000e+00  0.000000e+00
orbit45          8.668024e-05  5.836929e-02
orbit46         -3.642963e-35  1.561421e-14
orbit47         -5.857723e-35  5.729098e-16
orbit48          0.000000e+00  6.938894e-20
orbit49          1.612641e-37  1.777778e-02
orbit50          0.000000e+00  3.469447e-20
orbit51         -4.416961e-06  9.508707e-03
orbit52         -4.321521e-06  3.076923e-02
orbit53          1.055129e-05  1.188869e-02
orbit54          4.384042e-06  6.084103e-02
orbit55         -8.726003e-06  1.820239e-01
orbit56          8.960613e-04  1.128736e-01
orbit57          1.069149e-05  4.883035e-02
orbit58          0.000000e+00  4.946355e-03
orbit59          0.000000e+00  5.703771e-16
orbit60          1.417360e-05  1.168758e-01
orbit61         -7.650272e-06  2.717686e-02
orbit62          3.736430e-35  1.416598e-02
orbit63          1.294219e-05  1.272214e-02
orbit64          0.000000e+00  6.938894e-20
orbit65          5.664894e-05  2.313464e-02
orbit66          0.000000e+00  3.469447e-20
orbit67          0.000000e+00  3.469447e-20
orbit68          0.000000e+00  1.734723e-20
orbit69         -7.530120e-06  1.566592e-02
orbit70          1.991923e-05  2.429680e-02
orbit71          0.000000e+00  0.000000e+00
orbit72          0.000000e+00  0.000000e+00
AP               0.000000e+00  1.387779e-19
bet              0.000000e+00  3.888889e-03
ecc              0.000000e+00  5.724587e-19
eccrad          -4.310345e-06  3.111111e-02
close            1.841063e-35  7.967099e-15
constraint      -8.741259e-06  1.875000e-02
coreness         0.000000e+00  5.685036e-16
knn              1.122888e-03  8.700604e-02
hubscore         1.503590e-05  4.022727e-02
pagerank         8.147854e-06  1.628995e-02
trans            0.000000e+00  3.469447e-20
evcent           5.022959e-08  1.050674e-02
first            0.000000e+00  8.153981e-15
upto_second      1.192459e-03  1.850864e-02
upto_third       2.208481e-05  2.666667e-02
upto_fourth      0.000000e+00  9.503743e-15
upto_fifth       3.489156e-05  9.390152e-02
upto_sixth       4.321521e-06  1.554656e-02
second          -5.524385e-06  9.142857e-03
third            1.205612e-03  5.573709e-02
fourth          -1.239092e-35  1.651461e-14
fifth            8.628128e-06  5.537500e-02
sixth            3.050096e-05  1.045915e-01
ratio1           1.863402e-05  1.062170e-02
ratio2           7.339309e-05  4.687520e-02
ratio3           8.944544e-06  4.184011e-02
ratio4           8.909251e-04  5.245751e-02
ratio5           8.764905e-06  1.011043e-01
ratio6           8.802817e-06  7.016667e-02
selfinter        0.000000e+00  5.684342e-16
walktrap_vertex  0.000000e+00  1.968911e-18
bigcom1          0.000000e+00  0.000000e+00
bigcom2          0.000000e+00  0.000000e+00
bigcom3          0.000000e+00  0.000000e+00
bigcom4          0.000000e+00  1.960238e-18
bigcom6          0.000000e+00  0.000000e+00
bigcom8          0.000000e+00  1.734723e-20
bigcom9          0.000000e+00  0.000000e+00
bigcom11         0.000000e+00  0.000000e+00
bigcom13         0.000000e+00  0.000000e+00
bigcom15         0.000000e+00  0.000000e+00
bigcom16         0.000000e+00  0.000000e+00
bigcom21         0.000000e+00  0.000000e+00
bigcom22         0.000000e+00  3.556183e-17
bigcom24         0.000000e+00  0.000000e+00
bigcom26         0.000000e+00  0.000000e+00
bigcom28         0.000000e+00  0.000000e+00
bigcom30         0.000000e+00  0.000000e+00
bigcom31         0.000000e+00  0.000000e+00
bigcom32         0.000000e+00  0.000000e+00
bigcom33         0.000000e+00  0.000000e+00
bigcom34         0.000000e+00  0.000000e+00
bigcom36         0.000000e+00  0.000000e+00
bigcom37         0.000000e+00  0.000000e+00
bigcom38         0.000000e+00  0.000000e+00
bigcom39         0.000000e+00  0.000000e+00
bigcom40         0.000000e+00  0.000000e+00
bigcom43         0.000000e+00  0.000000e+00
bigcom44         0.000000e+00  0.000000e+00
bigcom46         0.000000e+00  0.000000e+00
bigcom47         2.920547e-07  8.079247e-02
bigcom49         0.000000e+00  0.000000e+00
bigcom50         0.000000e+00  0.000000e+00
bigcom51         0.000000e+00  0.000000e+00
bigcom52         0.000000e+00  0.000000e+00
bigcom54         0.000000e+00  0.000000e+00
bigcom56        -8.660224e-06  1.034796e-01
bigcom62         0.000000e+00  0.000000e+00
bigcom66        -4.302926e-06  4.516484e-02
bigcom68         0.000000e+00  0.000000e+00
bigcom69         0.000000e+00  1.110223e-18
bigcom71        -1.191653e-20  3.151112e-03
bigcom72         0.000000e+00  0.000000e+00
bigcom73         0.000000e+00  0.000000e+00
bigcom74         0.000000e+00  0.000000e+00
bigcom75         0.000000e+00  0.000000e+00
bigcom76         0.000000e+00  0.000000e+00
bigcom77         0.000000e+00  0.000000e+00
bigcom79         0.000000e+00  0.000000e+00
bigcom80         0.000000e+00  0.000000e+00
bigcom82         0.000000e+00  4.440892e-18
bigcom83         0.000000e+00  0.000000e+00
bigcom84         0.000000e+00  0.000000e+00
bigcom85         0.000000e+00  0.000000e+00
bigcom87         0.000000e+00  0.000000e+00
bigcom89         0.000000e+00  0.000000e+00
bigcom91         0.000000e+00  0.000000e+00
bigcom92         0.000000e+00  0.000000e+00
bigcom93         0.000000e+00  0.000000e+00
bigcom96         0.000000e+00  0.000000e+00
bigcom97         0.000000e+00  0.000000e+00
bigcom98         0.000000e+00  4.440892e-18
bigcom99         0.000000e+00  4.440892e-18
bigcom101        0.000000e+00  0.000000e+00
bigcom104        0.000000e+00  0.000000e+00
bigcom106        8.925641e-06  3.885494e-02
bigcom109        0.000000e+00  4.440892e-18
bigcom113        0.000000e+00  9.007825e-03
bigcom116        8.605852e-06  4.986639e-03
bigcom120        0.000000e+00  0.000000e+00
bigcom123        0.000000e+00  0.000000e+00
bigcom126        0.000000e+00  1.368734e-01
bigcom127        0.000000e+00  0.000000e+00
bigcom137        0.000000e+00  0.000000e+00
bigcom139        0.000000e+00  1.529669e-02
bigcom140        0.000000e+00  0.000000e+00
bigcom143       -1.551744e-05  4.679280e-02
bigcom145        0.000000e+00  0.000000e+00
bigcom146        0.000000e+00  0.000000e+00
bigcom147        0.000000e+00  0.000000e+00
bigcom149        0.000000e+00  0.000000e+00
bigcom153        0.000000e+00  0.000000e+00
bigcom154        0.000000e+00  0.000000e+00
bigcom156        0.000000e+00  0.000000e+00
bigcom157        0.000000e+00  0.000000e+00
bigcom158        0.000000e+00  4.440892e-18
bigcom160        0.000000e+00  0.000000e+00
bigcom161        0.000000e+00  7.305044e-02
bigcom162        0.000000e+00  4.440892e-18
bigcom164        4.372540e-06  6.153400e-02
bigcom166        0.000000e+00  0.000000e+00
bigcom167        0.000000e+00  0.000000e+00
bigcom171        0.000000e+00  0.000000e+00
bigcom173        0.000000e+00  0.000000e+00
bigcom175        0.000000e+00  0.000000e+00
bigcom176        0.000000e+00  0.000000e+00
bigcom177        0.000000e+00  0.000000e+00
bigcom178        0.000000e+00  0.000000e+00
bigcom180        0.000000e+00  0.000000e+00
bigcom181        0.000000e+00  0.000000e+00
bigcom184        0.000000e+00  0.000000e+00
bigcom186        0.000000e+00  0.000000e+00
bigcom187        0.000000e+00  0.000000e+00
bigcom189        0.000000e+00  0.000000e+00
bigcom194        0.000000e+00  4.440892e-18
bigcom195        0.000000e+00  0.000000e+00
bigcom196        0.000000e+00  0.000000e+00
bigcom204        0.000000e+00  3.909760e-02
bigcom205        0.000000e+00  0.000000e+00
bigcom212        0.000000e+00  0.000000e+00
bigcom214        0.000000e+00  0.000000e+00
bigcom222        0.000000e+00  0.000000e+00
bigcom223        0.000000e+00  0.000000e+00
bigcom226        0.000000e+00  0.000000e+00
bigcom227        0.000000e+00  0.000000e+00
bigcom229        0.000000e+00  0.000000e+00
bigcom233        0.000000e+00  0.000000e+00
bigcom236        0.000000e+00  0.000000e+00
bigcom237        0.000000e+00  0.000000e+00
bigcom246        0.000000e+00  0.000000e+00
bigcom248        0.000000e+00  0.000000e+00
bigcom249        0.000000e+00  0.000000e+00
bigcom250       -1.118068e-06  3.515951e-02
bigcom254        0.000000e+00  0.000000e+00
bigcom266        0.000000e+00  0.000000e+00
bigcom269        0.000000e+00  0.000000e+00
bigcom272        0.000000e+00  0.000000e+00
bigcom274        0.000000e+00  0.000000e+00
bigcom281        0.000000e+00  0.000000e+00
bigcom291        0.000000e+00  8.881784e-18
bigcom292        0.000000e+00  0.000000e+00
bigcom295        0.000000e+00  0.000000e+00
bigcom299        0.000000e+00  0.000000e+00
bigcom301        0.000000e+00  0.000000e+00
bigcom306        0.000000e+00  0.000000e+00
bigcom309        0.000000e+00  0.000000e+00
bigcom314        0.000000e+00  0.000000e+00
bigcom321        0.000000e+00  0.000000e+00
bigcom341        0.000000e+00  4.440892e-18
bigcom350        0.000000e+00  0.000000e+00
bigcom353        0.000000e+00  0.000000e+00
bigcom359        0.000000e+00  0.000000e+00
bigcom363        0.000000e+00  0.000000e+00
bigcom365        0.000000e+00  0.000000e+00
bigcom385        0.000000e+00  7.540567e-02
bigcom386        0.000000e+00  0.000000e+00
bigcom408        0.000000e+00  0.000000e+00
bigcom412        0.000000e+00  0.000000e+00
bigcom480        0.000000e+00  0.000000e+00
spin_vertex      4.370629e-05  2.001504e-02
membership_s1    0.000000e+00  0.000000e+00
membership_s3    0.000000e+00  0.000000e+00
membership_s4    0.000000e+00  0.000000e+00
membership_s5    0.000000e+00  6.938894e-20
membership_s6    0.000000e+00  0.000000e+00
membership_s7    0.000000e+00  3.469447e-20
membership_s8    0.000000e+00  0.000000e+00
membership_s9    0.000000e+00  0.000000e+00
membership_s11   0.000000e+00  4.440892e-18
membership_s12   0.000000e+00  0.000000e+00
membership_s14   0.000000e+00  0.000000e+00
membership_s15   0.000000e+00  3.469447e-20
membership_s16   0.000000e+00  0.000000e+00
membership_s17   0.000000e+00  0.000000e+00
membership_s18   0.000000e+00  3.469447e-20
membership_s20   0.000000e+00  0.000000e+00
membership_s21   0.000000e+00  1.734723e-20
membership_s22   0.000000e+00  0.000000e+00
membership_s24   0.000000e+00  0.000000e+00
membership_s25   0.000000e+00  0.000000e+00
membership_s26   0.000000e+00  0.000000e+00
membership_s27   0.000000e+00  0.000000e+00
membership_s28   0.000000e+00  0.000000e+00
membership_s30   0.000000e+00  0.000000e+00
membership_s31   0.000000e+00  1.500000e-02
membership_s32   0.000000e+00  8.673617e-21
membership_s33   0.000000e+00  0.000000e+00
membership_s36   0.000000e+00  3.469447e-20
membership_s37   0.000000e+00  6.938894e-20
V1               7.165051e-05  6.444362e-02
V2               3.023036e-05  9.086492e-02
pdi              0.000000e+00  4.475587e-18
adhesion         4.146608e-04  1.815971e-02
cohesion         1.356521e-04  2.535151e-02
inner            2.375075e-35  1.680456e-14
outer            4.384042e-06  3.112605e-02
ioratio          1.422319e-05  1.757347e-03
comsize          1.094054e-04  1.055644e-01
target           4.969784e-02  1.529492e+02
[1] "Dataset: low_targets Model GLM, run: 5 of 10 2015-06-16 08:55:52"
[1] "glmnet variable coefficients"
                     [,1]      [,2]
(Intercept)     -3.626807 -6.115099
graph0           0.000000  0.000000
graph1           0.000000  0.000000
graph2           0.000000  0.000000
graph3           0.000000  0.000000
graph4           0.000000  0.000000
graph5           0.000000  0.000000
graph6           0.000000  0.000000
graph7           0.000000  0.000000
graph8           0.000000  0.000000
graph9           0.000000  0.000000
graph10          0.000000  0.000000
graph11          0.000000  0.000000
graph12          0.000000  0.000000
graph13          0.000000  0.000000
graph14          0.000000  0.000000
graph15          0.000000  0.000000
graph16          0.000000  0.000000
graph17          0.000000  0.000000
graph18          0.000000  0.000000
graph19          0.000000  0.000000
graph20          0.000000  0.000000
graph21          0.000000  0.000000
graph22          0.000000  0.000000
graph23          0.000000  0.000000
graph24          0.000000  0.000000
graph25          0.000000  0.000000
graph26          0.000000  0.000000
graph27          0.000000  0.000000
graph28          0.000000  0.000000
graph29          0.000000  0.000000
orbit0           0.000000  0.000000
orbit1           0.000000  0.000000
orbit2           0.000000  0.000000
orbit3           0.000000  0.000000
orbit4           0.000000  0.000000
orbit5           0.000000  0.000000
orbit6           0.000000  0.000000
orbit7           0.000000  0.000000
orbit8           0.000000  0.000000
orbit9           0.000000  0.000000
orbit10          0.000000  0.000000
orbit11          0.000000  0.000000
orbit12          0.000000  0.000000
orbit13          0.000000  0.000000
orbit14          0.000000  0.000000
orbit15          0.000000  0.000000
orbit16          0.000000  0.000000
orbit17          0.000000  0.000000
orbit18          0.000000  0.000000
orbit19          0.000000  0.000000
orbit20          0.000000  0.000000
orbit21          0.000000  0.000000
orbit22          0.000000  0.000000
orbit23          0.000000  0.000000
orbit24          0.000000  0.000000
orbit25          0.000000  0.000000
orbit26          0.000000  0.000000
orbit27          0.000000  0.000000
orbit28          0.000000  0.000000
orbit29          0.000000  0.000000
orbit30          0.000000  0.000000
orbit31          0.000000  0.000000
orbit32          0.000000  0.000000
orbit33          0.000000  0.000000
orbit34          0.000000  0.000000
orbit35          0.000000  0.000000
orbit36          0.000000  0.000000
orbit37          0.000000  0.000000
orbit38          0.000000  0.000000
orbit39          0.000000  0.000000
orbit40          0.000000  0.000000
orbit41          0.000000  0.000000
orbit42          0.000000  0.000000
orbit43          0.000000  0.000000
orbit44          0.000000  0.000000
orbit45          0.000000  0.000000
orbit46          0.000000  0.000000
orbit47          0.000000  0.000000
orbit48          0.000000  0.000000
orbit49          0.000000  0.000000
orbit50          0.000000  0.000000
orbit51          0.000000  0.000000
orbit52          0.000000  0.000000
orbit53          0.000000  0.000000
orbit54          0.000000  0.000000
orbit55          0.000000  0.000000
orbit56          0.000000  0.000000
orbit57          0.000000  0.000000
orbit58          0.000000  0.000000
orbit59          0.000000  0.000000
orbit60          0.000000  0.000000
orbit61          0.000000  0.000000
orbit62          0.000000  0.000000
orbit63          0.000000  0.000000
orbit64          0.000000  0.000000
orbit65          0.000000  0.000000
orbit66          0.000000  0.000000
orbit67          0.000000  0.000000
orbit68          0.000000  0.000000
orbit69          0.000000  0.000000
orbit70          0.000000  0.000000
orbit71          0.000000  0.000000
orbit72          0.000000  0.000000
AP               0.000000  0.000000
bet              0.000000  0.000000
ecc              0.000000  0.000000
eccrad           0.000000  0.000000
close            0.000000  0.000000
constraint       0.000000  0.000000
coreness         0.000000  0.000000
knn              0.000000  0.000000
hubscore         0.000000  0.000000
pagerank         0.000000  0.000000
trans            0.000000  0.000000
evcent           0.000000  0.000000
first            0.000000  0.000000
upto_second      0.000000  0.000000
upto_third       0.000000  0.000000
upto_fourth      0.000000  0.000000
upto_fifth       0.000000  0.000000
upto_sixth       0.000000  0.000000
second           0.000000  0.000000
third            0.000000  0.000000
fourth           0.000000  0.000000
fifth            0.000000  0.000000
sixth            0.000000  0.000000
ratio1           0.000000  0.000000
ratio2           0.000000  0.000000
ratio3           0.000000  0.000000
ratio4           0.000000  0.000000
ratio5           0.000000  0.000000
ratio6           0.000000  0.000000
selfinter        0.000000  0.000000
walktrap_vertex  0.000000  0.000000
bigcom1          0.000000  0.000000
bigcom2          0.000000  0.000000
bigcom3          0.000000  0.000000
bigcom4          0.000000  0.000000
bigcom6          0.000000  0.000000
bigcom8          0.000000  0.000000
bigcom9          0.000000  0.000000
bigcom11         0.000000  0.000000
bigcom13         0.000000  0.000000
bigcom15         0.000000  0.000000
bigcom16         0.000000  0.000000
bigcom21         0.000000  0.000000
bigcom22         0.000000  0.000000
bigcom24         0.000000  0.000000
bigcom26         0.000000  0.000000
bigcom28         0.000000  0.000000
bigcom30         0.000000  0.000000
bigcom31         0.000000  0.000000
bigcom32         0.000000  0.000000
bigcom33         0.000000  0.000000
bigcom34         0.000000  0.000000
bigcom36         0.000000  0.000000
bigcom37         0.000000  0.000000
bigcom38         0.000000  0.000000
bigcom39         0.000000  0.000000
bigcom40         0.000000  0.000000
bigcom43         0.000000  0.000000
bigcom44         0.000000  0.000000
bigcom46         0.000000  0.000000
bigcom47         0.000000  0.000000
bigcom49         0.000000  0.000000
bigcom50         0.000000  0.000000
bigcom51         0.000000  0.000000
bigcom52         0.000000  0.000000
bigcom54         0.000000  0.000000
bigcom56         0.000000  0.000000
bigcom62         0.000000  0.000000
bigcom66         0.000000  0.000000
bigcom68         0.000000  0.000000
bigcom69         0.000000  0.000000
bigcom71         0.000000  0.000000
bigcom72         0.000000  0.000000
bigcom73         0.000000  0.000000
bigcom74         0.000000  0.000000
bigcom75         0.000000  0.000000
bigcom76         0.000000  0.000000
bigcom77         0.000000  0.000000
bigcom79         0.000000  0.000000
bigcom80         0.000000  0.000000
bigcom82         0.000000  0.000000
bigcom83         0.000000  0.000000
bigcom84         0.000000  0.000000
bigcom85         0.000000  0.000000
bigcom87         0.000000  0.000000
bigcom89         0.000000  0.000000
bigcom91         0.000000  0.000000
bigcom92         0.000000  0.000000
bigcom93         0.000000  0.000000
bigcom96         0.000000  0.000000
bigcom97         0.000000  0.000000
bigcom98         0.000000  0.000000
bigcom99         0.000000  0.000000
bigcom101        0.000000  0.000000
bigcom104        0.000000  0.000000
bigcom106        0.000000  0.000000
bigcom109        0.000000  0.000000
bigcom113        0.000000  0.000000
bigcom116        0.000000  0.000000
bigcom120        0.000000  0.000000
bigcom123        0.000000  0.000000
bigcom126        0.000000  0.000000
bigcom127        0.000000  0.000000
bigcom137        0.000000  0.000000
bigcom139        0.000000  0.000000
bigcom140        0.000000  0.000000
bigcom143        0.000000  0.000000
bigcom145        0.000000  0.000000
bigcom146        0.000000  0.000000
bigcom147        0.000000  0.000000
bigcom149        0.000000  0.000000
bigcom153        0.000000  0.000000
bigcom154        0.000000  0.000000
bigcom156        0.000000  0.000000
bigcom157        0.000000  0.000000
bigcom158        0.000000  0.000000
bigcom160        0.000000  0.000000
bigcom161        0.000000  0.000000
bigcom162        0.000000  0.000000
bigcom164        0.000000  0.000000
bigcom166        0.000000  0.000000
bigcom167        0.000000  0.000000
bigcom171        0.000000  0.000000
bigcom173        0.000000  0.000000
bigcom175        0.000000  0.000000
bigcom176        0.000000  0.000000
bigcom177        0.000000  0.000000
bigcom178        0.000000  0.000000
bigcom180        0.000000  0.000000
bigcom181        0.000000  0.000000
bigcom184        0.000000  0.000000
bigcom186        0.000000  0.000000
bigcom187        0.000000  0.000000
bigcom189        0.000000  0.000000
bigcom194        0.000000  0.000000
bigcom195        0.000000  0.000000
bigcom196        0.000000  0.000000
bigcom204        0.000000  0.000000
bigcom205        0.000000  0.000000
bigcom212        0.000000  0.000000
bigcom214        0.000000  0.000000
bigcom222        0.000000  0.000000
bigcom223        0.000000  0.000000
bigcom226        0.000000  0.000000
bigcom227        0.000000  0.000000
bigcom229        0.000000  0.000000
bigcom233        0.000000  0.000000
bigcom236        0.000000  0.000000
bigcom237        0.000000  0.000000
bigcom246        0.000000  0.000000
bigcom248        0.000000  0.000000
bigcom249        0.000000  0.000000
bigcom250        0.000000  0.000000
bigcom254        0.000000  0.000000
bigcom266        0.000000  0.000000
bigcom269        0.000000  0.000000
bigcom272        0.000000  0.000000
bigcom274        0.000000  0.000000
bigcom281        0.000000  0.000000
bigcom291        0.000000  0.000000
bigcom292        0.000000  0.000000
bigcom295        0.000000  0.000000
bigcom299        0.000000  0.000000
bigcom301        0.000000  0.000000
bigcom306        0.000000  0.000000
bigcom309        0.000000  0.000000
bigcom314        0.000000  0.000000
bigcom321        0.000000  0.000000
bigcom341        0.000000  0.000000
bigcom350        0.000000  0.000000
bigcom353        0.000000  0.000000
bigcom359        0.000000  0.000000
bigcom363        0.000000  0.000000
bigcom365        0.000000  0.000000
bigcom385        0.000000  0.000000
bigcom386        0.000000  0.000000
bigcom408        0.000000  0.000000
bigcom412        0.000000  0.000000
bigcom480        0.000000  0.000000
spin_vertex      0.000000  0.000000
membership_s1    0.000000  0.000000
membership_s3    0.000000  0.000000
membership_s4    0.000000  0.000000
membership_s5    0.000000  0.000000
membership_s6    0.000000  0.000000
membership_s7    0.000000  0.000000
membership_s8    0.000000  0.000000
membership_s9    0.000000  0.000000
membership_s11   0.000000  0.000000
membership_s12   0.000000  0.000000
membership_s14   0.000000  0.000000
membership_s15   0.000000  0.000000
membership_s16   0.000000  0.000000
membership_s17   0.000000  0.000000
membership_s18   0.000000  0.000000
membership_s20   0.000000  0.000000
membership_s21   0.000000  0.000000
membership_s22   0.000000  0.000000
membership_s24   0.000000  0.000000
membership_s25   0.000000  0.000000
membership_s26   0.000000  0.000000
membership_s27   0.000000  0.000000
membership_s28   0.000000  0.000000
membership_s30   0.000000  0.000000
membership_s31   0.000000  0.000000
membership_s32   0.000000  0.000000
membership_s33   0.000000  0.000000
membership_s36   0.000000  0.000000
membership_s37   0.000000  0.000000
V1               0.000000  0.000000
V2               0.000000  0.000000
pdi              0.000000  0.000000
adhesion         0.000000  0.000000
cohesion         0.000000  0.000000
inner            0.000000  0.000000
outer            0.000000  0.000000
ioratio          0.000000  0.000000
comsize          0.000000  0.000000
target           0.000000  8.192436
[1] "Dataset: low_targets Model GBM, run: 6 of 10 2015-06-16 08:55:59"
Iter   TrainDeviance   ValidDeviance   StepSize   Improve
     1        0.2180             nan     0.0100    0.0093
     2        0.2044             nan     0.0100    0.0079
     3        0.1939             nan     0.0100    0.0060
     4        0.1852             nan     0.0100    0.0040
     5        0.1779             nan     0.0100    0.0034
     6        0.1714             nan     0.0100    0.0029
     7        0.1657             nan     0.0100    0.0032
     8        0.1606             nan     0.0100    0.0027
     9        0.1559             nan     0.0100    0.0021
    10        0.1516             nan     0.0100    0.0022
    20        0.1207             nan     0.0100    0.0012
    40        0.0865             nan     0.0100    0.0006
    49        0.0761             nan     0.0100    0.0005

[1] "GBM variable coefficients"
                            var      rel.inf
target                   target 1.000000e+02
graph1                   graph1 7.655123e-25
graph0                   graph0 1.364419e-25
fifth                     fifth 8.737719e-26
orbit10                 orbit10 6.805888e-26
graph15                 graph15 6.753416e-26
graph7                   graph7 6.327005e-26
graph3                   graph3 4.546108e-26
ratio2                   ratio2 4.519817e-26
graph5                   graph5 4.474485e-26
orbit31                 orbit31 2.852785e-26
graph16                 graph16 2.692324e-26
orbit20                 orbit20 1.950033e-26
orbit18                 orbit18 1.713090e-26
knn                         knn 1.707819e-26
orbit36                 orbit36 1.663710e-26
orbit19                 orbit19 1.234856e-26
ratio3                   ratio3 1.041886e-26
graph2                   graph2 7.823238e-27
bet                         bet 4.423515e-27
sixth                     sixth 1.984734e-27
graph27                 graph27 1.524604e-27
graph28                 graph28 1.355500e-27
graph9                   graph9 1.068136e-27
orbit57                 orbit57 6.539979e-28
orbit66                 orbit66 6.538989e-28
graph4                   graph4 6.247806e-29
ratio5                   ratio5 5.617168e-29
V1                           V1 5.162297e-29
upto_third           upto_third 3.832826e-29
graph11                 graph11 3.615329e-29
fourth                   fourth 3.057227e-29
coreness               coreness 2.690969e-29
V2                           V2 2.100290e-29
orbit32                 orbit32 2.028310e-29
graph6                   graph6 1.909833e-29
graph10                 graph10 1.652542e-29
orbit16                 orbit16 1.551179e-29
pagerank               pagerank 1.294243e-29
ratio6                   ratio6 8.447790e-30
orbit1                   orbit1 8.084280e-30
upto_second         upto_second 7.813613e-30
graph12                 graph12 6.786302e-30
orbit25                 orbit25 6.699154e-30
orbit5                   orbit5 6.617202e-30
adhesion               adhesion 5.211489e-30
upto_fourth         upto_fourth 4.547691e-30
orbit24                 orbit24 4.321109e-30
constraint           constraint 4.313833e-30
graph21                 graph21 3.371881e-30
graph17                 graph17 3.084643e-30
close                     close 2.828881e-30
ratio4                   ratio4 2.757530e-30
graph18                 graph18 2.742018e-30
comsize                 comsize 2.718865e-30
graph13                 graph13 2.661479e-30
graph24                 graph24 2.193864e-30
orbit27                 orbit27 1.668821e-30
ioratio                 ioratio 1.330638e-30
second                   second 1.175416e-30
orbit9                   orbit9 1.163964e-30
spin_vertex         spin_vertex 8.606372e-31
graph19                 graph19 8.050091e-31
orbit17                 orbit17 7.393647e-31
ratio1                   ratio1 6.701005e-31
hubscore               hubscore 6.621213e-31
orbit35                 orbit35 5.847934e-31
orbit15                 orbit15 5.530983e-31
graph23                 graph23 4.990742e-31
graph20                 graph20 4.470083e-31
ecc                         ecc 4.090272e-31
orbit45                 orbit45 3.950564e-31
orbit46                 orbit46 3.159110e-31
orbit4                   orbit4 2.381691e-31
inner                     inner 2.043454e-31
graph14                 graph14 1.986527e-31
graph22                 graph22 1.677688e-31
cohesion               cohesion 8.871216e-32
orbit30                 orbit30 8.589535e-32
orbit50                 orbit50 6.898781e-32
graph8                   graph8 0.000000e+00
graph25                 graph25 0.000000e+00
graph26                 graph26 0.000000e+00
graph29                 graph29 0.000000e+00
orbit0                   orbit0 0.000000e+00
orbit2                   orbit2 0.000000e+00
orbit3                   orbit3 0.000000e+00
orbit6                   orbit6 0.000000e+00
orbit7                   orbit7 0.000000e+00
orbit8                   orbit8 0.000000e+00
orbit11                 orbit11 0.000000e+00
orbit12                 orbit12 0.000000e+00
orbit13                 orbit13 0.000000e+00
orbit14                 orbit14 0.000000e+00
orbit21                 orbit21 0.000000e+00
orbit22                 orbit22 0.000000e+00
orbit23                 orbit23 0.000000e+00
orbit26                 orbit26 0.000000e+00
orbit28                 orbit28 0.000000e+00
orbit29                 orbit29 0.000000e+00
orbit33                 orbit33 0.000000e+00
orbit34                 orbit34 0.000000e+00
orbit37                 orbit37 0.000000e+00
orbit38                 orbit38 0.000000e+00
orbit39                 orbit39 0.000000e+00
orbit40                 orbit40 0.000000e+00
orbit41                 orbit41 0.000000e+00
orbit42                 orbit42 0.000000e+00
orbit43                 orbit43 0.000000e+00
orbit44                 orbit44 0.000000e+00
orbit47                 orbit47 0.000000e+00
orbit48                 orbit48 0.000000e+00
orbit49                 orbit49 0.000000e+00
orbit51                 orbit51 0.000000e+00
orbit52                 orbit52 0.000000e+00
orbit53                 orbit53 0.000000e+00
orbit54                 orbit54 0.000000e+00
orbit55                 orbit55 0.000000e+00
orbit56                 orbit56 0.000000e+00
orbit58                 orbit58 0.000000e+00
orbit59                 orbit59 0.000000e+00
orbit60                 orbit60 0.000000e+00
orbit61                 orbit61 0.000000e+00
orbit62                 orbit62 0.000000e+00
orbit63                 orbit63 0.000000e+00
orbit64                 orbit64 0.000000e+00
orbit65                 orbit65 0.000000e+00
orbit67                 orbit67 0.000000e+00
orbit68                 orbit68 0.000000e+00
orbit69                 orbit69 0.000000e+00
orbit70                 orbit70 0.000000e+00
orbit71                 orbit71 0.000000e+00
orbit72                 orbit72 0.000000e+00
AP                           AP 0.000000e+00
eccrad                   eccrad 0.000000e+00
trans                     trans 0.000000e+00
evcent                   evcent 0.000000e+00
first                     first 0.000000e+00
upto_fifth           upto_fifth 0.000000e+00
upto_sixth           upto_sixth 0.000000e+00
third                     third 0.000000e+00
selfinter             selfinter 0.000000e+00
walktrap_vertex walktrap_vertex 0.000000e+00
bigcom1                 bigcom1 0.000000e+00
bigcom2                 bigcom2 0.000000e+00
bigcom3                 bigcom3 0.000000e+00
bigcom4                 bigcom4 0.000000e+00
bigcom6                 bigcom6 0.000000e+00
bigcom8                 bigcom8 0.000000e+00
bigcom9                 bigcom9 0.000000e+00
bigcom11               bigcom11 0.000000e+00
bigcom13               bigcom13 0.000000e+00
bigcom15               bigcom15 0.000000e+00
bigcom16               bigcom16 0.000000e+00
bigcom21               bigcom21 0.000000e+00
bigcom22               bigcom22 0.000000e+00
bigcom24               bigcom24 0.000000e+00
bigcom26               bigcom26 0.000000e+00
bigcom28               bigcom28 0.000000e+00
bigcom30               bigcom30 0.000000e+00
bigcom31               bigcom31 0.000000e+00
bigcom32               bigcom32 0.000000e+00
bigcom33               bigcom33 0.000000e+00
bigcom34               bigcom34 0.000000e+00
bigcom36               bigcom36 0.000000e+00
bigcom37               bigcom37 0.000000e+00
bigcom38               bigcom38 0.000000e+00
bigcom39               bigcom39 0.000000e+00
bigcom40               bigcom40 0.000000e+00
bigcom43               bigcom43 0.000000e+00
bigcom44               bigcom44 0.000000e+00
bigcom46               bigcom46 0.000000e+00
bigcom47               bigcom47 0.000000e+00
bigcom49               bigcom49 0.000000e+00
bigcom50               bigcom50 0.000000e+00
bigcom51               bigcom51 0.000000e+00
bigcom52               bigcom52 0.000000e+00
bigcom54               bigcom54 0.000000e+00
bigcom56               bigcom56 0.000000e+00
bigcom62               bigcom62 0.000000e+00
bigcom66               bigcom66 0.000000e+00
bigcom68               bigcom68 0.000000e+00
bigcom69               bigcom69 0.000000e+00
bigcom71               bigcom71 0.000000e+00
bigcom72               bigcom72 0.000000e+00
bigcom73               bigcom73 0.000000e+00
bigcom74               bigcom74 0.000000e+00
bigcom75               bigcom75 0.000000e+00
bigcom76               bigcom76 0.000000e+00
bigcom77               bigcom77 0.000000e+00
bigcom79               bigcom79 0.000000e+00
bigcom80               bigcom80 0.000000e+00
bigcom82               bigcom82 0.000000e+00
bigcom83               bigcom83 0.000000e+00
bigcom84               bigcom84 0.000000e+00
bigcom85               bigcom85 0.000000e+00
bigcom87               bigcom87 0.000000e+00
bigcom89               bigcom89 0.000000e+00
bigcom91               bigcom91 0.000000e+00
bigcom92               bigcom92 0.000000e+00
bigcom93               bigcom93 0.000000e+00
bigcom96               bigcom96 0.000000e+00
bigcom97               bigcom97 0.000000e+00
bigcom98               bigcom98 0.000000e+00
bigcom99               bigcom99 0.000000e+00
bigcom101             bigcom101 0.000000e+00
bigcom104             bigcom104 0.000000e+00
bigcom106             bigcom106 0.000000e+00
bigcom109             bigcom109 0.000000e+00
bigcom113             bigcom113 0.000000e+00
bigcom116             bigcom116 0.000000e+00
bigcom120             bigcom120 0.000000e+00
bigcom123             bigcom123 0.000000e+00
bigcom126             bigcom126 0.000000e+00
bigcom127             bigcom127 0.000000e+00
bigcom137             bigcom137 0.000000e+00
bigcom139             bigcom139 0.000000e+00
bigcom140             bigcom140 0.000000e+00
bigcom143             bigcom143 0.000000e+00
bigcom145             bigcom145 0.000000e+00
bigcom146             bigcom146 0.000000e+00
bigcom147             bigcom147 0.000000e+00
bigcom149             bigcom149 0.000000e+00
bigcom153             bigcom153 0.000000e+00
bigcom154             bigcom154 0.000000e+00
bigcom156             bigcom156 0.000000e+00
bigcom157             bigcom157 0.000000e+00
bigcom158             bigcom158 0.000000e+00
bigcom160             bigcom160 0.000000e+00
bigcom161             bigcom161 0.000000e+00
bigcom162             bigcom162 0.000000e+00
bigcom164             bigcom164 0.000000e+00
bigcom166             bigcom166 0.000000e+00
bigcom167             bigcom167 0.000000e+00
bigcom171             bigcom171 0.000000e+00
bigcom173             bigcom173 0.000000e+00
bigcom175             bigcom175 0.000000e+00
bigcom176             bigcom176 0.000000e+00
bigcom177             bigcom177 0.000000e+00
bigcom178             bigcom178 0.000000e+00
bigcom180             bigcom180 0.000000e+00
bigcom181             bigcom181 0.000000e+00
bigcom184             bigcom184 0.000000e+00
bigcom186             bigcom186 0.000000e+00
bigcom187             bigcom187 0.000000e+00
bigcom189             bigcom189 0.000000e+00
bigcom194             bigcom194 0.000000e+00
bigcom195             bigcom195 0.000000e+00
bigcom196             bigcom196 0.000000e+00
bigcom204             bigcom204 0.000000e+00
bigcom205             bigcom205 0.000000e+00
bigcom212             bigcom212 0.000000e+00
bigcom214             bigcom214 0.000000e+00
bigcom222             bigcom222 0.000000e+00
bigcom223             bigcom223 0.000000e+00
bigcom226             bigcom226 0.000000e+00
bigcom227             bigcom227 0.000000e+00
bigcom229             bigcom229 0.000000e+00
bigcom233             bigcom233 0.000000e+00
bigcom236             bigcom236 0.000000e+00
bigcom237             bigcom237 0.000000e+00
bigcom246             bigcom246 0.000000e+00
bigcom248             bigcom248 0.000000e+00
bigcom249             bigcom249 0.000000e+00
bigcom250             bigcom250 0.000000e+00
bigcom254             bigcom254 0.000000e+00
bigcom266             bigcom266 0.000000e+00
bigcom269             bigcom269 0.000000e+00
bigcom272             bigcom272 0.000000e+00
bigcom274             bigcom274 0.000000e+00
bigcom281             bigcom281 0.000000e+00
bigcom291             bigcom291 0.000000e+00
bigcom292             bigcom292 0.000000e+00
bigcom295             bigcom295 0.000000e+00
bigcom299             bigcom299 0.000000e+00
bigcom301             bigcom301 0.000000e+00
bigcom306             bigcom306 0.000000e+00
bigcom309             bigcom309 0.000000e+00
bigcom314             bigcom314 0.000000e+00
bigcom321             bigcom321 0.000000e+00
bigcom341             bigcom341 0.000000e+00
bigcom350             bigcom350 0.000000e+00
bigcom353             bigcom353 0.000000e+00
bigcom359             bigcom359 0.000000e+00
bigcom363             bigcom363 0.000000e+00
bigcom365             bigcom365 0.000000e+00
bigcom385             bigcom385 0.000000e+00
bigcom386             bigcom386 0.000000e+00
bigcom408             bigcom408 0.000000e+00
bigcom412             bigcom412 0.000000e+00
bigcom480             bigcom480 0.000000e+00
membership_s1     membership_s1 0.000000e+00
membership_s3     membership_s3 0.000000e+00
membership_s4     membership_s4 0.000000e+00
membership_s5     membership_s5 0.000000e+00
membership_s6     membership_s6 0.000000e+00
membership_s7     membership_s7 0.000000e+00
membership_s8     membership_s8 0.000000e+00
membership_s9     membership_s9 0.000000e+00
membership_s11   membership_s11 0.000000e+00
membership_s12   membership_s12 0.000000e+00
membership_s14   membership_s14 0.000000e+00
membership_s15   membership_s15 0.000000e+00
membership_s16   membership_s16 0.000000e+00
membership_s17   membership_s17 0.000000e+00
membership_s18   membership_s18 0.000000e+00
membership_s20   membership_s20 0.000000e+00
membership_s21   membership_s21 0.000000e+00
membership_s22   membership_s22 0.000000e+00
membership_s24   membership_s24 0.000000e+00
membership_s25   membership_s25 0.000000e+00
membership_s26   membership_s26 0.000000e+00
membership_s27   membership_s27 0.000000e+00
membership_s28   membership_s28 0.000000e+00
membership_s30   membership_s30 0.000000e+00
membership_s31   membership_s31 0.000000e+00
membership_s32   membership_s32 0.000000e+00
membership_s33   membership_s33 0.000000e+00
membership_s36   membership_s36 0.000000e+00
membership_s37   membership_s37 0.000000e+00
pdi                         pdi 0.000000e+00
outer                     outer 0.000000e+00
[1] "Dataset: low_targets Model RF, run: 6 of 10 2015-06-16 08:56:31"
     |      Out-of-bag   |
Tree |      MSE  %Var(y) |
   1 | 1.175e-31     0.00 |
   2 | 1.188e-31     0.00 |
   3 | 0.001122     4.50 |
   4 | 0.0007969     3.20 |
   5 | 0.0005594     2.25 |
   6 | 0.0004707     1.89 |
   7 | 0.0003882     1.56 |
   8 | 0.0003792     1.52 |
   9 | 0.000169     0.68 |
  10 | 0.0001378     0.55 |
  11 | 0.0001154     0.46 |
  12 | 0.0001199     0.48 |
  13 | 0.0001455     0.58 |
  14 | 0.0001695     0.68 |
  15 | 0.0001493     0.60 |
  16 | 0.0001303     0.52 |
  17 | 0.0001199     0.48 |
  18 | 0.0001212     0.49 |
  19 | 0.0001295     0.52 |
  20 | 0.0001252     0.50 |
  21 | 0.0001128     0.45 |
  22 | 0.0001168     0.47 |
  23 | 0.0001253     0.50 |
  24 | 0.0001199     0.48 |
  25 | 0.0001048     0.42 |
  26 | 9.816e-05     0.39 |
  27 | 0.0001266     0.51 |
  28 | 0.0001169     0.47 |
  29 | 0.0001112     0.45 |
  30 | 0.0001248     0.50 |
  31 | 0.0001191     0.48 |
  32 | 0.0001322     0.53 |
  33 | 0.0001285     0.52 |
  34 | 0.0001227     0.49 |
  35 | 0.0001219     0.49 |
  36 | 0.0001219     0.49 |
  37 | 0.0001213     0.49 |
  38 | 0.0001179     0.47 |
  39 | 0.0001231     0.49 |
  40 | 0.0001209     0.49 |
  41 | 0.0001136     0.46 |
  42 | 0.0001058     0.42 |
  43 | 0.000104     0.42 |
  44 | 0.000102     0.41 |
  45 | 9.583e-05     0.38 |
  46 | 9.208e-05     0.37 |
  47 | 8.826e-05     0.35 |
  48 |  8.3e-05     0.33 |
  49 | 8.167e-05     0.33 |
  50 | 7.977e-05     0.32 |
  51 | 7.516e-05     0.30 |
  52 | 7.711e-05     0.31 |
  53 | 7.219e-05     0.29 |
  54 | 7.061e-05     0.28 |
  55 | 6.86e-05     0.28 |
  56 | 6.595e-05     0.26 |
  57 | 6.651e-05     0.27 |
  58 | 6.715e-05     0.27 |
  59 | 7.159e-05     0.29 |
  60 | 6.968e-05     0.28 |
  61 | 6.825e-05     0.27 |
  62 | 6.701e-05     0.27 |
  63 | 6.439e-05     0.26 |
  64 | 7.169e-05     0.29 |
  65 | 7.057e-05     0.28 |
  66 | 7.36e-05     0.30 |
  67 | 7.244e-05     0.29 |
  68 | 7.263e-05     0.29 |
  69 | 7.539e-05     0.30 |
  70 | 7.284e-05     0.29 |
  71 | 7.153e-05     0.29 |
  72 | 6.94e-05     0.28 |
  73 | 6.819e-05     0.27 |
  74 | 6.656e-05     0.27 |
  75 | 6.49e-05     0.26 |
  76 | 6.325e-05     0.25 |
  77 | 6.102e-05     0.25 |
  78 | 6.165e-05     0.25 |
  79 | 5.957e-05     0.24 |
  80 | 5.84e-05     0.23 |
  81 | 6.267e-05     0.25 |
  82 | 6.136e-05     0.25 |
  83 | 6.35e-05     0.25 |
  84 | 6.763e-05     0.27 |
  85 | 6.518e-05     0.26 |
  86 | 6.617e-05     0.27 |
  87 | 6.541e-05     0.26 |
  88 | 6.781e-05     0.27 |
  89 | 6.682e-05     0.27 |
  90 | 6.601e-05     0.27 |
  91 | 6.707e-05     0.27 |
  92 | 6.54e-05     0.26 |
  93 | 6.84e-05     0.27 |
  94 | 6.996e-05     0.28 |
  95 | 6.752e-05     0.27 |
  96 | 6.609e-05     0.27 |
  97 | 6.945e-05     0.28 |
  98 | 6.834e-05     0.27 |
  99 | 6.982e-05     0.28 |
 100 | 7.151e-05     0.29 |
[1] "Random Forest variable coefficients"
                      %IncMSE IncNodePurity
graph5          -5.460040e-35  2.092736e-15
graph6           4.269855e-06  3.103175e-02
graph7           1.397332e-05  2.175722e-02
graph8          -1.294865e-39  1.214306e-18
graph9           1.628737e-05  8.284444e-02
graph10          1.204696e-34  1.912692e-02
graph11         -4.247620e-34  1.900134e-02
graph12         -4.232994e-34  6.035675e-15
graph13          4.790080e-04  1.570318e-02
graph14         -4.493648e-34  8.333333e-03
graph15          2.160761e-05  2.666667e-02
graph16          2.379967e-05  4.496621e-01
graph17         -3.956248e-34  5.679771e-15
graph18         -1.046516e-34  1.729164e-15
graph19          3.101178e-05  7.735833e-02
graph20          2.134927e-05  3.714286e-02
graph21         -8.795885e-35  3.050711e-15
graph22          4.236660e-05  2.703271e-02
graph23          8.639309e-06  7.376665e-02
graph24          6.950421e-04  5.306682e-02
graph25         -1.099785e-34  2.010891e-15
graph26          7.335442e-05  3.738772e-02
graph27         -1.305538e-39  2.255141e-19
graph28          4.936064e-05  6.228053e-02
graph29          0.000000e+00  1.110223e-18
orbit0          -2.159592e-34  1.736840e-15
orbit1           4.230118e-06  2.451807e-02
orbit2          -8.591065e-06  2.000000e-02
orbit3          -2.470567e-35  4.324145e-16
orbit4          -2.993498e-34  1.895959e-02
orbit5           4.284490e-06  2.250000e-02
orbit6          -1.130422e-05  7.619048e-03
orbit7          -6.045299e-35  1.822232e-15
orbit8           6.761180e-35  2.717427e-15
orbit9          -2.360602e-34  1.901847e-02
orbit10         -4.591180e-39  5.292641e-17
orbit11          4.935842e-39  2.020953e-18
orbit12          2.568501e-39  5.625708e-17
orbit13         -6.046163e-06  4.177462e-01
orbit14          0.000000e+00  3.622103e-17
orbit15          6.858009e-05  1.234091e-01
orbit16         -3.528708e-34  3.052107e-15
orbit17          1.298139e-05  5.500691e-02
orbit18          1.462340e-04  5.773332e-02
orbit19         -3.108040e-34  5.553925e-15
orbit20          8.643042e-06  6.728092e-02
orbit21         -4.890855e-35  6.151035e-15
orbit22          2.147766e-05  9.473684e-03
orbit23          5.021989e-36  4.466913e-16
orbit24          1.973682e-35  1.221273e-02
orbit25          3.051137e-35  2.222222e-02
orbit26         -1.076272e-36  1.007779e-15
orbit27          1.112068e-04  9.658049e-02
orbit28          2.155172e-05  6.813163e-02
orbit29         -3.311258e-06  6.523693e-03
orbit30          6.108202e-05  5.664103e-02
orbit31          2.146968e-04  5.691745e-02
orbit32         -1.456117e-34  5.524227e-16
orbit33         -7.211628e-36  5.412337e-18
orbit34         -2.905638e-34  3.535019e-15
orbit35         -3.526160e-34  6.068123e-15
orbit36          2.834344e-04  1.134403e-01
orbit37          4.841636e-05  2.415188e-01
orbit38         -9.590497e-35  1.309047e-04
orbit39         -3.712090e-34  1.894105e-02
orbit40          6.612200e-04  1.899778e-02
orbit41          3.923198e-39  2.243865e-17
orbit42          5.213106e-41  1.214306e-19
orbit43         -1.519478e-35  1.707965e-15
orbit44          0.000000e+00  0.000000e+00
orbit45          4.040897e-04  6.383186e-02
orbit46         -4.836495e-35  2.615486e-15
orbit47          6.237252e-05  4.807040e-02
orbit48          1.298139e-05  1.245089e-02
orbit49         -4.357298e-06  1.794328e-02
orbit50         -1.321464e-39  3.174544e-18
orbit51         -1.956038e-35  5.833333e-02
orbit52          3.214890e-04  1.901817e-02
orbit53         -6.953158e-39  3.937500e-02
orbit54         -8.643042e-06  5.578859e-02
orbit55         -3.808655e-21  6.880846e-02
orbit56         -1.546657e-06  3.929869e-02
orbit57          1.588702e-40  1.257675e-18
orbit58          0.000000e+00  1.908196e-19
orbit59          9.639520e-04  4.923595e-02
orbit60          0.000000e+00  3.619109e-02
orbit61          0.000000e+00  0.000000e+00
orbit62          1.284797e-05  2.400000e-02
orbit63          1.939655e-05  1.137002e-02
orbit64          1.307190e-05  9.642841e-03
orbit65         -3.889067e-39  4.900594e-18
orbit66         -1.224624e-05  5.633965e-03
orbit67          0.000000e+00  6.245005e-19
orbit68         -3.939091e-42  2.949030e-19
orbit69         -4.357298e-06  2.462117e-02
orbit70          1.284572e-05  3.858158e-02
orbit71         -4.344049e-06  9.395980e-02
orbit72          0.000000e+00  3.469447e-20
AP               3.753436e-39  1.214306e-19
bet              4.295533e-06  4.212376e-02
ecc              2.352526e-35  1.287035e-15
eccrad          -3.974502e-39  4.371416e-16
close           -4.760401e-34  6.372819e-15
constraint       3.637104e-05  1.877238e-01
coreness        -2.650017e-35  1.555556e-03
knn              1.123981e-03  2.732371e-02
hubscore         2.709568e-06  9.142857e-03
pagerank         6.095861e-05  2.781939e-02
trans           -2.556725e-39  6.014566e-03
evcent           4.104110e-06  6.795283e-02
first           -4.290004e-06  2.181818e-02
upto_second     -3.084833e-06  6.750000e-03
upto_third      -1.063870e-34  4.359578e-02
upto_fourth     -1.145157e-35  5.208333e-02
upto_fifth       1.746725e-05  3.712121e-02
upto_sixth       3.148148e-04  9.571584e-03
second           5.727986e-35  3.483229e-15
third            4.657410e-05  1.634785e-01
fourth          -5.595794e-35  1.220408e-02
fifth            9.325183e-04  1.045314e-01
sixth            2.314053e-06  3.174603e-04
ratio1           1.166881e-03  6.339702e-03
ratio2           1.950575e-06  4.269858e-02
ratio3           1.729307e-05  8.146437e-02
ratio4           8.834050e-06  1.043466e-01
ratio5           1.503019e-05  7.353678e-02
ratio6           1.350475e-06  2.232759e-02
selfinter       -3.473031e-35  3.165610e-16
walktrap_vertex  4.288165e-06  2.100000e-02
bigcom1         -1.292085e-39  2.428613e-19
bigcom2          0.000000e+00  1.110223e-18
bigcom3          0.000000e+00  1.387779e-19
bigcom4         -7.109701e-39  2.810252e-18
bigcom6          0.000000e+00  0.000000e+00
bigcom8         -1.293751e-39  6.245005e-19
bigcom9          5.590076e-37  1.700029e-18
bigcom11         0.000000e+00  0.000000e+00
bigcom13         0.000000e+00  0.000000e+00
bigcom15         0.000000e+00  3.469447e-20
bigcom16         0.000000e+00  1.040834e-19
bigcom21         0.000000e+00  6.938894e-20
bigcom22         0.000000e+00  1.214306e-19
bigcom24         0.000000e+00  5.551115e-19
bigcom26         0.000000e+00  1.040834e-19
bigcom28        -4.344049e-06  1.777778e-02
bigcom30         0.000000e+00  1.821460e-19
bigcom31         0.000000e+00  3.469447e-20
bigcom32         0.000000e+00  0.000000e+00
bigcom33         0.000000e+00  0.000000e+00
bigcom34         0.000000e+00  0.000000e+00
bigcom36         0.000000e+00  0.000000e+00
bigcom37         0.000000e+00  0.000000e+00
bigcom38         0.000000e+00  1.393494e-02
bigcom39         0.000000e+00  0.000000e+00
bigcom40        -4.321521e-06  2.231456e-02
bigcom43         0.000000e+00  3.469447e-20
bigcom44         0.000000e+00  3.469447e-20
bigcom46         0.000000e+00  3.469447e-20
bigcom47        -4.065139e-06  1.720935e-01
bigcom49         0.000000e+00  0.000000e+00
bigcom50         0.000000e+00  3.469447e-20
bigcom51         0.000000e+00  0.000000e+00
bigcom52         0.000000e+00  0.000000e+00
bigcom54         0.000000e+00  3.469447e-20
bigcom56         2.589918e-08  5.924876e-02
bigcom62         0.000000e+00  0.000000e+00
bigcom66         4.357298e-06  2.073606e-02
bigcom68         0.000000e+00  0.000000e+00
bigcom69         0.000000e+00  0.000000e+00
bigcom71         0.000000e+00  0.000000e+00
bigcom72         0.000000e+00  0.000000e+00
bigcom73         0.000000e+00  0.000000e+00
bigcom74         0.000000e+00  0.000000e+00
bigcom75         0.000000e+00  0.000000e+00
bigcom76         0.000000e+00  0.000000e+00
bigcom77         0.000000e+00  3.469447e-20
bigcom79         0.000000e+00  0.000000e+00
bigcom80         0.000000e+00  0.000000e+00
bigcom82         0.000000e+00  5.551115e-19
bigcom83         0.000000e+00  0.000000e+00
bigcom84         0.000000e+00  0.000000e+00
bigcom85         0.000000e+00  0.000000e+00
bigcom87         0.000000e+00  6.938894e-20
bigcom89         0.000000e+00  0.000000e+00
bigcom91         0.000000e+00  0.000000e+00
bigcom92         5.288692e-41  8.673617e-20
bigcom93         0.000000e+00  5.551115e-19
bigcom96         0.000000e+00  0.000000e+00
bigcom97         0.000000e+00  3.469447e-20
bigcom98         0.000000e+00  0.000000e+00
bigcom99         0.000000e+00  0.000000e+00
bigcom101        0.000000e+00  0.000000e+00
bigcom104        0.000000e+00  3.469447e-20
bigcom106       -5.168346e-06  7.077787e-02
bigcom109        0.000000e+00  0.000000e+00
bigcom113       -1.932503e-21  1.653045e-02
bigcom116        2.133928e-05  1.069280e-01
bigcom120        0.000000e+00  0.000000e+00
bigcom123        0.000000e+00  3.469447e-20
bigcom126        0.000000e+00  7.845562e-02
bigcom127        0.000000e+00  0.000000e+00
bigcom137        0.000000e+00  0.000000e+00
bigcom139        0.000000e+00  3.127845e-01
bigcom140        0.000000e+00  0.000000e+00
bigcom143       -1.450537e-06  5.219999e-02
bigcom145        0.000000e+00  0.000000e+00
bigcom146        0.000000e+00  0.000000e+00
bigcom147        0.000000e+00  0.000000e+00
bigcom149        0.000000e+00  0.000000e+00
bigcom153        0.000000e+00  0.000000e+00
bigcom154        0.000000e+00  3.469447e-20
bigcom156        0.000000e+00  0.000000e+00
bigcom157        0.000000e+00  0.000000e+00
bigcom158        0.000000e+00  1.665335e-18
bigcom160        0.000000e+00  5.551115e-19
bigcom161        4.269855e-06  7.579576e-02
bigcom162        0.000000e+00  0.000000e+00
bigcom164       -4.295533e-06  1.076722e-01
bigcom166        0.000000e+00  0.000000e+00
bigcom167        0.000000e+00  0.000000e+00
bigcom171        0.000000e+00  0.000000e+00
bigcom173        0.000000e+00  0.000000e+00
bigcom175        0.000000e+00  0.000000e+00
bigcom176        0.000000e+00  0.000000e+00
bigcom177        0.000000e+00  0.000000e+00
bigcom178        0.000000e+00  0.000000e+00
bigcom180        0.000000e+00  0.000000e+00
bigcom181        0.000000e+00  0.000000e+00
bigcom184        0.000000e+00  0.000000e+00
bigcom186        0.000000e+00  0.000000e+00
bigcom187        0.000000e+00  0.000000e+00
bigcom189        0.000000e+00  3.469447e-20
bigcom194        0.000000e+00  0.000000e+00
bigcom195        0.000000e+00  0.000000e+00
bigcom196        0.000000e+00  0.000000e+00
bigcom204        8.547572e-06  3.530148e-02
bigcom205        0.000000e+00  0.000000e+00
bigcom212        0.000000e+00  0.000000e+00
bigcom214        0.000000e+00  0.000000e+00
bigcom222        0.000000e+00  0.000000e+00
bigcom223        0.000000e+00  0.000000e+00
bigcom226        0.000000e+00  0.000000e+00
bigcom227        0.000000e+00  3.469447e-20
bigcom229        0.000000e+00  0.000000e+00
bigcom233        0.000000e+00  5.551115e-19
bigcom236        0.000000e+00  5.551115e-19
bigcom237        0.000000e+00  0.000000e+00
bigcom246        0.000000e+00  3.469447e-20
bigcom248        0.000000e+00  0.000000e+00
bigcom249        0.000000e+00  0.000000e+00
bigcom250        0.000000e+00  1.126079e-01
bigcom254        0.000000e+00  0.000000e+00
bigcom266        0.000000e+00  0.000000e+00
bigcom269        0.000000e+00  0.000000e+00
bigcom272        0.000000e+00  0.000000e+00
bigcom274        0.000000e+00  0.000000e+00
bigcom281        0.000000e+00  0.000000e+00
bigcom291        0.000000e+00  0.000000e+00
bigcom292        0.000000e+00  0.000000e+00
bigcom295        0.000000e+00  0.000000e+00
bigcom299        0.000000e+00  0.000000e+00
bigcom301        0.000000e+00  3.469447e-20
bigcom306        0.000000e+00  0.000000e+00
bigcom309        0.000000e+00  1.110223e-18
bigcom314        0.000000e+00  0.000000e+00
bigcom321        0.000000e+00  0.000000e+00
bigcom341        0.000000e+00  0.000000e+00
bigcom350        0.000000e+00  4.211180e-02
bigcom353        0.000000e+00  8.673617e-21
bigcom359        0.000000e+00  0.000000e+00
bigcom363        0.000000e+00  0.000000e+00
bigcom365        0.000000e+00  0.000000e+00
bigcom385        0.000000e+00  3.218341e-02
bigcom386        0.000000e+00  0.000000e+00
bigcom408        0.000000e+00  0.000000e+00
bigcom412        0.000000e+00  0.000000e+00
bigcom480        0.000000e+00  4.761664e-02
spin_vertex      3.634751e-05  2.532576e-02
membership_s1   -3.281370e-41  4.734581e-16
membership_s3    0.000000e+00  5.551115e-19
membership_s4   -2.102582e-35  8.571429e-03
membership_s5    0.000000e+00  1.737557e-02
membership_s6    9.807212e-40  2.428613e-18
membership_s7    7.661375e-42  4.510281e-19
membership_s8    0.000000e+00  0.000000e+00
membership_s9    0.000000e+00  3.469447e-20
membership_s11   0.000000e+00  0.000000e+00
membership_s12   0.000000e+00  0.000000e+00
membership_s14   5.535851e-37  2.255141e-18
membership_s15   0.000000e+00  1.040834e-19
membership_s16   0.000000e+00  6.244486e-03
membership_s17  -4.700757e-37  6.938894e-19
membership_s18   0.000000e+00  0.000000e+00
membership_s20   0.000000e+00  0.000000e+00
membership_s21  -5.504745e-37  5.238865e-18
membership_s22   0.000000e+00  3.469447e-20
membership_s24   0.000000e+00  0.000000e+00
membership_s25   0.000000e+00  0.000000e+00
membership_s26   0.000000e+00  1.349416e-02
membership_s27   0.000000e+00  1.387779e-19
membership_s28   0.000000e+00  1.387779e-19
membership_s30  -2.257575e-39  9.540979e-19
membership_s31   2.172024e-05  9.421048e-03
membership_s32   5.141061e-39  2.515349e-19
membership_s33   0.000000e+00  0.000000e+00
membership_s36  -1.280085e-36  4.320849e-16
membership_s37   0.000000e+00  8.673617e-20
V1              -2.966774e-35  4.900472e-15
V2               3.252703e-05  7.184172e-02
pdi             -4.887146e-41  9.540979e-19
adhesion        -8.620690e-06  2.000000e-02
cohesion        -8.602229e-06  4.614755e-02
inner            8.591065e-06  6.274485e-02
outer            1.394584e-05  5.890667e-02
ioratio          1.168344e-04  5.881078e-02
comsize          1.006021e-05  1.313304e-01
target           4.941816e-02  1.507022e+02
[1] "Dataset: low_targets Model GLM, run: 6 of 10 2015-06-16 08:57:44"
[1] "glmnet variable coefficients"
                    [,1]      [,2]
(Intercept)     -3.64085 -6.127068
graph0           0.00000  0.000000
graph1           0.00000  0.000000
graph2           0.00000  0.000000
graph3           0.00000  0.000000
graph4           0.00000  0.000000
graph5           0.00000  0.000000
graph6           0.00000  0.000000
graph7           0.00000  0.000000
graph8           0.00000  0.000000
graph9           0.00000  0.000000
graph10          0.00000  0.000000
graph11          0.00000  0.000000
graph12          0.00000  0.000000
graph13          0.00000  0.000000
graph14          0.00000  0.000000
graph15          0.00000  0.000000
graph16          0.00000  0.000000
graph17          0.00000  0.000000
graph18          0.00000  0.000000
graph19          0.00000  0.000000
graph20          0.00000  0.000000
graph21          0.00000  0.000000
graph22          0.00000  0.000000
graph23          0.00000  0.000000
graph24          0.00000  0.000000
graph25          0.00000  0.000000
graph26          0.00000  0.000000
graph27          0.00000  0.000000
graph28          0.00000  0.000000
graph29          0.00000  0.000000
orbit0           0.00000  0.000000
orbit1           0.00000  0.000000
orbit2           0.00000  0.000000
orbit3           0.00000  0.000000
orbit4           0.00000  0.000000
orbit5           0.00000  0.000000
orbit6           0.00000  0.000000
orbit7           0.00000  0.000000
orbit8           0.00000  0.000000
orbit9           0.00000  0.000000
orbit10          0.00000  0.000000
orbit11          0.00000  0.000000
orbit12          0.00000  0.000000
orbit13          0.00000  0.000000
orbit14          0.00000  0.000000
orbit15          0.00000  0.000000
orbit16          0.00000  0.000000
orbit17          0.00000  0.000000
orbit18          0.00000  0.000000
orbit19          0.00000  0.000000
orbit20          0.00000  0.000000
orbit21          0.00000  0.000000
orbit22          0.00000  0.000000
orbit23          0.00000  0.000000
orbit24          0.00000  0.000000
orbit25          0.00000  0.000000
orbit26          0.00000  0.000000
orbit27          0.00000  0.000000
orbit28          0.00000  0.000000
orbit29          0.00000  0.000000
orbit30          0.00000  0.000000
orbit31          0.00000  0.000000
orbit32          0.00000  0.000000
orbit33          0.00000  0.000000
orbit34          0.00000  0.000000
orbit35          0.00000  0.000000
orbit36          0.00000  0.000000
orbit37          0.00000  0.000000
orbit38          0.00000  0.000000
orbit39          0.00000  0.000000
orbit40          0.00000  0.000000
orbit41          0.00000  0.000000
orbit42          0.00000  0.000000
orbit43          0.00000  0.000000
orbit44          0.00000  0.000000
orbit45          0.00000  0.000000
orbit46          0.00000  0.000000
orbit47          0.00000  0.000000
orbit48          0.00000  0.000000
orbit49          0.00000  0.000000
orbit50          0.00000  0.000000
orbit51          0.00000  0.000000
orbit52          0.00000  0.000000
orbit53          0.00000  0.000000
orbit54          0.00000  0.000000
orbit55          0.00000  0.000000
orbit56          0.00000  0.000000
orbit57          0.00000  0.000000
orbit58          0.00000  0.000000
orbit59          0.00000  0.000000
orbit60          0.00000  0.000000
orbit61          0.00000  0.000000
orbit62          0.00000  0.000000
orbit63          0.00000  0.000000
orbit64          0.00000  0.000000
orbit65          0.00000  0.000000
orbit66          0.00000  0.000000
orbit67          0.00000  0.000000
orbit68          0.00000  0.000000
orbit69          0.00000  0.000000
orbit70          0.00000  0.000000
orbit71          0.00000  0.000000
orbit72          0.00000  0.000000
AP               0.00000  0.000000
bet              0.00000  0.000000
ecc              0.00000  0.000000
eccrad           0.00000  0.000000
close            0.00000  0.000000
constraint       0.00000  0.000000
coreness         0.00000  0.000000
knn              0.00000  0.000000
hubscore         0.00000  0.000000
pagerank         0.00000  0.000000
trans            0.00000  0.000000
evcent           0.00000  0.000000
first            0.00000  0.000000
upto_second      0.00000  0.000000
upto_third       0.00000  0.000000
upto_fourth      0.00000  0.000000
upto_fifth       0.00000  0.000000
upto_sixth       0.00000  0.000000
second           0.00000  0.000000
third            0.00000  0.000000
fourth           0.00000  0.000000
fifth            0.00000  0.000000
sixth            0.00000  0.000000
ratio1           0.00000  0.000000
ratio2           0.00000  0.000000
ratio3           0.00000  0.000000
ratio4           0.00000  0.000000
ratio5           0.00000  0.000000
ratio6           0.00000  0.000000
selfinter        0.00000  0.000000
walktrap_vertex  0.00000  0.000000
bigcom1          0.00000  0.000000
bigcom2          0.00000  0.000000
bigcom3          0.00000  0.000000
bigcom4          0.00000  0.000000
bigcom6          0.00000  0.000000
bigcom8          0.00000  0.000000
bigcom9          0.00000  0.000000
bigcom11         0.00000  0.000000
bigcom13         0.00000  0.000000
bigcom15         0.00000  0.000000
bigcom16         0.00000  0.000000
bigcom21         0.00000  0.000000
bigcom22         0.00000  0.000000
bigcom24         0.00000  0.000000
bigcom26         0.00000  0.000000
bigcom28         0.00000  0.000000
bigcom30         0.00000  0.000000
bigcom31         0.00000  0.000000
bigcom32         0.00000  0.000000
bigcom33         0.00000  0.000000
bigcom34         0.00000  0.000000
bigcom36         0.00000  0.000000
bigcom37         0.00000  0.000000
bigcom38         0.00000  0.000000
bigcom39         0.00000  0.000000
bigcom40         0.00000  0.000000
bigcom43         0.00000  0.000000
bigcom44         0.00000  0.000000
bigcom46         0.00000  0.000000
bigcom47         0.00000  0.000000
bigcom49         0.00000  0.000000
bigcom50         0.00000  0.000000
bigcom51         0.00000  0.000000
bigcom52         0.00000  0.000000
bigcom54         0.00000  0.000000
bigcom56         0.00000  0.000000
bigcom62         0.00000  0.000000
bigcom66         0.00000  0.000000
bigcom68         0.00000  0.000000
bigcom69         0.00000  0.000000
bigcom71         0.00000  0.000000
bigcom72         0.00000  0.000000
bigcom73         0.00000  0.000000
bigcom74         0.00000  0.000000
bigcom75         0.00000  0.000000
bigcom76         0.00000  0.000000
bigcom77         0.00000  0.000000
bigcom79         0.00000  0.000000
bigcom80         0.00000  0.000000
bigcom82         0.00000  0.000000
bigcom83         0.00000  0.000000
bigcom84         0.00000  0.000000
bigcom85         0.00000  0.000000
bigcom87         0.00000  0.000000
bigcom89         0.00000  0.000000
bigcom91         0.00000  0.000000
bigcom92         0.00000  0.000000
bigcom93         0.00000  0.000000
bigcom96         0.00000  0.000000
bigcom97         0.00000  0.000000
bigcom98         0.00000  0.000000
bigcom99         0.00000  0.000000
bigcom101        0.00000  0.000000
bigcom104        0.00000  0.000000
bigcom106        0.00000  0.000000
bigcom109        0.00000  0.000000
bigcom113        0.00000  0.000000
bigcom116        0.00000  0.000000
bigcom120        0.00000  0.000000
bigcom123        0.00000  0.000000
bigcom126        0.00000  0.000000
bigcom127        0.00000  0.000000
bigcom137        0.00000  0.000000
bigcom139        0.00000  0.000000
bigcom140        0.00000  0.000000
bigcom143        0.00000  0.000000
bigcom145        0.00000  0.000000
bigcom146        0.00000  0.000000
bigcom147        0.00000  0.000000
bigcom149        0.00000  0.000000
bigcom153        0.00000  0.000000
bigcom154        0.00000  0.000000
bigcom156        0.00000  0.000000
bigcom157        0.00000  0.000000
bigcom158        0.00000  0.000000
bigcom160        0.00000  0.000000
bigcom161        0.00000  0.000000
bigcom162        0.00000  0.000000
bigcom164        0.00000  0.000000
bigcom166        0.00000  0.000000
bigcom167        0.00000  0.000000
bigcom171        0.00000  0.000000
bigcom173        0.00000  0.000000
bigcom175        0.00000  0.000000
bigcom176        0.00000  0.000000
bigcom177        0.00000  0.000000
bigcom178        0.00000  0.000000
bigcom180        0.00000  0.000000
bigcom181        0.00000  0.000000
bigcom184        0.00000  0.000000
bigcom186        0.00000  0.000000
bigcom187        0.00000  0.000000
bigcom189        0.00000  0.000000
bigcom194        0.00000  0.000000
bigcom195        0.00000  0.000000
bigcom196        0.00000  0.000000
bigcom204        0.00000  0.000000
bigcom205        0.00000  0.000000
bigcom212        0.00000  0.000000
bigcom214        0.00000  0.000000
bigcom222        0.00000  0.000000
bigcom223        0.00000  0.000000
bigcom226        0.00000  0.000000
bigcom227        0.00000  0.000000
bigcom229        0.00000  0.000000
bigcom233        0.00000  0.000000
bigcom236        0.00000  0.000000
bigcom237        0.00000  0.000000
bigcom246        0.00000  0.000000
bigcom248        0.00000  0.000000
bigcom249        0.00000  0.000000
bigcom250        0.00000  0.000000
bigcom254        0.00000  0.000000
bigcom266        0.00000  0.000000
bigcom269        0.00000  0.000000
bigcom272        0.00000  0.000000
bigcom274        0.00000  0.000000
bigcom281        0.00000  0.000000
bigcom291        0.00000  0.000000
bigcom292        0.00000  0.000000
bigcom295        0.00000  0.000000
bigcom299        0.00000  0.000000
bigcom301        0.00000  0.000000
bigcom306        0.00000  0.000000
bigcom309        0.00000  0.000000
bigcom314        0.00000  0.000000
bigcom321        0.00000  0.000000
bigcom341        0.00000  0.000000
bigcom350        0.00000  0.000000
bigcom353        0.00000  0.000000
bigcom359        0.00000  0.000000
bigcom363        0.00000  0.000000
bigcom365        0.00000  0.000000
bigcom385        0.00000  0.000000
bigcom386        0.00000  0.000000
bigcom408        0.00000  0.000000
bigcom412        0.00000  0.000000
bigcom480        0.00000  0.000000
spin_vertex      0.00000  0.000000
membership_s1    0.00000  0.000000
membership_s3    0.00000  0.000000
membership_s4    0.00000  0.000000
membership_s5    0.00000  0.000000
membership_s6    0.00000  0.000000
membership_s7    0.00000  0.000000
membership_s8    0.00000  0.000000
membership_s9    0.00000  0.000000
membership_s11   0.00000  0.000000
membership_s12   0.00000  0.000000
membership_s14   0.00000  0.000000
membership_s15   0.00000  0.000000
membership_s16   0.00000  0.000000
membership_s17   0.00000  0.000000
membership_s18   0.00000  0.000000
membership_s20   0.00000  0.000000
membership_s21   0.00000  0.000000
membership_s22   0.00000  0.000000
membership_s24   0.00000  0.000000
membership_s25   0.00000  0.000000
membership_s26   0.00000  0.000000
membership_s27   0.00000  0.000000
membership_s28   0.00000  0.000000
membership_s30   0.00000  0.000000
membership_s31   0.00000  0.000000
membership_s32   0.00000  0.000000
membership_s33   0.00000  0.000000
membership_s36   0.00000  0.000000
membership_s37   0.00000  0.000000
V1               0.00000  0.000000
V2               0.00000  0.000000
pdi              0.00000  0.000000
adhesion         0.00000  0.000000
cohesion         0.00000  0.000000
inner            0.00000  0.000000
outer            0.00000  0.000000
ioratio          0.00000  0.000000
comsize          0.00000  0.000000
target           0.00000  8.201483
[1] "Dataset: low_targets Model GBM, run: 7 of 10 2015-06-16 08:57:51"
Iter   TrainDeviance   ValidDeviance   StepSize   Improve
     1        0.2204             nan     0.0100    0.0098
     2        0.2067             nan     0.0100    0.0069
     3        0.1961             nan     0.0100    0.0054
     4        0.1874             nan     0.0100    0.0040
     5        0.1799             nan     0.0100    0.0040
     6        0.1735             nan     0.0100    0.0031
     7        0.1677             nan     0.0100    0.0032
     8        0.1625             nan     0.0100    0.0030
     9        0.1577             nan     0.0100    0.0023
    10        0.1534             nan     0.0100    0.0021
    20        0.1222             nan     0.0100    0.0013
    40        0.0876             nan     0.0100    0.0007
    49        0.0771             nan     0.0100    0.0005

[1] "GBM variable coefficients"
                            var      rel.inf
target                   target 1.000000e+02
graph1                   graph1 4.427928e-25
graph0                   graph0 2.433589e-25
graph3                   graph3 2.284167e-25
graph15                 graph15 3.508113e-26
orbit47                 orbit47 3.043506e-26
graph13                 graph13 2.344611e-26
sixth                     sixth 2.211147e-26
orbit52                 orbit52 1.624447e-26
fifth                     fifth 1.585288e-26
graph10                 graph10 1.486432e-26
graph21                 graph21 8.366860e-27
pagerank               pagerank 1.017751e-28
orbit39                 orbit39 9.179783e-29
graph4                   graph4 7.610514e-29
graph17                 graph17 6.760532e-29
graph16                 graph16 6.395452e-29
graph9                   graph9 5.956153e-29
constraint           constraint 4.771700e-29
ratio5                   ratio5 4.753097e-29
orbit21                 orbit21 4.120371e-29
graph19                 graph19 3.194092e-29
close                     close 3.169126e-29
ioratio                 ioratio 3.155050e-29
V1                           V1 2.184928e-29
ratio1                   ratio1 1.935612e-29
graph14                 graph14 1.434165e-29
ratio3                   ratio3 1.364282e-29
V2                           V2 1.362575e-29
upto_fourth         upto_fourth 1.322419e-29
orbit18                 orbit18 1.269463e-29
ratio4                   ratio4 1.007837e-29
orbit15                 orbit15 8.457004e-30
orbit36                 orbit36 8.301270e-30
ratio6                   ratio6 6.670462e-30
graph11                 graph11 5.977521e-30
ratio2                   ratio2 5.811584e-30
inner                     inner 5.005920e-30
orbit56                 orbit56 4.700531e-30
orbit6                   orbit6 3.955727e-30
upto_fifth           upto_fifth 3.908971e-30
fourth                   fourth 2.617360e-30
orbit24                 orbit24 2.445169e-30
adhesion               adhesion 2.236952e-30
hubscore               hubscore 2.172920e-30
graph5                   graph5 2.014952e-30
knn                         knn 1.595857e-30
orbit4                   orbit4 1.503260e-30
graph6                   graph6 1.472856e-30
upto_third           upto_third 1.191180e-30
graph22                 graph22 1.099037e-30
graph23                 graph23 8.360281e-31
second                   second 6.747014e-31
orbit29                 orbit29 6.100091e-31
orbit45                 orbit45 6.007282e-31
orbit9                   orbit9 4.842984e-31
orbit16                 orbit16 4.103214e-31
graph18                 graph18 3.727165e-31
orbit17                 orbit17 3.584722e-31
orbit1                   orbit1 3.529789e-31
outer                     outer 3.145358e-31
orbit19                 orbit19 3.069529e-31
orbit10                 orbit10 2.631250e-31
graph2                   graph2 2.480699e-31
graph7                   graph7 2.421024e-31
graph12                 graph12 2.212224e-31
ecc                         ecc 1.598219e-31
orbit32                 orbit32 1.181523e-31
orbit25                 orbit25 1.091238e-31
third                     third 8.957644e-32
orbit49                 orbit49 7.962947e-32
graph8                   graph8 0.000000e+00
graph20                 graph20 0.000000e+00
graph24                 graph24 0.000000e+00
graph25                 graph25 0.000000e+00
graph26                 graph26 0.000000e+00
graph27                 graph27 0.000000e+00
graph28                 graph28 0.000000e+00
graph29                 graph29 0.000000e+00
orbit0                   orbit0 0.000000e+00
orbit2                   orbit2 0.000000e+00
orbit3                   orbit3 0.000000e+00
orbit5                   orbit5 0.000000e+00
orbit7                   orbit7 0.000000e+00
orbit8                   orbit8 0.000000e+00
orbit11                 orbit11 0.000000e+00
orbit12                 orbit12 0.000000e+00
orbit13                 orbit13 0.000000e+00
orbit14                 orbit14 0.000000e+00
orbit20                 orbit20 0.000000e+00
orbit22                 orbit22 0.000000e+00
orbit23                 orbit23 0.000000e+00
orbit26                 orbit26 0.000000e+00
orbit27                 orbit27 0.000000e+00
orbit28                 orbit28 0.000000e+00
orbit30                 orbit30 0.000000e+00
orbit31                 orbit31 0.000000e+00
orbit33                 orbit33 0.000000e+00
orbit34                 orbit34 0.000000e+00
orbit35                 orbit35 0.000000e+00
orbit37                 orbit37 0.000000e+00
orbit38                 orbit38 0.000000e+00
orbit40                 orbit40 0.000000e+00
orbit41                 orbit41 0.000000e+00
orbit42                 orbit42 0.000000e+00
orbit43                 orbit43 0.000000e+00
orbit44                 orbit44 0.000000e+00
orbit46                 orbit46 0.000000e+00
orbit48                 orbit48 0.000000e+00
orbit50                 orbit50 0.000000e+00
orbit51                 orbit51 0.000000e+00
orbit53                 orbit53 0.000000e+00
orbit54                 orbit54 0.000000e+00
orbit55                 orbit55 0.000000e+00
orbit57                 orbit57 0.000000e+00
orbit58                 orbit58 0.000000e+00
orbit59                 orbit59 0.000000e+00
orbit60                 orbit60 0.000000e+00
orbit61                 orbit61 0.000000e+00
orbit62                 orbit62 0.000000e+00
orbit63                 orbit63 0.000000e+00
orbit64                 orbit64 0.000000e+00
orbit65                 orbit65 0.000000e+00
orbit66                 orbit66 0.000000e+00
orbit67                 orbit67 0.000000e+00
orbit68                 orbit68 0.000000e+00
orbit69                 orbit69 0.000000e+00
orbit70                 orbit70 0.000000e+00
orbit71                 orbit71 0.000000e+00
orbit72                 orbit72 0.000000e+00
AP                           AP 0.000000e+00
bet                         bet 0.000000e+00
eccrad                   eccrad 0.000000e+00
coreness               coreness 0.000000e+00
trans                     trans 0.000000e+00
evcent                   evcent 0.000000e+00
first                     first 0.000000e+00
upto_second         upto_second 0.000000e+00
upto_sixth           upto_sixth 0.000000e+00
selfinter             selfinter 0.000000e+00
walktrap_vertex walktrap_vertex 0.000000e+00
bigcom1                 bigcom1 0.000000e+00
bigcom2                 bigcom2 0.000000e+00
bigcom3                 bigcom3 0.000000e+00
bigcom4                 bigcom4 0.000000e+00
bigcom6                 bigcom6 0.000000e+00
bigcom8                 bigcom8 0.000000e+00
bigcom9                 bigcom9 0.000000e+00
bigcom11               bigcom11 0.000000e+00
bigcom13               bigcom13 0.000000e+00
bigcom15               bigcom15 0.000000e+00
bigcom16               bigcom16 0.000000e+00
bigcom21               bigcom21 0.000000e+00
bigcom22               bigcom22 0.000000e+00
bigcom24               bigcom24 0.000000e+00
bigcom26               bigcom26 0.000000e+00
bigcom28               bigcom28 0.000000e+00
bigcom30               bigcom30 0.000000e+00
bigcom31               bigcom31 0.000000e+00
bigcom32               bigcom32 0.000000e+00
bigcom33               bigcom33 0.000000e+00
bigcom34               bigcom34 0.000000e+00
bigcom36               bigcom36 0.000000e+00
bigcom37               bigcom37 0.000000e+00
bigcom38               bigcom38 0.000000e+00
bigcom39               bigcom39 0.000000e+00
bigcom40               bigcom40 0.000000e+00
bigcom43               bigcom43 0.000000e+00
bigcom44               bigcom44 0.000000e+00
bigcom46               bigcom46 0.000000e+00
bigcom47               bigcom47 0.000000e+00
bigcom49               bigcom49 0.000000e+00
bigcom50               bigcom50 0.000000e+00
bigcom51               bigcom51 0.000000e+00
bigcom52               bigcom52 0.000000e+00
bigcom54               bigcom54 0.000000e+00
bigcom56               bigcom56 0.000000e+00
bigcom62               bigcom62 0.000000e+00
bigcom66               bigcom66 0.000000e+00
bigcom68               bigcom68 0.000000e+00
bigcom69               bigcom69 0.000000e+00
bigcom71               bigcom71 0.000000e+00
bigcom72               bigcom72 0.000000e+00
bigcom73               bigcom73 0.000000e+00
bigcom74               bigcom74 0.000000e+00
bigcom75               bigcom75 0.000000e+00
bigcom76               bigcom76 0.000000e+00
bigcom77               bigcom77 0.000000e+00
bigcom79               bigcom79 0.000000e+00
bigcom80               bigcom80 0.000000e+00
bigcom82               bigcom82 0.000000e+00
bigcom83               bigcom83 0.000000e+00
bigcom84               bigcom84 0.000000e+00
bigcom85               bigcom85 0.000000e+00
bigcom87               bigcom87 0.000000e+00
bigcom89               bigcom89 0.000000e+00
bigcom91               bigcom91 0.000000e+00
bigcom92               bigcom92 0.000000e+00
bigcom93               bigcom93 0.000000e+00
bigcom96               bigcom96 0.000000e+00
bigcom97               bigcom97 0.000000e+00
bigcom98               bigcom98 0.000000e+00
bigcom99               bigcom99 0.000000e+00
bigcom101             bigcom101 0.000000e+00
bigcom104             bigcom104 0.000000e+00
bigcom106             bigcom106 0.000000e+00
bigcom109             bigcom109 0.000000e+00
bigcom113             bigcom113 0.000000e+00
bigcom116             bigcom116 0.000000e+00
bigcom120             bigcom120 0.000000e+00
bigcom123             bigcom123 0.000000e+00
bigcom126             bigcom126 0.000000e+00
bigcom127             bigcom127 0.000000e+00
bigcom137             bigcom137 0.000000e+00
bigcom139             bigcom139 0.000000e+00
bigcom140             bigcom140 0.000000e+00
bigcom143             bigcom143 0.000000e+00
bigcom145             bigcom145 0.000000e+00
bigcom146             bigcom146 0.000000e+00
bigcom147             bigcom147 0.000000e+00
bigcom149             bigcom149 0.000000e+00
bigcom153             bigcom153 0.000000e+00
bigcom154             bigcom154 0.000000e+00
bigcom156             bigcom156 0.000000e+00
bigcom157             bigcom157 0.000000e+00
bigcom158             bigcom158 0.000000e+00
bigcom160             bigcom160 0.000000e+00
bigcom161             bigcom161 0.000000e+00
bigcom162             bigcom162 0.000000e+00
bigcom164             bigcom164 0.000000e+00
bigcom166             bigcom166 0.000000e+00
bigcom167             bigcom167 0.000000e+00
bigcom171             bigcom171 0.000000e+00
bigcom173             bigcom173 0.000000e+00
bigcom175             bigcom175 0.000000e+00
bigcom176             bigcom176 0.000000e+00
bigcom177             bigcom177 0.000000e+00
bigcom178             bigcom178 0.000000e+00
bigcom180             bigcom180 0.000000e+00
bigcom181             bigcom181 0.000000e+00
bigcom184             bigcom184 0.000000e+00
bigcom186             bigcom186 0.000000e+00
bigcom187             bigcom187 0.000000e+00
bigcom189             bigcom189 0.000000e+00
bigcom194             bigcom194 0.000000e+00
bigcom195             bigcom195 0.000000e+00
bigcom196             bigcom196 0.000000e+00
bigcom204             bigcom204 0.000000e+00
bigcom205             bigcom205 0.000000e+00
bigcom212             bigcom212 0.000000e+00
bigcom214             bigcom214 0.000000e+00
bigcom222             bigcom222 0.000000e+00
bigcom223             bigcom223 0.000000e+00
bigcom226             bigcom226 0.000000e+00
bigcom227             bigcom227 0.000000e+00
bigcom229             bigcom229 0.000000e+00
bigcom233             bigcom233 0.000000e+00
bigcom236             bigcom236 0.000000e+00
bigcom237             bigcom237 0.000000e+00
bigcom246             bigcom246 0.000000e+00
bigcom248             bigcom248 0.000000e+00
bigcom249             bigcom249 0.000000e+00
bigcom250             bigcom250 0.000000e+00
bigcom254             bigcom254 0.000000e+00
bigcom266             bigcom266 0.000000e+00
bigcom269             bigcom269 0.000000e+00
bigcom272             bigcom272 0.000000e+00
bigcom274             bigcom274 0.000000e+00
bigcom281             bigcom281 0.000000e+00
bigcom291             bigcom291 0.000000e+00
bigcom292             bigcom292 0.000000e+00
bigcom295             bigcom295 0.000000e+00
bigcom299             bigcom299 0.000000e+00
bigcom301             bigcom301 0.000000e+00
bigcom306             bigcom306 0.000000e+00
bigcom309             bigcom309 0.000000e+00
bigcom314             bigcom314 0.000000e+00
bigcom321             bigcom321 0.000000e+00
bigcom341             bigcom341 0.000000e+00
bigcom350             bigcom350 0.000000e+00
bigcom353             bigcom353 0.000000e+00
bigcom359             bigcom359 0.000000e+00
bigcom363             bigcom363 0.000000e+00
bigcom365             bigcom365 0.000000e+00
bigcom385             bigcom385 0.000000e+00
bigcom386             bigcom386 0.000000e+00
bigcom408             bigcom408 0.000000e+00
bigcom412             bigcom412 0.000000e+00
bigcom480             bigcom480 0.000000e+00
spin_vertex         spin_vertex 0.000000e+00
membership_s1     membership_s1 0.000000e+00
membership_s3     membership_s3 0.000000e+00
membership_s4     membership_s4 0.000000e+00
membership_s5     membership_s5 0.000000e+00
membership_s6     membership_s6 0.000000e+00
membership_s7     membership_s7 0.000000e+00
membership_s8     membership_s8 0.000000e+00
membership_s9     membership_s9 0.000000e+00
membership_s11   membership_s11 0.000000e+00
membership_s12   membership_s12 0.000000e+00
membership_s14   membership_s14 0.000000e+00
membership_s15   membership_s15 0.000000e+00
membership_s16   membership_s16 0.000000e+00
membership_s17   membership_s17 0.000000e+00
membership_s18   membership_s18 0.000000e+00
membership_s20   membership_s20 0.000000e+00
membership_s21   membership_s21 0.000000e+00
membership_s22   membership_s22 0.000000e+00
membership_s24   membership_s24 0.000000e+00
membership_s25   membership_s25 0.000000e+00
membership_s26   membership_s26 0.000000e+00
membership_s27   membership_s27 0.000000e+00
membership_s28   membership_s28 0.000000e+00
membership_s30   membership_s30 0.000000e+00
membership_s31   membership_s31 0.000000e+00
membership_s32   membership_s32 0.000000e+00
membership_s33   membership_s33 0.000000e+00
membership_s36   membership_s36 0.000000e+00
membership_s37   membership_s37 0.000000e+00
pdi                         pdi 0.000000e+00
cohesion               cohesion 0.000000e+00
comsize                 comsize 0.000000e+00
[1] "Dataset: low_targets Model RF, run: 7 of 10 2015-06-16 08:58:21"
     |      Out-of-bag   |
Tree |      MSE  %Var(y) |
   1 | 0.0008673     3.44 |
   2 | 0.0006318     2.51 |
   3 | 0.001015     4.03 |
   4 | 0.0008888     3.53 |
   5 | 0.0004619     1.83 |
   6 | 0.0003648     1.45 |
   7 | 0.0003404     1.35 |
   8 | 0.000243     0.96 |
   9 | 0.0003128     1.24 |
  10 | 0.0003662     1.45 |
  11 | 0.0003004     1.19 |
  12 | 0.0002653     1.05 |
  13 | 0.0002539     1.01 |
  14 | 0.0002365     0.94 |
  15 | 0.0002131     0.85 |
  16 | 0.0002016     0.80 |
  17 | 0.0002037     0.81 |
  18 | 0.0001846     0.73 |
  19 | 0.0001637     0.65 |
  20 | 0.0001468     0.58 |
  21 | 0.0001698     0.67 |
  22 |  0.00016     0.63 |
  23 | 0.000178     0.71 |
  24 | 0.0001665     0.66 |
  25 | 0.0001492     0.59 |
  26 | 0.0001391     0.55 |
  27 | 0.0001358     0.54 |
  28 | 0.0001337     0.53 |
  29 | 0.0001508     0.60 |
  30 | 0.0001378     0.55 |
  31 | 0.0001356     0.54 |
  32 | 0.0001269     0.50 |
  33 | 0.0001176     0.47 |
  34 | 0.0001081     0.43 |
  35 | 0.0001136     0.45 |
  36 | 0.0001085     0.43 |
  37 | 0.0001027     0.41 |
  38 | 0.000104     0.41 |
  39 | 9.913e-05     0.39 |
  40 | 9.374e-05     0.37 |
  41 | 9.304e-05     0.37 |
  42 | 8.997e-05     0.36 |
  43 | 9.49e-05     0.38 |
  44 | 9.049e-05     0.36 |
  45 | 8.917e-05     0.35 |
  46 | 8.788e-05     0.35 |
  47 | 8.253e-05     0.33 |
  48 | 8.853e-05     0.35 |
  49 | 8.908e-05     0.35 |
  50 | 8.65e-05     0.34 |
  51 | 8.31e-05     0.33 |
  52 | 8.493e-05     0.34 |
  53 | 8.391e-05     0.33 |
  54 | 8.086e-05     0.32 |
  55 | 7.858e-05     0.31 |
  56 | 7.91e-05     0.31 |
  57 | 7.732e-05     0.31 |
  58 | 7.647e-05     0.30 |
  59 | 8.048e-05     0.32 |
  60 | 8.309e-05     0.33 |
  61 | 8.807e-05     0.35 |
  62 | 8.414e-05     0.33 |
  63 | 8.27e-05     0.33 |
  64 | 8.258e-05     0.33 |
  65 | 8.079e-05     0.32 |
  66 | 7.838e-05     0.31 |
  67 | 7.688e-05     0.30 |
  68 | 7.418e-05     0.29 |
  69 | 7.225e-05     0.29 |
  70 | 7.075e-05     0.28 |
  71 | 7.59e-05     0.30 |
  72 | 7.656e-05     0.30 |
  73 | 7.738e-05     0.31 |
  74 | 7.603e-05     0.30 |
  75 | 7.384e-05     0.29 |
  76 | 7.262e-05     0.29 |
  77 | 7.099e-05     0.28 |
  78 | 7.182e-05     0.28 |
  79 | 7.504e-05     0.30 |
  80 | 7.429e-05     0.29 |
  81 | 7.581e-05     0.30 |
  82 | 7.784e-05     0.31 |
  83 | 7.525e-05     0.30 |
  84 | 7.475e-05     0.30 |
  85 | 7.803e-05     0.31 |
  86 | 7.678e-05     0.30 |
  87 | 7.649e-05     0.30 |
  88 | 7.488e-05     0.30 |
  89 | 7.321e-05     0.29 |
  90 | 7.157e-05     0.28 |
  91 | 7.088e-05     0.28 |
  92 | 7.391e-05     0.29 |
  93 | 7.267e-05     0.29 |
  94 | 7.413e-05     0.29 |
  95 | 7.228e-05     0.29 |
  96 | 7.435e-05     0.29 |
  97 | 7.438e-05     0.30 |
  98 | 7.551e-05     0.30 |
  99 | 7.695e-05     0.31 |
 100 | 7.465e-05     0.30 |
[1] "Random Forest variable coefficients"
                      %IncMSE IncNodePurity
graph5           0.000000e+00  1.645795e-14
graph6           1.745201e-05  4.158128e-02
graph7           0.000000e+00  3.552714e-17
graph8           0.000000e+00  0.000000e+00
graph9           3.074220e-05  4.560000e-02
graph10          4.301075e-06  2.526316e-02
graph11         -2.427484e-35  1.601359e-14
graph12          2.639683e-05  6.738916e-02
graph13          7.875839e-05  8.115605e-02
graph14         -4.363002e-06  1.500000e-02
graph15          4.323390e-06  3.417809e-02
graph16          3.024904e-05  4.898556e-01
graph17          0.000000e+00  6.039613e-16
graph18          0.000000e+00  0.000000e+00
graph19          2.898864e-35  1.543210e-14
graph20         -5.211311e-08  3.497512e-02
graph21          0.000000e+00  1.885361e-02
graph22          2.604167e-05  3.333333e-02
graph23          0.000000e+00  1.904648e-02
graph24          1.887453e-05  5.417803e-02
graph25          0.000000e+00  8.673617e-21
graph26          6.122573e-05  2.976219e-02
graph27          0.000000e+00  2.142857e-02
graph28          0.000000e+00  0.000000e+00
graph29          0.000000e+00  0.000000e+00
orbit0           2.155172e-05  3.428571e-02
orbit1          -1.014124e-33  2.362555e-14
orbit2           0.000000e+00  7.913670e-15
orbit3           4.776918e-07  1.253534e-02
orbit4           0.000000e+00  3.952481e-16
orbit5           0.000000e+00  3.357143e-02
orbit6          -4.910890e-34  2.442241e-14
orbit7           0.000000e+00  4.349299e-16
orbit8           0.000000e+00  0.000000e+00
orbit9           2.128327e-35  8.584244e-15
orbit10          0.000000e+00  7.993051e-15
orbit11          0.000000e+00  0.000000e+00
orbit12          0.000000e+00  8.571429e-03
orbit13         -2.221796e-05  4.079456e-01
orbit14          0.000000e+00  0.000000e+00
orbit15          1.763569e-04  5.122018e-02
orbit16          2.574171e-04  9.299606e-03
orbit17         -1.069560e-34  5.238237e-02
orbit18         -2.237198e-08  6.464093e-02
orbit19          4.336513e-06  8.333333e-03
orbit20          2.315609e-04  6.843957e-03
orbit21         -4.512439e-37  7.842615e-15
orbit22          8.775779e-06  3.000000e-02
orbit23          0.000000e+00  0.000000e+00
orbit24          0.000000e+00  4.406198e-17
orbit25          0.000000e+00  0.000000e+00
orbit26          0.000000e+00  1.734723e-20
orbit27         -3.801920e-06  4.444444e-03
orbit28         -1.939843e-34  2.851817e-02
orbit29          0.000000e+00  7.780443e-15
orbit30          0.000000e+00  1.333333e-02
orbit31         -4.299226e-06  1.546529e-02
orbit32         -1.435532e-35  7.913670e-15
orbit33          4.417981e-06  2.798426e-02
orbit34          0.000000e+00  5.760843e-16
orbit35          5.285592e-04  6.089305e-02
orbit36          8.726003e-06  3.437500e-02
orbit37          5.213518e-05  3.273167e-01
orbit38          0.000000e+00  7.851497e-15
orbit39          0.000000e+00  5.226271e-02
orbit40          3.054101e-05  1.793238e-02
orbit41          8.775779e-06  5.765287e-03
orbit42          0.000000e+00  0.000000e+00
orbit43          0.000000e+00  0.000000e+00
orbit44          0.000000e+00  0.000000e+00
orbit45          0.000000e+00  4.263256e-16
orbit46         -1.117967e-05  2.559191e-02
orbit47          5.415373e-37  4.030579e-02
orbit48          0.000000e+00  0.000000e+00
orbit49          8.576329e-06  2.222222e-02
orbit50          0.000000e+00  0.000000e+00
orbit51          7.636960e-21  3.058824e-02
orbit52          0.000000e+00  8.750000e-03
orbit53          4.763992e-05  1.983763e-02
orbit54          0.000000e+00  9.592768e-03
orbit55          0.000000e+00  4.698145e-02
orbit56         -2.131596e-37  4.744302e-02
orbit57          8.849558e-06  1.347218e-02
orbit58          2.203614e-05  2.373626e-02
orbit59          2.170139e-05  1.428571e-02
orbit60         -2.166378e-06  3.024412e-02
orbit61          0.000000e+00  2.097316e-02
orbit62         -8.676399e-06  8.615317e-02
orbit63          0.000000e+00  0.000000e+00
orbit64          4.237288e-06  1.033753e-02
orbit65          6.520491e-05  2.059057e-02
orbit66          0.000000e+00  0.000000e+00
orbit67          0.000000e+00  0.000000e+00
orbit68          0.000000e+00  1.734723e-20
orbit69          0.000000e+00  0.000000e+00
orbit70         -4.372540e-06  9.564576e-03
orbit71          0.000000e+00  5.676482e-02
orbit72          0.000000e+00  0.000000e+00
AP               0.000000e+00  0.000000e+00
bet              1.307190e-05  2.894385e-02
ecc             -1.924130e-21  1.500000e-02
eccrad           1.910767e-06  6.666667e-03
close           -4.495690e-34  2.344125e-14
constraint      -1.953758e-21  7.819609e-02
coreness         1.745201e-05  1.285738e-02
knn              6.009188e-04  1.837200e-02
hubscore         2.444475e-04  6.735473e-02
pagerank         1.374964e-05  3.925182e-02
trans            6.364261e-06  1.594112e-02
evcent           3.494672e-05  9.741155e-02
first            0.000000e+00  2.222222e-02
upto_second     -1.473189e-33  5.730017e-15
upto_third       0.000000e+00  3.831465e-02
upto_fourth      6.060708e-05  7.587758e-02
upto_fifth       4.364906e-06  1.500000e-02
upto_sixth      -8.598452e-06  5.064436e-03
second           0.000000e+00  1.588951e-14
third           -1.017910e-34  4.440892e-18
fourth           0.000000e+00  1.654676e-14
fifth            2.223738e-08  6.030359e-02
sixth            2.579536e-05  3.478992e-02
ratio1          -4.314064e-06  1.428571e-02
ratio2           1.789487e-04  4.596615e-02
ratio3          -7.620166e-36  2.862435e-02
ratio4          -1.743305e-05  2.882251e-02
ratio5          -4.399472e-06  2.166667e-02
ratio6          -1.174047e-33  7.840256e-15
selfinter        0.000000e+00  2.775558e-19
walktrap_vertex  1.296841e-05  3.333333e-02
bigcom1          0.000000e+00  0.000000e+00
bigcom2          0.000000e+00  0.000000e+00
bigcom3          0.000000e+00  0.000000e+00
bigcom4          0.000000e+00  0.000000e+00
bigcom6          0.000000e+00  0.000000e+00
bigcom8          0.000000e+00  0.000000e+00
bigcom9          0.000000e+00  0.000000e+00
bigcom11         0.000000e+00  0.000000e+00
bigcom13         0.000000e+00  0.000000e+00
bigcom15         0.000000e+00  0.000000e+00
bigcom16         0.000000e+00  0.000000e+00
bigcom21         0.000000e+00  0.000000e+00
bigcom22         0.000000e+00  2.912314e-02
bigcom24         0.000000e+00  0.000000e+00
bigcom26         0.000000e+00  0.000000e+00
bigcom28         0.000000e+00  0.000000e+00
bigcom30         4.262575e-06  9.144342e-03
bigcom31         0.000000e+00  0.000000e+00
bigcom32         0.000000e+00  0.000000e+00
bigcom33         0.000000e+00  0.000000e+00
bigcom34         0.000000e+00  0.000000e+00
bigcom36         0.000000e+00  0.000000e+00
bigcom37         0.000000e+00  0.000000e+00
bigcom38         0.000000e+00  0.000000e+00
bigcom39         0.000000e+00  0.000000e+00
bigcom40         0.000000e+00  0.000000e+00
bigcom43         0.000000e+00  0.000000e+00
bigcom44         0.000000e+00  0.000000e+00
bigcom46         0.000000e+00  0.000000e+00
bigcom47         0.000000e+00  5.026101e-02
bigcom49         0.000000e+00  0.000000e+00
bigcom50         0.000000e+00  0.000000e+00
bigcom51         0.000000e+00  0.000000e+00
bigcom52         0.000000e+00  0.000000e+00
bigcom54         0.000000e+00  0.000000e+00
bigcom56         0.000000e+00  7.952173e-02
bigcom62         0.000000e+00  0.000000e+00
bigcom66         4.321521e-06  3.508888e-02
bigcom68         0.000000e+00  0.000000e+00
bigcom69         0.000000e+00  0.000000e+00
bigcom71        -4.299226e-06  5.189811e-03
bigcom72         0.000000e+00  0.000000e+00
bigcom73         0.000000e+00  0.000000e+00
bigcom74         0.000000e+00  0.000000e+00
bigcom75         0.000000e+00  0.000000e+00
bigcom76         0.000000e+00  0.000000e+00
bigcom77         0.000000e+00  0.000000e+00
bigcom79         0.000000e+00  0.000000e+00
bigcom80         0.000000e+00  0.000000e+00
bigcom82         0.000000e+00  0.000000e+00
bigcom83         0.000000e+00  0.000000e+00
bigcom84         0.000000e+00  0.000000e+00
bigcom85         0.000000e+00  0.000000e+00
bigcom87         0.000000e+00  0.000000e+00
bigcom89         0.000000e+00  0.000000e+00
bigcom91         0.000000e+00  0.000000e+00
bigcom92         0.000000e+00  0.000000e+00
bigcom93         0.000000e+00  0.000000e+00
bigcom96         0.000000e+00  0.000000e+00
bigcom97         0.000000e+00  5.766082e-03
bigcom98         0.000000e+00  0.000000e+00
bigcom99         0.000000e+00  0.000000e+00
bigcom101        0.000000e+00  0.000000e+00
bigcom104        0.000000e+00  6.938894e-20
bigcom106        1.314487e-05  5.188601e-02
bigcom109        0.000000e+00  0.000000e+00
bigcom113        0.000000e+00  2.500643e-02
bigcom116       -1.849130e-09  3.372648e-02
bigcom120        0.000000e+00  0.000000e+00
bigcom123        0.000000e+00  0.000000e+00
bigcom126        0.000000e+00  1.449844e-01
bigcom127        0.000000e+00  0.000000e+00
bigcom137        0.000000e+00  0.000000e+00
bigcom139       -2.200704e-06  1.312901e-01
bigcom140        0.000000e+00  0.000000e+00
bigcom143       -1.074807e-06  8.170631e-02
bigcom145        0.000000e+00  0.000000e+00
bigcom146        0.000000e+00  0.000000e+00
bigcom147        0.000000e+00  0.000000e+00
bigcom149        0.000000e+00  0.000000e+00
bigcom153        0.000000e+00  0.000000e+00
bigcom154        0.000000e+00  0.000000e+00
bigcom156        0.000000e+00  0.000000e+00
bigcom157        0.000000e+00  0.000000e+00
bigcom158        0.000000e+00  0.000000e+00
bigcom160        0.000000e+00  0.000000e+00
bigcom161       -4.299226e-06  1.577908e-01
bigcom162        0.000000e+00  0.000000e+00
bigcom164       -1.894478e-06  4.292628e-02
bigcom166        0.000000e+00  0.000000e+00
bigcom167        0.000000e+00  0.000000e+00
bigcom171        0.000000e+00  0.000000e+00
bigcom173        0.000000e+00  0.000000e+00
bigcom175        0.000000e+00  0.000000e+00
bigcom176        0.000000e+00  0.000000e+00
bigcom177        0.000000e+00  0.000000e+00
bigcom178        0.000000e+00  0.000000e+00
bigcom180        0.000000e+00  0.000000e+00
bigcom181        0.000000e+00  0.000000e+00
bigcom184        0.000000e+00  0.000000e+00
bigcom186        0.000000e+00  0.000000e+00
bigcom187        0.000000e+00  0.000000e+00
bigcom189        0.000000e+00  0.000000e+00
bigcom194        0.000000e+00  0.000000e+00
bigcom195        0.000000e+00  0.000000e+00
bigcom196        0.000000e+00  0.000000e+00
bigcom204       -4.299226e-06  5.102500e-02
bigcom205        0.000000e+00  0.000000e+00
bigcom212        0.000000e+00  0.000000e+00
bigcom214        0.000000e+00  0.000000e+00
bigcom222        0.000000e+00  0.000000e+00
bigcom223        0.000000e+00  0.000000e+00
bigcom226        0.000000e+00  0.000000e+00
bigcom227        0.000000e+00  0.000000e+00
bigcom229        0.000000e+00  0.000000e+00
bigcom233        0.000000e+00  0.000000e+00
bigcom236        0.000000e+00  0.000000e+00
bigcom237        0.000000e+00  0.000000e+00
bigcom246        0.000000e+00  0.000000e+00
bigcom248        0.000000e+00  0.000000e+00
bigcom249        0.000000e+00  0.000000e+00
bigcom250        8.627481e-06  7.070436e-02
bigcom254        0.000000e+00  0.000000e+00
bigcom266        0.000000e+00  0.000000e+00
bigcom269        0.000000e+00  0.000000e+00
bigcom272        0.000000e+00  0.000000e+00
bigcom274        0.000000e+00  0.000000e+00
bigcom281        0.000000e+00  0.000000e+00
bigcom291        0.000000e+00  0.000000e+00
bigcom292        0.000000e+00  0.000000e+00
bigcom295        0.000000e+00  0.000000e+00
bigcom299        0.000000e+00  0.000000e+00
bigcom301        0.000000e+00  0.000000e+00
bigcom306        0.000000e+00  0.000000e+00
bigcom309        0.000000e+00  0.000000e+00
bigcom314        0.000000e+00  0.000000e+00
bigcom321        0.000000e+00  0.000000e+00
bigcom341        0.000000e+00  0.000000e+00
bigcom350        0.000000e+00  9.938260e-02
bigcom353        0.000000e+00  0.000000e+00
bigcom359        0.000000e+00  0.000000e+00
bigcom363        0.000000e+00  0.000000e+00
bigcom365        0.000000e+00  0.000000e+00
bigcom385        4.363002e-06  1.046387e-01
bigcom386        0.000000e+00  0.000000e+00
bigcom408        0.000000e+00  0.000000e+00
bigcom412        0.000000e+00  0.000000e+00
bigcom480        0.000000e+00  3.482689e-02
spin_vertex      0.000000e+00  7.798207e-15
membership_s1    0.000000e+00  0.000000e+00
membership_s3    0.000000e+00  0.000000e+00
membership_s4   -5.000090e-37  3.048263e-03
membership_s5    0.000000e+00  0.000000e+00
membership_s6    0.000000e+00  0.000000e+00
membership_s7    0.000000e+00  0.000000e+00
membership_s8    0.000000e+00  0.000000e+00
membership_s9    0.000000e+00  0.000000e+00
membership_s11   0.000000e+00  0.000000e+00
membership_s12   0.000000e+00  0.000000e+00
membership_s14   0.000000e+00  0.000000e+00
membership_s15   0.000000e+00  0.000000e+00
membership_s16  -4.363002e-06  1.305242e-02
membership_s17   0.000000e+00  0.000000e+00
membership_s18   0.000000e+00  0.000000e+00
membership_s20   0.000000e+00  0.000000e+00
membership_s21   0.000000e+00  1.839548e-02
membership_s22   0.000000e+00  0.000000e+00
membership_s24   0.000000e+00  0.000000e+00
membership_s25   0.000000e+00  0.000000e+00
membership_s26   0.000000e+00  0.000000e+00
membership_s27   0.000000e+00  0.000000e+00
membership_s28   0.000000e+00  0.000000e+00
membership_s30   0.000000e+00  0.000000e+00
membership_s31   4.288165e-06  1.379345e-02
membership_s32   0.000000e+00  0.000000e+00
membership_s33   0.000000e+00  0.000000e+00
membership_s36   0.000000e+00  0.000000e+00
membership_s37   0.000000e+00  0.000000e+00
V1               1.251822e-05  8.613354e-02
V2               2.046355e-08  4.419078e-02
pdi              0.000000e+00  0.000000e+00
adhesion         0.000000e+00  5.551115e-18
cohesion         0.000000e+00  9.947598e-16
inner            8.525149e-06  4.814286e-02
outer            2.193945e-05  2.100840e-02
ioratio          4.299226e-06  1.428571e-02
comsize          2.161695e-05  9.399397e-02
target           5.020347e-02  1.513846e+02
[1] "Dataset: low_targets Model GLM, run: 7 of 10 2015-06-16 08:58:54"
[1] "glmnet variable coefficients"
                     [,1]      [,2]
(Intercept)     -3.627956 -6.116411
graph0           0.000000  0.000000
graph1           0.000000  0.000000
graph2           0.000000  0.000000
graph3           0.000000  0.000000
graph4           0.000000  0.000000
graph5           0.000000  0.000000
graph6           0.000000  0.000000
graph7           0.000000  0.000000
graph8           0.000000  0.000000
graph9           0.000000  0.000000
graph10          0.000000  0.000000
graph11          0.000000  0.000000
graph12          0.000000  0.000000
graph13          0.000000  0.000000
graph14          0.000000  0.000000
graph15          0.000000  0.000000
graph16          0.000000  0.000000
graph17          0.000000  0.000000
graph18          0.000000  0.000000
graph19          0.000000  0.000000
graph20          0.000000  0.000000
graph21          0.000000  0.000000
graph22          0.000000  0.000000
graph23          0.000000  0.000000
graph24          0.000000  0.000000
graph25          0.000000  0.000000
graph26          0.000000  0.000000
graph27          0.000000  0.000000
graph28          0.000000  0.000000
graph29          0.000000  0.000000
orbit0           0.000000  0.000000
orbit1           0.000000  0.000000
orbit2           0.000000  0.000000
orbit3           0.000000  0.000000
orbit4           0.000000  0.000000
orbit5           0.000000  0.000000
orbit6           0.000000  0.000000
orbit7           0.000000  0.000000
orbit8           0.000000  0.000000
orbit9           0.000000  0.000000
orbit10          0.000000  0.000000
orbit11          0.000000  0.000000
orbit12          0.000000  0.000000
orbit13          0.000000  0.000000
orbit14          0.000000  0.000000
orbit15          0.000000  0.000000
orbit16          0.000000  0.000000
orbit17          0.000000  0.000000
orbit18          0.000000  0.000000
orbit19          0.000000  0.000000
orbit20          0.000000  0.000000
orbit21          0.000000  0.000000
orbit22          0.000000  0.000000
orbit23          0.000000  0.000000
orbit24          0.000000  0.000000
orbit25          0.000000  0.000000
orbit26          0.000000  0.000000
orbit27          0.000000  0.000000
orbit28          0.000000  0.000000
orbit29          0.000000  0.000000
orbit30          0.000000  0.000000
orbit31          0.000000  0.000000
orbit32          0.000000  0.000000
orbit33          0.000000  0.000000
orbit34          0.000000  0.000000
orbit35          0.000000  0.000000
orbit36          0.000000  0.000000
orbit37          0.000000  0.000000
orbit38          0.000000  0.000000
orbit39          0.000000  0.000000
orbit40          0.000000  0.000000
orbit41          0.000000  0.000000
orbit42          0.000000  0.000000
orbit43          0.000000  0.000000
orbit44          0.000000  0.000000
orbit45          0.000000  0.000000
orbit46          0.000000  0.000000
orbit47          0.000000  0.000000
orbit48          0.000000  0.000000
orbit49          0.000000  0.000000
orbit50          0.000000  0.000000
orbit51          0.000000  0.000000
orbit52          0.000000  0.000000
orbit53          0.000000  0.000000
orbit54          0.000000  0.000000
orbit55          0.000000  0.000000
orbit56          0.000000  0.000000
orbit57          0.000000  0.000000
orbit58          0.000000  0.000000
orbit59          0.000000  0.000000
orbit60          0.000000  0.000000
orbit61          0.000000  0.000000
orbit62          0.000000  0.000000
orbit63          0.000000  0.000000
orbit64          0.000000  0.000000
orbit65          0.000000  0.000000
orbit66          0.000000  0.000000
orbit67          0.000000  0.000000
orbit68          0.000000  0.000000
orbit69          0.000000  0.000000
orbit70          0.000000  0.000000
orbit71          0.000000  0.000000
orbit72          0.000000  0.000000
AP               0.000000  0.000000
bet              0.000000  0.000000
ecc              0.000000  0.000000
eccrad           0.000000  0.000000
close            0.000000  0.000000
constraint       0.000000  0.000000
coreness         0.000000  0.000000
knn              0.000000  0.000000
hubscore         0.000000  0.000000
pagerank         0.000000  0.000000
trans            0.000000  0.000000
evcent           0.000000  0.000000
first            0.000000  0.000000
upto_second      0.000000  0.000000
upto_third       0.000000  0.000000
upto_fourth      0.000000  0.000000
upto_fifth       0.000000  0.000000
upto_sixth       0.000000  0.000000
second           0.000000  0.000000
third            0.000000  0.000000
fourth           0.000000  0.000000
fifth            0.000000  0.000000
sixth            0.000000  0.000000
ratio1           0.000000  0.000000
ratio2           0.000000  0.000000
ratio3           0.000000  0.000000
ratio4           0.000000  0.000000
ratio5           0.000000  0.000000
ratio6           0.000000  0.000000
selfinter        0.000000  0.000000
walktrap_vertex  0.000000  0.000000
bigcom1          0.000000  0.000000
bigcom2          0.000000  0.000000
bigcom3          0.000000  0.000000
bigcom4          0.000000  0.000000
bigcom6          0.000000  0.000000
bigcom8          0.000000  0.000000
bigcom9          0.000000  0.000000
bigcom11         0.000000  0.000000
bigcom13         0.000000  0.000000
bigcom15         0.000000  0.000000
bigcom16         0.000000  0.000000
bigcom21         0.000000  0.000000
bigcom22         0.000000  0.000000
bigcom24         0.000000  0.000000
bigcom26         0.000000  0.000000
bigcom28         0.000000  0.000000
bigcom30         0.000000  0.000000
bigcom31         0.000000  0.000000
bigcom32         0.000000  0.000000
bigcom33         0.000000  0.000000
bigcom34         0.000000  0.000000
bigcom36         0.000000  0.000000
bigcom37         0.000000  0.000000
bigcom38         0.000000  0.000000
bigcom39         0.000000  0.000000
bigcom40         0.000000  0.000000
bigcom43         0.000000  0.000000
bigcom44         0.000000  0.000000
bigcom46         0.000000  0.000000
bigcom47         0.000000  0.000000
bigcom49         0.000000  0.000000
bigcom50         0.000000  0.000000
bigcom51         0.000000  0.000000
bigcom52         0.000000  0.000000
bigcom54         0.000000  0.000000
bigcom56         0.000000  0.000000
bigcom62         0.000000  0.000000
bigcom66         0.000000  0.000000
bigcom68         0.000000  0.000000
bigcom69         0.000000  0.000000
bigcom71         0.000000  0.000000
bigcom72         0.000000  0.000000
bigcom73         0.000000  0.000000
bigcom74         0.000000  0.000000
bigcom75         0.000000  0.000000
bigcom76         0.000000  0.000000
bigcom77         0.000000  0.000000
bigcom79         0.000000  0.000000
bigcom80         0.000000  0.000000
bigcom82         0.000000  0.000000
bigcom83         0.000000  0.000000
bigcom84         0.000000  0.000000
bigcom85         0.000000  0.000000
bigcom87         0.000000  0.000000
bigcom89         0.000000  0.000000
bigcom91         0.000000  0.000000
bigcom92         0.000000  0.000000
bigcom93         0.000000  0.000000
bigcom96         0.000000  0.000000
bigcom97         0.000000  0.000000
bigcom98         0.000000  0.000000
bigcom99         0.000000  0.000000
bigcom101        0.000000  0.000000
bigcom104        0.000000  0.000000
bigcom106        0.000000  0.000000
bigcom109        0.000000  0.000000
bigcom113        0.000000  0.000000
bigcom116        0.000000  0.000000
bigcom120        0.000000  0.000000
bigcom123        0.000000  0.000000
bigcom126        0.000000  0.000000
bigcom127        0.000000  0.000000
bigcom137        0.000000  0.000000
bigcom139        0.000000  0.000000
bigcom140        0.000000  0.000000
bigcom143        0.000000  0.000000
bigcom145        0.000000  0.000000
bigcom146        0.000000  0.000000
bigcom147        0.000000  0.000000
bigcom149        0.000000  0.000000
bigcom153        0.000000  0.000000
bigcom154        0.000000  0.000000
bigcom156        0.000000  0.000000
bigcom157        0.000000  0.000000
bigcom158        0.000000  0.000000
bigcom160        0.000000  0.000000
bigcom161        0.000000  0.000000
bigcom162        0.000000  0.000000
bigcom164        0.000000  0.000000
bigcom166        0.000000  0.000000
bigcom167        0.000000  0.000000
bigcom171        0.000000  0.000000
bigcom173        0.000000  0.000000
bigcom175        0.000000  0.000000
bigcom176        0.000000  0.000000
bigcom177        0.000000  0.000000
bigcom178        0.000000  0.000000
bigcom180        0.000000  0.000000
bigcom181        0.000000  0.000000
bigcom184        0.000000  0.000000
bigcom186        0.000000  0.000000
bigcom187        0.000000  0.000000
bigcom189        0.000000  0.000000
bigcom194        0.000000  0.000000
bigcom195        0.000000  0.000000
bigcom196        0.000000  0.000000
bigcom204        0.000000  0.000000
bigcom205        0.000000  0.000000
bigcom212        0.000000  0.000000
bigcom214        0.000000  0.000000
bigcom222        0.000000  0.000000
bigcom223        0.000000  0.000000
bigcom226        0.000000  0.000000
bigcom227        0.000000  0.000000
bigcom229        0.000000  0.000000
bigcom233        0.000000  0.000000
bigcom236        0.000000  0.000000
bigcom237        0.000000  0.000000
bigcom246        0.000000  0.000000
bigcom248        0.000000  0.000000
bigcom249        0.000000  0.000000
bigcom250        0.000000  0.000000
bigcom254        0.000000  0.000000
bigcom266        0.000000  0.000000
bigcom269        0.000000  0.000000
bigcom272        0.000000  0.000000
bigcom274        0.000000  0.000000
bigcom281        0.000000  0.000000
bigcom291        0.000000  0.000000
bigcom292        0.000000  0.000000
bigcom295        0.000000  0.000000
bigcom299        0.000000  0.000000
bigcom301        0.000000  0.000000
bigcom306        0.000000  0.000000
bigcom309        0.000000  0.000000
bigcom314        0.000000  0.000000
bigcom321        0.000000  0.000000
bigcom341        0.000000  0.000000
bigcom350        0.000000  0.000000
bigcom353        0.000000  0.000000
bigcom359        0.000000  0.000000
bigcom363        0.000000  0.000000
bigcom365        0.000000  0.000000
bigcom385        0.000000  0.000000
bigcom386        0.000000  0.000000
bigcom408        0.000000  0.000000
bigcom412        0.000000  0.000000
bigcom480        0.000000  0.000000
spin_vertex      0.000000  0.000000
membership_s1    0.000000  0.000000
membership_s3    0.000000  0.000000
membership_s4    0.000000  0.000000
membership_s5    0.000000  0.000000
membership_s6    0.000000  0.000000
membership_s7    0.000000  0.000000
membership_s8    0.000000  0.000000
membership_s9    0.000000  0.000000
membership_s11   0.000000  0.000000
membership_s12   0.000000  0.000000
membership_s14   0.000000  0.000000
membership_s15   0.000000  0.000000
membership_s16   0.000000  0.000000
membership_s17   0.000000  0.000000
membership_s18   0.000000  0.000000
membership_s20   0.000000  0.000000
membership_s21   0.000000  0.000000
membership_s22   0.000000  0.000000
membership_s24   0.000000  0.000000
membership_s25   0.000000  0.000000
membership_s26   0.000000  0.000000
membership_s27   0.000000  0.000000
membership_s28   0.000000  0.000000
membership_s30   0.000000  0.000000
membership_s31   0.000000  0.000000
membership_s32   0.000000  0.000000
membership_s33   0.000000  0.000000
membership_s36   0.000000  0.000000
membership_s37   0.000000  0.000000
V1               0.000000  0.000000
V2               0.000000  0.000000
pdi              0.000000  0.000000
adhesion         0.000000  0.000000
cohesion         0.000000  0.000000
inner            0.000000  0.000000
outer            0.000000  0.000000
ioratio          0.000000  0.000000
comsize          0.000000  0.000000
target           0.000000  8.193888
[1] "Dataset: low_targets Model GBM, run: 8 of 10 2015-06-16 08:59:00"
Iter   TrainDeviance   ValidDeviance   StepSize   Improve
     1        0.2156             nan     0.0100    0.0105
     2        0.2021             nan     0.0100    0.0062
     3        0.1916             nan     0.0100    0.0050
     4        0.1831             nan     0.0100    0.0047
     5        0.1758             nan     0.0100    0.0033
     6        0.1694             nan     0.0100    0.0032
     7        0.1637             nan     0.0100    0.0029
     8        0.1586             nan     0.0100    0.0025
     9        0.1540             nan     0.0100    0.0021
    10        0.1497             nan     0.0100    0.0021
    20        0.1192             nan     0.0100    0.0013
    40        0.0854             nan     0.0100    0.0006
    49        0.0752             nan     0.0100    0.0005

[1] "GBM variable coefficients"
                            var      rel.inf
target                   target 1.000000e+02
graph3                   graph3 4.982972e-25
graph1                   graph1 4.866694e-25
graph0                   graph0 2.072925e-25
graph7                   graph7 5.566424e-26
graph13                 graph13 2.441434e-26
graph5                   graph5 2.369553e-26
graph9                   graph9 1.878644e-26
pagerank               pagerank 4.538642e-27
orbit1                   orbit1 3.531131e-27
graph20                 graph20 5.798778e-29
graph4                   graph4 4.969175e-29
ratio3                   ratio3 3.584535e-29
graph17                 graph17 2.292204e-29
orbit4                   orbit4 2.153067e-29
fifth                     fifth 1.614948e-29
constraint           constraint 1.598642e-29
ratio4                   ratio4 1.325197e-29
graph10                 graph10 1.258133e-29
orbit18                 orbit18 8.323542e-30
V2                           V2 8.287165e-30
graph15                 graph15 5.240576e-30
adhesion               adhesion 4.350754e-30
ratio6                   ratio6 4.179198e-30
ratio5                   ratio5 4.170441e-30
ratio2                   ratio2 4.145350e-30
third                     third 4.093180e-30
upto_third           upto_third 3.002564e-30
graph25                 graph25 2.797904e-30
V1                           V1 2.345680e-30
graph14                 graph14 2.274744e-30
orbit15                 orbit15 2.072380e-30
fourth                   fourth 2.014388e-30
graph11                 graph11 1.955404e-30
sixth                     sixth 1.629933e-30
inner                     inner 1.565875e-30
graph2                   graph2 1.369612e-30
orbit9                   orbit9 1.245689e-30
ratio1                   ratio1 9.851416e-31
spin_vertex         spin_vertex 8.932459e-31
knn                         knn 8.298819e-31
cohesion               cohesion 8.208491e-31
graph16                 graph16 7.942415e-31
orbit16                 orbit16 7.391166e-31
orbit56                 orbit56 6.077319e-31
upto_second         upto_second 5.909799e-31
upto_sixth           upto_sixth 5.571652e-31
orbit23                 orbit23 4.149946e-31
orbit51                 orbit51 3.884850e-31
graph23                 graph23 3.867360e-31
comsize                 comsize 3.793508e-31
graph6                   graph6 3.429684e-31
orbit52                 orbit52 3.165061e-31
second                   second 3.029534e-31
graph12                 graph12 2.211763e-31
graph18                 graph18 8.087225e-32
orbit19                 orbit19 6.786341e-32
close                     close 5.109799e-32
orbit27                 orbit27 5.008879e-32
orbit17                 orbit17 4.702463e-32
ioratio                 ioratio 3.589713e-32
graph8                   graph8 0.000000e+00
graph19                 graph19 0.000000e+00
graph21                 graph21 0.000000e+00
graph22                 graph22 0.000000e+00
graph24                 graph24 0.000000e+00
graph26                 graph26 0.000000e+00
graph27                 graph27 0.000000e+00
graph28                 graph28 0.000000e+00
graph29                 graph29 0.000000e+00
orbit0                   orbit0 0.000000e+00
orbit2                   orbit2 0.000000e+00
orbit3                   orbit3 0.000000e+00
orbit5                   orbit5 0.000000e+00
orbit6                   orbit6 0.000000e+00
orbit7                   orbit7 0.000000e+00
orbit8                   orbit8 0.000000e+00
orbit10                 orbit10 0.000000e+00
orbit11                 orbit11 0.000000e+00
orbit12                 orbit12 0.000000e+00
orbit13                 orbit13 0.000000e+00
orbit14                 orbit14 0.000000e+00
orbit20                 orbit20 0.000000e+00
orbit21                 orbit21 0.000000e+00
orbit22                 orbit22 0.000000e+00
orbit24                 orbit24 0.000000e+00
orbit25                 orbit25 0.000000e+00
orbit26                 orbit26 0.000000e+00
orbit28                 orbit28 0.000000e+00
orbit29                 orbit29 0.000000e+00
orbit30                 orbit30 0.000000e+00
orbit31                 orbit31 0.000000e+00
orbit32                 orbit32 0.000000e+00
orbit33                 orbit33 0.000000e+00
orbit34                 orbit34 0.000000e+00
orbit35                 orbit35 0.000000e+00
orbit36                 orbit36 0.000000e+00
orbit37                 orbit37 0.000000e+00
orbit38                 orbit38 0.000000e+00
orbit39                 orbit39 0.000000e+00
orbit40                 orbit40 0.000000e+00
orbit41                 orbit41 0.000000e+00
orbit42                 orbit42 0.000000e+00
orbit43                 orbit43 0.000000e+00
orbit44                 orbit44 0.000000e+00
orbit45                 orbit45 0.000000e+00
orbit46                 orbit46 0.000000e+00
orbit47                 orbit47 0.000000e+00
orbit48                 orbit48 0.000000e+00
orbit49                 orbit49 0.000000e+00
orbit50                 orbit50 0.000000e+00
orbit53                 orbit53 0.000000e+00
orbit54                 orbit54 0.000000e+00
orbit55                 orbit55 0.000000e+00
orbit57                 orbit57 0.000000e+00
orbit58                 orbit58 0.000000e+00
orbit59                 orbit59 0.000000e+00
orbit60                 orbit60 0.000000e+00
orbit61                 orbit61 0.000000e+00
orbit62                 orbit62 0.000000e+00
orbit63                 orbit63 0.000000e+00
orbit64                 orbit64 0.000000e+00
orbit65                 orbit65 0.000000e+00
orbit66                 orbit66 0.000000e+00
orbit67                 orbit67 0.000000e+00
orbit68                 orbit68 0.000000e+00
orbit69                 orbit69 0.000000e+00
orbit70                 orbit70 0.000000e+00
orbit71                 orbit71 0.000000e+00
orbit72                 orbit72 0.000000e+00
AP                           AP 0.000000e+00
bet                         bet 0.000000e+00
ecc                         ecc 0.000000e+00
eccrad                   eccrad 0.000000e+00
coreness               coreness 0.000000e+00
hubscore               hubscore 0.000000e+00
trans                     trans 0.000000e+00
evcent                   evcent 0.000000e+00
first                     first 0.000000e+00
upto_fourth         upto_fourth 0.000000e+00
upto_fifth           upto_fifth 0.000000e+00
selfinter             selfinter 0.000000e+00
walktrap_vertex walktrap_vertex 0.000000e+00
bigcom1                 bigcom1 0.000000e+00
bigcom2                 bigcom2 0.000000e+00
bigcom3                 bigcom3 0.000000e+00
bigcom4                 bigcom4 0.000000e+00
bigcom6                 bigcom6 0.000000e+00
bigcom8                 bigcom8 0.000000e+00
bigcom9                 bigcom9 0.000000e+00
bigcom11               bigcom11 0.000000e+00
bigcom13               bigcom13 0.000000e+00
bigcom15               bigcom15 0.000000e+00
bigcom16               bigcom16 0.000000e+00
bigcom21               bigcom21 0.000000e+00
bigcom22               bigcom22 0.000000e+00
bigcom24               bigcom24 0.000000e+00
bigcom26               bigcom26 0.000000e+00
bigcom28               bigcom28 0.000000e+00
bigcom30               bigcom30 0.000000e+00
bigcom31               bigcom31 0.000000e+00
bigcom32               bigcom32 0.000000e+00
bigcom33               bigcom33 0.000000e+00
bigcom34               bigcom34 0.000000e+00
bigcom36               bigcom36 0.000000e+00
bigcom37               bigcom37 0.000000e+00
bigcom38               bigcom38 0.000000e+00
bigcom39               bigcom39 0.000000e+00
bigcom40               bigcom40 0.000000e+00
bigcom43               bigcom43 0.000000e+00
bigcom44               bigcom44 0.000000e+00
bigcom46               bigcom46 0.000000e+00
bigcom47               bigcom47 0.000000e+00
bigcom49               bigcom49 0.000000e+00
bigcom50               bigcom50 0.000000e+00
bigcom51               bigcom51 0.000000e+00
bigcom52               bigcom52 0.000000e+00
bigcom54               bigcom54 0.000000e+00
bigcom56               bigcom56 0.000000e+00
bigcom62               bigcom62 0.000000e+00
bigcom66               bigcom66 0.000000e+00
bigcom68               bigcom68 0.000000e+00
bigcom69               bigcom69 0.000000e+00
bigcom71               bigcom71 0.000000e+00
bigcom72               bigcom72 0.000000e+00
bigcom73               bigcom73 0.000000e+00
bigcom74               bigcom74 0.000000e+00
bigcom75               bigcom75 0.000000e+00
bigcom76               bigcom76 0.000000e+00
bigcom77               bigcom77 0.000000e+00
bigcom79               bigcom79 0.000000e+00
bigcom80               bigcom80 0.000000e+00
bigcom82               bigcom82 0.000000e+00
bigcom83               bigcom83 0.000000e+00
bigcom84               bigcom84 0.000000e+00
bigcom85               bigcom85 0.000000e+00
bigcom87               bigcom87 0.000000e+00
bigcom89               bigcom89 0.000000e+00
bigcom91               bigcom91 0.000000e+00
bigcom92               bigcom92 0.000000e+00
bigcom93               bigcom93 0.000000e+00
bigcom96               bigcom96 0.000000e+00
bigcom97               bigcom97 0.000000e+00
bigcom98               bigcom98 0.000000e+00
bigcom99               bigcom99 0.000000e+00
bigcom101             bigcom101 0.000000e+00
bigcom104             bigcom104 0.000000e+00
bigcom106             bigcom106 0.000000e+00
bigcom109             bigcom109 0.000000e+00
bigcom113             bigcom113 0.000000e+00
bigcom116             bigcom116 0.000000e+00
bigcom120             bigcom120 0.000000e+00
bigcom123             bigcom123 0.000000e+00
bigcom126             bigcom126 0.000000e+00
bigcom127             bigcom127 0.000000e+00
bigcom137             bigcom137 0.000000e+00
bigcom139             bigcom139 0.000000e+00
bigcom140             bigcom140 0.000000e+00
bigcom143             bigcom143 0.000000e+00
bigcom145             bigcom145 0.000000e+00
bigcom146             bigcom146 0.000000e+00
bigcom147             bigcom147 0.000000e+00
bigcom149             bigcom149 0.000000e+00
bigcom153             bigcom153 0.000000e+00
bigcom154             bigcom154 0.000000e+00
bigcom156             bigcom156 0.000000e+00
bigcom157             bigcom157 0.000000e+00
bigcom158             bigcom158 0.000000e+00
bigcom160             bigcom160 0.000000e+00
bigcom161             bigcom161 0.000000e+00
bigcom162             bigcom162 0.000000e+00
bigcom164             bigcom164 0.000000e+00
bigcom166             bigcom166 0.000000e+00
bigcom167             bigcom167 0.000000e+00
bigcom171             bigcom171 0.000000e+00
bigcom173             bigcom173 0.000000e+00
bigcom175             bigcom175 0.000000e+00
bigcom176             bigcom176 0.000000e+00
bigcom177             bigcom177 0.000000e+00
bigcom178             bigcom178 0.000000e+00
bigcom180             bigcom180 0.000000e+00
bigcom181             bigcom181 0.000000e+00
bigcom184             bigcom184 0.000000e+00
bigcom186             bigcom186 0.000000e+00
bigcom187             bigcom187 0.000000e+00
bigcom189             bigcom189 0.000000e+00
bigcom194             bigcom194 0.000000e+00
bigcom195             bigcom195 0.000000e+00
bigcom196             bigcom196 0.000000e+00
bigcom204             bigcom204 0.000000e+00
bigcom205             bigcom205 0.000000e+00
bigcom212             bigcom212 0.000000e+00
bigcom214             bigcom214 0.000000e+00
bigcom222             bigcom222 0.000000e+00
bigcom223             bigcom223 0.000000e+00
bigcom226             bigcom226 0.000000e+00
bigcom227             bigcom227 0.000000e+00
bigcom229             bigcom229 0.000000e+00
bigcom233             bigcom233 0.000000e+00
bigcom236             bigcom236 0.000000e+00
bigcom237             bigcom237 0.000000e+00
bigcom246             bigcom246 0.000000e+00
bigcom248             bigcom248 0.000000e+00
bigcom249             bigcom249 0.000000e+00
bigcom250             bigcom250 0.000000e+00
bigcom254             bigcom254 0.000000e+00
bigcom266             bigcom266 0.000000e+00
bigcom269             bigcom269 0.000000e+00
bigcom272             bigcom272 0.000000e+00
bigcom274             bigcom274 0.000000e+00
bigcom281             bigcom281 0.000000e+00
bigcom291             bigcom291 0.000000e+00
bigcom292             bigcom292 0.000000e+00
bigcom295             bigcom295 0.000000e+00
bigcom299             bigcom299 0.000000e+00
bigcom301             bigcom301 0.000000e+00
bigcom306             bigcom306 0.000000e+00
bigcom309             bigcom309 0.000000e+00
bigcom314             bigcom314 0.000000e+00
bigcom321             bigcom321 0.000000e+00
bigcom341             bigcom341 0.000000e+00
bigcom350             bigcom350 0.000000e+00
bigcom353             bigcom353 0.000000e+00
bigcom359             bigcom359 0.000000e+00
bigcom363             bigcom363 0.000000e+00
bigcom365             bigcom365 0.000000e+00
bigcom385             bigcom385 0.000000e+00
bigcom386             bigcom386 0.000000e+00
bigcom408             bigcom408 0.000000e+00
bigcom412             bigcom412 0.000000e+00
bigcom480             bigcom480 0.000000e+00
membership_s1     membership_s1 0.000000e+00
membership_s3     membership_s3 0.000000e+00
membership_s4     membership_s4 0.000000e+00
membership_s5     membership_s5 0.000000e+00
membership_s6     membership_s6 0.000000e+00
membership_s7     membership_s7 0.000000e+00
membership_s8     membership_s8 0.000000e+00
membership_s9     membership_s9 0.000000e+00
membership_s11   membership_s11 0.000000e+00
membership_s12   membership_s12 0.000000e+00
membership_s14   membership_s14 0.000000e+00
membership_s15   membership_s15 0.000000e+00
membership_s16   membership_s16 0.000000e+00
membership_s17   membership_s17 0.000000e+00
membership_s18   membership_s18 0.000000e+00
membership_s20   membership_s20 0.000000e+00
membership_s21   membership_s21 0.000000e+00
membership_s22   membership_s22 0.000000e+00
membership_s24   membership_s24 0.000000e+00
membership_s25   membership_s25 0.000000e+00
membership_s26   membership_s26 0.000000e+00
membership_s27   membership_s27 0.000000e+00
membership_s28   membership_s28 0.000000e+00
membership_s30   membership_s30 0.000000e+00
membership_s31   membership_s31 0.000000e+00
membership_s32   membership_s32 0.000000e+00
membership_s33   membership_s33 0.000000e+00
membership_s36   membership_s36 0.000000e+00
membership_s37   membership_s37 0.000000e+00
pdi                         pdi 0.000000e+00
outer                     outer 0.000000e+00
[1] "Dataset: low_targets Model RF, run: 8 of 10 2015-06-16 08:59:29"
     |      Out-of-bag   |
Tree |      MSE  %Var(y) |
   1 | 0.0008745     3.56 |
   2 | 0.001371     5.57 |
   3 | 0.0007437     3.02 |
   4 | 0.0004313     1.75 |
   5 | 0.0005651     2.30 |
   6 | 0.0003451     1.40 |
   7 | 0.0003145     1.28 |
   8 | 0.0005328     2.17 |
   9 | 0.0006036     2.45 |
  10 | 0.0005508     2.24 |
  11 | 0.0004957     2.02 |
  12 | 0.000445     1.81 |
  13 | 0.0004086     1.66 |
  14 | 0.000364     1.48 |
  15 | 0.0003074     1.25 |
  16 | 0.000263     1.07 |
  17 | 0.0002399     0.98 |
  18 | 0.0001996     0.81 |
  19 | 0.0001852     0.75 |
  20 | 0.0001707     0.69 |
  21 | 0.0001732     0.70 |
  22 | 0.0001687     0.69 |
  23 | 0.0001506     0.61 |
  24 | 0.0001425     0.58 |
  25 | 0.0001335     0.54 |
  26 | 0.0001277     0.52 |
  27 | 0.0001203     0.49 |
  28 | 0.0001257     0.51 |
  29 | 0.0001157     0.47 |
  30 | 0.0001098     0.45 |
  31 | 0.0001055     0.43 |
  32 | 9.941e-05     0.40 |
  33 | 9.805e-05     0.40 |
  34 | 9.114e-05     0.37 |
  35 | 9.446e-05     0.38 |
  36 | 8.664e-05     0.35 |
  37 | 8.144e-05     0.33 |
  38 | 7.768e-05     0.32 |
  39 | 7.517e-05     0.31 |
  40 | 8.154e-05     0.33 |
  41 | 7.602e-05     0.31 |
  42 | 7.648e-05     0.31 |
  43 | 7.605e-05     0.31 |
  44 | 7.199e-05     0.29 |
  45 | 7.283e-05     0.30 |
  46 | 6.999e-05     0.28 |
  47 | 7.302e-05     0.30 |
  48 | 7.136e-05     0.29 |
  49 | 7.568e-05     0.31 |
  50 | 7.874e-05     0.32 |
  51 | 7.543e-05     0.31 |
  52 | 7.447e-05     0.30 |
  53 | 7.106e-05     0.29 |
  54 | 6.84e-05     0.28 |
  55 | 6.531e-05     0.27 |
  56 | 6.474e-05     0.26 |
  57 | 6.608e-05     0.27 |
  58 | 6.431e-05     0.26 |
  59 | 6.699e-05     0.27 |
  60 | 6.486e-05     0.26 |
  61 | 6.502e-05     0.26 |
  62 | 6.804e-05     0.28 |
  63 | 6.546e-05     0.27 |
  64 | 6.464e-05     0.26 |
  65 | 6.362e-05     0.26 |
  66 | 6.245e-05     0.25 |
  67 | 6.086e-05     0.25 |
  68 | 6.433e-05     0.26 |
  69 | 6.876e-05     0.28 |
  70 | 6.697e-05     0.27 |
  71 | 6.619e-05     0.27 |
  72 | 6.422e-05     0.26 |
  73 | 6.782e-05     0.28 |
  74 | 6.825e-05     0.28 |
  75 | 6.857e-05     0.28 |
  76 | 6.751e-05     0.27 |
  77 | 6.912e-05     0.28 |
  78 | 6.805e-05     0.28 |
  79 | 6.655e-05     0.27 |
  80 | 6.651e-05     0.27 |
  81 | 6.442e-05     0.26 |
  82 | 6.446e-05     0.26 |
  83 | 6.331e-05     0.26 |
  84 | 6.571e-05     0.27 |
  85 | 6.523e-05     0.27 |
  86 | 6.528e-05     0.27 |
  87 | 6.482e-05     0.26 |
  88 | 6.984e-05     0.28 |
  89 | 7.254e-05     0.29 |
  90 | 7.154e-05     0.29 |
  91 | 7.208e-05     0.29 |
  92 | 7.148e-05     0.29 |
  93 | 6.968e-05     0.28 |
  94 | 6.848e-05     0.28 |
  95 | 6.948e-05     0.28 |
  96 | 6.987e-05     0.28 |
  97 | 6.817e-05     0.28 |
  98 | 6.735e-05     0.27 |
  99 | 7.109e-05     0.29 |
 100 | 6.989e-05     0.28 |
[1] "Random Forest variable coefficients"
                      %IncMSE IncNodePurity
graph5           0.000000e+00  0.000000e+00
graph6           8.643042e-06  2.000000e-02
graph7          -3.259452e-06  4.616750e-03
graph8           0.000000e+00  5.551115e-19
graph9           3.025856e-05  6.031746e-02
graph10          5.654828e-36  9.518144e-03
graph11          0.000000e+00  9.499783e-03
graph12         -2.805787e-06  2.823866e-02
graph13          7.384883e-05  1.834325e-02
graph14          2.204586e-05  4.758621e-02
graph15         -1.229862e-35  1.714286e-02
graph16          2.175181e-05  2.746833e-01
graph17          0.000000e+00  2.558509e-15
graph18          3.492970e-36  8.242296e-15
graph19          8.837826e-06  2.357143e-02
graph20          8.661758e-06  6.339536e-02
graph21          4.041721e-04  1.172065e-02
graph22          5.933304e-04  9.605117e-03
graph23          8.784172e-04  1.120855e-01
graph24          0.000000e+00  2.590909e-02
graph25          6.075811e-05  4.448307e-02
graph26          0.000000e+00  3.552714e-17
graph27          2.539762e-36  2.842171e-16
graph28          0.000000e+00  0.000000e+00
graph29          0.000000e+00  0.000000e+00
orbit0           4.363002e-06  3.303571e-02
orbit1           3.497225e-36  1.751044e-14
orbit2           0.000000e+00  5.551115e-19
orbit3           0.000000e+00  7.112366e-19
orbit4           1.308901e-05  3.333333e-02
orbit5          -1.881909e-35  3.697598e-15
orbit6          -7.479425e-35  3.620884e-02
orbit7           0.000000e+00  1.989520e-15
orbit8           4.653298e-36  3.002043e-15
orbit9          -2.328315e-36  8.524584e-02
orbit10          1.392405e-35  2.415845e-15
orbit11          0.000000e+00  3.552714e-17
orbit12          0.000000e+00  7.638334e-16
orbit13          1.633753e-05  4.859403e-01
orbit14          0.000000e+00  0.000000e+00
orbit15          0.000000e+00  8.242851e-15
orbit16          1.651456e-04  4.105275e-02
orbit17          7.750248e-21  3.132359e-02
orbit18          4.176968e-05  7.590670e-02
orbit19          2.644543e-04  5.612768e-02
orbit20         -1.454052e-35  5.139250e-03
orbit21          3.919914e-36  4.689721e-15
orbit22          4.416961e-06  1.714286e-02
orbit23          4.384509e-36  2.842171e-15
orbit24          0.000000e+00  1.333333e-02
orbit25          0.000000e+00  1.515152e-02
orbit26          0.000000e+00  0.000000e+00
orbit27          4.325260e-06  3.076923e-02
orbit28         -1.367139e-35  1.333333e-02
orbit29         -7.843787e-36  2.842171e-16
orbit30          0.000000e+00  9.947598e-16
orbit31          0.000000e+00  1.500000e-02
orbit32          2.619126e-08  2.404181e-02
orbit33          4.370623e-06  3.676946e-02
orbit34          0.000000e+00  3.301917e-02
orbit35          3.130511e-04  7.035464e-03
orbit36          6.970564e-05  1.547199e-02
orbit37          5.194782e-05  3.543594e-01
orbit38         -4.376368e-06  1.714286e-02
orbit39         -5.697649e-35  1.904338e-02
orbit40          0.000000e+00  0.000000e+00
orbit41          0.000000e+00  0.000000e+00
orbit42          0.000000e+00  0.000000e+00
orbit43          0.000000e+00  3.552714e-17
orbit44          0.000000e+00  0.000000e+00
orbit45         -8.496498e-35  1.500000e-02
orbit46         -3.535412e-06  1.667647e-02
orbit47          4.821159e-05  1.220137e-01
orbit48          0.000000e+00  0.000000e+00
orbit49         -1.718625e-05  7.681061e-02
orbit50          0.000000e+00  0.000000e+00
orbit51          3.483995e-36  1.733724e-14
orbit52          6.419766e-36  3.552714e-15
orbit53          4.363002e-06  1.105543e-03
orbit54          5.935130e-04  3.791516e-02
orbit55          0.000000e+00  1.806703e-01
orbit56          4.444655e-06  1.102615e-01
orbit57          1.730480e-05  3.163654e-02
orbit58          2.186270e-05  2.500000e-02
orbit59          0.000000e+00  5.684342e-16
orbit60         -4.330879e-06  1.172614e-01
orbit61          4.325260e-06  2.122378e-02
orbit62          3.056769e-05  3.277445e-02
orbit63          0.000000e+00  7.105427e-17
orbit64          0.000000e+00  0.000000e+00
orbit65          3.021148e-05  9.617870e-03
orbit66          0.000000e+00  0.000000e+00
orbit67          0.000000e+00  0.000000e+00
orbit68         -1.326260e-05  4.113769e-02
orbit69         -1.884724e-05  3.073612e-02
orbit70          0.000000e+00  0.000000e+00
orbit71         -4.409171e-06  5.235967e-02
orbit72          0.000000e+00  0.000000e+00
AP               0.000000e+00  0.000000e+00
bet              1.303781e-05  6.455087e-02
ecc              2.009047e-05  2.890201e-03
eccrad           4.409171e-06  1.714286e-02
close            0.000000e+00  1.894063e-02
constraint       0.000000e+00  4.192063e-02
coreness         0.000000e+00  4.263256e-15
knn              4.344049e-06  5.962248e-03
hubscore         6.084311e-05  2.800000e-02
pagerank        -2.236150e-06  5.963697e-02
trans            0.000000e+00  1.500000e-02
evcent          -2.751328e-37  4.528425e-02
first            0.000000e+00  2.557954e-15
upto_second     -1.624365e-35  2.545455e-02
upto_third      -1.731588e-35  3.810656e-02
upto_fourth     -5.301515e-36  9.543582e-03
upto_fifth       4.330879e-06  3.733333e-02
upto_sixth       2.376092e-36  1.256995e-14
second           2.938850e-36  1.023182e-14
third            0.000000e+00  8.828580e-15
fourth           6.464847e-36  1.714286e-02
fifth            0.000000e+00  5.438801e-02
sixth            1.318102e-05  2.100000e-02
ratio1           4.380201e-06  1.722222e-02
ratio2           7.399444e-05  6.190476e-02
ratio3           1.475546e-05  8.176665e-02
ratio4           4.345937e-06  3.314286e-02
ratio5           7.824974e-05  4.697606e-02
ratio6           1.527070e-04  9.989708e-03
selfinter        0.000000e+00  2.000000e-02
walktrap_vertex  0.000000e+00  0.000000e+00
bigcom1          0.000000e+00  8.673617e-20
bigcom2          0.000000e+00  0.000000e+00
bigcom3          0.000000e+00  0.000000e+00
bigcom4          0.000000e+00  0.000000e+00
bigcom6          0.000000e+00  0.000000e+00
bigcom8          0.000000e+00  1.776357e-17
bigcom9          0.000000e+00  5.551115e-19
bigcom11         0.000000e+00  0.000000e+00
bigcom13         0.000000e+00  0.000000e+00
bigcom15         0.000000e+00  0.000000e+00
bigcom16         0.000000e+00  0.000000e+00
bigcom21         0.000000e+00  0.000000e+00
bigcom22         0.000000e+00  0.000000e+00
bigcom24         0.000000e+00  0.000000e+00
bigcom26         0.000000e+00  0.000000e+00
bigcom28         0.000000e+00  3.469447e-20
bigcom30         4.344049e-06  8.985016e-03
bigcom31         0.000000e+00  0.000000e+00
bigcom32         0.000000e+00  0.000000e+00
bigcom33         0.000000e+00  0.000000e+00
bigcom34         0.000000e+00  0.000000e+00
bigcom36         0.000000e+00  0.000000e+00
bigcom37         0.000000e+00  0.000000e+00
bigcom38         0.000000e+00  0.000000e+00
bigcom39         0.000000e+00  0.000000e+00
bigcom40         0.000000e+00  0.000000e+00
bigcom43         0.000000e+00  0.000000e+00
bigcom44         0.000000e+00  0.000000e+00
bigcom46         0.000000e+00  0.000000e+00
bigcom47         2.175554e-05  8.051092e-02
bigcom49         0.000000e+00  0.000000e+00
bigcom50         0.000000e+00  0.000000e+00
bigcom51         0.000000e+00  0.000000e+00
bigcom52         0.000000e+00  0.000000e+00
bigcom54         0.000000e+00  0.000000e+00
bigcom56         0.000000e+00  9.545497e-03
bigcom62         0.000000e+00  0.000000e+00
bigcom66         4.950858e-06  8.634664e-02
bigcom68         0.000000e+00  0.000000e+00
bigcom69         0.000000e+00  0.000000e+00
bigcom71         2.172968e-05  2.829115e-02
bigcom72         0.000000e+00  0.000000e+00
bigcom73         0.000000e+00  0.000000e+00
bigcom74         0.000000e+00  0.000000e+00
bigcom75         0.000000e+00  0.000000e+00
bigcom76         0.000000e+00  0.000000e+00
bigcom77         0.000000e+00  0.000000e+00
bigcom79         0.000000e+00  0.000000e+00
bigcom80         0.000000e+00  0.000000e+00
bigcom82         0.000000e+00  0.000000e+00
bigcom83         0.000000e+00  0.000000e+00
bigcom84         0.000000e+00  0.000000e+00
bigcom85         0.000000e+00  0.000000e+00
bigcom87         0.000000e+00  0.000000e+00
bigcom89         0.000000e+00  0.000000e+00
bigcom91         0.000000e+00  0.000000e+00
bigcom92         0.000000e+00  0.000000e+00
bigcom93         0.000000e+00  0.000000e+00
bigcom96         0.000000e+00  0.000000e+00
bigcom97         8.818342e-06  1.115603e-02
bigcom98         0.000000e+00  0.000000e+00
bigcom99         0.000000e+00  0.000000e+00
bigcom101        0.000000e+00  0.000000e+00
bigcom104        0.000000e+00  0.000000e+00
bigcom106        8.652400e-06  1.577499e-02
bigcom109        0.000000e+00  0.000000e+00
bigcom113        0.000000e+00  0.000000e+00
bigcom116        1.732352e-05  8.981023e-03
bigcom120        0.000000e+00  0.000000e+00
bigcom123        0.000000e+00  0.000000e+00
bigcom126       -4.330879e-06  7.333159e-02
bigcom127        0.000000e+00  0.000000e+00
bigcom137        0.000000e+00  0.000000e+00
bigcom139        7.750248e-21  1.148412e-01
bigcom140        0.000000e+00  0.000000e+00
bigcom143       -8.743180e-06  5.638169e-02
bigcom145        0.000000e+00  0.000000e+00
bigcom146        0.000000e+00  0.000000e+00
bigcom147        0.000000e+00  0.000000e+00
bigcom149        0.000000e+00  0.000000e+00
bigcom153        0.000000e+00  0.000000e+00
bigcom154        0.000000e+00  0.000000e+00
bigcom156        0.000000e+00  0.000000e+00
bigcom157        0.000000e+00  0.000000e+00
bigcom158        0.000000e+00  0.000000e+00
bigcom160        0.000000e+00  0.000000e+00
bigcom161        4.345937e-06  1.071624e-01
bigcom162        0.000000e+00  0.000000e+00
bigcom164        0.000000e+00  4.224487e-02
bigcom166        0.000000e+00  0.000000e+00
bigcom167        0.000000e+00  0.000000e+00
bigcom171        0.000000e+00  0.000000e+00
bigcom173        0.000000e+00  0.000000e+00
bigcom175        0.000000e+00  0.000000e+00
bigcom176        0.000000e+00  0.000000e+00
bigcom177        0.000000e+00  0.000000e+00
bigcom178        0.000000e+00  0.000000e+00
bigcom180        0.000000e+00  0.000000e+00
bigcom181        0.000000e+00  0.000000e+00
bigcom184        0.000000e+00  0.000000e+00
bigcom186        0.000000e+00  0.000000e+00
bigcom187        0.000000e+00  0.000000e+00
bigcom189        0.000000e+00  0.000000e+00
bigcom194        0.000000e+00  0.000000e+00
bigcom195        0.000000e+00  0.000000e+00
bigcom196        0.000000e+00  0.000000e+00
bigcom204       -5.619653e-09  5.152424e-02
bigcom205        0.000000e+00  0.000000e+00
bigcom212        0.000000e+00  0.000000e+00
bigcom214        0.000000e+00  0.000000e+00
bigcom222        0.000000e+00  0.000000e+00
bigcom223        0.000000e+00  0.000000e+00
bigcom226        0.000000e+00  0.000000e+00
bigcom227        0.000000e+00  0.000000e+00
bigcom229        0.000000e+00  0.000000e+00
bigcom233        0.000000e+00  0.000000e+00
bigcom236        0.000000e+00  0.000000e+00
bigcom237        0.000000e+00  0.000000e+00
bigcom246        0.000000e+00  0.000000e+00
bigcom248        0.000000e+00  0.000000e+00
bigcom249        0.000000e+00  0.000000e+00
bigcom250        0.000000e+00  5.371407e-02
bigcom254        0.000000e+00  0.000000e+00
bigcom266        0.000000e+00  0.000000e+00
bigcom269        0.000000e+00  0.000000e+00
bigcom272        0.000000e+00  0.000000e+00
bigcom274        0.000000e+00  0.000000e+00
bigcom281        0.000000e+00  0.000000e+00
bigcom291        0.000000e+00  0.000000e+00
bigcom292        0.000000e+00  0.000000e+00
bigcom295        0.000000e+00  0.000000e+00
bigcom299        0.000000e+00  0.000000e+00
bigcom301        0.000000e+00  0.000000e+00
bigcom306        0.000000e+00  0.000000e+00
bigcom309        0.000000e+00  5.551115e-19
bigcom314        0.000000e+00  0.000000e+00
bigcom321        0.000000e+00  0.000000e+00
bigcom341        0.000000e+00  0.000000e+00
bigcom350        0.000000e+00  5.683403e-02
bigcom353        0.000000e+00  0.000000e+00
bigcom359        0.000000e+00  0.000000e+00
bigcom363        0.000000e+00  0.000000e+00
bigcom365        0.000000e+00  0.000000e+00
bigcom385        0.000000e+00  0.000000e+00
bigcom386        0.000000e+00  0.000000e+00
bigcom408        0.000000e+00  0.000000e+00
bigcom412        0.000000e+00  0.000000e+00
bigcom480       -1.173683e-08  9.859517e-02
spin_vertex      2.556430e-05  4.415260e-02
membership_s1    0.000000e+00  0.000000e+00
membership_s3    0.000000e+00  0.000000e+00
membership_s4    0.000000e+00  0.000000e+00
membership_s5    5.413599e-06  9.227706e-03
membership_s6    0.000000e+00  0.000000e+00
membership_s7    0.000000e+00  0.000000e+00
membership_s8    0.000000e+00  0.000000e+00
membership_s9    0.000000e+00  0.000000e+00
membership_s11   0.000000e+00  0.000000e+00
membership_s12   0.000000e+00  0.000000e+00
membership_s14   0.000000e+00  0.000000e+00
membership_s15   0.000000e+00  0.000000e+00
membership_s16   0.000000e+00  6.150298e-03
membership_s17   0.000000e+00  0.000000e+00
membership_s18   0.000000e+00  0.000000e+00
membership_s20   0.000000e+00  0.000000e+00
membership_s21   0.000000e+00  2.032539e-03
membership_s22   0.000000e+00  0.000000e+00
membership_s24   0.000000e+00  0.000000e+00
membership_s25   0.000000e+00  0.000000e+00
membership_s26   0.000000e+00  0.000000e+00
membership_s27   0.000000e+00  0.000000e+00
membership_s28   0.000000e+00  0.000000e+00
membership_s30   0.000000e+00  0.000000e+00
membership_s31   0.000000e+00  0.000000e+00
membership_s32   0.000000e+00  0.000000e+00
membership_s33   0.000000e+00  0.000000e+00
membership_s36   0.000000e+00  0.000000e+00
membership_s37   0.000000e+00  0.000000e+00
V1               1.191629e-03  3.714999e-02
V2               4.196674e-05  1.489491e-02
pdi              0.000000e+00  2.250000e-02
adhesion         8.639309e-06  2.437500e-02
cohesion         1.629726e-05  5.491117e-03
inner            4.366812e-06  3.177931e-02
outer            4.382121e-06  8.435889e-02
ioratio          4.340278e-06  4.166667e-02
comsize         -2.409338e-36  2.657430e-14
target           4.928042e-02  1.462790e+02
[1] "Dataset: low_targets Model GLM, run: 8 of 10 2015-06-16 08:59:56"
[1] "glmnet variable coefficients"
                     [,1]      [,2]
(Intercept)     -3.654044 -6.142135
graph0           0.000000  0.000000
graph1           0.000000  0.000000
graph2           0.000000  0.000000
graph3           0.000000  0.000000
graph4           0.000000  0.000000
graph5           0.000000  0.000000
graph6           0.000000  0.000000
graph7           0.000000  0.000000
graph8           0.000000  0.000000
graph9           0.000000  0.000000
graph10          0.000000  0.000000
graph11          0.000000  0.000000
graph12          0.000000  0.000000
graph13          0.000000  0.000000
graph14          0.000000  0.000000
graph15          0.000000  0.000000
graph16          0.000000  0.000000
graph17          0.000000  0.000000
graph18          0.000000  0.000000
graph19          0.000000  0.000000
graph20          0.000000  0.000000
graph21          0.000000  0.000000
graph22          0.000000  0.000000
graph23          0.000000  0.000000
graph24          0.000000  0.000000
graph25          0.000000  0.000000
graph26          0.000000  0.000000
graph27          0.000000  0.000000
graph28          0.000000  0.000000
graph29          0.000000  0.000000
orbit0           0.000000  0.000000
orbit1           0.000000  0.000000
orbit2           0.000000  0.000000
orbit3           0.000000  0.000000
orbit4           0.000000  0.000000
orbit5           0.000000  0.000000
orbit6           0.000000  0.000000
orbit7           0.000000  0.000000
orbit8           0.000000  0.000000
orbit9           0.000000  0.000000
orbit10          0.000000  0.000000
orbit11          0.000000  0.000000
orbit12          0.000000  0.000000
orbit13          0.000000  0.000000
orbit14          0.000000  0.000000
orbit15          0.000000  0.000000
orbit16          0.000000  0.000000
orbit17          0.000000  0.000000
orbit18          0.000000  0.000000
orbit19          0.000000  0.000000
orbit20          0.000000  0.000000
orbit21          0.000000  0.000000
orbit22          0.000000  0.000000
orbit23          0.000000  0.000000
orbit24          0.000000  0.000000
orbit25          0.000000  0.000000
orbit26          0.000000  0.000000
orbit27          0.000000  0.000000
orbit28          0.000000  0.000000
orbit29          0.000000  0.000000
orbit30          0.000000  0.000000
orbit31          0.000000  0.000000
orbit32          0.000000  0.000000
orbit33          0.000000  0.000000
orbit34          0.000000  0.000000
orbit35          0.000000  0.000000
orbit36          0.000000  0.000000
orbit37          0.000000  0.000000
orbit38          0.000000  0.000000
orbit39          0.000000  0.000000
orbit40          0.000000  0.000000
orbit41          0.000000  0.000000
orbit42          0.000000  0.000000
orbit43          0.000000  0.000000
orbit44          0.000000  0.000000
orbit45          0.000000  0.000000
orbit46          0.000000  0.000000
orbit47          0.000000  0.000000
orbit48          0.000000  0.000000
orbit49          0.000000  0.000000
orbit50          0.000000  0.000000
orbit51          0.000000  0.000000
orbit52          0.000000  0.000000
orbit53          0.000000  0.000000
orbit54          0.000000  0.000000
orbit55          0.000000  0.000000
orbit56          0.000000  0.000000
orbit57          0.000000  0.000000
orbit58          0.000000  0.000000
orbit59          0.000000  0.000000
orbit60          0.000000  0.000000
orbit61          0.000000  0.000000
orbit62          0.000000  0.000000
orbit63          0.000000  0.000000
orbit64          0.000000  0.000000
orbit65          0.000000  0.000000
orbit66          0.000000  0.000000
orbit67          0.000000  0.000000
orbit68          0.000000  0.000000
orbit69          0.000000  0.000000
orbit70          0.000000  0.000000
orbit71          0.000000  0.000000
orbit72          0.000000  0.000000
AP               0.000000  0.000000
bet              0.000000  0.000000
ecc              0.000000  0.000000
eccrad           0.000000  0.000000
close            0.000000  0.000000
constraint       0.000000  0.000000
coreness         0.000000  0.000000
knn              0.000000  0.000000
hubscore         0.000000  0.000000
pagerank         0.000000  0.000000
trans            0.000000  0.000000
evcent           0.000000  0.000000
first            0.000000  0.000000
upto_second      0.000000  0.000000
upto_third       0.000000  0.000000
upto_fourth      0.000000  0.000000
upto_fifth       0.000000  0.000000
upto_sixth       0.000000  0.000000
second           0.000000  0.000000
third            0.000000  0.000000
fourth           0.000000  0.000000
fifth            0.000000  0.000000
sixth            0.000000  0.000000
ratio1           0.000000  0.000000
ratio2           0.000000  0.000000
ratio3           0.000000  0.000000
ratio4           0.000000  0.000000
ratio5           0.000000  0.000000
ratio6           0.000000  0.000000
selfinter        0.000000  0.000000
walktrap_vertex  0.000000  0.000000
bigcom1          0.000000  0.000000
bigcom2          0.000000  0.000000
bigcom3          0.000000  0.000000
bigcom4          0.000000  0.000000
bigcom6          0.000000  0.000000
bigcom8          0.000000  0.000000
bigcom9          0.000000  0.000000
bigcom11         0.000000  0.000000
bigcom13         0.000000  0.000000
bigcom15         0.000000  0.000000
bigcom16         0.000000  0.000000
bigcom21         0.000000  0.000000
bigcom22         0.000000  0.000000
bigcom24         0.000000  0.000000
bigcom26         0.000000  0.000000
bigcom28         0.000000  0.000000
bigcom30         0.000000  0.000000
bigcom31         0.000000  0.000000
bigcom32         0.000000  0.000000
bigcom33         0.000000  0.000000
bigcom34         0.000000  0.000000
bigcom36         0.000000  0.000000
bigcom37         0.000000  0.000000
bigcom38         0.000000  0.000000
bigcom39         0.000000  0.000000
bigcom40         0.000000  0.000000
bigcom43         0.000000  0.000000
bigcom44         0.000000  0.000000
bigcom46         0.000000  0.000000
bigcom47         0.000000  0.000000
bigcom49         0.000000  0.000000
bigcom50         0.000000  0.000000
bigcom51         0.000000  0.000000
bigcom52         0.000000  0.000000
bigcom54         0.000000  0.000000
bigcom56         0.000000  0.000000
bigcom62         0.000000  0.000000
bigcom66         0.000000  0.000000
bigcom68         0.000000  0.000000
bigcom69         0.000000  0.000000
bigcom71         0.000000  0.000000
bigcom72         0.000000  0.000000
bigcom73         0.000000  0.000000
bigcom74         0.000000  0.000000
bigcom75         0.000000  0.000000
bigcom76         0.000000  0.000000
bigcom77         0.000000  0.000000
bigcom79         0.000000  0.000000
bigcom80         0.000000  0.000000
bigcom82         0.000000  0.000000
bigcom83         0.000000  0.000000
bigcom84         0.000000  0.000000
bigcom85         0.000000  0.000000
bigcom87         0.000000  0.000000
bigcom89         0.000000  0.000000
bigcom91         0.000000  0.000000
bigcom92         0.000000  0.000000
bigcom93         0.000000  0.000000
bigcom96         0.000000  0.000000
bigcom97         0.000000  0.000000
bigcom98         0.000000  0.000000
bigcom99         0.000000  0.000000
bigcom101        0.000000  0.000000
bigcom104        0.000000  0.000000
bigcom106        0.000000  0.000000
bigcom109        0.000000  0.000000
bigcom113        0.000000  0.000000
bigcom116        0.000000  0.000000
bigcom120        0.000000  0.000000
bigcom123        0.000000  0.000000
bigcom126        0.000000  0.000000
bigcom127        0.000000  0.000000
bigcom137        0.000000  0.000000
bigcom139        0.000000  0.000000
bigcom140        0.000000  0.000000
bigcom143        0.000000  0.000000
bigcom145        0.000000  0.000000
bigcom146        0.000000  0.000000
bigcom147        0.000000  0.000000
bigcom149        0.000000  0.000000
bigcom153        0.000000  0.000000
bigcom154        0.000000  0.000000
bigcom156        0.000000  0.000000
bigcom157        0.000000  0.000000
bigcom158        0.000000  0.000000
bigcom160        0.000000  0.000000
bigcom161        0.000000  0.000000
bigcom162        0.000000  0.000000
bigcom164        0.000000  0.000000
bigcom166        0.000000  0.000000
bigcom167        0.000000  0.000000
bigcom171        0.000000  0.000000
bigcom173        0.000000  0.000000
bigcom175        0.000000  0.000000
bigcom176        0.000000  0.000000
bigcom177        0.000000  0.000000
bigcom178        0.000000  0.000000
bigcom180        0.000000  0.000000
bigcom181        0.000000  0.000000
bigcom184        0.000000  0.000000
bigcom186        0.000000  0.000000
bigcom187        0.000000  0.000000
bigcom189        0.000000  0.000000
bigcom194        0.000000  0.000000
bigcom195        0.000000  0.000000
bigcom196        0.000000  0.000000
bigcom204        0.000000  0.000000
bigcom205        0.000000  0.000000
bigcom212        0.000000  0.000000
bigcom214        0.000000  0.000000
bigcom222        0.000000  0.000000
bigcom223        0.000000  0.000000
bigcom226        0.000000  0.000000
bigcom227        0.000000  0.000000
bigcom229        0.000000  0.000000
bigcom233        0.000000  0.000000
bigcom236        0.000000  0.000000
bigcom237        0.000000  0.000000
bigcom246        0.000000  0.000000
bigcom248        0.000000  0.000000
bigcom249        0.000000  0.000000
bigcom250        0.000000  0.000000
bigcom254        0.000000  0.000000
bigcom266        0.000000  0.000000
bigcom269        0.000000  0.000000
bigcom272        0.000000  0.000000
bigcom274        0.000000  0.000000
bigcom281        0.000000  0.000000
bigcom291        0.000000  0.000000
bigcom292        0.000000  0.000000
bigcom295        0.000000  0.000000
bigcom299        0.000000  0.000000
bigcom301        0.000000  0.000000
bigcom306        0.000000  0.000000
bigcom309        0.000000  0.000000
bigcom314        0.000000  0.000000
bigcom321        0.000000  0.000000
bigcom341        0.000000  0.000000
bigcom350        0.000000  0.000000
bigcom353        0.000000  0.000000
bigcom359        0.000000  0.000000
bigcom363        0.000000  0.000000
bigcom365        0.000000  0.000000
bigcom385        0.000000  0.000000
bigcom386        0.000000  0.000000
bigcom408        0.000000  0.000000
bigcom412        0.000000  0.000000
bigcom480        0.000000  0.000000
spin_vertex      0.000000  0.000000
membership_s1    0.000000  0.000000
membership_s3    0.000000  0.000000
membership_s4    0.000000  0.000000
membership_s5    0.000000  0.000000
membership_s6    0.000000  0.000000
membership_s7    0.000000  0.000000
membership_s8    0.000000  0.000000
membership_s9    0.000000  0.000000
membership_s11   0.000000  0.000000
membership_s12   0.000000  0.000000
membership_s14   0.000000  0.000000
membership_s15   0.000000  0.000000
membership_s16   0.000000  0.000000
membership_s17   0.000000  0.000000
membership_s18   0.000000  0.000000
membership_s20   0.000000  0.000000
membership_s21   0.000000  0.000000
membership_s22   0.000000  0.000000
membership_s24   0.000000  0.000000
membership_s25   0.000000  0.000000
membership_s26   0.000000  0.000000
membership_s27   0.000000  0.000000
membership_s28   0.000000  0.000000
membership_s30   0.000000  0.000000
membership_s31   0.000000  0.000000
membership_s32   0.000000  0.000000
membership_s33   0.000000  0.000000
membership_s36   0.000000  0.000000
membership_s37   0.000000  0.000000
V1               0.000000  0.000000
V2               0.000000  0.000000
pdi              0.000000  0.000000
adhesion         0.000000  0.000000
cohesion         0.000000  0.000000
inner            0.000000  0.000000
outer            0.000000  0.000000
ioratio          0.000000  0.000000
comsize          0.000000  0.000000
target           0.000000  8.218171
[1] "Dataset: low_targets Model GBM, run: 9 of 10 2015-06-16 09:00:04"
Iter   TrainDeviance   ValidDeviance   StepSize   Improve
     1        0.2209             nan     0.0100    0.0109
     2        0.2072             nan     0.0100    0.0060
     3        0.1966             nan     0.0100    0.0056
     4        0.1879             nan     0.0100    0.0042
     5        0.1804             nan     0.0100    0.0036
     6        0.1739             nan     0.0100    0.0034
     7        0.1682             nan     0.0100    0.0028
     8        0.1629             nan     0.0100    0.0024
     9        0.1582             nan     0.0100    0.0022
    10        0.1538             nan     0.0100    0.0022
    20        0.1226             nan     0.0100    0.0012
    40        0.0878             nan     0.0100    0.0006
    49        0.0773             nan     0.0100    0.0005

[1] "GBM variable coefficients"
                            var      rel.inf
target                   target 1.000000e+02
graph1                   graph1 5.765336e-25
graph3                   graph3 5.378417e-25
graph0                   graph0 2.140102e-25
graph6                   graph6 6.724542e-26
fifth                     fifth 4.582651e-26
graph7                   graph7 3.421418e-26
graph2                   graph2 3.053427e-26
orbit10                 orbit10 1.956765e-26
V1                           V1 1.839466e-26
comsize                 comsize 1.633994e-26
orbit18                 orbit18 1.008332e-26
graph5                   graph5 4.263236e-27
orbit1                   orbit1 3.176349e-27
graph25                 graph25 1.810989e-27
graph4                   graph4 9.554569e-29
ratio5                   ratio5 9.104245e-29
sixth                     sixth 8.047570e-29
fourth                   fourth 7.836554e-29
pagerank               pagerank 5.565642e-29
graph9                   graph9 2.628258e-29
constraint           constraint 2.158692e-29
graph10                 graph10 2.041360e-29
ratio4                   ratio4 1.955635e-29
knn                         knn 1.782063e-29
ratio3                   ratio3 1.530020e-29
orbit39                 orbit39 1.262931e-29
orbit36                 orbit36 8.087711e-30
orbit24                 orbit24 7.672669e-30
graph11                 graph11 6.140174e-30
orbit5                   orbit5 4.176033e-30
bet                         bet 3.656759e-30
upto_third           upto_third 3.215991e-30
ratio2                   ratio2 3.173819e-30
graph23                 graph23 3.102197e-30
hubscore               hubscore 3.032713e-30
graph15                 graph15 2.836492e-30
graph13                 graph13 2.693460e-30
ratio6                   ratio6 2.476768e-30
second                   second 2.415342e-30
graph12                 graph12 2.093993e-30
ratio1                   ratio1 2.001749e-30
orbit16                 orbit16 1.454050e-30
orbit56                 orbit56 1.248472e-30
orbit4                   orbit4 1.074388e-30
outer                     outer 1.052913e-30
upto_fourth         upto_fourth 9.767352e-31
orbit7                   orbit7 8.175961e-31
inner                     inner 7.257986e-31
adhesion               adhesion 7.245140e-31
orbit15                 orbit15 7.134132e-31
graph14                 graph14 6.166494e-31
graph16                 graph16 5.868082e-31
orbit19                 orbit19 5.804164e-31
V2                           V2 5.485579e-31
orbit27                 orbit27 5.242301e-31
graph20                 graph20 4.705747e-31
cohesion               cohesion 4.658095e-31
graph18                 graph18 4.554711e-31
orbit38                 orbit38 4.420196e-31
orbit21                 orbit21 4.196073e-31
orbit28                 orbit28 3.956498e-31
orbit32                 orbit32 2.262505e-31
orbit11                 orbit11 2.048962e-31
upto_sixth           upto_sixth 1.488442e-31
graph21                 graph21 1.140155e-31
orbit25                 orbit25 1.033864e-31
third                     third 8.303002e-32
orbit51                 orbit51 7.374848e-32
evcent                   evcent 5.641816e-32
orbit17                 orbit17 4.452654e-32
close                     close 3.434921e-32
graph8                   graph8 2.719791e-32
orbit35                 orbit35 1.696784e-32
graph17                 graph17 0.000000e+00
graph19                 graph19 0.000000e+00
graph22                 graph22 0.000000e+00
graph24                 graph24 0.000000e+00
graph26                 graph26 0.000000e+00
graph27                 graph27 0.000000e+00
graph28                 graph28 0.000000e+00
graph29                 graph29 0.000000e+00
orbit0                   orbit0 0.000000e+00
orbit2                   orbit2 0.000000e+00
orbit3                   orbit3 0.000000e+00
orbit6                   orbit6 0.000000e+00
orbit8                   orbit8 0.000000e+00
orbit9                   orbit9 0.000000e+00
orbit12                 orbit12 0.000000e+00
orbit13                 orbit13 0.000000e+00
orbit14                 orbit14 0.000000e+00
orbit20                 orbit20 0.000000e+00
orbit22                 orbit22 0.000000e+00
orbit23                 orbit23 0.000000e+00
orbit26                 orbit26 0.000000e+00
orbit29                 orbit29 0.000000e+00
orbit30                 orbit30 0.000000e+00
orbit31                 orbit31 0.000000e+00
orbit33                 orbit33 0.000000e+00
orbit34                 orbit34 0.000000e+00
orbit37                 orbit37 0.000000e+00
orbit40                 orbit40 0.000000e+00
orbit41                 orbit41 0.000000e+00
orbit42                 orbit42 0.000000e+00
orbit43                 orbit43 0.000000e+00
orbit44                 orbit44 0.000000e+00
orbit45                 orbit45 0.000000e+00
orbit46                 orbit46 0.000000e+00
orbit47                 orbit47 0.000000e+00
orbit48                 orbit48 0.000000e+00
orbit49                 orbit49 0.000000e+00
orbit50                 orbit50 0.000000e+00
orbit52                 orbit52 0.000000e+00
orbit53                 orbit53 0.000000e+00
orbit54                 orbit54 0.000000e+00
orbit55                 orbit55 0.000000e+00
orbit57                 orbit57 0.000000e+00
orbit58                 orbit58 0.000000e+00
orbit59                 orbit59 0.000000e+00
orbit60                 orbit60 0.000000e+00
orbit61                 orbit61 0.000000e+00
orbit62                 orbit62 0.000000e+00
orbit63                 orbit63 0.000000e+00
orbit64                 orbit64 0.000000e+00
orbit65                 orbit65 0.000000e+00
orbit66                 orbit66 0.000000e+00
orbit67                 orbit67 0.000000e+00
orbit68                 orbit68 0.000000e+00
orbit69                 orbit69 0.000000e+00
orbit70                 orbit70 0.000000e+00
orbit71                 orbit71 0.000000e+00
orbit72                 orbit72 0.000000e+00
AP                           AP 0.000000e+00
ecc                         ecc 0.000000e+00
eccrad                   eccrad 0.000000e+00
coreness               coreness 0.000000e+00
trans                     trans 0.000000e+00
first                     first 0.000000e+00
upto_second         upto_second 0.000000e+00
upto_fifth           upto_fifth 0.000000e+00
selfinter             selfinter 0.000000e+00
walktrap_vertex walktrap_vertex 0.000000e+00
bigcom1                 bigcom1 0.000000e+00
bigcom2                 bigcom2 0.000000e+00
bigcom3                 bigcom3 0.000000e+00
bigcom4                 bigcom4 0.000000e+00
bigcom6                 bigcom6 0.000000e+00
bigcom8                 bigcom8 0.000000e+00
bigcom9                 bigcom9 0.000000e+00
bigcom11               bigcom11 0.000000e+00
bigcom13               bigcom13 0.000000e+00
bigcom15               bigcom15 0.000000e+00
bigcom16               bigcom16 0.000000e+00
bigcom21               bigcom21 0.000000e+00
bigcom22               bigcom22 0.000000e+00
bigcom24               bigcom24 0.000000e+00
bigcom26               bigcom26 0.000000e+00
bigcom28               bigcom28 0.000000e+00
bigcom30               bigcom30 0.000000e+00
bigcom31               bigcom31 0.000000e+00
bigcom32               bigcom32 0.000000e+00
bigcom33               bigcom33 0.000000e+00
bigcom34               bigcom34 0.000000e+00
bigcom36               bigcom36 0.000000e+00
bigcom37               bigcom37 0.000000e+00
bigcom38               bigcom38 0.000000e+00
bigcom39               bigcom39 0.000000e+00
bigcom40               bigcom40 0.000000e+00
bigcom43               bigcom43 0.000000e+00
bigcom44               bigcom44 0.000000e+00
bigcom46               bigcom46 0.000000e+00
bigcom47               bigcom47 0.000000e+00
bigcom49               bigcom49 0.000000e+00
bigcom50               bigcom50 0.000000e+00
bigcom51               bigcom51 0.000000e+00
bigcom52               bigcom52 0.000000e+00
bigcom54               bigcom54 0.000000e+00
bigcom56               bigcom56 0.000000e+00
bigcom62               bigcom62 0.000000e+00
bigcom66               bigcom66 0.000000e+00
bigcom68               bigcom68 0.000000e+00
bigcom69               bigcom69 0.000000e+00
bigcom71               bigcom71 0.000000e+00
bigcom72               bigcom72 0.000000e+00
bigcom73               bigcom73 0.000000e+00
bigcom74               bigcom74 0.000000e+00
bigcom75               bigcom75 0.000000e+00
bigcom76               bigcom76 0.000000e+00
bigcom77               bigcom77 0.000000e+00
bigcom79               bigcom79 0.000000e+00
bigcom80               bigcom80 0.000000e+00
bigcom82               bigcom82 0.000000e+00
bigcom83               bigcom83 0.000000e+00
bigcom84               bigcom84 0.000000e+00
bigcom85               bigcom85 0.000000e+00
bigcom87               bigcom87 0.000000e+00
bigcom89               bigcom89 0.000000e+00
bigcom91               bigcom91 0.000000e+00
bigcom92               bigcom92 0.000000e+00
bigcom93               bigcom93 0.000000e+00
bigcom96               bigcom96 0.000000e+00
bigcom97               bigcom97 0.000000e+00
bigcom98               bigcom98 0.000000e+00
bigcom99               bigcom99 0.000000e+00
bigcom101             bigcom101 0.000000e+00
bigcom104             bigcom104 0.000000e+00
bigcom106             bigcom106 0.000000e+00
bigcom109             bigcom109 0.000000e+00
bigcom113             bigcom113 0.000000e+00
bigcom116             bigcom116 0.000000e+00
bigcom120             bigcom120 0.000000e+00
bigcom123             bigcom123 0.000000e+00
bigcom126             bigcom126 0.000000e+00
bigcom127             bigcom127 0.000000e+00
bigcom137             bigcom137 0.000000e+00
bigcom139             bigcom139 0.000000e+00
bigcom140             bigcom140 0.000000e+00
bigcom143             bigcom143 0.000000e+00
bigcom145             bigcom145 0.000000e+00
bigcom146             bigcom146 0.000000e+00
bigcom147             bigcom147 0.000000e+00
bigcom149             bigcom149 0.000000e+00
bigcom153             bigcom153 0.000000e+00
bigcom154             bigcom154 0.000000e+00
bigcom156             bigcom156 0.000000e+00
bigcom157             bigcom157 0.000000e+00
bigcom158             bigcom158 0.000000e+00
bigcom160             bigcom160 0.000000e+00
bigcom161             bigcom161 0.000000e+00
bigcom162             bigcom162 0.000000e+00
bigcom164             bigcom164 0.000000e+00
bigcom166             bigcom166 0.000000e+00
bigcom167             bigcom167 0.000000e+00
bigcom171             bigcom171 0.000000e+00
bigcom173             bigcom173 0.000000e+00
bigcom175             bigcom175 0.000000e+00
bigcom176             bigcom176 0.000000e+00
bigcom177             bigcom177 0.000000e+00
bigcom178             bigcom178 0.000000e+00
bigcom180             bigcom180 0.000000e+00
bigcom181             bigcom181 0.000000e+00
bigcom184             bigcom184 0.000000e+00
bigcom186             bigcom186 0.000000e+00
bigcom187             bigcom187 0.000000e+00
bigcom189             bigcom189 0.000000e+00
bigcom194             bigcom194 0.000000e+00
bigcom195             bigcom195 0.000000e+00
bigcom196             bigcom196 0.000000e+00
bigcom204             bigcom204 0.000000e+00
bigcom205             bigcom205 0.000000e+00
bigcom212             bigcom212 0.000000e+00
bigcom214             bigcom214 0.000000e+00
bigcom222             bigcom222 0.000000e+00
bigcom223             bigcom223 0.000000e+00
bigcom226             bigcom226 0.000000e+00
bigcom227             bigcom227 0.000000e+00
bigcom229             bigcom229 0.000000e+00
bigcom233             bigcom233 0.000000e+00
bigcom236             bigcom236 0.000000e+00
bigcom237             bigcom237 0.000000e+00
bigcom246             bigcom246 0.000000e+00
bigcom248             bigcom248 0.000000e+00
bigcom249             bigcom249 0.000000e+00
bigcom250             bigcom250 0.000000e+00
bigcom254             bigcom254 0.000000e+00
bigcom266             bigcom266 0.000000e+00
bigcom269             bigcom269 0.000000e+00
bigcom272             bigcom272 0.000000e+00
bigcom274             bigcom274 0.000000e+00
bigcom281             bigcom281 0.000000e+00
bigcom291             bigcom291 0.000000e+00
bigcom292             bigcom292 0.000000e+00
bigcom295             bigcom295 0.000000e+00
bigcom299             bigcom299 0.000000e+00
bigcom301             bigcom301 0.000000e+00
bigcom306             bigcom306 0.000000e+00
bigcom309             bigcom309 0.000000e+00
bigcom314             bigcom314 0.000000e+00
bigcom321             bigcom321 0.000000e+00
bigcom341             bigcom341 0.000000e+00
bigcom350             bigcom350 0.000000e+00
bigcom353             bigcom353 0.000000e+00
bigcom359             bigcom359 0.000000e+00
bigcom363             bigcom363 0.000000e+00
bigcom365             bigcom365 0.000000e+00
bigcom385             bigcom385 0.000000e+00
bigcom386             bigcom386 0.000000e+00
bigcom408             bigcom408 0.000000e+00
bigcom412             bigcom412 0.000000e+00
bigcom480             bigcom480 0.000000e+00
spin_vertex         spin_vertex 0.000000e+00
membership_s1     membership_s1 0.000000e+00
membership_s3     membership_s3 0.000000e+00
membership_s4     membership_s4 0.000000e+00
membership_s5     membership_s5 0.000000e+00
membership_s6     membership_s6 0.000000e+00
membership_s7     membership_s7 0.000000e+00
membership_s8     membership_s8 0.000000e+00
membership_s9     membership_s9 0.000000e+00
membership_s11   membership_s11 0.000000e+00
membership_s12   membership_s12 0.000000e+00
membership_s14   membership_s14 0.000000e+00
membership_s15   membership_s15 0.000000e+00
membership_s16   membership_s16 0.000000e+00
membership_s17   membership_s17 0.000000e+00
membership_s18   membership_s18 0.000000e+00
membership_s20   membership_s20 0.000000e+00
membership_s21   membership_s21 0.000000e+00
membership_s22   membership_s22 0.000000e+00
membership_s24   membership_s24 0.000000e+00
membership_s25   membership_s25 0.000000e+00
membership_s26   membership_s26 0.000000e+00
membership_s27   membership_s27 0.000000e+00
membership_s28   membership_s28 0.000000e+00
membership_s30   membership_s30 0.000000e+00
membership_s31   membership_s31 0.000000e+00
membership_s32   membership_s32 0.000000e+00
membership_s33   membership_s33 0.000000e+00
membership_s36   membership_s36 0.000000e+00
membership_s37   membership_s37 0.000000e+00
pdi                         pdi 0.000000e+00
ioratio                 ioratio 0.000000e+00
[1] "Dataset: low_targets Model RF, run: 9 of 10 2015-06-16 09:00:33"
     |      Out-of-bag   |
Tree |      MSE  %Var(y) |
   1 | 4.896e-30     0.00 |
   2 | 4.854e-30     0.00 |
   3 | 4.752e-30     0.00 |
   4 | 0.0002607     1.03 |
   5 | 0.0001882     0.74 |
   6 | 0.0001597     0.63 |
   7 | 0.0001258     0.50 |
   8 | 6.418e-05     0.25 |
   9 | 6.766e-05     0.27 |
  10 | 5.121e-05     0.20 |
  11 | 8.69e-05     0.34 |
  12 | 7.555e-05     0.30 |
  13 | 6.645e-05     0.26 |
  14 | 6.254e-05     0.25 |
  15 | 5.656e-05     0.22 |
  16 | 4.901e-05     0.19 |
  17 | 4.42e-05     0.17 |
  18 | 4.079e-05     0.16 |
  19 | 3.86e-05     0.15 |
  20 | 5.161e-05     0.20 |
  21 | 6.129e-05     0.24 |
  22 | 6.985e-05     0.28 |
  23 | 7.387e-05     0.29 |
  24 | 6.782e-05     0.27 |
  25 | 6.135e-05     0.24 |
  26 | 5.714e-05     0.23 |
  27 | 6.329e-05     0.25 |
  28 | 6.554e-05     0.26 |
  29 | 5.912e-05     0.23 |
  30 | 6.141e-05     0.24 |
  31 | 5.854e-05     0.23 |
  32 | 6.326e-05     0.25 |
  33 | 5.953e-05     0.24 |
  34 | 5.705e-05     0.23 |
  35 | 6.701e-05     0.26 |
  36 | 7.777e-05     0.31 |
  37 | 8.47e-05     0.33 |
  38 | 8.373e-05     0.33 |
  39 | 7.606e-05     0.30 |
  40 | 7.355e-05     0.29 |
  41 | 7.975e-05     0.32 |
  42 | 7.603e-05     0.30 |
  43 | 7.347e-05     0.29 |
  44 | 6.879e-05     0.27 |
  45 | 6.655e-05     0.26 |
  46 | 6.34e-05     0.25 |
  47 | 6.141e-05     0.24 |
  48 | 6.126e-05     0.24 |
  49 | 6.776e-05     0.27 |
  50 | 6.707e-05     0.27 |
  51 | 6.908e-05     0.27 |
  52 | 7.55e-05     0.30 |
  53 | 7.232e-05     0.29 |
  54 | 7.624e-05     0.30 |
  55 | 7.176e-05     0.28 |
  56 | 6.979e-05     0.28 |
  57 | 6.656e-05     0.26 |
  58 | 6.56e-05     0.26 |
  59 | 6.424e-05     0.25 |
  60 | 6.458e-05     0.26 |
  61 | 6.294e-05     0.25 |
  62 | 5.986e-05     0.24 |
  63 | 6.234e-05     0.25 |
  64 | 6.09e-05     0.24 |
  65 | 5.768e-05     0.23 |
  66 | 5.468e-05     0.22 |
  67 | 5.364e-05     0.21 |
  68 | 5.394e-05     0.21 |
  69 | 5.689e-05     0.22 |
  70 | 6.454e-05     0.26 |
  71 | 6.262e-05     0.25 |
  72 | 6.165e-05     0.24 |
  73 | 6.063e-05     0.24 |
  74 | 5.835e-05     0.23 |
  75 | 5.674e-05     0.22 |
  76 | 5.514e-05     0.22 |
  77 | 5.516e-05     0.22 |
  78 | 5.394e-05     0.21 |
  79 | 5.189e-05     0.21 |
  80 | 5.185e-05     0.21 |
  81 | 5.037e-05     0.20 |
  82 | 4.925e-05     0.19 |
  83 | 4.795e-05     0.19 |
  84 | 4.685e-05     0.19 |
  85 | 4.59e-05     0.18 |
  86 | 4.521e-05     0.18 |
  87 | 4.49e-05     0.18 |
  88 | 4.424e-05     0.17 |
  89 | 4.339e-05     0.17 |
  90 | 4.242e-05     0.17 |
  91 | 4.297e-05     0.17 |
  92 | 4.237e-05     0.17 |
  93 | 4.168e-05     0.16 |
  94 | 4.054e-05     0.16 |
  95 | 4.243e-05     0.17 |
  96 | 4.171e-05     0.16 |
  97 | 4.096e-05     0.16 |
  98 | 3.998e-05     0.16 |
  99 | 4.097e-05     0.16 |
 100 | 4.025e-05     0.16 |
[1] "Random Forest variable coefficients"
                      %IncMSE IncNodePurity
graph5           0.000000e+00  2.842258e-16
graph6           1.323142e-05  3.687762e-02
graph7           2.149991e-05  3.295143e-02
graph8           0.000000e+00  0.000000e+00
graph9          -1.881357e-35  1.333333e-02
graph10         -6.669522e-35  1.555556e-02
graph11         -3.406723e-34  1.714286e-02
graph12         -8.906084e-33  9.482786e-03
graph13         -4.340278e-06  1.333333e-02
graph14          2.213971e-35  5.054568e-15
graph15         -2.310614e-35  1.209699e-14
graph16          2.192703e-05  5.763132e-01
graph17         -2.848826e-34  1.714286e-02
graph18         -4.344049e-06  9.090909e-03
graph19         -4.344049e-06  1.333333e-02
graph20         -7.867629e-36  4.356515e-15
graph21          1.110402e-34  5.679953e-15
graph22          0.000000e+00  0.000000e+00
graph23         -2.884797e-35  9.532794e-03
graph24          0.000000e+00  8.333333e-03
graph25         -2.034284e-35  7.483077e-16
graph26          0.000000e+00  3.469447e-20
graph27          0.000000e+00  4.440892e-18
graph28         -1.111627e-33  7.118185e-03
graph29          0.000000e+00  0.000000e+00
orbit0          -4.401408e-06  2.545455e-02
orbit1           0.000000e+00  1.352697e-14
orbit2          -4.357298e-06  1.500000e-02
orbit3           0.000000e+00  3.591731e-03
orbit4          -1.523918e-34  3.611771e-02
orbit5          -2.175077e-35  9.774404e-15
orbit6           2.367836e-35  1.875000e-02
orbit7           0.000000e+00  0.000000e+00
orbit8           0.000000e+00  3.260725e-15
orbit9          -1.711597e-34  1.901860e-02
orbit10          0.000000e+00  1.278977e-15
orbit11          0.000000e+00  3.469447e-20
orbit12          1.322168e-05  1.221897e-02
orbit13          4.133573e-06  2.284161e-01
orbit14          0.000000e+00  0.000000e+00
orbit15         -4.635045e-33  1.562530e-14
orbit16          1.017241e-05  2.850877e-02
orbit17          2.171647e-05  3.008215e-02
orbit18          1.303215e-05  3.531688e-02
orbit19         -2.759541e-36  4.116587e-02
orbit20         -7.009194e-35  1.563420e-14
orbit21          5.764871e-36  4.956036e-15
orbit22          9.888914e-36  1.326161e-15
orbit23          0.000000e+00  8.673617e-21
orbit24         -9.445355e-33  2.358780e-14
orbit25         -5.664957e-35  2.027822e-14
orbit26          5.432328e-38  2.842344e-16
orbit27         -6.970740e-35  2.722513e-14
orbit28          4.344049e-06  4.670895e-02
orbit29          1.331558e-05  1.585139e-02
orbit30          0.000000e+00  0.000000e+00
orbit31         -4.710765e-33  1.908743e-02
orbit32          2.046460e-37  5.551115e-19
orbit33          3.624549e-05  4.852988e-02
orbit34         -1.299264e-05  9.694671e-03
orbit35         -1.281151e-33  1.914898e-02
orbit36         -1.299264e-05  7.582021e-02
orbit37         -1.502814e-05  1.711504e-01
orbit38          0.000000e+00  0.000000e+00
orbit39         -1.449139e-34  3.780625e-02
orbit40          2.267037e-35  1.875000e-02
orbit41          0.000000e+00  0.000000e+00
orbit42          0.000000e+00  0.000000e+00
orbit43         -4.750902e-37  6.483876e-16
orbit44          0.000000e+00  0.000000e+00
orbit45          8.580009e-06  1.714286e-02
orbit46         -1.553125e-33  9.254819e-15
orbit47          4.325635e-05  5.859114e-02
orbit48          0.000000e+00  0.000000e+00
orbit49         -1.303397e-35  3.716194e-15
orbit50          0.000000e+00  0.000000e+00
orbit51          0.000000e+00  0.000000e+00
orbit52          0.000000e+00  0.000000e+00
orbit53          5.272078e-35  2.238395e-02
orbit54          0.000000e+00  8.526513e-16
orbit55          0.000000e+00  2.362024e-02
orbit56         -1.292963e-05  8.226337e-02
orbit57          4.422822e-06  2.504859e-02
orbit58         -6.994267e-37  5.551115e-19
orbit59          0.000000e+00  0.000000e+00
orbit60          0.000000e+00  0.000000e+00
orbit61          8.722198e-06  3.948628e-02
orbit62         -7.253588e-36  1.017980e-02
orbit63          4.332562e-06  2.017269e-02
orbit64          4.309647e-06  4.954509e-02
orbit65          4.759844e-05  6.306414e-03
orbit66          0.000000e+00  0.000000e+00
orbit67          0.000000e+00  0.000000e+00
orbit68          2.010885e-37  5.551115e-19
orbit69          0.000000e+00  0.000000e+00
orbit70          1.137931e-05  3.467966e-02
orbit71          0.000000e+00  6.772100e-02
orbit72          0.000000e+00  0.000000e+00
AP               0.000000e+00  0.000000e+00
bet             -1.542399e-35  5.755396e-15
ecc              0.000000e+00  0.000000e+00
eccrad           0.000000e+00  1.778092e-17
close           -4.432311e-35  6.000000e-03
constraint       1.293661e-05  6.380248e-02
coreness         0.000000e+00  2.557954e-15
knn              4.346236e-05  7.117974e-02
hubscore         4.280822e-06  3.393741e-02
pagerank         7.790055e-09  5.578024e-02
trans            0.000000e+00  0.000000e+00
evcent           8.587377e-06  4.178145e-02
first           -8.833922e-06  9.166667e-03
upto_second      4.265276e-06  2.928571e-02
upto_third      -3.116612e-35  2.859816e-02
upto_fourth     -5.256498e-36  2.449598e-14
upto_fifth      -1.435733e-34  2.305378e-14
upto_sixth      -9.024491e-06  2.770588e-02
second          -2.613276e-35  1.575629e-14
third            1.104240e-06  9.230769e-03
fourth           3.817024e-35  1.882106e-14
fifth            2.457241e-05  7.413951e-02
sixth            2.176554e-05  5.589286e-02
ratio1          -7.591660e-06  3.223896e-02
ratio2           2.508801e-04  5.978785e-02
ratio3          -1.915189e-34  3.398735e-02
ratio4           4.254404e-06  2.833333e-02
ratio5          -1.902145e-07  7.247739e-02
ratio6           8.620696e-06  4.441558e-02
selfinter        0.000000e+00  0.000000e+00
walktrap_vertex  3.035201e-05  7.017857e-02
bigcom1          0.000000e+00  0.000000e+00
bigcom2          0.000000e+00  0.000000e+00
bigcom3          0.000000e+00  0.000000e+00
bigcom4          0.000000e+00  8.673617e-21
bigcom6          0.000000e+00  4.440892e-18
bigcom8          0.000000e+00  0.000000e+00
bigcom9          0.000000e+00  0.000000e+00
bigcom11         0.000000e+00  0.000000e+00
bigcom13         0.000000e+00  0.000000e+00
bigcom15         0.000000e+00  0.000000e+00
bigcom16         0.000000e+00  0.000000e+00
bigcom21         1.980756e-37  5.551115e-19
bigcom22         0.000000e+00  0.000000e+00
bigcom24         0.000000e+00  0.000000e+00
bigcom26         0.000000e+00  0.000000e+00
bigcom28         0.000000e+00  0.000000e+00
bigcom30         0.000000e+00  0.000000e+00
bigcom31         0.000000e+00  0.000000e+00
bigcom32         0.000000e+00  0.000000e+00
bigcom33         0.000000e+00  0.000000e+00
bigcom34         0.000000e+00  0.000000e+00
bigcom36         0.000000e+00  0.000000e+00
bigcom37         0.000000e+00  0.000000e+00
bigcom38         0.000000e+00  0.000000e+00
bigcom39         0.000000e+00  0.000000e+00
bigcom40         0.000000e+00  0.000000e+00
bigcom43         0.000000e+00  0.000000e+00
bigcom44         0.000000e+00  0.000000e+00
bigcom46         0.000000e+00  0.000000e+00
bigcom47         8.478902e-06  1.401217e-01
bigcom49         0.000000e+00  0.000000e+00
bigcom50         0.000000e+00  0.000000e+00
bigcom51         0.000000e+00  0.000000e+00
bigcom52         0.000000e+00  0.000000e+00
bigcom54         0.000000e+00  0.000000e+00
bigcom56         0.000000e+00  0.000000e+00
bigcom62         0.000000e+00  0.000000e+00
bigcom66         0.000000e+00  5.533083e-02
bigcom68         0.000000e+00  0.000000e+00
bigcom69         0.000000e+00  0.000000e+00
bigcom71         0.000000e+00  0.000000e+00
bigcom72         0.000000e+00  0.000000e+00
bigcom73         0.000000e+00  0.000000e+00
bigcom74         2.682497e-35  8.881784e-18
bigcom75         0.000000e+00  0.000000e+00
bigcom76         0.000000e+00  0.000000e+00
bigcom77         0.000000e+00  0.000000e+00
bigcom79         0.000000e+00  0.000000e+00
bigcom80         0.000000e+00  0.000000e+00
bigcom82         0.000000e+00  0.000000e+00
bigcom83         0.000000e+00  4.440892e-18
bigcom84         2.688356e-35  4.440892e-18
bigcom85         0.000000e+00  4.996004e-18
bigcom87         0.000000e+00  0.000000e+00
bigcom89         0.000000e+00  0.000000e+00
bigcom91         0.000000e+00  0.000000e+00
bigcom92         0.000000e+00  0.000000e+00
bigcom93         0.000000e+00  4.440892e-18
bigcom96        -2.635395e-35  4.440892e-18
bigcom97         4.344049e-06  4.935745e-03
bigcom98         0.000000e+00  4.440892e-18
bigcom99         0.000000e+00  0.000000e+00
bigcom101        0.000000e+00  0.000000e+00
bigcom104        0.000000e+00  0.000000e+00
bigcom106        3.329798e-05  1.047805e-01
bigcom109        0.000000e+00  0.000000e+00
bigcom113        0.000000e+00  6.707882e-02
bigcom116       -4.416961e-06  3.773124e-02
bigcom120        0.000000e+00  0.000000e+00
bigcom123        0.000000e+00  0.000000e+00
bigcom126        0.000000e+00  1.138029e-01
bigcom127        0.000000e+00  4.440892e-18
bigcom137        0.000000e+00  0.000000e+00
bigcom139        0.000000e+00  1.232247e-01
bigcom140        0.000000e+00  0.000000e+00
bigcom143       -1.691754e-08  5.499618e-02
bigcom145        0.000000e+00  0.000000e+00
bigcom146        0.000000e+00  0.000000e+00
bigcom147        0.000000e+00  0.000000e+00
bigcom149        0.000000e+00  0.000000e+00
bigcom153        0.000000e+00  0.000000e+00
bigcom154        0.000000e+00  0.000000e+00
bigcom156        0.000000e+00  0.000000e+00
bigcom157        2.675499e-35  8.881784e-18
bigcom158        0.000000e+00  0.000000e+00
bigcom160        0.000000e+00  0.000000e+00
bigcom161       -4.344049e-06  6.760712e-02
bigcom162        0.000000e+00  0.000000e+00
bigcom164        0.000000e+00  4.626409e-02
bigcom166        0.000000e+00  0.000000e+00
bigcom167        0.000000e+00  0.000000e+00
bigcom171        0.000000e+00  8.881784e-18
bigcom173        0.000000e+00  0.000000e+00
bigcom175        0.000000e+00  0.000000e+00
bigcom176        0.000000e+00  4.440892e-18
bigcom177        0.000000e+00  0.000000e+00
bigcom178        0.000000e+00  0.000000e+00
bigcom180        0.000000e+00  0.000000e+00
bigcom181        0.000000e+00  0.000000e+00
bigcom184        0.000000e+00  0.000000e+00
bigcom186        0.000000e+00  0.000000e+00
bigcom187        2.618573e-35  4.440892e-18
bigcom189        0.000000e+00  0.000000e+00
bigcom194        0.000000e+00  0.000000e+00
bigcom195        0.000000e+00  0.000000e+00
bigcom196        0.000000e+00  0.000000e+00
bigcom204        0.000000e+00  0.000000e+00
bigcom205        0.000000e+00  4.440892e-18
bigcom212        0.000000e+00  0.000000e+00
bigcom214        0.000000e+00  0.000000e+00
bigcom222        0.000000e+00  0.000000e+00
bigcom223        0.000000e+00  0.000000e+00
bigcom226        0.000000e+00  0.000000e+00
bigcom227        0.000000e+00  0.000000e+00
bigcom229        0.000000e+00  0.000000e+00
bigcom233        0.000000e+00  0.000000e+00
bigcom236        0.000000e+00  0.000000e+00
bigcom237        0.000000e+00  4.440892e-18
bigcom246        0.000000e+00  4.440892e-18
bigcom248        0.000000e+00  0.000000e+00
bigcom249        0.000000e+00  0.000000e+00
bigcom250        0.000000e+00  7.609855e-02
bigcom254        0.000000e+00  0.000000e+00
bigcom266        0.000000e+00  4.440892e-18
bigcom269        0.000000e+00  0.000000e+00
bigcom272        0.000000e+00  0.000000e+00
bigcom274        0.000000e+00  0.000000e+00
bigcom281        0.000000e+00  0.000000e+00
bigcom291        0.000000e+00  0.000000e+00
bigcom292        0.000000e+00  4.440892e-18
bigcom295        0.000000e+00  4.440892e-18
bigcom299        0.000000e+00  0.000000e+00
bigcom301        0.000000e+00  0.000000e+00
bigcom306        0.000000e+00  0.000000e+00
bigcom309        0.000000e+00  0.000000e+00
bigcom314        0.000000e+00  0.000000e+00
bigcom321        0.000000e+00  0.000000e+00
bigcom341        0.000000e+00  0.000000e+00
bigcom350        0.000000e+00  4.930835e-02
bigcom353        0.000000e+00  0.000000e+00
bigcom359        0.000000e+00  0.000000e+00
bigcom363        0.000000e+00  0.000000e+00
bigcom365        0.000000e+00  8.881784e-18
bigcom385        4.416961e-06  4.522043e-02
bigcom386        0.000000e+00  0.000000e+00
bigcom408        0.000000e+00  0.000000e+00
bigcom412        0.000000e+00  0.000000e+00
bigcom480        0.000000e+00  2.104352e-02
spin_vertex     -5.810999e-35  3.713044e-03
membership_s1    0.000000e+00  0.000000e+00
membership_s3    0.000000e+00  0.000000e+00
membership_s4    0.000000e+00  0.000000e+00
membership_s5    1.725626e-05  2.105084e-02
membership_s6    0.000000e+00  0.000000e+00
membership_s7    0.000000e+00  0.000000e+00
membership_s8    0.000000e+00  5.551115e-19
membership_s9    0.000000e+00  0.000000e+00
membership_s11   0.000000e+00  0.000000e+00
membership_s12   0.000000e+00  0.000000e+00
membership_s14   0.000000e+00  0.000000e+00
membership_s15   0.000000e+00  0.000000e+00
membership_s16   3.333497e-06  1.607874e-02
membership_s17   0.000000e+00  0.000000e+00
membership_s18   0.000000e+00  0.000000e+00
membership_s20   0.000000e+00  0.000000e+00
membership_s21   0.000000e+00  0.000000e+00
membership_s22   0.000000e+00  0.000000e+00
membership_s24   0.000000e+00  0.000000e+00
membership_s25   0.000000e+00  0.000000e+00
membership_s26   0.000000e+00  0.000000e+00
membership_s27   0.000000e+00  0.000000e+00
membership_s28   0.000000e+00  0.000000e+00
membership_s30   0.000000e+00  0.000000e+00
membership_s31   0.000000e+00  0.000000e+00
membership_s32   0.000000e+00  0.000000e+00
membership_s33   0.000000e+00  0.000000e+00
membership_s36   0.000000e+00  0.000000e+00
membership_s37   0.000000e+00  0.000000e+00
V1               2.004244e-04  3.722492e-02
V2               7.390017e-05  1.740189e-01
pdi              0.000000e+00  4.440892e-18
adhesion        -4.422822e-06  2.616279e-02
cohesion        -1.568821e-35  1.191935e-14
inner            8.220856e-36  5.626610e-15
outer            4.430660e-06  6.844598e-02
ioratio          5.718954e-06  1.607143e-02
comsize         -1.099321e-35  2.714572e-02
target           5.047231e-02  1.530420e+02
[1] "Dataset: low_targets Model GLM, run: 9 of 10 2015-06-16 09:01:10"
[1] "glmnet variable coefficients"
                     [,1]      [,2]
(Intercept)     -3.624835 -6.112847
graph0           0.000000  0.000000
graph1           0.000000  0.000000
graph2           0.000000  0.000000
graph3           0.000000  0.000000
graph4           0.000000  0.000000
graph5           0.000000  0.000000
graph6           0.000000  0.000000
graph7           0.000000  0.000000
graph8           0.000000  0.000000
graph9           0.000000  0.000000
graph10          0.000000  0.000000
graph11          0.000000  0.000000
graph12          0.000000  0.000000
graph13          0.000000  0.000000
graph14          0.000000  0.000000
graph15          0.000000  0.000000
graph16          0.000000  0.000000
graph17          0.000000  0.000000
graph18          0.000000  0.000000
graph19          0.000000  0.000000
graph20          0.000000  0.000000
graph21          0.000000  0.000000
graph22          0.000000  0.000000
graph23          0.000000  0.000000
graph24          0.000000  0.000000
graph25          0.000000  0.000000
graph26          0.000000  0.000000
graph27          0.000000  0.000000
graph28          0.000000  0.000000
graph29          0.000000  0.000000
orbit0           0.000000  0.000000
orbit1           0.000000  0.000000
orbit2           0.000000  0.000000
orbit3           0.000000  0.000000
orbit4           0.000000  0.000000
orbit5           0.000000  0.000000
orbit6           0.000000  0.000000
orbit7           0.000000  0.000000
orbit8           0.000000  0.000000
orbit9           0.000000  0.000000
orbit10          0.000000  0.000000
orbit11          0.000000  0.000000
orbit12          0.000000  0.000000
orbit13          0.000000  0.000000
orbit14          0.000000  0.000000
orbit15          0.000000  0.000000
orbit16          0.000000  0.000000
orbit17          0.000000  0.000000
orbit18          0.000000  0.000000
orbit19          0.000000  0.000000
orbit20          0.000000  0.000000
orbit21          0.000000  0.000000
orbit22          0.000000  0.000000
orbit23          0.000000  0.000000
orbit24          0.000000  0.000000
orbit25          0.000000  0.000000
orbit26          0.000000  0.000000
orbit27          0.000000  0.000000
orbit28          0.000000  0.000000
orbit29          0.000000  0.000000
orbit30          0.000000  0.000000
orbit31          0.000000  0.000000
orbit32          0.000000  0.000000
orbit33          0.000000  0.000000
orbit34          0.000000  0.000000
orbit35          0.000000  0.000000
orbit36          0.000000  0.000000
orbit37          0.000000  0.000000
orbit38          0.000000  0.000000
orbit39          0.000000  0.000000
orbit40          0.000000  0.000000
orbit41          0.000000  0.000000
orbit42          0.000000  0.000000
orbit43          0.000000  0.000000
orbit44          0.000000  0.000000
orbit45          0.000000  0.000000
orbit46          0.000000  0.000000
orbit47          0.000000  0.000000
orbit48          0.000000  0.000000
orbit49          0.000000  0.000000
orbit50          0.000000  0.000000
orbit51          0.000000  0.000000
orbit52          0.000000  0.000000
orbit53          0.000000  0.000000
orbit54          0.000000  0.000000
orbit55          0.000000  0.000000
orbit56          0.000000  0.000000
orbit57          0.000000  0.000000
orbit58          0.000000  0.000000
orbit59          0.000000  0.000000
orbit60          0.000000  0.000000
orbit61          0.000000  0.000000
orbit62          0.000000  0.000000
orbit63          0.000000  0.000000
orbit64          0.000000  0.000000
orbit65          0.000000  0.000000
orbit66          0.000000  0.000000
orbit67          0.000000  0.000000
orbit68          0.000000  0.000000
orbit69          0.000000  0.000000
orbit70          0.000000  0.000000
orbit71          0.000000  0.000000
orbit72          0.000000  0.000000
AP               0.000000  0.000000
bet              0.000000  0.000000
ecc              0.000000  0.000000
eccrad           0.000000  0.000000
close            0.000000  0.000000
constraint       0.000000  0.000000
coreness         0.000000  0.000000
knn              0.000000  0.000000
hubscore         0.000000  0.000000
pagerank         0.000000  0.000000
trans            0.000000  0.000000
evcent           0.000000  0.000000
first            0.000000  0.000000
upto_second      0.000000  0.000000
upto_third       0.000000  0.000000
upto_fourth      0.000000  0.000000
upto_fifth       0.000000  0.000000
upto_sixth       0.000000  0.000000
second           0.000000  0.000000
third            0.000000  0.000000
fourth           0.000000  0.000000
fifth            0.000000  0.000000
sixth            0.000000  0.000000
ratio1           0.000000  0.000000
ratio2           0.000000  0.000000
ratio3           0.000000  0.000000
ratio4           0.000000  0.000000
ratio5           0.000000  0.000000
ratio6           0.000000  0.000000
selfinter        0.000000  0.000000
walktrap_vertex  0.000000  0.000000
bigcom1          0.000000  0.000000
bigcom2          0.000000  0.000000
bigcom3          0.000000  0.000000
bigcom4          0.000000  0.000000
bigcom6          0.000000  0.000000
bigcom8          0.000000  0.000000
bigcom9          0.000000  0.000000
bigcom11         0.000000  0.000000
bigcom13         0.000000  0.000000
bigcom15         0.000000  0.000000
bigcom16         0.000000  0.000000
bigcom21         0.000000  0.000000
bigcom22         0.000000  0.000000
bigcom24         0.000000  0.000000
bigcom26         0.000000  0.000000
bigcom28         0.000000  0.000000
bigcom30         0.000000  0.000000
bigcom31         0.000000  0.000000
bigcom32         0.000000  0.000000
bigcom33         0.000000  0.000000
bigcom34         0.000000  0.000000
bigcom36         0.000000  0.000000
bigcom37         0.000000  0.000000
bigcom38         0.000000  0.000000
bigcom39         0.000000  0.000000
bigcom40         0.000000  0.000000
bigcom43         0.000000  0.000000
bigcom44         0.000000  0.000000
bigcom46         0.000000  0.000000
bigcom47         0.000000  0.000000
bigcom49         0.000000  0.000000
bigcom50         0.000000  0.000000
bigcom51         0.000000  0.000000
bigcom52         0.000000  0.000000
bigcom54         0.000000  0.000000
bigcom56         0.000000  0.000000
bigcom62         0.000000  0.000000
bigcom66         0.000000  0.000000
bigcom68         0.000000  0.000000
bigcom69         0.000000  0.000000
bigcom71         0.000000  0.000000
bigcom72         0.000000  0.000000
bigcom73         0.000000  0.000000
bigcom74         0.000000  0.000000
bigcom75         0.000000  0.000000
bigcom76         0.000000  0.000000
bigcom77         0.000000  0.000000
bigcom79         0.000000  0.000000
bigcom80         0.000000  0.000000
bigcom82         0.000000  0.000000
bigcom83         0.000000  0.000000
bigcom84         0.000000  0.000000
bigcom85         0.000000  0.000000
bigcom87         0.000000  0.000000
bigcom89         0.000000  0.000000
bigcom91         0.000000  0.000000
bigcom92         0.000000  0.000000
bigcom93         0.000000  0.000000
bigcom96         0.000000  0.000000
bigcom97         0.000000  0.000000
bigcom98         0.000000  0.000000
bigcom99         0.000000  0.000000
bigcom101        0.000000  0.000000
bigcom104        0.000000  0.000000
bigcom106        0.000000  0.000000
bigcom109        0.000000  0.000000
bigcom113        0.000000  0.000000
bigcom116        0.000000  0.000000
bigcom120        0.000000  0.000000
bigcom123        0.000000  0.000000
bigcom126        0.000000  0.000000
bigcom127        0.000000  0.000000
bigcom137        0.000000  0.000000
bigcom139        0.000000  0.000000
bigcom140        0.000000  0.000000
bigcom143        0.000000  0.000000
bigcom145        0.000000  0.000000
bigcom146        0.000000  0.000000
bigcom147        0.000000  0.000000
bigcom149        0.000000  0.000000
bigcom153        0.000000  0.000000
bigcom154        0.000000  0.000000
bigcom156        0.000000  0.000000
bigcom157        0.000000  0.000000
bigcom158        0.000000  0.000000
bigcom160        0.000000  0.000000
bigcom161        0.000000  0.000000
bigcom162        0.000000  0.000000
bigcom164        0.000000  0.000000
bigcom166        0.000000  0.000000
bigcom167        0.000000  0.000000
bigcom171        0.000000  0.000000
bigcom173        0.000000  0.000000
bigcom175        0.000000  0.000000
bigcom176        0.000000  0.000000
bigcom177        0.000000  0.000000
bigcom178        0.000000  0.000000
bigcom180        0.000000  0.000000
bigcom181        0.000000  0.000000
bigcom184        0.000000  0.000000
bigcom186        0.000000  0.000000
bigcom187        0.000000  0.000000
bigcom189        0.000000  0.000000
bigcom194        0.000000  0.000000
bigcom195        0.000000  0.000000
bigcom196        0.000000  0.000000
bigcom204        0.000000  0.000000
bigcom205        0.000000  0.000000
bigcom212        0.000000  0.000000
bigcom214        0.000000  0.000000
bigcom222        0.000000  0.000000
bigcom223        0.000000  0.000000
bigcom226        0.000000  0.000000
bigcom227        0.000000  0.000000
bigcom229        0.000000  0.000000
bigcom233        0.000000  0.000000
bigcom236        0.000000  0.000000
bigcom237        0.000000  0.000000
bigcom246        0.000000  0.000000
bigcom248        0.000000  0.000000
bigcom249        0.000000  0.000000
bigcom250        0.000000  0.000000
bigcom254        0.000000  0.000000
bigcom266        0.000000  0.000000
bigcom269        0.000000  0.000000
bigcom272        0.000000  0.000000
bigcom274        0.000000  0.000000
bigcom281        0.000000  0.000000
bigcom291        0.000000  0.000000
bigcom292        0.000000  0.000000
bigcom295        0.000000  0.000000
bigcom299        0.000000  0.000000
bigcom301        0.000000  0.000000
bigcom306        0.000000  0.000000
bigcom309        0.000000  0.000000
bigcom314        0.000000  0.000000
bigcom321        0.000000  0.000000
bigcom341        0.000000  0.000000
bigcom350        0.000000  0.000000
bigcom353        0.000000  0.000000
bigcom359        0.000000  0.000000
bigcom363        0.000000  0.000000
bigcom365        0.000000  0.000000
bigcom385        0.000000  0.000000
bigcom386        0.000000  0.000000
bigcom408        0.000000  0.000000
bigcom412        0.000000  0.000000
bigcom480        0.000000  0.000000
spin_vertex      0.000000  0.000000
membership_s1    0.000000  0.000000
membership_s3    0.000000  0.000000
membership_s4    0.000000  0.000000
membership_s5    0.000000  0.000000
membership_s6    0.000000  0.000000
membership_s7    0.000000  0.000000
membership_s8    0.000000  0.000000
membership_s9    0.000000  0.000000
membership_s11   0.000000  0.000000
membership_s12   0.000000  0.000000
membership_s14   0.000000  0.000000
membership_s15   0.000000  0.000000
membership_s16   0.000000  0.000000
membership_s17   0.000000  0.000000
membership_s18   0.000000  0.000000
membership_s20   0.000000  0.000000
membership_s21   0.000000  0.000000
membership_s22   0.000000  0.000000
membership_s24   0.000000  0.000000
membership_s25   0.000000  0.000000
membership_s26   0.000000  0.000000
membership_s27   0.000000  0.000000
membership_s28   0.000000  0.000000
membership_s30   0.000000  0.000000
membership_s31   0.000000  0.000000
membership_s32   0.000000  0.000000
membership_s33   0.000000  0.000000
membership_s36   0.000000  0.000000
membership_s37   0.000000  0.000000
V1               0.000000  0.000000
V2               0.000000  0.000000
pdi              0.000000  0.000000
adhesion         0.000000  0.000000
cohesion         0.000000  0.000000
inner            0.000000  0.000000
outer            0.000000  0.000000
ioratio          0.000000  0.000000
comsize          0.000000  0.000000
target           0.000000  8.189944
[1] "Dataset: low_targets Model GBM, run: 10 of 10 2015-06-16 09:01:17"
Iter   TrainDeviance   ValidDeviance   StepSize   Improve
     1        0.2139             nan     0.0100    0.0107
     2        0.2004             nan     0.0100    0.0074
     3        0.1900             nan     0.0100    0.0054
     4        0.1815             nan     0.0100    0.0042
     5        0.1742             nan     0.0100    0.0041
     6        0.1679             nan     0.0100    0.0033
     7        0.1623             nan     0.0100    0.0027
     8        0.1572             nan     0.0100    0.0025
     9        0.1526             nan     0.0100    0.0026
    10        0.1484             nan     0.0100    0.0022
    20        0.1182             nan     0.0100    0.0012
    40        0.0846             nan     0.0100    0.0007
    49        0.0745             nan     0.0100    0.0005

[1] "GBM variable coefficients"
                            var      rel.inf
target                   target 1.000000e+02
graph1                   graph1 5.543359e-25
graph2                   graph2 2.058712e-25
graph3                   graph3 1.854047e-25
graph0                   graph0 1.794949e-25
graph5                   graph5 4.236172e-26
orbit26                 orbit26 4.059793e-26
graph9                   graph9 2.006011e-26
graph15                 graph15 1.516771e-26
bet                         bet 1.442682e-26
orbit21                 orbit21 7.044414e-27
orbit27                 orbit27 6.501474e-27
ratio3                   ratio3 5.859032e-27
upto_fourth         upto_fourth 1.030721e-27
graph4                   graph4 5.096909e-28
orbit36                 orbit36 3.619416e-28
fifth                     fifth 1.794615e-28
graph11                 graph11 1.179537e-28
ratio2                   ratio2 5.794888e-29
graph6                   graph6 4.635103e-29
ratio4                   ratio4 4.110780e-29
constraint           constraint 4.027326e-29
orbit39                 orbit39 3.212152e-29
graph14                 graph14 3.122852e-29
V1                           V1 2.419599e-29
pagerank               pagerank 2.219677e-29
ratio6                   ratio6 2.198262e-29
upto_third           upto_third 2.181221e-29
graph12                 graph12 2.044581e-29
fourth                   fourth 1.688047e-29
orbit16                 orbit16 1.318213e-29
sixth                     sixth 1.178597e-29
orbit15                 orbit15 1.047450e-29
graph17                 graph17 8.890880e-30
comsize                 comsize 8.382332e-30
ratio5                   ratio5 6.842169e-30
orbit4                   orbit4 5.919700e-30
ioratio                 ioratio 5.601016e-30
third                     third 4.810102e-30
orbit5                   orbit5 4.211865e-30
[truncated: 107,928 more chars]
